# Supplementary material for: Adaptive switch to sexually dimorphic movements by partner-seeking termites
Source: Sci Adv. 2019 Jun 19;5(6):eaau6108. doi: 10.1126/sciadv.aau6108 (PMC6584256; doi:10.1126/sciadv.aau6108)
Supplement: Data file S1 [file aau6108_Data_file_S1.zip › Dataset/CfNaturalTandem/170627_172_08-position-fixed.txt]

"time" "x0" "y0" "x1" "y1"
"1" 0 944.222507053898 238.553707991428 956.337460975 222.411431373821
"2" 0.2 941.560876625104 223.350445819592 955.119441763469 228.619662287022
"3" 0.4 943.399161977213 219.299535459321 955.111341296327 227.510714487402
"4" 0.6 941.018166761632 223.525092181492 952.432932693444 230.592188224415
"5" 0.8 941.224726070486 223.637280128196 951.842915828863 231.77964865324
"6" 1 941.781450902936 223.266201840522 952.087814517204 231.981217354012
"7" 1.2 942.774961458622 222.187083704482 952.343662978272 232.117086762848
"8" 1.4 941.242059299459 223.456234399754 953.082473137385 233.914943976638
"9" 1.6 938.730894684742 224.061351239847 952.877775104365 234.760283421604
"10" 1.8 938.384719623712 223.812286546493 952.993346114273 236.070901638276
"11" 2 938.558476096293 222.635002344484 953.732545842877 235.476019913981
"12" 2.2 938.93360478338 216.098881765636 953.129814281781 235.754942356667
"13" 2.4 938.764738541664 211.387479527235 954.030998372604 234.933687624375
"14" 2.6 936.307516850819 204.016769235566 951.269506857591 233.302661165035
"15" 2.8 933.506144069045 196.777371800499 948.996261745131 229.304650577378
"16" 3 931.804131163683 190.099330046565 946.623490973285 223.190384094219
"17" 3.2 927.297861064945 191.50754721295 946.92706815447 222.864140409313
"18" 3.4 921.861419296945 192.015964137402 944.721028707041 219.937881924787
"19" 3.6 914.983525165855 189.973631940826 941.988860501853 214.704587798086
"20" 3.8 907.089241565397 184.415795698125 937.096560165064 208.370678260845
"21" 4 901.329831210741 174.893673916555 928.514993150328 200.292114524463
"22" 4.2 899.408126506116 160.992757364946 919.554700660167 192.440094802118
"23" 4.4 900.334518431848 151.062490210732 911.117164101854 185.095309359834
"24" 4.6 895.848765379183 149.795843414061 910.589088105509 184.621919851712
"25" 4.8 889.361550212257 139.332114231905 905.97287745223 173.262819889831
"26" 5 879.66726720245 130.591495251803 901.55392313415 162.886939881535
"27" 5.2 865.031996877106 122.134389516648 893.475643114747 150.06365672895
"28" 5.4 851.792663412431 112.655899182168 881.640612326581 137.756292755689
"29" 5.6 835.794825240396 102.631090893721 868.277402867603 125.674122850081
"30" 5.8 817.079074976705 91.6567528987767 850.63922692048 113.152352918597
"31" 6 801.976881300159 77.1449287808478 833.881121402272 101.707154601621
"32" 6.2 784.225656077948 69.1527935194633 817.378541381048 89.913742556539
"33" 6.4 763.981599555332 69.5358435317761 803.344150845595 80.1742590343734
"34" 6.6 744.234472678694 72.9082636345171 782.343389540717 75.3093667817364
"35" 6.8 720.429322006541 78.2530225263167 759.310097291802 73.7664386698291
"36" 7 698.616644288527 79.728697395246 737.684322305509 75.5872525775344
"37" 7.2 677.048413816259 75.2875978685452 717.30327923109 80.2670977130409
"38" 7.4 658.084198254707 68.5855470815644 695.330358216437 77.7169515501011
"39" 7.6 638.169636389247 58.3931991774769 677.356158864637 71.0758021545664
"40" 7.8 624.723185963104 47.6807608707391 657.112041516652 66.4349604108853
"41" 8 619.170830148546 48.6363376406301 653.208960389597 64.9379872897821
"42" 8.2 606.389113900159 51.9489197050652 644.059668790341 61.5468982742397
"43" 8.4 594.127369588357 55.5307620649649 632.192275726118 57.383317255046
"44" 8.6 581.369749669307 61.7072678711985 619.54194439562 56.3778371000607
"45" 8.8 567.59068415996 72.0417107017153 604.948700504759 57.6625928037909
"46" 9 556.50203944146 84.7455487912442 588.061397691878 64.3883694001756
"47" 9.2 541.86325996839 100.80521772272 573.568300238217 73.9846985360616
"48" 9.4 525.52479608534 113.74211680333 556.516471455484 88.4901486532374
"49" 9.6 502.797527915949 122.491428159304 537.377295740453 103.821324198491
"50" 9.8 483.775654772732 124.203991831881 521.882624140688 115.582797966601
"51" 10 464.619186534452 123.786560780648 502.825258203828 121.665051182014
"52" 10.2 459.559804791954 126.878246081458 494.56114186832 123.838543337052
"53" 10.4 447.74844184882 139.531368319182 482.894563237455 124.298210049404
"54" 10.6 434.370613656922 151.806142898798 465.955016680727 129.853655237949
"55" 10.8 422.478025252958 165.646869632544 451.103503008354 140.316223056271
"56" 11 407.574559548439 184.701441595117 434.969610941497 156.314210904103
"57" 11.2 396.457396161109 207.430556082025 419.092618419498 172.706248685795
"58" 11.4 382.231372550032 228.531896627911 404.431132436044 195.96530276142
"59" 11.6 381.129906204383 244.726370644456 395.518718635867 209.413394911403
"60" 11.8 375.630047809722 266.863789540978 389.933112227157 226.925013547065
"61" 12 370.539778873347 277.851073972669 386.700879049895 246.56683462238
"62" 12.2 368.069816888569 299.739421381617 380.580226148098 263.408671691149
"63" 12.4 367.491999789875 319.012354660573 374.574933180657 281.198379162923
"64" 12.6 366.095833975307 342.028936297323 371.763701689187 302.794415311433
"65" 12.8 367.803214755333 363.667578608065 369.57905225559 323.933490435908
"66" 13 366.036011025688 378.512311150188 368.96520455725 339.875406987176
"67" 13.2 364.825467007142 398.475053687616 369.020094522509 360.302721698223
"68" 13.4 366.275003344345 414.120620976946 367.711989335739 376.135663461197
"69" 13.6 367.265770990145 427.173618599979 365.099506044638 390.570164017595
"70" 13.8 370.956414959178 441.473529809163 365.137490279724 400.78529892868
"71" 14 373.018052288378 455.880445998779 368.370085037868 416.939635158177
"72" 14.2 375.566960854926 468.138765944959 369.464376381256 431.897763643488
"73" 14.4 384.523586766219 477.668698435315 370.469576559922 439.690768191927
"74" 14.6 392.782748947008 492.967337295982 375.820761530928 455.805997109575
"75" 14.8 399.448675022555 507.526036216253 384.078185186595 470.52075875748
"76" 15 406.115115051675 523.934472071324 393.933494362081 488.606125188697
"77" 15.2 413.610252827094 530.876492356003 397.657902498201 496.687299217829
"78" 15.4 427.311244608068 542.106028115402 403.137418305691 512.448193445797
"79" 15.6 439.70305641747 554.338881530498 412.90013742954 526.281741525659
"80" 15.8 451.341812799233 566.3575689666 426.552219456451 537.859467111514
"81" 16 462.307144198819 582.467424488356 438.974708609638 550.721262188508
"82" 16.2 474.658880194197 598.157142643112 451.876996251195 568.10436197493
"83" 16.4 483.050454033747 604.016956104186 459.249563142004 576.455650560865
"84" 16.6 494.415605886396 607.947721655172 466.790238414818 582.793096514484
"85" 16.8 506.169064222862 612.857477007715 474.182891749844 590.338053795166
"86" 17 516.705750649746 617.261292259575 484.46896079269 598.386416704542
"87" 17.2 532.854725254743 620.780955976399 497.172652411309 606.43357774665
"88" 17.4 546.338326654277 621.436041138883 506.416783610592 611.770174650142
"89" 17.6 563.63175946692 624.217631058493 525.999628133767 617.397983094799
"90" 17.8 581.836350887079 632.454498617937 545.968906425449 620.676957003188
"91" 18 589.844520409701 630.895215171929 553.883082444322 622.244891564985
"92" 18.2 601.18871449884 625.335143821312 561.050179841784 622.515529035095
"93" 18.4 613.364518932568 623.754028837488 576.294666025754 624.750008592539
"94" 18.6 625.181451483856 625.606682326644 585.179182617979 625.362135274347
"95" 18.8 639.505409992243 629.931293933476 602.428723127431 622.923962895576
"96" 19 657.767104171758 636.955409398373 620.96912332314 626.845309085798
"97" 19.2 673.069628119573 641.763932501831 634.885316608629 629.187251055158
"98" 19.4 677.843201433161 639.622750109531 642.057564895941 632.023103930443
"99" 19.6 683.318400561323 634.839168240081 645.684936066779 632.954417295982
"100" 19.8 697.223240011379 626.283282752678 657.502025861541 636.174230623043
"101" 20 712.175453212282 619.773959624228 677.317737084577 633.054143374337
"102" 20.2 728.767950209068 614.222500647641 691.733173675401 626.396152030904
"103" 20.4 749.159990808691 610.048899407847 710.084948138951 618.766913449595
"104" 20.6 769.82359660309 610.719578701572 732.914176500113 613.428331036355
"105" 20.8 778.7479302515 611.547283953552 742.643830129068 612.272758781812
"106" 21 785.642431194179 601.565207272036 747.641628944077 611.816517348744
"107" 21.2 794.648456836139 594.703420112536 761.598853114563 611.466254879422
"108" 21.4 810.743839631206 582.439967152131 779.185406519686 602.68427652047
"109" 21.6 827.991344726461 569.344535518018 794.883200667374 592.175563786489
"110" 21.8 843.480769024123 555.652083877962 813.7269953667 578.481937387326
"111" 22 861.680150583718 538.586355477543 831.376876365997 563.559977176934
"112" 22.2 880.735997906816 524.828745030193 849.667978197504 549.302819893553
"113" 22.4 895.807146678671 511.385199617003 866.391773288888 534.894494842815
"114" 22.6 910.954781811826 494.732111696077 881.881338182137 522.422222925024
"115" 22.8 925.729655353699 481.296125609034 899.409198186093 508.070266001918
"116" 23 930.423115599543 468.712754809303 908.236894229324 498.328577562432
"117" 23.2 933.936945855382 449.222203467891 918.959188346699 484.447352781256
"118" 23.4 935.426802782507 433.052804448 926.382025513956 469.990308460441
"119" 23.6 937.969499568445 411.656024361518 932.497748192882 451.566982571836
"120" 23.8 942.230239639067 392.412103156828 933.486740268911 429.773141276113
"121" 24 945.621216127244 371.040683281996 937.200207197441 409.88987282024
"122" 24.2 949.622621941352 348.216832632074 943.135019452782 388.852106664824
"123" 24.4 954.166871763662 331.020576138072 946.084103987634 366.989808026456
"124" 24.6 962.59336355486 313.140524315569 949.089134767305 348.829248113959
"125" 24.8 961.995094282161 308.452724588414 949.284110243113 342.598888112262
"126" 25 959.827278728073 298.773741327076 952.176566272835 336.901476201413
"127" 25.2 959.198550562715 278.139402015002 956.233362986072 317.959701463607
"128" 25.4 957.943544514937 262.87035312527 956.704099100103 300.450923839939
"129" 25.6 951.155659765042 247.517073494166 956.390000055036 286.963433276286
"130" 25.8 947.759423433687 228.201651823167 952.963605382298 265.656787201245
"131" 26 944.888425406427 227.182558294931 952.678944827364 262.715184563033
"132" 26.2 936.449108331242 217.169329492174 949.019775419014 255.372384184545
"133" 26.4 930.959991611456 206.523729441415 943.788773474586 241.745585258807
"134" 26.6 923.823602876158 189.157616982123 937.922362730841 226.218728410439
"135" 26.8 916.151047722448 168.94736920494 929.841906701331 205.983120969945
"136" 27 909.27633439456 156.218440396912 924.348401870866 191.436643960361
"137" 27.2 897.106516008675 141.795361799639 916.97907144964 176.717771896714
"138" 27.4 884.668936872136 125.995286100383 904.478095918358 158.859161784178
"139" 27.6 872.373221791811 114.636113928143 895.131395283948 145.080038196319
"140" 27.8 861.016019778468 102.911261097256 884.45756897784 131.83673402262
"141" 28 855.806415113512 98.2319384451814 880.37980929733 127.722104964757
"142" 28.2 847.278066252524 91.564505655393 870.980724225994 120.362481874478
"143" 28.4 835.882760979006 85.4036380169482 864.108931978892 113.86836492876
"144" 28.6 828.444683111984 78.9996680764556 855.68778685024 104.421788299153
"145" 28.8 824.87847555238 79.5842476866049 853.720869169333 102.849662970963
"146" 29 817.213828711829 76.6723716020256 848.09406953351 97.9968611153702
"147" 29.2 804.345975762958 69.5259399792546 836.56900440157 88.8545927427176
"148" 29.4 791.564847313239 63.218377394123 823.393705145417 82.0172295276205
"149" 29.6 783.104074213474 61.045666855365 815.205022673 78.1814452290052
"150" 29.8 773.219928296664 67.3232859407292 811.178875852935 76.6915588512752
"151" 30 756.089797340834 71.1552998090044 795.304429327805 70.004952208709
"152" 30.2 737.695600757701 74.9319270942376 775.328648050097 69.2654360152762
"153" 30.4 713.84086954125 73.3588299110103 753.935026871458 72.8914978039204
"154" 30.6 697.232732858848 67.5798814839164 733.500956621277 76.6519070736355
"155" 30.8 677.918297420459 58.1807539709811 713.062036007406 72.9198004223107
"156" 31 663.338922937426 42.2868443874637 693.171155779531 65.3392500798515
"157" 31.2 658.337579810095 45.7183228100076 687.886486662957 64.986653302552
"158" 31.4 644.232347677796 47.8415904667017 679.151375760728 60.7077258707116
"159" 31.6 625.111950075259 49.2875118547363 664.207417603355 53.4898954382234
"160" 31.8 605.835036412831 51.6072600866556 645.811359885943 51.6024222380381
"161" 32 586.155937464907 56.7608300226287 625.163114859801 51.6711142409577
"162" 32.2 564.150050497132 60.5615249933231 602.460141954412 56.0839686755021
"163" 32.4 541.347356761431 64.9404531864558 580.26817434069 61.752271011629
"164" 32.6 522.461799185108 70.1937161670482 560.402874691705 64.1876171864201
"165" 32.8 511.095798913154 80.3081637275734 546.745932987725 65.5335345189135
"166" 33 492.613662540582 93.7297851507858 526.424741090714 74.4768041323758
"167" 33.2 473.627816588946 104.274141633969 507.017962109763 86.4360154024453
"168" 33.4 456.910758677366 116.45968263654 491.387677305983 94.8958806033746
"169" 33.6 441.006904268689 128.873081448554 471.860131898707 106.709663432447
"170" 33.8 434.446145918781 141.502944493072 460.875075687443 114.707702389504
"171" 34 422.839623227569 157.925667654373 448.573047013932 129.024964022252
"172" 34.2 409.751704312814 174.008692123803 436.614130254387 144.985227509235
"173" 34.4 404.362542581712 188.054508321507 429.574374062438 154.727474106951
"174" 34.6 394.764383525618 205.851624476607 416.271110635224 172.475754830965
"175" 34.8 382.422286095217 222.894164587366 405.18404760293 187.558758035064
"176" 35 376.561952133325 235.17129136509 394.815408826552 201.791766442418
"177" 35.2 370.386012908196 253.306310405585 385.99137057818 216.991888736227
"178" 35.4 369.524841746041 271.691181766133 381.668327038289 234.331770384452
"179" 35.6 365.110102331217 295.148225456919 376.36973363907 254.740537367475
"180" 35.8 360.785975476054 312.348791681963 372.241259056259 276.242638768577
"181" 36 357.948778654574 332.743549614442 366.475731408245 294.541722001839
"182" 36.2 355.410972189397 349.442596180994 362.261344502876 310.765605312277
"183" 36.4 349.811084316871 364.744596068424 360.912082755232 328.204308633652
"184" 36.6 355.312523520532 361.158092632366 362.735114407447 326.814110487852
"185" 36.8 358.26157571971 367.945119349315 363.174453919295 328.061910212637
"186" 37 360.113389330027 377.491530112225 361.436817019052 340.645431559612
"187" 37.2 362.268899598979 392.154925549617 361.207828991989 351.726818697792
"188" 37.4 362.933368369463 408.512985979486 360.079471801459 369.349181123138
"189" 37.6 360.917740713961 423.2415803558 362.149623567454 385.200526674251
"190" 37.8 362.587229466662 427.161014215406 364.336318759484 390.13972571259
"191" 38 366.382868025745 436.427578127917 363.76610487793 398.466242241583
"192" 38.2 369.863837122104 447.141616472876 365.994987911432 408.826549556611
"193" 38.4 373.225149159679 459.32828663751 368.506036619881 420.446754147998
"194" 38.6 375.835284382364 468.409815718873 372.214620672779 430.536860648945
"195" 38.8 376.517724202492 471.738248718005 373.725677330381 435.037448035151
"196" 39 378.877231322183 472.209056506718 373.352881516704 435.480869587486
"197" 39.2 380.363572686403 475.204233616177 373.93209045624 438.623516752384
"198" 39.4 381.312194462076 478.187866903567 375.278454571916 441.910419435802
"199" 39.6 383.169170536294 481.203424172436 377.004492553909 444.752963795083
"200" 39.8 385.760955120405 487.387169573687 378.693103279889 450.68015511569
"201" 40 388.766472608749 494.537320500764 383.601458266932 457.652847512165
"202" 40.2 392.374798798294 501.266383737209 387.092235197044 465.440405649597
"203" 40.4 398.629563782194 510.866870428548 389.398222519803 474.468622666708
"204" 40.6 407.166602912123 522.736118837132 393.116274254316 485.875526931977
"205" 40.8 415.895551381041 536.608334459798 396.980480105581 501.226216075172
"206" 41 424.044389782726 549.495756857909 406.039048770324 515.831703949982
"207" 41.2 433.957800519217 560.845799424761 413.358643919092 527.598675156673
"208" 41.4 444.198434379694 576.823276095149 424.357796200734 544.03964955152
"209" 41.6 456.058001700421 587.917525122422 434.031287371114 557.364923065492
"210" 41.8 467.837578522586 592.840034198792 439.727156929809 568.678718631073
"211" 42 484.367718181124 602.787860743951 451.687623535692 579.599268742855
"212" 42.2 501.328208930588 612.3470830524 470.765679685669 590.180912236297
"213" 42.4 520.551576376375 624.179722085768 487.244164330017 602.043605099887
"214" 42.6 524.641680796124 627.720275538472 498.197033543768 606.737317143062
"215" 42.8 529.314352797053 624.685658304328 499.510388475263 607.178258352715
"216" 43 540.126257778403 626.556371915751 504.068843858116 611.369074901214
"217" 43.2 554.242793664734 630.861834056929 517.863008499928 616.666425086506
"218" 43.4 566.864249593887 636.1436670513 533.431375883594 620.555655544012
"219" 43.6 581.855354303937 641.931058323489 545.988175349171 625.288802906976
"220" 43.8 588.846741323627 649.132828998547 559.401865551227 628.294189451357
"221" 44 589.229176888438 647.650770844706 561.128104721085 626.513689599405
"222" 44.2 589.497518074894 647.964740271603 562.415988044383 626.008789904086
"223" 44.4 589.603222658577 648.189763443843 563.967463518528 625.769782918337
"224" 44.6 591.411204224771 647.613205588651 574.087679498989 625.768521452644
"225" 44.8 596.889974168772 646.259539253365 588.319037479948 626.657919224051
"226" 45 603.585959634764 649.415537265825 603.10465371627 633.184548738324
"227" 45.2 611.350433458023 657.338373218011 618.214778801567 641.16546116855
"228" 45.4 616.805680181546 657.986202053419 634.64123013374 651.459027676969
"229" 45.6 617.174812333459 658.636860189301 649.27131707222 656.388095656451
"230" 45.8 621.064718365094 658.762304251518 658.809638357152 659.544216633129
"231" 46 623.465904631613 659.285381183736 661.039931455849 658.195683324046
"232" 46.2 625.195379830895 660.778217641925 658.22044977753 655.481381498167
"233" 46.4 625.805516876501 660.705836881953 655.4385849163 654.11956618863
"234" 46.6 626.744185794671 661.196876175639 654.54493350032 654.70505179214
"235" 46.8 626.215316384121 660.202708106852 651.793942639635 653.793858041279
"236" 47 624.983885842157 656.364092806026 649.236917373749 655.480947225688
"237" 47.2 630.403544721265 649.527074465672 645.595613218045 657.941559506149
"238" 47.4 642.200429374946 647.406922481372 644.892187650563 660.241064558869
"239" 47.6 650.448059033788 650.194346944245 640.793217680547 658.620781326524
"240" 47.8 652.993091464213 652.000062633467 639.614874402352 659.415284924368
"241" 48 658.362920312911 654.499353273371 638.536239389526 660.791813643291
"242" 48.2 663.534284579143 654.247963906491 639.036303505348 659.720693402989
"243" 48.4 672.14933232967 656.211152720661 640.659031750962 654.707051713317
"244" 48.6 678.483481491432 655.682721895612 647.284903479796 650.948413856088
"245" 48.8 684.781482104481 653.964673588465 654.651279919572 647.816359509105
"246" 49 695.607603381239 655.404452968308 663.959401599114 646.554167297032
"247" 49.2 707.408782157444 653.73091538183 673.035258519514 646.590085501001
"248" 49.4 719.156237648142 654.599002766965 684.879478178837 643.890530380632
"249" 49.6 727.230904006161 654.847590197935 703.481662663773 641.564611085525
"250" 49.8 734.754892089536 655.437052486925 709.990335255196 644.142369901725
"251" 50 745.25866583574 654.123896448323 719.9324572735 645.090611968997
"252" 50.2 754.67906990757 651.127776753081 731.925214060191 642.226599980279
"253" 50.4 760.973574938326 646.696965720763 735.208307432102 640.160998643709
"254" 50.6 770.30734252398 642.906744475555 743.784163167033 635.191015306557
"255" 50.8 776.775702724665 641.85464638071 759.478765355212 631.964540684021
"256" 51 782.1382883344 640.342286267559 768.412511242311 629.293314714069
"257" 51.2 784.585945739081 639.11755975842 781.714831900331 622.098425597727
"258" 51.4 787.059669445959 637.937496548143 791.593636017758 611.606371674083
"259" 51.6 790.708571429983 636.297142854942 805.418006429634 602.900321545084
"260" 51.8 785.790123473923 636.660493831698 820.491856579949 591.771987068724
"261" 52 785.724996623409 636.556251262717 828.309141803391 579.700327360794
"262" 52.2 786.451713386392 636.470404987281 830.418831153823 567.448051983763
"263" 52.4 786.681388012618 636.514195583596 826.214743589744 553.208333333333
"264" 52.6 786.915887850467 636.439252336449 824.941176470588 544.460784313726
"265" 52.8 787.049689440994 636.350931677019 826.828382838284 536.920792079208
"266" 53 787.229357798165 636.327217125382 832.37417218543 525.311258278146
"267" 53.2 787.663636363636 636.054545454545 836.022508038585 509.414790996785
"268" 53.4 787.884498480243 635.939209726444 837.135135135135 495.983108108108
"269" 53.6 787.669724770642 636.042813455658 835.022364217252 484.571884984025
"270" 53.8 787.468656716418 635.964179104478 827.235849056604 473.150943396227
"271" 54 787.404191616767 635.98502994012 814.198142414861 463.244582043344
"272" 54.2 787.184523809524 636.08630952381 802.811377245509 450.428143712575
"273" 54.4 787.308605341246 635.99703264095 784.123076923077 441.347692307692
"274" 54.6 787.178571428571 635.964285714286 764.211480362538 434.752265861027
"275" 54.8 786.927272727273 636.172727272727 743.100628930818 434.119496855346
"276" 55 787.065625 636.453125 717.271293375394 436.608832807571
"277" 55.2 787.1625 636.5375 696.648562300319 439.249201277955
"278" 55.4 787.464831804281 636.428134556575 677.242038216561 449.850318471338
"279" 55.6 787.213213213213 636.276276276276 655.095975232198 465.569659442725
"280" 55.8 786.984984984985 636.192192192192 634.905444126074 483.083094555874
"281" 56 787.111445783133 636.14156626506 616.284810126582 501.196202531646
"282" 56.2 787.137313432836 636.020895522388 604.843949044586 517.90127388535
"283" 56.4 787.10119047619 636.011904761905 595.383928571429 539.357142857143
"284" 56.6 787.01497005988 636.062874251497 587.025316455696 561.5
"285" 56.8 787 636.076452599388 581.206557377049 580.619672131148
"286" 57 787.138554216868 636.039156626506 571.522796352584 597.328267477204
"287" 57.2 786.890243902439 635.792682926829 561.401869158879 608.17445482866
"288" 57.4 786.930303030303 635.821212121212 552.806060606061 616.651515151515
"289" 57.6 786.766871165644 635.972392638037 551.739938080495 618.269349845201
"290" 57.8 787.067073170732 636.173780487805 549.057575757576 622.7
"291" 58 786.984848484848 636.245454545454 544.948220064725 622.148867313916
"292" 58.2 786.75974025974 636.724025974026 539.593220338983 617.796610169491
"293" 58.4 786.762658227848 636.658227848101 532.009584664537 621.070287539936
"294" 58.6 787.335329341317 636.38622754491 528.714285714286 623.875776397515
"295" 58.8 787.590361445783 636.207831325301 523.894568690096 624.523961661342
"296" 59 788.097922848665 636.056379821958 519.862179487179 622.535256410256
"297" 59.2 788.029498525074 635.994100294985 508.197368421053 619.059210526316
"298" 59.4 788.077611940298 636.125373134328 503.578947368421 616.470588235294
"299" 59.6 788.014836795252 636.154302670623 502.770440251572 616.352201257862
"300" 59.8 788.04776119403 636.185074626866 496.778481012658 614.389240506329
"301" 60 788.081818181818 636.221212121212 491.514376996805 610.731629392971
"302" 60.2 788.126888217523 636.280966767372 483.16149068323 608.024844720497
"303" 60.4 788.033742331288 636.29754601227 476.089743589744 601.794871794872
"304" 60.6 787.927051671733 636.16717325228 467.071428571429 591.694805194805
"305" 60.8 787.687116564417 636.128834355828 455.152103559871 584.618122977346
"306" 61 787.484662576687 636.058282208589 445.603715170279 577.130030959752
"307" 61.2 787.71875 636.115625 438.848874598071 564.360128617363
"308" 61.4 787.51367781155 636.185410334347 439.781350482315 550.694533762058
"309" 61.6 788.019672131148 636.459016393443 436.369774919614 538.411575562701
"310" 61.8 787.772727272727 636.387878787879 431.708978328173 527.396284829721
"311" 62 788.21472392638 636.29754601227 424.301639344262 515.468852459016
"312" 62.2 788.504373177843 636.376093294461 415.186666666667 504.233333333333
"313" 62.4 789.835820895522 635.886567164179 403.643564356436 493.349834983498
"314" 62.6 791.343661971831 635.230985915493 392.79746835443 478.648734177215
"315" 62.8 792.399433427762 634.660056657224 381.218461538462 471.424615384615
"316" 63 794.143661971831 634.430985915493 376.165680473373 466.491124260355
"317" 63.2 794.704225352113 634.087323943662 372.118343195266 462.576923076923
"318" 63.4 794.620786516854 633.601123595506 368.098159509203 457.042944785276
"319" 63.6 794.764705882353 633.268907563025 368.12 456.003076923077
"320" 63.8 794.798882681564 633.058659217877 368.669696969697 458.369696969697
"321" 64 795.480337078652 632.806179775281 370.298136645963 458.906832298137
"322" 64.2 796.320699708455 632.373177842566 371.922077922078 450.623376623377
"323" 64.4 797.791549295775 632.070422535211 373.59872611465 438.09872611465
"324" 64.6 799.472375690608 631.375690607735 377.546875 423.940625
"325" 64.8 800.515320334262 631.103064066852 378.23197492163 408.103448275862
"326" 65 801.571030640668 630.610027855153 383.682098765432 393.962962962963
"327" 65.2 802.101408450704 630.16338028169 384.919003115265 377.956386292835
"328" 65.4 803.511363636364 629.758522727273 385.76802507837 359.489028213166
"329" 65.6 804.928374655647 628.068870523416 385.625786163522 339.603773584906
"330" 65.8 805.882857142857 626.937142857143 389.340836012862 319.787781350482
"331" 66 807.297222222222 626.597222222222 389.493630573248 301.872611464968
"332" 66.2 807.366666666667 626.244444444444 383.767647058823 286.2
"333" 66.4 808.122562674095 625.158774373259 377.246376811594 274.086956521739
"334" 66.6 809.802777777778 623.25 366.118155619597 265.602305475504
"335" 66.8 809.6 622.802816901409 359.747126436782 265.853448275862
"336" 67 810.341040462428 622.135838150289 360.061583577713 267.818181818182
"337" 67.2 811.841498559078 621.184438040346 363.117088607595 265.455696202532
"338" 67.4 813 620.228169014085 367.006451612903 256.270967741935
"339" 67.6 815.195467422096 618.645892351275 371.911392405063 242.316455696202
"340" 67.8 816.704545454545 616.650568181818 375.424920127795 231.150159744409
"341" 68 818.8 614.985915492958 375.589506172839 221.611111111111
"342" 68.2 820.084033613445 614.179271708683 379.639751552795 212.73602484472
"343" 68.4 822.036111111111 613.344444444444 389.141955835962 201.362776025237
"344" 68.6 823.45 611.797222222222 397.934131736527 188.107784431138
"345" 68.8 824.641456582633 611.324929971989 407.620060790274 173.537993920973
"346" 69 825.494252873563 610.818965517241 417.333333333333 154.048484848485
"347" 69.2 828.41091954023 609.991379310345 418.685714285714 145.146031746032
"348" 69.4 829.168604651163 610.017441860465 421.563862928349 141.710280373832
"349" 69.6 830.573033707865 608.410112359551 429.443768996961 134.899696048632
"350" 69.8 831.197740112994 607.228813559322 439.496987951807 122.512048192771
"351" 70 833.254901960784 606.162464985994 446.339449541284 110.122324159021
"352" 70.2 833.9 604.554285714286 452.234939759036 105.686746987952
"353" 70.4 834.829608938547 602.094972067039 461.737003058104 99.2507645259939
"354" 70.6 838.11581920904 599.864406779661 465.60650887574 94.6656804733728
"355" 70.8 840.85632183908 597.658045977012 470.425925925926 90.4166666666667
"356" 71 841.52435530086 596.32664756447 474.996825396825 85.6
"357" 71.2 842.005649717514 594.864406779661 485.174311926606 85.1253822629969
"358" 71.4 844.294444444444 593.363888888889 499.546827794562 79.6132930513595
"359" 71.6 846.739376770538 590.875354107649 513.30029154519 75.3848396501458
"360" 71.8 847.960563380282 588.315492957747 529.347457627119 71.0508474576271
"361" 72 852.567251461988 585.494152046784 542.367816091954 60.6867816091954
"362" 72.2 854.14121037464 583.337175792507 543.099125364432 52.7142857142857
"363" 72.4 855.781869688385 580.303116147309 545.754491017964 51.3443113772455
"364" 72.6 857.709401709402 579.245014245014 553.219298245614 52.8099415204678
"365" 72.8 860.623145400594 577.943620178042 569.23768115942 56.2
"366" 73 863.317142857143 574.594285714286 588.18156424581 51.7067039106145
"367" 73.2 866.32183908046 572.862068965517 603.327536231884 41.5333333333333
"368" 73.4 869.841807909605 569.45197740113 612.627507163324 35.1432664756447
"369" 73.6 874.36312849162 565.558659217877 623.606741573034 35.6067415730337
"370" 73.8 877.50985915493 561.042253521127 635.188953488372 40.171511627907
"371" 74 881.022038567493 556.476584022039 651.150568181818 43.9886363636364
"372" 74.2 884.905982905983 553.210826210826 669.397101449275 45.1072463768116
"373" 74.4 888.125714285714 549.465714285714 686.175141242938 48.2853107344633
"374" 74.6 893.788732394366 545.256338028169 705.008450704225 48.9352112676056
"375" 74.8 896.022792022792 543.518518518519 721.864788732395 46.2112676056338
"376" 75 896.691642651297 543.152737752161 737.472303206997 45.6763848396501
"377" 75.2 897.394285714286 542.125714285714 749.613569321534 55.4218289085546
"378" 75.4 900.039772727273 538.946022727273 765.465564738292 65.7217630853995
"379" 75.6 902.487394957983 532.90756302521 780.870056497175 69.4322033898305
"380" 75.8 908.270655270655 527.547008547009 792.581717451524 69.005540166205
"381" 76 910.715492957746 522.140845070423 797.279069767442 70.3924418604651
"382" 76.2 913.625714285714 518.805714285714 807.185507246377 75.3420289855072
"383" 76.4 915.80790960452 512.54802259887 824.671388101983 83.3229461756374
"384" 76.6 917.932394366197 508.785915492958 844.94301994302 92.4017094017094
"385" 76.8 920.079096045198 504.262711864407 863.727793696275 105.914040114613
"386" 77 924.147222222222 499.333333333333 879.560224089636 118.06162464986
"387" 77.2 928.028409090909 492.426136363636 889.488505747126 124.436781609195
"388" 77.4 929.754237288136 489.158192090395 895.117816091954 136.181034482759
"389" 77.6 932.504297994269 483.157593123209 906.976470588235 155.358823529412
"390" 77.8 937.467048710602 477.810888252149 922.542028985507 169.776811594203
"391" 78 941.172222222222 471.402777777778 931.245664739884 181.765895953757
"392" 78.2 942.125348189415 470.008356545961 943.062678062678 196.783475783476
"393" 78.4 945.301136363636 464.795454545455 950.015151515152 218.451515151515
"394" 78.6 947.869080779944 458.849582172702 956.046296296296 238.324074074074
"395" 78.8 948.130681818182 456.224431818182 965.377976190476 257.6875
"396" 79 947.965417867435 450.933717579251 968.891495601173 264.607038123167
"397" 79.2 949.55 445.926470588235 971.34131736527 273.862275449102
"398" 79.4 951.231884057971 441.56231884058 973.385579937304 289.266457680251
"399" 79.6 952.277777777778 436.277777777778 977.393939393939 305.575757575758
"400" 79.8 954.713450292398 430.280701754386 978.111821086262 321.929712460064
"401" 80 957.894736842919 422.333333331182 976.996763753864 340.999999999316
"402" 80.2 960.834003744676 417.031147508945 978.258962709846 355.960495111545
"403" 80.4 963.185220253338 411.845550709486 975.534131722698 370.010045836869
"404" 80.6 957.206826530472 421.151413082582 974.005430960206 381.308309427949
"405" 80.8 955.822730378983 423.178088320818 967.212438510421 389.151632922042
"406" 81 959.704997945317 421.894647488393 962.236772056857 395.595480641911
"407" 81.2 963.837757787507 419.29712628616 959.257130789257 399.463601539092
"408" 81.4 968.079105174883 416.514866219696 956.732170156767 403.439967944155
"409" 81.6 970.83691959365 413.518297422417 954.734184666426 408.565268189276
"410" 81.8 970.596642258632 410.318060401703 953.290751386283 412.598167182868
"411" 82 970.767856892404 407.970786072518 952.135857226566 416.199971969513
"412" 82.2 969.904749177034 405.737710992191 949.185446800804 416.833938749388
"413" 82.4 970.832865347776 400.558115832886 948.687016378814 415.647513575851
"414" 82.6 972.251429524351 395.292722949001 950.271238941291 414.71093638581
"415" 82.8 971.72748420348 390.375294553597 952.483683274303 413.473750974576
"416" 83 971.53443166184 381.418491186318 955.819427300331 411.36534658853
"417" 83.2 972.892939768969 369.916625880357 961.149032431488 404.849678985789
"418" 83.4 972.679154702439 360.871481925628 965.18131241817 397.531845820988
"419" 83.6 973.350564117077 347.934070557462 968.963000019193 385.331409694908
"420" 83.8 972.715577174681 337.328406797864 969.079572669912 374.868763836098
"421" 84 973.384578196437 323.311742813789 969.451884311894 361.185317351232
"422" 84.2 971.965326854713 311.263668840742 971.07409775484 349.027933450367
"423" 84.4 970.16255242249 295.893371421206 972.104354113759 334.713309144591
"424" 84.6 967.780834912388 284.743914550824 971.876032407789 321.87161019586
"425" 84.8 963.78346990706 271.386692693415 970.724223236178 308.838298751432
"426" 85 962.605460210946 256.303396504329 967.837251735657 292.627326233014
"427" 85.2 958.520618717758 244.768314178767 965.759674359204 281.776275320776
"428" 85.4 952.828797721729 232.095268540505 963.27820936908 268.750025224231
"429" 85.6 948.743850691927 218.320683462097 957.599579844818 254.610166046265
"430" 85.8 944.390526782081 209.408684224193 954.667361407389 244.61844423768
"431" 86 941.815197153775 201.319730818281 953.030415668296 236.938964376916
"432" 86.2 938.843453817187 192.680790064759 949.428227499363 228.290114990861
"433" 86.4 935.284119486891 189.732680883374 946.552294510668 223.400255999615
"434" 86.6 930.98817795743 186.571878284725 945.413755394123 219.349110825772
"435" 86.8 923.59994008846 177.00561414472 941.774161807967 210.820770139777
"436" 87 916.706466219356 167.318304024708 935.250732433474 199.380983983782
"437" 87.2 913.217018826164 164.811453461927 932.013541290725 195.827912440318
"438" 87.4 906.026986775255 166.943102082715 930.702184520918 193.841131031019
"439" 87.6 894.554515163157 162.956216650978 924.560088434914 186.782148009527
"440" 87.8 883.352387862308 156.294162643613 913.918196953938 179.400478948436
"441" 88 872.16169614501 146.757799593697 900.995651036321 171.563317359426
"442" 88.2 862.556977480039 136.049900673467 889.003739489865 162.933128748697
"443" 88.4 858.225789801055 119.363780014387 878.359795109267 149.990361001256
"444" 88.6 857.782670228586 108.176445023482 869.763137491716 140.49690204072
"445" 88.8 858.299326220719 107.235884546559 869.907119913238 139.948698520337
"446" 89 857.167072216261 106.644173068477 869.685190559104 138.981196008981
"447" 89.2 855.692946714681 107.02974701152 869.590857767553 138.918347673191
"448" 89.4 850.896894542574 105.942879388967 869.51628685241 138.112626293621
"449" 89.6 843.916258088492 103.72095440301 865.891583273843 133.341627907785
"450" 89.8 836.02726941941 98.1823760006663 861.029433137235 126.53262996329
"451" 90 825.871242659778 89.5632658199449 853.182185222445 116.803425672456
"452" 90.2 816.423856714696 77.9591073659575 841.576592087066 107.602456793936
"453" 90.4 812.201108011918 78.1258316428438 838.124476068003 105.38916608026
"454" 90.6 804.525501811922 77.693832575555 833.653274688788 101.009779715596
"455" 90.8 790.931924360623 73.7486323006935 823.133507620692 94.6398875365921
"456" 91 774.223117487447 66.9890480348401 808.271991027441 84.7287663653796
"457" 91.2 755.882865510291 60.1584441162062 792.024742583738 76.9725749975398
"458" 91.4 739.282724198589 51.9875824641437 774.252049252481 69.5045898187888
"459" 91.6 723.256766181823 44.2518258420229 757.416090573561 62.6504709869708
"460" 91.8 708.812163150381 45.9001803639181 745.176055047321 56.734899582188
"461" 92 689.982366667831 45.4331600563825 728.361629218972 53.0439376072423
"462" 92.2 668.354325757534 42.8849225699829 708.74378893754 49.3764573374952
"463" 92.4 647.865062690597 40.6734719276403 686.006577747378 47.3635934275732
"464" 92.6 627.305867188655 38.3188184204411 665.693495139794 44.9414774631086
"465" 92.8 615.133484424131 42.951447684282 653.121005589039 43.2875560899997
"466" 93 596.623867221333 49.4834148643771 635.503420002869 44.2956379260978
"467" 93.2 574.808388467229 53.057414189776 614.630013664514 48.4486498218344
"468" 93.4 555.248483715392 52.3362652707586 593.392304899143 50.5711259249141
"469" 93.6 543.154406581722 56.2200763168862 582.18013474039 51.0748626396258
"470" 93.8 529.34457065083 59.0972906863926 568.117384500333 54.508943933757
"471" 94 517.025750249997 66.1987986746749 555.300303163019 56.1389948116249
"472" 94.2 501.604656373188 76.7278758879373 539.293783441615 60.7405876205666
"473" 94.4 485.639447641075 86.7857290903749 519.384928820098 69.341621083569
"474" 94.6 467.116690424753 98.1865759698532 501.898948509435 80.3738716707361
"475" 94.8 452.742494094168 109.571116737994 486.226272880114 90.236683203516
"476" 95 439.586183148976 121.415250469312 472.22774430536 99.0208555607794
"477" 95.2 433.294390023882 130.168502667273 462.101034042991 105.976056489735
"478" 95.4 429.409532894011 144.593885981998 454.682502686708 113.818299917934
"479" 95.6 419.799309840418 160.240623052222 443.343347925995 128.865927074716
"480" 95.8 411.17017215575 168.903844210073 435.835224076046 141.044184691272
"481" 96 403.753269307854 182.156624902434 428.802282364334 150.83622117906
"482" 96.2 396.458345024878 196.156116972646 418.536391831382 164.551193560208
"483" 96.4 388.063554008839 212.543875249543 409.069198367347 179.636099690448
"484" 96.6 381.990853758373 231.018331051132 399.827004198651 194.974829309715
"485" 96.8 373.898861576179 248.074738563074 391.564527282144 212.633808214299
"486" 97 369.460445629463 262.132814035204 385.601671878943 228.424573151068
"487" 97.2 367.271248658821 278.20231535223 379.51125383555 240.998709283691
"488" 97.4 365.454096874063 293.693088561544 374.070776060729 256.095521583394
"489" 97.6 362.663634916673 312.562570560922 370.074987795866 273.749909711086
"490" 97.8 360.558169117859 331.026437566631 366.992910414499 292.286465410289
"491" 98 365.096830806088 344.7648872123 365.244131917405 305.901242287463
"492" 98.2 366.124853645073 364.617466599031 366.92713904549 325.037003228714
"493" 98.4 365.38341763213 384.159098886183 368.456793705818 345.25205056765
"494" 98.6 370.13795012409 401.124994183111 367.16584206698 362.024758929713
"495" 98.8 374.429828253763 419.521327093021 367.900694639881 381.247351124274
"496" 99 376.998638404992 441.718990106863 373.17812858115 403.553050727421
"497" 99.2 378.156723747811 454.197047082002 376.08940887583 416.657008763953
"498" 99.4 385.179335325034 467.863017875608 377.238880250611 429.952879001812
"499" 99.6 392.58994522786 485.840570042973 382.43873461389 449.208871074117
"500" 99.8 403.32931670656 502.007024011038 389.572742732182 466.040897965355
"501" 100 412.613475814594 520.776555857273 397.996604322597 484.352157801533
"502" 100.2 427.872873833269 538.866019378024 406.495597577107 505.009824867099
"503" 100.4 438.328891654012 557.644155111265 419.411977968166 523.200787850304
"504" 100.6 450.145534248999 572.122458469071 431.117863386812 539.929240428114
"505" 100.8 468.322999007347 586.624965652909 442.267986339134 557.297968778273
"506" 101 484.100343143875 602.874740539754 458.976851420841 573.440580576632
"507" 101.2 496.166668585369 611.150656222172 469.771647191187 585.383477392454
"508" 101.4 503.387582994575 617.330597949122 476.832979622783 593.800084921872
"509" 101.6 504.054074439309 617.897645277434 477.688289284244 594.58352613376
"510" 101.8 506.356955244594 620.848594325029 480.585889612107 595.514758790424
"511" 102 506.567823022036 622.016557770115 482.693347718956 595.554147936226
"512" 102.2 506.619079900725 622.330593408085 482.710228706694 595.776557843355
"513" 102.4 507.473771824511 623.791896252132 485.272878937246 597.184161822503
"514" 102.6 507.36151203047 623.510381128811 486.140746033362 596.837043999977
"515" 102.8 507.789911906319 624.032003900658 486.193022025944 596.792026438198
"516" 103 507.860937253888 624.029785194895 486.218960878068 596.996878230313
"517" 103.2 506.976537447174 624.323289028368 485.919646072946 597.46803908692
"518" 103.4 506.747773405509 625.284806515322 486.279084289384 598.079545155838
"519" 103.6 506.67091440457 625.801959843392 487.512721478587 598.556591020682
"520" 103.8 505.326298833183 625.384067971241 488.918868231675 597.845408259535
"521" 104 506.910056030139 626.613311581731 489.378870240205 598.382156238959
"522" 104.2 510.962521668836 627.360664846421 490.557298289272 600.597303328733
"523" 104.4 513.178875510657 627.932097669457 490.623194320169 602.27733425971
"524" 104.6 518.282589066078 629.246049880041 491.547469484614 603.748429582491
"525" 104.8 522.737118947853 630.870647874378 494.888789159218 607.339053750505
"526" 105 531.072584776169 634.175531114295 500.135491317859 613.211300075347
"527" 105.2 540.813806561057 640.200861088389 508.474468839372 620.035149767488
"528" 105.4 552.321273569056 642.385088431606 517.960231806807 624.429637654219
"529" 105.6 562.350399719222 643.903173879966 527.477666600864 628.49835791156
"530" 105.8 572.066879345693 646.679024606283 537.322119510444 633.604686704843
"531" 106 586.119164863063 650.49208825097 549.76867721152 636.848777638571
"532" 106.2 600.371753093683 652.384901243868 563.715665274734 641.312145691214
"533" 106.4 616.642123102379 656.762842603271 577.798943058949 645.464257616507
"534" 106.6 633.402854081498 659.195222845774 596.914336069526 648.33207732597
"535" 106.8 647.240737709257 658.056583036554 608.637010280958 650.955068116678
"536" 107 662.820528967318 660.206288248989 626.379067713369 654.399618323127
"537" 107.2 674.390294793341 659.324305623337 636.426904617281 656.176759553606
"538" 107.4 685.954042407924 659.141864584248 648.236888528522 656.50803629008
"539" 107.6 699.421534318152 658.951749322546 658.060717643934 657.038645483385
"540" 107.8 712.368558532346 655.957812632447 673.368305635355 657.321678728479
"541" 108 729.370059061143 652.046069131035 692.410523994878 656.254005496368
"542" 108.2 748.377877640466 648.347484410431 708.644565655999 655.380970359852
"543" 108.4 756.711356669353 643.285643334878 719.882447761867 653.613722835441
"544" 108.6 773.769136804614 637.602937090388 736.061961829877 647.414194416299
"545" 108.8 788.897450538426 630.571971674735 752.643259893547 640.93991755105
"546" 109 803.78646827519 621.870553564385 768.2407903006 636.273620959874
"547" 109.2 821.327668503154 608.826011216693 787.230196010933 629.383491531633
"548" 109.4 838.811132814009 599.56594887718 805.790844236811 618.381054746793
"549" 109.6 856.161546990711 593.100539668584 821.713764612338 608.45824223648
"550" 109.8 868.788280863472 582.461245490367 835.773411741343 600.850885891144
"551" 110 880.496336012496 568.182799077133 851.456636962516 591.51228853836
"552" 110.2 895.959216136008 551.411262796016 866.331246719649 578.870481038297
"553" 110.4 908.529481483618 536.664137325951 881.894742932169 563.591030473857
"554" 110.6 919.424644472313 519.738874725206 894.335181590271 548.626076080137
"555" 110.8 930.68756148044 501.663792867065 907.418320967358 532.82599126483
"556" 111 939.820666506356 487.021710768893 917.758370297507 517.478151424285
"557" 111.2 947.932220270278 473.195246143028 924.905383071136 508.072650967967
"558" 111.4 952.134019371081 458.899573284437 933.647559683877 492.844601379633
"559" 111.6 956.829267446155 441.996275325391 941.831948791605 476.303002139138
"560" 111.8 964.061165682544 423.474417647053 947.709491739092 459.601393340781
"561" 112 966.706601782369 401.98096877085 953.7029332979 442.564692708159
"562" 112.2 971.610004661673 382.611351082623 960.790388425079 418.499155941638
"563" 112.4 972.934476314438 363.851064406341 965.10465660953 401.303556779378
"564" 112.6 973.65512813847 339.438180452525 968.49297226681 379.413803877183
"565" 112.8 970.40152458575 317.18992413286 970.947469507192 359.048173510692
"566" 113 968.789826792808 295.71477186136 970.09595098154 335.004439388011
"567" 113.2 969.186171815228 280.136873873522 967.97769429211 320.662661195542
"568" 113.4 967.278480589241 263.434146627752 967.127859640957 301.579435655889
"569" 113.6 964.588978392961 254.150665511444 965.183750664502 291.226330206655
"570" 113.8 955.705154073021 236.919508861676 963.282872269142 279.113575321604
"571" 114 949.570529835197 220.968158144232 957.848882870628 258.603873662419
"572" 114.2 940.625266534428 203.542983495114 953.16300949777 239.501837965792
"573" 114.4 930.686192880134 184.164122980319 945.689949049312 219.285639394534
"574" 114.6 917.853704071858 164.016837282848 936.789397662204 199.98735898247
"575" 114.8 906.468309631884 152.097935282201 927.901636074903 182.910525054728
"576" 115 890.864896460467 140.613399120617 917.1917644913 169.092939300152
"577" 115.2 876.631879097469 127.162257074474 904.398181576209 156.004511378908
"578" 115.4 860.825581070613 116.655554643302 889.659879034317 142.450234220764
"579" 115.6 845.766283814341 103.873221013475 875.735235169198 129.482087367222
"580" 115.8 835.312822330583 93.3087749856086 862.26724453257 118.519614133779
"581" 116 829.913599741503 85.1369960373541 854.985149217834 112.257381608704
"582" 116.2 830.157468203801 85.7446709128631 853.185027756644 112.467367612126
"583" 116.4 830.81999512963 85.7191126775122 853.303497784014 112.644827063083
"584" 116.6 829.628444367967 83.706334721657 850.96573758082 111.011261237251
"585" 116.8 827.909546609055 80.4243628848078 850.144417959753 110.466263611114
"586" 117 828.349819857541 78.2735001784953 844.573643739012 108.772697917428
"587" 117.2 828.864626775645 78.7446771774611 844.512745643655 109.380852945419
"588" 117.4 829.562890306562 77.9316961488047 844.398537430873 108.534761611284
"589" 117.6 828.553125274785 75.931788296752 842.675829748551 106.676310545008
"590" 117.8 829.144742772146 75.7945897189145 842.091883679259 105.872649962992
"591" 118 825.456186391487 72.9917385301938 840.58429466419 104.693282430254
"592" 118.2 820.476716124705 69.8715272960145 839.55583353798 101.881319307644
"593" 118.4 812.962491435452 65.3740298409121 836.308474436244 96.3303076548892
"594" 118.6 804.628299048948 61.4392209054213 831.657862570296 88.8744543825239
"595" 118.8 792.298054874063 55.966850167234 824.39086083748 80.8153159109653
"596" 119 778.45556097432 50.1499646644725 811.250247141963 69.7916443187412
"597" 119.2 765.731646888181 45.9988652041576 799.448218732137 61.5501683811508
"598" 119.4 754.991911844932 43.1231924106696 790.331987408836 56.206134744761
"599" 119.6 739.360743681068 39.0417238629164 776.890319920217 51.4110520300734
"600" 119.8 727.537638672218 37.0623889315734 764.07604821035 48.5631550888908
"601" 120 712.563530916686 32.8483341823096 750.368094654667 45.5803166883893
"602" 120.2 696.328325379122 32.1969781833083 737.014680557396 42.6500648091653
"603" 120.4 680.557853363629 29.8601484246849 719.692482830221 38.5952607412974
"604" 120.6 665.0335747111 29.8071762368628 706.54718718917 36.1858232875844
"605" 120.8 647.709007958632 28.5828078781465 692.718455252009 35.1462302547713
"606" 121 633.379420707527 28.8234514175553 672.222440450139 38.8208743728313
"607" 121.2 617.983820384961 28.458343460026 654.807349295887 35.4218851396849
"608" 121.4 601.348708919354 33.2241171651963 639.959031373658 32.1145036477005
"609" 121.6 579.631384427548 38.7256617439958 619.59633257206 31.8259574480355
"610" 121.8 558.577090962103 45.9288753785606 598.308164862502 35.0611802106663
"611" 122 538.560041757434 51.8858295694073 576.057643522308 41.2202864489194
"612" 122.2 519.807968517681 63.479190567077 557.489698344616 47.7964402033926
"613" 122.4 500.250356631281 74.3055645720213 537.308835999687 56.609727631992
"614" 122.6 478.219296326401 88.074140486334 517.173798384611 69.5921052215572
"615" 122.8 458.761988873445 98.8777442689776 493.970267870719 83.6120650937837
"616" 123 441.492470397833 112.774659447799 475.296831391181 93.8002770382313
"617" 123.2 428.723711410271 132.094900602377 458.176984308331 103.606134636095
"618" 123.4 414.732897995203 150.182933789876 441.08797744476 121.663697268201
"619" 123.6 405.947653596696 160.053726149159 430.248541094961 132.699573383954
"620" 123.8 402.76083365464 164.598860945839 427.513874110229 136.600356803216
"621" 124 396.281961005962 173.203872921896 422.973483784755 145.189418947703
"622" 124.2 388.983952336231 189.48960969933 415.158770635976 156.980768600161
"623" 124.4 380.942426216933 205.631212856797 402.143147560659 174.971557938949
"624" 124.6 371.723836371773 221.505529851755 392.101919500302 188.484982816406
"625" 124.8 363.53968168031 238.315561771731 382.68610002229 202.476296647168
"626" 125 362.715841230491 253.128731732798 375.90362788554 216.381188563212
"627" 125.2 359.671045734903 275.55882509658 370.130246381974 235.740315230287
"628" 125.4 357.672801817819 290.967342358013 367.411147803933 253.102532681095
"629" 125.6 355.453354605155 311.169346827266 364.006255911816 269.96502802425
"630" 125.8 354.121802279195 333.604083480664 358.624873618508 292.257692034595
"631" 126 349.77291112857 354.633509320801 357.647025474206 315.525792701148
"632" 126.2 350.062032531171 371.664159494368 355.255624056489 332.332917247352
"633" 126.4 348.985263231559 391.743821529564 353.402310994499 352.915578337816
"634" 126.6 351.557876607924 407.7006526347 351.816484546827 367.637893175978
"635" 126.8 353.226498788983 424.89547817819 351.863821373213 385.982415451129
"636" 127 356.178059489796 442.410542100053 354.542280259493 404.502462931029
"637" 127.2 356.962697107849 447.983487331487 354.948985300707 412.650168565713
"638" 127.4 354.678602730777 446.521720514674 355.727689164115 413.02343727354
"639" 127.6 354.130090257403 445.229485886697 355.381856333598 413.125581355331
"640" 127.8 353.611759468947 443.253330316895 354.988756010814 411.496649523608
"641" 128 355.371528029112 445.978630010616 355.592571197036 412.196461533092
"642" 128.2 358.63135691418 448.031924443205 355.980143858446 413.777914002395
"643" 128.4 363.183418820107 451.181326670112 356.463626042838 415.863646130327
"644" 128.6 368.012908918625 458.431955872904 356.866694542496 422.917297285988
"645" 128.8 372.428761212445 468.677518698108 359.630287000889 433.802132042482
"646" 129 378.066533600585 474.919202166472 362.952361098703 440.083932638239
"647" 129.2 384.556087071158 485.540733310741 367.812580499306 450.157231761763
"648" 129.4 390.546280627036 498.298749845738 375.285410730231 462.871331324323
"649" 129.6 400.136829341211 509.079766886651 380.251936859839 476.225516345797
"650" 129.8 411.717805110578 524.016686891579 388.950197110972 490.543440689358
"651" 130 422.455872961657 539.704499515534 401.879168202183 506.241695487814
"652" 130.2 433.462694900206 555.943269265004 411.258691893409 520.62454902524
"653" 130.4 444.434466213949 565.843380188032 420.226288070997 535.662744765924
"654" 130.6 461.653358648388 577.462764953623 431.281676809353 550.326367184775
"655" 130.8 478.612365969245 589.127345143455 447.637581387098 564.697747487131
"656" 131 496.681558336581 598.947488713431 463.259102808325 577.067332224243
"657" 131.2 515.448294129367 606.523939224658 479.766564609646 589.383043692423
"658" 131.4 533.987395232792 612.545234645715 497.524984291239 600.337450381835
"659" 131.6 553.917506023111 617.861196141528 516.025371163276 608.272118265426
"660" 131.8 574.404965442699 623.396137387712 536.791399494624 613.289123649823
"661" 132 595.700964217959 628.917329365676 558.864731604818 618.969866641679
"662" 132.2 618.471422866676 634.065572514151 579.694084983754 623.608030636206
"663" 132.4 640.287145195168 638.440368085641 602.298103405143 630.0386165038
"664" 132.6 660.440381371892 637.432269018978 622.201764600589 632.804476732458
"665" 132.8 677.141904780609 635.856996792371 640.066014559335 633.844630820282
"666" 133 694.553990761193 629.399655809445 656.710954882302 635.194289904776
"667" 133.2 711.854956016704 620.379188624216 674.67361867101 635.462092763747
"668" 133.4 721.422523153431 612.49909428633 689.008015667288 631.447400604597
"669" 133.6 727.907915157559 603.274621523882 696.315318125685 626.797756820689
"670" 133.8 736.969116289136 593.848849563446 708.576740788529 618.722949005201
"671" 134 745.231030214501 580.690920441977 719.890172872313 608.810448966746
"672" 134.2 748.108240787413 565.900854657763 726.294800146521 600.208236219898
"673" 134.4 750.691687354128 552.662538329664 735.226908988826 591.002893283
"674" 134.6 748.863806088705 541.855567913653 737.565313214748 577.246558198799
"675" 134.8 751.100415941506 529.096032030454 738.424979577195 563.692263699612
"676" 135 758.93131494015 510.772606427066 743.297083995749 547.199187986492
"677" 135.2 768.420900863845 497.122351541452 749.215200976595 531.663897688939
"678" 135.4 777.523186933426 494.801081614032 753.624004059971 520.580043087532
"679" 135.6 779.999048077309 500.878353687098 754.782643934606 518.870775158773
"680" 135.8 777.442546779263 503.563233018711 754.512701161204 518.359401146278
"681" 136 774.015464511752 509.112711092985 753.854043186394 517.138434338954
"682" 136.2 771.609978465675 514.550705600521 753.755226459552 517.623379931352
"683" 136.4 772.662332311969 518.499636022723 753.057333355663 518.908656532921
"684" 136.6 778.259114242836 528.469911464438 752.928172616458 518.673848742723
"685" 136.8 781.996171800988 535.224438942568 758.882301526825 516.68113582449
"686" 137 790.390728371602 540.953621725356 763.248565848047 520.583415744883
"687" 137.2 808.4762204605 550.598043341789 771.912693831043 524.911664288215
"688" 137.4 822.305932684002 556.895826919202 787.522853131813 536.759184423656
"689" 137.6 834.956299071943 564.892670496013 800.649221082175 546.588259283089
"690" 137.8 844.986074079646 562.549582850663 808.78683678705 551.254431209817
"691" 138 851.649308501793 555.182285526045 817.821383326859 554.646389122936
"692" 138.2 862.915684707034 541.297923089435 827.539142823479 558.694931447513
"693" 138.4 876.356288741142 526.267227839715 848.062100331482 553.463972679034
"694" 138.6 886.169568646655 513.68053475763 872.115261391677 548.814840660934
"695" 138.8 892.719999958903 508.702857296682 892.824074119142 535.462962969674
"696" 139 898.201863776874 507.425466969949 912.024465361203 525.351682069595
"697" 139.2 899.581874680034 506.997078529165 917.018692203515 521.697820158849
"698" 139.4 898.624917229847 506.618690006718 917.074676372458 515.492448581361
"699" 139.6 876.561194030164 506.134328358309 922.048387096854 502.10967741921
"700" 139.8 862.560693641618 500.895953757225 918.903010033445 490.76254180602
"701" 140 856.339943342776 499.691218130312 911.208053691275 484.295302013423
"702" 140.2 855.373937677054 500.192634560907 914.378947368421 484.021052631579
"703" 140.4 855.146892655367 499.714689265537 925.767123287671 478.335616438356
"704" 140.6 853.640804597701 498.833333333333 939.384615384615 469.676282051282
"705" 140.8 853.928774928775 498.344729344729 949.059016393443 465.114754098361
"706" 141 854.625360230547 499.158501440922 947.498360655738 464.609836065574
"707" 141.2 854.233618233618 499.88603988604 947.849056603774 465.509433962264
"708" 141.4 853.564606741572 499.505617977528 945.598101265822 467.629746835443
"709" 141.6 853.401129943502 498.85593220339 945.777408637874 469.112956810631
"710" 141.8 853.423728813559 498.822033898305 945.232484076433 471.270700636943
"711" 142 851.427777777778 498.797222222222 943.20447284345 475.766773162939
"712" 142.2 849.624649859944 498.915966386555 939.858490566038 478.899371069182
"713" 142.4 847.536312849162 497.670391061453 936.012578616352 483.418238993711
"714" 142.6 847.25 497.289325842697 930.663461538462 486.032051282051
"715" 142.8 847.377464788732 497.371830985916 928.927631578947 484.085526315789
"716" 143 847.619999999919 497.208571428541 932.913183279196 478.282958199533
"717" 143.2 848 496.717201166181 934.841584158416 468.511551155116
"718" 143.4 847.363896848138 495.765042979943 937.429054054054 451.722972972973
"719" 143.6 847.148459383754 494.187675070028 932.443729903537 433.655948553055
"720" 143.8 850.033639143731 497.792048929664 927.770226537217 423.731391585761
"721" 144 850.073394495413 498.036697247706 918.633540372671 419.38198757764
"722" 144.2 849.692537313433 497.844776119403 912.003095975232 419.365325077399
"723" 144.4 849.573134328358 497.791044776119 913.022292993631 416.458598726115
"724" 144.6 849.067055393586 497.230320699708 908.341772151899 408.816455696202
"725" 144.8 849.002949852507 497.401179941003 899.709090909091 402.521212121212
"726" 145 848.900584795322 497.33918128655 899.536809815951 402.015337423313
"727" 145.2 848.90988372093 497.30523255814 905.125850340136 406.289115646258
"728" 145.4 848.914201183432 497.263313609467 914.163987138264 404.218649517685
"729" 145.6 848.764880952381 497.300595238095 924.871794871795 399.179487179487
"730" 145.8 848.529069767442 497.18023255814 935.707070707071 403.023569023569
"731" 146 848.595307917889 497.304985337243 951.831081081081 411.216216216216
"732" 146.2 848.724035608309 497.744807121662 960.526946107784 413.670658682635
"733" 146.4 848.570570570571 497.900900900901 960.234375 414.325
"734" 146.6 848.192878338279 498.367952522255 964.617161716172 419.333333333333
"735" 146.8 848.12874251497 498.461077844311 962.341853035144 420.712460063898
"736" 147 848.094674556213 498.721893491124 962.022508038585 427.35691318328
"737" 147.2 847.516224188791 499.377581120944 960.634551495017 434.823920265781
"738" 147.4 847.515151515152 500.809090909091 955.878378378378 448.790540540541
"739" 147.6 846.383928571429 501.199404761905 954.729096989967 464.571906354515
"740" 147.8 846.116766467066 501.664670658683 950.85761589404 474.745033112583
"741" 148 845.879056047198 501.920353982301 942.743506493506 488.668831168831
"742" 148.2 846.24926686217 502.24926686217 931.845161290323 504.522580645161
"743" 148.4 846.389204545455 501.883522727273 926.108552631579 520.513157894737
"744" 148.6 846.573913043515 501.695652173935 919.711974110035 528.624595469247
"745" 148.8 846.213068204553 501.607954559987 909.396774195088 540.845161290808
"746" 149 846.041056396037 501.838710100653 899.314935034213 552.04870150818
"747" 149.2 846.139130569311 501.834782709345 895.286666661488 557.830000054618
"748" 149.4 846.41642229176 501.700879769382 891.261016948821 562.738983052664
"749" 149.6 846.429411764708 501.482352941179 884.18581081081 569.013513513514
"750" 149.8 846.878338278932 501.60237388724 876.395973154362 578.963087248322
"751" 150 846.813411078717 501.638483965015 871.505084745763 583.708474576271
"752" 150.2 846.56976744186 501.543604651163 871.621818181818 586.16
"753" 150.4 846.457725947522 501.504373177843 870.570281124498 586.176706827309
"754" 150.6 846.897660818713 501.809941520468 872.286343612335 586.251101321586
"755" 150.8 847.427728613569 501.469026548673 873.963917525773 586.030927835052
"756" 151 847.966565343752 500.936170207359 874.924050623789 581.033755230769
"757" 151.2 849.099397590361 500.5 874.356115107913 577.532374100716
"758" 151.4 849.678125000567 499.40625000128 870.736842105116 579.394736842467
"759" 151.6 850.753125000263 497.593750000758 863.780405405269 582.722972973119
"760" 151.8 852.261980830679 497.236421725287 851.394736842097 589.309210526322
"761" 152 853.727848101266 497.462025316464 837.233898305083 588.359322033899
"762" 152.2 855.503086419753 496.765432098765 820.701298701299 590.626623376624
"763" 152.4 857.134375 496.678125 807.877022653722 596.2071197411
"764" 152.6 859.5 495.388554216868 796 607.541666666667
"765" 152.8 860.828402366864 493.390532544379 780.673202614379 617.323529411765
"766" 153 861.855113636364 491.053977272727 765.767515923567 624.429936305733
"767" 153.2 863.214076246334 489.8357771261 761.799352750809 630.647249190939
"768" 153.4 864.99703264095 487.157270029674 758.396103896104 638.866883116883
"769" 153.6 867.373937677054 483.869688385269 754.88996763754 641.352750809061
"770" 153.8 870.416430594901 482.232294617564 747.933774834437 645.32119205298
"771" 154 873.424698795181 480.436746987952 741.68284789644 646.491909385113
"772" 154.2 877.221212121212 479.20303030303 740.899686520376 647.686520376176
"773" 154.4 879.410179640719 477.002994011976 735.428571428571 648.987012987013
"774" 154.6 883.746987951807 475.08734939759 723.776699029126 653.042071197411
"775" 154.8 886.521472392638 474.061349693251 718.913183279743 654.472668810289
"776" 155 886.339943342776 471.1388101983 707.071197411003 654.818770226537
"777" 155.2 889.880116959064 467.040935672515 693.135922330097 654.566343042071
"778" 155.4 892.050704225352 464.76338028169 685.313725490196 658.264705882353
"779" 155.6 893.022346368715 460.614525139665 685.654237288136 658.522033898305
"780" 155.8 896.590163934426 456.303278688525 682.871710526316 659.098684210526
"781" 156 899.619718309859 453.459154929577 674.226804123711 659
"782" 156.2 901.358333333333 450.005555555556 667.666666666667 660.583333333333
"783" 156.4 904.862258953168 445.752066115703 663.333333333333 661.422442244224
"784" 156.6 908.18156424581 441.083798882682 659.036184210526 661.055921052632
"785" 156.8 909.346883468835 438.875338753388 650.831746031746 660.473015873016
"786" 157 911.443526170799 437.027548209366 642.66339869281 660.107843137255
"787" 157.2 913.45 435.633333333333 632.76430976431 659.279461279461
"788" 157.4 915.005571030641 433.437325905293 623.546052631579 659.177631578947
"789" 157.6 916.564841498559 433.06916426513 611.433774834437 657.894039735099
"790" 157.8 917.568452380952 433.830357142857 598.922807017544 649.908771929825
"791" 158 917.449101796407 435.236526946108 587.375415282392 647.116279069767
"792" 158.2 914.064705882353 437.691176470588 581.147435897436 649.330128205128
"793" 158.4 913.134328358209 437.322388059702 572.544554455446 647.085808580858
"794" 158.6 913.233727810651 437.520710059172 559.029032258064 641.929032258064
"795" 158.8 913.558139534884 436.287790697674 546.919732441472 638.538461538462
"796" 159 910.864306784661 435.377581120944 540.388157894737 639.125
"797" 159.2 909.046511627907 431.107558139535 531.779605263158 634.723684210526
"798" 159.4 909.276470588235 425.552941176471 521.009708737864 624.673139158576
"799" 159.6 908.317647058824 421.761764705882 506.728395061728 615.5
"800" 159.8 907.641791044776 417.394029850746 494.153125 608.684375
"801" 160 906.077844311377 413.688622754491 483.477124183007 607.578431372549
"802" 160.2 906.129518072289 408.460843373494 484.867741935484 607.451612903226
"803" 160.4 906.746312684366 405.873156342183 484.295238095238 605.596825396825
"804" 160.6 905.593567251462 401.540935672515 479.24358974359 601.570512820513
"805" 160.8 905.750750750751 396.978978978979 469.885620915033 595.578431372549
"806" 161 906.964705882353 391.755882352941 461.950657894737 593.328947368421
"807" 161.2 907.205797101449 386.982608695652 465.153594771242 591.960784313726
"808" 161.4 907.522255192878 384.649851632048 462.585760517799 582.184466019418
"809" 161.6 908.50439882698 381.604105571848 460.273648648649 569.648648648649
"810" 161.8 906.659942363112 377.881844380403 452.111475409836 551.934426229508
"811" 162 907.198830409357 373.704678362573 442.123028391167 536.413249211356
"812" 162.2 908.725663716814 370 429.129449838188 519.805825242718
"813" 162.4 908.219298245614 367.862573099415 414.721518987342 506.895569620253
"814" 162.6 908.536231884058 362.736231884058 404.180124223602 501.046583850932
"815" 162.8 910.75 359.639534883721 392.667711598746 497.943573667712
"816" 163 912.264204545455 355.076704545455 391.394904458599 497.952229299363
"817" 163.2 913.75350140056 349.971988795518 391.396774193548 499.264516129032
"818" 163.4 915.88202247191 347.533707865169 389.86038961039 497.818181818182
"819" 163.6 916.391304347826 345.994202898551 390.169811320755 493.103773584906
"820" 163.8 915.049132947977 340.916184971098 388.58064516129 481.451612903226
"821" 164 913.049275362319 338.733333333333 381.489096573209 464.803738317757
"822" 164.2 910.15625 334.514204545455 377.49025974026 451.191558441559
"823" 164.4 907.705202312139 327.421965317919 379.864951768489 432.077170418006
"824" 164.6 907.008955223881 320.811940298508 377.854304635762 412.466887417218
"825" 164.8 904.204678362573 316.540935672515 378.85303514377 393.08945686901
"826" 165 904.174556213018 311.038461538462 381.544342507645 376.281345565749
"827" 165.2 902.339233038348 305.575221238938 391.554858934169 363.184952978056
"828" 165.4 903.655072463768 301.24347826087 401.697604790419 351.275449101796
"829" 165.6 903.319884726225 295.458213256484 405.08945686901 338.766773162939
"830" 165.8 902.796033994334 290.104815864023 405.032467532467 320.116883116883
"831" 166 901.573863636364 282.46875 403.405144694534 301.977491961415
"832" 166.2 900.964391691395 277.86646884273 403.352409638554 283.186746987952
"833" 166.4 901.752941176471 272.314705882353 394.645061728395 264.679012345679
"834" 166.6 898.750724637681 267.553623188406 381.152046783626 250.859649122807
"835" 166.8 896.919667590028 262.94459833795 373.20178041543 244.39762611276
"836" 167 893.534818941504 257.41504178273 371.023391812865 245.24269005848
"837" 167.2 889.983651226158 252.057220708447 370.127167630058 245.335260115607
"838" 167.4 888.236994219653 248.248554913295 369.063953488372 244.988372093023
"839" 167.6 885.76231884058 242.550724637681 367.533923303835 242.483775811209
"840" 167.8 885.776162790698 237.093023255814 371.029126213592 245.446601941748
"841" 168 882.141242937853 230.875706214689 374.14953271028 247.607476635514
"842" 168.2 880.350427350427 224.689458689459 372.755417956656 247.095975232198
"843" 168.4 876.59943977591 216.145658263305 372.463636363636 246.839393939394
"844" 168.6 873.488888888889 212.163888888889 371.671732522796 246.021276595745
"845" 168.8 869.539944903581 209.349862258953 371.569696969697 245.672727272727
"846" 169 867.860724233983 204.445682451253 371.164634146341 244.621951219512
"847" 169.2 863.864640883978 198.259668508287 370.935975609756 243.411585365854
"848" 169.4 861.252777777778 192.252777777778 369.443452380952 241.497023809524
"849" 169.6 856.462162162162 186.851351351351 369.229166666667 240.517857142857
"850" 169.8 855.025069637883 181.323119777159 368.924698795181 240.861445783133
"851" 170 851.807799442897 175.707520891365 367.766272189349 242.281065088757
"852" 170.2 850.180327868852 169.398907103825 369.096096096096 242.537537537538
"853" 170.4 845.940540540541 163.37027027027 372.62962962963 236.989898989899
"854" 170.6 846.194842406877 156.581661891117 376.593959731544 226.855704697987
"855" 170.8 845.04011461318 148.936962750716 382.384858044164 214.858044164038
"856" 171 845.97783933518 144.340720221607 390.990797546012 201.552147239264
"857" 171.2 846.207977207977 139.871794871795 396.636645962733 186.900621118012
"858" 171.4 845.830945558739 139.077363896848 398.89375 176.5375
"859" 171.6 844.958217270195 138.33147632312 399.824503311258 172.208609271523
"860" 171.8 844.447592067989 140.402266288952 399.080906148867 169.009708737864
"861" 172 843.766570605187 145.769452449568 399.621359223301 170
"862" 172.2 839.785714285714 151.041208791209 401.806666666667 167.156666666667
"863" 172.4 833.208791208791 153.17032967033 401.89 162.306666666667
"864" 172.6 826.720430107527 157.037634408602 404.461538461538 159.016025641026
"865" 172.8 819.440104166667 158.986979166667 409.760252365931 149.548895899054
"866" 173 813.248041775457 160.483028720627 418.280373831776 140.753894080997
"867" 173.2 806.558201058201 159.071428571429 429.317220543807 130.453172205438
"868" 173.4 802.290666666667 157.744 436.186544342508 116.85626911315
"869" 173.6 797.698412698413 154.190476190476 438.553846153846 114.898461538462
"870" 173.8 792.471204188482 152.787958115183 438.699059561128 114.360501567398
"871" 174 788.514511873351 150.55672823219 443.23642172524 111.26517571885
"872" 174.2 783.31592689295 148.490861618799 454.691131498471 105.483180428135
"873" 174.4 779.824468085106 143.976063829787 467.476608187135 98.1491228070175
"874" 174.6 775.410052910053 140.010582010582 479.310650887574 93.3461538461539
"875" 174.8 769.992146596859 134.123036649215 493.85754985755 91.3960113960114
"876" 175 762.260309278351 127.930412371134 509.051136363636 85.6960227272727
"877" 175.2 756.978319783198 122.913279132791 521.900874635568 75.5947521865889
"878" 175.4 753.493224932249 115.430894308943 526.671686746988 63.2018072289157
"879" 175.6 749.026809651474 106.600536193029 526.796238244514 60.8213166144201
"880" 175.8 746.25 98.0489130434783 526.548286604361 61.4267912772586
"881" 176 744.31843575419 89.5949720670391 531.473520249221 62.5514018691589
"882" 176.2 741.038043478261 81.6358695652174 542.230303030303 66.7818181818182
"883" 176.4 736.96408839779 75.8287292817679 557.600591715976 68.5118343195266
"884" 176.6 732.47311827957 68.9274193548387 573.272727272727 70.34375
"885" 176.8 732.741935483871 71.0322580645161 589.271428571429 72.0771428571429
"886" 177 732.364383561644 76.5835616438356 601.5 74.7428571428572
"887" 177.2 728.403693931398 83 616.435158501441 81.8674351585014
"888" 177.4 719.303430073962 84.6411609500982 632.152112674669 86.6647887323097
"889" 177.6 708.795605989367 88.7895054147185 647.257520923841 92.8146860757656
"890" 177.8 702.933079742164 95.2260040648827 663.397042200132 95.3451834621489
"891" 178 701.785140329134 98.2852942345248 665.666409061574 95.3993369962756
"892" 178.2 706.67275305479 108.206400153277 680.44016289884 101.865777514582
"893" 178.4 700.126001025039 137.923762514013 687.872548312138 118.371550146983
"894" 178.6 695.010777159047 151.758624019606 686.772658171414 129.304443589842
"895" 178.8 689.464442960944 157.73322823049 688.608706382602 133.275110907481
"896" 179 681.995748597476 159.484032900025 690.295768991778 135.416108255797
"897" 179.2 675.9680596917 158.895715253544 689.440592107272 135.504296600104
"898" 179.4 669.549122624027 159.384983954106 687.344353993788 135.751583709309
"899" 179.6 660.99367191595 162.052873753077 684.931831405115 139.221786269922
"900" 179.8 648.19420374393 165.187074242101 678.758471394099 148.481865834509
"901" 180 633.169675112883 166.155685479915 667.532539829659 156.349284057982
"902" 180.2 614.5388711636 164.685558335193 651.578791971181 160.026192213959
"903" 180.4 596.515161294563 159.666968360574 634.219195721141 162.263721108942
"904" 180.6 578.672787051367 155.507720345446 617.34686204317 161.581453011291
"905" 180.8 558.348448579246 152.295428033299 596.204940597154 159.825183511654
"906" 181 536.482756950364 150.521712032289 574.239331484015 154.74898870584
"907" 181.2 514.619329323153 150.634635043993 553.667944882463 151.753411902103
"908" 181.4 492.635109051574 151.706714671037 531.781867350004 150.468425139528
"909" 181.6 474.193549627949 155.894216737513 512.183214003905 151.097867923387
"910" 181.8 453.534690487042 159.502357705536 492.466075140051 153.078246786536
"911" 182 430.74549072615 156.376980547549 469.924545172822 155.54254498579
"912" 182.2 427.275570470619 159.262883664989 464.198246862032 156.094240059289
"913" 182.4 429.921190977597 158.757039368663 464.839143277242 156.32651543851
"914" 182.6 430.777864978363 153.631280412524 464.218256813346 156.221467007371
"915" 182.8 431.689410126467 145.034849528185 459.998680608873 157.339886577955
"916" 183 437.42287783011 133.420723220429 456.683557956897 156.363982068944
"917" 183.2 447.169730050568 122.027747514466 451.774248937962 153.027550223024
"918" 183.4 461.498059043281 109.972667182187 447.917829767181 141.511198214168
"919" 183.6 479.93381239691 100.668451847068 453.124153870117 125.46920488818
"920" 183.8 501.093130801297 92.733063825399 468.139194268399 111.194665533347
"921" 184 523.173324555785 87.6437358605153 487.499235056319 100.007122500406
"922" 184.2 546.380397336286 80.0792818941335 509.579285637593 92.6111551173627
"923" 184.4 567.454513038626 69.375273824114 531.89808746163 86.16678872893
"924" 184.6 587.391610754794 58.0104242759605 553.096373244749 75.9784477377309
"925" 184.8 602.355369841614 51.6368350850409 569.108986992471 67.9287777955375
"926" 185 614.996796955284 56.5150010651049 577.923793763963 62.1993648498121
"927" 185.2 631.691386880928 65.7123485836098 592.339828360391 57.6279944620595
"928" 185.4 650.043874978455 79.9083497606684 615.709369033132 63.5464426464519
"929" 185.6 668.984436638936 87.957316263236 634.833520594806 72.2285870395483
"930" 185.8 688.975818093766 91.5163234106389 652.890124569663 79.1369178445097
"931" 186 709.878659586753 96.0567882623885 672.761350343976 86.0402164212802
"932" 186.2 732.643395969147 97.3985754266582 695.28841982132 92.3450420543764
"933" 186.4 753.034088507227 99.0294331576428 714.660844285268 94.6770648291011
"934" 186.6 774.094758161214 98.6481996310812 735.514406394519 96.6859476347148
"935" 186.8 793.594460283348 95.0172812404545 755.756965964571 97.5641384409318
"936" 187 811.035239421173 99.0051715560746 774.06163328724 95.1673187999651
"937" 187.2 821.104984017876 111.010775356256 789.491130013138 94.8925725106682
"938" 187.4 825.414281940832 126.816931080262 802.406080051547 100.205529756745
"939" 187.6 825.457083140611 148.755160720589 813.426832417859 110.683723081663
"940" 187.8 828.829659183045 171.938282987374 821.105409885871 134.125068296083
"941" 188 834.880476371909 191.051145022286 825.936896404391 154.33031634709
"942" 188.2 841.828633410324 207.522724726233 829.389636582612 169.340191350885
"943" 188.4 851.820317538055 223.665221824684 834.077151606366 187.335281430352
"944" 188.6 866.403996250334 242.61921721286 843.849531645328 209.664717874305
"945" 188.8 879.212146578713 265.686792024408 860.183138757768 232.072363874314
"946" 189 892.174267962509 288.119179131934 871.729588220594 254.752461013982
"947" 189.2 905.538173612602 310.728068899244 885.630424714171 277.231581366645
"948" 189.4 919.840708516544 332.147287026653 898.909538605768 300.380819862146
"949" 189.6 928.564713196037 358.418303397249 913.451918658434 324.132609627951
"950" 189.8 929.540372448102 386.801357154851 924.951621806972 347.833367764801
"951" 190 922.55286306431 410.819357241026 927.789209552331 372.181545299858
"952" 190.2 906.815890255156 430.828913472557 924.934745834049 397.138639927912
"953" 190.4 891.896246483027 452.571310096334 911.6689009448 421.137363717051
"954" 190.6 874.1792797768 473.817242343654 897.114558966144 443.785813396336
"955" 190.8 853.991682360673 497.776832885511 878.576726110282 468.441725024894
"956" 191 833.925707361901 523.7060625183 858.830581125518 490.256404549629
"957" 191.2 815.518189684612 538.55648590332 843.220413165124 512.57136445774
"958" 191.4 790.683059165753 557.280735264943 821.505820927378 533.998862962231
"959" 191.6 763.506076854737 572.524786958063 798.340843110094 552.19100875012
"960" 191.8 736.314403842867 584.396087990012 773.520110644996 568.495726896021
"961" 192 707.688549535329 596.673443369998 742.573883774694 581.4256660965
"962" 192.2 678.703808383047 605.124249567437 715.012251693491 593.8146600704
"963" 192.4 649.51998910955 608.078541342635 688.031994610241 603.508495325839
"964" 192.6 616.589150506837 608.608805998513 655.966634510007 607.307141601084
"965" 192.8 587.058647330758 606.531576935927 625.230568612309 609.886065839458
"966" 193 557.064358015275 600.803766754086 594.815811061556 607.04010378451
"967" 193.2 529.805446293393 589.624205243488 566.633094118131 604.278443001011
"968" 193.4 506.607588072489 575.373472189252 539.820186095198 593.7047779653
"969" 193.6 486.155354061625 556.787645674416 515.073959765299 582.009625118105
"970" 193.8 471.011499542445 536.604267004797 494.485885917313 566.553817715177
"971" 194 456.088725844325 512.357155731669 476.923589090696 546.26012170964
"972" 194.2 439.454108356347 490.143504612449 462.470168846829 522.115720799106
"973" 194.4 425.342670196941 466.954131698175 445.381760398851 499.941885827899
"974" 194.6 412.16854869812 440.429936838942 428.97918133759 475.930211282275
"975" 194.8 401.291668041156 413.536705302196 417.558454077876 450.149514945013
"976" 195 393.01884134703 384.235100702352 404.512166684903 421.842951029622
"977" 195.2 385.580841600649 353.125215534039 394.932063180546 391.75083724385
"978" 195.4 381.294815969455 322.426182935914 388.505835669756 362.537237519496
"979" 195.6 382.51679982472 291.750689799774 382.774029642263 333.133623359711
"980" 195.8 389.743328233366 262.784570923285 380.53295738106 300.722173144779
"981" 196 400.057393692334 233.092446960892 390.384093318909 270.921122262163
"982" 196.2 415.971656855687 207.325492721859 398.752677736512 242.66769141148
"983" 196.4 434.452619400436 185.462202731618 410.098249987795 215.207977133431
"984" 196.6 455.124952614195 163.686818099104 427.820936608635 192.780186804584
"985" 196.8 478.355699649009 143.834099815652 447.339710290512 170.021178197913
"986" 197 502.832672484583 130.329485471705 468.9830825497 152.50360626294
"987" 197.2 528.864513117412 117.46891418334 493.916685881923 136.345453851972
"988" 197.4 556.666877452455 107.34049442684 520.623748368034 123.258809616237
"989" 197.6 582.654082825175 99.823647108464 545.188239306303 112.089158118064
"990" 197.8 609.843704309097 93.3527390634446 570.571412115062 102.650578686849
"991" 198 638.315465977411 89.4575939843755 599.132265816318 97.2995508336768
"992" 198.2 668.117476836488 84.8854458083708 627.436665537653 90.5917494453903
"993" 198.4 697.298623690453 82.5427378714213 658.507827028253 86.7808653247641
"994" 198.6 725.634602953971 80.6795812044559 687.040847812406 83.5402998366262
"995" 198.8 751.159131129816 83.6926555421923 712.365012191418 80.4512739488993
"996" 199 776.008697961055 90.3659289168823 736.152830073644 82.5912055738814
"997" 199.2 800.913070216047 92.1713778212144 762.490153203102 87.9792616544502
"998" 199.4 802.6143655976 92.1154489254822 767.373777904491 89.4102985376561
"999" 199.6 799.767417248861 92.6762887234038 766.100298212451 89.0276203052889
"1000" 199.8 796.828417948171 97.7712472494902 767.343332067113 88.4699622126146
"1001" 200 793.713339465473 100.774939825558 766.49793703263 88.2429230624118
"1002" 200.2 789.386297738418 113.037546420256 765.836306088978 87.9759096441712
"1003" 200.4 784.169128262583 126.795631305066 776.989203310161 92.9837176162934
"1004" 200.6 779.253719340701 143.673770049669 781.180745811939 107.414656839246
"1005" 200.8 774.706374634409 162.554501474691 780.279771745604 123.544263185894
"1006" 201 770.307111865648 184.560874528452 776.418838544286 145.576860038119
"1007" 201.2 772.160496523092 199.380159972154 773.970239596757 161.491665834347
"1008" 201.4 777.184784842249 217.884092719417 774.0873283468 179.891058523839
"1009" 201.6 783.286525523827 229.390767815762 773.342206124707 192.730614623219
"1010" 201.8 795.130986126541 247.549361841766 777.314659574515 212.25509757019
"1011" 202 809.259272909212 270.390330028596 790.290854081029 236.922720268974
"1012" 202.2 824.96895404683 287.994078984493 801.033235596358 257.148641064028
"1013" 202.4 836.037486781577 305.871445463024 813.274634128449 273.868705677542
"1014" 202.6 850.881875128871 328.101542019067 829.171878998577 295.195497642037
"1015" 202.8 869.623335183499 349.397994043361 843.681828921554 317.133053816387
"1016" 203 891.082436432011 371.334656650282 862.816926658869 344.027798364162
"1017" 203.2 907.002895838099 387.734171130346 879.887855457628 361.167731053551
"1018" 203.4 927.700764603334 402.878659186448 898.728907879634 377.545022153596
"1019" 203.6 948.83902024691 418.362302246575 918.538046312555 394.513670079677
"1020" 203.8 951.821366671056 424.723262498673 926.52321383691 400.474551330584
"1021" 204 943.987333754024 433.302424368078 928.868007368772 401.281653571443
"1022" 204.2 935.288619059102 449.856439701416 936.185752305925 412.552834077343
"1023" 204.4 919.777388556428 468.187215621001 936.781881647701 433.718811441025
"1024" 204.6 901.357878893612 485.514370388893 927.688764280805 456.626554739941
"1025" 204.8 882.093720164709 505.02393169931 910.085487181076 474.567605641268
"1026" 205 864.724947197137 524.991798713949 892.058962942789 495.503488669331
"1027" 205.2 845.744652761383 543.346135296822 874.244617454063 514.329025111963
"1028" 205.4 831.672657233966 562.501048479021 857.5952753593 533.609017125045
"1029" 205.6 813.02220171513 584.058091418329 839.564891569273 551.409479551397
"1030" 205.8 791.455289234256 598.811991574155 821.717761551267 574.846090536554
"1031" 206 762.492056513777 602.676050890813 801.481441703542 591.832793080952
"1032" 206.2 735.008388502896 601.780189527888 772.47108903842 599.710626606211
"1033" 206.4 705.438034994326 603.84477219185 745.617896171382 602.033910944552
"1034" 206.6 678.096330767047 600.225806183076 714.736852013669 604.905281571919
"1035" 206.8 648.748609450156 592.908416392 686.885062919556 603.160037512147
"1036" 207 621.035631355281 582.720112286586 658.139609420475 596.011402441683
"1037" 207.2 592.128381792312 566.210363274784 628.046037746239 584.322097248568
"1038" 207.4 569.115234922938 548.006289566054 600.874432768261 570.362318987358
"1039" 207.6 546.821886710424 528.191427156776 577.245038981446 554.074827199212
"1040" 207.8 523.861879230744 509.821954962601 554.170234531258 534.243041278192
"1041" 208 500.078101128024 494.439737149382 533.636423838563 515.974912012266
"1042" 208.2 471.676680603152 481.517726101095 508.147938489635 501.397929986509
"1043" 208.4 445.380688855165 471.339040954972 479.221734297147 487.501932665386
"1044" 208.6 416.231748416778 460.421553108181 451.960202298298 476.466457030934
"1045" 208.8 387.256291569509 449.758037619331 422.292913753844 464.612834705315
"1046" 209 377.149487336012 448.08910357534 408.625873481703 458.216844708922
"1047" 209.2 383.986013049573 437.923165176787 410.363496769186 458.634202094218
"1048" 209.4 381.613415483849 418.910456496133 402.332004043868 450.623678354626
"1049" 209.6 376.589534985539 394.965141816669 387.695345375081 431.544184809122
"1050" 209.8 375.918304434231 366.25047051239 380.407749839775 405.203945792041
"1051" 210 377.804055341347 337.910564488921 376.979496443246 377.692508151142
"1052" 210.2 387.773882129852 313.572999320104 378.158425081369 353.677201686789
"1053" 210.4 398.927185906025 291.800853465189 382.892952316266 326.428639735404
"1054" 210.6 411.907774499577 267.706222624375 394.334087529286 303.152726641098
"1055" 210.8 423.468732257317 248.837841102715 403.846828893996 281.447064814859
"1056" 211 439.019495528019 233.262653818326 414.650295734613 262.237727477462
"1057" 211.2 462.349728815353 219.780546456914 430.90564423375 243.297974709667
"1058" 211.4 484.046811537807 203.083787935472 452.244306112993 225.646782462551
"1059" 211.6 502.896619412251 186.139376212048 473.463433464695 211.235861961216
"1060" 211.8 519.272756774256 164.321072103194 493.589894452077 193.873011462123
"1061" 212 538.160070945765 141.391405716258 511.694258491725 172.912485323816
"1062" 212.2 555.665299831605 120.280880124725 530.611229143632 150.447085192439
"1063" 212.4 576.86592557637 101.137361975539 546.043670959325 129.312337101719
"1064" 212.6 601.075348674018 92.0915800794002 566.241844877935 110.107389571866
"1065" 212.8 626.894355453421 87.9343056881633 588.259645676781 95.5307422200946
"1066" 213 648.839588039559 96.4692143096598 612.544085417809 89.012506831696
"1067" 213.2 669.894571504149 112.349771028848 636.590732747527 90.7383005458962
"1068" 213.4 687.128220296724 131.260065768178 658.39937099521 104.021934742314
"1069" 213.6 706.621319361142 150.29807074306 679.932714684315 120.718907978483
"1070" 213.8 719.684483654538 172.188434089322 698.156689745008 139.902719002734
"1071" 214 733.122039266592 196.504034872833 714.229486170722 158.157919349433
"1072" 214.2 741.745664126927 215.313877199046 726.194297714049 180.387373025314
"1073" 214.4 753.595128348174 239.334828348844 735.07609187928 202.834908589034
"1074" 214.6 761.673715650173 265.760331947905 748.73189022795 229.12539208792
"1075" 214.8 771.196012848615 294.196948919892 761.012291302747 256.471684309161
"1076" 215 775.992252377439 318.637276136361 764.996289095267 278.158386825199
"1077" 215.2 784.00073802748 346.25567409093 773.666931277708 309.360222610601
"1078" 215.4 789.868393587399 375.616739973156 782.323258818687 336.486444711843
"1079" 215.6 793.576352235154 405.614632204877 787.473251156359 364.582659264889
"1080" 215.8 796.495543393611 436.431733625104 792.884279292144 397.529244387199
"1081" 216 798.429020705472 466.535373669667 796.715886641366 427.709598476099
"1082" 216.2 796.214591598961 499.316392394031 796.713959500535 458.788417389848
"1083" 216.4 791.409082116309 528.203956864662 796.098062644583 488.925782893037
"1084" 216.6 784.070299507478 558.71159243558 794.153124876685 518.757579759101
"1085" 216.8 772.930308817277 586.708549554318 787.599664107098 549.936218694258
"1086" 217 762.810384370215 614.595234675871 776.373202507525 578.44931623866
"1087" 217.2 752.05331252753 632.802158210007 771.280208791056 599.776768282891
"1088" 217.4 739.527576721045 631.769022368893 767.716457097085 609.638885395189
"1089" 217.6 714.57500159875 629.930047554403 754.115320001825 624.897936434129
"1090" 217.8 696.915694900331 627.498755019949 732.619322818338 629.126919972517
"1091" 218 670.336289099497 626.090510861572 710.309446331319 628.951902100585
"1092" 218.2 646.504566463984 619.979223404708 685.106415311009 627.970821332548
"1093" 218.4 616.965906634826 611.288410990577 656.945099439441 623.050199606761
"1094" 218.6 592.789106314528 598.723973868819 626.972966944351 615.892807231242
"1095" 218.8 571.781433507717 580.343573595335 602.661421376296 605.221737565644
"1096" 219 553.704656732559 560.401554057901 579.142515662403 590.221612476154
"1097" 219.2 535.999001024183 537.50694427461 559.02842910819 568.85414208265
"1098" 219.4 517.417285003215 511.900987392346 541.620419544206 546.301856058848
"1099" 219.6 504.458886940439 489.306235787099 524.4286508438 523.73076881924
"1100" 219.8 494.675695115783 463.741871652204 509.780528494371 499.341340310115
"1101" 220 486.258854138944 437.797865108743 498.037504029092 476.272025174366
"1102" 220.2 480.138750214327 408.633815157162 489.136534785844 449.110555511435
"1103" 220.4 476.001916154518 378.69039838701 481.857557411297 419.245828326114
"1104" 220.6 473.448070757933 346.635359662302 477.359372557125 389.020899122126
"1105" 220.8 468.661738387153 320.179391152663 473.50508935947 359.808853984534
"1106" 221 461.395159422549 295.062098574332 470.707595914643 335.210162900702
"1107" 221.2 450.976198157471 269.155651468257 464.976078818309 308.036769701552
"1108" 221.4 444.643868528537 240.916653787716 453.850764743561 278.875561862468
"1109" 221.6 436.702154007152 208.970549038003 445.977952042377 250.338180597033
"1110" 221.8 430.567162623517 179.373250230485 438.878199102811 221.009822098154
"1111" 222 431.437290634921 148.801852521715 432.956710502903 187.314546571998
"1112" 222.2 443.913223383503 127.464503601277 432.854020961767 164.046869980067
"1113" 222.4 459.829561853243 122.35447808408 433.441222221719 152.980026748422
"1114" 222.6 473.596094243598 119.986350828499 439.351610481186 139.881617886291
"1115" 222.8 497.606882023957 114.432257801776 460.392130766594 127.327557929676
"1116" 223 526.438964195904 111.533831715592 487.468455981001 116.67567372877
"1117" 223.2 557.575428905481 107.126480632716 516.820392747243 112.491739602478
"1118" 223.4 586.402144483748 102.117273668147 546.156769448247 107.09294862548
"1119" 223.6 616.197015022511 103.858523525155 576.870250906188 103.775920655841
"1120" 223.8 647.696921368335 105.392345595202 607.677643016402 103.131907838088
"1121" 224 679.175210977345 108.792520841459 638.609748724707 103.622863425451
"1122" 224.2 712.842637373391 116.307228713167 671.870862534477 105.017118311787
"1123" 224.4 742.670537044108 128.868307137433 706.197056589925 114.174323077553
"1124" 224.6 771.860808406436 141.910451068539 734.56179929992 125.888143026446
"1125" 224.8 803.033574231818 153.666730794508 763.385956028713 138.968113208541
"1126" 225 829.906179683797 165.566280114455 794.227041038818 149.686734201248
"1127" 225.2 857.464580251536 181.254063359787 823.766611078672 163.153696899092
"1128" 225.4 884.089794172423 197.390211222703 850.324905812768 178.24071892575
"1129" 225.6 912.366437783094 215.960441495468 878.938338961602 193.598237381157
"1130" 225.8 936.673069325078 234.12002599053 905.522034138994 211.145608018993
"1131" 226 958.185550711737 256.466815128881 929.516625024401 229.457910940545
"1132" 226.2 957.192470061352 274.789885799139 940.748003685574 237.995066443861
"1133" 226.4 955.155835093755 298.717258245981 952.702540875305 253.2628912934
"1134" 226.6 951.727862931374 322.408936771137 953.027769818604 285.047330657252
"1135" 226.8 942.761232552466 348.447142844857 950.328013459006 309.691980165507
"1136" 227 935.363350800483 375.778476514679 944.112310075785 338.91609180385
"1137" 227.2 931.583675090267 404.184624820061 936.71316872103 364.731541138066
"1138" 227.4 923.343351239151 431.825836557317 931.372799653563 394.092762905851
"1139" 227.6 911.864355255179 461.080959542147 923.96315891074 424.391784286303
"1140" 227.8 898.426422840932 488.748023762864 914.59941919188 451.764928622047
"1141" 228 881.316433778062 517.099285379563 903.257943559678 480.462601976037
"1142" 228.2 862.628457959896 539.181790287686 886.513100564991 508.047167612299
"1143" 228.4 839.451209090868 562.194306093245 867.687892931026 531.98451886129
"1144" 228.6 814.792085079831 583.227641110271 844.364557811997 555.168824437075
"1145" 228.8 790.96903829108 604.845971989573 820.348380563074 577.606023151765
"1146" 229 765.579264281234 623.911294557565 797.144091524349 599.502615017993
"1147" 229.2 738.086852855504 637.522320797081 773.12531897999 618.183745647553
"1148" 229.4 709.840493415615 647.213940715775 747.01253491149 634.068162482901
"1149" 229.6 679.111795312719 652.06960941145 718.417920435836 644.913195150145
"1150" 229.8 649.458251056175 654.748317276435 687.929457188628 649.128930795251
"1151" 230 620.718190738354 653.369770843858 658.279967081607 653.346443771868
"1152" 230.2 593.485110644022 642.758686600167 632.522676492567 655.008053164823
"1153" 230.4 568.01589786792 632.953361412217 604.116874285812 646.389788813985
"1154" 230.6 539.33891625685 623.68050412694 576.401668522267 635.373680847287
"1155" 230.8 511.610684064573 612.518229683279 547.405684998853 626.147308544169
"1156" 231 487.783991459061 597.395237207726 522.501673132868 616.832919746014
"1157" 231.2 462.050771981117 582.580263106579 496.851007402351 603.209155198325
"1158" 231.4 445.385815255168 565.721195172711 474.829250171258 588.797900446642
"1159" 231.6 436.514264219865 542.911690905826 456.905931003738 577.710622117823
"1160" 231.8 429.633733532012 516.784907391094 438.28207305312 555.114977335124
"1161" 232 428.179892812482 494.49090881013 426.956447255241 529.636554884455
"1162" 232.2 430.790223973743 470.107824102201 426.990918829878 506.676528600855
"1163" 232.4 433.614897639542 442.315558063948 428.698276905549 480.551946405532
"1164" 232.6 439.163837651785 414.615336721442 431.913112042678 451.640132876732
"1165" 232.8 446.305139924758 387.053797574778 436.779579560654 424.570197416285
"1166" 233 454.988823179556 363.384248600314 443.11295143681 400.07079538573
"1167" 233.2 461.664316104377 339.093389014091 449.591933649969 375.706512612283
"1168" 233.4 464.975988694122 311.306536262365 457.383342117578 351.035031349357
"1169" 233.6 469.82856311873 283.372924500062 462.067606621697 324.470606937154
"1170" 233.8 475.471947806668 255.643224905531 467.901529734378 294.019013115393
"1171" 234 490.582775085437 231.161924567775 473.046849665418 267.030702779974
"1172" 234.2 508.602484981298 211.565628102416 480.857794071697 236.359696097595
"1173" 234.4 529.979307978386 197.863825779014 496.904572788979 219.79820392855
"1174" 234.6 556.341387678897 183.012607627613 521.359157245427 201.912545211731
"1175" 234.8 583.217607689724 168.158485351183 546.098572692335 186.043172435875
"1176" 235 613.847297589303 158.363314572497 573.583732193809 171.735707303187
"1177" 235.2 641.146639268236 157.542118874092 601.881013320122 162.194753655698
"1178" 235.4 675.713962201643 158.035790921122 632.18810123981 156.991240343276
"1179" 235.6 707.635415194587 159.328204808141 664.667267953045 155.27742842671
"1180" 235.8 738.386131935413 165.286626653498 698.790301594854 158.517754831524
"1181" 236 768.867330460278 173.810482931265 731.404153386245 164.829858068018
"1182" 236.2 798.787291312864 188.810832261327 762.996833839111 171.839628233621
"1183" 236.4 824.455956686343 203.527448139184 791.234732470955 183.524293402256
"1184" 236.6 852.690142439296 222.48982354186 817.158466975022 200.677010532414
"1185" 236.8 878.620785748033 240.349043904179 844.306113489422 218.247735257865
"1186" 237 897.593983683909 255.413472586993 870.478188212145 232.16877038795
"1187" 237.2 907.243077004125 283.081254007951 891.127940815346 246.742193158397
"1188" 237.4 920.567159502984 309.159298718633 906.910723861796 266.028368773831
"1189" 237.6 932.918720369239 333.700277182445 912.704837100142 294.931541578428
"1190" 237.8 942.005621352266 359.145186115864 925.203508522887 325.744937087188
"1191" 238 950.089652140949 387.903139493609 938.750068701221 349.916382317241
"1192" 238.2 955.52648543863 416.870017733117 948.138753634794 377.820603754969
"1193" 238.4 954.024649767749 444.51408335134 953.174485918211 407.236923689978
"1194" 238.6 944.791575405313 463.385418270965 954.254526643729 427.689590485786
"1195" 238.8 931.63910028661 486.18781565776 949.860965078926 449.952203973962
"1196" 239 915.515685489555 509.835748318654 936.626309387565 477.418069042774
"1197" 239.2 898.402829875703 535.128706055762 920.442354886185 501.396521311797
"1198" 239.4 878.458675322685 556.869926953288 903.833646171028 526.526404507252
"1199" 239.6 856.255941540179 578.04365478235 884.859958734529 550.395384564223
"1200" 239.8 832.187323986196 598.734067170601 863.569595296001 572.884923705812
"1201" 240 807.402542636842 615.441314613512 839.00765740309 592.326628567021
"1202" 240.2 781.236372190712 627.299054667446 815.043208488111 609.883167889757
"1203" 240.4 750.374809214303 635.595961751236 788.890052820302 623.356825144046
"1204" 240.6 723.29377894943 641.821325569518 760.98154727599 631.778059400834
"1205" 240.8 693.770001147541 642.599782190956 733.162925131798 639.465383975634
"1206" 241 664.816121990666 641.131344130246 705.917725588866 641.385799698908
"1207" 241.2 636.648561498051 636.671162529578 675.68130326555 642.703904578114
"1208" 241.4 609.65217707387 626.792113747139 646.648943055362 639.41678485585
"1209" 241.6 581.894129633954 613.480611008303 618.241399585037 630.380357727971
"1210" 241.8 556.870106970438 600.513700614342 590.613510264507 619.577751912715
"1211" 242 533.889885333198 580.364842723209 565.13647500583 605.964178857683
"1212" 242.2 513.611370942466 557.363971995394 542.053495803532 590.225068071321
"1213" 242.4 496.79610692737 535.676726624059 519.686306775759 566.636074419483
"1214" 242.6 486.957265744824 511.084367903512 502.555488276091 545.654711804233
"1215" 242.8 475.86059575818 487.449841044658 491.75237968484 522.851403437848
"1216" 243 469.078635076904 462.49111972159 479.856006790119 501.079059425744
"1217" 243.2 465.060375694919 435.579976042123 473.182063466009 474.912829891916
"1218" 243.4 467.601103809861 406.939588438634 464.906427948752 445.418671837493
"1219" 243.6 473.482226609469 378.736492073688 464.619257682741 416.023733740648
"1220" 243.8 483.305953235 349.631799761516 470.235496638759 388.382129315125
"1221" 244 495.256952253904 325.538025545847 478.154026202589 360.433644599669
"1222" 244.2 508.232737593889 315.563751764863 485.815293774162 342.297944163026
"1223" 244.4 516.323695072663 318.135595132565 486.461111796692 339.177415573631
"1224" 244.6 519.789687195068 323.090799959804 489.407492235373 335.722989630568
"1225" 244.8 522.043432341841 325.856904469415 492.030370416899 333.375553193867
"1226" 245 521.962456631715 331.553131599384 492.757460178297 332.338179725156
"1227" 245.2 529.503041792176 337.556505833105 497.889535001549 330.683825495887
"1228" 245.4 537.205425732936 340.299542383954 507.758457347647 326.670299664268
"1229" 245.6 553.998786186122 341.326720475486 518.711276917992 331.01759196632
"1230" 245.8 568.753171628073 331.478059353965 529.308279282995 334.716727824747
"1231" 246 581.21448991616 320.340923061619 548.293798993375 336.104322472348
"1232" 246.2 593.829873007423 301.835180750599 562.059107828576 330.068694789668
"1233" 246.4 610.314803544362 284.355929513181 576.066291252062 316.111192628281
"1234" 246.6 623.989829548939 270.252368489425 591.494337226369 296.29903079805
"1235" 246.8 635.401518901324 253.725326202769 610.2671962479 281.155503320401
"1236" 247 646.341616482824 231.24912883873 627.315155998711 265.238833156961
"1237" 247.2 661.989699687656 206.441801980521 642.467277911327 240.555872493965
"1238" 247.4 679.806146745112 183.879541214009 656.563848644123 215.300209997547
"1239" 247.6 699.930998999643 165.654738202625 672.969174803311 193.451113819624
"1240" 247.8 723.88397480229 154.074269028586 689.815302140892 174.836401299638
"1241" 248 746.411498280097 151.339355344771 708.910988595483 161.209114657305
"1242" 248.2 770.942643285263 153.098171004618 732.781374168378 152.138515148927
"1243" 248.4 790.919115045247 157.975814717449 753.861750411251 150.807743073822
"1244" 248.6 796.167865730439 164.952139322786 763.547400538304 150.831179206933
"1245" 248.8 805.911306057935 177.295116707233 776.562338918352 153.189256175675
"1246" 249 818.039359822715 190.167377705548 788.822602324931 163.979257901712
"1247" 249.2 828.652629960657 191.740214892425 796.096022031032 172.212716616682
"1248" 249.4 835.371511623019 184.642234971878 799.439713400072 175.567574060133
"1249" 249.6 837.824833852211 174.150757660827 806.695104774023 179.217799707955
"1250" 249.8 836.183550980185 156.262194772064 812.419913761849 179.201554593379
"1251" 250 832.34086622043 139.141543583375 822.671429966679 172.269170726218
"1252" 250.2 822.689891079302 120.541636060534 827.906230866087 159.212630556757
"1253" 250.4 806.623540380011 104.434173268375 827.614299647708 140.034393016398
"1254" 250.6 792.763292687167 89.6732165470141 814.430821145906 121.322749236443
"1255" 250.8 779.147218473781 70.688837521545 800.703546830243 101.457970106107
"1256" 251 758.516545999211 63.9371046133447 790.745744218735 87.3356876354533
"1257" 251.2 735.13082968363 57.3726718818849 769.416075938541 72.3468294374898
"1258" 251.4 709.121953665918 55.0259497859303 749.384342059735 61.7019751007174
"1259" 251.6 684.450659552404 53.8296918092073 722.653277157289 57.8140256471909
"1260" 251.8 660.424491454969 56.3326552738997 699.339604939389 55.2336338673794
"1261" 252 634.310564508877 62.412479766152 674.039715206533 56.2602662459401
"1262" 252.2 610.835147517443 64.8229764369132 650.043683331412 60.4241092622669
"1263" 252.4 584.594841381294 65.9813722527951 623.547618015764 64.3510953105676
"1264" 252.6 556.070958018669 71.3390071603243 597.590729741365 65.0912596567148
"1265" 252.8 526.310649168521 72.8700054649331 565.919688959858 70.8899182871541
"1266" 253 511.578412450119 82.830997538062 549.425650453388 70.5113307655873
"1267" 253.2 487.662846578491 99.7043882203968 523.672959235651 80.1704154702031
"1268" 253.4 461.904021248704 112.370060831097 498.200842865316 92.9548672800716
"1269" 253.6 444.415340268005 124.372047337503 478.717182414791 106.697293761514
"1270" 253.8 431.116205082815 144.996971796895 463.963899480176 116.7421932074
"1271" 254 416.224918666171 164.758467013399 442.805933209516 134.337630792241
"1272" 254.2 402.856898059168 182.789471265915 427.154021523203 153.395883589623
"1273" 254.4 391.447731630246 207.021204960139 412.45852878687 172.18468354679
"1274" 254.6 378.64429782179 228.670081476876 399.09712925556 195.850518573133
"1275" 254.8 373.436010709519 244.163565632733 392.468279245235 210.531712273068
"1276" 255 369.416241192935 268.31319823376 382.503099713983 229.582564314064
"1277" 255.2 365.746038932144 288.115087482343 375.180928694414 251.749657882679
"1278" 255.4 361.688835813494 310.354055774057 369.438964634546 273.193545351292
"1279" 255.6 366.218712087637 327.139742494581 366.40692114914 286.831060123987
"1280" 255.8 367.526379473261 350.446613447277 367.576964513684 310.294810965478
"1281" 256 368.141988664906 376.079066328358 367.219156474333 336.415691538123
"1282" 256.2 368.376755634251 402.11407823645 369.406767644001 363.089094709544
"1283" 256.4 370.472818966015 428.068944453074 368.568013505593 389.708959460922
"1284" 256.6 376.023403789805 450.981896990644 371.183309454195 414.003319501139
"1285" 256.8 388.509284002436 467.431428021759 373.851644104787 429.431604350834
"1286" 257 405.162195867016 486.111027557897 383.92725404276 452.71559722208
"1287" 257.2 420.749534625213 506.796510678537 396.464327371938 475.388788616888
"1288" 257.4 439.096123988588 523.245313028681 411.098421790212 494.76426353194
"1289" 257.6 457.312128145214 540.105001053869 426.655234230642 512.710262482322
"1290" 257.8 475.116411736552 558.516294371282 448.497744895675 529.754233736581
"1291" 258 492.535591978988 579.468813812192 466.758467293212 549.945673730045
"1292" 258.2 512.932387453051 597.231412777223 484.056225311681 566.491842044532
"1293" 258.4 530.231538754809 611.658037688836 501.254405600367 585.771068493768
"1294" 258.6 552.533957881853 627.143617589517 519.96946881656 602.47317280116
"1295" 258.8 575.213966035872 640.606293765269 542.110351047296 620.237877401873
"1296" 259 594.166997263982 646.422455502138 560.26330724761 631.79164246925
"1297" 259.2 608.806209150135 642.594648388144 570.408764087333 637.078001976307
"1298" 259.4 634.315108910049 642.53389302318 584.751709982841 639.662342478303
"1299" 259.6 650.510380402542 645.304763211092 607.385498213226 636.729416373058
"1300" 259.8 664.248634911189 646.554705175675 628.03564284809 638.727263095091
"1301" 260 689.112125651054 650.173261934722 650.418577650759 645.266264800408
"1302" 260.2 707.83386850403 648.789290181682 670.505034824578 649.567691926939
"1303" 260.4 719.848507665762 639.487951880301 682.359467521706 649.76252564349
"1304" 260.6 740.730689432684 632.843610437959 703.863912637629 642.542993897198
"1305" 260.8 764.118000036403 626.414472752772 727.814287424026 636.543672710996
"1306" 261 783.668606001843 620.197535900932 746.878807636904 630.76122190106
"1307" 261.2 807.106787930221 614.966652845332 770.590099234146 624.228741557197
"1308" 261.4 824.027151223614 604.205976486195 789.49288472376 618.814300274869
"1309" 261.6 840.936333616832 590.146701704956 809.761715140018 610.371440533204
"1310" 261.8 864.117479734595 575.601131852316 831.323563890758 596.742294402182
"1311" 262 882.074885388808 562.29024575473 851.557060334033 583.94246333206
"1312" 262.2 897.909377913082 545.556074269867 870.486542206573 571.321840547055
"1313" 262.4 909.349730222537 527.911459338928 885.838881991162 556.128098971488
"1314" 262.6 920.66203957986 509.001890094792 897.35718782011 541.630693512485
"1315" 262.8 933.892571635369 490.965455189047 912.116580802247 522.120204287343
"1316" 263 942.340608901721 471.563392838636 923.359942674633 503.419704519401
"1317" 263.2 947.39601429566 450.476327220056 932.693416056118 486.671997291208
"1318" 263.4 954.750375385586 426.216528800167 942.626962421506 464.030684851036
"1319" 263.6 963.784947532488 403.981103034908 948.295676259618 437.971203848064
"1320" 263.8 969.79645813326 379.444662965578 958.087874346576 414.364941441136
"1321" 264 971.079572934656 360.680198700053 961.396154728021 398.49577449597
"1322" 264.2 971.449625283814 340.422852681056 965.167566465362 379.205083795805
"1323" 264.4 967.901846211914 316.356020951458 968.610118990036 354.79266032354
"1324" 264.6 966.183940048611 286.761342842459 967.335063716058 330.266073678638
"1325" 264.8 961.968551325086 269.88270204066 965.990249795537 307.366672134376
"1326" 265 956.758341866694 243.264457120513 960.499523544481 281.815609440538
"1327" 265.2 948.503115503438 226.11155047903 959.646204542984 264.206797304712
"1328" 265.4 939.501385700123 204.192595310724 951.283975348739 239.39123672045
"1329" 265.6 934.475977100104 192.918393178424 946.7640522366 227.591199227561
"1330" 265.8 923.967612337846 184.398260243712 942.41242706694 217.566952636951
"1331" 266 908.477430642086 171.297804981366 933.05752376267 200.301836945423
"1332" 266.2 892.606645522648 158.551123649604 918.527252163076 185.021487204149
"1333" 266.4 876.978772320348 151.27799909928 906.524589874855 173.590007506919
"1334" 266.6 873.939237620684 151.949612961652 902.791643838089 170.091484819331
"1335" 266.8 870.797303437001 153.759692797616 901.386674826733 168.965909366823
"1336" 267 867.436791717434 157.858745932423 898.874928315903 168.452651707636
"1337" 267.2 863.383455440892 162.88596972584 895.869723378316 167.108348295944
"1338" 267.4 853.826281410457 168.561484832316 885.444400829646 163.469952526543
"1339" 267.6 843.57689146779 176.574515314171 877.274954524981 167.168829699258
"1340" 267.8 831.557970821555 189.109576744438 862.432807607301 169.814872665077
"1341" 268 815.2920879281 203.200252478827 845.657475700131 178.690064083849
"1342" 268.2 795.763010370513 210.830036507545 828.146051802263 191.692849691738
"1343" 268.4 777.44236918918 214.731404447478 813.62804744761 202.379943002978
"1344" 268.6 760.31559597022 215.611825713147 797.03420790177 211.567473804139
"1345" 268.8 752.11052759582 207.000665996447 787.352398727632 214.035448954113
"1346" 269 746.07014853357 204.462831568817 781.103243170166 215.088790380655
"1347" 269.2 730.267634668838 196.353077821467 772.323661745493 212.820531787217
"1348" 269.4 721.609945406755 189.870601895918 754.998380879701 204.6342072038
"1349" 269.6 713.120622846916 175.340720903772 739.973632779673 200.865133993755
"1350" 269.8 706.296935534127 155.008927819581 723.945415529634 186.207952281683
"1351" 270 707.878855221986 137.075308329457 714.385157421551 173.393105049743
"1352" 270.2 714.341387430763 115.916291434655 708.520682833005 153.476331371612
"1353" 270.4 727.258854814349 94.9855122855909 711.53277965109 129.581807428496
"1354" 270.6 742.310062105363 75.5415557837046 720.685225876165 107.277808586866
"1355" 270.8 754.872670562514 57.2100279227771 734.639389344466 87.2567732726815
"1356" 271 749.595415117932 58.9135920333291 736.741593656589 87.8590472193526
"1357" 271.2 744.039774754405 61.7655561737649 736.046835297946 89.7089605479677
"1358" 271.4 735.861021807964 64.6082381306109 735.831685105476 92.1826116046283
"1359" 271.6 726.11334441367 69.4565601534328 734.666556148694 93.3469996847795
"1360" 271.8 711.840971493761 75.01051297499 735.796186182653 93.0888884984833
"1361" 272 697.016099735879 76.4639191380913 729.402193290152 88.2558966581392
"1362" 272.2 676.582854662732 74.0519189094911 713.765334743078 83.4431496529265
"1363" 272.4 651.724908442276 69.1448201132228 690.343851645202 78.3005232681652
"1364" 272.6 629.724075835344 59.8337908416431 665.654389969443 72.7237237246726
"1365" 272.8 607.210466881684 53.2907333453016 644.10323764486 64.904719128017
"1366" 273 583.895385346392 54.498751145261 623.342563738503 58.2751806849592
"1367" 273.2 560.310517867919 63.5081595970688 599.202126546215 57.0280526171862
"1368" 273.4 536.070643099715 77.1210823961192 571.815545743727 61.5471007287815
"1369" 273.6 510.900720255413 92.1369721023475 546.278839933438 72.6996667736612
"1370" 273.8 485.426723595069 101.33935762156 524.245294522944 87.1327255924072
"1371" 274 467.361121322975 108.99415389973 503.734671304121 96.5484478076104
"1372" 274.2 447.868327749186 122.558197525079 484.638809148602 104.805799112261
"1373" 274.4 429.025022523263 139.835177825388 460.743820687209 118.012262351364
"1374" 274.6 414.162593417594 161.47913595205 440.143857593677 132.890260238308
"1375" 274.8 404.394959343042 183.741976423948 426.526408702042 149.207267026142
"1376" 275 395.872955121723 210.924676430498 413.593162068406 173.887546614826
"1377" 275.2 385.371604365109 234.8711738972 401.342015268496 198.753559256406
"1378" 275.4 374.912104787605 262.48979959647 391.661721600479 225.627107239228
"1379" 275.6 368.049372777133 283.594512259702 382.789776127866 248.038496400035
"1380" 275.8 364.655285650458 308.252653601093 375.019222550414 271.398436551081
"1381" 276 365.951503334762 327.36787381914 369.683900573762 289.973839962575
"1382" 276.2 372.281538981596 338.919670384289 368.726127362409 302.908608666805
"1383" 276.4 379.102471181376 355.285465110787 370.619028469643 316.55869807117
"1384" 276.6 384.445884995115 374.719657010685 374.444869426888 337.941234724714
"1385" 276.8 388.839238312205 399.09795975493 382.543815069693 360.582223995178
"1386" 277 387.825079676323 424.741193181534 386.683388230952 385.78253722844
"1387" 277.2 384.172156674309 452.949671720889 388.421438864906 414.053455874501
"1388" 277.4 390.404235745423 467.693740242925 386.908736006586 430.296770126523
"1389" 277.6 403.745187595882 488.57778504155 389.210581977359 452.063234785388
"1390" 277.8 418.541701145437 508.79894641565 397.690364957227 475.909116960752
"1391" 278 440.199437993377 528.370497419291 413.607760424861 499.246995273776
"1392" 278.2 458.756086372651 548.677061446814 433.078262843736 521.445364039152
"1393" 278.4 479.38019432365 567.662109342779 452.154170609298 541.175653628768
"1394" 278.6 500.626478956798 588.149004126491 472.897113774134 560.042603147714
"1395" 278.8 520.099886655578 609.136682931212 492.789212412416 580.426362448259
"1396" 279 539.617536464711 625.67101314551 513.052232895975 600.278515304395
"1397" 279.2 559.836142721331 630.515106625939 523.712405265774 611.270329549971
"1398" 279.4 583.713937079093 633.597635520742 547.781621023918 624.491112044118
"1399" 279.6 609.263713171684 641.13600415825 570.73070357587 632.431606134396
"1400" 279.8 636.004331624313 647.134821877091 597.664074667417 635.97933968522
"1401" 280 658.876584896615 653.971683814331 623.640549455271 643.755700723799
"1402" 280.2 686.430466833942 652.88288676088 646.050058784231 649.048818968229
"1403" 280.4 705.63989207073 649.879935448454 668.235108603825 654.153681804577
"1404" 280.6 726.161810540665 640.55928756825 690.186242048138 650.528039293327
"1405" 280.8 751.320835075988 630.472782728558 714.251562983719 645.29665741806
"1406" 281 775.802120125412 621.58308532834 738.698298981626 633.337547430394
"1407" 281.2 799.572923453422 613.908124105662 763.659558408999 625.568015976764
"1408" 281.4 821.716202379437 599.003062222063 786.332631883168 617.032928356379
"1409" 281.6 846.513586591577 589.725196098044 810.709192376196 604.899297109224
"1410" 281.8 863.843898801495 577.034868269595 831.522543153875 593.950557755057
"1411" 282 876.580806078064 559.082856286685 846.044335636129 586.802528548041
"1412" 282.2 891.878978662612 537.357883641195 864.916501332281 568.487784226571
"1413" 282.4 905.243273049176 517.665281490098 881.781361547009 547.690957355136
"1414" 282.6 918.643395029529 493.864660705627 896.400588472903 525.785247619789
"1415" 282.8 936.133246968763 471.260575770894 912.915338338294 504.141852845406
"1416" 283 948.022514972096 449.886059755868 927.961313971705 481.922103203049
"1417" 283.2 958.215790495466 424.994461945837 942.205610532082 459.996197016368
"1418" 283.4 966.97398943301 399.416367274158 954.559068979746 435.264790017454
"1419" 283.6 962.566460998451 382.61496011643 960.609734345789 422.023500375277
"1420" 283.8 953.168437419424 361.408738513279 960.10009674103 399.668228986898
"1421" 284 949.311988540016 337.510027822503 955.103979570895 377.480018421125
"1422" 284.2 947.769741296499 315.236184149012 950.458585315482 353.627591733357
"1423" 284.4 953.112990015927 293.222761562088 948.670394521864 330.326410701088
"1424" 284.6 957.678644901904 273.769038041528 949.554398461137 310.013691604184
"1425" 284.8 951.830949800123 255.519177557646 953.268892463125 295.146351340963
"1426" 285 947.188396223693 230.045040594469 952.735875490921 269.384933267752
"1427" 285.2 942.465223178986 213.246301073411 950.491469618241 249.200187457274
"1428" 285.4 926.884530915282 201.830408065323 948.460426770059 239.228919356031
"1429" 285.6 913.085770787916 190.17046335855 942.472610594347 222.007840498737
"1430" 285.8 900.291564947546 188.612663680595 934.620338593212 210.086738998356
"1431" 286 888.001690855629 187.645792965756 921.707188712061 202.061147037449
"1432" 286.2 876.538966718347 189.316992430888 913.071365700096 198.506368511871
"1433" 286.4 867.441870791284 194.093555002984 900.533458282079 190.940606519162
"1434" 286.6 855.671283464498 204.488940271208 880.987700211584 181.062900517702
"1435" 286.8 842.290066197307 212.433691471633 859.935774556555 174.932718408303
"1436" 287 838.490463215259 214.602179836512 849.850746268657 163.238805970149
"1437" 287.2 838 214.16621253406 848.984709480122 162.030581039755
"1438" 287.4 838.974647887324 213.616901408451 845.102102102102 165.762762762763
"1439" 287.6 839.170731707317 213.609756097561 835.246056782334 177.602523659306
"1440" 287.8 838.071586584391 211.496001520865 821.125398169852 184.975526024133
"1441" 288 836.407246620946 209.164814753328 808.958187207996 193.164149285988
"1442" 288.2 832.646468316681 206.795111028971 812.464249936746 194.00099903475
"1443" 288.4 830.591963896881 206.667984565156 811.749563830525 198.214814475267
"1444" 288.6 830.991348769077 204.845128629637 810.546193030434 203.199431019749
"1445" 288.8 829.22002515742 199.272253484178 810.544097137417 207.093180854662
"1446" 289 827.884739787187 194.096320375691 815.324279893236 207.415781726806
"1447" 289.2 826.307970677882 192.018709893785 821.758271686551 208.159435640652
"1448" 289.4 824.742297168608 189.433935976388 829.791535965467 209.960473623885
"1449" 289.6 822.553393767066 187.848792852846 829.920931803852 212.123586358185
"1450" 289.8 819.99334661748 186.35387092141 831.363846796503 212.843809466889
"1451" 290 814.670827803093 188.169760071894 834.399070828635 209.702294440211
"1452" 290.2 802.262905665119 188.37512177194 832.413435094954 203.522504043732
"1453" 290.4 792.783510175683 189.402514602606 826.474456899928 199.607406294169
"1454" 290.6 779.49251017855 195.344433842698 815.464272710967 195.346573666195
"1455" 290.8 766.749008438785 203.566965929178 801.61368558184 193.184133677602
"1456" 291 749.680973273643 210.628229666379 784.634848192671 198.614625310734
"1457" 291.2 730.079556287353 215.852130854902 767.456534381151 205.584780378924
"1458" 291.4 709.581089024602 219.400735772282 746.515919562959 212.187261722946
"1459" 291.6 686.302986395174 218.209001555575 723.864610740817 217.155538018232
"1460" 291.8 662.073869616569 215.892581208441 702.861807005646 217.630869263054
"1461" 292 639.284190321671 208.090957692964 676.741152629126 216.144733376124
"1462" 292.2 622.609149775448 194.551860061581 654.03407906771 213.706086970774
"1463" 292.4 610.049545164548 174.072432510114 634.80404209551 202.82258707196
"1464" 292.6 602.256456920293 148.060094942312 616.575893433254 182.718844347157
"1465" 292.8 603.717784038033 121.81014882522 606.787263149315 160.212166635886
"1466" 293 611.571024693211 101.866421994849 602.703655832589 138.32602894977
"1467" 293.2 626.188565481352 83.7161758423518 607.688320136717 115.448179577706
"1468" 293.4 645.365273393011 67.5472934626868 619.458944895513 94.4466521406019
"1469" 293.6 661.675512266442 51.0610739240299 633.612239380685 77.0664531557017
"1470" 293.8 669.101796597639 39.4511259572459 646.273115430235 67.9603482107646
"1471" 294 664.47107864744 44.1541891911904 644.121117571547 70.5389929689861
"1472" 294.2 662.718567623556 48.1515674166696 644.806851704561 73.2952987883227
"1473" 294.4 667.153607108123 53.013507195683 644.818866618498 74.8508394252935
"1474" 294.6 678.707864147776 57.5053983942781 646.382859278272 72.922177309532
"1475" 294.8 693.864439383119 61.8548972662189 658.851134775362 66.2139841474827
"1476" 295 707.47396961781 71.7173892196816 673.779283550234 63.0807571693523
"1477" 295.2 716.020808196817 83.1554920417898 683.534276796359 65.0767494324584
"1478" 295.4 724.939541626687 97.5311024970318 697.929004143164 72.3803046017722
"1479" 295.6 732.080732402465 110.664698826467 708.634809203884 81.1862972659794
"1480" 295.8 737.947680134195 130.354817811372 721.989606480896 95.0063012446747
"1481" 296 739.793374414466 150.742173811279 733.297202387184 113.860734817502
"1482" 296.2 736.19307109043 171.138683774569 738.408029637557 133.059602198632
"1483" 296.4 731.976919758767 193.756384960982 737.528388476897 155.634386900585
"1484" 296.6 729.4937396431 216.326961770145 733.746296574962 178.275904419328
"1485" 296.8 728.141865459066 242.57482651508 731.60061764126 202.61123084361
"1486" 297 728.24541694621 269.418174137016 729.417852687186 229.336438008959
"1487" 297.2 722.692226963136 295.855152944223 729.552972032528 257.013645970773
"1488" 297.4 718.965666257657 323.999989527929 725.486928797364 285.039234243864
"1489" 297.6 716.071818251707 351.504520452531 719.857248324799 312.375430842157
"1490" 297.8 715.568788861447 382.041286880368 717.998378832737 341.74320410776
"1491" 298 714.912869011766 411.848719537224 717.558361819571 372.540218672842
"1492" 298.2 708.095447566295 440.058181267862 715.156204448608 401.176990489631
"1493" 298.4 705.954443513722 473.100210328586 710.837424383007 433.463635119287
"1494" 298.6 706.957586590829 498.779698325513 708.08086152439 460.331163509961
"1495" 298.8 703.384248340976 528.301371622014 707.463153329617 488.225374024259
"1496" 299 695.879162765639 555.876498844695 707.14139165126 519.574753765362
"1497" 299.2 687.970844457168 585.157241945653 698.417933670244 548.321523296521
"1498" 299.4 684.070310876542 612.705796845705 689.279701038659 574.621192764053
"1499" 299.6 678.654915564815 639.836785691452 686.609375246575 602.238830351299
"1500" 299.8 678.937405879451 639.652314730084 682.111244236356 608.525038627395
"1501" 300 686.821480434927 637.978043479202 684.413994624994 608.44502105508
"1502" 300.2 692.830418485433 640.649741010485 686.249155456851 609.791173074649
"1503" 300.4 703.204098381845 637.780636535313 687.468155762097 608.554445803695
"1504" 300.6 712.209259574691 639.323661710068 690.221427212223 614.195709635109
"1505" 300.8 725.236182003205 641.837187892835 695.73191146798 618.589309663983
"1506" 301 735.15770853466 639.682677271093 702.97380992712 624.432020933722
"1507" 301.2 747.092296092482 635.598381622953 711.753169309032 628.583460582085
"1508" 301.4 754.518708002605 631.500798754333 717.843550079158 630.065539149302
"1509" 301.6 768.624854101785 627.988969918215 731.380066834494 631.540636829139
"1510" 301.8 784.541084758557 628.158925878164 748.170837464489 628.273793258757
"1511" 302 788.912815222947 622.113686180611 752.648824738789 627.356390427413
"1512" 302.2 798.692249549882 616.527767186781 762.851838162601 625.551488275849
"1513" 302.4 810.909930234325 610.213224079485 775.604950535484 621.780124133136
"1514" 302.6 823.057317280913 604.040231527609 787.060469519546 617.650851036377
"1515" 302.8 835.910350151061 599.422738582292 801.213152777639 613.257280489221
"1516" 303 848.750948238804 592.515769520334 815.0668480029 607.007864856344
"1517" 303.2 861.977714279688 583.250686316447 829.056885402314 600.570081624728
"1518" 303.4 872.72751847229 572.832949417522 842.439854992993 594.080909674315
"1519" 303.6 887.500855303123 559.464430477444 857.542309459775 581.90710807766
"1520" 303.8 901.096207520726 546.206283199742 871.667696665419 570.735207047157
"1521" 304 909.967060041292 531.659604820587 885.498473257635 561.817542171031
"1522" 304.2 921.937012885544 514.413441562168 899.425635346018 544.701332652528
"1523" 304.4 930.951292853192 498.330168444361 909.662744841324 529.376643024906
"1524" 304.6 941.388201283593 482.350441694406 919.670235245313 513.644585949326
"1525" 304.8 950.312848403878 463.866554259544 930.297492375372 496.677471557677
"1526" 305 951.98414927611 444.995730571352 939.699829592501 480.915793394626
"1527" 305.2 953.068003179528 423.728368713385 946.908224430618 461.494351863049
"1528" 305.4 952.729757494956 409.319566598228 950.416528517724 446.066845070456
"1529" 305.6 953.428354996853 395.061215382642 950.353147824659 432.066484885259
"1530" 305.8 959.473377737431 380.269279807265 949.165946654461 417.163352226726
"1531" 306 966.678318619439 371.675869004461 952.342321447268 403.053572084646
"1532" 306.2 962.98100631833 363.311957698888 952.88093780196 401.856458976412
"1533" 306.4 962.579156494618 347.131726939283 956.019976276166 386.750908604046
"1534" 306.6 968.050385608965 330.334035654727 958.579466092137 366.138238483743
"1535" 306.8 967.488996134264 319.158234748997 958.874026525643 358.212036125514
"1536" 307 967.872357802402 301.413990417 960.752789141669 338.256335454548
"1537" 307.2 964.732368969816 285.705010279882 961.89206471347 322.777892776991
"1538" 307.4 959.314958384714 264.075537106815 963.167912103615 302.539130465654
"1539" 307.6 952.212834437724 239.699111882752 961.228271223719 278.004792187635
"1540" 307.8 946.02663103633 216.43376598404 955.573653519621 253.582910993289
"1541" 308 936.876148481371 198.723534714757 950.12739202547 234.788697592929
"1542" 308.2 924.310090590655 180.275116450073 942.207161416282 214.016549338296
"1543" 308.4 911.568156949672 163.820511853587 932.593113613147 197.04974068232
"1544" 308.6 897.766265845487 148.552083170835 921.660257261397 180.351893574981
"1545" 308.8 880.994826320481 135.043389974878 907.868390926633 162.109143818468
"1546" 309 862.834573516927 120.398286878012 890.391228872475 148.309691309007
"1547" 309.2 848.565320582017 100.282622336943 872.854215100164 130.446172396164
"1548" 309.4 832.340009324112 86.9463821178551 858.968120421073 115.948634390995
"1549" 309.6 817.107020894659 76.5261656351038 845.875363307527 101.967959985143
"1550" 309.8 801.735068239169 68.1193966176981 832.135757355939 88.6786036480333
"1551" 310 785.948788940119 63.2400952368313 821.098729767621 81.632891659922
"1552" 310.2 768.81678250881 52.9249786791559 800.502331608254 72.5847721974583
"1553" 310.4 748.27300019737 50.5326551057027 785.477642886958 65.3133406465528
"1554" 310.6 725.797802321768 43.1167033161401 764.040630061567 55.1690468920335
"1555" 310.8 708.007877050831 41.2142630437555 743.045169027049 51.5629446157044
"1556" 311 688.431375525728 40.4254822796763 728.948857803413 47.0749521794851
"1557" 311.2 667.902903713761 37.5066534969632 705.792561787367 45.0672978855657
"1558" 311.4 650.352147129197 35.0564298881216 686.675509157033 43.6141922541939
"1559" 311.6 629.878455873678 34.648702364502 670.870157433407 39.6659131612914
"1560" 311.8 609.744738413342 37.3598459908467 648.607312636349 38.2854860135264
"1561" 312 589.085691159771 38.8632108818829 626.590985574495 40.7667270281233
"1562" 312.2 581.62193421543 40.913450022395 617.591923659702 43.6046973855862
"1563" 312.4 562.500288774952 44.9893747406928 605.796832256831 43.823285110728
"1564" 312.6 547.809180367704 48.7943159536754 586.079592980657 46.0060366508507
"1565" 312.8 531.952624999603 53.354618007732 570.61162762166 48.6212341775924
"1566" 313 520.928037291403 62.6269256213631 560.330557418115 51.881190776174
"1567" 313.2 502.546607695585 74.6136954974915 543.428649039352 58.2321254529063
"1568" 313.4 483.412255271811 83.5009300860873 519.561940687054 69.2717501609345
"1569" 313.6 465.092675920114 92.6786498436632 500.526786730198 77.2622908843841
"1570" 313.8 449.602958863266 106.074873012597 482.605833701675 85.2518709772105
"1571" 314 434.493039715908 123.627382170752 463.352071487835 96.4563837098314
"1572" 314.2 420.438537218029 139.868239705139 448.949712024901 111.837483416436
"1573" 314.4 407.050786011294 157.071452974602 432.675503226708 128.346360169066
"1574" 314.6 395.251863297663 176.85050479155 418.543717773533 144.594174900362
"1575" 314.8 383.948897809646 197.074538143891 407.088630346588 162.04597995118
"1576" 315 372.077884200665 215.933020644475 392.575531158033 183.255641822556
"1577" 315.2 365.38101297685 237.727072408294 383.833258958246 202.129263997352
"1578" 315.4 361.385410049256 258.044712441078 376.078280765571 219.037363795502
"1579" 315.6 357.153055562029 280.909249902175 366.398340700218 240.858184197636
"1580" 315.8 352.342510850994 302.891472083541 362.865869845134 264.814372918232
"1581" 316 349.742795681224 324.215816621615 358.059875434087 287.40299686533
"1582" 316.2 350.13707315676 334.070264965945 355.04065153472 296.628496091785
"1583" 316.4 349.620010501041 345.196871191658 354.927443036284 307.422398569376
"1584" 316.6 350.13816381015 359.886134402389 356.816027728587 321.277164020336
"1585" 316.8 349.504055572627 378.370635053809 354.778226052871 338.837478819143
"1586" 317 353.230748962276 396.913840368973 352.775295287789 355.723066849764
"1587" 317.2 356.196681850046 419.30559154763 354.404543006056 378.463832663358
"1588" 317.4 360.552280293578 440.533008654321 356.590891941125 401.998600801144
"1589" 317.6 366.950120594389 454.00993908752 356.552106690999 412.784030186643
"1590" 317.8 376.013697607864 477.121038265548 360.757975176762 435.011058963527
"1591" 318 387.034840490672 494.088443210222 369.419050952593 460.023800562622
"1592" 318.2 403.892530852703 510.923984013126 378.806351535759 478.757219638426
"1593" 318.4 421.823477419702 530.743874414045 396.97412867133 501.092140279051
"1594" 318.6 439.280066318395 550.611174803634 413.579683241879 521.219920628045
"1595" 318.8 456.829994022688 568.724429946698 431.794427060377 539.835260802269
"1596" 319 473.976711736123 585.27645864742 447.739183940976 557.885938483205
"1597" 319.2 486.561918659271 601.169503100739 463.428369804188 572.88712582421
"1598" 319.4 501.568102441582 608.248861391232 474.638855570946 583.319443354736
"1599" 319.6 527.597623796167 614.515432557247 487.832705231091 595.191184223907
"1600" 319.8 551.789101896523 625.278741835825 512.773373546206 607.813006123611
"1601" 320 570.359694287128 634.790860434113 537.196972832043 616.821746446985
"1602" 320.2 597.205664052765 644.269009547696 558.517794312754 630.053585863784
"1603" 320.4 622.645325952392 652.91275264514 586.467061357111 640.068541941867
"1604" 320.6 646.874038482689 653.902891988199 606.700191250295 646.301272155415
"1605" 320.8 670.897458651956 654.545395044264 632.508385048054 650.174920479831
"1606" 321 696.547681826031 647.215734970793 656.406202339591 652.435111532446
"1607" 321.2 722.826348497334 641.758156808242 684.462468924526 648.880934845375
"1608" 321.4 747.641787424669 633.703859626272 711.04172486904 643.242550876166
"1609" 321.6 773.798828072296 623.314921688117 737.0720006206 638.338798003152
"1610" 321.8 799.058572626037 613.832898851492 763.826841799733 628.037553323323
"1611" 322 820.40124109057 601.074201544825 785.33786672654 619.355789124196
"1612" 322.2 844.088276128437 591.554373974889 806.66352244348 606.245533442512
"1613" 322.4 860.206007458031 582.321296084972 826.673899903629 597.035239871934
"1614" 322.6 876.923527189673 564.327514803908 844.773415019059 589.442293526081
"1615" 322.8 894.205301394566 542.725482985511 866.078967121951 572.571281975404
"1616" 323 908.247900865233 519.608115595559 886.267623493701 551.218199535026
"1617" 323.2 918.447738348369 494.040713833975 902.414843020329 529.689225041585
"1618" 323.4 927.150923361786 473.908854018161 912.31261147271 507.542380192906
"1619" 323.6 942.438192706734 457.130014194286 920.733615819191 487.255010555389
"1620" 323.8 949.917569532008 439.77425949928 928.075411561193 473.204201685521
"1621" 324 959.124298210681 413.983087080376 940.604787887774 450.158946289418
"1622" 324.2 965.030993931182 395.12276723158 951.286108736531 428.732920929189
"1623" 324.4 967.61088942567 371.849072950852 958.14949249712 410.096276820702
"1624" 324.6 970.754630314285 349.028963662733 963.959838102691 388.448328633779
"1625" 324.8 969.130805885985 335.055541921381 967.224738570889 374.323118061625
"1626" 325 963.606203294467 313.216222183357 968.201391244175 358.42182757975
"1627" 325.2 955.962732323605 303.477943891202 968.568448518318 335.017251970846
"1628" 325.4 942.633199510979 292.598097167014 965.738977897082 321.073622644136
"1629" 325.6 930.690275099118 283.822884841348 956.548542524928 310.024553816821
"1630" 325.8 916.735143627359 272.420610158667 946.097077582993 301.042205184719
"1631" 326 905.226984804315 258.692190429158 931.019470829892 286.590827075332
"1632" 326.2 896.780366280207 242.32504904732 918.810704672968 274.31674189519
"1633" 326.4 895.796053517156 228.488797024091 907.942597927618 262.916865441876
"1634" 326.6 901.074502631323 220.354502919812 899.179568624523 252.158142420299
"1635" 326.8 906.968300249804 211.96935896251 896.157107518746 245.246770350644
"1636" 327 912.378513341059 199.334987426557 898.167681664107 233.528802672883
"1637" 327.2 923.81307526607 183.222999091989 903.963076819231 215.836134461692
"1638" 327.4 920.725684686207 182.362076242172 904.32522286563 213.589754894507
"1639" 327.6 912.34468916715 174.211020565926 904.784776052095 210.67726924866
"1640" 327.8 904.02367112525 163.520474716303 909.629184453109 199.081465009439
"1641" 328 889.79522022585 156.25592821328 910.558421239138 187.464604922373
"1642" 328.2 875.128305289644 152.958192010233 904.606660359512 173.997959580405
"1643" 328.4 862.639830305233 150.19221451326 895.129272515319 164.15400757988
"1644" 328.6 849.978913055256 149.514532684448 887.881124225684 160.023463512431
"1645" 328.8 836.920995104944 145.362808105019 873.386958115514 157.699229986195
"1646" 329 819.662595052756 140.766585901875 856.605365108116 152.24663564336
"1647" 329.2 798.058202505111 132.475612712622 836.11015447805 147.75947133843
"1648" 329.4 776.8949918312 120.897036717 813.207502790173 137.626739504867
"1649" 329.6 762.779180868858 104.285455003451 791.055060927751 130.956733116649
"1650" 329.8 753.681228092412 83.6418871596322 771.030315890307 116.957547350319
"1651" 330 745.385325438409 59.958969941378 756.253017604131 97.0359327606564
"1652" 330.2 740.452515689905 55.1577074128591 755.1722250569 87.1611043930274
"1653" 330.4 726.62605444114 57.03938210177 754.473864624205 85.87831108317
"1654" 330.6 710.554288588074 59.0316046141791 746.651113954566 74.2854238377168
"1655" 330.8 688.996977301914 59.5158096700091 727.672899293005 66.2553170884779
"1656" 331 666.007453983866 64.0340726176042 703.229906674288 62.8860674997764
"1657" 331.2 641.537114829908 67.3420582491129 681.425314400628 63.0790028482393
"1658" 331.4 617.971153982555 67.6071859990108 657.087163625969 65.5233559185086
"1659" 331.6 591.416057824305 62.8399195861115 630.625319694592 67.1946779711723
"1660" 331.8 565.927746954869 58.0915242363855 604.597944518968 65.3554318091787
"1661" 332 543.994090445725 56.7023769485257 581.211505184611 61.3542042844536
"1662" 332.2 528.405339931424 66.529834077237 568.257957706019 59.6592750501778
"1663" 332.4 505.87907360407 77.4459645972481 543.718038798413 63.8115101736597
"1664" 332.6 484.162831465535 89.2357690244756 520.34453365663 72.9895363474701
"1665" 332.8 460.613831261904 104.018380461857 495.104801083837 85.2593356424306
"1666" 333 449.607660611663 119.466586737403 478.651691569563 94.6555661487697
"1667" 333.2 436.313017702666 143.189965622231 460.610102277468 110.165251562638
"1668" 333.4 418.300122746628 163.838436215967 445.44136653009 133.109617458354
"1669" 333.6 402.40461334234 182.938131130771 428.910651681508 152.097834748012
"1670" 333.8 390.822756955077 199.531508902036 415.357791747335 168.720411036989
"1671" 334 376.599143175922 219.212290068324 402.013772177751 187.25272326492
"1672" 334.2 368.585071212998 236.537321015325 391.396002673415 206.413853853082
"1673" 334.4 365.643421959259 259.243797904016 380.635599672884 223.778059063308
"1674" 334.6 362.418904953131 284.608473027314 370.849443452282 245.273726081027
"1675" 334.8 361.269408546454 306.573968187141 366.446407335831 266.53100642246
"1676" 335 362.460924908902 335.908795538582 363.086247223944 297.863674625493
"1677" 335.2 366.810478934659 361.516863778933 363.119530114666 321.97957694667
"1678" 335.4 366.736238889062 388.568643344165 365.432749243784 348.088461655628
"1679" 335.6 366.84930766908 405.433779105477 367.218044197189 366.546434347347
"1680" 335.8 370.39719395203 430.260755340782 369.407773703513 388.745269024759
"1681" 336 377.926880806494 458.625678569225 370.571751641658 419.526207287158
"1682" 336.2 387.32325158856 485.38877675668 375.185999722125 446.419699547913
"1683" 336.4 400.103023128181 502.563755441086 381.459138379759 468.658655917586
"1684" 336.6 416.578126568564 517.662645995365 390.737279908927 487.169466549788
"1685" 336.8 438.863424620031 532.801710631706 405.060360337525 505.458239801847
"1686" 337 461.911399869558 544.797497391738 429.910147712998 524.836180793826
"1687" 337.2 481.409730958511 557.355565608896 447.062048452195 535.820260078123
"1688" 337.4 501.526292143506 570.909187384727 468.160482018934 547.163130213439
"1689" 337.6 525.702674136818 581.010144312087 489.778556612589 562.558540103881
"1690" 337.8 546.180422697587 595.640760440874 513.347501161164 573.90232703673
"1691" 338 560.795043442599 614.416180889266 534.778346006955 587.362243233509
"1692" 338.2 573.461584411788 631.819630215419 552.26141202483 601.351567108797
"1693" 338.4 589.590239271546 633.596089829591 557.252462737192 608.659407908024
"1694" 338.6 610.647726416401 634.533356974499 572.9531305991 625.025663752628
"1695" 338.8 630.876449166005 632.693784085826 593.053272126633 631.809927485709
"1696" 339 655.604207601807 632.579084054692 615.621309708646 630.856092762717
"1697" 339.2 680.47854439064 635.313521276892 640.720208335792 631.972660244918
"1698" 339.4 703.47569317207 635.096562012518 664.273848086216 632.296190638415
"1699" 339.6 725.852088205578 638.667930629987 687.755855829374 634.250036102214
"1700" 339.8 747.667725938521 635.610806802401 708.209285586854 635.588940724081
"1701" 340 764.634828570101 628.01440897565 726.460313910625 634.812603814505
"1702" 340.2 786.889016662527 619.09673253944 750.132254230715 630.826380400277
"1703" 340.4 811.231430662299 608.436946086949 772.452910710073 624.146528614389
"1704" 340.6 831.587542908777 594.367965282409 798.040005944518 614.236747188937
"1705" 340.8 857.597409899345 580.478892019045 818.858659964285 600.356749433793
"1706" 341 872.182763111518 568.807440892875 841.178042086317 587.613606434667
"1707" 341.2 880.700658850819 550.066627411356 855.613897533081 577.61993489761
"1708" 341.4 890.61822851092 528.007628656996 872.48816664761 560.441245233702
"1709" 341.6 893.446045180959 505.602770470499 882.466248698595 543.287229720775
"1710" 341.8 899.560991789815 484.652125094562 888.547921371449 520.813605035332
"1711" 342 906.810397283385 470.498038644575 892.568422147078 504.077527326639
"1712" 342.2 914.760837143568 460.795672251186 896.305978729738 493.363232847241
"1713" 342.4 928.336090972227 452.163559461001 901.78315338002 482.547721193313
"1714" 342.6 934.73253837453 439.447286671683 911.761918198683 468.969683655707
"1715" 342.8 939.752765710603 419.947936537907 921.934228530625 454.223194154607
"1716" 343 945.013850149987 399.529762122532 931.880948596419 437.125750677454
"1717" 343.2 949.88037397126 374.14111024668 940.132959548645 412.32904186534
"1718" 343.4 956.124001291375 348.607950854409 946.879931105099 388.673226928105
"1719" 343.6 962.166874694514 323.042209381537 952.189610058109 360.714989823409
"1720" 343.8 966.496079607821 302.417061096794 958.77950910318 338.187507642695
"1721" 344 955.649646685387 283.483195049609 961.179418459738 320.579423396697
"1722" 344.2 940.892902666165 267.677985620212 958.105072852817 301.670006778058
"1723" 344.4 922.873468936806 259.072421516662 950.636121614717 283.319387971861
"1724" 344.6 904.416818679506 253.566401368965 940.266177598899 273.501967023595
"1725" 344.8 884.772786661607 245.782486992366 920.888506989903 263.186406172918
"1726" 345 865.43466739524 235.769803605468 899.194889582903 252.111240215138
"1727" 345.2 842.612232481809 223.117557325881 875.782861266751 242.753312281358
"1728" 345.4 819.285685493574 210.265817607666 854.322080621603 230.1505376872
"1729" 345.6 793.927402988021 200.859691129228 830.629202586893 217.924243072484
"1730" 345.8 770.093317095678 190.584755474744 806.309046633367 205.17618269752
"1731" 346 741.853686674402 188.504047390086 781.143140627311 196.535041063701
"1732" 346.2 715.013002470894 183.719943613743 755.266080621722 189.095149387412
"1733" 346.4 693.921532777946 174.519754342837 730.661217551202 188.583525812088
"1734" 346.6 677.90216128561 157.805213830271 706.892457874676 180.906330000202
"1735" 346.8 659.425863395018 137.852181632056 686.861352408133 168.406982022163
"1736" 347 637.842185093367 122.052634421292 667.768924023557 146.404877635097
"1737" 347.2 614.21834549093 123.698164704242 652.876434553964 133.919176763399
"1738" 347.4 588.921806484525 125.354712686114 630.606120332945 123.78690890831
"1739" 347.6 565.923171097974 127.773125589135 605.331318974468 124.948239838401
"1740" 347.8 538.913926478224 127.559859153061 579.558830590036 129.037326518396
"1741" 348 512.158890119253 134.949444986912 551.924396097367 129.123309594527
"1742" 348.2 482.830591552977 139.418351458776 521.842104717499 132.41394578011
"1743" 348.4 450.671874029229 141.444645898627 492.624152675921 138.21950798593
"1744" 348.6 434.601252009284 144.53331933859 471.673852098647 140.85711956147
"1745" 348.8 417.557598762457 158.891115431497 456.478492739084 143.652142008514
"1746" 349 410.848641328387 172.579336326525 441.065130977971 149.065132836804
"1747" 349.2 402.374318596904 192.856904387267 427.052634871182 160.236704567292
"1748" 349.4 391.806435336445 214.866299885003 410.504519903523 180.672346818334
"1749" 349.6 376.232004129711 232.718275215812 398.63589232206 199.680212666719
"1750" 349.8 366.970041376256 250.036894317666 387.925228184501 215.686626869483
"1751" 350 364.703861530696 273.866857535035 376.853011289248 236.336875769583
"1752" 350.2 360.140156670543 301.182836210638 368.081118324079 259.535352401308
"1753" 350.4 358.476834971275 322.949479847892 364.611326275435 285.408530096225
"1754" 350.6 364.4436992681 345.427462422395 360.550174545485 304.948920351069
"1755" 350.8 366.267767206836 373.459914459795 363.591788746238 334.029968734556
"1756" 351 368.013648939487 402.680591186709 364.86440731238 361.342814896004
"1757" 351.2 371.86798910632 430.954963946667 368.368109696628 389.922576202062
"1758" 351.4 375.586010951604 452.589304761695 369.666107071121 415.030164491597
"1759" 351.6 386.225151291414 476.236213147217 374.15031222706 437.672793559627
"1760" 351.8 397.595577106295 496.022076513471 380.168618074187 462.92355141173
"1761" 352 414.360585659329 516.383456058836 391.65295262334 484.238146803048
"1762" 352.2 433.139632846872 537.640609864654 405.916583206375 506.838096290641
"1763" 352.4 453.625215439012 554.963340720348 425.10883764643 526.968822543329
"1764" 352.6 473.892190579727 574.058931783262 445.577092286708 548.676223109599
"1765" 352.8 495.898245877355 595.8558560285 468.078638557211 566.794362539384
"1766" 353 517.279844926083 617.339492273465 490.004323404713 586.264803602861
"1767" 353.2 532.20617666566 623.713666942155 501.498675214888 602.857506980956
"1768" 353.4 558.917233764685 630.189589419785 519.766171639847 617.092143030502
"1769" 353.6 585.461592439082 635.354721934061 545.926890430352 627.212247840432
"1770" 353.8 614.527205178754 642.062820093497 574.682626806631 631.097211567067
"1771" 354 638.196909754253 648.719408161667 600.979813280707 638.998531109067
"1772" 354.2 665.705749632288 654.974055279843 627.528003581326 646.100437860825
"1773" 354.4 681.467767143775 649.0364240652 638.56620429925 650.570315401967
"1774" 354.6 706.66996729141 641.226220730863 660.498768597368 652.298279121067
"1775" 354.8 726.078072303573 631.162293170127 691.718467930597 644.169924543312
"1776" 355 746.664274774542 618.240560859264 714.572083200935 637.339320633853
"1777" 355.2 768.494690860787 606.195883090235 735.226657145328 625.148934111342
"1778" 355.4 789.360834326088 598.693532765846 754.553761962758 614.136541081991
"1779" 355.6 812.832090919188 592.612214045864 775.623844757619 602.56336490949
"1780" 355.8 838.697994973665 590.006097769773 799.628236147465 597.151725030542
"1781" 356 848.005114009048 583.801742058649 811.355931599864 593.632248394166
"1782" 356.2 863.552585447155 571.756313203231 826.61900635695 592.273759570389
"1783" 356.4 875.023184142106 561.419973781652 847.414904069546 584.196709221515
"1784" 356.6 886.199036161301 554.92951167957 856.576989561861 574.930718213526
"1785" 356.8 884.442606879531 557.688751050695 856.489537202683 574.193068024681
"1786" 357 882.833334511184 559.225074873268 853.336705320469 575.151995804159
"1787" 357.2 881.572756298477 559.506458510137 851.932888580289 575.800557110744
"1788" 357.4 882.098285978633 562.371581147704 851.598899573113 575.346081997615
"1789" 357.6 881.7075873513 563.697601036371 851.250982968385 574.91669038851
"1790" 357.8 880.919715932842 564.448483832021 849.576540418277 574.589517097734
"1791" 358 878.937142071959 567.836104409026 847.796282112338 573.238417191154
"1792" 358.2 878.116800964561 569.499310288628 846.6441224304 573.081340049145
"1793" 358.4 877.665034419165 570.286868522056 846.055923495845 573.163443410303
"1794" 358.6 876.776586742619 574.446850332028 847.192917926136 572.692612880991
"1795" 358.8 875.838292220299 575.568373805279 847.716664000622 572.057217599809
"1796" 359 875.483552540128 576.663468262536 848.091562329499 571.717156427772
"1797" 359.2 875.255795747236 577.248448695188 848.773004611973 570.561153914704
"1798" 359.4 874.942371112262 577.966007416955 849.329217971752 570.926814948764
"1799" 359.6 874.122551786129 579.308744853583 849.422712607835 571.060775456057
"1800" 359.8 875.052134193972 580.672691144814 850.926565950423 571.097563475203
"1801" 360 874.071062717767 581.586264865707 851.064251593312 571.271140199318
"1802" 360.2 872.746181872375 583.784231454945 851.638583621102 571.197398417439
"1803" 360.4 873.140573455144 583.523001464267 851.869674142557 571.202097648073
"1804" 360.6 874.07700781341 583.350336431006 853.275470740296 571.582489338962
"1805" 360.8 874.104653260301 583.59473184281 853.642118225473 571.033181194808
"1806" 361 872.067872281025 585.011407188716 853.656593083264 570.89459585177
"1807" 361.2 872.299192934961 585.15744111805 853.486706041937 571.211476404461
"1808" 361.4 872.406643417985 585.465205128637 853.329782963127 571.519865684499
"1809" 361.6 872.434713472008 586.025134461156 854.255903772476 572.153429273957
"1810" 361.8 872.548990468135 586.007089536331 854.370743630372 571.905676663268
"1811" 362 872.289106914069 585.756789176332 854.408303622412 571.542238468364
"1812" 362.2 872.328784159785 585.679154972895 854.854273006212 570.922065414548
"1813" 362.4 872.06385389468 586.191231029015 854.486126748133 571.458734665413
"1814" 362.6 868.962286851682 588.586501811832 853.871059448121 572.15130819014
"1815" 362.8 868.805815036315 590.52974722964 860.234579211585 572.739614999668
"1816" 363 863.345494342797 591.089700263903 864.587026327189 571.766930870609
"1817" 363.2 854.503304750744 595.363595864998 864.579906782689 570.670317405307
"1818" 363.4 844.548943190586 602.489242064585 863.401475285274 576.049657277942
"1819" 363.6 830.690014760049 606.665419388181 858.790545086661 586.563618973765
"1820" 363.8 811.029454895924 615.608835979518 844.538706194367 596.965492432647
"1821" 364 793.915828407777 620.867916995542 828.908864433795 606.028916429347
"1822" 364.2 778.997139672887 623.002662274848 815.258182950889 611.655255239347
"1823" 364.4 760.15275421863 621.971249679684 800.344748607823 617.908339286744
"1824" 364.6 741.950940818622 618.17676576477 778.755074527078 624.61058810993
"1825" 364.8 723.845404378244 612.81715317462 760.630774343688 619.540568226954
"1826" 365 700.889321104451 609.858965612431 740.657958902054 615.393765710651
"1827" 365.2 677.591975774339 603.541361027583 715.592960656882 611.213707412547
"1828" 365.4 656.1374161383 593.700796511578 692.235920478012 606.819944229509
"1829" 365.6 633.882009391872 579.920899168987 669.257262537745 598.60482806434
"1830" 365.8 610.330180694254 569.707450469999 646.027433894307 585.405549513733
"1831" 366 586.24629445288 554.877654781808 623.355008706255 575.314518968992
"1832" 366.2 568.917866134178 538.946516808979 597.348697688301 564.293290853638
"1833" 366.4 554.577250762613 516.191846643333 578.757111085252 546.606728685228
"1834" 366.6 538.120606446846 492.642770582555 560.704454260922 525.993934691307
"1835" 366.8 524.298957094571 467.024367278403 544.841044285801 501.441298826767
"1836" 367 512.993562991883 440.222394380485 529.893378712467 476.364675430918
"1837" 367.2 506.061364598946 411.442065088361 516.760683314081 451.283238210952
"1838" 367.4 502.442824398439 381.549712221273 508.890698625756 420.500809502326
"1839" 367.6 499.486803785168 350.951149624485 503.92536968966 391.565130638163
"1840" 367.8 495.354587729591 321.791459237458 499.901059312072 363.23194879402
"1841" 368 491.836100922234 292.355459084312 496.52472505881 333.480056342151
"1842" 368.2 487.966083753352 262.394662273278 493.339731954338 303.638093865289
"1843" 368.4 486.037732301823 233.693758231748 488.682330974742 273.229046882556
"1844" 368.6 490.450164852748 204.543394868895 486.210430833692 243.462648437048
"1845" 368.8 497.459220080587 174.252251892068 490.567308904775 214.094826019169
"1846" 369 508.906499936993 146.822223108832 494.777146736352 185.621758112556
"1847" 369.2 523.489092207518 121.649545829036 505.43027383571 157.321823212411
"1848" 369.4 537.469613242835 93.3086357863997 518.284079663177 130.909026363233
"1849" 369.6 547.984484031201 68.6995905546487 530.856496425186 104.30655140915
"1850" 369.8 551.606143037391 57.7961597477538 537.763722460275 91.7932068688635
"1851" 370 554.539479830714 64.0468801629684 537.685165019011 93.7731113980732
"1852" 370.2 564.700275170924 69.7726880189799 537.776429070144 93.4533481623782
"1853" 370.4 581.910157611175 72.899167329916 546.38066244258 83.3568084835158
"1854" 370.6 605.365729643755 78.6979047682567 564.380732954246 77.8187748182878
"1855" 370.8 629.337936138494 86.445672327167 591.604405088425 78.3677469290758
"1856" 371 653.194006806367 99.6550005267719 617.060884636076 84.7123576954353
"1857" 371.2 679.416841340171 110.803471604927 642.84992128784 93.0359423043857
"1858" 371.4 705.878134395649 121.666690261381 668.113428973616 105.930711470229
"1859" 371.6 731.532368527106 131.964296335761 694.925279800685 115.204868237846
"1860" 371.8 760.282415282341 143.403330075341 722.31796352392 125.986175144089
"1861" 372 782.472879054517 157.439492746761 747.44196794249 137.25412336319
"1862" 372.2 804.640650822858 175.250360164557 772.847105175444 149.922639389441
"1863" 372.4 826.334937640875 196.788156624188 797.149588307413 168.938492858139
"1864" 372.6 848.288411438875 217.142052648851 818.206631554332 190.516759462833
"1865" 372.8 872.6874643555 238.363011411851 841.269741990552 209.137493084076
"1866" 373 893.058704234069 260.338779052127 865.481898418458 232.623975304646
"1867" 373.2 912.951323994898 282.755889998168 884.424121770867 253.48283569255
"1868" 373.4 930.278679412632 305.815419842844 905.369282705067 274.240358830973
"1869" 373.6 945.653300053051 331.35315481731 924.873760622747 297.728172698922
"1870" 373.8 957.67321740147 356.772132844677 940.108561829695 322.086894566242
"1871" 374 966.224871283129 380.26100163131 952.844360545576 343.404269548693
"1872" 374.2 960.071614464898 401.293714665969 960.172037996165 363.40302797343
"1873" 374.4 952.31143238103 423.826897412273 961.894092638802 383.956025519562
"1874" 374.6 939.619204346891 447.596406495521 956.651092934747 404.797488727421
"1875" 374.8 928.569808073742 467.366910776707 947.215097448699 432.024015791
"1876" 375 911.839876522274 491.042776290678 933.717005006176 456.025599025692
"1877" 375.2 895.312464854985 513.463219508359 918.817188781009 481.781896013649
"1878" 375.4 875.009757638966 533.021284023271 902.214085258053 505.02540781373
"1879" 375.6 850.187142652903 554.859378495999 880.746964833713 529.16596711164
"1880" 375.8 825.349819848996 572.892116284361 860.210059608657 550.413125951411
"1881" 376 800.463477504223 591.873418274704 832.101456157522 567.448604895379
"1882" 376.2 775.101073431733 607.931065843406 809.865894841137 584.793839634909
"1883" 376.4 748.51723200043 627.297300451975 784.529836807281 602.785155177143
"1884" 376.6 726.364797677775 645.375084434377 757.698790366598 622.07832268712
"1885" 376.8 705.506940918295 647.287091088639 743.447372565872 633.291264191471
"1886" 377 682.179850966105 643.40833278931 722.107266779255 640.797338328311
"1887" 377.2 653.958784250485 639.410041634068 692.041658888752 644.008589947207
"1888" 377.4 623.816672650939 634.003092524001 663.704992702709 640.38429976949
"1889" 377.6 594.665348800292 628.670973219047 634.241311731257 635.615039547943
"1890" 377.8 563.801616347834 625.521491893028 603.454661599705 632.298914411285
"1891" 378 534.153746178631 621.922608765607 571.624127963841 627.66204231762
"1892" 378.2 508.675330270401 616.555173627929 544.74496637943 624.89996752585
"1893" 378.4 488.772429156825 600.446764033795 523.711630911199 620.806747670801
"1894" 378.6 467.868276598267 582.911591929916 500.914636433388 606.570718160134
"1895" 378.8 447.683138372222 563.294111035221 476.677086427321 589.08659194239
"1896" 379 427.203076898549 540.68465456523 456.006907919098 569.538398018905
"1897" 379.2 408.347898762994 520.920164701981 436.941890066631 551.166710785562
"1898" 379.4 392.813907502835 499.032265408362 416.959702733544 529.961943526196
"1899" 379.6 380.008106459961 476.820980487939 401.980881433053 508.67015559213
"1900" 379.8 370.369657354564 451.813746565956 388.79383511508 486.120451301844
"1901" 380 360.930644556547 425.454349477643 375.545860610008 463.493123800043
"1902" 380.2 355.839068627736 397.884629931068 366.446341161123 438.495269538003
"1903" 380.4 354.257167069996 369.674786530201 357.890593584837 409.65202079773
"1904" 380.6 352.244308587596 340.990222912478 354.254453747988 381.778832910193
"1905" 380.8 354.329781405459 314.570510219316 354.352472990845 353.932502275381
"1906" 381 353.484893438211 289.020015379378 352.932442403642 327.828486200558
"1907" 381.2 358.109848906372 267.945199177781 353.775508490405 311.491780672883
"1908" 381.4 361.724966800047 250.678563439645 357.057530822642 289.068563771616
"1909" 381.6 367.906355468763 234.428115254504 360.242074328035 271.494763719607
"1910" 381.8 378.512009229948 220.646403363071 364.657327393121 258.21541657846
"1911" 382 394.103696147742 201.64874969771 371.888178552429 234.315670460994
"1912" 382.2 413.131061122576 183.352128032058 388.264544966486 212.828660482048
"1913" 382.4 432.620836581505 168.437091804106 403.089125531098 194.764437157825
"1914" 382.6 456.853016596916 157.394035257699 420.561606803991 177.578225416087
"1915" 382.8 474.492065560623 149.582780359565 439.222708385812 162.689521772562
"1916" 383 500.490130787989 141.492449760165 462.035423612475 154.970771390014
"1917" 383.2 523.912358277788 134.870981883887 484.987915189603 144.869496202152
"1918" 383.4 551.497418198057 127.699916393832 510.092408490761 138.457614348666
"1919" 383.6 580.335346310704 125.030213610898 536.880546861839 128.093122421184
"1920" 383.8 607.479227979446 127.366852211856 568.835039710095 125.826305292736
"1921" 384 635.18823624352 130.996163422457 596.849917650584 125.942556653327
"1922" 384.2 664.87473026985 138.916701934754 625.216488248199 126.95812809575
"1923" 384.4 692.472164804477 152.289839393301 654.546261520994 135.920818099015
"1924" 384.6 715.499996679021 169.993712574345 682.347158805391 146.792031610703
"1925" 384.8 739.373471111222 193.528111935783 710.204264236271 162.017937485984
"1926" 385 758.960914901556 212.729117488469 734.55459645096 185.155666883213
"1927" 385.2 781.828285559239 227.749307117177 750.855792053283 201.623525638308
"1928" 385.4 808.127201965144 248.935206935259 771.761070879941 220.948398620528
"1929" 385.6 828.385922827729 270.692379181278 797.326919150892 240.414372909469
"1930" 385.8 845.860893311752 291.20772446287 819.99632483593 262.962041283281
"1931" 386 863.320636107269 317.227522249058 840.363685958568 284.875255859379
"1932" 386.2 879.021635980657 345.579073353332 859.790245355983 311.366122346258
"1933" 386.4 894.962275692763 373.393926223288 874.669790297389 338.896862040189
"1934" 386.6 910.292138735272 403.509237862245 891.229845543253 366.500447237384
"1935" 386.8 925.33789463766 429.716406631623 905.810295879748 394.03422445559
"1936" 387 940.691113733033 457.487832832241 919.812275256807 422.569289380314
"1937" 387.2 941.350951941713 460.668003102712 926.189507237213 430.320082549344
"1938" 387.4 943.301781545638 456.783183227033 925.135062116085 427.860683481232
"1939" 387.6 938.568008491691 456.117644389399 924.432382287875 425.650258342742
"1940" 387.8 932.345860686195 463.152584654294 925.955755256598 428.308481020445
"1941" 388 925.698096783755 476.661971869729 928.006747311988 436.861169546255
"1942" 388.2 918.722333780004 490.945020185098 927.967461747227 453.720844279678
"1943" 388.4 910.063891943171 515.18247879888 923.066246008048 477.547489185878
"1944" 388.6 900.763037163965 538.519065294899 914.731475088505 500.182774023771
"1945" 388.8 891.195161822599 549.783051911684 909.822730956215 518.352177836014
"1946" 389 874.996654952974 562.650317984963 901.866192311903 533.409100483129
"1947" 389.2 855.167289914008 577.941488155373 885.386125813272 552.68543968726
"1948" 389.4 835.793172004073 593.719892777555 866.159319211757 568.621979371897
"1949" 389.6 814.209861089335 610.827366158436 846.138970225931 586.786208944155
"1950" 389.8 796.77445005909 622.470175445928 827.172442353901 602.652010911142
"1951" 390 782.216344455354 623.899172735505 817.163375972009 609.973778442172
"1952" 390.2 758.299766209057 625.758859559324 796.928951005064 618.846901387148
"1953" 390.4 730.887033723403 626.392989614007 771.421711427576 623.672393797143
"1954" 390.6 703.756124451268 623.221416159715 743.286987440315 625.631726020965
"1955" 390.8 678.880584142087 625.993417352039 717.570186519896 624.328698637617
"1956" 391 652.161985746436 627.906162961243 692.470473036492 624.197677614446
"1957" 391.2 624.611095433372 631.174833625057 663.787242037256 624.922234260571
"1958" 391.4 595.322049584308 634.623265968202 636.903397770183 629.576068308488
"1959" 391.6 569.497460354398 640.122963144906 608.459921061826 633.400186906142
"1960" 391.8 566.694464494233 633.466815658226 602.224200436304 635.019326902073
"1961" 392 554.405908816684 622.232799665149 589.888357289205 637.099172026079
"1962" 392.2 543.796498201024 608.01420051499 571.396369000634 631.171775039154
"1963" 392.4 529.774184938986 587.310722320554 554.191294605049 619.6724203486
"1964" 392.6 521.035987375363 571.041472316365 538.749073151965 606.455255510879
"1965" 392.8 512.760171493959 558.19458340863 516.296703352598 591.375636964934
"1966" 393 509.019288749987 546.136381449995 510.730740470207 570.867241280454
"1967" 393.2 502.585918938652 523.583418463743 510.105766792244 561.375084197192
"1968" 393.4 499.438039792427 502.445612362589 507.168567166389 540.046548815736
"1969" 393.6 499.157487072838 476.434797485236 501.888566036234 514.037017731984
"1970" 393.8 503.312752839807 447.697100513446 499.925674849562 486.453167144872
"1971" 394 510.123609983446 417.285952200286 502.017689869025 456.407482164664
"1972" 394.2 518.841817288584 389.264532495665 508.275808236279 426.209101422824
"1973" 394.4 536.138454011885 361.448725907365 515.135905161247 398.082280190466
"1974" 394.6 557.358377667456 342.127497440259 532.011482274413 371.053784899182
"1975" 394.8 581.769623507191 326.284345173558 549.587126620077 348.95564126651
"1976" 395 609.559407131565 311.727950477111 573.430161708569 329.551846857482
"1977" 395.2 636.923293900848 303.176228332329 600.967604681757 316.879902303867
"1978" 395.4 665.18395304182 297.683976269897 628.417460181009 305.348503119982
"1979" 395.6 695.191732459988 298.064415333983 655.743629319528 299.157078736951
"1980" 395.8 727.311259130683 302.350490005886 688.423321155046 298.732885704839
"1981" 396 758.59128339228 305.061668228517 718.885373724933 301.582459289554
"1982" 396.2 788.006841665943 309.322368442939 749.40238536347 302.894993410181
"1983" 396.4 815.325494450177 320.288379924854 778.705159973074 306.684214255721
"1984" 396.6 843.245735165419 333.12936377405 806.418900376336 315.146505123104
"1985" 396.8 868.576073408066 349.029045503604 833.639626019418 326.801506527892
"1986" 397 891.204081002616 367.788418256124 862.343535316 343.571160587475
"1987" 397.2 915.256397996891 390.590859426931 883.478257437314 362.277660990461
"1988" 397.4 933.506676959879 411.206602703661 906.698801904562 382.302121273023
"1989" 397.6 952.804515481519 430.953705443168 926.835701739062 402.159781720801
"1990" 397.8 950.40865023875 428.941731789655 929.25040985732 401.764317450093
"1991" 398 953.199438985996 420.828201906631 927.878198045811 400.696152180344
"1992" 398.2 950.664226630907 416.609992739215 926.474359499885 400.620360750526
"1993" 398.4 953.369242987978 410.019040936032 925.384381517009 400.410525814222
"1994" 398.6 959.692842949283 402.631986524425 927.361663317945 401.58617587661
"1995" 398.8 955.457573386444 406.432226679187 926.377746994894 401.128015802536
"1996" 399 954.179229223104 408.998290670807 924.071468137901 397.575173098779
"1997" 399.2 951.181311809208 414.555952056181 922.57979910935 394.728529380747
"1998" 399.4 953.082470972689 423.502811116411 924.45441082018 395.755065068827
"1999" 399.6 953.380822983736 430.757264808642 932.88311994208 401.32180318681
"2000" 399.8 952.252931293114 442.376670046977 939.154085802252 408.177038933757
"2001" 400 948.817668470976 453.660256661141 942.75578178049 417.346276571013
"2002" 400.2 945.083321374313 469.878741727725 946.479777794724 431.055031584561
"2003" 400.4 934.861948432447 480.028768310876 946.689265966592 442.379630996272
"2004" 400.6 925.122342155446 498.69932328563 939.659394281298 461.027493545282
"2005" 400.8 914.91071096172 520.358381352578 929.726167335484 485.809509356169
"2006" 401 905.582552868653 536.978390208994 921.709106361737 502.485533212661
"2007" 401.2 893.181543693924 553.952863025946 912.69095893154 520.125335963115
"2008" 401.4 878.890542468905 568.833224918802 901.428379511344 538.283423347468
"2009" 401.6 859.525852084252 582.689906064922 887.75370412014 557.314222436714
"2010" 401.8 839.42766163717 600.151926425185 868.912683594918 575.060045635601
"2011" 402 818.929878860207 611.869719355216 849.854633447675 590.911933666005
"2012" 402.2 800.122667221924 621.152245909867 834.885655095813 602.202348307815
"2013" 402.4 778.143954037219 627.045330974345 813.712143511226 613.129436434415
"2014" 402.6 753.896851704603 632.328038249796 793.841665821597 622.529374144917
"2015" 402.8 729.366057981595 637.216528399643 768.638316692061 629.09582343248
"2016" 403 707.587298174124 640.512889915027 744.24768478413 634.082196736308
"2017" 403.2 678.496645533787 648.286256404129 716.613046318269 639.272939662592
"2018" 403.4 654.259931452404 657.39466235478 690.601144885056 645.006145832767
"2019" 403.6 642.380887967375 651.874318453999 680.033187001486 649.336953444894
"2020" 403.8 619.277841885851 644.059216147915 656.052858479548 652.520449188437
"2021" 404 592.16175346727 638.230196849233 630.147844298312 647.22597245421
"2022" 404.2 567.065914052837 631.795388853246 603.734574104545 639.241243443728
"2023" 404.4 539.008939078203 624.029600403913 577.705522426792 635.716765649395
"2024" 404.6 513.596350225896 616.541445580047 549.141415523494 628.844048911236
"2025" 404.8 498.170651697367 609.905319828237 533.76025041339 623.795608925959
"2026" 405 481.999677431534 595.434159662979 517.011650496029 617.222535359487
"2027" 405.2 464.333247468683 579.003857002362 496.304674973467 602.541874578808
"2028" 405.4 445.746584284965 558.450830015239 473.861098797394 585.968331307444
"2029" 405.6 428.049021795056 537.387628599299 453.279684556543 567.166001474106
"2030" 405.8 415.933312313008 514.469747937974 437.843209476833 547.728838036235
"2031" 406 401.011964257892 489.752351919894 421.536988189828 524.492846037337
"2032" 406.2 388.148819656574 467.364108842888 408.12184842809 499.558120962396
"2033" 406.4 374.485952770721 440.152828120687 392.223050876681 478.2783455281
"2034" 406.6 366.30602646778 420.272094539032 382.387425375872 455.328108976378
"2035" 406.8 361.744229087779 397.866992960836 372.208857537313 436.186400796537
"2036" 407 359.124158502422 368.956925795539 363.811533911077 410.487998590821
"2037" 407.2 357.962834364126 342.818177195199 360.472686323265 380.776440894355
"2038" 407.4 362.223476837167 311.763119038409 358.40750153977 351.198299437458
"2039" 407.6 369.731147390093 284.569684664913 361.448656928988 322.507585484166
"2040" 407.8 379.351692429058 256.41743770792 367.642448144218 293.376255634183
"2041" 408 393.112480021874 228.763548172858 374.355426136851 265.144646710114
"2042" 408.2 409.273669484457 212.472141205296 385.807186191234 242.246788515675
"2043" 408.4 428.559871074405 195.748852948158 396.940799044143 220.823430503545
"2044" 408.6 444.742101033505 179.191213421205 416.401219057598 203.09484613764
"2045" 408.8 463.072877603917 162.267149625279 433.6704597687 187.140723140016
"2046" 409 481.526072152828 142.529970266099 451.767671055272 171.389873525363
"2047" 409.2 495.689164235994 125.071720444396 469.365923572412 152.578280709247
"2048" 409.4 511.931330324117 105.979184352896 484.678462469794 135.484695894813
"2049" 409.6 535.187562134204 91.6195738308813 504.120979912827 115.977969144133
"2050" 409.8 558.576250841361 84.0206553618821 523.049019765348 99.622269051094
"2051" 410 579.661172731884 89.7874185902843 541.633856472378 88.2457430906731
"2052" 410.2 596.586110260652 101.230018344526 560.919141196061 85.6127719742274
"2053" 410.4 617.744064019408 118.330481687421 582.998784622075 96.3520042667712
"2054" 410.6 633.453977925141 134.611786591892 604.709100378433 109.374288013665
"2055" 410.8 649.475846738966 158.522988569837 622.959404483704 125.227942082512
"2056" 411 668.29102371242 178.2898974514 640.973427965046 147.933955819096
"2057" 411.2 688.071686258347 198.922189096844 660.212417323164 172.461609801441
"2058" 411.4 706.003798348266 222.065101222547 681.420865223555 192.378294128666
"2059" 411.6 721.65840408551 249.608531819608 701.727098126956 213.386041918757
"2060" 411.8 733.590625997491 276.335254385722 716.875580875825 240.039481992683
"2061" 412 742.46234131284 307.405426059368 730.10137903232 268.633229847837
"2062" 412.2 748.423432300315 337.28944146567 741.666799469522 298.001169384932
"2063" 412.4 750.095589676033 370.245356836755 748.276820197346 329.076877044792
"2064" 412.6 747.683684715879 398.606012562036 749.102573320887 358.987113596159
"2065" 412.8 744.245981246552 431.927437285429 749.050694843798 389.665503805061
"2066" 413 739.415076072603 462.288865308834 748.532024349679 421.761335874706
"2067" 413.2 726.872495320407 493.07817519225 742.787078944707 453.380562745871
"2068" 413.4 713.141695503844 518.324860518841 730.511397241606 484.052316761018
"2069" 413.6 697.730510032897 546.797202032972 717.051462943986 511.662785378522
"2070" 413.8 680.035734013718 573.971290467136 704.501587711657 539.342242137938
"2071" 414 665.622596035163 600.075245092945 685.890640649592 565.368938574019
"2072" 414.2 652.510828403677 627.54154822934 670.67230879715 591.077682376637
"2073" 414.4 638.493429907747 648.471381228233 658.545355546534 617.126766680046
"2074" 414.6 644.125625865912 639.622162479231 666.34187123214 613.771427056972
"2075" 414.8 645.399178305713 641.968495926922 665.910071306691 613.135703162788
"2076" 415 646.360032760296 644.445857044775 664.47730787467 613.556670775272
"2077" 415.2 646.468670947197 641.038325648426 665.057179899529 612.041157445425
"2078" 415.4 640.410676451951 636.74695621353 664.820989841868 611.451631425084
"2079" 415.6 632.345880666063 634.475854494377 660.271043930804 614.372764661528
"2080" 415.8 616.302049424382 634.346531630614 650.476974930717 620.525363916162
"2081" 416 593.935973481632 634.468890053971 632.0588412165 627.476517933389
"2082" 416.2 567.579658175592 635.18487326258 606.850732160419 633.582922885265
"2083" 416.4 544.1052984839 631.399006554785 581.395712620539 634.038615275479
"2084" 416.6 537.502203650816 621.895281894499 572.843164740229 632.787491045945
"2085" 416.8 528.253770765844 606.240345825585 560.886411236898 630.095659108937
"2086" 417 512.554507267526 588.336755573102 540.987333737126 615.211745818234
"2087" 417.2 498.071621850722 569.445519929161 523.988735348291 596.601856526795
"2088" 417.4 482.454136703798 555.293501429079 509.468161007433 580.521867957252
"2089" 417.6 463.230445519547 534.925085533242 492.228667817774 562.439666847287
"2090" 417.8 450.323616116874 512.822132039223 473.608764876512 542.983008737156
"2091" 418 443.133934506509 485.435183473065 455.354649244103 524.239852391306
"2092" 418.2 441.406003682228 462.729520102055 443.15136327621 498.56978546908
"2093" 418.4 441.373666946928 433.91401334969 441.652684050457 473.476658887009
"2094" 418.6 441.457594357482 405.527991266164 442.060136845239 443.572079697795
"2095" 418.8 446.396593716215 376.034798957124 442.598160925291 414.70520672371
"2096" 419 453.567168326695 346.253560528813 444.121220357341 384.67675583307
"2097" 419.2 462.933147430626 316.282990038032 451.742352410544 353.888728556262
"2098" 419.4 475.205018692604 286.651196528438 462.025486061044 324.601498164655
"2099" 419.6 492.525664320414 260.751714301899 472.376598328009 294.422605621058
"2100" 419.8 513.08327495059 234.497406749444 488.011577131996 266.961621615541
"2101" 420 538.585057184939 212.82309687738 507.519331932312 239.501024458199
"2102" 420.2 566.020736783362 197.229220442311 532.965233506666 217.20064255842
"2103" 420.4 598.046206755102 185.385473754013 561.054674451223 199.536476202594
"2104" 420.6 630.282330265195 183.796043301274 589.849111969983 187.720629531922
"2105" 420.8 661.14335305002 186.078072099321 620.993646546403 179.825472884825
"2106" 421 689.58533920746 190.234272920094 650.283959252578 183.331780356201
"2107" 421.2 721.971013027797 196.539389270292 682.227922946061 190.887344776219
"2108" 421.4 749.716178114007 210.599291925309 712.419719752227 194.710465909114
"2109" 421.6 775.526370590889 225.3327865956 742.62687913015 204.511483164196
"2110" 421.8 803.246364054514 244.940420559976 767.989503272106 220.959991646
"2111" 422 825.620812930376 264.715572010868 795.275760336218 237.797937526167
"2112" 422.2 845.236604759888 290.181703843678 819.724814354695 257.08969578948
"2113" 422.4 860.578674030637 318.760304475332 841.150413872939 282.170705004253
"2114" 422.6 871.442101580853 347.428099880365 858.560403731012 310.331643141726
"2115" 422.8 881.478839070347 376.816956188446 868.287287518054 339.127654995769
"2116" 423 887.128500374918 409.640203799934 878.423722398882 366.399990888636
"2117" 423.2 891.362131917134 438.884551341931 886.293629710649 398.43053308996
"2118" 423.4 897.525983600519 467.051602127491 890.164665813236 428.553366956328
"2119" 423.6 905.838950361669 498.943563097934 896.511775209839 457.579855389218
"2120" 423.8 908.466031752985 524.475873237513 903.585135691459 485.894506541622
"2121" 424 903.331826471907 529.110796163259 907.915026837842 494.173520806691
"2122" 424.2 889.190976740357 537.705022588157 907.685652812888 504.228335593904
"2123" 424.4 869.173059775678 549.516419829672 899.774060086923 523.8440232057
"2124" 424.6 847.653906586549 566.760676193256 878.816724129749 539.189685238686
"2125" 424.8 826.080938246455 581.989504901667 857.878385512549 558.222983825691
"2126" 425 801.429204441202 599.377433520832 834.453269523408 576.95998207539
"2127" 425.2 775.696282811783 619.319313792449 810.077559729686 591.928214351783
"2128" 425.4 752.936639529593 634.25213359402 785.168300521321 611.108873058071
"2129" 425.6 736.157335562299 644.289325311376 767.096283522345 625.186685264597
"2130" 425.8 719.518956041263 642.466910408688 755.022524221947 632.628521192217
"2131" 426 694.236499779393 636.090266223437 736.997490830089 639.968607369994
"2132" 426.2 674.180391123748 628.566182413915 712.337298738948 638.851196679973
"2133" 426.4 649.099652294556 618.171627966069 686.354192020193 630.792171244485
"2134" 426.6 622.153403672654 614.603024252236 661.675802143761 621.821729221132
"2135" 426.8 593.853901197212 611.315427470594 633.999842443869 616.836027830484
"2136" 427 565.495415058933 609.508762247565 605.048452225562 613.775175093979
"2137" 427.2 535.321095440799 604.27129456842 573.530437965654 611.363742741571
"2138" 427.4 504.666625051369 596.623676608523 544.425196694875 606.939882833343
"2139" 427.6 476.758792231032 592.980140490768 516.025216781139 599.593913339165
"2140" 427.8 466.107697934523 582.108146679002 501.702303329517 598.560381293994
"2141" 428 453.108885943651 563.917578218054 479.546205451199 594.797495994271
"2142" 428.2 444.867999989654 545.698427084417 463.386615106258 579.880820422486
"2143" 428.4 432.869367316117 523.019488273772 452.641720556959 556.055052086145
"2144" 428.6 423.464042154541 494.739370415968 440.258624351406 529.98325217206
"2145" 428.8 417.946289480289 465.470472799869 428.018247498289 503.082685864267
"2146" 429 412.576213004877 433.951135408879 419.748084224283 475.73306713904
"2147" 429.2 412.05918254353 404.267007836927 414.421411278418 444.882565255698
"2148" 429.4 409.84083884719 373.259579980469 412.894375329997 414.347542154581
"2149" 429.6 403.03118901713 346.021124838459 410.608385507884 385.195430430954
"2150" 429.8 396.333053203258 317.053210629562 405.856777545736 355.520771297824
"2151" 430 392.90565666743 287.14191816174 398.825506413047 327.449191423406
"2152" 430.2 392.945280460495 257.637586661212 393.657918853937 298.548057208201
"2153" 430.4 401.386348952094 229.902912613082 394.513305950467 268.426654091009
"2154" 430.6 410.063975646429 197.342682275405 399.556947897763 236.214061442196
"2155" 430.8 414.789516243261 170.515571409795 405.868437797074 208.128375414633
"2156" 431 423.85830254318 161.715974797769 410.624905013544 195.207311166938
"2157" 431.2 424.571670157381 160.875357271001 411.613762670393 194.902379829881
"2158" 431.4 419.162093805127 153.346765811278 411.288432012263 195.002871503299
"2159" 431.6 418.899530164264 148.891864367004 412.637152593351 186.071055539292
"2160" 431.8 427.7816267487 152.97169164839 412.405249512784 185.689529514585
"2161" 432 443.456937389078 157.414666834533 413.975060940697 179.276742163291
"2162" 432.2 460.608106625383 161.706604633336 422.899665361787 168.345406414847
"2163" 432.4 472.261146069143 165.87090062457 436.776160710398 163.389064108843
"2164" 432.6 490.536450798625 174.868538971469 450.658876317558 165.669437988502
"2165" 432.8 505.711150863945 187.343096644411 472.896362594766 167.740915122916
"2166" 433 524.602913699533 206.48930980502 494.82585122227 180.231683865437
"2167" 433.2 543.336967622129 226.789290332633 515.710344605392 198.094097085593
"2168" 433.4 561.154521878747 247.709770992313 534.790692467384 218.800498554096
"2169" 433.6 578.430302095264 271.679170756611 554.276759127577 238.412193729826
"2170" 433.8 587.636415206801 298.259790200506 571.818968188702 260.03991034915
"2171" 434 596.136562602597 326.048104022927 584.461387729911 289.005174405572
"2172" 434.2 605.440782398972 357.146892287649 594.356001145061 318.589743125347
"2173" 434.4 615.130779506368 386.504265047216 603.148878047493 348.190696876037
"2174" 434.6 618.760554524313 419.524253491926 613.891550498535 377.073402018795
"2175" 434.8 617.421189434494 448.647512529563 617.284028505792 409.840027784785
"2176" 435 615.706465450475 480.712554474391 616.59300551699 440.26818950913
"2177" 435.2 612.771435618598 512.971299939614 617.267899457142 473.442919173277
"2178" 435.4 609.005530482439 546.134701096787 614.614239359078 505.625566029615
"2179" 435.6 602.147970917779 575.892556532033 609.097206820696 536.175489504249
"2180" 435.8 593.463000475238 605.846255765556 603.936357710077 567.335418061619
"2181" 436 586.105900033173 634.47997225818 596.832579213816 597.611714803333
"2182" 436.2 593.804437213039 638.771702207499 594.980743978971 603.698495058007
"2183" 436.4 599.920851917078 638.39222974774 593.957425766258 605.066446453622
"2184" 436.6 606.562562502991 637.449954475001 594.054052790227 603.954489708027
"2185" 436.8 618.274476946856 645.09894269248 597.47766288354 613.253624080993
"2186" 437 627.31277506962 646.238647593338 603.88712039532 621.776018461988
"2187" 437.2 637.035165472435 648.540933782081 608.986115471503 625.088932042755
"2188" 437.4 640.370095159137 645.427790960144 611.283564656139 624.949513652399
"2189" 437.6 652.968340190991 647.921454727624 614.999553415574 626.628217167584
"2190" 437.8 662.803291461296 651.720611131018 628.043206700669 631.369579802337
"2191" 438 670.774545348402 648.729388810824 636.609460648943 636.671597818362
"2192" 438.2 683.451321636802 641.54748476077 646.897335790444 641.812085698085
"2193" 438.4 707.616187630293 637.565890697639 666.850277478231 639.329130523404
"2194" 438.6 725.686486120734 638.266508220951 688.549504569853 638.167512068913
"2195" 438.8 744.808265407929 634.280888097234 705.489484117579 637.780351088803
"2196" 439 759.064573547329 626.660481140996 722.732495410342 635.932164919993
"2197" 439.2 777.233561953136 615.702325400699 740.27368285904 632.356902625767
"2198" 439.4 797.007084264594 604.583125916429 762.810603498416 620.010426092122
"2199" 439.6 819.967392459863 598.186445122926 782.910965018886 610.700615688345
"2200" 439.8 841.355381844763 590.574847476621 804.818103806639 599.848055587777
"2201" 440 860.136731387369 580.419625974951 826.742928657485 595.038635340488
"2202" 440.2 871.560209740255 565.866512750244 840.31913647326 589.490008020808
"2203" 440.4 887.7392855997 545.922497036291 861.243327128226 573.031460349136
"2204" 440.6 906.448677699194 532.382960196955 878.525875776015 557.052233428875
"2205" 440.8 915.899315424607 511.30302363474 891.882190114632 543.309500521648
"2206" 441 924.262817865614 488.829772019997 905.98877831628 523.19648894167
"2207" 441.2 937.294577852775 464.391978649636 918.981164336546 499.87736845997
"2208" 441.4 946.765698970404 445.713459267386 927.186795751496 476.889822468382
"2209" 441.6 956.479247642292 423.70196154768 937.341944005552 458.597058880092
"2210" 441.8 963.665350595669 400.308223131514 948.698837300985 435.515854367038
"2211" 442 963.775736987043 379.278029379713 956.681091729599 416.61493886822
"2212" 442.2 958.855646106921 356.685039255736 961.172245705034 396.090267285399
"2213" 442.4 952.3030967845 331.650809421931 960.021755563386 373.821516494952
"2214" 442.6 947.151935226799 308.105898187581 954.838367613449 348.94289040289
"2215" 442.8 944.270528988686 289.346639266654 950.332498505495 326.187822350277
"2216" 443 943.472032870718 265.553414838878 947.251207603189 303.234353913733
"2217" 443.2 946.081471437682 246.32078406856 945.027027881394 285.0790905148
"2218" 443.4 942.259344440495 224.799291629164 943.241586176564 263.107235297113
"2219" 443.6 932.276412122192 208.627857574466 942.68403996136 245.128060907427
"2220" 443.8 917.063063880094 196.079216666224 938.399920786337 227.828878206385
"2221" 444 895.573239803826 189.56849239649 928.438054171224 210.628996343438
"2222" 444.2 875.340925485533 182.037288168151 909.101694743914 196.055849719615
"2223" 444.4 851.469223280457 172.753830068488 887.543185071227 185.930221939297
"2224" 444.6 835.832076904821 162.905839027837 868.931867615411 180.092279235364
"2225" 444.8 816.126500188925 152.305675173892 850.531676532172 172.176797472097
"2226" 445 796.941881326535 137.097051676307 829.920966680435 160.143029986678
"2227" 445.2 785.018939904311 116.165482822825 809.58327837367 147.177553048688
"2228" 445.4 777.735392689133 91.0385236497255 793.953648006471 127.353515807158
"2229" 445.6 771.969447884908 67.5429678951022 782.692656459246 105.283420353248
"2230" 445.8 761.688599743304 65.7388749146297 780.518311080945 96.081911449973
"2231" 446 743.614471107792 64.9258529120265 776.011103258588 85.063977152197
"2232" 446.2 725.722127196697 70.3269502579871 761.536809335972 76.5747680620923
"2233" 446.4 702.245109757757 76.3637316048149 745.562168127432 74.1111551127232
"2234" 446.6 685.852815392763 81.929742582664 722.383859687184 74.4360312366138
"2235" 446.8 666.909505263323 87.3556698802649 705.203693543013 78.4445583616264
"2236" 447 646.491254607426 92.487658471825 683.356861177568 86.4555995622701
"2237" 447.2 620.311703466631 94.8166165408698 658.901393515075 90.7799580470278
"2238" 447.4 590.543284132223 97.7073840401185 632.341235447596 94.4525898095988
"2239" 447.6 565.731054887642 102.563081651065 606.128395374197 94.9572139352997
"2240" 447.8 536.690726056691 108.087540126946 577.866239708186 101.276749476678
"2241" 448 505.365478542649 109.757907387899 548.949080023135 106.381227241398
"2242" 448.2 475.034420584451 114.088673419575 518.35231554304 109.324839134463
"2243" 448.4 453.081464330831 124.789935348916 488.597307051783 112.81419719081
"2244" 448.6 440.715953669087 142.457243274235 471.266589883954 118.693195200897
"2245" 448.8 426.786463702139 155.394360594022 455.929830258 130.47064096123
"2246" 449 426.640663612643 156.585619471744 454.173600308852 135.666348041601
"2247" 449.2 429.923808941021 152.073799728816 457.466301568098 135.407068464808
"2248" 449.4 428.634776984355 143.316922014523 459.654198223623 135.363021933256
"2249" 449.6 431.018038263316 141.496312899006 461.087892320217 135.752076093466
"2250" 449.8 433.457918056046 140.740011865668 462.690061590521 135.146386621473
"2251" 450 436.11354987585 137.515025810942 464.383072677625 134.246124483308
"2252" 450.2 439.211056680076 131.99488530333 466.198565665332 133.09061265722
"2253" 450.4 443.063998832373 127.641265911341 467.95735925107 131.443998189543
"2254" 450.6 447.231730326225 119.391580303507 470.448283180555 131.052035384558
"2255" 450.8 451.422738989803 114.229780729838 472.513659188921 131.084292407766
"2256" 451 453.910204500777 109.300428377442 472.685505931925 129.856561769694
"2257" 451.2 462.277320807098 102.911578178235 472.957517861451 127.821440670228
"2258" 451.4 467.348908172924 97.164242972011 472.579730847277 125.226568432584
"2259" 451.6 469.001614194061 95.1985787940665 471.721823043776 124.602129106386
"2260" 451.8 470.824176604767 95.623115408935 472.6447619063 125.434851815982
"2261" 452 479.253587236684 89.0012496680671 471.961020723079 123.026069367538
"2262" 452.2 486.617141242549 81.4413330254361 476.136457412437 115.227616874972
"2263" 452.4 490.5521624143 81.058510289731 479.721150514967 113.712803877559
"2264" 452.6 498.381791009012 74.3981751582307 483.392731217319 107.958110957531
"2265" 452.8 504.580252390972 68.7856283504471 486.958071992188 100.739974589377
"2266" 453 510.681444867913 61.9594415933206 490.440911379581 92.9377453897823
"2267" 453.2 523.913707717229 57.3720255221532 497.008505500623 85.538988586987
"2268" 453.4 537.690501287699 50.6542868169361 509.887536665135 73.7020661517288
"2269" 453.6 548.802327195707 46.7233577326735 519.669399346468 70.4928875001678
"2270" 453.8 560.991212433501 42.9535832876659 529.657297948462 64.3015301777744
"2271" 454 575.769410299149 43.1084441650464 539.395238744726 58.0142590062679
"2272" 454.2 592.330121807881 37.9436547693959 554.28444188391 51.349635901689
"2273" 454.4 607.405943874966 35.1083374243498 568.457357021584 47.3181280092784
"2274" 454.6 618.369635594952 31.1842463106278 582.244304091188 46.3075406421051
"2275" 454.8 620.417000528285 32.8033341480023 588.530586474528 46.236582105356
"2276" 455 629.501377591276 36.7925827992349 590.37599545789 46.0151942612121
"2277" 455.2 640.290906086298 38.1721865505338 599.476910129475 42.0328379677024
"2278" 455.4 655.440553489543 40.5776066914413 613.53921855994 41.5683954195053
"2279" 455.6 672.2689468853 43.0288726881633 632.951439363392 41.8278468391062
"2280" 455.8 690.7412489905 46.7891520639679 651.142150398174 42.7453494440822
"2281" 456 710.46054586904 52.0081536577391 671.986413883027 46.1842361410778
"2282" 456.2 730.211808431057 56.757119883546 693.209981882893 49.4329729006166
"2283" 456.4 750.593377128631 63.9905213665328 711.828298535555 51.7287321705221
"2284" 456.6 770.359960354946 69.2648714139967 732.852280574705 58.8537253860975
"2285" 456.8 787.775923888707 79.5961842861224 751.469279204814 65.0596127561529
"2286" 457 800.290133295213 95.5048023122514 769.588218670258 71.2275893833568
"2287" 457.2 813.02760003827 114.126272094247 785.697350366762 82.1703526128256
"2288" 457.4 823.89429257235 131.240853488578 799.736684787323 102.003308223003
"2289" 457.6 832.136078947678 154.7639997936 814.423688215702 119.216927805321
"2290" 457.8 840.089069806047 177.642938633927 824.861378869364 141.774632839912
"2291" 458 843.608078064596 203.499416496837 834.619152712836 163.758030906789
"2292" 458.2 842.594582223694 229.77548354028 841.689416099594 188.858253671343
"2293" 458.4 837.648811550254 255.212534783369 843.560565793826 215.957760825495
"2294" 458.6 834.000875141843 281.939677838939 840.644103002963 243.053585801848
"2295" 458.8 827.9506138602 307.845282257597 835.497011694209 268.740054987749
"2296" 459 818.502004518009 334.300279570903 832.37905710556 295.20156981666
"2297" 459.2 805.333279654081 361.037477881651 821.997085810265 321.614634871501
"2298" 459.4 792.644489526737 384.471909800159 812.085743543359 348.940613737573
"2299" 459.6 777.062840292409 409.256013157086 800.341981998897 375.834074379481
"2300" 459.8 757.796271034485 430.788819387603 782.499194688788 399.436897177777
"2301" 460 735.65589797105 451.22146778416 763.814973153686 424.34719512256
"2302" 460.2 712.940630925714 471.524769644171 744.57590437515 445.812329136451
"2303" 460.4 690.249518105385 489.150696597767 720.993535215675 465.551562103996
"2304" 460.6 664.915577786126 507.10646240042 699.213395275513 483.566541549921
"2305" 460.8 639.89966061653 524.162256946542 675.734720372567 501.914842089239
"2306" 461 613.497393950449 539.503478396952 650.820729421575 519.224293504637
"2307" 461.2 590.297341317625 553.209759016785 626.416920307891 534.130983684755
"2308" 461.4 565.486149297704 567.250856461463 602.00742963792 547.796460798909
"2309" 461.6 540.046850962508 579.25336869247 576.837378546236 561.745971816281
"2310" 461.8 515.710956952078 594.82744261652 550.693643566774 574.417816948885
"2311" 462 506.589831324566 605.663299055264 530.651164548988 581.904898359823
"2312" 462.2 505.860909754348 601.496907438572 532.031010277219 582.425920653583
"2313" 462.4 496.097474609907 593.584457900528 531.968349539924 584.05816623474
"2314" 462.6 491.434534733768 587.549811793399 527.99414204486 587.556024546253
"2315" 462.8 478.656103418404 575.96497765473 517.296965410484 589.221251607203
"2316" 463 467.553254290543 566.420937066324 498.686404861798 584.842958196597
"2317" 463.2 451.729969990966 551.907191797361 483.830373581874 578.165952371661
"2318" 463.4 437.698309209497 538.599769407326 466.027299454436 562.632664994073
"2319" 463.6 419.01670836022 525.542729036369 451.291415285387 548.915471209245
"2320" 463.8 411.300660457193 512.438707866948 440.362327539592 540.232676865024
"2321" 464 400.90338153538 495.032314959721 425.431790672184 525.163560330581
"2322" 464.2 387.263165731224 473.978402035268 411.319075064702 507.28608766366
"2323" 464.4 373.549256368574 453.236797611625 396.607550660425 487.096540396566
"2324" 464.6 369.048623510145 444.565307818594 389.554144650722 474.788203932995
"2325" 464.8 368.128461576233 435.367018637984 388.39413289167 470.972908791517
"2326" 465 370.273542750591 422.161257785378 378.478479071697 457.984620354811
"2327" 465.2 369.622413734499 400.902148054431 374.984199953321 440.23213063403
"2328" 465.4 369.937435118404 378.52068177884 370.989321377898 418.639960601886
"2329" 465.6 372.731908153559 354.536124276972 371.050228552228 394.01856580245
"2330" 465.8 373.889252889915 329.887084963111 371.161761177646 371.175518530531
"2331" 466 380.896487890608 307.77910465956 373.163579735019 346.279486151327
"2332" 466.2 392.245501167399 284.980764084134 375.269152409815 322.672000926034
"2333" 466.4 407.892736173494 265.76743334235 385.399911604666 299.575209227802
"2334" 466.6 424.378413771443 250.759995592368 395.356262320844 278.082763296892
"2335" 466.8 446.779675617398 236.631416085088 412.349338490878 259.816592976341
"2336" 467 469.23683677601 224.688274603608 433.030824385971 243.048557911383
"2337" 467.2 495.50426500525 213.856613853052 457.31982246732 230.720110800119
"2338" 467.4 524.486484255378 208.71648984672 483.616475221948 217.331531537044
"2339" 467.6 553.15029578894 208.522290485212 512.747985780347 210.186067082723
"2340" 467.8 576.807242772847 212.688893813132 535.168982599533 207.375121453135
"2341" 468 608.612465769286 225.699081443326 569.867986264711 211.014768847929
"2342" 468.2 636.462420277687 239.243745016485 601.413256122645 221.041514147758
"2343" 468.4 664.92708163385 256.585421974781 626.838584726487 235.579848575647
"2344" 468.6 684.036165756067 267.410090617403 652.142515195529 244.715858090592
"2345" 468.8 708.277098741913 281.69468613036 678.215154501575 256.122913573564
"2346" 469 734.505029887312 307.203925776236 704.444052722984 277.959110450098
"2347" 469.2 754.621725106987 330.124912506888 728.101660697031 295.736533884954
"2348" 469.4 769.165699525475 351.324450245465 746.434630182459 317.096959733437
"2349" 469.6 787.254119527529 375.947159279348 761.903203647371 343.651164733284
"2350" 469.8 803.513133596655 403.147178225774 782.516860062374 366.986657590963
"2351" 470 817.628913805298 434.184737444666 803.555771826101 397.262735903132
"2352" 470.2 825.267697688333 459.053607428181 811.675969749828 419.705334038542
"2353" 470.4 834.686289902298 487.466444809543 822.600621475228 448.228201879319
"2354" 470.6 843.308671775173 517.657770856748 833.674363325673 479.041990238214
"2355" 470.8 852.876994237258 546.753942569008 840.016718967464 506.454944788812
"2356" 471 856.283772482753 567.713812939031 849.368836015529 531.616410691437
"2357" 471.2 851.0384655427 574.847213269427 851.848490817144 537.315435570295
"2358" 471.4 855.931140375924 580.17123601304 852.468885849786 542.446918266933
"2359" 471.6 859.01268129825 577.048991133246 850.209228431972 543.769370839626
"2360" 471.8 862.252784034521 572.435065459081 849.312591979224 543.192373226614
"2361" 472 866.681005623924 567.79188202419 849.112759704679 542.373916237028
"2362" 472.2 872.450648781255 565.501055511713 850.209739698261 542.678016770725
"2363" 472.4 875.24760583068 562.250913962679 850.612848934146 542.205917668357
"2364" 472.6 876.727734711288 563.207512905487 852.416757451965 542.384112351416
"2365" 472.8 877.730560459335 563.122738979819 852.254069808616 541.98001475055
"2366" 473 877.022674118909 560.812521800856 851.762714831313 541.679721182583
"2367" 473.2 879.034403145086 563.018204215834 852.555380833934 541.707888184792
"2368" 473.4 877.795111762754 564.199346744588 852.534653914017 541.357196994485
"2369" 473.6 877.020806349475 567.247139840125 853.04271206624 542.110821913635
"2370" 473.8 875.284195313625 568.678388299613 854.499491387377 542.602526119137
"2371" 474 873.110339492542 569.47875225813 854.320785803075 542.120357486295
"2372" 474.2 871.400345662193 572.703967057086 853.789207943229 542.245959187027
"2373" 474.4 867.466675915806 575.500175084308 854.002583186353 542.977690563821
"2374" 474.6 863.74300450123 581.992341985936 854.212499503239 544.896681617586
"2375" 474.8 861.641504764641 585.063049506088 859.243249476228 550.813493909708
"2376" 475 858.092030722981 585.437499042026 859.200970700093 551.249628619744
"2377" 475.2 856.90976676058 586.995435549759 859.817511042868 553.35560211826
"2378" 475.4 852.204361553671 589.692615168042 859.183457953793 554.575643350439
"2379" 475.6 852.540796252845 590.331787088342 858.494451369247 556.409698313952
"2380" 475.8 852.068396433945 589.737446689918 858.919606053743 556.319143007375
"2381" 476 845.31376950183 592.34719216164 858.96500225722 558.484095004093
"2382" 476.2 836.367526131696 601.183491116789 855.374077961891 569.020794655496
"2383" 476.4 826.772212582115 610.818217411218 849.044995406252 581.590324383375
"2384" 476.6 812.788284404796 620.787788353349 839.962898700187 594.260343494819
"2385" 476.8 801.202497025187 627.521043851621 830.328841227496 604.309624356265
"2386" 477 791.976076722913 633.006009552837 822.506360882857 610.919800480016
"2387" 477.2 781.518578515125 637.574720308769 815.523070813217 616.516460269794
"2388" 477.4 768.406588091346 643.047953721413 803.542760461592 624.93966357605
"2389" 477.6 753.544697311587 648.378733260447 788.364439395515 631.1261124211
"2390" 477.8 739.286819373434 651.396227412186 778.953133747895 638.023231514426
"2391" 478 723.791051146005 652.86623803916 766.966925969552 640.972008621585
"2392" 478.2 707.838657778618 655.314016416109 744.102461198219 646.629183824359
"2393" 478.4 686.19989645037 658.202450703056 723.349089848812 650.878444302139
"2394" 478.6 664.14662017713 659.461177872455 701.656377312192 654.062761023454
"2395" 478.8 643.986090814359 655.994132751108 683.294694477771 655.967638058418
"2396" 479 621.626074573256 651.17779774491 661.058527155026 656.978921549631
"2397" 479.2 598.386522941649 648.109363683002 635.897735744222 653.362984607179
"2398" 479.4 576.054228591175 646.632206490458 614.323697821412 650.68705351343
"2399" 479.6 556.814806440582 636.42882939138 592.194670338756 647.207820861367
"2400" 479.8 540.652891038974 623.192837875054 575.744408712173 643.351988007272
"2401" 480 523.559030226225 610.550927102993 555.02083577127 634.833058783829
"2402" 480.2 506.632648188717 594.701124191738 536.10867116339 618.972258934489
"2403" 480.4 491.013699051819 577.941136860625 518.570309408198 605.117624705634
"2404" 480.6 481.690351419113 558.252830365515 502.406175721752 589.926843109654
"2405" 480.8 477.241356934868 539.31647462842 489.741781974914 574.232960442173
"2406" 481 478.368727433553 519.403967471357 481.892515971653 557.303771692262
"2407" 481.2 484.896888295504 497.603079877017 478.233482766573 535.361906278921
"2408" 481.4 492.189238591942 474.915536372786 481.929292684035 511.918512748688
"2409" 481.6 499.684813274348 450.097760098793 488.707453000325 486.971709866778
"2410" 481.8 506.112698965769 425.023776517021 495.374119960752 462.630160086118
"2411" 482 507.401704870172 400.161864249602 501.618394321476 438.754374258842
"2412" 482.2 504.642425656844 378.235794287023 505.357293491963 417.01485299684
"2413" 482.4 503.686376559744 353.26798893432 504.870136154089 392.724732117338
"2414" 482.6 513.535190096047 331.428896877353 502.66886113414 369.231964874575
"2415" 482.8 528.701546997624 314.373180322568 506.466015006404 344.761892217591
"2416" 483 549.171897729536 297.557667138978 520.995035359688 325.86238258159
"2417" 483.2 573.005456439686 285.657387511896 541.275204079664 308.381614472592
"2418" 483.4 600.189616243382 279.938474907514 562.459460610193 291.511082897377
"2419" 483.6 627.125983393012 282.972320153452 587.591218965722 282.481414886943
"2420" 483.8 655.544270150509 287.100452137731 613.741328053953 279.906455695365
"2421" 484 678.067405454987 296.960716278251 639.314411290398 283.966292513864
"2422" 484.2 704.390769586944 306.468906380321 665.272271468934 288.557434271887
"2423" 484.4 726.435848137313 318.964593380045 691.877916181039 300.914199411806
"2424" 484.6 751.705894250612 335.982154893241 715.906528931756 313.450095060474
"2425" 484.8 772.088887302922 357.129400326167 742.556426055975 327.274890867352
"2426" 485 781.571264137217 379.380271171733 765.53683316364 345.491001853643
"2427" 485.2 792.765945303313 407.477110937096 775.546353188058 362.150731761637
"2428" 485.4 799.93589371582 431.683815546924 789.042201525321 391.70992990552
"2429" 485.6 807.595462389609 455.163777402288 796.375986983774 416.651781991705
"2430" 485.8 812.790669019842 483.447417605748 804.687978903703 444.850603845299
"2431" 486 816.637433279206 514.203529075909 811.235032995381 475.680724759544
"2432" 486.2 820.486758477263 545.432159867224 814.70726225252 506.096837828344
"2433" 486.4 825.445013649397 576.711418419856 819.683399679456 538.516311156283
"2434" 486.6 829.051966294823 593.735009364601 819.622172209725 560.265137469886
"2435" 486.8 832.639120034839 587.720838918476 818.556960334836 557.767016252209
"2436" 487 837.168218486017 585.216487704085 819.361433998026 557.013932834203
"2437" 487.2 838.6586226625 585.337073415551 820.25046831004 557.129288269592
"2438" 487.4 832.324532374736 581.587508105074 818.798585344935 554.644908469776
"2439" 487.6 826.555823507559 584.309925049943 817.286046831489 552.914836935461
"2440" 487.8 817.090744909129 591.182926334252 816.547098317572 552.944276086431
"2441" 488 805.199879462853 599.722047767528 819.495230185815 563.232596886116
"2442" 488.2 788.950813886434 608.190637877709 813.075310502816 580.488852715941
"2443" 488.4 768.871966044491 625.524092882378 800.099930161774 594.606427279167
"2444" 488.6 754.626546840237 638.175057562996 779.678798129141 608.500403556635
"2445" 488.8 738.692104902672 644.531171519825 765.358401325197 623.282920386159
"2446" 489 720.198770713006 644.926379501676 754.954389621316 631.43959428331
"2447" 489.2 696.747180958095 649.523806437892 732.943289991553 642.518129754443
"2448" 489.4 671.589608408643 650.702602288323 710.284900098316 645.470765832135
"2449" 489.6 647.766406429407 655.972188425468 684.327788381232 648.244618865523
"2450" 489.8 626.147785667716 650.460680772614 665.906030576114 650.932081562441
"2451" 490 602.431594259339 643.397006112031 641.143098080599 650.14743359107
"2452" 490.2 576.084730383592 634.036322109611 614.03042375088 647.005799733624
"2453" 490.4 551.734127264489 625.290333984122 586.678060222518 637.935635718798
"2454" 490.6 525.7824555182 614.371936643133 562.91749039764 630.192981922025
"2455" 490.8 499.594902463864 603.289600686579 535.751877288062 618.774829672532
"2456" 491 472.538681797941 591.055783291253 509.016396471285 606.00570192537
"2457" 491.2 452.621942539888 576.062300268549 484.204043100852 596.009006943141
"2458" 491.4 445.320988834227 556.887116334909 469.101876554227 587.181155434333
"2459" 491.6 441.827448305639 530.528647218048 454.187017958774 570.08738183297
"2460" 491.8 438.596910237975 513.127857888757 440.470567679626 542.867527174985
"2461" 492 438.682195304785 493.022419674642 431.831561824093 523.017044663665
"2462" 492.2 440.848308507945 470.952561276248 433.336601312612 507.945865004873
"2463" 492.4 443.281081422886 445.103284453336 439.419838196425 483.699574541486
"2464" 492.6 446.46164343746 418.050078710281 441.360324236957 457.744836693039
"2465" 492.8 450.531216992231 389.946431764109 445.956414556843 428.858926848244
"2466" 493 459.980928275537 360.285601178919 448.771825774814 399.562705780686
"2467" 493.2 469.701945845776 335.585203502245 454.844344437777 371.856322748018
"2468" 493.4 485.36138346671 311.423637099125 466.623116329979 345.500046896842
"2469" 493.6 508.036794148133 293.53539905155 477.748113706837 320.591533629037
"2470" 493.8 530.285277794915 284.745921887336 494.913431111349 302.400615482991
"2471" 494 560.145478483748 280.246285098573 519.397421542936 285.497967639993
"2472" 494.2 586.919192042499 275.712501382738 546.461507227261 280.798529292062
"2473" 494.4 614.9493708397 274.556780838782 576.268130967275 277.488970456438
"2474" 494.6 646.167723074361 276.507899349396 605.642300509103 272.773693824302
"2475" 494.8 674.799483190767 283.754827387872 636.357246455878 275.17609748956
"2476" 495 702.922078207269 296.185547580988 665.887404031089 281.625494616564
"2477" 495.2 729.767708969956 313.146856735999 693.371731389976 290.648857117423
"2478" 495.4 752.631696758038 335.219757032576 721.340002084873 305.384332583961
"2479" 495.6 769.415845179037 359.155258782175 745.20007201802 326.086993063325
"2480" 495.8 781.249989802668 386.761460801972 764.511824790751 352.231101295626
"2481" 496 792.610724228322 418.8892417637 779.381501892417 378.910109960788
"2482" 496.2 799.032631817902 449.146306181532 790.472794999323 409.713059733798
"2483" 496.4 801.276984864281 482.929279200575 800.024433248526 438.66606085372
"2484" 496.6 800.499979911887 511.857705543158 801.362143014753 472.6340342283
"2485" 496.8 797.951784023501 542.529314034781 801.454116594968 501.769213277042
"2486" 497 793.282728597468 573.507245167416 800.662282105974 529.771343418341
"2487" 497.2 785.00206342648 601.053506476657 796.196078380292 560.928865504932
"2488" 497.4 785.762906020482 616.884556550341 790.079175505968 582.27018157821
"2489" 497.6 785.065795969775 612.05614387165 789.868399612436 579.483478941925
"2490" 497.8 777.752531313181 610.372448028 791.152173153952 578.782755850512
"2491" 498 764.729099365856 613.261032788763 789.313429587422 580.088212588201
"2492" 498.2 748.844478693742 617.919427108676 779.624613132857 592.021650503171
"2493" 498.4 726.547648543761 624.104206609099 762.830193564047 611.257800196755
"2494" 498.6 702.734065723482 630.516649170869 742.907127713743 620.413560988144
"2495" 498.8 675.051739495741 632.462896658049 715.958689224879 627.854338903714
"2496" 499 648.97576734687 631.678798538047 687.240850489546 630.443809728898
"2497" 499.2 623.688109572422 623.661198229778 663.194269283838 632.350768221652
"2498" 499.4 598.824968566512 614.054930405154 635.004827381889 627.686750240164
"2499" 499.6 574.904611158054 601.227444058324 609.428501950838 618.850194133826
"2500" 499.8 556.090699051675 587.8828889057 588.769930026317 608.839153128272
"2501" 500 538.546597100844 568.369128814908 566.635132919668 597.496052010566
"2502" 500.2 517.311798505007 548.545474350843 547.384933909569 578.007475179128
"2503" 500.4 505.429833996994 527.16900125569 526.292318276893 559.676735878808
"2504" 500.6 495.450281715426 503.054255213809 509.642376618255 538.295775762953
"2505" 500.8 490.408902566027 477.773272499939 497.635128167257 516.016397561413
"2506" 501 492.76897201565 450.690327363995 493.388485808805 491.24793745615
"2507" 501.2 501.563564876327 424.875399679842 489.468306218437 464.811416019225
"2508" 501.4 517.129725578688 410.299016596246 494.571917081737 440.02726488586
"2509" 501.6 540.228938417109 394.115048957274 508.93682521326 418.637106053038
"2510" 501.8 565.666541783501 387.580579639002 529.032369326268 402.752925582551
"2511" 502 591.442173966186 384.081166732075 553.174802252301 388.939741913083
"2512" 502.2 618.440106943201 390.784359792443 580.107320519255 385.768296734835
"2513" 502.4 644.492080852721 398.807647809 606.62581074217 387.492503524019
"2514" 502.6 672.027843138131 410.690214508354 636.448971253348 394.976498073388
"2515" 502.8 699.32424738107 422.348141918437 661.760515043863 406.135280817448
"2516" 503 722.129449014666 437.361151792414 688.640779621128 414.898400322918
"2517" 503.2 743.359974963479 458.93630960916 713.488023171057 430.550155206543
"2518" 503.4 757.494711748997 479.93758639639 736.494815451685 447.27239619905
"2519" 503.6 774.320586922259 503.925806678437 749.888473241757 468.682083500149
"2520" 503.8 785.103185935413 530.256328898158 766.274306747785 492.581801024963
"2521" 504 791.617062075021 554.757388104459 782.000930801496 516.776287438604
"2522" 504.2 799.067978092582 582.695025887374 788.842488179272 544.357971590623
"2523" 504.4 804.220126273997 603.732761675505 795.970933905808 567.776559128287
"2524" 504.6 810.695781044451 599.842942218982 796.278433920758 568.912592631419
"2525" 504.8 817.970394431572 595.433418660793 796.80638765214 569.344437661828
"2526" 505 826.261912907217 593.228967624463 798.767426845537 572.930254258198
"2527" 505.2 827.815959774054 590.470747747804 799.072031893563 574.21795565462
"2528" 505.4 837.635887101448 589.64866861384 803.470806663027 576.878770107513
"2529" 505.6 840.488459054746 585.349380367374 805.570608390148 576.357426286456
"2530" 505.8 852.057132563113 574.037671637398 815.328876002428 577.790608773044
"2531" 506 866.204315498916 562.491108473882 831.227384786317 577.523205009859
"2532" 506.2 878.109204965954 550.926152840796 844.638878557746 571.503206811892
"2533" 506.4 895.022478635954 539.633751702397 859.963279566803 560.843371365395
"2534" 506.6 908.750028860252 529.202417990942 878.69166373926 548.070655167129
"2535" 506.8 914.022811040546 514.676834595331 886.75121534166 540.388510119468
"2536" 507 921.063178657187 494.935489343542 898.661177125783 527.593674986218
"2537" 507.2 937.064743296522 474.733898968115 911.773367998826 504.360568388415
"2538" 507.4 944.489822398069 460.683373269558 918.830448962233 491.306983962143
"2539" 507.6 954.558538504861 440.752968733503 932.25243275965 475.479376827068
"2540" 507.8 956.119926972392 424.858558919542 942.086075588357 459.552147194099
"2541" 508 960.867652226105 402.337649698043 949.997712781755 441.035919205551
"2542" 508.2 963.247150929868 379.893155467455 955.303475174496 417.933176970849
"2543" 508.4 964.142136390231 356.671637877719 959.277079147774 396.488436575713
"2544" 508.6 963.241270087155 334.598302048443 960.723825821246 373.785609160819
"2545" 508.8 961.583139916145 314.193596943158 962.07918906041 352.971567137325
"2546" 509 961.491367409268 294.028526948566 962.417408434332 332.40033028687
"2547" 509.2 962.548610604511 277.157604544326 960.954542972138 315.328387827956
"2548" 509.4 956.196388437226 261.689630429604 961.014114488501 300.242490299061
"2549" 509.6 948.564219601136 242.231126634529 958.891026197299 279.023474840211
"2550" 509.8 940.430357837666 222.437804436716 952.66149385872 261.172726167148
"2551" 510 931.610721663384 208.1474454735 947.299939425069 246.623163444813
"2552" 510.2 917.037157347625 194.579179850486 939.991538259486 226.576824991152
"2553" 510.4 896.448172615679 184.942275037115 927.357057181082 208.659406249759
"2554" 510.6 880.944096069718 178.13053092999 912.874423818259 196.664263992312
"2555" 510.8 870.655829566508 166.768259710277 899.029415007841 190.016567958211
"2556" 511 859.602476454407 150.139121266089 887.361356973867 182.278751625819
"2557" 511.2 853.165342155822 133.802206102938 873.025394247529 166.920220168938
"2558" 511.4 848.879286655519 115.79095393314 862.412507852103 151.676719602994
"2559" 511.6 842.223492074137 104.785146475773 858.690581424314 138.290906326749
"2560" 511.8 828.89456008772 100.260925719668 852.972748504673 128.456216696041
"2561" 512 805.141141584657 93.8553402838859 841.977941760681 114.632957324521
"2562" 512.2 784.88196630979 90.0135488470543 823.485859361108 102.763539009735
"2563" 512.4 768.685134615411 81.5835800945246 803.372634121584 99.5037555679006
"2564" 512.6 748.804531257087 67.4260324605188 781.640692133246 90.1018899490805
"2565" 512.8 730.029288290588 54.3260321571302 761.546703336886 77.2671613375756
"2566" 513 711.161772717286 49.6449810252845 744.87291069191 66.3948121424283
"2567" 513.2 688.433802872162 54.2578047053982 729.45176294908 58.4680009835175
"2568" 513.4 667.737745868095 59.6334178313319 708.063997309771 56.4747705951676
"2569" 513.6 649.102759341521 62.4566953932403 687.145215918186 58.1625215449041
"2570" 513.8 629.744549730765 64.5374254028267 670.589006769629 61.7561565366251
"2571" 514 606.378282493545 65.6344430450711 648.17199537626 66.5665880783209
"2572" 514.2 580.61555981348 69.6962641857856 621.076952668166 66.4613381208381
"2573" 514.4 554.571384521906 73.9982298876723 593.650511196392 69.7954097739643
"2574" 514.6 529.457549472929 80.5122296157865 570.015896921556 73.5353789363173
"2575" 514.8 506.959001140838 90.6263794548997 544.031446748813 79.5632365934505
"2576" 515 487.616326226558 105.608115685993 521.256674292801 86.359353573028
"2577" 515.2 465.049428674193 122.286086593647 499.543877663394 98.971348096532
"2578" 515.4 447.03843333021 140.550448183551 479.24362030529 115.972883701477
"2579" 515.6 427.402744232506 157.628427285807 457.455827231566 130.871809263868
"2580" 515.8 410.421132703377 181.347958427939 437.425846912621 151.101988969763
"2581" 516 393.129319286741 205.100360142889 417.801831536497 174.143441931158
"2582" 516.2 375.084054753429 226.57506588414 401.182863503508 197.62643708012
"2583" 516.4 367.602161479367 249.483328302014 386.899232281239 217.276744998766
"2584" 516.6 369.267566783317 270.445913690158 379.637355833388 230.705203093445
"2585" 516.8 368.535263342465 292.044238501898 372.635874972851 252.265279909335
"2586" 517 368.575851918259 318.56065967545 372.062194471492 277.696562734922
"2587" 517.2 363.689631298315 343.599272190935 369.635474453668 303.384829461732
"2588" 517.4 362.790298431315 360.760957429112 369.223043614793 322.836336899364
"2589" 517.6 367.141832669444 384.091362181647 366.998191910267 344.860909920333
"2590" 517.8 369.869236821822 410.296237030137 365.391015577067 370.006906583757
"2591" 518 376.250280220181 436.149865209101 368.676324574399 396.273029959759
"2592" 518.2 382.882789255376 461.274055662089 372.740626832854 423.403842422399
"2593" 518.4 391.475575408384 483.723184570817 380.276799729662 447.488953081213
"2594" 518.6 404.003219347239 500.97107912835 386.412366646083 464.330766867958
"2595" 518.8 418.270113779029 521.47234055499 397.180913819379 486.112843275086
"2596" 519 432.813038505913 543.931777725516 410.887802569383 509.920059705607
"2597" 519.2 448.190714410393 566.262664129237 426.89104667728 532.11489286289
"2598" 519.4 461.033322545623 581.168706265242 440.411887525105 551.047149699077
"2599" 519.6 484.017754338386 596.867857534559 451.435541966745 567.417078605961
"2600" 519.8 502.862431254982 610.34588565185 470.091013904106 586.996992842808
"2601" 520 522.835608565924 621.922015413001 491.793033960791 600.387524316054
"2602" 520.2 540.506426568834 627.531899472762 508.017780178535 609.994182050515
"2603" 520.4 562.906086165685 629.967443410405 522.875631413397 619.127562766027
"2604" 520.6 588.52154078607 631.824614169106 542.470868286107 627.620048934154
"2605" 520.8 606.832134500345 634.135273337986 569.565541250445 627.632788534703
"2606" 521 625.876640477122 641.194597792723 589.72053270455 630.038433546667
"2607" 521.2 650.249704030658 645.42483662027 612.909189928976 634.669286967116
"2608" 521.4 676.862019090491 652.042642387821 636.750854965688 642.28011829163
"2609" 521.6 688.366049513159 649.284126995682 651.72079657534 643.954981073583
"2610" 521.8 709.852657880834 644.209884597634 668.078016150766 645.767594913917
"2611" 522 729.664342469502 635.598972885917 692.79623755235 644.099684767242
"2612" 522.2 753.569236298764 628.822207117627 714.82867003022 638.049358662876
"2613" 522.4 775.293902142178 618.286403127895 739.99322638461 631.268113571549
"2614" 522.6 799.747850706796 611.016733074048 763.194749695409 624.488189311666
"2615" 522.8 820.232238468855 599.660069120312 782.596057363959 616.830009878232
"2616" 523 844.187791189508 585.155905936097 805.228663103024 605.524994396357
"2617" 523.2 865.129677529225 573.647346225674 828.535676080929 592.902476620496
"2618" 523.4 879.163529352932 561.352632173541 848.50517944042 580.962078796963
"2619" 523.6 892.086725907248 540.483237075204 866.831998226864 569.79423867394
"2620" 523.8 903.372239820311 520.576749430576 882.819497112574 552.979041253512
"2621" 524 918.034292338827 497.743834138075 896.859942101984 530.988640594194
"2622" 524.2 930.637042697714 479.419603658016 908.603926934967 510.112377454143
"2623" 524.4 944.082334411084 459.970976956007 922.69146508781 492.332863561471
"2624" 524.6 951.389849086437 442.372140841267 930.784599169708 477.494895528693
"2625" 524.8 961.178803529258 420.957818440561 941.868736613039 461.926552254816
"2626" 525 962.497956172304 408.268638884613 949.475448612882 442.744379276523
"2627" 525.2 967.13693012462 390.653376013746 954.05519795293 427.436874078223
"2628" 525.4 968.130432409574 390.012790587113 954.007919745883 422.21894916384
"2629" 525.6 965.217395592095 393.442913531242 952.942637243445 424.062005872757
"2630" 525.8 967.025338934883 390.587189621086 953.592541411487 424.036150501517
"2631" 526 965.716015516226 386.88875497991 954.524272890077 422.034753575137
"2632" 526.2 960.987553819316 376.654840096025 954.957992842678 415.379955578993
"2633" 526.4 955.695501640746 360.356488595 956.190039014015 399.115869406552
"2634" 526.6 951.219631441423 340.940852466562 955.111813397148 380.382622450169
"2635" 526.8 952.152239799951 321.1674284784 954.03024358755 359.59899318764
"2636" 527 957.788371619878 301.988956024563 951.817933965982 338.991218237392
"2637" 527.2 960.958510636925 280.173674240863 953.26673516432 317.4379691352
"2638" 527.4 954.209765414419 262.79815881777 955.092129920011 301.824768058614
"2639" 527.6 944.039251415198 245.588655928851 957.222609838191 282.405550438295
"2640" 527.8 926.414669320169 228.536727907908 949.491790778127 261.472472725452
"2641" 528 912.270608989444 217.519862203056 938.783873620366 244.864087270368
"2642" 528.2 898.567369831465 208.403170283582 928.366724765831 232.288974971422
"2643" 528.4 887.390025640576 197.587743070751 917.52158131438 222.780332956328
"2644" 528.6 872.716260680078 187.581748065091 904.411047224052 211.50103601416
"2645" 528.8 859.005506454801 173.702049154911 889.028472197709 199.479010152832
"2646" 529 842.596267345536 158.57199336072 871.482351308878 187.496982602716
"2647" 529.2 830.813304148826 140.914952056585 856.223316422484 171.797846082365
"2648" 529.4 823.970284707064 119.851991492127 839.856616891023 155.919061202525
"2649" 529.6 818.103282165093 97.0993314056309 829.924644045693 134.863135101931
"2650" 529.8 803.536844497141 84.2196450553931 825.039394615622 117.545587195463
"2651" 530 780.504326205852 78.1026320321667 815.927671843827 98.1065449546134
"2652" 530.2 764.387609812702 82.2215654726162 800.175052550685 83.8383022749822
"2653" 530.4 741.121782344494 85.0918047244396 778.741710821011 83.3596928336302
"2654" 530.6 716.834262847077 90.9839288706738 757.79641116615 85.4529795483542
"2655" 530.8 695.13245283964 98.5041988085419 733.64614036956 87.5949204365842
"2656" 531 674.403961213581 104.897762395591 710.595355821713 94.0245387586205
"2657" 531.2 649.679162570528 113.135588455489 690.633593583426 100.438025173931
"2658" 531.4 625.07550445987 118.13531756541 666.743184147795 109.491975456177
"2659" 531.6 601.536504953104 124.69664187947 640.732931322782 116.134857525557
"2660" 531.8 574.678288146011 127.323891766575 616.150500916 122.41708675193
"2661" 532 546.401357093026 129.700557277539 590.568648258445 125.289887516982
"2662" 532.2 517.852913251311 133.737872065528 561.477506838952 128.350602296526
"2663" 532.4 494.191314528543 136.8556756427 532.125995461289 132.022241332465
"2664" 532.6 466.745002776821 146.599766063328 505.467020831835 134.827198655843
"2665" 532.8 438.343421923557 157.44611965462 478.54417838898 142.35888131554
"2666" 533 424.224011995689 158.771925585694 458.977970078817 151.565200569979
"2667" 533.2 427.934257662941 153.083238936267 460.156051952135 153.276659253754
"2668" 533.4 429.519672808516 152.417504034944 461.415544055242 152.694955187394
"2669" 533.6 431.514059533141 144.664117587257 462.033274000181 152.520672583055
"2670" 533.8 438.077659702603 134.801738303398 462.586544951239 152.90245139107
"2671" 534 442.097340329457 130.942189730057 460.112969424751 153.854488146478
"2672" 534.2 445.056398001284 121.804131206562 459.525965499816 152.356885659666
"2673" 534.4 447.407883265006 122.312196055837 460.991789499292 151.991146366486
"2674" 534.6 447.373604586387 123.186088443447 462.745461147938 152.108053055614
"2675" 534.8 447.824969297332 124.266164663067 464.810885402505 152.565657016938
"2676" 535 445.028281697526 124.772827746295 464.460738318917 153.22268077076
"2677" 535.2 441.612040763912 127.988956438153 465.612542704515 153.637335344105
"2678" 535.4 438.077041078326 131.106949698892 465.024924055874 153.818540818495
"2679" 535.6 433.541126340218 135.992154612641 465.131586341031 153.740019562124
"2680" 535.8 431.278150885361 136.64756819049 464.631256078494 153.361260569616
"2681" 536 427.337212965443 138.138162526955 462.533297061276 152.685981946241
"2682" 536.2 426.328114940485 141.017420115438 460.846302002797 151.400244876431
"2683" 536.4 421.130075992495 147.466134062631 461.796620881498 150.73442361546
"2684" 536.6 414.4746724849 152.757382095116 453.401866187955 150.421035043417
"2685" 536.8 407.917554756362 158.518489867279 445.152329699303 150.854410412545
"2686" 537 402.481097377786 168.442065852286 437.191038156321 153.337012454363
"2687" 537.2 394.428743578478 176.147274745298 426.090093884472 157.357604638479
"2688" 537.4 389.517412245547 183.487305190721 420.493928202139 160.672885927879
"2689" 537.6 382.77199655384 197.476649043399 411.800163490953 170.389916573554
"2690" 537.8 375.223725718472 212.879871185053 402.165231742844 181.598349632288
"2691" 538 367.905276482591 229.027383948155 390.883539642009 197.655238539915
"2692" 538.2 363.205507578101 245.372187099308 382.407717254849 209.956237585418
"2693" 538.4 359.335364827372 265.352258707427 373.568784720759 229.225140444373
"2694" 538.6 357.062945831472 284.786901276531 369.269526945391 247.480433973689
"2695" 538.8 351.617030289319 308.804982418037 366.888077292401 267.467750908104
"2696" 539 350.895458625658 326.094725608149 361.178582311111 291.833340722086
"2697" 539.2 349.784274852119 348.301530632163 356.607924684791 307.54542098258
"2698" 539.4 349.513243065218 367.409355491291 354.451136410099 329.618217351866
"2699" 539.6 353.656250803084 389.473256597122 353.833719474814 348.902877163544
"2700" 539.8 356.788530748177 413.28975346252 353.831047030974 373.428361247931
"2701" 540 362.001434609047 437.592007991318 355.767301018715 398.89759853502
"2702" 540.2 370.009786511197 460.92729452525 358.985320561549 423.114879821771
"2703" 540.4 381.781374197619 483.993681332631 364.879229770853 445.297016411756
"2704" 540.6 393.511968309076 500.78703926767 376.466570937236 467.526712241822
"2705" 540.8 413.694320679191 520.619295311535 387.943429299181 486.462470599021
"2706" 541 430.114106108791 541.777908998308 400.577857113395 507.206608060714
"2707" 541.2 445.937011026795 561.154621276821 419.207176100499 523.381789575379
"2708" 541.4 458.492401389615 572.765995776797 442.056509467663 543.966375192153
"2709" 541.6 472.004810783037 586.685512065445 454.677629896804 555.453347541792
"2710" 541.8 490.660512362902 604.430328583921 466.123339842144 574.642928392231
"2711" 542 506.761890114671 611.750043001628 476.308183346435 588.141965557364
"2712" 542.2 531.945679432312 619.482814085762 495.641923584893 603.164396533801
"2713" 542.4 557.082111898748 623.853865599732 518.038853300044 614.71146164885
"2714" 542.6 584.413046329924 630.260486708513 545.889450505093 620.847526681993
"2715" 542.8 611.217077033916 635.572020091758 572.767540900315 626.989692533617
"2716" 543 636.016183186683 638.600490860292 597.85390953919 632.580428039276
"2717" 543.2 661.341519843514 643.767291189531 621.495522736398 636.781053150033
"2718" 543.4 682.069580084466 648.147238522434 646.402754015558 639.360584041122
"2719" 543.6 693.843198941511 642.679002996478 656.837838162986 639.625462397965
"2720" 543.8 712.41888910016 629.292573219236 673.612250143612 640.695641619812
"2721" 544 730.396208430506 615.930236366725 695.904920915483 635.213253417458
"2722" 544.2 745.532167601757 602.475903867809 712.614752376409 624.750008875108
"2723" 544.4 760.883933442053 587.618461361841 730.184057630584 613.122379600735
"2724" 544.6 779.14925853744 573.856681191726 747.979923224301 599.971795296838
"2725" 544.8 799.260133852074 560.882914807625 766.707820734766 581.120814670258
"2726" 545 817.835359249862 541.70765741601 786.600267379739 569.465586297332
"2727" 545.2 837.881823247219 525.993068008593 807.565242306201 552.762767950912
"2728" 545.4 860.649745068423 514.961018642978 825.073116290509 534.114548224819
"2729" 545.6 885.47404229536 510.495724553747 849.131382754474 519.178399055604
"2730" 545.8 908.35848798269 503.626110967769 872.763248683263 512.882540446867
"2731" 546 917.868522198088 489.892415512082 887.113329302288 508.903290031345
"2732" 546.2 916.536405113709 476.143079935203 897.181997123844 505.534418834831
"2733" 546.4 910.038515247178 458.125341265205 906.640518953558 492.739620918669
"2734" 546.6 905.621582927513 443.763675427119 911.664870072497 477.458247276618
"2735" 546.8 899.829576490622 426.41911224433 908.944951192948 462.542354844045
"2736" 547 896.732351100942 404.044182752932 903.536673453574 442.737848763748
"2737" 547.2 894.716022738567 378.643917760643 897.726338672498 420.411161701137
"2738" 547.4 894.602631511244 351.356054175257 895.712661173705 394.21429484106
"2739" 547.6 898.096891298323 329.087123698334 894.452323519026 366.829668803152
"2740" 547.8 907.51147245923 303.371418893712 896.119157989061 342.336227059319
"2741" 548 915.571646662271 277.490223700389 902.582257780968 315.713281657378
"2742" 548.2 916.426517820952 257.283971512193 912.152120015953 294.222529552889
"2743" 548.4 908.791025135462 249.697890151106 915.261752682366 284.81566414942
"2744" 548.6 897.915350583881 238.779309669381 913.6655011068 279.34550614387
"2745" 548.8 885.623540455892 223.791736410861 906.688098437352 262.986787346796
"2746" 549 872.384686164602 213.523253888372 895.314127061461 242.146700218188
"2747" 549.2 849.871987220564 205.604406124491 884.140884352389 227.417352514346
"2748" 549.4 830.134994427443 194.561766474949 863.098332422784 213.381534556147
"2749" 549.6 807.16516027105 180.268111406136 841.335964164479 202.73894187721
"2750" 549.8 785.990359747936 163.797614503284 817.302561164221 188.43392964202
"2751" 550 763.638544205966 146.532397590213 797.338631183861 172.676709672553
"2752" 550.2 740.302195033933 128.814625198094 773.156125237659 158.156888729088
"2753" 550.4 721.30411886019 110.84411990558 749.792982497136 137.01868367623
"2754" 550.6 700.810260736082 91.7084230172117 731.51924066989 119.977995280337
"2755" 550.8 681.35859875713 74.2438655037078 708.840402080196 102.361440009208
"2756" 551 660.973149330647 54.2094436513435 690.394997921355 81.7855617250584
"2757" 551.2 648.381168400587 45.6528545339946 676.000961241693 67.7547855331113
"2758" 551.4 633.483332919984 45.0245529942648 670.357601564676 61.3599581873455
"2759" 551.6 613.250432588459 45.887377021889 652.060442452514 54.1326906882683
"2760" 551.8 605.459327984427 45.8871187890942 640.847817623777 51.1684081333193
"2761" 552 595.994488253429 53.4981136744679 636.727544820553 52.8895705723911
"2762" 552.2 584.388172597631 60.4387086828085 622.403686218466 52.4843052592902
"2763" 552.4 562.641146757364 69.5543250872867 601.738083186468 56.5742973128045
"2764" 552.6 541.430779459935 80.7019617249969 578.174231180133 65.3732845707285
"2765" 552.8 517.870994006489 91.8021731965309 555.888554603642 76.4841895172607
"2766" 553 495.690416650076 102.395393057232 531.177731365152 85.7962940144882
"2767" 553.2 467.485388992746 108.397369861569 508.609886139369 97.2357436821064
"2768" 553.4 453.485415245802 113.994714146573 490.353789479739 102.419953812672
"2769" 553.6 437.485675300414 128.753187894828 471.990086652764 109.099061189011
"2770" 553.8 423.090632271197 146.884826776284 453.331592122189 121.633190794391
"2771" 554 408.217444829139 168.757812798586 434.168403732449 135.995730948806
"2772" 554.2 391.63253515173 195.354595112491 419.566301048417 158.824324697841
"2773" 554.4 379.361831182088 217.95609023453 402.374896556779 181.96493788331
"2774" 554.6 373.639690119606 242.549486590408 386.949270588221 204.766772691576
"2775" 554.8 368.258341431997 271.47670248796 378.400898421063 231.329650656195
"2776" 555 361.225024806327 298.671485968838 371.804000648559 260.217132976531
"2777" 555.2 359.628432249834 325.13528113515 366.424849022884 285.808493223432
"2778" 555.4 359.289616382222 354.772727638853 360.667353542561 311.369527355022
"2779" 555.6 360.338320772373 380.485716523171 360.294697800155 340.196964796547
"2780" 555.8 363.560930511706 405.453891109535 361.494391814544 367.01417227734
"2781" 556 369.728974646049 432.635659469277 362.862665599635 392.344810568967
"2782" 556.2 374.911002718982 453.740274400821 366.67348776246 416.588201757292
"2783" 556.4 387.164813701594 476.029728405762 371.953849641057 437.45468776049
"2784" 556.6 397.703758201451 498.229473418898 380.267286467886 464.4777910649
"2785" 556.8 417.120759471459 515.126472243149 390.426855775914 483.966907309635
"2786" 557 434.305226721346 536.207406967071 407.098966674525 501.667550212236
"2787" 557.2 451.920268895907 555.166009516312 425.518774825421 522.298265568317
"2788" 557.4 466.099724746286 575.076287648058 444.310945205994 544.255299867834
"2789" 557.6 480.95108846584 594.748106156899 457.77151578845 564.991395826091
"2790" 557.8 499.462873684475 608.605168231758 470.887313437279 582.876551474629
"2791" 558 520.149226716043 620.752672867413 487.427771570072 600.295985159834
"2792" 558.2 537.728867520161 626.33795577664 502.557886040756 609.620779906696
"2793" 558.4 562.787322895647 631.510501275902 521.300227810328 619.709939610517
"2794" 558.6 584.274484190097 635.439288185897 545.627908936209 628.455881779751
"2795" 558.8 612.249952526462 642.845048415212 571.955879949501 633.253763302916
"2796" 559 639.109070181973 650.192498636782 600.989704241111 640.478919952235
"2797" 559.2 660.045445508332 654.494660564015 621.983819236607 646.237746458603
"2798" 559.4 686.819342207853 654.097310729228 644.920781691541 651.477636719373
"2799" 559.6 708.429140843542 651.769202630472 669.275683468293 652.419118453531
"2800" 559.8 733.75304314433 644.051064053377 692.172014582989 652.324252542578
"2801" 560 756.329696864884 639.090885706141 718.440630163153 644.090860981878
"2802" 560.2 776.306598401074 628.227672631468 737.064947019556 642.803063034415
"2803" 560.4 798.359124320579 618.192428237868 762.077691951097 633.57879272771
"2804" 560.6 822.656630090991 604.88673679005 785.627791851103 624.145458028574
"2805" 560.8 847.752250921935 594.118878051837 809.273282652264 610.270633641243
"2806" 561 865.571609382932 580.103067584515 829.802952526387 601.169809842633
"2807" 561.2 886.686894442333 563.755779070427 853.205494118508 586.760057604541
"2808" 561.4 902.088922584513 545.118037751608 873.985337933752 573.474528657246
"2809" 561.6 914.480110491418 526.856987101489 890.85287342366 556.760367885027
"2810" 561.8 927.047456998286 503.79434444249 903.013980375315 539.00985915655
"2811" 562 938.464424131221 482.734114892114 918.462215005465 515.887323808822
"2812" 562.2 947.706613672793 462.02474157062 931.076482316723 495.603131089047
"2813" 562.4 955.595199204267 438.112645916323 941.061431789004 473.837780807375
"2814" 562.6 963.948370719473 412.956065122256 948.359548704492 452.015207982392
"2815" 562.8 969.209447305378 389.737225762876 957.506701601918 427.710266163683
"2816" 563 971.310750446133 364.236349523636 964.166114563294 402.950725228841
"2817" 563.2 969.811250329877 336.789875421825 968.760654103655 375.616369593271
"2818" 563.4 965.416253691327 311.073814867203 968.988144728219 349.549145797873
"2819" 563.6 954.057704910506 290.60919473904 966.804175036999 327.06035495549
"2820" 563.8 942.330711635278 271.32395897691 960.837777065898 304.241279298651
"2821" 564 932.45686205749 254.922101528655 952.982575856978 288.019470443643
"2822" 564.2 921.171344927325 239.669398829282 943.274258630362 272.344832227002
"2823" 564.4 914.121680268977 220.534096540299 930.566570289634 255.328460354916
"2824" 564.6 912.666130213016 199.919980408409 921.08875562293 238.450698486362
"2825" 564.8 908.002622047648 182.96330658939 915.529037577669 219.950745744588
"2826" 565 891.952467205546 176.420784504148 912.539091820456 208.840479363557
"2827" 565.2 877.572932654024 173.81729004687 907.117860330708 194.456289385686
"2828" 565.4 865.941544529038 176.672771291318 900.868456894462 188.306014704732
"2829" 565.6 850.774006843448 177.7658584221 888.890993833156 183.982895938327
"2830" 565.8 828.305615663686 175.505118962292 867.891942852603 179.674667345063
"2831" 566 807.681533874776 176.067165487706 846.299867916293 179.5178620529
"2832" 566.2 784.330925092046 180.39611517978 824.390448114678 176.370865563543
"2833" 566.4 760.628516716457 182.158422327682 799.142314040907 179.675779590546
"2834" 566.6 735.665032828459 184.830908818824 776.976445176303 182.480165059481
"2835" 566.8 710.85956356071 182.642356398832 750.412427533211 183.220784982418
"2836" 567 683.941961883131 179.497900235967 723.576206696987 183.89956762957
"2837" 567.2 657.337562677279 170.243341352219 697.73192394359 182.507601464024
"2838" 567.4 632.75642399738 157.957029270266 670.547587343921 174.517549757091
"2839" 567.6 604.648879750656 144.88871953235 642.593777765326 161.835421476275
"2840" 567.8 576.112822167014 130.272570830045 612.5830540707 148.720672955854
"2841" 568 548.105663536677 115.053110935319 582.653041593958 135.053573038769
"2842" 568.2 518.369945331083 104.05692528583 556.971028088085 119.966185018088
"2843" 568.4 494.440264864317 104.493482167528 531.918737497958 110.438308465766
"2844" 568.6 472.621846466491 104.786670177583 511.254716684078 104.469313859971
"2845" 568.8 472.048265295685 99.7792765543115 503.549468824929 105.693175212576
"2846" 569 473.693513144417 100.448655608101 504.721193841461 106.190560793892
"2847" 569.2 473.585404618477 103.448942707982 506.089674337425 106.615117135679
"2848" 569.4 470.264964953727 110.469114947798 506.758598315475 106.546696316702
"2849" 569.6 457.639580470765 119.203904969683 501.736794360759 106.960534957802
"2850" 569.8 443.461412005765 131.285191441381 482.557401766724 110.867023901901
"2851" 570 430.873487147308 141.535352022843 462.184914926606 120.937078060606
"2852" 570.2 415.646345358038 154.606458983152 447.272736869843 132.409253601905
"2853" 570.4 404.639343479769 175.116774608656 429.672107732649 146.345267167996
"2854" 570.6 392.506328284481 197.550528480092 415.333130779269 164.112705206688
"2855" 570.8 380.754093279167 221.992686058514 400.833858263579 185.537587322226
"2856" 571 368.033438116129 242.952702081382 390.850761302979 213.886057024005
"2857" 571.2 368.096246645692 265.312656661916 382.940660853892 229.327995015865
"2858" 571.4 369.279473079267 289.136189434245 375.346262437884 250.607395074169
"2859" 571.6 368.537365672193 316.196301827059 370.239261065275 275.509040989995
"2860" 571.8 367.056113975681 343.401702279474 370.391212209958 303.243574597571
"2861" 572 370.362082658635 370.52115357059 367.977280601126 329.212183178106
"2862" 572.2 375.822978253354 398.169635293274 368.105034898477 358.499535150654
"2863" 572.4 377.834002863949 425.405467010293 372.565227301494 386.224332961205
"2864" 572.6 381.782905165339 455.919848913255 377.663157624877 416.498726793158
"2865" 572.8 390.293594135265 483.727225039365 382.276094196185 445.637647655079
"2866" 573 405.52964030802 497.199404465852 385.410833706589 460.918339294844
"2867" 573.2 428.47483184759 513.512409377343 394.331076965706 485.527836721686
"2868" 573.4 446.259794520481 529.409927112142 417.327863923418 504.148719244134
"2869" 573.6 467.061539318246 546.273518178459 433.78540024905 517.230231586228
"2870" 573.8 484.386498557654 565.512292005641 457.798731152248 537.342723936885
"2871" 574 502.757758681049 584.071466888294 476.452230515445 556.624689134033
"2872" 574.2 522.025860566364 608.498485709652 494.162517347283 577.352725150972
"2873" 574.4 537.175150965198 621.489900408584 511.096898840086 595.866604056973
"2874" 574.6 560.397703180577 629.250979436243 527.189755008965 609.194590591861
"2875" 574.8 583.108224152256 637.67161155045 547.37379809592 621.137477883249
"2876" 575 605.729837274544 643.539992372577 569.429076600909 631.369092683852
"2877" 575.2 630.440974369689 641.513540322768 591.00580376532 640.067707206139
"2878" 575.4 658.952946712782 639.55496076591 618.527809899463 641.802196772593
"2879" 575.6 686.423407484089 634.566655034211 646.075243348217 639.209274690399
"2880" 575.8 711.39676462905 630.649614133838 672.003953401874 637.985412997287
"2881" 576 736.278951586933 630.459830224408 697.20607231098 632.737766754638
"2882" 576.2 761.898917662529 625.684951344042 721.392997916768 630.862168733346
"2883" 576.4 782.946759199455 612.986503900358 747.205849026318 627.779756742826
"2884" 576.6 804.865091280962 594.200183176263 773.708548961085 620.899001320277
"2885" 576.8 825.05046033847 579.42605016626 796.189542708087 603.163365154632
"2886" 577 846.793801257829 561.502296691825 816.167956729907 584.444204694943
"2887" 577.2 870.236559623547 540.646664189655 840.615482696444 567.789188861229
"2888" 577.4 894.267158728643 523.223295868019 863.622969471558 547.70096491708
"2889" 577.6 917.923711124611 506.385570014609 885.539776048581 528.076114185307
"2890" 577.8 928.951864621948 489.621385163919 900.874867258865 517.92663521232
"2891" 578 936.429894014699 464.740290460787 921.819473253417 505.319951351814
"2892" 578.2 942.535301921132 437.971720614327 938.167799515339 484.958937692628
"2893" 578.4 944.089019688391 422.169151538652 946.233130426326 478.334355720049
"2894" 578.6 944.195846078101 414.480729723961 947.384146944405 476.6036598679
"2895" 578.8 940.768328799531 411.343115799342 947.542320261 474.673981713579
"2896" 579 939.976608185659 411.733919748089 945.854838886697 470.974193529352
"2897" 579.2 939.736822587494 413.695241187312 939.516883900322 456.100933280592
"2898" 579.4 939.552305083412 416.274540762934 932.192600543083 451.08520355789
"2899" 579.6 939.923468665934 412.911659144195 932.596940666321 446.62626068484
"2900" 579.8 940.016841233031 411.744108110586 932.118637264377 445.98578434032
"2901" 580 940.01078888159 411.184993258814 932.478816681762 445.663814165018
"2902" 580.2 939.984536394378 410.683355935962 932.567858349156 444.944441506205
"2903" 580.4 940.782036491413 406.328754606985 932.878439282296 443.363568241814
"2904" 580.6 941.270620729572 398.450086192563 934.75979487958 435.94278643028
"2905" 580.8 942.176391792821 379.092388912366 938.082175394362 419.861125651719
"2906" 581 945.665766071185 355.237523526262 938.625125626561 392.832115321693
"2907" 581.2 949.932624653657 327.161381204183 942.773283823866 365.046847610775
"2908" 581.4 951.884026465507 299.038965343952 947.104209366392 338.583749698297
"2909" 581.6 953.711297565958 269.381744130622 949.484835213686 308.134528740341
"2910" 581.8 953.599818705793 244.492116624394 951.662174439888 282.694955228268
"2911" 582 942.632353922835 226.547173282331 951.651051286708 264.210673627928
"2912" 582.2 924.953750992675 203.845290460147 944.355099591156 240.48018117736
"2913" 582.4 907.042242969508 183.200654740086 929.207154187848 213.564921271918
"2914" 582.6 886.222603345327 164.172816729274 913.433867025968 192.295098542926
"2915" 582.8 861.962835438217 144.436183261884 892.842356914767 171.954657734099
"2916" 583 841.07999341648 125.690626480485 869.277804858616 151.609466901586
"2917" 583.2 815.548133704214 107.479302459634 847.90164731709 131.270575748685
"2918" 583.4 789.622841643223 91.4338589647656 822.561882098726 112.870147134392
"2919" 583.6 763.788776081756 73.3108930035834 797.526351017833 96.7373269910391
"2920" 583.8 736.713382278376 57.9346800051837 770.211122699143 77.8973417612118
"2921" 584 706.3374267296 44.5049261366567 744.043860784683 60.7445844219181
"2922" 584.2 678.78439455769 43.0453716786501 718.532267086239 49.836228604463
"2923" 584.4 654.7956548146 47.5223435224462 694.912957803117 43.2983609537565
"2924" 584.6 627.378957873174 57.5085355881771 666.081650903092 46.2940551960167
"2925" 584.8 598.696498796557 69.6541655141231 637.66527740085 54.8479791905873
"2926" 585 571.664968173485 82.9243830448628 606.991236870828 65.1741967181798
"2927" 585.2 542.963491143358 93.8391253935076 580.356075783801 78.2885923666146
"2928" 585.4 513.93724486388 101.189483041188 553.207142548223 90.5478774953166
"2929" 585.6 484.950335311888 110.120921481418 524.084470401394 100.825490901163
"2930" 585.8 453.866738010395 117.392267952906 494.382465118542 107.343816314199
"2931" 586 439.076474878595 130.534290310614 473.59665935346 114.120112327157
"2932" 586.2 418.0935986635 152.187442268834 449.742834014906 127.194080539837
"2933" 586.4 406.18855525594 166.316928442245 432.586034789979 138.988485059444
"2934" 586.6 399.27304824843 184.370139095226 422.173906889839 151.480809257013
"2935" 586.8 389.604398526655 210.808523879345 406.721711879955 174.397998456082
"2936" 587 384.904188183073 240.196703019802 392.806396542533 201.765133709476
"2937" 587.2 382.736655392654 271.185932448895 386.878656919985 231.245344519032
"2938" 587.4 383.008902187914 301.064967136259 383.290014158078 260.739347337251
"2939" 587.6 387.962843249238 329.824325732621 383.441522172177 290.609377055446
"2940" 587.8 395.919458907187 358.612352995605 386.996168809336 319.812916359269
"2941" 588 406.006023346066 387.207519995769 391.892810878313 349.78456163481
"2942" 588.2 419.000063742106 415.985823686963 401.040378582014 380.009348425313
"2943" 588.4 432.498716928962 442.848803304418 414.823138334545 407.892587498709
"2944" 588.6 446.267503029606 473.330393552596 428.784289454438 436.811343457912
"2945" 588.8 457.570689945634 501.868636886938 441.108595162911 466.058703770654
"2946" 589 470.461936908143 532.361174988765 452.713027572489 497.044284107358
"2947" 589.2 487.102541488642 562.994793791189 468.174682676957 529.268220235682
"2948" 589.4 505.942577943154 590.685118597095 483.00106746859 557.789571608166
"2949" 589.6 525.488029082603 614.803837182906 500.917268414391 584.233784766817
"2950" 589.8 545.096778680956 629.871577810243 516.59285543581 605.094912440876
"2951" 590 565.732513701357 631.48154532644 531.775011041863 618.830600891175
"2952" 590.2 591.428691693592 638.759958516612 548.955181604733 624.558811294231
"2953" 590.4 620.052147680207 643.973686961069 579.115784337736 635.085640665286
"2954" 590.6 646.085073576785 651.341036400214 610.030207991737 642.439371753545
"2955" 590.8 672.954569712879 649.857192400782 631.916993793327 647.344349567395
"2956" 591 697.298607472637 643.92313381657 658.791543576581 649.087149265528
"2957" 591.2 723.608256812134 638.910788820191 686.500429466451 644.788611101135
"2958" 591.4 754.155537271685 630.57630387438 714.387422714796 640.308647464886
"2959" 591.6 779.489252924841 620.752220131399 740.921707040956 632.769173890443
"2960" 591.8 804.507429910577 605.321485264956 769.63827836271 624.642720026408
"2961" 592 828.998264083905 588.511866804552 796.530378042813 611.189333292
"2962" 592.2 855.730049488183 570.655511783206 822.73532133048 592.794825551615
"2963" 592.4 879.59474957071 552.439112137631 847.661625005591 573.782450937415
"2964" 592.6 904.850931899053 534.935457470536 873.017103512558 557.97362894886
"2965" 592.8 916.552149394226 515.091294374965 892.002715092277 542.83711168914
"2966" 593 924.66221160876 487.583806431502 907.766703272305 522.542369972986
"2967" 593.2 933.637547020577 458.510975283523 922.024686492639 497.314928920214
"2968" 593.4 939.427748287718 427.925345188865 931.292388121169 465.443923688054
"2969" 593.6 941.28207790503 397.111954859784 937.081583564206 436.287608064029
"2970" 593.8 938.776143191463 366.760378631961 942.140831739432 408.300687598659
"2971" 594 936.760806774817 338.657975595606 939.764272851449 377.15040870053
"2972" 594.2 934.593762228127 308.444674979902 936.265946698788 348.552619240586
"2973" 594.4 935.136424706915 279.772717476764 934.520181335783 318.831141583611
"2974" 594.6 936.123701955714 249.237820465812 934.616885710279 289.625570886698
"2975" 594.8 932.580435991799 217.183916431509 934.54480231469 258.680282443562
"2976" 595 925.90557685048 190.855868164142 932.750713792915 228.421320693209
"2977" 595.2 920.587566611978 171.927798911241 928.833550693287 206.837417655963
"2978" 595.4 907.697234312084 155.937284582864 925.142883823648 192.944950632868
"2979" 595.6 884.029239260379 141.580314444544 912.735196201901 168.298948398275
"2980" 595.8 858.017901587828 129.44110940678 891.486216669042 149.429842581513
"2981" 596 830.180277740801 119.867417151672 865.83606886984 134.51351115196
"2982" 596.2 799.383062152444 113.291611856327 836.671760070189 123.099904923214
"2983" 596.4 768.713435016961 110.055255052681 810.466728000645 116.462022027782
"2984" 596.6 741.676953569387 106.700626707871 781.491255154005 111.556843328766
"2985" 596.8 714.164554922871 100.520394777483 751.795689808645 109.061495163531
"2986" 597 684.346858362299 93.0658882806281 724.376965013744 105.11034708563
"2987" 597.2 655.447836268166 85.3816519016166 694.790509632431 97.3048804169054
"2988" 597.4 625.324428221768 75.9978714569962 663.786531282438 88.0415813900801
"2989" 597.6 593.010904666258 68.7732562448436 634.85011133857 77.588661619198
"2990" 597.8 562.469052174478 64.541943695676 601.788506869109 69.9500525547236
"2991" 598 533.875350915853 64.1640907989684 572.924048597675 65.8630031188851
"2992" 598.2 514.147752580297 75.4085418067614 550.506437116615 63.8625143589591
"2993" 598.4 494.812586017156 95.8743768658172 528.457209528828 69.7196311305137
"2994" 598.6 475.137613531155 118.035082425363 505.63641845714 86.9069507620925
"2995" 598.8 460.491322092725 142.911774811053 485.634930773653 108.469702841574
"2996" 599 444.169393045052 165.644161531463 466.62498302792 133.173541155432
"2997" 599.2 429.378963296447 189.916933321421 453.72749469926 155.72433504408
"2998" 599.4 414.184625439882 214.436010173402 438.084435196787 181.205845421939
"2999" 599.6 398.297159090988 240.41070530928 419.06887918706 206.461736871093
"3000" 599.8 384.189061357382 268.511103459786 402.650703995558 231.752560867063
"3001" 600 371.122127282858 297.785338104943 387.998826824255 261.444115293249
"3002" 600.2 361.464516322407 323.286876170107 375.633831516026 287.261058100319
"3003" 600.4 368.602166031636 346.970959441741 367.40781008386 307.142619135335
"3004" 600.6 380.406309943551 374.489608319778 369.238595666389 335.739044315229
"3005" 600.8 393.131170318843 402.226474157709 375.948596536551 364.038662625913
"3006" 601 410.949854807936 429.582377821773 390.556072059712 393.896787739012
"3007" 601.2 428.08420149132 453.060218532242 406.721595099935 420.652334052219
"3008" 601.4 442.536087018658 480.658058844311 423.728359818402 446.162712765613
"3009" 601.6 455.897898154488 508.393116979959 437.248105441296 472.988813075804
"3010" 601.8 469.713341301174 532.242620211701 449.663461395925 496.339153748708
"3011" 602 487.404380633561 565.893310377754 467.702090344992 530.555513247785
"3012" 602.2 504.375925554614 591.53295774396 482.375301091894 559.520130753202
"3013" 602.4 522.775427041941 616.994796241782 496.458156354369 584.112068254389
"3014" 602.6 537.309813872317 622.524979799336 509.531215197367 598.798697062799
"3015" 602.8 557.830395782966 619.714003654836 519.095781832522 608.894832172048
"3016" 603 592.821928748492 620.26519574662 545.925880244534 622.195111997059
"3017" 603.2 618.460763870771 619.839276953871 576.505606158905 619.214618754571
"3018" 603.4 641.387543967333 617.112472785545 603.434310223364 618.72303217206
"3019" 603.6 670.72641695365 614.191438377829 632.018185214559 618.496414685551
"3020" 603.8 701.781369319253 610.099111400686 662.027176052216 615.167152521487
"3021" 604 737.33820536517 603.777784487051 696.810154023552 610.421806855827
"3022" 604.2 764.336333279786 600.959609812662 722.457361787094 606.720185138148
"3023" 604.4 793.586548782904 598.963931163547 754.164394023348 600.763060005426
"3024" 604.6 824.436045414479 596.952969120691 784.557236353212 597.247342375464
"3025" 604.8 847.825833308684 590.390871588459 810.622843110387 599.616043954888
"3026" 605 866.096752726788 570.536718408929 832.967271646261 594.24731869211
"3027" 605.2 883.969273729073 548.465659072088 857.725730885041 579.507335437088
"3028" 605.4 903.892270814462 525.890740742812 877.12587991006 557.77654104146
"3029" 605.6 924.678889381248 502.662778092584 897.052360147881 533.363160952802
"3030" 605.8 940.862012598897 478.295952014012 917.089523254079 509.065921666459
"3031" 606 950.705879870602 457.028691746998 934.216211858374 490.382072160761
"3032" 606.2 955.509392850216 428.789615327657 945.12570105091 466.53420624966
"3033" 606.4 957.913208670366 396.108826986014 954.428780527015 439.410197153129
"3034" 606.6 957.418917361677 368.599512260144 957.702007362069 408.460906497721
"3035" 606.8 951.728786751044 341.252956864264 958.864814909 379.929155742072
"3036" 607 943.703831362194 310.787120313166 954.545887687417 350.803766467269
"3037" 607.2 934.567340057867 283.795304924341 947.931633864951 320.697314226715
"3038" 607.4 923.039079597466 253.348059582858 936.314760738033 292.698110091361
"3039" 607.6 911.780324154931 223.574390728773 926.601829109227 260.867610978313
"3040" 607.8 897.247720070847 195.328956498349 915.103504120769 232.135775699504
"3041" 608 884.632469833635 166.361443273152 902.096455066943 202.50345530175
"3042" 608.2 868.377015034943 139.706656424643 888.719380560504 174.589599050954
"3043" 608.4 849.370936813883 113.277047951356 872.306353349051 146.448542725399
"3044" 608.6 827.836777277788 91.0811470467261 856.119132073137 121.741920532528
"3045" 608.8 808.383511663956 71.2085262898716 836.55589733541 97.6041715986639
"3046" 609 807.046623385318 71.1081470681413 831.980247643959 91.7492468713439
"3047" 609.2 805.911477139729 71.0075958799668 831.054490341221 93.2610265107104
"3048" 609.4 789.288402976521 69.4057127507357 825.424516436324 92.4463834783214
"3049" 609.6 767.980569922 63.3914615792383 808.511224353057 82.1494571825051
"3050" 609.8 743.955233220368 56.0738226931484 780.129014493448 71.5754738692291
"3051" 610 713.336316565021 51.1278402491957 752.597292101739 60.6906359736091
"3052" 610.2 684.357723737098 48.8980754530358 723.755114924068 54.1674354405727
"3053" 610.4 652.58931996715 48.6390611313118 695.912905627502 48.9070158193123
"3054" 610.6 623.95381564359 48.0590206701651 664.177284322003 49.6916597394874
"3055" 610.8 590.722556124822 53.2198338093762 633.476812761634 49.707500183284
"3056" 611 561.439066397243 60.2245546648286 603.502687322933 53.0824070656078
"3057" 611.2 532.366024736299 65.5501729598742 571.440079391134 58.1176851955098
"3058" 611.4 506.700484508093 75.9724540065252 545.22095136488 64.4804399715768
"3059" 611.6 481.808656956275 93.7173025490556 516.916192355344 74.7113991140333
"3060" 611.8 457.342639580515 115.210906651052 490.831004869995 88.9145523270768
"3061" 612 433.27091234836 134.921085130953 466.753736607283 108.662757560063
"3062" 612.2 413.513327586297 154.010643880753 440.832823803156 128.560629731785
"3063" 612.4 397.39007310774 179.652903665511 422.50873281271 146.889644813979
"3064" 612.6 385.317721065486 208.247186933624 404.752945678923 171.460677444569
"3065" 612.8 377.504653071353 237.625247750317 390.110241755297 200.102641417211
"3066" 613 370.070581629457 270.139739784293 380.629145413953 228.988344430081
"3067" 613.2 367.144906684917 301.808021127892 373.227895483621 259.789180323065
"3068" 613.4 365.03196538493 333.520532540789 368.217744144357 291.826067209157
"3069" 613.6 363.528151263974 362.515422605238 365.837229125118 323.110584782599
"3070" 613.8 365.233794807462 398.09992643529 364.238335899144 352.972000851268
"3071" 614 367.01734803334 426.594331775359 364.932936758761 387.988441979071
"3072" 614.2 371.693474786469 451.711286928878 366.04411061088 414.745679843074
"3073" 614.4 387.448880564023 470.536274610062 367.763921827543 435.346196814752
"3074" 614.6 407.255269577831 494.646225295899 380.317386408457 462.662536435069
"3075" 614.8 422.593495957685 517.04161412769 398.022501664966 486.540133090027
"3076" 615 443.833417541128 542.181907243444 418.192241304864 509.327035489291
"3077" 615.2 465.651717069511 563.229523545729 438.622811299545 534.755259167376
"3078" 615.4 489.566980269539 585.972609208505 460.660573426596 558.317214193204
"3079" 615.6 511.652313258939 609.308581653783 481.313809228298 580.747780730669
"3080" 615.8 531.20698305346 625.167725098571 502.509620556666 600.804230295965
"3081" 616 558.311277559229 631.559988478254 517.261456352368 615.207918017258
"3082" 616.2 585.049637055996 636.827456052288 544.362118338482 626.175886112737
"3083" 616.4 613.805027716713 643.655524107849 576.042077697166 633.976703914585
"3084" 616.6 642.833938978878 648.4641211389 603.031087707388 641.254051997286
"3085" 616.8 675.776613954461 653.960177919053 634.038822897933 647.101248050848
"3086" 617 699.994850345788 651.677971302539 660.529921683404 650.903413559901
"3087" 617.2 727.643676857822 643.059024558879 688.027683425566 652.691018767683
"3088" 617.4 757.594667680936 630.152294354916 718.701592889406 646.146154006532
"3089" 617.6 784.219333035093 619.954312656494 747.499755117696 633.605547038395
"3090" 617.8 813.033418238347 608.596994806192 775.097930388819 624.241199163514
"3091" 618 839.378511186825 596.073171265861 803.673212530919 613.981592749469
"3092" 618.2 864.855726970999 583.094672728595 827.397649737142 600.936210149293
"3093" 618.4 888.096907707146 562.53788828197 855.749817736318 589.13379181879
"3094" 618.6 904.057073340525 542.468447718959 879.62091579209 570.39763127579
"3095" 618.8 919.003841289496 516.464489328299 894.651799893237 551.818256404722
"3096" 619 932.471637683699 491.56584778201 913.022009990754 528.68470687898
"3097" 619.2 943.038236271062 467.63336968191 926.233535351435 502.549504843748
"3098" 619.4 958.463052870131 439.673102123432 939.612108737737 474.302218511713
"3099" 619.6 965.588690019668 414.733731864556 951.52825305464 453.572872724794
"3100" 619.8 969.329028278841 385.679156880515 961.45893468626 425.754059624143
"3101" 620 972.38934187645 355.675190945856 968.09103805189 394.60372727954
"3102" 620.2 973.376024139283 326.091460503744 971.559074214062 365.120224706178
"3103" 620.4 970.93269869998 294.153567610189 972.171952257232 335.475057195876
"3104" 620.6 959.323031662395 269.853050403208 973.210229835123 311.818783564605
"3105" 620.8 941.309085315844 243.478492715243 963.996089983324 283.022057883362
"3106" 621 922.174166397593 222.855776091371 948.069254311684 257.601633603487
"3107" 621.2 898.830466058794 206.946187831632 930.686651518062 228.773933400309
"3108" 621.4 873.756815403999 195.125161891172 909.928797871463 212.258600751071
"3109" 621.6 849.238504668914 180.044360133609 884.204261117115 199.610972929194
"3110" 621.8 825.00360769502 161.479956192107 861.963578995888 186.112557282449
"3111" 622 801.219938645056 140.697642258786 835.876588622621 170.505447400738
"3112" 622.2 783.068339774237 120.159538117812 810.505838793405 148.97849310148
"3113" 622.4 768.556995189526 100.55075927247 792.158381201606 130.981174120678
"3114" 622.6 754.306744881029 72.8972204321831 774.253718775298 108.66952945027
"3115" 622.8 749.13865097723 53.1555047421328 762.66447069842 86.76534524631
"3116" 623 748.703825938575 56.688612298609 762.55327220822 88.0620940859588
"3117" 623.2 739.585940381968 61.519477294382 762.612872805314 86.7964047871959
"3118" 623.4 724.709898372265 70.8703634157425 759.514971935184 81.341831691614
"3119" 623.6 701.030683033078 79.3237446979499 741.165520344092 74.6436097803266
"3120" 623.8 676.768475937545 89.6716381450007 717.146461568147 78.8571216003769
"3121" 624 651.24344777407 97.970245210021 690.420111943921 85.7052906989399
"3122" 624.2 624.706909650657 107.899521628785 663.778027082305 95.8804700610762
"3123" 624.4 595.260284608779 114.241055465129 634.75492963551 104.402528311251
"3124" 624.6 564.679397313848 117.086497826161 605.879339787634 111.46605903836
"3125" 624.8 534.099145307724 118.730175343244 573.931850942052 116.898579259342
"3126" 625 502.179952167504 119.221725486456 545.804061796661 120.521624561839
"3127" 625.2 468.733314160143 121.9981794657 515.105235923422 121.479430334114
"3128" 625.4 440.959021155859 127.242507265169 484.086088963486 119.444219208777
"3129" 625.6 433.726077422413 144.905043459497 462.262049046727 121.364437138277
"3130" 625.8 417.36217033216 173.7078683488 443.639240013992 136.916460519003
"3131" 626 404.18072359777 199.97516209238 424.983981468598 162.528936001221
"3132" 626.2 396.960110567391 229.059882815302 408.913249295512 191.013898686467
"3133" 626.4 389.632867474565 259.417517679611 399.804675060657 219.083397728515
"3134" 626.6 382.279450224371 289.004045353434 393.179479369284 250.360512350788
"3135" 626.8 375.741780599014 321.584166988788 385.222165786371 281.387527203318
"3136" 627 371.750564445795 352.739566502981 377.339302248985 312.819230055961
"3137" 627.2 369.782290122122 386.52738908616 372.698196785838 343.311157892126
"3138" 627.4 368.226668841616 418.829868740712 369.935287257813 376.234407355858
"3139" 627.6 369.821585132081 446.953937640044 367.584180345929 408.448456980239
"3140" 627.8 386.897695874527 463.011668837111 368.812317700737 426.188692331978
"3141" 628 405.256785347657 487.385601368903 379.970131848752 450.504325046269
"3142" 628.2 422.394602478626 510.757126496881 400.132779623159 474.914914994888
"3143" 628.4 443.84420159615 534.594851934193 417.889149019233 502.651965584787
"3144" 628.6 468.250651833001 555.029547648399 437.239009007028 531.442381180212
"3145" 628.8 492.512782050296 576.213751072851 460.796184982565 550.886293610465
"3146" 629 515.350578881689 596.59926553319 485.662470553756 571.279940314821
"3147" 629.2 541.539475403521 616.723931768203 508.710146835931 590.169683746161
"3148" 629.4 563.469341809846 634.392182668411 533.205860179731 611.466140373215
"3149" 629.6 584.666273115295 637.765572850046 544.753433333736 623.576551875426
"3150" 629.8 614.084522924332 635.794683805999 571.800897935133 632.797081104402
"3151" 630 641.985848716579 632.988111118933 602.222704583265 634.626809541991
"3152" 630.2 670.755267800355 628.789529630468 631.000472003129 634.379650507389
"3153" 630.4 701.395021538121 621.702856101435 660.210535921593 629.690961905442
"3154" 630.6 727.627162225758 613.271846507498 688.255226158619 623.020989391055
"3155" 630.8 756.710396323112 604.825288121425 716.00654966719 618.720015711774
"3156" 631 785.12869172824 595.066564794803 747.448442259782 607.930852759684
"3157" 631.2 813.522990132242 582.420468268828 775.551139791716 597.387336710256
"3158" 631.4 842.267204275451 568.589747810409 804.114890909436 586.636091763978
"3159" 631.6 871.740668298572 557.476189004945 834.702119658969 574.813092084532
"3160" 631.8 895.223290109932 546.625224047629 860.695787674329 561.777206115678
"3161" 632 902.431970975596 528.029685780788 875.000060160943 556.439720591672
"3162" 632.2 908.134638413188 503.342774802605 892.087153222649 541.844635699687
"3163" 632.4 912.366074264754 474.805435808571 901.587668232326 514.642159161923
"3164" 632.6 913.317358696208 448.072312898407 909.556471295754 486.597476140478
"3165" 632.8 907.702474064926 420.022991600175 912.618431415725 459.768308752998
"3166" 633 902.059178129105 391.266970505548 908.680331093428 430.609722558716
"3167" 633.2 899.164687744556 364.875706327497 904.982735049414 404.605746170519
"3168" 633.4 899.28824834902 335.961370696398 898.662671203879 376.703279698231
"3169" 633.6 897.250982270326 306.124649258634 898.683146617825 347.452517373073
"3170" 633.8 895.635133281456 276.788266106879 898.316779117796 318.927427221375
"3171" 634 898.772384718862 251.855375212226 896.278907135231 291.238259054763
"3172" 634.2 909.056294404623 228.281070164928 897.061197601038 264.897621276976
"3173" 634.4 924.738753704489 210.732526332477 900.02028957851 241.553184452149
"3174" 634.6 925.655409872067 200.689433484878 907.093116236011 229.689665732681
"3175" 634.8 914.349518801498 190.011176508279 912.524073253283 224.117450955843
"3176" 635 893.848773536914 179.541662861116 917.434731662039 206.932281981089
"3177" 635.2 874.24086730115 174.270700145297 916.652204187957 180.385269736689
"3178" 635.4 862.47879782189 179.263451009846 904.442000699976 157.166126952826
"3179" 635.6 856.709239132351 183.024456520823 886.515243901876 152.02439024328
"3180" 635.8 853.455284552846 185.978319783198 863.940298507463 148.45671641791
"3181" 636 853.233695652174 186.032608695652 858.214067278287 142.446483180428
"3182" 636.2 853.637358284236 186.195054802955 862.873335849875 136.390015084046
"3183" 636.4 854.663884888893 187.430555741288 866.100001417331 133.650014287879
"3184" 636.6 855.087078651685 188.969101123595 864.646687697161 139.97476340694
"3185" 636.8 854.398921832884 190.544474393531 858.130841121495 147.286604361371
"3186" 637 853.276243093923 192.469613259669 844.701183431953 158.689349112426
"3187" 637.2 852.12637290022 194.53846132941 836.018237367578 172.729482812786
"3188" 637.4 855.372749912984 202.439035699299 838.100081279278 185.459913066628
"3189" 637.6 838.942320149279 230.919238337817 848.8128695571 202.987805334435
"3190" 637.8 824.788879163129 240.610674062259 851.667279721366 218.433569714926
"3191" 638 805.784288610656 254.21856557413 836.806204324611 232.41244030612
"3192" 638.2 784.009732051701 274.023672483155 812.764022117009 249.710866088392
"3193" 638.4 763.611301830034 297.658197496088 791.097958732758 271.132614304104
"3194" 638.6 742.201600058655 320.096556025733 769.539224436255 290.399895144458
"3195" 638.8 721.459148212014 344.751240975847 747.234942160484 314.901053032472
"3196" 639 700.517371921373 373.58048986264 725.148918881714 342.962111194739
"3197" 639.2 681.685591927897 401.65321643273 704.87347678332 369.232322172653
"3198" 639.4 664.320612629296 431.151251068597 685.897127344136 397.454939658866
"3199" 639.6 647.218848527801 461.921176206989 667.34528599264 428.450612498623
"3200" 639.8 629.194627322064 494.556167429423 650.199624664105 458.893122165245
"3201" 640 612.653344948224 524.079055991703 631.440883870252 489.373187276301
"3202" 640.2 598.405738738134 556.676563326715 613.800792867254 519.736516496063
"3203" 640.4 584.380388070865 589.258597557437 599.723441167132 552.344408860338
"3204" 640.6 566.261701285785 619.013217122881 585.778363653438 584.98155824271
"3205" 640.8 557.549777826332 628.771831204018 577.90462696024 605.007083995431
"3206" 641 551.794484959564 622.570574655515 578.438675255102 604.761614451091
"3207" 641.2 538.166150637113 619.618791949857 572.652357908884 608.515203856965
"3208" 641.4 521.437577545538 619.171529009516 556.598608652653 615.486467321875
"3209" 641.6 525.542067685158 617.648863342366 557.060482692271 614.226093568012
"3210" 641.8 531.33788877184 621.607535341321 558.106146022545 611.890211438959
"3211" 642 535.905882104784 625.983565889554 557.698081218159 610.964005461552
"3212" 642.2 543.835242835967 628.822449102747 558.32259472805 610.002638951675
"3213" 642.4 551.957193120398 631.658010677051 560.375092321875 608.909143440627
"3214" 642.6 557.068216689288 632.111263489185 560.955400443582 607.013967054724
"3215" 642.8 564.765463245912 635.317517411972 561.932477644637 606.573522365728
"3216" 643 574.045097919137 638.657049498188 560.542091396274 609.769338730421
"3217" 643.2 587.11375225352 644.628134963203 563.861657042479 618.067208984227
"3218" 643.4 593.892158249506 643.743898265727 566.896576775444 622.559201189644
"3219" 643.6 602.801963905 645.648398453657 571.60319524691 626.087500644819
"3220" 643.8 615.421518188551 651.084226756046 581.479299895586 635.3485759231
"3221" 644 618.163088257886 650.713677642545 584.147462729836 635.403711008244
"3222" 644.2 614.616570690451 649.706423527847 584.410567184328 636.978947781457
"3223" 644.4 615.728560084121 640.143009045635 587.441881807858 641.935147046459
"3224" 644.6 623.919473230138 627.684372758463 593.954713076967 644.430918631113
"3225" 644.8 639.215226009902 613.55256051457 610.405595940067 636.630286236723
"3226" 645 654.069276318358 602.041818904037 624.4957876857 625.353745938471
"3227" 645.2 668.421648818744 592.827749194473 637.336672747423 613.606309810105
"3228" 645.4 686.545657586226 586.367101693885 650.882059746644 602.534299814999
"3229" 645.6 707.748021231308 583.327781023762 671.634504613271 591.382992877879
"3230" 645.8 732.68685410338 581.419877604869 694.932359855431 585.805652075729
"3231" 646 760.784730053762 575.777891566114 722.197466919211 581.991278077377
"3232" 646.2 787.832703392656 573.197843050303 750.637762131467 577.674451130866
"3233" 646.4 818.695307336525 576.377389887069 780.389659962001 575.141182363917
"3234" 646.6 842.643827232666 570.825549827574 807.000544552777 576.78627176102
"3235" 646.8 853.107045540496 555.045117042064 822.949815860327 575.277388381106
"3236" 647 855.389837584934 531.973773675814 839.55783446612 566.635114760972
"3237" 647.2 855.467013112464 507.00727103872 850.955155553913 544.451373847237
"3238" 647.4 851.620949035703 481.467291329586 850.468579200666 517.7393899163
"3239" 647.6 842.294843649996 464.373435777582 850.564694348625 499.471935186581
"3240" 647.8 829.419596052202 440.975060821528 845.630933564039 476.633732127859
"3241" 648 815.824556319188 417.488669570082 833.537035365443 450.95688782919
"3242" 648.2 803.442946210562 392.506341971195 820.752079271508 425.437688569175
"3243" 648.4 792.408807401411 365.737989997778 808.33120345727 401.631162736818
"3244" 648.6 787.294542449924 338.715669830434 796.07235929908 374.718957262709
"3245" 648.8 783.852175542108 308.070802030093 787.787571571814 346.714974435825
"3246" 649 781.450237100566 277.651291308988 784.464945539621 318.20348650199
"3247" 649.2 783.629524671865 248.278684706785 782.17882769806 286.739142397845
"3248" 649.4 794.298850114461 219.586960667836 783.194768873762 256.261276821482
"3249" 649.6 810.466252772033 196.595714450274 788.288307258417 227.017407294422
"3250" 649.8 828.120708628937 172.885874191751 803.819820724345 201.330701438028
"3251" 650 837.068718628791 143.913106984279 823.37599546816 180.299938867416
"3252" 650.2 843.82950254987 117.685421518156 835.624881880154 153.893603379118
"3253" 650.4 849.840601249076 114.745871616546 836.10747200737 144.479262915756
"3254" 650.6 850.645194736042 119.795290048668 833.627171669851 146.196667489526
"3255" 650.8 844.170350956692 117.227270319485 832.917745398572 147.82881856375
"3256" 651 833.320947113995 109.913382808152 832.557392618571 145.127408224145
"3257" 651.2 816.717909522454 96.2089572118128 832.583328566134 131.138509720457
"3258" 651.4 798.65701905667 82.247323323191 826.198601550943 109.987964602731
"3259" 651.6 775.297885186801 67.5050899106793 803.053794390231 93.4476291891849
"3260" 651.8 750.642456930122 55.3369091637298 782.792528373523 75.7048572867309
"3261" 652 723.516802388602 52.7821478361902 761.852188790256 62.5123383060565
"3262" 652.2 693.370605640146 52.4889096187017 732.685777010934 56.567795379979
"3263" 652.4 665.307532116388 49.3758920449843 704.403394780607 54.6485158727937
"3264" 652.6 635.997343508976 45.5120012153484 674.972956879311 52.2427425638742
"3265" 652.8 607.365013295197 43.4534591976197 646.52929496915 48.4185218321962
"3266" 653 580.335777049252 44.544363499775 618.68012972306 44.2445560957651
"3267" 653.2 556.163953055592 52.2951609112489 592.255839229149 44.0213423433804
"3268" 653.4 536.018790530887 67.0293549468397 573.437084684747 50.2776319910329
"3269" 653.6 513.622657347971 85.5863551429547 546.923588963208 64.7593278396692
"3270" 653.8 488.156652422053 104.555306121548 521.555556250603 81.0101542588674
"3271" 654 464.360280994101 122.56988317143 495.625913616512 100.90842410955
"3272" 654.2 441.662943976218 145.060770291658 471.812129453773 119.599465645545
"3273" 654.4 422.466010815959 168.511312052207 450.006182492353 139.752190754364
"3274" 654.6 402.855445863475 194.519205172853 427.506765200191 163.794178454494
"3275" 654.8 386.345172335109 222.480478146441 407.313835069733 189.338833938535
"3276" 655 373.548659702098 251.850102833409 391.453597432086 217.603141361128
"3277" 655.2 362.942795732456 281.586650103924 376.83583240482 245.055480990168
"3278" 655.4 358.600652020901 312.231245844822 365.426268429822 273.674338985221
"3279" 655.6 358.313051482961 338.769074364128 361.150067274612 300.259038968259
"3280" 655.8 362.444672577191 371.152242686414 360.12706109469 331.097680999333
"3281" 656 367.268339449211 401.99348697951 361.626863310863 362.726693430871
"3282" 656.2 368.982592090529 434.470157451186 366.010667437903 394.181873609929
"3283" 656.4 376.294367760775 451.75839928672 365.802802302155 419.917926224685
"3284" 656.6 392.182658916028 469.308887692452 369.866203624916 432.035020067171
"3285" 656.8 407.168634416602 487.552366805902 384.794286472507 453.765779916756
"3286" 657 422.555424010368 502.917868150618 399.068424365742 474.107102324334
"3287" 657.2 444.255364427726 519.293330477429 413.664039056839 498.009611779958
"3288" 657.4 464.693762470132 538.823819544548 435.63485147919 513.883641399367
"3289" 657.6 486.004832581141 558.700146269302 458.397030247617 533.385987659119
"3290" 657.8 504.964416700681 579.186033785679 478.998396699557 553.079672897337
"3291" 658 520.123819943068 602.157272181321 498.597596337135 571.59997998622
"3292" 658.2 533.344967869586 620.358457191517 510.983530063933 592.973193413197
"3293" 658.4 549.507398055875 628.184136962084 519.138152986214 602.378305773869
"3294" 658.6 563.169908928452 627.264082442697 527.693050298155 608.540428924528
"3295" 658.8 585.10171344434 629.047032246209 547.688991867416 619.115990035638
"3296" 659 611.313428861226 626.57674082979 571.420154940675 626.054499176883
"3297" 659.2 633.320515348802 620.789319740557 596.056115319709 627.759042468124
"3298" 659.4 652.987789471667 613.441559776614 616.665853884712 624.797292808742
"3299" 659.6 675.317809325102 602.721482136219 638.530290117828 618.753079535922
"3300" 659.8 696.620266331785 589.088832280236 661.582193736035 607.131611078114
"3301" 660 720.173295586742 571.541719744466 685.091262724979 596.620533302683
"3302" 660.2 740.870403590826 553.978000649813 709.427410681685 577.038949805207
"3303" 660.4 764.36601806861 537.206383583161 731.419428262312 560.003938195447
"3304" 660.6 787.280896261057 515.877376692353 757.115402897611 543.195795560277
"3305" 660.8 807.978405303756 497.030784848737 777.231946425155 524.313728785537
"3306" 661 828.378358381863 476.131921820771 801.271465607805 502.842652837792
"3307" 661.2 848.364906319162 452.286584661987 821.273311695924 483.692273028476
"3308" 661.4 866.340390446881 427.544224418234 843.755975750167 459.029170762282
"3309" 661.6 883.004567859778 398.525995267258 863.024275181201 433.905707036571
"3310" 661.8 899.418469716166 371.531534078941 878.85501364892 406.045102708014
"3311" 662 917.105687281669 345.831864730277 895.895775174041 378.768700504869
"3312" 662.2 936.117314657941 324.048724875261 911.46649382916 353.002927058681
"3313" 662.4 961.37529140542 309.6094884696 928.053618025759 329.217067119353
"3314" 662.6 963.611027635698 295.582287218512 936.075784058594 318.32951824229
"3315" 662.8 961.809776147582 276.609546870932 947.009792987568 309.580842952979
"3316" 663 952.137010023364 253.55966489659 957.624592004514 292.465219461404
"3317" 663.2 940.784558181768 229.530152940672 953.235945516847 268.997987087159
"3318" 663.4 925.94161923862 207.314174805387 944.731722079416 242.606125403125
"3319" 663.6 912.043298854918 185.371551583039 931.304334700114 220.030524846521
"3320" 663.8 895.230116540987 162.042529062046 915.041403292849 195.025090133227
"3321" 664 877.003701346315 138.086467588074 899.590565094193 171.607839490333
"3322" 664.2 859.004706866452 115.261135707301 882.850006097943 148.616674148953
"3323" 664.4 837.100643189952 94.4653793523647 863.260839414383 123.94772448491
"3324" 664.6 812.466748744769 77.7276246873038 844.857246543022 103.471816349906
"3325" 664.8 789.359350763663 62.2289112008336 820.165720191885 85.1182046731407
"3326" 665 762.898912272637 51.9294229987798 797.714939992189 67.963607536141
"3327" 665.2 734.209243678047 50.6082472684087 773.948059986765 57.2078826275499
"3328" 665.4 706.857915128187 52.7487861236447 745.583607524878 52.92262650693
"3329" 665.6 674.682124027961 56.1632328039041 717.068659155135 53.150400429728
"3330" 665.8 645.395683265915 63.3026112601322 685.959926213349 57.2589545939943
"3331" 666 615.763833444961 72.5790623709975 656.260156206192 63.7705610967288
"3332" 666.2 584.657013388654 82.3209286841474 623.745799543677 71.3463787060734
"3333" 666.4 555.064036019984 88.9081883616682 594.233128075061 79.8363521107984
"3334" 666.6 524.15751450389 98.5511707790286 564.398375642348 87.9207379538928
"3335" 666.8 492.4247868017 107.008556650317 531.724789997674 96.6524944935226
"3336" 667 464.564971594007 116.745461454333 502.086866617846 105.13648917904
"3337" 667.2 438.499297116799 130.66689316724 473.886044405341 114.650802041229
"3338" 667.4 420.087674975885 153.640081527205 451.955603927868 126.630203496799
"3339" 667.6 403.894574359388 177.05779464035 426.944597804496 146.05881334294
"3340" 667.8 385.052082507101 204.331971142347 410.022406155106 171.22451649076
"3341" 668 369.040312465966 233.955028069671 390.727552094641 200.279297701408
"3342" 668.2 363.498553185128 261.787544456073 376.417155214815 224.667107853604
"3343" 668.4 361.680178937371 291.738912752594 366.988137564296 252.016226028701
"3344" 668.6 364.576095669094 325.379151993186 363.991510482192 283.210803084307
"3345" 668.8 369.074395028889 358.562546066735 364.879776016381 313.846510387491
"3346" 669 373.509545527631 389.205587873338 368.15942742193 347.770494086564
"3347" 669.2 379.415622003576 420.66875925773 371.544641605093 382.602521588643
"3348" 669.4 388.58905080902 452.176214485649 377.161752564302 412.356920337067
"3349" 669.6 398.616666514804 484.097511381161 386.421748252688 445.872372053681
"3350" 669.8 411.133964964238 511.772203251535 396.296679717349 476.11799244069
"3351" 670 430.067326487718 538.305102960585 405.937056208756 502.559848735057
"3352" 670.2 448.769299571473 562.295813523099 423.569540792856 529.792571429056
"3353" 670.4 464.676320247768 586.797535613545 444.030044640702 555.78917003301
"3354" 670.6 488.093303230236 602.362064071303 458.662342737981 575.99073609624
"3355" 670.8 517.165677670338 617.117134725647 480.568529247606 597.142740638909
"3356" 671 544.169384782839 631.793562294869 510.096634263594 612.640788856286
"3357" 671.2 572.15126844349 643.622390927839 536.197112345557 625.306841089278
"3358" 671.4 599.046460888297 648.13581479615 559.227249220551 637.87119301947
"3359" 671.6 629.62053107732 648.798575153795 587.631572538742 644.534817588706
"3360" 671.8 659.079820693791 649.162758648708 618.395062956994 647.604987288593
"3361" 672 687.638981227817 648.639262779268 648.268992312044 649.547256424902
"3362" 672.2 718.437028803257 644.593382078983 673.87538044233 647.599705697974
"3363" 672.4 745.084914782123 639.570445489571 705.59114998193 644.501535127262
"3364" 672.6 771.954296079668 630.080566213054 733.948144015952 639.836073262432
"3365" 672.8 796.022611522652 621.046531205295 759.299334016976 632.911826259716
"3366" 673 823.478975231164 607.606016425052 785.374582945556 624.41754086899
"3367" 673.2 849.454307880712 593.511760439379 812.756202608681 611.386664096914
"3368" 673.4 873.280827355519 578.575999187463 838.607445713916 597.911866788138
"3369" 673.6 890.697346643739 562.162214607331 859.730642607877 588.721077634831
"3370" 673.8 908.688876266795 539.669343379376 881.170039983559 570.387885154007
"3371" 674 922.813086947438 516.278110206962 900.922702533605 547.305690859501
"3372" 674.2 935.469514401249 489.651864237029 917.324122002681 524.567527017854
"3373" 674.4 950.468449447528 459.834082236058 930.980499068991 495.141578660438
"3374" 674.6 960.922085894134 433.911084408474 943.312622335463 472.230408442891
"3375" 674.8 967.524543448725 406.755460200164 955.301973176405 444.176686487072
"3376" 675 970.498650346482 377.195583046063 963.145404397104 417.167512517145
"3377" 675.2 973.057156047748 348.52091296473 969.030219830393 386.613085986339
"3378" 675.4 973.06419119451 317.23943186919 971.655469952421 357.368183015061
"3379" 675.6 968.218508437531 287.231408057388 970.982365597215 329.151441428134
"3380" 675.8 964.020083705874 260.11687945284 969.947539485961 298.009417487781
"3381" 676 954.422945503502 233.802722478065 966.011589507622 273.990497190089
"3382" 676.2 943.894747610122 205.415247709434 957.962251937902 245.09000474745
"3383" 676.4 932.223164333345 183.068930143574 950.234303693209 215.049760310547
"3384" 676.6 911.824574060714 157.872758174405 939.221766397764 196.840817121242
"3385" 676.8 894.587362035156 134.729837097326 920.623523665452 167.388994658134
"3386" 677 875.777775788476 112.667499170261 899.646093254947 141.358681954632
"3387" 677.2 858.739055903922 98.7816624047063 886.232644954724 126.1756665066
"3388" 677.4 833.576392876554 78.8205548302115 868.556644382185 108.523281899807
"3389" 677.6 811.539446655125 66.4990080213638 843.969410764508 86.7186209265377
"3390" 677.8 786.317705552041 55.388695364225 820.467554303979 71.6004978274291
"3391" 678 755.325993097545 47.7088229897442 795.62848384798 58.5654380430672
"3392" 678.2 725.842114222345 42.9804834153876 765.875987419679 49.6243383112285
"3393" 678.4 694.588691282867 39.9861365134124 735.365634227374 45.4317204762118
"3394" 678.6 663.679505362188 39.8131263556264 702.453847570945 40.1451009358044
"3395" 678.8 632.081999535408 43.1245135772078 672.824869909901 38.4095158676522
"3396" 679 601.580737201694 48.1884688058408 642.20207139562 41.8830690247108
"3397" 679.2 570.336323224095 52.5195640069848 610.774281109256 46.9282674940937
"3398" 679.4 540.484082245582 56.3432267707992 579.018345310599 50.135831630935
"3399" 679.6 518.126032102111 67.0762917376721 557.672926292076 55.2087187076661
"3400" 679.8 492.185407020732 83.7778902577646 529.836733924964 64.3521254830731
"3401" 680 468.176486798721 100.62512982672 501.156471816004 77.0631463678588
"3402" 680.2 444.387570365696 120.947561677003 477.622191181747 96.1378718401955
"3403" 680.4 421.523138244799 142.385156442692 451.281629764084 115.280184109106
"3404" 680.6 406.001356125242 164.816383106367 430.434430177888 133.173473604603
"3405" 680.8 390.983359080298 192.664614962444 411.431005571044 158.701047121116
"3406" 681 376.210852875136 222.756305886772 396.544591884125 184.936086484462
"3407" 681.2 363.405038167977 253.027669829002 381.115693801766 211.234889718106
"3408" 681.4 362.643220672221 279.40277183805 368.897868104479 241.303815211702
"3409" 681.6 364.23752790183 314.208656102041 365.254287643517 272.718919715365
"3410" 681.8 369.963867882862 345.410614390684 362.916601364014 305.781020989874
"3411" 682 379.61509141868 377.923016846867 367.08063018543 337.932591141019
"3412" 682.2 388.935342007805 408.696252345074 376.468017006494 370.879871972432
"3413" 682.4 399.594755663757 440.468090789967 387.397052088608 400.702625408317
"3414" 682.6 413.30347629424 471.538236981745 398.080101288609 434.146264734367
"3415" 682.8 426.278651585872 500.71870007033 409.277123211664 464.277492510482
"3416" 683 441.204183763159 531.332160647446 422.752226731651 495.087735267572
"3417" 683.2 453.669947809404 560.847889379685 438.503866093 526.296080247195
"3418" 683.4 463.064691122781 581.373885729353 448.764035608482 546.353171471294
"3419" 683.6 483.081546434862 593.587801725486 456.806002933986 565.255390150102
"3420" 683.8 505.454931774302 603.431546833196 471.53029539568 584.515652892864
"3421" 684 532.765659554703 616.587867107581 495.562261579242 597.202755163721
"3422" 684.2 558.039091658151 630.758233196427 522.880860057511 610.0350546845
"3423" 684.4 584.228017168416 645.213569571816 550.418055871728 626.772874504318
"3424" 684.6 609.914101522157 648.245096967706 572.394488090017 638.053759230177
"3425" 684.8 642.821411494654 649.083841796801 599.933018529574 645.551608261576
"3426" 685 670.521446065421 649.939520291551 629.431385826739 648.59124203224
"3427" 685.2 702.563824645686 648.12596667748 662.309056583074 648.691137089853
"3428" 685.4 733.202336596941 642.477792226834 694.004203366592 647.161988401575
"3429" 685.6 759.912275367101 637.856953448862 722.81356034979 644.638908512609
"3430" 685.8 780.006981584846 625.283255800853 740.928888632362 640.478153601039
"3431" 686 801.925513741727 614.954187158756 767.372986056124 630.435723714245
"3432" 686.2 829.957548166175 601.36395853342 790.782582299351 617.936831281661
"3433" 686.4 854.930543726078 589.267868489319 819.595794672103 605.500203208989
"3434" 686.6 873.847343943994 573.330270811582 842.290246253886 594.1762511797
"3435" 686.8 894.478631020905 549.135821844306 865.392764539895 577.87073888902
"3436" 687 914.399301910706 525.621459811675 887.592250090381 555.516351429837
"3437" 687.2 926.440230331188 504.991703825846 904.349157912867 536.354066151503
"3438" 687.4 939.841738678952 475.253101526385 920.970542578296 512.148000440622
"3439" 687.6 952.581653964192 447.274133384633 935.414985003022 484.808493054754
"3440" 687.8 964.421777279377 419.768167456338 947.94151893031 456.208795688053
"3441" 688 970.503376008731 391.31490344407 959.715689665752 429.655564286088
"3442" 688.2 972.038523643035 363.407391220187 968.10510075742 402.362845013761
"3443" 688.4 972.411197295527 330.161453133567 970.474949576049 371.080019041121
"3444" 688.6 971.434578505609 302.409433142672 971.254111827675 341.876914326005
"3445" 688.8 965.88760540383 271.485686112441 971.715382983411 311.800636426011
"3446" 689 956.329790618079 242.130453512739 967.029121123346 281.190697722724
"3447" 689.2 948.682781333271 220.752596362534 959.07584913844 256.189459040549
"3448" 689.4 936.420740880624 193.439354694253 949.125242137397 233.920124518692
"3449" 689.6 922.409640082039 170.594285440963 939.738576141846 208.003768968449
"3450" 689.8 904.062986726235 146.778468673413 928.666301506718 180.163001632856
"3451" 690 884.54105118005 123.03147947638 909.469353532812 153.995858988314
"3452" 690.2 863.13643956551 102.97351521273 890.638619352727 132.618950327911
"3453" 690.4 839.199748508522 86.6183434652644 871.780807456307 110.868250589182
"3454" 690.6 813.647207411294 70.6170236596369 847.944002402182 93.1843845800662
"3455" 690.8 786.187407773322 57.2539676276064 822.753710539315 77.9556352635637
"3456" 691 758.02612980622 47.3659582436504 796.103822187919 62.9177969879563
"3457" 691.2 726.724357844368 40.1366295856058 768.58136419639 51.7303395666302
"3458" 691.4 698.895382851144 34.4580132744593 737.445975353084 40.2744616999037
"3459" 691.6 668.697499706594 31.5005474361428 709.203206398749 37.9648168650216
"3460" 691.8 638.225633016048 29.206421945511 680.958074775457 32.8569707725902
"3461" 692 618.821054788743 36.3995805126246 659.321441633477 32.9343546108377
"3462" 692.2 592.087592045624 44.6012780591677 632.586924337169 34.8860355187804
"3463" 692.4 569.272341517409 57.9418751593725 604.515554297303 42.2574656871821
"3464" 692.6 549.09374266037 72.4547140924618 582.946395765043 50.4110950738614
"3465" 692.8 524.200526289524 88.220002151277 558.009751849571 67.8345843749101
"3466" 693 497.073029021241 100.243573525303 534.765817580992 84.7512795085086
"3467" 693.2 469.26120777183 111.444881754347 508.197510727604 96.2409946464265
"3468" 693.4 443.411067972196 123.14681093143 477.711404419509 106.202360864618
"3469" 693.6 429.684781156575 142.755782342634 460.32904796834 114.423197580524
"3470" 693.8 416.411043175207 166.964524320085 443.784196077094 130.723837254729
"3471" 694 406.644376423114 194.404830698791 424.83853916522 157.383362010554
"3472" 694.2 399.329004315197 225.066818621766 408.926861558972 185.883081736476
"3473" 694.4 394.106888656136 257.794521325573 399.404668606727 216.417547766591
"3474" 694.6 385.831447061594 283.493892957007 394.908347187726 245.116725023106
"3475" 694.8 374.873414739788 316.823572015275 388.712219429 274.985913525589
"3476" 695 363.297505769604 348.776612045591 379.041659645501 308.938444495476
"3477" 695.2 361.751743967956 378.793317330806 367.445512877376 341.087903366827
"3478" 695.4 369.606241204999 409.938384023387 361.939181613562 368.086364498373
"3479" 695.6 380.051468352688 438.904711243236 366.718261053668 401.688095801031
"3480" 695.8 390.851527464112 469.896984216459 377.297443009765 432.552743168856
"3481" 696 401.215559942178 500.250532739221 387.989798106845 463.280841074071
"3482" 696.2 418.691151984499 515.222739310066 395.107480927612 482.625770635484
"3483" 696.4 442.761271781374 537.407238596015 412.66012991492 506.289010936036
"3484" 696.6 467.157827441843 558.067810738275 436.879664204313 529.73666522787
"3485" 696.8 491.278497149047 576.325513071624 461.073332207731 551.858056154374
"3486" 697 518.021967418253 595.823161624124 484.271226306412 572.331950630565
"3487" 697.2 542.732135249357 613.579114894421 509.683720174482 592.228969978959
"3488" 697.4 564.296268494896 633.438254904799 535.012183900762 607.000358884105
"3489" 697.6 582.275025030681 640.309225549424 551.552016407139 617.676883904708
"3490" 697.8 608.357738549251 647.029721427716 573.312177620489 631.267798754472
"3491" 698 636.171522426798 651.061906279488 598.711575504034 642.454817085024
"3492" 698.2 667.07671239063 656.052877415216 626.749053904956 648.252992207723
"3493" 698.4 687.815865524577 651.471302225106 648.722194662315 654.013850703861
"3494" 698.6 714.629072900604 642.617391448587 674.398380436891 651.679768525512
"3495" 698.8 740.54200288865 631.100281536359 702.287770338365 645.37123858351
"3496" 699 764.744092880946 615.108425033325 731.096865443263 635.285843789684
"3497" 699.2 785.041043832169 597.868423210079 755.629342383179 622.568981573785
"3498" 699.4 806.38479006641 577.254669718013 776.776188706267 606.461714412651
"3499" 699.6 828.224308472371 559.718022372732 795.856132900962 585.486936438348
"3500" 699.8 852.789931706842 546.295351302055 817.585248386439 566.657110447468
"3501" 700 876.367419335472 529.289755567404 844.093860400379 550.768276572976
"3502" 700.2 899.513471467661 509.768145944438 868.572673341403 535.460374914614
"3503" 700.4 925.13990440139 493.534550224684 892.06899266741 515.727415391761
"3504" 700.6 937.407213777706 477.161052760257 910.763763016082 502.520636610328
"3505" 700.8 946.066297038131 453.187419968669 927.050475229578 487.636103825677
"3506" 701 951.274748699885 425.851668317299 940.18763569564 462.401702606321
"3507" 701.2 955.928818172403 393.935601012146 947.380140810208 434.641230739269
"3508" 701.4 958.906777285349 363.030731580536 953.853353479967 403.790659253023
"3509" 701.6 964.345406746915 332.851879297587 958.052865785168 373.827566413243
"3510" 701.8 968.439254191769 302.240441752715 962.977944280966 342.81058436608
"3511" 702 965.278578186744 277.828016725169 966.832751264941 315.064728269761
"3512" 702.2 953.860671039031 255.884178124195 965.722524500524 293.319499638521
"3513" 702.4 937.906372873128 227.514669228775 956.159551105559 265.587660715008
"3514" 702.6 920.264506790644 203.804587480352 942.281004142035 238.938518532598
"3515" 702.8 902.299115293136 176.710817384951 924.953977451728 212.095903224441
"3516" 703 887.127474886122 151.519464415698 906.477266634771 185.60188032133
"3517" 703.2 870.996223958638 122.689982081171 889.181162707751 159.696309815583
"3518" 703.4 855.409639702537 100.067719997107 875.405865848154 132.713884170435
"3519" 703.6 837.182076594612 84.8581713084968 863.8960216677 113.289024957017
"3520" 703.8 813.949640484736 71.1485467072309 845.944035497237 93.7253574956212
"3521" 704 789.366402008084 56.3884961475051 822.535713809075 78.8698818186777
"3522" 704.2 761.782037344415 44.8400656803775 797.745794093709 62.1728859048159
"3523" 704.4 732.844741048922 39.5248853133724 771.474087278929 50.7728728282337
"3524" 704.6 702.457657276828 36.5582792774361 742.58800868587 43.9678263603704
"3525" 704.8 671.942292677535 35.6853254139171 710.779636928343 38.5327914339671
"3526" 705 641.099104158422 39.5492064508591 682.341960969 36.6815218423984
"3527" 705.2 610.734889373809 44.8997911214996 651.292933638588 40.2845488332196
"3528" 705.4 581.015476201382 47.6546331744972 619.67164881074 42.3405952867312
"3529" 705.6 550.34626402969 51.625435801376 592.407518696384 46.1950294236292
"3530" 705.8 523.3080756884 62.6890650785052 563.173204498186 52.0603487796607
"3531" 706 496.274031782884 80.9284506985993 533.577008194852 59.7549744913427
"3532" 706.2 473.743211617635 97.1885549725002 505.69196673488 73.8528167394274
"3533" 706.4 447.44000809845 119.242555977479 479.771712098215 94.4181654567016
"3534" 706.6 424.114923518979 145.186309625783 454.267469611476 115.208971383344
"3535" 706.8 407.791629298701 170.923165562246 431.198380720779 139.143713059859
"3536" 707 391.236251057343 200.719437316974 411.675900172942 166.315756872147
"3537" 707.2 376.728222660866 231.608820250075 394.182925099456 193.496505080705
"3538" 707.4 363.175892348555 260.450023761523 379.819220944724 223.047372818244
"3539" 707.6 359.905797580384 288.326728906235 369.51524454471 245.451586452038
"3540" 707.8 361.679096078352 317.986108527975 361.841447313464 272.571264571973
"3541" 708 361.993966794716 346.270029763423 363.065417337891 307.099887655942
"3542" 708.2 361.938221010126 378.385959626706 363.776756220074 338.416106539473
"3543" 708.4 363.696827412707 410.808678992522 362.759750572564 370.873936172338
"3544" 708.6 367.87699730981 442.861487868956 362.775320986107 401.793758374221
"3545" 708.8 378.024489065855 460.664888517738 365.025578050209 426.655915975435
"3546" 709 398.175058406036 487.432139760169 375.08043034868 452.094292461108
"3547" 709.2 413.084088188265 508.673610237124 391.170807446901 477.920300988575
"3548" 709.4 433.136854684442 533.982830588896 409.15236644875 501.666040283535
"3549" 709.6 450.912160343415 558.895254610239 428.571481576662 527.8133274061
"3550" 709.8 465.131013815824 582.758479717732 445.158462197761 550.830717543747
"3551" 710 485.971684585691 603.077301162216 459.915247777346 572.761955863432
"3552" 710.2 511.394801729296 620.091178595095 476.496568563195 597.639201539788
"3553" 710.4 535.652185923334 630.37983889131 499.31148671565 613.790023872926
"3554" 710.6 562.670311035024 636.687275300817 524.902075399504 624.199035814104
"3555" 710.8 594.438421730736 644.068169571269 553.888775525557 633.98933854088
"3556" 711 622.912024004759 651.003182322204 583.699921331219 639.545592351191
"3557" 711.2 651.111624115483 656.369861691377 612.704867894059 646.794050353388
"3558" 711.4 679.0287546151 657.743538192564 638.019417161538 656.284855535182
"3559" 711.6 705.444017285434 651.822226458107 666.167553033657 657.106378444288
"3560" 711.8 735.841673216123 646.436914150797 695.743765086283 652.199182436256
"3561" 712 761.727311350312 638.590638188407 723.10176407897 647.061446666594
"3562" 712.2 790.280382666491 625.811279205497 750.428377347115 639.937786081146
"3563" 712.4 814.815762577409 612.119363874645 777.756557760713 629.431631077077
"3564" 712.6 840.014461048525 597.166596860272 803.936826207106 617.321547612696
"3565" 712.8 867.334827043634 579.921512313353 831.211087550851 600.425316443908
"3566" 713 887.925342869413 561.324989589432 856.39949268676 585.599396152254
"3567" 713.2 907.607471019141 540.827579300211 880.176059784878 569.898948973191
"3568" 713.4 921.470688501228 516.808398184455 899.022143710718 548.617617121077
"3569" 713.6 935.874271280622 488.699813840949 914.896367228321 524.2259042663
"3570" 713.8 950.484702666162 465.024779974121 928.36272847823 498.594830951766
"3571" 714 955.366134506954 439.594396047158 940.062647004012 477.233470053251
"3572" 714.2 961.875569133363 408.206608201523 951.31774843 451.790827381385
"3573" 714.4 968.238936867679 382.639087730094 959.10079954892 419.981021945106
"3574" 714.6 971.495615694292 354.703151436208 965.41946496844 392.790182233247
"3575" 714.8 967.920122493125 325.855510582388 970.623764879863 367.628536616459
"3576" 715 964.937980020322 297.320960888068 968.727886007944 335.992924241315
"3577" 715.2 964.702568613264 265.44834276651 966.203970032114 306.061830667042
"3578" 715.4 957.24512068964 238.747190027849 964.750445772561 278.359572734022
"3579" 715.6 945.595587999214 211.246090154712 958.404423265733 249.657542908591
"3580" 715.8 934.006205500832 185.351185836555 948.489669250039 221.236556655294
"3581" 716 917.279902046761 161.054566312072 939.17074129452 197.722405710326
"3582" 716.2 902.697006084307 138.544534588197 922.567795193874 172.427445973835
"3583" 716.4 881.174773875243 116.067087048505 906.265092484699 146.437923696194
"3584" 716.6 860.202423460773 97.7819085936239 889.448660290453 124.748465155822
"3585" 716.8 836.038426392294 82.6164389080182 869.990183647823 109.23830239747
"3586" 717 810.754614849377 68.1443279447949 848.799656460034 89.9422667326198
"3587" 717.2 785.264984710821 55.7742642033091 820.123761564578 73.0675196877958
"3588" 717.4 760.041592790115 44.3372707747247 795.117504687039 63.0628319329956
"3589" 717.6 732.635215933046 36.6196979394058 769.647491952514 49.2722733283563
"3590" 717.8 705.800196956534 38.9045664338612 747.593485042034 40.7715734947804
"3591" 718 678.441911651159 42.7664300402721 717.870186574173 37.5750928061865
"3592" 718.2 649.634154097986 48.2309893988451 690.543431670235 41.496641804494
"3593" 718.4 620.60303462493 50.7345488264698 663.523455787101 48.4549929900712
"3594" 718.6 592.867824107468 55.0919006635671 631.97207490959 49.4128969425891
"3595" 718.8 565.663479720577 67.947470729368 604.416768461564 51.228860725358
"3596" 719 541.735988458772 83.6687202012851 578.386281510107 62.6831762464491
"3597" 719.2 522.524379990439 103.830899286233 552.479944051696 77.1353980172639
"3598" 719.4 500.433973889831 124.403634540284 530.517835845674 95.7856171895189
"3599" 719.6 478.227076599569 145.005555494922 509.113018016843 117.251630878392
"3600" 719.8 455.439018855732 164.913558349948 486.070673876352 138.413880601788
"3601" 720 430.199951975637 182.644252483822 466.092884849117 158.778753652771
"3602" 720.2 404.788227072793 196.463428046056 442.298817202104 175.689677907222
"3603" 720.4 389.935188519848 211.134367951304 420.230332239533 187.404793182762
"3604" 720.6 389.683497784853 234.145829517134 404.399789932428 200.357746517029
"3605" 720.8 393.558543700185 260.430103181182 396.537511740785 215.834816975141
"3606" 721 401.819331891043 287.723324380305 396.733080035772 239.2578583074
"3607" 721.2 410.821321767546 305.141628262877 397.669641558262 267.301317781686
"3608" 721.4 423.025757671136 332.001431103844 406.399232325135 296.480428034697
"3609" 721.6 434.480013263427 360.363314433886 419.055519740232 324.01148583671
"3610" 721.8 449.904224279396 387.902870280487 431.776888533992 353.137384509712
"3611" 722 469.743245330243 415.044431613181 446.656094526693 380.370470152949
"3612" 722.2 492.371226285224 436.555559902973 464.471253621208 409.0311983908
"3613" 722.4 518.597348099078 453.899986199696 485.092896743155 432.367556011227
"3614" 722.6 546.762038190444 468.033171008861 511.914412868803 449.252336199626
"3615" 722.8 574.617174779764 478.162921973385 537.379774771172 462.725427764332
"3616" 723 601.106354612938 490.089196218545 565.489741906539 475.295078071191
"3617" 723.2 632.676890732837 497.69518922627 594.096226958809 486.271777072827
"3618" 723.4 664.443653186842 499.135373080405 624.267798500121 494.915736689815
"3619" 723.6 696.405952778988 495.695545955392 654.948188282268 498.410596598872
"3620" 723.8 725.440206605219 492.184382817933 685.304797684941 497.92007815618
"3621" 724 757.578870633468 490.580280003877 717.061342838463 493.622408513914
"3622" 724.2 787.903022906332 487.091840197156 748.378116929945 490.125665409239
"3623" 724.4 817.804191271882 479.836319242727 780.384970788974 489.802492158015
"3624" 724.6 846.886965358654 467.951972457299 811.486925049355 482.574930159768
"3625" 724.8 875.118007001221 459.552883794755 838.586364603483 471.311834175234
"3626" 725 906.559052350874 456.218258404728 866.328293069505 462.507695852162
"3627" 725.2 934.294726378524 456.478265726335 895.863707590942 457.398030559588
"3628" 725.4 944.24210826173 450.566095221367 911.066690947179 457.583900741699
"3629" 725.6 946.323824598795 437.036960190219 911.782534243128 456.494242776391
"3630" 725.8 951.43840765197 428.30802818762 922.758694216333 451.157460203326
"3631" 726 956.733193535941 415.04478580297 931.834890535261 434.418639718324
"3632" 726.2 958.61961045885 401.388670940759 934.107872541242 422.418017016803
"3633" 726.4 963.890843931411 383.342927420395 938.393458589427 411.844020038162
"3634" 726.6 967.70236434201 366.112578863625 950.032821745856 397.874613497491
"3635" 726.8 965.50758829632 352.572797440723 954.647941647512 388.874961336955
"3636" 727 960.383034183989 332.505742224894 957.655093462518 371.818627929577
"3637" 727.2 955.739131326354 305.986693140703 957.567733207719 345.896614998157
"3638" 727.4 948.485216032859 280.925567849231 954.751447057814 319.640119048283
"3639" 727.6 941.135537562855 254.095560324337 950.174685295386 292.708202601068
"3640" 727.8 932.621831244188 226.514418784139 940.608899648126 266.124382968521
"3641" 728 927.9595503731 199.488348908152 934.174845797411 238.965155771548
"3642" 728.2 924.266839697558 179.327340671815 929.705549784408 217.473877213058
"3643" 728.4 915.701468302512 164.738476301881 925.006110311403 201.1194719313
"3644" 728.6 907.075642431353 150.211395635311 918.163893137388 186.481923572809
"3645" 728.8 905.820406190394 148.571398370927 914.108867889777 183.10324297921
"3646" 729 899.921996419191 139.132487482858 913.069735070051 177.928395338658
"3647" 729.2 884.241437526102 131.230941911929 908.060322991619 162.003253225928
"3648" 729.4 861.806666837696 118.191290744032 891.161331368624 144.852937094226
"3649" 729.6 840.637270066906 101.998932041675 871.667609977211 129.103836101206
"3650" 729.8 819.129496485768 83.67479999647 849.596583244332 112.179312053289
"3651" 730 801.903075086804 65.9293916193171 827.419662868337 92.3661336509791
"3652" 730.2 778.412273847274 55.6169169670576 810.391204738454 77.265173823478
"3653" 730.4 751.521127794182 47.3096911656679 791.95236110831 61.0099458259073
"3654" 730.6 724.855278847521 39.124370738776 763.518977531653 52.7806668944899
"3655" 730.8 696.645892328732 36.6885395448932 735.791313211544 44.6949852485022
"3656" 731 669.095488124585 32.8256693991258 708.803011007112 39.6590477993203
"3657" 731.2 642.934580040998 31.7381788424267 679.976032585395 37.4372733561291
"3658" 731.4 611.160507795923 34.3614269891753 656.092494779397 32.5683116302252
"3659" 731.6 587.415467120927 43.0832059168047 625.532198237747 34.5161651124911
"3660" 731.8 560.001840841234 56.1840423369538 596.445869744517 42.1930700371887
"3661" 732 532.078914058471 70.4616639063163 569.823486623621 51.5599626132471
"3662" 732.2 504.576621574294 78.4388361854708 542.284136501141 66.1584318731505
"3663" 732.4 475.773401571639 91.5684654437341 514.886935110106 78.5438861868954
"3664" 732.6 455.56588430742 110.316032042607 489.082459264819 86.3455479916975
"3665" 732.8 433.847484366592 132.594352762071 465.981429229345 105.256229948183
"3666" 733 411.966052293291 157.844918141479 442.627534002613 127.207113874327
"3667" 733.2 393.075102263193 185.10671794132 421.454278392384 151.01904624918
"3668" 733.4 378.053558323077 213.068001041494 398.850054354316 177.994825544394
"3669" 733.6 366.580388965534 244.458305765475 380.50864611921 206.228365665481
"3670" 733.8 359.788045819489 276.621058775729 369.736140696874 236.216795363314
"3671" 734 357.126023964778 306.678199879402 361.944962396391 265.528670006659
"3672" 734.2 358.580316320073 340.472876116475 357.884831460009 296.557246112124
"3673" 734.4 360.338806772521 370.384019118956 359.413301163269 330.830680691367
"3674" 734.6 365.472652412246 405.060329197272 361.497252965167 363.996170294403
"3675" 734.8 368.461725670745 431.775697016873 364.217482759916 391.394876492291
"3676" 735 378.812819766354 464.781674030039 369.864189394859 426.934804635575
"3677" 735.2 396.040820726649 491.699177784204 375.672792858978 456.118266054159
"3678" 735.4 415.014382440555 516.650518883426 392.392618102246 483.447756694419
"3679" 735.6 432.265327307322 539.11984536444 409.104167487309 506.220244484201
"3680" 735.8 452.159181119166 564.287636253631 428.164108576674 532.408985438249
"3681" 736 474.131107261155 593.033808368925 450.453380706934 561.596892718534
"3682" 736.2 495.901979453655 608.273890634602 466.27265232681 581.088730601209
"3683" 736.4 517.156362534956 622.544267688779 483.454143450653 597.95058374719
"3684" 736.6 542.381649404559 631.331582155053 507.907578644609 611.921825185908
"3685" 736.8 572.433373824641 641.810190216465 529.802002474362 624.882820481579
"3686" 737 601.840760698392 649.733416567715 564.672307942491 637.240664873993
"3687" 737.2 626.113064947127 649.52476831931 586.474689717783 643.522193789865
"3688" 737.4 658.660982159337 648.45469564855 615.203350033052 648.69184054033
"3689" 737.6 690.895385147199 646.713492045923 647.719400518758 648.532888498975
"3690" 737.8 720.193078917662 644.013925143658 680.7376223865 646.199722769048
"3691" 738 750.059193650434 638.601292985496 711.21173524763 642.966205662849
"3692" 738.2 777.695039625766 627.214993854229 737.878933151655 640.323672668095
"3693" 738.4 805.324852215352 616.524625746778 767.376144562636 630.113697808943
"3694" 738.6 832.976716773298 603.965131207869 795.268546239618 620.008831941858
"3695" 738.8 857.701868813369 588.883521569826 823.766579867479 608.939007034474
"3696" 739 884.261789099502 567.575567762535 848.699333391746 594.542751431951
"3697" 739.2 901.00197121633 549.55717539382 872.852873487085 575.295570983802
"3698" 739.4 916.457677426986 524.932312600776 892.663543723912 558.931403423689
"3699" 739.6 930.924725709681 501.994942981929 908.750950914107 533.555528505286
"3700" 739.8 944.950119048699 474.417502815665 924.260564933951 508.42560925602
"3701" 740 953.787280973123 449.589997651704 939.157472799696 485.328229611139
"3702" 740.2 961.99774327379 419.562439015553 947.113803217415 458.951846303033
"3703" 740.4 969.044528207775 391.969053117287 957.407805875228 430.041294511558
"3704" 740.6 970.951068757229 367.047447775521 967.417509525806 403.775042128862
"3705" 740.8 969.9549904336 339.569001798001 969.900714905996 383.758135946564
"3706" 741 967.711388645688 308.737761624506 967.604311924369 360.028964061397
"3707" 741.2 964.233484918854 282.970645284087 968.135451702633 326.643305422289
"3708" 741.4 961.050582099493 256.427402754905 964.190825013792 294.571523691898
"3709" 741.6 952.11807814329 233.903260532388 960.659602411513 271.871481743162
"3710" 741.8 940.269423308508 204.752785301977 954.083718926586 244.859236068779
"3711" 742 933.97657467821 183.88171824227 947.785879902213 219.622190396052
"3712" 742.2 919.720372953833 163.817639924546 938.085915039099 198.865637794021
"3713" 742.4 901.112073344231 140.39026404404 923.996035300664 172.142659192217
"3714" 742.6 880.845294579223 119.098248689981 907.982016372228 150.620185711501
"3715" 742.8 860.070488362473 98.5455366401613 887.919393236857 128.086630461514
"3716" 743 839.700009868198 83.6014634915074 871.036520181292 108.192066673401
"3717" 743.2 812.30399324399 71.1871290012884 847.934559754558 92.2948277820918
"3718" 743.4 788.034003079229 58.5833989932871 822.530314139178 75.7658657333844
"3719" 743.6 760.637959095296 45.6869895862888 795.897716814968 62.6771771155784
"3720" 743.8 734.50972418637 38.0621296425169 771.875050980728 51.0515846228706
"3721" 744 709.520953414363 36.8595620361028 748.360851673452 43.0777027484497
"3722" 744.2 680.087602675308 38.1402725398503 721.534980814395 39.8644004322071
"3723" 744.4 652.536274757382 37.2622577849815 694.756132421788 39.834557777543
"3724" 744.6 622.941038094194 37.197097854083 662.539127872785 37.8167515416768
"3725" 744.8 593.879745076579 39.960958636735 634.540409727211 38.8754731192763
"3726" 745 562.800218839278 47.5774091445909 604.702834351678 38.7519617142488
"3727" 745.2 537.358802570121 56.6224642799696 574.617476133241 44.2909754865976
"3728" 745.4 507.363224304306 72.4157404723616 547.606632522258 55.8441755369623
"3729" 745.6 481.619796393761 87.9720818812188 516.580402159852 69.565378790113
"3730" 745.8 457.563602058062 105.044178732792 491.158672843588 81.956305974901
"3731" 746 433.382960228914 126.162424440446 464.416879940611 101.853520727588
"3732" 746.2 411.385156372578 151.802796221688 440.701417088867 121.0142245162
"3733" 746.4 395.208639507202 178.089478274488 416.98362114016 145.606206462772
"3734" 746.6 381.958924846351 208.360914082678 400.984714052675 171.371397259092
"3735" 746.8 369.555042151842 238.001375430909 384.878805402341 200.914115609451
"3736" 747 359.269023332639 266.335710719598 374.189026580584 229.873331484702
"3737" 747.2 353.428236310666 300.058796987642 368.220945376716 251.002323366741
"3738" 747.4 355.014367326687 329.856315132427 362.866865294341 256.491122895732
"3739" 747.6 356.645070422351 352.208450701017 360.722388060081 262.856716417277
"3740" 747.8 356.278735632184 368.974137931034 356.931952662722 271.585798816568
"3741" 748 359.550561797583 377.393258423786 360.757763975399 284.80124223523
"3742" 748.2 361.177133683422 384.614191082131 360.864206850589 312.817868057641
"3743" 748.4 362.398129105873 393.246867695381 361.690722365537 349.966020295432
"3744" 748.6 363.176500969018 411.35664016606 362.541903183637 373.008747726583
"3745" 748.8 363.633236663083 437.997027772117 365.117499634186 399.934005141853
"3746" 749 372.788922836862 462.866780256296 363.875516131748 425.313581751995
"3747" 749.2 386.820921557305 488.232889660171 369.3837376467 454.154388868748
"3748" 749.4 404.501939343194 511.729897740369 382.518305996879 480.693695994155
"3749" 749.6 424.59187437843 537.669864916439 400.541627358979 506.550038832966
"3750" 749.8 443.503417280367 564.973838942836 420.366185789317 533.900737001216
"3751" 750 461.42506172059 586.949788356823 437.687942033963 556.659199185352
"3752" 750.2 487.670131361606 605.777720681796 458.080997775376 581.62918586088
"3753" 750.4 515.691323733505 622.657449185067 482.306397099433 601.481340813362
"3754" 750.6 547.005293107735 633.250883822775 510.229971441768 618.673519823314
"3755" 750.8 581.447562902605 641.599963547709 540.337140521164 631.661904921452
"3756" 751 612.379537966865 651.074320226024 573.681071829965 640.1937563761
"3757" 751.2 644.164340487052 656.832765825839 605.406235658009 647.548977448815
"3758" 751.4 675.539908634441 658.146735631011 637.283892074607 654.695402017365
"3759" 751.6 707.111502976913 654.45276330531 668.774020333769 656.360834577294
"3760" 751.8 737.80173950329 644.565993905144 699.099927689168 654.58598795793
"3761" 752 767.249219751404 633.378507460889 729.33906405849 647.535211879252
"3762" 752.2 794.977795317091 620.556956424723 760.024457567719 637.026108386784
"3763" 752.4 826.072146067686 605.832645123211 789.50401459074 621.402343006021
"3764" 752.6 854.515841160339 592.994910401625 819.714634351793 608.851236760063
"3765" 752.8 879.46126779146 571.419800622457 848.203348475526 595.475169449914
"3766" 753 899.705324671282 548.876071901205 873.246649032633 577.392433986921
"3767" 753.2 917.600152612535 525.42507996805 894.887723085595 555.930392295125
"3768" 753.4 931.239590330497 497.56177460556 911.363395864025 531.959983803833
"3769" 753.6 945.458848187396 469.15508437257 928.116371504367 503.570091677711
"3770" 753.8 958.382899454918 442.358908751928 941.456518972034 478.678774029198
"3771" 754 966.830519218426 412.521321264451 954.409777665014 449.382246042314
"3772" 754.2 973.0911170949 382.024923923711 964.300032489272 419.536070498448
"3773" 754.4 973.678076364853 354.336387449252 970.606067762682 393.056376994507
"3774" 754.6 975.601747984165 327.460861933814 972.007501988155 364.525614267903
"3775" 754.8 973.005294956459 297.873877046722 973.644664891525 336.529527185521
"3776" 755 965.799422166031 268.723587439352 973.896503054067 307.595644348256
"3777" 755.2 958.472400454808 241.069478489886 967.18083773853 277.878385678833
"3778" 755.4 948.041621799021 213.47869023954 961.081427426518 249.512089865625
"3779" 755.6 933.85642728252 188.26812712592 951.725440198903 223.45654967612
"3780" 755.8 916.930106340284 161.184179151098 937.077511374173 198.06630218057
"3781" 756 900.460584757919 136.709886039679 921.350434359568 169.28230331799
"3782" 756.2 878.951351068255 115.137160506536 905.619396301412 143.689331624795
"3783" 756.4 856.076041373127 93.6968082617029 884.408305608624 121.923914397388
"3784" 756.6 833.411715453361 79.813515310642 864.793723781381 102.141838377311
"3785" 756.8 805.215971106108 66.4507372085001 840.602455455473 84.8335528755234
"3786" 757 775.629467540406 54.5348562352842 812.299197654343 71.2929371231854
"3787" 757.2 746.307455055065 42.5769339634416 784.551332007714 58.1075044538586
"3788" 757.4 721.104849503064 35.0460912874418 756.809278560437 47.5787266925237
"3789" 757.6 690.866923879458 37.0309307377936 730.449472538437 40.9714420397144
"3790" 757.8 659.536090395521 42.242274893532 697.879310352849 37.264385131643
"3791" 758 630.203596166461 48.7060480789652 667.840812482367 40.4030959539312
"3792" 758.2 603.114486133991 60.1861759172271 639.647935632488 46.2474507768485
"3793" 758.4 577.075337138701 68.59734810704 615.485555228818 56.2105144947214
"3794" 758.6 551.998896564727 66.9714984644166 590.338313739227 64.6476366914465
"3795" 758.8 529.867825657829 66.6804359681885 567.769350623552 68.8963773343136
"3796" 759 513.928749219258 79.8564979865517 550.103242436014 68.5086128956124
"3797" 759.2 500.300627118428 101.025920160152 530.126334149919 72.6642136889034
"3798" 759.4 483.709861738215 121.997473280813 512.344679747354 89.1174414407561
"3799" 759.6 468.963675389526 141.645919953099 494.515866837231 112.392452628556
"3800" 759.8 454.397326724068 164.911879225641 477.332772473299 134.192811625332
"3801" 760 447.48880852506 194.128451731897 460.823540736671 154.971020753662
"3802" 760.2 436.898548595137 221.140312199454 449.678072581686 184.233031309634
"3803" 760.4 423.955834162703 244.062558823009 443.408411822968 210.609196260077
"3804" 760.6 403.506924841548 269.172081615416 430.529619429106 236.967047422996
"3805" 760.8 383.86975811508 292.859839254644 409.472246399599 263.179550315127
"3806" 761 370.789499897162 318.03259480966 389.672282635217 285.121181694635
"3807" 761.2 370.15372254582 339.114888059526 376.783677948417 302.594803923251
"3808" 761.4 367.697124072256 358.566030026128 370.947830308795 322.649088203544
"3809" 761.6 363.169417187717 365.784530393846 371.744710168785 332.880564046666
"3810" 761.8 363.022957575167 363.962292499967 372.936930040007 332.147077621299
"3811" 762 367.022890445891 363.752738361366 373.9668003423 330.866066255322
"3812" 762.2 378.849678864087 370.329935774329 373.052007865722 333.516979423624
"3813" 762.4 393.236519151941 380.385022219262 374.51577037486 347.451633419052
"3814" 762.6 407.145521725333 395.020640463261 384.064985313109 364.870974187514
"3815" 762.8 423.421521915864 410.376825673906 397.915845176835 381.485901882253
"3816" 763 441.401706761092 424.845593435251 413.26910644851 399.072574756757
"3817" 763.2 464.285268879054 443.721105428059 432.589999368455 417.387162052076
"3818" 763.4 482.924956604386 464.746165584636 456.691763277474 436.737888680129
"3819" 763.6 505.560643051237 486.471522413366 479.002729135557 458.731444292978
"3820" 763.8 531.569358646098 503.940482350738 498.804076223943 480.586360208159
"3821" 764 561.816327870108 519.085054674733 525.679809464275 499.796765270111
"3822" 764.2 590.552561331075 534.715748016839 556.467314408699 515.646565359119
"3823" 764.4 619.346731028967 548.268787664748 584.481760466042 531.603394572645
"3824" 764.6 650.945522748797 560.775313294587 613.220351655106 546.704471372924
"3825" 764.8 682.717425280088 572.522274440488 644.152676463032 558.138570019134
"3826" 765 712.581183013717 582.365678683424 675.894345565659 569.090425217457
"3827" 765.2 744.392363581411 596.631274276295 708.040314655281 580.419297939853
"3828" 765.4 772.274650009911 613.204569345754 738.653475554684 593.483927464538
"3829" 765.6 785.333964101917 614.230061015912 753.496046851692 600.368574372623
"3830" 765.8 803.647975741368 606.550266086896 764.207247758872 604.227775701078
"3831" 766 827.309058443881 599.326779564139 789.666120973182 606.810249807007
"3832" 766.2 845.681400469339 592.233443397627 809.999564841329 602.01681021411
"3833" 766.4 850.958297176404 582.536306324569 818.377871609047 599.663722453309
"3834" 766.6 864.075873711729 567.680856259702 832.860274085975 594.016872092706
"3835" 766.8 883.026905845373 550.011756165887 853.868526793079 576.174435149599
"3836" 767 903.273631930115 528.852536607543 875.593855985956 555.101722804527
"3837" 767.2 919.828980443932 511.224637505828 892.473832256349 535.848974656023
"3838" 767.4 927.274044992523 492.517723630896 903.480622905845 526.369470059206
"3839" 767.6 938.78630164658 469.094651103282 920.824222984306 505.053060338055
"3840" 767.8 950.128124422245 442.848817822799 933.253822968829 475.530191148521
"3841" 768 961.415142591566 412.442579362056 945.316669517988 450.031176757885
"3842" 768.2 970.693924290063 386.553603590516 955.357234830101 421.830349700963
"3843" 768.4 971.60899577102 363.74978860243 964.330859802994 399.757735227367
"3844" 768.6 968.280272669849 339.457122578271 967.679816201828 382.4781677383
"3845" 768.8 963.979864845845 312.063375308389 965.56425753128 356.323509255441
"3846" 769 961.663518723012 288.283262752355 963.680123934356 326.408052875968
"3847" 769.2 953.785125241786 261.630161893363 964.102778861154 298.529944765244
"3848" 769.4 938.366093906051 235.389868379858 956.627164128029 272.812683340916
"3849" 769.6 926.863443116581 212.80446286993 946.109230845707 249.147964302666
"3850" 769.8 919.915896919551 188.359765806833 932.685922763227 224.375464567011
"3851" 770 917.10709775701 166.885923274554 924.238912390947 202.747178128293
"3852" 770.2 902.664448272189 147.250145995149 918.547728702768 183.143601999054
"3853" 770.4 883.897727013081 128.656130458848 909.258708440105 157.800895627028
"3854" 770.6 864.14795356609 108.513060813832 889.760334590121 138.572068234803
"3855" 770.8 847.943475040631 94.1965968871952 874.438177314614 120.935739821981
"3856" 771 822.639929003673 85.6256519081941 857.652733740373 105.536212298913
"3857" 771.2 797.037589919872 79.6149214705287 833.671663178948 90.8125737550028
"3858" 771.4 772.80187613231 82.1329419567945 810.651961647565 84.6471374789426
"3859" 771.6 748.960890849848 83.5758279413288 787.962838343322 82.2741304157491
"3860" 771.8 723.767330184201 85.3737626486488 762.373572763765 85.9560178539564
"3861" 772 698.361152621037 81.5104187992922 737.560582489737 86.4881674442686
"3862" 772.2 672.562118551393 74.7017850217305 710.475357968816 86.0321854123203
"3863" 772.4 642.549979939235 61.6713111936702 681.468467517751 78.8216770748035
"3864" 772.6 619.283843400238 48.5560457549503 653.865877300334 66.7390651283872
"3865" 772.8 598.057835750163 44.4291749312765 633.860888443216 56.303731282613
"3866" 773 575.107608150881 46.923237051953 615.157949189612 52.2967694975439
"3867" 773.2 548.261590094136 57.4148833317387 588.637336947695 48.1366464692112
"3868" 773.4 517.435416649514 70.4553790393 557.928756497169 54.9552766403217
"3869" 773.6 491.317302927345 83.776888273412 529.126703584481 67.6466763488162
"3870" 773.8 465.627745386223 104.438128960328 497.938318781717 81.8199797328592
"3871" 774 444.855578047106 129.64850332305 472.373286886975 99.4989505874308
"3872" 774.2 424.319965589989 157.152303841963 449.459941645222 125.255373889454
"3873" 774.4 407.792035937197 187.910406082493 429.63907386182 153.472811352088
"3874" 774.6 393.282778781268 220.171241095394 411.431281936694 182.644927621864
"3875" 774.8 384.441693740884 250.889402879485 397.020510509203 213.870073579824
"3876" 775 380.327852506048 285.0566103371 387.663093163062 245.069777782273
"3877" 775.2 377.794332291015 318.010090822713 382.647088262837 278.752805284636
"3878" 775.4 376.281157268073 350.423306713056 379.388473486585 311.312040365809
"3879" 775.6 376.917524871564 385.791405826918 378.03176912395 345.107318802677
"3880" 775.8 379.484290579721 420.689073234992 377.920761379343 381.198115178497
"3881" 776 381.265920785124 454.298171078357 378.911870757585 413.750837314971
"3882" 776.2 386.898407359015 482.48066859021 380.434347603713 444.757306487721
"3883" 776.4 397.574935670576 488.928924173574 381.64246414867 457.155066783107
"3884" 776.6 415.571014533253 508.790698787772 389.554752416277 469.850269574628
"3885" 776.8 431.050425057338 525.753376739631 404.666843902836 494.238629978684
"3886" 777 451.629600577405 544.976914263733 423.176900386925 516.177901069339
"3887" 777.2 472.170437048011 565.639970736618 444.375175951758 538.929718966683
"3888" 777.4 494.695374421225 586.981503059994 466.740914283698 559.721591014271
"3889" 777.6 515.064878122026 608.659010443302 489.524947687317 581.561135556098
"3890" 777.8 531.412195522504 624.210426855585 505.74041541608 598.253592819021
"3891" 778 552.998661296532 632.698231377464 521.2774217504 614.031412401654
"3892" 778.2 581.978018119027 637.799881763243 540.726072964113 625.169859844015
"3893" 778.4 610.620727672984 644.126365322255 572.029536021772 634.657245527514
"3894" 778.6 639.062563116555 646.744780911183 600.785704111597 640.492114418371
"3895" 778.8 673.663613947793 650.836584070527 632.028369804589 646.075865884518
"3896" 779 699.383836277508 649.383250339732 661.29007563898 650.886777116827
"3897" 779.2 728.592909916684 645.610134497227 688.230556541922 650.546677100789
"3898" 779.4 751.606481784733 635.99720894012 714.414568223874 645.473962902818
"3899" 779.6 772.933224012198 623.323292931437 738.602674945703 640.509852553989
"3900" 779.8 799.464648573171 605.446229799393 764.028868821813 626.861810619989
"3901" 780 823.766330985155 585.976713034897 789.333707114616 612.619142732646
"3902" 780.2 841.773404396099 567.676574206067 814.798754393054 594.844298174838
"3903" 780.4 862.50940810781 545.440896736999 836.076271541969 573.258319457683
"3904" 780.6 885.500796200345 523.678998452821 857.791476589683 551.135374652531
"3905" 780.8 910.35163948611 500.991459745619 881.378967387993 529.50329329364
"3906" 781 933.258740861119 484.221845903268 904.11602476303 507.441555449731
"3907" 781.2 946.103185452584 464.018277288471 923.284177513901 492.070385903631
"3908" 781.4 946.960914853592 440.131339777252 937.011493097042 477.237450190661
"3909" 781.6 951.244567370235 409.126662174614 946.604249082081 450.009797627484
"3910" 781.8 955.070364316946 380.869046914817 948.822254159486 418.261356025622
"3911" 782 959.911673423642 347.384716835451 953.074942157178 385.866796852502
"3912" 782.2 960.273993547241 316.699561878269 958.83628995171 357.812991815866
"3913" 782.4 961.457835258462 285.925820627073 960.26246596034 323.824070707099
"3914" 782.6 960.370386645309 262.228605475271 959.495224014601 300.613401371756
"3915" 782.8 954.258273394215 234.609321955703 959.198517064378 273.311090583453
"3916" 783 943.754064686136 211.49786368841 956.231596326505 246.801982663153
"3917" 783.2 927.674786203611 185.704732825412 945.346019437415 222.081929351296
"3918" 783.4 912.866923039175 161.338388053664 932.637338218749 197.185388853909
"3919" 783.6 894.922340234867 135.600561636006 916.837901562577 167.900530222637
"3920" 783.8 872.676820369105 111.850235668867 898.514175415721 143.31497825441
"3921" 784 848.651436885988 92.5326871777477 878.181564978503 119.177989522198
"3922" 784.2 823.896921336614 75.1000387934595 857.317627209069 99.4578475477943
"3923" 784.4 796.889912064189 60.3548199472357 829.609372603581 80.7026312416382
"3924" 784.6 770.113317485946 47.4818165361281 804.51337378633 65.6958875191739
"3925" 784.8 739.740993948563 42.9643426222797 781.522327256556 52.4527186443054
"3926" 785 712.138963627536 38.8298989526151 750.127331394627 44.6791225150611
"3927" 785.2 680.022317476778 36.3574027339424 719.460903896343 40.9327613680714
"3928" 785.4 647.563984659662 39.3857068431674 689.837507748741 37.4545492180759
"3929" 785.6 619.54391174013 46.5464100629005 658.854466102409 37.7457585417996
"3930" 785.8 591.267128360834 51.401855916444 630.266512951809 44.1660792047437
"3931" 786 560.978111901911 61.4367125589752 598.235354610662 50.0541923179403
"3932" 786.2 529.192265378274 72.5821608670853 571.287206422982 56.9384908421134
"3933" 786.4 499.164234429278 82.061301651394 539.062995668765 69.8152337971886
"3934" 786.6 472.105896275338 95.6658619695078 509.884306089817 79.1959797956286
"3935" 786.8 448.342415829019 114.951854864751 479.536917809468 91.0550427686566
"3936" 787 426.62697011732 140.388523326344 453.339083834484 108.769032274471
"3937" 787.2 408.17755205286 166.237268161573 431.990275325154 134.610451423487
"3938" 787.4 390.332189540304 194.219128128258 413.667134757379 160.187091717134
"3939" 787.6 373.527717964654 223.220160866288 395.573741622858 187.860243490246
"3940" 787.8 362.865150714902 250.671442728016 378.784370017643 214.676266181191
"3941" 788 356.880462067703 279.77889110842 367.992931037182 242.538154109596
"3942" 788.2 361.130596249981 309.887558238739 361.8642162295 268.139826622594
"3943" 788.4 369.549870144114 337.490033969119 357.866815375077 296.525753387341
"3944" 788.6 384.793379341613 359.623495112783 365.556309142625 324.060728226492
"3945" 788.8 401.568789179442 383.463813598324 380.221572940577 350.352969992838
"3946" 789 413.065459174628 410.469721248842 394.50853177017 374.7253947015
"3947" 789.2 427.411210065534 436.460106584138 408.838397831518 401.662216474802
"3948" 789.4 443.0310812222 465.122322396829 422.633984170082 428.287833222805
"3949" 789.6 454.188378573124 491.412602177499 437.631154013566 456.351063392663
"3950" 789.8 469.589120945887 520.012152457042 451.089099989634 485.541393160974
"3951" 790 482.202677610295 545.42552419716 465.625752262111 510.990782714528
"3952" 790.2 484.94816651268 571.557478268025 479.083473117158 534.473047344521
"3953" 790.4 485.897585308055 589.626081851691 484.94940930992 554.743920862255
"3954" 790.6 502.002840844615 593.787253849103 485.948735519158 560.154885406072
"3955" 790.8 525.734572027596 593.28755356464 489.206865059716 580.666808811759
"3956" 791 548.578704712007 588.861248531072 511.443738780442 597.397104230316
"3957" 791.2 572.874645125443 580.895418903993 532.904708542981 594.128910185288
"3958" 791.4 590.943927367128 576.091949083171 545.241255760048 577.267320854974
"3959" 791.6 595.102493074013 573.260387811704 551.760655737815 566.80327868832
"3960" 791.8 597.354233482069 569.242283869508 546.894330466771 574.023918780046
"3961" 792 599.976710191537 567.479390664299 552.918563236775 581.633323558695
"3962" 792.2 607.170667135793 564.690800958949 578.730717623157 580.55761849976
"3963" 792.4 630.355201893469 556.338251523227 595.286627039133 570.474481406707
"3964" 792.6 653.085543879491 550.640966324124 617.506779424126 559.54243346181
"3965" 792.8 677.910921994514 543.358183167677 641.726972539413 554.427161537206
"3966" 793 703.338250469448 535.200580891761 666.480588951479 547.423034638658
"3967" 793.2 728.539912044435 522.071849745264 693.713929223574 538.749178872817
"3968" 793.4 758.8091400382 506.703109823646 723.831066829254 525.137790287932
"3969" 793.6 785.27108587955 492.71262183446 750.660756846466 511.557559974304
"3970" 793.8 812.155346602082 476.440438091112 779.052837940545 496.309168674646
"3971" 794 838.645155596582 457.560702780711 806.699919713681 481.050775346084
"3972" 794.2 863.375720748397 436.087092351962 834.522730441879 460.830562140801
"3973" 794.4 885.508782878864 412.08184058482 859.120557562397 440.713492406869
"3974" 794.6 910.78862650603 389.806059037937 883.275513196275 416.472875635795
"3975" 794.8 937.452660893659 374.287385869591 905.845943449251 395.79871097492
"3976" 795 966.309454282205 372.250825630765 930.556407567813 379.402071125306
"3977" 795.2 962.866824032321 369.044899195725 930.944714263097 377.817330272998
"3978" 795.4 962.670789582947 358.618322918702 932.873148807483 377.928147646077
"3979" 795.6 964.912018546272 341.652187185822 944.920002518977 371.698049786901
"3980" 795.8 967.314852070026 317.787166940025 956.553746741119 353.786578649736
"3981" 796 967.403180268999 292.914937077789 964.345399529023 329.985660391594
"3982" 796.2 954.501936235566 277.197326155699 965.001903737093 312.828801549702
"3983" 796.4 937.959766797471 257.720164980641 958.782989680169 290.400261499845
"3984" 796.6 916.933433067238 248.857013616717 947.887268013119 273.669926555653
"3985" 796.8 894.053369214465 236.750625382007 927.369672233683 257.052714879565
"3986" 797 871.297852188472 224.700855756808 903.966029454745 244.520036989622
"3987" 797.2 849.561520386376 208.177711689497 881.438831246101 230.61566660603
"3988" 797.4 824.891626139211 193.963860340626 856.457530766589 215.464565814075
"3989" 797.6 796.618088644467 184.125634540915 834.1876333895 200.622148734608
"3990" 797.8 768.819268540466 177.911874175141 807.053391942236 187.019254509852
"3991" 798 738.025702627081 174.812967052281 776.527265206877 181.149497944342
"3992" 798.2 707.715582201001 169.190977669405 747.131557148606 176.951891782492
"3993" 798.4 675.305610815421 161.240757794614 715.544257205706 170.627842664744
"3994" 798.6 645.463125253262 152.125460735853 682.578898193342 162.776523889121
"3995" 798.8 613.370783070667 143.260969713605 651.035399441057 154.805412743807
"3996" 799 581.83300938975 131.707458622537 618.361927380958 145.525730911304
"3997" 799.2 549.956046675395 120.367403915474 587.430989817254 134.680343324483
"3998" 799.4 519.012995307794 112.375493745884 557.731203161571 122.963691621417
"3999" 799.6 486.675842507912 106.729748923162 527.244329727713 114.213602359368
"4000" 799.8 464.143067030912 108.090687412054 500.814694222064 109.220366763226
"4001" 800 443.912360546743 124.965373364043 481.039945190941 109.914131154947
"4002" 800.2 424.218868457275 144.585958601996 455.848886401443 122.411591502693
"4003" 800.4 403.966866689609 170.366735103172 431.649503350775 142.134831170943
"4004" 800.6 389.226203028685 197.65223164793 412.292784546718 163.441327866487
"4005" 800.8 377.18272036871 229.458086330617 393.687276046179 189.555717737969
"4006" 801 368.826095438568 259.565798891543 379.196388598282 219.714185665003
"4007" 801.2 364.361967286448 290.24658843096 370.43720468125 251.848368604554
"4008" 801.4 363.339055286927 322.529023629394 366.625464636429 282.591887883037
"4009" 801.6 365.138234562085 354.327139956765 364.783654579984 314.634200860448
"4010" 801.8 368.288732986523 389.216242200642 363.071878494236 348.92301961524
"4011" 802 373.974292864054 420.535334163279 364.881868652563 381.169405364498
"4012" 802.2 383.012597565266 451.008238599133 371.959486382258 413.966496111857
"4013" 802.4 391.300764954616 482.577431768362 380.650573549528 444.007351749088
"4014" 802.6 404.173245737642 500.030393176442 387.127123135169 466.236429417405
"4015" 802.8 423.740175642011 518.867294272812 400.138877761553 488.784324138701
"4016" 803 446.953403673307 540.717922812203 416.691419607688 512.395379591532
"4017" 803.2 473.038768863191 554.976198082882 439.668281056032 533.316659422363
"4018" 803.4 498.271753773876 567.201584955954 463.716515063553 550.069686464809
"4019" 803.6 527.955307129531 575.059562587954 485.516509953912 563.751965022782
"4020" 803.8 557.558757043211 580.620043435169 517.082123255655 571.907061130736
"4021" 804 585.267237440639 580.501627998218 547.056532649551 578.173922174006
"4022" 804.2 616.170448259352 575.105577454431 577.335731281564 580.808774157264
"4023" 804.4 645.93734008894 569.285298434342 606.839808354979 579.384748046262
"4024" 804.6 675.419518781274 563.574022435942 635.229954022513 572.874761096175
"4025" 804.8 703.508453067326 558.703805217182 665.520304371691 567.094212301681
"4026" 805 734.001016092185 549.437652010821 695.952046179265 562.305543985147
"4027" 805.2 761.958698851293 535.150283988148 725.877652952791 552.254443942854
"4028" 805.4 787.488407881705 516.812310107015 755.371719229525 539.350688493935
"4029" 805.6 812.777034316927 497.687870953454 781.495556052161 522.765151822425
"4030" 805.8 834.297379533978 474.61501158247 807.170661555302 503.544370662605
"4031" 806 854.57892371638 450.723995762953 828.867810423776 480.678998775993
"4032" 806.2 874.220734764819 426.04936651111 848.557113401535 457.592421564026
"4033" 806.4 894.146803358 399.142543300768 869.195959878194 435.66267559044
"4034" 806.6 914.013225157615 377.508352592402 888.067232907307 410.233593584643
"4035" 806.8 935.992653807112 354.656253276313 909.123378174663 382.752290925493
"4036" 807 960.012123211489 333.97766256453 931.083342061901 358.488205963438
"4037" 807.2 965.279605824835 321.472658096329 942.133333985471 349.471289020264
"4038" 807.4 964.446244811644 300.251689678105 952.190653944964 336.135689066588
"4039" 807.6 960.377544764685 274.554500398516 959.129829800694 317.12739350437
"4040" 807.8 955.855808604465 245.814457434752 959.427566670808 287.74078765207
"4041" 808 947.301925355078 227.82351407673 958.139177112709 262.618655605524
"4042" 808.2 931.441783665664 202.378028200885 951.339802348713 241.787649469802
"4043" 808.4 916.124866048713 179.984677143287 937.848905529868 213.269401706944
"4044" 808.6 898.830864484155 156.734803903105 922.794046844049 186.6772328648
"4045" 808.8 879.678671105333 131.908880309241 902.468257896504 163.123852860989
"4046" 809 861.7325782556 105.91166966944 883.461737813465 139.460103408187
"4047" 809.2 845.886160630157 91.9582099635036 871.329723599957 119.249743252565
"4048" 809.4 818.018370258188 81.2128792599582 852.398428784622 102.110883030185
"4049" 809.6 788.209403116331 69.6498986084211 829.077050339535 87.1930481143759
"4050" 809.8 758.314684782461 62.1881132799975 798.861300185455 72.1781633792262
"4051" 810 731.10421644248 60.3536171387633 769.648840345205 66.0994327564613
"4052" 810.2 703.599482927725 62.0041738259015 743.681264317 60.3716057232139
"4053" 810.4 671.718022814587 67.6783458436613 710.886256851471 62.8084126544683
"4054" 810.6 639.69299439802 73.2926984516788 679.984746050431 68.4486624181654
"4055" 810.8 606.988484148543 79.6792222341045 647.261393348769 73.9364015748647
"4056" 811 575.339732495956 88.5798830871719 615.314032781941 77.9910659308457
"4057" 811.2 545.538907254603 99.0815458389044 585.499308445386 85.0336183506686
"4058" 811.4 516.652552842062 114.808926148904 556.165272637136 95.9088045679287
"4059" 811.6 491.444100202341 130.426497102128 526.986992566612 111.366694927663
"4060" 811.8 464.788952219485 149.805643813863 498.280535717728 125.895903423675
"4061" 812 438.679350719417 170.533189002579 472.153006824525 144.112181825086
"4062" 812.2 413.4893970808 191.814126815459 444.691415577004 166.986310630845
"4063" 812.4 387.531988440672 213.51862483095 419.10559054657 186.576181942508
"4064" 812.6 370.572524189188 235.23598787582 395.28845514646 206.322451351432
"4065" 812.8 362.908721797737 260.266401968471 380.511902672495 225.649858718025
"4066" 813 357.795806544741 292.120987208457 367.99155087798 251.61838277809
"4067" 813.2 357.381274056234 324.282145936341 359.863302683715 281.363579896861
"4068" 813.4 361.704908272001 354.675735445996 357.755776422366 313.790641720655
"4069" 813.6 367.228216284101 385.949587305023 360.981028743024 346.61659644522
"4070" 813.8 372.887991084998 417.641028574546 366.780572259713 377.547569049663
"4071" 814 379.196507992675 452.017319039629 371.721318095413 408.536877182998
"4072" 814.2 385.033616619677 478.61384267237 377.944219664034 439.746030229374
"4073" 814.4 398.925286216908 495.563546596488 382.363426950188 459.561978862668
"4074" 814.6 419.151269323386 516.447403214083 394.406968717347 485.271835793752
"4075" 814.8 440.685447233144 540.14596549781 414.263964867637 508.40606933424
"4076" 815 459.35701590497 563.359584721606 434.640546374546 533.178986438417
"4077" 815.2 481.548439653057 588.239582542106 453.678841745027 556.624038056344
"4078" 815.4 502.043029157232 611.267111298572 474.899420397427 579.634095028494
"4079" 815.6 527.437990611527 626.178280586957 494.372677715144 602.379530925129
"4080" 815.8 555.234218605543 636.345943586285 517.579291468908 620.907805810915
"4081" 816 585.802968635411 643.941336876401 546.178666238483 633.268641244615
"4082" 816.2 615.637404976317 652.104788965211 577.318080632659 639.364117218369
"4083" 816.4 640.204633409076 652.53752251067 602.501560915035 646.056695787
"4084" 816.6 672.160193881823 650.094578372287 628.490992929993 651.197556094221
"4085" 816.8 699.905537638773 645.391735441739 660.248708445974 648.986114356517
"4086" 817 731.322026178977 639.068734283679 689.846782677211 645.205979612982
"4087" 817.2 759.863565471473 633.982017683827 720.542807432776 639.790942998512
"4088" 817.4 783.324230705136 621.9388543371 744.413678382797 635.84857680028
"4089" 817.6 808.542712214696 605.074819322044 773.582592547541 626.198982616934
"4090" 817.8 833.798849591177 587.886548032233 800.015974133673 612.179151817254
"4091" 818 859.502590844643 570.685966442557 826.665871827802 592.003148759467
"4092" 818.2 886.694813861964 552.585885375045 851.457200170827 574.494828249901
"4093" 818.4 908.010926955211 533.337333762591 876.910182805028 558.710000832352
"4094" 818.6 923.576463796614 511.998861146184 899.148874819623 541.136201707602
"4095" 818.8 938.224622787793 482.127106459117 916.953195669687 517.86429688566
"4096" 819 949.163342870462 455.794472111871 932.927491825846 490.569361474717
"4097" 819.2 960.023355746359 425.949493356877 946.566128995282 463.872908523649
"4098" 819.4 968.715898043789 399.221613717662 956.984740127627 436.374782796373
"4099" 819.6 972.260722958228 369.198976985322 964.102306524892 408.803770952563
"4100" 819.8 971.621244758745 338.520333125859 969.716786701453 381.060031064812
"4101" 820 970.905849392402 306.85723780067 969.283949326934 348.811362415487
"4102" 820.2 965.926906352253 279.930306747584 968.75507130015 320.618449002113
"4103" 820.4 957.883222262918 250.298749531202 966.289005752038 289.823735052737
"4104" 820.6 950.498313019221 221.915080926123 960.123765372944 262.119070263047
"4105" 820.8 939.390722707362 199.154175787018 956.294549657138 240.293399647026
"4106" 821 924.445047080882 174.621440732663 942.990975687933 212.606378132434
"4107" 821.2 906.698525543273 148.548291810028 929.359510022385 184.181889877096
"4108" 821.4 888.390789480821 125.188222504279 911.66447697117 156.160988971461
"4109" 821.6 864.412425791525 103.277012252373 893.176757694811 132.368641821377
"4110" 821.8 840.13541722741 87.2593591572851 873.180575658406 113.736257398245
"4111" 822 813.827803655517 72.766059514879 849.638839766571 94.1153939615712
"4112" 822.2 786.527364500812 60.1499722175265 822.535283057424 78.8564324514008
"4113" 822.4 757.285223450763 51.3298398615907 795.594192158412 63.701785771965
"4114" 822.6 726.117613188093 47.2927740044134 767.259412322604 53.147342086261
"4115" 822.8 695.800940931398 43.445331218131 734.57652932222 47.0365248247022
"4116" 823 663.746123442176 39.633422026258 704.923307578582 44.6885688340487
"4117" 823.2 632.491532847778 37.8421335001062 672.552819912967 41.9208412246997
"4118" 823.4 600.635805019316 41.7583847944473 642.025348660499 39.3193356636786
"4119" 823.6 570.753946611738 46.7425773672847 610.055358067691 40.7567312529168
"4120" 823.8 539.908824968991 54.3805181065455 580.540900231115 44.7047797864466
"4121" 824 517.734551327523 66.4692212358981 553.908943495928 51.5408810359678
"4122" 824.2 495.58181600747 84.6910348720166 528.554455623807 61.1103303662022
"4123" 824.4 472.746050892564 108.582704045723 503.380519231149 80.8828757871052
"4124" 824.6 452.065774548087 132.535162525009 480.992331298823 104.219672926459
"4125" 824.8 435.413036683464 159.707294493798 458.744643831606 126.337210435002
"4126" 825 422.04525982309 187.10686931878 439.03685218719 150.471903566076
"4127" 825.2 412.501868084214 217.293552413353 425.59354852579 179.599928628182
"4128" 825.4 408.673609891125 250.454092662279 417.641084432011 208.162894268477
"4129" 825.6 411.041507909346 279.560344730471 410.253371902417 238.762470404905
"4130" 825.8 413.826510033419 310.195192353218 409.728533996186 270.255464417549
"4131" 826 417.709799972469 342.417832682556 413.17087838476 299.811708059052
"4132" 826.2 422.890807049922 374.128106619171 415.551449358053 332.825251243366
"4133" 826.4 431.890236251697 403.398243277583 420.704600055084 365.846289847177
"4134" 826.6 444.358835596056 433.617168520571 429.673439349768 397.029575949702
"4135" 826.8 456.857221050499 461.271545620364 440.5852575982 425.444754525466
"4136" 827 473.378175626872 488.228713667758 453.403102578027 454.18806630734
"4137" 827.2 490.632273224988 518.233470003328 468.175897482734 480.784796074102
"4138" 827.4 508.070385787348 543.63309895246 485.311728625647 510.060075142554
"4139" 827.6 527.401504213358 572.128349120828 504.230869078374 539.694629304555
"4140" 827.8 541.535673516351 600.947455925246 520.793988392924 565.47736345135
"4141" 828 550.613573816302 628.242266006509 536.690806663647 593.660041991923
"4142" 828.2 563.84819176931 634.412297302325 541.597702950315 603.483005263489
"4143" 828.4 584.930778993709 635.002624443127 551.542407978408 616.707762439224
"4144" 828.6 612.255723458271 640.754884516 570.75955634905 626.894076277934
"4145" 828.8 638.564818051433 643.624207683031 596.84919885816 635.807942785247
"4146" 829 665.996222844281 648.208007336564 627.401073033178 642.093361862027
"4147" 829.2 697.904229846879 649.532068074164 656.08345145875 645.227162631032
"4148" 829.4 721.340096638132 644.143599121915 681.09590330971 649.659992676143
"4149" 829.6 746.100906802021 636.592366633087 707.062998449657 646.46036860602
"4150" 829.8 773.267880555327 625.028634168929 736.134618949427 639.39114921266
"4151" 830 800.816734059819 612.475159366249 763.97071863727 629.100442859524
"4152" 830.2 826.067407376187 599.403634581453 789.551054955868 617.373793361594
"4153" 830.4 852.112671404041 582.378430945059 817.028201487947 604.961355754954
"4154" 830.6 876.696323394431 564.875283587803 843.498971863622 588.290965658915
"4155" 830.8 899.97655247197 545.007058434611 868.426090100123 570.389686529893
"4156" 831 913.742225146914 522.884181828934 888.307803799413 553.225489189879
"4157" 831.2 927.068799904799 497.186066673325 907.006805878637 529.731945412456
"4158" 831.4 941.023229364877 467.626403524701 922.329700370642 504.982726356823
"4159" 831.6 951.57005311637 441.472194929982 936.978281520524 478.946070176137
"4160" 831.8 962.238702000643 410.111707788978 947.701213962351 450.584166440953
"4161" 832 969.853671009919 382.864947177494 958.814975472682 419.192577066675
"4162" 832.2 969.233420946916 357.294283450828 965.423074304089 397.5979350047
"4163" 832.4 963.042416258488 329.126634143535 968.30554275526 368.420014833557
"4164" 832.6 954.484365904665 299.577691839173 964.286221443377 337.938426598269
"4165" 832.8 943.643625072563 269.823843121005 958.13612222672 308.725492692111
"4166" 833 933.08852665471 242.621052527326 947.479105353035 278.40351399016
"4167" 833.2 919.096034754366 214.696711574988 936.31600327808 251.444885398382
"4168" 833.4 900.415752382852 195.153816951203 924.999360308962 225.413915222156
"4169" 833.6 875.766767235963 177.631113222151 907.2083425635 203.13706593556
"4170" 833.8 850.754293103879 160.858062642326 884.901869425741 185.31203898378
"4171" 834 824.131093311694 144.711070639206 860.612094124241 167.786301015623
"4172" 834.2 795.108310810363 131.435703146026 831.690222253031 150.704840914537
"4173" 834.4 766.402520469398 120.677390061569 804.421740567021 135.643146463007
"4174" 834.6 736.83734480044 111.478562919638 776.136803458311 122.107987838318
"4175" 834.8 705.135559577286 103.454478152341 745.24929202425 112.106456338226
"4176" 835 674.975544571776 96.6698334937033 713.962702310629 105.260629778057
"4177" 835.2 640.819361884118 89.2386150461298 683.45318795149 97.1034436167055
"4178" 835.4 610.541254664273 83.4884916904535 650.759114286542 89.5969991224932
"4179" 835.6 578.693554328023 80.1365711283098 619.145841019842 84.1975362134632
"4180" 835.8 546.448523229163 81.1268088453663 586.964741998109 79.7326080421383
"4181" 836 513.771128568553 85.1787533307499 556.066106184877 80.8603251214455
"4182" 836.2 482.574365365268 91.7545104369633 523.819248923534 84.606281009475
"4183" 836.4 456.709923453516 105.831422314695 493.435061741722 87.4862461472529
"4184" 836.6 436.819351207608 124.939549278587 465.717300741356 99.9465488612126
"4185" 836.8 422.349391562091 150.939098161872 446.284464660434 117.377831277057
"4186" 837 411.294721801309 179.818286014476 428.621496681435 139.741126153635
"4187" 837.2 403.216221770962 208.88786672175 414.836819320343 169.538812935996
"4188" 837.4 400.220222418472 240.305954958794 406.320917028303 198.597987757649
"4189" 837.6 404.900576890806 270.861195318118 400.652140231638 226.852198397126
"4190" 837.8 412.105681947585 299.331009550581 399.392499957813 259.808706347481
"4191" 838 420.263046377094 327.726114009582 409.590101607 288.800040422951
"4192" 838.2 432.290474059344 357.25407217851 418.510056020599 317.052235474506
"4193" 838.4 447.110768765282 383.886258955058 428.308411441028 349.051178332599
"4194" 838.6 468.456864868793 409.441824340423 442.09352015333 378.460684891513
"4195" 838.8 494.353739726724 430.708875620886 463.213281358093 404.494880488449
"4196" 839 521.643127914332 451.479519070615 489.584579321461 425.783995897298
"4197" 839.2 548.333106407851 469.216440151723 515.808295211266 445.916356471966
"4198" 839.4 577.027251985172 486.387487994908 541.968034692517 466.325682226227
"4199" 839.6 607.127260660297 496.967525164932 568.891026987836 483.699478572196
"4200" 839.8 638.216300611733 503.965341528319 598.492495180081 496.56915858813
"4201" 840 669.395272041463 509.46257472019 629.955520165449 502.28074590723
"4202" 840.2 703.278150641721 510.339628039243 660.830580751086 508.376728340943
"4203" 840.4 731.930658978641 503.866457469761 692.640770017047 511.307123640465
"4204" 840.6 764.340766533357 493.573887684912 724.260761847692 506.859305561415
"4205" 840.8 792.5802432442 483.685920038207 755.223362099239 498.13676932851
"4206" 841 821.516899603682 469.122652506061 785.509839681804 487.278080453464
"4207" 841.2 850.817777901822 451.394497647801 814.15983779714 474.289121516569
"4208" 841.4 874.993141001735 434.446216980752 844.07495028368 458.139446305094
"4209" 841.6 902.700360215423 417.135312719428 868.798952763721 438.026147112018
"4210" 841.8 931.825707512563 402.269293737445 896.519631190853 422.15230899604
"4211" 842 959.404531088845 390.848335213727 924.662510301469 407.282258583709
"4212" 842.2 965.376387077592 378.897589053134 935.833031828208 400.864064684574
"4213" 842.4 968.702112610719 362.326333666672 947.185726356 393.158316435663
"4214" 842.6 968.637251224447 349.483362487223 950.935820999869 388.013302850739
"4215" 842.8 970.873576609107 332.035395979064 956.688752905306 373.564806566224
"4216" 843 969.609206517864 318.851683885987 965.963413276315 353.655705242524
"4217" 843.2 969.219575790204 298.628879394983 967.347959246127 336.320575276007
"4218" 843.4 964.57094249671 278.512041961032 967.332016812115 318.242760904003
"4219" 843.6 958.93671587793 255.112662046426 965.898830081959 295.021071411722
"4220" 843.8 952.43436546341 231.33186634504 960.560676917962 269.844124246316
"4221" 844 943.770802522791 207.508406444537 955.45995369812 245.249256885745
"4222" 844.2 930.565925829755 185.053017097426 947.546407730983 221.325133550953
"4223" 844.4 914.030639696204 159.945220743706 937.156904210977 196.270293213054
"4224" 844.6 898.312419575131 140.096616928154 921.07146826958 172.488775381066
"4225" 844.8 879.290234696876 122.230309059794 907.148527757404 151.684431286364
"4226" 845 858.291771750567 103.552621623881 887.322443044547 129.435595559685
"4227" 845.2 837.647314860164 84.0235679648059 866.437436286128 111.630822535001
"4228" 845.4 813.104834917455 72.4445969590025 848.689963611361 95.1674914160236
"4229" 845.6 786.208568219656 59.335640366365 822.308387338552 79.668083759353
"4230" 845.8 761.224640451824 47.289019034507 796.408626518637 65.4525106680195
"4231" 846 731.9508898202 38.2272313601406 769.836554589649 50.0663395753306
"4232" 846.2 702.818591871176 36.9457840417462 743.539240091719 43.0365684290503
"4233" 846.4 673.701633840457 36.9519783817516 713.816342515726 38.6451945272509
"4234" 846.6 641.657948408582 39.4962190673712 683.654301663203 37.4551699138144
"4235" 846.8 610.285309697856 42.688309063734 651.769606037784 40.5989170843142
"4236" 847 579.83488290115 45.2094696361605 618.384670180594 41.7582627294796
"4237" 847.2 554.290600049151 49.3272115626907 592.944438012038 43.8229516762957
"4238" 847.4 526.613390511585 61.2542521684275 567.286087568714 50.5996208248469
"4239" 847.6 502.711413818057 76.6868537125311 539.290074794971 56.6359690684729
"4240" 847.8 476.856442568449 95.6790225881346 511.227216296256 73.2350768241861
"4241" 848 452.947857982098 113.618000389511 485.654712102129 91.6850543156076
"4242" 848.2 432.486590351902 132.542614438242 462.17561354258 108.24300197906
"4243" 848.4 417.607743197737 158.045155188679 441.389383889441 126.702616934272
"4244" 848.6 403.567813813837 187.501473861071 425.221954835418 151.464994902163
"4245" 848.8 391.536115237369 217.590230603367 408.349598141055 179.82888656101
"4246" 849 380.896689176358 247.99342996066 394.68747800354 209.109194990887
"4247" 849.2 371.069780071577 279.057502928468 384.085562896835 239.697459269869
"4248" 849.4 361.497467716204 310.426785197709 375.857200500975 271.659035279367
"4249" 849.6 357.923890200618 339.116427046281 365.949319699265 300.772074507148
"4250" 849.8 357.341136361949 370.509089225462 358.3513601056 328.291767255946
"4251" 850 358.667848092816 400.676896363542 356.339367512536 361.018913569807
"4252" 850.2 363.716182146043 432.805254406824 358.854745129251 391.807973040177
"4253" 850.4 373.424396560046 458.218632182843 362.000441887854 421.098622187782
"4254" 850.6 387.562504652272 484.075130580411 371.194209471705 448.10787930471
"4255" 850.8 404.639765419687 510.897350363319 384.395103033978 476.556670672766
"4256" 851 425.355179800377 535.855584344616 399.565425766519 502.871337689254
"4257" 851.2 442.924850767773 560.663969493016 419.89025454326 528.144262425475
"4258" 851.4 461.615962974939 585.629774563304 438.929663743561 553.178409528905
"4259" 851.6 482.234343032097 603.579784583152 455.172456013457 577.203870797275
"4260" 851.8 509.930100030631 619.782285449257 472.892749326767 594.689906643675
"4261" 852 533.608315266382 630.141355797875 499.831368136496 611.720126037386
"4262" 852.2 562.323954062329 636.644931627161 521.526484735604 624.147856689322
"4263" 852.4 592.479753252859 641.610086197502 552.479080392147 633.557781263202
"4264" 852.6 624.564692212903 645.030065618887 585.243411313976 640.277663905843
"4265" 852.8 656.164916908428 645.636964164326 613.609415993874 644.949755349213
"4266" 853 685.749372986494 646.362691024059 645.523420844044 644.833274720033
"4267" 853.2 714.768361079738 645.18783287384 673.634745425285 644.265480489287
"4268" 853.4 744.240779011102 636.054083459488 702.551097011546 645.536672127164
"4269" 853.6 773.642859481994 627.957401850684 733.26353655697 638.706176989031
"4270" 853.8 797.928284299115 620.323930665608 760.997605317822 630.515362427258
"4271" 854 822.380021875879 604.429704509021 787.297819824018 623.200732721244
"4272" 854.2 848.18949709926 586.762852650908 815.000196499624 610.164540009359
"4273" 854.4 873.427239287931 569.928375363574 838.13681219048 593.225302413298
"4274" 854.6 896.960317035599 550.396433868262 863.725069142173 574.932241456354
"4275" 854.8 915.269842622551 528.31337378399 887.294393543976 556.984902043082
"4276" 855 928.500625089263 502.495636580031 908.337021051487 537.274393546403
"4277" 855.2 941.296718076356 474.49790554934 922.333111163595 510.556411402793
"4278" 855.4 953.937875572788 445.065871093472 934.950182555882 482.563187115007
"4279" 855.6 964.5444658004 416.942092150101 949.976614558044 452.403379701157
"4280" 855.8 971.167184577011 387.029539277927 961.234520930376 426.467246494852
"4281" 856 973.334580382169 360.042784610389 968.957706416109 398.942826356866
"4282" 856.2 969.821620133046 328.859937712525 972.17603781718 372.744299652437
"4283" 856.4 965.789407109221 299.843101547776 970.798752568814 342.013285239481
"4284" 856.6 959.995273052031 272.332464547856 966.755368814568 311.37895641341
"4285" 856.8 952.425393795366 244.191738612618 961.003540612797 282.61908932116
"4286" 857 944.243120453638 212.519333194867 954.075962278413 251.264590997142
"4287" 857.2 935.727779387537 188.724807777284 948.694948428715 225.159294553965
"4288" 857.4 918.323896674203 163.130373518805 939.46586496634 200.571529194208
"4289" 857.6 902.334489894381 139.487201539858 927.425675538041 174.099944914189
"4290" 857.8 883.671117943393 118.625999141009 907.355676751882 152.446065864349
"4291" 858 863.678767045939 100.282149837843 889.861524423778 130.315863814969
"4292" 858.2 842.981787036157 83.1464961715592 872.192324241728 108.903723460767
"4293" 858.4 818.309165620171 66.3999598077273 850.922991781694 92.0974962642815
"4294" 858.6 792.948547547476 59.0784186286537 832.041457333847 75.8321079480404
"4295" 858.8 766.459789375824 51.1888232462548 805.911361491526 65.4630679209218
"4296" 859 735.47130684684 45.8213715463445 776.106819796628 55.8150949002167
"4297" 859.2 704.601266021302 43.506110090968 746.464530817916 49.046839775309
"4298" 859.4 675.28810997954 40.8984148815658 717.083724589695 44.4523475064721
"4299" 859.6 643.268653318593 38.6147753174227 686.007090198384 42.9111262038012
"4300" 859.8 614.291699023041 38.0112815204918 653.485167725854 41.0283653075989
"4301" 860 583.923756558288 43.4095103336457 624.896545726068 38.2818590737347
"4302" 860.2 554.585891150244 52.8820265759738 594.999333494884 41.6794746744539
"4303" 860.4 523.885188862335 64.1812661935245 563.657199535749 51.785474482761
"4304" 860.6 499.42981137728 77.3563862248968 535.539649404934 61.7576426263665
"4305" 860.8 473.886762914857 97.2195719165754 507.945944489787 73.749549178101
"4306" 861 451.069516968973 117.886875778647 480.458005051006 89.6452237646388
"4307" 861.2 428.488342292001 142.88373649234 456.942317996443 111.80359418211
"4308" 861.4 410.210552212273 166.88251810629 436.072125550528 133.991917640047
"4309" 861.6 390.315478711029 194.311702567667 417.144126595506 158.864330573656
"4310" 861.8 374.4713858955 217.918221989859 396.928102301105 184.143961420755
"4311" 862 366.443465379309 240.605842731003 381.432918309423 205.27798837832
"4312" 862.2 361.89232382328 271.679566011471 372.354509410249 229.760314750426
"4313" 862.4 357.034651134757 302.168476657837 364.017408607196 257.098399779334
"4314" 862.6 354.570469847622 331.778051658648 358.173596489352 290.895900200642
"4315" 862.8 355.872858431063 359.941229211427 355.987658757533 320.56412583659
"4316" 863 357.694194856682 390.991871511581 354.849757479618 351.645443065446
"4317" 863.2 363.79718297236 421.163483335911 357.192175713583 381.305684391106
"4318" 863.4 372.735299283758 448.387620406755 362.016926456008 409.991301797993
"4319" 863.6 384.041209450414 479.898336065119 369.544536207498 440.394184156835
"4320" 863.8 396.91232668308 499.879710400326 377.584124152295 466.820794204672
"4321" 864 417.423653509354 526.187789613269 394.996993888616 491.269843085744
"4322" 864.2 436.943165402168 550.743336115791 413.157801624 517.410958494176
"4323" 864.4 457.652234457783 577.890068398693 432.287252047662 544.033550223247
"4324" 864.6 475.838769268621 595.526290806344 450.836060192205 567.674208908084
"4325" 864.8 504.638060588949 610.172119942277 469.526918201575 588.597612913357
"4326" 865 533.262526506851 622.82365885953 497.181870390339 604.824825757811
"4327" 865.2 564.259579609394 636.460468447119 525.022216642127 619.214484217766
"4328" 865.4 592.194612975749 646.63583103488 554.253501904959 633.706369683055
"4329" 865.6 623.401309087969 653.827576025962 583.270339922329 642.780582660602
"4330" 865.8 652.806658772849 656.397257645395 612.507533888431 651.595108962939
"4331" 866 686.354035489148 656.163552469777 643.791062938377 657.996437168153
"4332" 866.2 711.478972555439 653.999195364946 673.6246057182 658.548503097821
"4333" 866.4 741.357570989839 645.450198789199 701.22056973739 654.195355242717
"4334" 866.6 763.870648598808 634.493388688888 727.958714074861 649.634559247303
"4335" 866.8 791.612025858365 619.31212200641 753.193200315214 637.36825918544
"4336" 867 816.367589564357 603.38318923889 779.993228783934 624.69155197374
"4337" 867.2 841.055322827099 586.085608560314 807.570934571643 610.000749438125
"4338" 867.4 864.449380132168 567.89997713041 834.761374697786 592.692534097346
"4339" 867.6 886.865452181951 546.314998944927 858.017043584749 573.284515069056
"4340" 867.8 905.387315385016 522.924378434774 878.422116889487 554.053836104479
"4341" 868 923.481155342888 497.499488296109 898.359764260914 529.884424585916
"4342" 868.2 941.393748718816 472.879360649403 915.143759505014 506.519582750705
"4343" 868.4 951.860609349026 450.923956759165 932.705373147589 483.261798475626
"4344" 868.6 960.481170516722 425.020057191 943.199178302046 463.038613680902
"4345" 868.8 966.747986866148 401.853004129742 954.114082379052 441.89547578957
"4346" 869 972.225806067196 368.917978731484 961.973733491402 406.864262595913
"4347" 869.2 973.903919892612 341.371755968179 969.217074109886 381.023602522389
"4348" 869.4 973.375298787248 312.054871799302 974.418180401741 352.754068290238
"4349" 869.6 970.137992926618 287.827221508464 972.875212142133 327.831286304329
"4350" 869.8 962.357627944568 259.828777808942 970.980250647863 300.360791825146
"4351" 870 949.403755871418 225.603938291259 963.02921454474 267.248658880647
"4352" 870.2 938.321215731002 201.46354191449 952.526041205254 237.331823973442
"4353" 870.4 926.441236446008 179.082250008729 945.857302001204 215.188613857759
"4354" 870.6 912.058528606144 155.086384729453 931.584350741634 188.413934945161
"4355" 870.8 894.327856952977 134.138027708617 918.380722551733 165.337380482148
"4356" 871 867.685500729625 110.980931339372 900.196695630534 140.593102286386
"4357" 871.2 848.223917336463 96.2391238998577 880.679515747285 124.427030546467
"4358" 871.4 826.553461873029 79.419390650302 859.088620498972 101.980602527897
"4359" 871.6 799.137758913396 63.5386435994024 833.599370701148 84.6160641306456
"4360" 871.8 770.964398604295 52.2599572568723 807.499819117977 69.9147891654071
"4361" 872 743.074747457695 40.597982421679 780.227145335122 56.0380187902909
"4362" 872.2 714.870867350145 35.7228649585961 754.370736169599 43.6099922904479
"4363" 872.4 685.072508513254 33.4405687039308 724.0516534621 37.0543759441079
"4364" 872.6 652.925796663076 32.1168912140255 693.546243177916 34.4371856731579
"4365" 872.8 620.981802556616 33.0328625298476 664.344052687584 31.8355367348603
"4366" 873 592.118439362611 39.0878177266489 632.995080549769 34.0421603006305
"4367" 873.2 560.414752079798 48.7998365128968 601.438119452759 38.8506757387997
"4368" 873.4 530.436916943687 59.2630827840221 571.931777291188 44.7855438704443
"4369" 873.6 505.075942540986 72.4822317209741 543.290509699445 53.3031599757976
"4370" 873.8 478.749027353959 90.4904319720487 512.675418930447 68.9572380048685
"4371" 874 452.998591070335 111.813704776715 486.505140423095 85.0063885695749
"4372" 874.2 428.710776687243 133.283516209287 461.045330114586 104.676284894881
"4373" 874.4 411.884159391684 154.182193001717 437.695028101767 124.58484410752
"4374" 874.6 394.451516707533 183.653385087941 415.490552986102 149.945158336401
"4375" 874.8 378.247995045694 213.48905265293 400.503095497112 175.589397424924
"4376" 875 365.033728324072 242.466553877475 384.109199460161 203.020452107237
"4377" 875.2 356.339132277306 272.84151181093 370.024995448435 231.579940594954
"4378" 875.4 356.22642851045 295.206074138034 360.270638627618 256.727818865017
"4379" 875.6 359.601715307978 326.139256951048 356.444914277372 285.95721919381
"4380" 875.8 365.577954581658 360.033688456744 358.093465106341 317.291592071821
"4381" 876 372.146950549763 391.595673900037 362.869535393982 351.95636432248
"4382" 876.2 380.045754549814 422.959712332732 369.394578121233 384.754173395116
"4383" 876.4 389.417665738941 454.274225562054 377.286547075498 415.427495289636
"4384" 876.6 398.015240853284 484.515661291647 385.791655444204 446.337181259836
"4385" 876.8 411.259603283348 510.652395595127 395.62642885292 472.544485328855
"4386" 877 427.47789870957 536.602994262999 407.299792697358 501.429304604563
"4387" 877.2 445.494927100826 563.385673106006 422.874773691212 528.739518897063
"4388" 877.4 463.365237120873 585.490347614415 440.319814961134 554.167437966739
"4389" 877.6 486.903874420354 603.553468023629 457.619278435177 576.140287345597
"4390" 877.8 509.934939465997 619.912840810551 478.28578883206 596.910079985101
"4391" 878 538.067167149502 634.308156390847 502.389472801277 611.629317538286
"4392" 878.2 566.145294898533 643.851369468511 528.581617864604 629.822731539237
"4393" 878.4 590.499179106942 646.034170062499 552.053533781393 639.315538275068
"4394" 878.6 621.900984711729 647.606125029075 580.173308103463 643.858150962963
"4395" 878.8 651.559775029321 647.563246011811 610.425970095613 646.542097510056
"4396" 879 680.106762170306 645.051455965092 641.128367890275 648.423589994499
"4397" 879.2 705.649223997836 637.511902465629 667.708554868997 645.444001645682
"4398" 879.4 730.018477639311 623.290340883184 691.117279883657 641.801799560004
"4399" 879.6 754.466514540426 609.268296268113 716.849386304686 629.903905894081
"4400" 879.8 773.05803255996 595.59004165608 740.712259284624 613.017049975927
"4401" 880 791.358955649857 575.735274444334 763.906444059452 601.642026832408
"4402" 880.2 809.868839395561 550.912502364849 786.300031474882 582.513041782711
"4403" 880.4 824.897288049185 522.202754563451 803.837600723938 561.402844965528
"4404" 880.6 836.683699865176 498.97595052087 819.251977363727 533.334788757936
"4405" 880.8 851.713802639765 473.53738074682 831.537039824711 507.840264394962
"4406" 881 864.511238349524 445.432734263023 847.466871436917 483.007909964692
"4407" 881.2 874.998669303691 418.036083352519 861.51547430873 454.335866952821
"4408" 881.4 884.273382282534 388.208366105333 872.344284648884 425.922033958993
"4409" 881.6 889.861428818946 358.568331969953 882.208931411358 396.33872053354
"4410" 881.8 891.057536532242 326.63265336283 888.475535797546 368.924446779857
"4411" 882 896.081130583317 298.483413262648 889.9132584933 337.203956589586
"4412" 882.2 907.420579841634 271.181768925348 893.832890384367 307.758441448796
"4413" 882.4 923.173477754495 253.503026319756 901.044514642377 283.198460905775
"4414" 882.6 942.750861220963 243.791009742456 913.336482439617 264.918893945302
"4415" 882.8 942.978413262484 236.784676872958 916.785580239375 260.50301921954
"4416" 883 934.392478016791 219.66122149022 923.143344857193 255.22516694296
"4417" 883.2 922.726666000523 205.325314640085 933.210824287845 239.848735454723
"4418" 883.4 902.249972336858 188.301623875996 926.272586557132 220.474185331974
"4419" 883.6 878.064050280588 175.96411713273 908.848561709042 199.200055646011
"4420" 883.8 852.56306476951 166.821191645956 890.490581539106 184.485879280227
"4421" 884 828.301388529612 161.894895789633 866.962358451887 174.636557638167
"4422" 884.2 800.257017055003 161.57161693386 837.996595003824 164.581325531881
"4423" 884.4 770.478219164967 159.6019162933 810.6278878563 162.137161340681
"4424" 884.6 739.400783681362 158.686804010453 780.548616597338 161.066779241652
"4425" 884.8 708.87236009386 161.415846448936 748.120406065215 159.714638430266
"4426" 885 678.57240739272 164.910504418996 719.082957172297 160.320474527256
"4427" 885.2 643.102123009423 169.100277380753 686.684232377567 165.152832514785
"4428" 885.4 613.771752951012 174.639293416461 654.067571143342 168.006156044489
"4429" 885.6 582.259071460466 182.923264464708 620.315841246953 173.360748971028
"4430" 885.8 550.589226207236 193.596554173496 591.222569617243 180.84449267002
"4431" 886 521.839138324709 203.893036892308 559.155658294155 191.495817183135
"4432" 886.2 491.778410064571 215.074940999797 531.258503816029 201.645728759643
"4433" 886.4 463.365378454203 228.360761149292 501.765885980579 211.164106710224
"4434" 886.6 435.386016748028 245.126255112272 472.732945500975 222.811814802898
"4435" 886.8 410.581453132089 262.689496132323 443.514624338727 240.975806023788
"4436" 887 384.781736446424 283.705973293119 416.754653598206 257.857944465956
"4437" 887.2 364.909834873361 301.171554551081 393.170727358129 275.140392501892
"4438" 887.4 367.573174150859 314.773047131362 385.870549965583 280.497124814756
"4439" 887.6 366.865940583527 338.770834289101 376.143742742968 299.608877513209
"4440" 887.8 366.591468438361 367.476004343727 369.480434067775 326.155346371203
"4441" 888 364.893519462969 395.026492453336 367.779915137363 355.345863080336
"4442" 888.2 368.631052499435 426.487460421372 366.795214918719 386.655121383159
"4443" 888.4 375.251951455529 455.537746119335 366.163241209685 415.76907852516
"4444" 888.6 384.854020192206 484.183550077026 372.389265539822 444.074731511296
"4445" 888.8 399.312844118102 501.170238483329 381.146389275797 467.868658793144
"4446" 889 418.835248877771 518.707347859231 393.346751502209 485.986561317481
"4447" 889.2 437.444244998747 538.290610209616 413.2032201741 507.831932527671
"4448" 889.4 456.928194530305 560.152874079362 432.964150912251 529.490819366439
"4449" 889.6 476.652776312803 584.565210755903 452.627701959164 554.190450152517
"4450" 889.8 496.804454803683 606.033585534418 469.755695931611 577.543014540193
"4451" 890 520.298082087965 623.151790972819 491.09287389445 598.942027226262
"4452" 890.2 544.779610778373 635.114788222668 510.295186535596 615.106559476147
"4453" 890.4 566.901825486299 640.710494116209 528.817386651444 624.231122078954
"4454" 890.6 594.577290826561 647.561750300486 552.400536751214 635.261575242357
"4455" 890.8 621.190361184822 653.759289407884 581.231671220405 644.493808516829
"4456" 891 651.230879153079 656.493208821155 611.235167939792 650.190540606879
"4457" 891.2 678.815116429966 655.81547171436 638.489548572634 654.919946635334
"4458" 891.4 704.431152944688 649.492652989384 664.878885014872 657.178951890651
"4459" 891.6 732.209634134976 639.832018691436 695.647042781753 653.194671623641
"4460" 891.8 760.892012764845 629.699301623135 722.678595314931 644.594800193504
"4461" 892 787.026604864017 620.555963140314 749.552920288655 633.722942046577
"4462" 892.2 810.856596353096 609.92882321383 776.673513867955 624.163650865131
"4463" 892.4 834.947411984597 595.931310588249 796.954414546665 614.580138002869
"4464" 892.6 862.148153064114 580.667539983317 823.234717270379 600.052994963591
"4465" 892.8 881.853165428286 565.449392021208 850.068238595624 586.193008185566
"4466" 893 900.437842442632 543.592836042402 871.852058949254 572.245584878396
"4467" 893.2 919.339462737223 518.820840715297 894.404515109273 548.855104676003
"4468" 893.4 933.265934436318 493.410967510165 910.035679860446 527.354527646172
"4469" 893.6 948.823293310162 464.624612423755 925.544765914174 502.721480699492
"4470" 893.8 957.135114535557 443.67617685409 939.774145907736 476.128448275111
"4471" 894 962.80557346546 413.342359312185 951.124311987846 453.36132955024
"4472" 894.2 969.346593645114 383.843031727427 959.921763526798 424.339120909124
"4473" 894.4 972.94589238995 355.000669375976 965.350583360682 395.027191336991
"4474" 894.6 971.858288980519 325.130395696742 971.33592660167 364.894356015217
"4475" 894.8 969.430500362872 292.974274376559 972.634307538447 334.190863795345
"4476" 895 962.680117169251 269.451360108983 970.476592848212 308.796469329715
"4477" 895.2 951.420719565961 242.026624117787 963.825448457207 280.580734473742
"4478" 895.4 939.040973930982 212.675950137654 955.869522141985 253.977156037186
"4479" 895.6 928.909704620081 186.745132883513 945.775601701643 226.506765830518
"4480" 895.8 914.486595723328 160.992031450768 932.61469468494 197.470295957294
"4481" 896 895.679391234288 135.657608804083 917.992734709357 169.26830810668
"4482" 896.2 877.925219754986 116.731964816315 903.4175836143 145.485360274364
"4483" 896.4 852.002100586018 96.4928677510123 882.937049693883 123.351192147855
"4484" 896.6 826.276443164065 81.1165235368887 860.393650025461 104.569243628968
"4485" 896.8 799.226921058429 63.9189602992331 835.550074139555 85.6268460846697
"4486" 897 774.739468489834 51.1378386432808 809.736545573925 69.1940703217029
"4487" 897.2 745.095227480907 43.488761935201 784.856333857915 58.1068097401976
"4488" 897.4 717.335438304184 36.6328323891686 756.289098455039 46.0855016077893
"4489" 897.6 685.732748985246 31.4878790554959 725.864879614953 39.7015550127306
"4490" 897.8 655.449957466221 29.9903246901915 695.307793071275 35.2313943012633
"4491" 898 622.699234429737 32.8375102236342 663.891778485195 30.6409889758668
"4492" 898.2 591.408617466267 37.7830108599602 634.543865970715 32.3587674680809
"4493" 898.4 561.037696749032 44.757892415666 603.074337430841 37.8823054065997
"4494" 898.6 542.411297961601 54.8181360513441 574.228814372793 41.172537806804
"4495" 898.8 526.704261400578 60.5245418833367 560.728212667241 45.9442627457691
"4496" 899 503.918158539741 75.7244350673747 542.021565804247 55.8879378355641
"4497" 899.2 478.092491861452 93.3119339778192 517.074698481184 68.6158116183584
"4498" 899.4 456.295197117203 110.452182838118 487.944603671972 85.1287061146677
"4499" 899.6 434.686228939435 132.664193277365 465.164919987995 104.730583086398
"4500" 899.8 413.490783469101 157.967378402482 443.649801258695 127.22640339582
"4501" 900 396.406850027245 181.540995058625 420.828891465451 149.855246523654
"4502" 900.2 379.382132335206 207.043441752241 402.89280830809 173.604075317299
"4503" 900.4 366.733300381569 234.320316760757 385.403934486838 200.008350793517
"4504" 900.6 357.500884348737 265.823035036477 371.770039122168 226.266720721428
"4505" 900.8 354.889881648255 290.605995815003 362.787598589289 250.574360456076
"4506" 901 355.632735382438 320.267056273597 358.115105511593 278.668525249022
"4507" 901.2 355.414957322197 351.899196029547 356.489684014111 310.477780584076
"4508" 901.4 355.774264299142 382.170311908091 357.172602409409 342.988727878605
"4509" 901.6 362.049048755266 411.298291004893 356.749209719601 371.913440974892
"4510" 901.8 369.128177133889 442.25438984689 359.66795846495 402.40769300792
"4511" 902 377.022189348889 470.587106892741 365.343120019812 431.219554385525
"4512" 902.2 388.689672688469 491.073700011793 373.810677085694 456.01575686542
"4513" 902.4 409.25605943511 511.637208427446 382.193539617844 478.003562990833
"4514" 902.6 429.925232635535 531.784268675581 400.912633281784 503.621982912133
"4515" 902.8 453.197321483279 548.530745885346 423.580306436105 523.698603093117
"4516" 903 479.863216107057 563.063062459094 445.344221630324 542.343543090241
"4517" 903.2 505.234805373729 575.811818443099 468.904312537333 557.12349679574
"4518" 903.4 534.107188313619 587.520494911985 497.897446612665 571.124187957215
"4519" 903.6 563.379603900397 598.695634151717 524.788704265042 583.934909665992
"4520" 903.8 591.534329372093 605.753082822736 554.261032338791 595.452925291805
"4521" 904 621.555955515156 607.548507777899 580.695618054916 603.195116433179
"4522" 904.2 651.348495097177 608.710688163751 610.982268131311 607.464261653796
"4523" 904.4 682.643379587591 612.27412386098 642.511504427092 609.76439497273
"4524" 904.6 710.90539472698 617.002073684645 670.806057769127 610.721324672161
"4525" 904.8 740.402036587376 623.118187025577 701.98760827052 614.947964586511
"4526" 905 767.563378072079 625.940981560757 729.567294751924 620.375228895381
"4527" 905.2 790.860911275225 619.748014348399 750.443501360198 623.28433198641
"4528" 905.4 806.861865572686 612.916056112796 772.854869619685 623.957748249296
"4529" 905.6 822.735693246306 595.88901973772 786.293125819039 618.400031786261
"4530" 905.8 841.39143755595 578.871869364349 810.000217151864 605.778502238756
"4531" 906 855.768013409954 558.242972183877 831.304046346433 587.733823273559
"4532" 906.2 866.557682487705 534.329305149277 847.909501857805 569.280610727537
"4533" 906.4 876.744603783 507.706015293034 861.131883467377 545.388784714544
"4534" 906.6 889.667088423394 482.168289203115 870.643245653725 517.866670779413
"4535" 906.8 897.794545425669 458.231118350493 883.818373763498 494.867724613149
"4536" 907 905.096350232968 428.95362338389 894.792220871329 469.404682548069
"4537" 907.2 913.184835773738 398.565875862979 899.729719087656 439.42382797299
"4538" 907.4 920.269734708362 374.355038650304 908.571654276183 410.883835538671
"4539" 907.6 927.009433693959 345.106699763015 916.96960717826 382.809573179661
"4540" 907.8 931.256924147352 315.074475605667 923.163504800775 355.60933256205
"4541" 908 937.549044940971 283.815647665618 931.088316289187 329.861784704052
"4542" 908.2 948.024724845426 260.368833461299 930.084143185632 297.988306658078
"4543" 908.4 954.687273065544 246.911838874325 935.936899958166 271.235995794273
"4544" 908.6 948.444143704953 224.086807139549 941.489884141593 261.1802492626
"4545" 908.8 938.844635524373 202.9555109435 949.204442822786 241.224368045273
"4546" 909 924.021991971065 180.374789029691 944.387627171467 219.06887908815
"4547" 909.2 908.961266471567 158.379812199987 929.1797453415 190.742636465548
"4548" 909.4 889.684613772726 135.064340362914 912.82515770318 167.039085357653
"4549" 909.6 868.560979554411 114.043633757575 896.060255451357 143.411692418044
"4550" 909.8 845.851317882027 92.4219265269604 874.645683211309 121.412346661859
"4551" 910 824.632054564368 73.504023487815 853.85574750337 100.071552529619
"4552" 910.2 796.364351863488 57.653137754769 831.721564901162 79.3072345899131
"4553" 910.4 769.522306941604 47.8909835773434 806.025500446009 64.3193804092018
"4554" 910.6 739.022852950377 39.1511651957206 778.960335713981 51.3218688810002
"4555" 910.8 711.039679336796 34.3421301326708 750.43674184394 41.7618114184828
"4556" 911 679.563845526087 33.7549825908075 720.878555419849 38.1817224614927
"4557" 911.2 649.090014769372 37.1346797390339 689.804708463851 33.9979826569203
"4558" 911.4 620.012998534273 42.2988959935443 659.570287193746 34.0521123208272
"4559" 911.6 589.366827224981 49.3258938928713 629.003297002746 40.878410239867
"4560" 911.8 556.456319565978 58.0785425319565 597.259412938404 48.3070707382091
"4561" 912 528.844061781167 65.6356168320025 568.163684673643 55.3128406829625
"4562" 912.2 500.607669628009 76.1662583869194 540.312963501894 63.9430852820674
"4563" 912.4 473.2580204174 91.3242635408521 512.106806458832 73.9292454837781
"4564" 912.6 451.047705746951 109.297329351491 484.092141789884 88.346508795606
"4565" 912.8 428.109120054996 133.723172630372 461.551571071147 102.934578912876
"4566" 913 408.80563927359 155.535152752499 439.12541952515 123.476570204868
"4567" 913.2 391.310048723289 183.941003405626 417.461748339496 147.866545557239
"4568" 913.4 378.413732394946 209.99021322492 398.246923529033 175.850079652026
"4569" 913.6 366.684439062255 237.096605978469 384.195924844482 199.919263735727
"4570" 913.8 360.585596666085 267.327869579036 372.698268353149 225.379508489993
"4571" 914 355.828905165796 301.219482242648 364.681093573387 256.102112018878
"4572" 914.2 355.476026241213 328.342135829134 358.890536400002 288.286259919672
"4573" 914.4 356.857066272904 362.346015384202 356.728836319434 319.915151155577
"4574" 914.6 356.942004068613 391.73523630456 357.358716266788 350.896848923343
"4575" 914.8 363.807811366557 422.231544150495 356.873047584874 382.094697569532
"4576" 915 373.291639290464 451.599749521111 361.214843501565 413.003752139343
"4577" 915.2 384.910425515273 481.29485623929 370.175843753018 441.215689622296
"4578" 915.4 399.145977715643 500.825426151016 379.531573452869 467.930693736482
"4579" 915.6 421.767541865938 521.981821912526 392.819735401854 488.971004625242
"4580" 915.8 442.876976031229 545.391146939819 414.321218893639 513.62365663724
"4581" 916 462.306945718636 567.397756428942 436.294401945462 537.648593265234
"4582" 916.2 484.921676650737 589.750824501078 456.547917337395 560.967941305213
"4583" 916.4 506.009328114125 611.547855811906 479.139789097918 583.565665142934
"4584" 916.6 528.775468381163 626.183162257959 496.394576501792 603.205271985142
"4585" 916.8 557.290679554179 635.775009199761 519.366969689206 618.957906745405
"4586" 917 585.518245980863 643.150324957418 546.911812918228 629.877061130423
"4587" 917.2 617.035457653553 652.034674383873 575.577276043153 641.641240642295
"4588" 917.4 643.600004775628 655.6009005065 603.787654949476 650.611001198234
"4589" 917.6 674.200403870107 654.347304233091 632.852683660725 654.606062288797
"4590" 917.8 703.337120549707 651.650055322208 661.673400879334 654.531010717486
"4591" 918 729.460616150282 648.315365673117 691.079692749413 651.558831403205
"4592" 918.2 758.270715020813 638.61194418319 717.233015405056 647.551582179203
"4593" 918.4 783.450184066435 625.880959746093 744.892354232392 641.524546565478
"4594" 918.6 809.632550593257 614.015888398709 773.625758862682 630.222464585483
"4595" 918.8 839.041481220846 601.983373413147 799.639760268816 617.990549116361
"4596" 919 861.757888394366 585.881731389353 826.995919654337 607.328337421007
"4597" 919.2 885.181160754075 565.999586405729 853.469488684788 591.77269637116
"4598" 919.4 902.004106863446 545.026203669288 874.045802494693 573.202116772579
"4599" 919.6 920.238799112064 520.002480417031 895.290315775276 554.283775507992
"4600" 919.8 936.070877851301 493.902978010967 914.325729004094 528.149371183805
"4601" 920 947.306786285279 470.143398788908 927.966169643349 504.476940826842
"4602" 920.2 958.481038458898 442.790741678639 941.327508221558 480.274653599766
"4603" 920.4 966.637537913605 413.164074854943 953.572119638505 451.399954987914
"4604" 920.6 973.76686120062 385.034666695821 962.270788285543 424.452419986388
"4605" 920.8 976.135968206521 353.68358079079 968.732784235163 397.293706889507
"4606" 921 973.104699464745 325.071669148457 974.40994377685 367.522542918373
"4607" 921.2 971.761643524059 296.940677264116 973.448007890244 336.501421256023
"4608" 921.4 966.23741035532 268.130723113165 971.916051692465 309.895016414811
"4609" 921.6 957.861187022608 239.244810358917 967.887363281618 281.903893865577
"4610" 921.8 948.09483296447 214.411074928498 961.421427941609 251.894633643109
"4611" 922 931.966994580387 187.619744403189 951.921183822601 224.687071697547
"4612" 922.2 916.225104622417 162.282776035008 936.992581435918 198.739764919847
"4613" 922.4 900.926941605222 138.755420852417 921.11964535438 172.113300218554
"4614" 922.6 880.165627095035 120.814753664547 908.950627400148 151.671911516895
"4615" 922.8 856.338436853006 103.556632643699 888.731650117168 131.267257382817
"4616" 923 834.507461116556 88.2342635131486 866.774417375725 111.588578965126
"4617" 923.2 809.080420841584 70.4768491680143 842.489819512724 92.9669842894405
"4618" 923.4 782.521752956976 55.5979157122017 816.622266260104 78.3414200433468
"4619" 923.6 754.643954277592 44.5708414855602 790.165471068418 61.8719562684498
"4620" 923.8 724.569727529062 37.2922576544733 765.298499062768 48.4022441395082
"4621" 924 694.440884464192 35.661990246537 735.638018063871 42.136891087099
"4622" 924.2 662.435148615073 33.9845762462014 706.116929845238 38.2747430887183
"4623" 924.4 633.179229704345 32.6996135232597 675.393448236223 33.6153388335661
"4624" 924.6 602.99035720304 35.2121297574739 643.445809457061 34.4364736874903
"4625" 924.8 574.695588617063 41.7580887856222 616.970408388219 36.5015669061962
"4626" 925 545.309740471881 50.0227843151864 589.96304378917 40.4684558594601
"4627" 925.2 520.946698123764 61.6790500884878 559.266835403029 46.2918248630565
"4628" 925.4 495.256638393769 79.0325695056593 529.502433624627 59.1374915975562
"4629" 925.6 466.431340895964 96.6780157919163 502.442100581358 74.389599919213
"4630" 925.8 444.782461553039 114.957443431405 476.192437928256 89.180720677804
"4631" 926 423.332556191808 138.596421654076 452.398358265203 109.609932200154
"4632" 926.2 407.119245127395 161.928476960108 433.020945029001 128.955204436857
"4633" 926.4 391.332203161466 191.113427743923 415.203079091517 151.09285472133
"4634" 926.6 376.671092136158 217.495064878431 397.799600307968 177.366046411146
"4635" 926.8 363.642601308036 245.451261793535 384.17553608242 207.505747172405
"4636" 927 355.827077123541 270.409733090211 370.601754827705 234.89244581828
"4637" 927.2 356.064828527607 295.954876213183 361.645029320183 256.147359985174
"4638" 927.4 358.1744098921 327.610729676283 355.111950492088 285.736695413509
"4639" 927.6 362.617375070824 360.694833571509 357.762175362077 318.572504819741
"4640" 927.8 370.132770093215 393.010723839212 362.507571829742 350.606557727411
"4641" 928 379.826093390289 421.424450687423 367.190475264739 383.508001561827
"4642" 928.2 392.586082037012 451.600508167489 377.307733798868 413.270841405589
"4643" 928.4 407.006332706357 482.296839615487 388.318714545703 443.457833848861
"4644" 928.6 420.994893777565 509.90863792799 402.127391148409 472.091729894468
"4645" 928.8 437.208206126721 537.593953646573 416.507698554493 501.259141851512
"4646" 929 452.917179231749 564.386723754088 431.316576952425 530.624019228097
"4647" 929.2 469.712589277288 591.061842705062 448.71223140794 557.33562014897
"4648" 929.4 493.018227268766 608.755103909432 464.91178652294 579.398356029319
"4649" 929.6 518.766642736945 622.244917030763 484.152134700814 600.675858703834
"4650" 929.8 548.10964928872 635.75588528527 507.71792655551 616.5672590646
"4651" 930 571.739228993704 640.383799776062 536.257064670859 628.109228434829
"4652" 930.2 599.094471439197 638.494865656077 559.10680642696 637.770129186773
"4653" 930.4 629.553830368878 633.906660892369 589.105661840718 639.056874982649
"4654" 930.6 651.651173473599 626.103022888293 613.9299096571 635.256366313791
"4655" 930.8 677.705892181944 616.176403318714 640.169942936318 629.660993806681
"4656" 931 699.980119907103 604.221814387637 664.752591341428 621.098318949586
"4657" 931.2 718.051025006844 591.64901456688 685.777216901462 611.315201880518
"4658" 931.4 742.876653641167 584.387812644665 705.275096222001 600.885145126017
"4659" 931.6 764.550684139955 582.11697559973 722.993884369166 590.24718366787
"4660" 931.8 786.981811571292 577.454617414354 744.285419578562 581.195463862993
"4661" 932 802.55549356816 561.734207159183 769.681141059938 578.826537051772
"4662" 932.2 816.218309641552 541.928948417199 791.382640989403 572.644388063469
"4663" 932.4 826.076238631913 522.060809804258 807.624298592256 555.520319183182
"4664" 932.6 842.204128951312 498.757828802884 817.825269410938 533.661888608296
"4665" 932.8 857.089711747721 475.50268008134 833.076414612002 507.835415650904
"4666" 933 869.387614435042 449.957239948813 849.389091250613 485.505889502358
"4667" 933.2 881.136472386531 423.31744338237 863.952954250363 460.048751803696
"4668" 933.4 890.652112495746 396.038924749966 876.835820056631 435.187693274064
"4669" 933.6 897.566201732189 366.31692993013 886.974884241206 407.097317633392
"4670" 933.8 902.855466538499 337.204564833619 894.899997322059 377.867987581341
"4671" 934 908.490946495469 307.369446396256 901.444294832267 347.004232057158
"4672" 934.2 911.944810351174 275.567069587754 907.076244663365 317.032709465909
"4673" 934.4 913.065741215742 243.523350107978 910.919195680047 285.48557923534
"4674" 934.6 912.73217622844 213.907517017453 912.561178868579 254.433096775286
"4675" 934.8 915.132480362238 181.696431248711 912.751897447912 223.855686460642
"4676" 935 912.134856814022 166.240545715482 912.387432189275 203.918138865608
"4677" 935.2 897.512438707429 146.386576244887 912.284027863092 190.910231827618
"4678" 935.4 880.549761720531 128.745108143656 907.92248414517 164.805996480037
"4679" 935.6 865.520921238122 115.209664434735 891.762766796657 142.693610362917
"4680" 935.8 840.923858013233 101.507549367852 874.163468362528 124.170314471802
"4681" 936 812.482755501009 87.6032010974165 849.23092813686 107.819094381758
"4682" 936.2 784.471288262896 75.9211866105288 820.952717349431 92.8803189945087
"4683" 936.4 753.77953971464 68.5042106502547 793.331965501952 80.0584219772901
"4684" 936.6 723.181061560638 65.8535319281117 763.205648616629 73.3073488909313
"4685" 936.8 691.844959345907 65.7063128888039 732.87452430844 69.0150633781445
"4686" 937 661.013868346191 65.2673305485976 702.735923536477 67.0058110429672
"4687" 937.2 628.523566549025 67.794438018558 670.816370701977 66.9729076755322
"4688" 937.4 597.244428102187 70.4363134023455 637.289431868848 67.8279438068134
"4689" 937.6 564.527307436133 73.0830794162966 606.695040460423 70.1547058556751
"4690" 937.8 532.310938856428 76.7633361553907 573.967194589466 72.1948514634883
"4691" 938 501.772517153133 80.5944071155087 541.897349923774 75.1685100250541
"4692" 938.2 482.684211188093 96.4152341259332 520.424431643655 79.6321896212675
"4693" 938.4 458.606900855785 115.295681719685 494.908586856016 90.9438766690515
"4694" 938.6 434.811693225871 135.809648431739 468.408367189433 108.520425355816
"4695" 938.8 412.063403413024 157.800439329302 441.824648102743 130.843623050035
"4696" 939 393.895449155538 182.913788367251 417.740831776231 151.059231122578
"4697" 939.2 380.507113480897 212.666345679029 398.132686210459 176.47117543496
"4698" 939.4 369.969312581379 242.576906889886 384.728174020787 204.341219591794
"4699" 939.6 361.24850443672 275.609243191661 372.962938747093 234.145411978147
"4700" 939.8 357.226629355822 304.264775901107 363.409552888214 265.53187187263
"4701" 940 362.132110210342 336.61840423021 357.873112828047 295.657504205161
"4702" 940.2 367.855582241566 368.843787310073 360.247478812366 327.950526061805
"4703" 940.4 375.37262563783 398.527999266793 365.590369737242 359.860892908797
"4704" 940.6 387.669352691875 429.57121554447 371.922147395721 390.613105569504
"4705" 940.8 402.194348304546 457.843833782058 385.138963852386 421.851475503555
"4706" 941 418.383558583299 486.049679355444 399.32444276789 449.059028009591
"4707" 941.2 433.940521432935 514.618998228578 413.746401459396 479.240880294395
"4708" 941.4 450.756698158667 544.100630312657 430.867744566085 509.791438619903
"4709" 941.6 465.388539399901 571.686793401429 446.373514636515 536.897116533958
"4710" 941.8 480.931130427114 593.682743728863 459.653857786444 563.091370038593
"4711" 942 504.567558847727 609.864010785606 474.551749923752 582.941976136674
"4712" 942.2 531.978707896367 625.93334951492 494.349867192721 601.792819220625
"4713" 942.4 554.066626283993 634.963141243375 518.77526860634 616.213113731931
"4714" 942.6 582.362472931194 638.450046898681 542.105572576467 629.074847244804
"4715" 942.8 613.676464614955 643.063580689107 571.817663092832 637.005931537458
"4716" 943 643.917584348688 647.510028922599 603.015877159072 640.803657768619
"4717" 943.2 675.808441809847 649.143301058281 635.600469221531 646.631298460721
"4718" 943.4 706.15108892454 649.114969047571 666.451878429622 649.612523910763
"4719" 943.6 732.442468428288 642.994386744222 693.613859424712 648.076164286473
"4720" 943.8 759.711659762665 630.366784756878 721.575215270242 642.105322031804
"4721" 944 784.914580200744 611.50204838143 749.817989363819 634.876253976817
"4722" 944.2 806.816994690709 592.754599680933 774.005657519087 618.281498172483
"4723" 944.4 829.62654136877 576.416778406668 797.663374486727 599.17388373074
"4724" 944.6 855.148225488064 562.630244545199 820.617737457569 582.722349585604
"4725" 944.8 883.361305838824 547.865469374357 846.635521508292 566.908591083584
"4726" 945 905.492833849753 536.137794418187 872.815846624301 554.444203535342
"4727" 945.2 919.637927536519 511.470423095548 894.414324683957 544.512990168064
"4728" 945.4 931.002166094597 483.852860105504 911.691343134379 523.786930040438
"4729" 945.6 943.139820672992 460.835130455131 924.881993378202 497.284976978594
"4730" 945.8 955.879629905898 430.947784588807 938.651618116814 469.460131508097
"4731" 946 965.572924249966 403.04501178453 952.035305365722 439.42442796963
"4732" 946.2 971.057503622116 374.527506789444 961.08512004939 412.922231461414
"4733" 946.4 974.502787794627 345.05243785286 968.913847357652 386.132272947223
"4734" 946.6 973.289494047601 315.589729761944 972.9705148925 354.789544991781
"4735" 946.8 968.434533745994 286.697882216387 972.653889318852 326.555917365604
"4736" 947 958.087861755512 259.544452084677 970.313216974149 298.936727321327
"4737" 947.2 944.766724430129 233.494647154102 962.099982826414 270.550533943801
"4738" 947.4 927.292606704401 208.626211127367 949.299014489087 242.884934601604
"4739" 947.6 908.426213273575 188.61812809244 934.881024009763 219.297801727712
"4740" 947.8 885.854963489483 171.853818251565 916.177237063158 198.557237756491
"4741" 948 867.93266116948 151.024817355786 894.459614263187 179.086962572175
"4742" 948.2 851.036771760831 128.51779845811 875.322009369669 159.32549087199
"4743" 948.4 828.986837514522 107.128175189756 856.89778189931 138.11112828044
"4744" 948.6 811.812367639929 85.6118559344465 838.552865590084 115.487580437066
"4745" 948.8 799.570588703309 68.4267564871515 819.131599236805 98.7967487352027
"4746" 949 782.366650165776 64.4361519874898 811.670660550865 92.4391333440012
"4747" 949.2 757.916932324998 58.5522616742961 800.237184658795 77.2234093708759
"4748" 949.4 735.037316928416 52.6481437086032 773.853519223168 65.3165915912005
"4749" 949.6 707.795042027921 48.4679470565264 746.49815500081 59.7390813350411
"4750" 949.8 677.394620729966 45.9864876773309 719.401378376509 51.7830230226072
"4751" 950 648.881472897196 44.7625327745198 689.944954266843 48.2470484956968
"4752" 950.2 619.070351593063 50.1366320520066 659.41854814438 45.4974027505461
"4753" 950.4 587.389333476537 58.4305188643006 629.556734000371 46.2827380537938
"4754" 950.6 558.819562296043 65.1167515146075 597.520851460767 54.7016669453949
"4755" 950.8 527.639375745611 73.055126594658 567.934677209324 64.3939906954866
"4756" 951 499.512664952317 80.6628332744876 536.599562581331 70.7981687074625
"4757" 951.2 473.454462196906 96.012679544784 510.323683265684 78.2094001361072
"4758" 951.4 450.278787235099 113.317012716654 482.130741083578 90.2817547721527
"4759" 951.6 426.28456942287 136.197190950285 456.984154594988 110.442737865557
"4760" 951.8 407.039348480926 159.959020732005 435.188175244023 128.881936099117
"4761" 952 393.481390728037 185.17957798396 415.736027658351 151.425263420269
"4762" 952.2 380.096792459584 215.115742677539 398.631747115429 175.982658122287
"4763" 952.4 369.870446578649 242.346296663304 384.304940327071 204.167396437502
"4764" 952.6 360.827207808857 273.968610986334 373.392432765338 233.002738545701
"4765" 952.8 356.083957330383 303.130171809624 363.867901782874 262.543835862273
"4766" 953 354.276000026497 333.903682195662 357.217679180592 292.574902027183
"4767" 953.2 357.631031152253 364.292857847575 354.199335020877 323.633511447059
"4768" 953.4 363.135848895028 396.224220711779 356.472184366726 353.916323989274
"4769" 953.6 367.171255856591 428.101488200448 359.805368239828 385.439080707907
"4770" 953.8 372.367605963435 455.532770453961 365.206879636943 417.040339034878
"4771" 954 388.158961415227 477.615202947908 369.881262970759 440.733447999272
"4772" 954.2 406.826148386057 502.085494454279 378.730617619582 467.166974430448
"4773" 954.4 423.544368199552 525.504990815935 401.23150944116 491.603229485937
"4774" 954.6 440.874845574943 548.945215216518 418.773493445291 516.45706197606
"4775" 954.8 459.787797370139 576.802423860399 436.513377463115 544.062891952628
"4776" 955 477.334318075284 597.334510645996 452.47637367039 567.331695562558
"4777" 955.2 504.322428029175 611.85564812597 469.892672918786 588.262271659258
"4778" 955.4 532.325429573216 624.196318470055 496.496195124928 608.106336929365
"4779" 955.6 561.618056855634 636.057929607536 522.256584386443 622.456741636116
"4780" 955.8 589.847314318645 644.034921270966 549.906759913692 631.297695384361
"4781" 956 621.537915493201 647.90253302646 580.908697962185 641.601240469483
"4782" 956.2 651.446622416085 649.878347670284 612.269377838785 648.598928443372
"4783" 956.4 684.526258536943 651.143940466084 643.009351105993 650.404413564747
"4784" 956.6 709.922481413883 649.413995986872 671.55224922732 649.962757102093
"4785" 956.8 736.029462868281 636.866628482069 695.114008208846 651.788095325699
"4786" 957 762.241480040499 620.478209696814 724.814096519133 643.819865562697
"4787" 957.2 782.735019398831 605.309752933629 751.729230934838 628.069161993233
"4788" 957.4 803.426811488423 586.663915546998 772.553504036618 611.287755190654
"4789" 957.6 828.848068565162 568.446927490457 795.174406857512 591.949584972304
"4790" 957.8 852.644033285809 552.444697901387 819.834277041157 573.390216723721
"4791" 958 876.914632756292 531.909295578927 843.655691197192 558.28920039663
"4792" 958.2 895.115381534078 510.199900135534 868.777844040885 538.686311758807
"4793" 958.4 916.340362492724 487.388077374435 887.649104584647 517.986603139112
"4794" 958.6 936.285730169816 464.63477030873 909.310482895886 495.113627292423
"4795" 958.8 954.333082561264 442.24295421715 930.091924844338 471.997353376343
"4796" 959 962.233339239674 419.860573260222 944.893481794389 454.400292552133
"4797" 959.2 970.631533676146 392.936706891934 956.462582062252 430.179273745776
"4798" 959.4 970.017061981803 371.374389658488 964.352545271264 409.141091887219
"4799" 959.6 964.579564304653 341.999619711576 968.545853015849 384.177831532432
"4800" 959.8 952.237501008446 317.761029874478 965.931818594087 355.335149556359
"4801" 960 938.245712242181 295.245127805788 957.687044924544 330.858874638767
"4802" 960.2 919.634470079311 277.388698560781 943.871593986433 308.111615733953
"4803" 960.4 902.812171701463 258.713402646419 930.616821702708 286.102056795808
"4804" 960.6 885.077418829272 238.863025392361 912.204693694951 269.436943942044
"4805" 960.8 867.812796878465 220.726362510055 894.905822132058 249.043245085318
"4806" 961 847.433544485114 198.936031728982 876.389490456125 230.447069685148
"4807" 961.2 828.307356418037 177.18778068824 856.442730045338 211.027685159326
"4808" 961.4 812.847412703795 154.073773456535 838.299003975036 186.66549591153
"4809" 961.6 799.297729519795 127.820309707976 818.721739504829 163.31442757885
"4810" 961.8 786.799461821098 100.089374863352 803.256126600279 139.129703966134
"4811" 962 773.67354324242 71.8438913667461 792.497911748208 110.503495371177
"4812" 962.2 761.143890980416 56.8648566715887 781.151296203089 87.8110020299077
"4813" 962.4 742.979306613881 53.231280543697 774.602222308262 76.7423229906519
"4814" 962.6 717.178661200776 53.8167914204131 759.748944905238 67.423217245874
"4815" 962.8 691.471758480883 58.0669166568671 735.37880206859 56.6736608933794
"4816" 963 667.066260247018 69.1267956191348 708.15586004078 59.2898372285888
"4817" 963.2 649.788410023315 82.6212790093318 682.640563899866 64.4313241289772
"4818" 963.4 638.036972664421 102.509691508882 661.672230237594 74.1158620544856
"4819" 963.6 622.93525173556 124.355359801318 645.546919345116 89.7855435106495
"4820" 963.8 606.50998455055 144.761343911818 634.720701919176 112.716330708495
"4821" 964 588.525171734378 162.403882994071 614.797881388143 133.783994868616
"4822" 964.2 568.872458676008 186.028379952524 595.803955294597 156.375994199943
"4823" 964.4 552.640517437944 211.517279199546 578.820500694225 178.540433090942
"4824" 964.6 542.609895982673 239.566850600679 561.079978886237 200.768191016007
"4825" 964.8 530.931517923584 266.60491499131 548.277944833064 228.696393701806
"4826" 965 519.98959602776 293.108369583668 536.978916089367 256.204448215518
"4827" 965.2 508.54740261168 324.764195906593 524.732944078658 282.031579676701
"4828" 965.4 498.583762761522 351.710969323783 512.501378338845 312.656293753306
"4829" 965.6 492.580520402575 383.741426511088 502.689951441209 342.123789384085
"4830" 965.8 490.02827032744 414.183607556996 494.368909130907 374.366742655974
"4831" 966 485.757230448946 447.241271940608 490.173829644891 404.858450663726
"4832" 966.2 480.603515179119 476.7710789058 487.38140297075 437.221176196848
"4833" 966.4 476.067295854932 509.530295757194 482.427839746751 469.401888181139
"4834" 966.6 467.734193783263 541.157363310879 476.314753774654 501.957487961544
"4835" 966.8 459.044796775179 569.828357672442 469.112041326929 532.382190844343
"4836" 967 466.537527519117 578.672567059387 465.385437408444 542.256958922001
"4837" 967.2 480.475778306229 589.368759862387 465.563414669911 553.940983899029
"4838" 967.4 499.588262363653 608.229897272457 476.522810674846 575.097974351643
"4839" 967.6 514.789524845105 615.065113014747 487.904315383766 588.826111906651
"4840" 967.8 535.25786348357 619.650013103493 499.819701288677 599.079857037196
"4841" 968 560.345125448203 629.335677650899 520.224425827899 610.294263398528
"4842" 968.2 585.92175443157 641.334117482157 545.896614376182 618.798718256219
"4843" 968.4 602.676182225418 643.153306846818 566.698255137963 631.491432377067
"4844" 968.6 627.949091585461 640.85209988719 584.64024577245 640.620068793977
"4845" 968.8 652.476914789105 639.632299328626 614.580863628552 641.785480298163
"4846" 969 680.324237650589 638.236510845411 640.700291141045 640.436369591898
"4847" 969.2 709.514606367483 638.738263637018 669.935327347306 638.830357932016
"4848" 969.4 738.178506186994 635.071225983013 698.398579953691 637.904443213983
"4849" 969.6 765.85114182864 628.938563840097 725.917580853381 636.864641143253
"4850" 969.8 792.906864361962 620.197454725556 753.485076918529 629.465871623898
"4851" 970 814.208448558227 609.824034728844 778.581318948658 621.39237079703
"4852" 970.2 834.380376580375 596.495511838537 796.176114315677 615.480323053548
"4853" 970.4 854.574804817181 581.014299103842 822.49031120963 604.019669548991
"4854" 970.6 879.299332971948 565.695830071077 842.221368924817 587.942176024773
"4855" 970.8 902.275463122817 547.0243162724 867.43133386324 571.166686005005
"4856" 971 912.895604298531 526.17850069372 888.464844086126 557.453652063211
"4857" 971.2 922.650738580893 500.71616034001 905.464504591696 535.824484852538
"4858" 971.4 929.885129643746 472.310812968692 918.143939950808 511.547246927079
"4859" 971.6 937.481579147515 444.664700267269 925.397166445226 483.15058080154
"4860" 971.8 938.738390241231 415.653994821794 934.269905470716 455.730472900191
"4861" 972 940.277019524665 386.650473446848 936.241866537182 427.87540887091
"4862" 972.2 944.080207083097 357.220401462467 938.222309084585 398.490926525813
"4863" 972.4 945.60070807159 328.324473135656 942.83333103732 369.851603424574
"4864" 972.6 937.711682396858 301.190204126308 943.323043061698 342.73622133931
"4865" 972.8 924.496320821544 272.477584222799 938.744203214946 312.668434635278
"4866" 973 913.260751429781 245.667369164006 927.983478462058 284.354011828432
"4867" 973.2 900.094303667344 217.894854804291 916.451394219219 255.107389367936
"4868" 973.4 885.081651932008 189.935948195674 903.481902723714 227.973059546938
"4869" 973.6 868.790207463453 163.284550289561 892.282336929637 198.240748273
"4870" 973.8 851.101354817621 139.020408496188 876.588884704553 174.326723352414
"4871" 974 830.734292599256 117.155475522462 857.074394620857 147.191147334487
"4872" 974.2 810.370988671986 97.9706539529782 839.604602824417 126.195831317298
"4873" 974.4 789.23456603945 77.5101694378719 818.389094583062 105.889884932243
"4874" 974.6 770.311201363561 57.885507703948 796.554111329127 87.507190969326
"4875" 974.8 748.929450532211 50.7480200335918 784.240299166807 71.7365364793953
"4876" 975 721.411523071371 44.7046701094009 760.332330334767 53.8041562226278
"4877" 975.2 691.904761389616 41.9479838914673 730.298924576474 45.3497557638893
"4878" 975.4 660.102666494756 40.9478051137628 703.038872409805 42.4034034140522
"4879" 975.6 629.084491033093 43.3054094804531 675.164824689892 42.4750036732778
"4880" 975.8 600.594578024669 49.2135281838859 642.077853064354 41.7336818262637
"4881" 976 572.869646090103 57.1236478027407 615.143681514338 47.0504742500727
"4882" 976.2 545.371383882681 65.8036716771346 585.702441751119 55.0420989697744
"4883" 976.4 515.314969949564 75.6307012162607 556.141971536703 63.4004017833022
"4884" 976.6 486.150740518287 86.9448485778074 528.062481280329 73.1510299152269
"4885" 976.8 464.771881649046 100.828867237839 500.022513850339 86.1485073232654
"4886" 977 446.037487337562 125.402574124544 476.841331636186 97.4786024706081
"4887" 977.2 430.657261559329 152.570076633024 455.943494416345 118.329987045658
"4888" 977.4 417.859581486102 182.127730722712 440.466452227984 141.72455044881
"4889" 977.6 407.67621916267 209.457863996569 424.073189894601 167.968928775149
"4890" 977.8 400.251149128203 238.438377229442 412.105698181304 199.259830870114
"4891" 978 392.27402607553 268.997997230019 405.082076051373 228.460114715364
"4892" 978.2 386.491906326619 300.452905196641 395.930018306446 259.702320623274
"4893" 978.4 382.513702489193 331.068232578664 387.752910648485 288.972090402328
"4894" 978.6 379.06369896321 362.489323562099 385.25554283945 322.999947694254
"4895" 978.8 376.792487062715 394.882841017342 380.748698673735 354.011342968311
"4896" 979 375.837151224436 428.030064565152 377.841257851855 386.991472926127
"4897" 979.2 376.007335772755 455.692858315247 375.965492521796 416.355889152717
"4898" 979.4 386.883527622363 478.828922597242 377.256705482414 439.115101399667
"4899" 979.6 398.085562307298 500.989498025787 383.323769897986 465.371633935469
"4900" 979.8 414.670813864262 521.42670977731 394.095902326167 486.214936463672
"4901" 980 426.893881727868 541.120122581863 407.515628505003 508.475089855986
"4902" 980.2 447.716494855439 559.593241853755 420.911732082831 526.914993624322
"4903" 980.4 469.692180654419 580.670953130828 439.357915285439 547.907194954248
"4904" 980.6 486.082022411062 600.640121397163 460.906189566633 570.647429576574
"4905" 980.8 508.743628561848 617.29190512438 479.044298051303 590.353969638138
"4906" 981 534.928645830133 629.129979059042 497.199574066725 608.964914435167
"4907" 981.2 561.594510646259 638.686534960169 522.900476685951 622.753007319999
"4908" 981.4 589.683205053225 646.378700458377 548.902517392867 632.041127940281
"4909" 981.6 620.877435932466 651.610872389813 576.82782440968 643.907228682308
"4910" 981.8 645.662939460968 655.7475456421 607.106799714307 648.066461971852
"4911" 982 674.963286502794 654.301040156851 634.33493404358 653.998991154717
"4912" 982.2 706.492805760138 651.973409960274 663.964402734994 655.246568781133
"4913" 982.4 728.384739710138 648.049565861718 689.500904868607 653.063423360044
"4914" 982.6 753.301769580646 637.641245490256 713.151919025689 648.00725890258
"4915" 982.8 779.570922567865 623.985061470471 742.635370403943 638.684478565278
"4916" 983 804.61913593766 608.75082092998 768.923363400257 628.872404657042
"4917" 983.2 826.1548027367 591.239863432233 794.484320643756 613.907265068115
"4918" 983.4 849.571725035621 574.653820678182 817.213427403627 597.380997305361
"4919" 983.6 870.77354633483 558.320569674531 836.902117258361 580.107860613586
"4920" 983.8 895.974656986538 544.115422517404 859.891445650963 562.535223770364
"4921" 984 912.155376856888 530.377842176899 878.442352493232 551.223270971139
"4922" 984.2 922.388778377771 506.269710292055 897.311640913287 539.591113847367
"4923" 984.4 934.935388313682 479.784419061827 913.076428193423 515.973075647533
"4924" 984.6 945.80059661247 452.184203927163 926.574536813222 487.627351478538
"4925" 984.8 955.267574783654 424.378140949941 941.195346949404 463.124708026715
"4926" 985 964.815831073306 393.565383765182 949.912318721953 434.860615856325
"4927" 985.2 971.626057052621 368.944335449361 959.725526545748 405.598343162525
"4928" 985.4 969.705151752992 342.171369410471 965.798524231544 382.760067857403
"4929" 985.6 966.389280980205 314.253631895535 968.756008943701 359.25159318623
"4930" 985.8 960.223859642472 286.010557070487 964.760751093537 331.264805370372
"4931" 986 952.395288077719 258.604739053859 960.884035061305 298.493014768284
"4932" 986.2 943.580373727887 232.156469021473 955.603330337567 268.411566643531
"4933" 986.4 932.20644229094 202.49664040262 946.428183235796 241.844576467351
"4934" 986.6 922.406492472969 175.228144059551 934.453759266119 214.843107003446
"4935" 986.8 909.890218864018 155.19892183996 927.005427526165 191.027238102224
"4936" 987 888.225628132047 132.625813834471 913.981976761398 166.319731036958
"4937" 987.2 867.645032191425 112.334545346198 895.314944044388 142.846061546323
"4938" 987.4 845.128952996199 92.2455166626031 873.367947902672 122.568214686674
"4939" 987.6 822.418291535831 73.6549597939888 852.014636326022 101.520848133541
"4940" 987.8 796.54115939254 60.4997353389291 829.43133703824 81.2408369603814
"4941" 988 767.994711703944 53.1071747925822 808.674336392576 68.0157902557211
"4942" 988.2 739.591693756295 47.4891625146487 779.62300165598 56.7624502251806
"4943" 988.4 713.036379479677 44.5467830386118 754.094885201671 49.0899412961525
"4944" 988.6 684.229223198151 42.3750841476219 722.827489073214 47.8350602623311
"4945" 988.8 653.582262461073 43.2444702766428 693.800202979959 43.4481558736264
"4946" 989 622.183734484403 47.1887656543317 662.00808745744 43.4243613731954
"4947" 989.2 590.43106012769 53.6773282122057 630.868633747254 46.9541774383682
"4948" 989.4 557.523071088538 60.1465117534739 600.500528409727 52.4017586159342
"4949" 989.6 528.041327644872 67.0433581357405 567.420729398833 58.378673258085
"4950" 989.8 500.853004087946 78.1147549830727 538.245958677815 64.168229035237
"4951" 990 474.913524339044 95.0828938924691 511.668875314301 75.7764240874683
"4952" 990.2 448.476807248713 114.648365398355 483.594279895557 90.2378005639598
"4953" 990.4 429.942620491228 132.18534314362 459.124349640248 105.88520275795
"4954" 990.6 415.092679914097 160.553362137579 438.129901828491 128.024822204306
"4955" 990.8 401.700371135361 191.053338514185 420.237591577774 153.568744489082
"4956" 991 390.350478548473 223.403689507375 406.015114379714 181.117582899374
"4957" 991.2 378.930874938513 249.362277422787 395.21526347642 212.342998039744
"4958" 991.4 369.999101215854 281.090012064996 383.495052478897 242.215938586163
"4959" 991.6 364.087891489641 312.285241657669 374.091953843249 272.482651104103
"4960" 991.8 359.383353851076 345.176808139606 366.521566920165 302.955208132022
"4961" 992 357.717748685267 374.282642818354 362.084196387805 334.583000773961
"4962" 992.2 361.944149196144 407.368364333194 360.442178680605 364.648723933203
"4963" 992.4 368.939405898207 436.176508282717 361.185199374785 396.922204020129
"4964" 992.6 378.383118709004 466.295434417638 367.488109037787 426.871230362201
"4965" 992.8 392.935600701333 493.991433318351 377.653374943671 456.088963663673
"4966" 993 409.270499589757 519.01374658431 390.082641943911 485.429195282514
"4967" 993.2 430.730303956078 543.054116032081 404.519566991576 509.221235392715
"4968" 993.4 451.775915615344 566.251270453613 424.390954556909 533.172321237191
"4969" 993.6 469.904835450879 591.214532687181 445.208118285516 556.103234263329
"4970" 993.8 491.707865530771 609.098618439977 462.77052270233 582.040556767872
"4971" 994 518.577299052352 625.065665763176 483.288839513439 604.382537927578
"4972" 994.2 548.018284413815 637.102792735735 509.010802100984 619.610596720513
"4973" 994.4 574.685154044304 645.643931358287 534.711415576816 630.9418678272
"4974" 994.6 599.080733772716 649.607876046725 561.727575955884 640.499039793444
"4975" 994.8 631.513462998759 650.348148116382 590.169025252208 645.575290425058
"4976" 995 661.676506020829 653.859653671077 620.270223976485 650.591056980265
"4977" 995.2 689.458429915612 652.891446250388 649.521735215875 652.772915812259
"4978" 995.4 719.202492322356 648.547397180657 676.021037835969 650.305936376532
"4979" 995.6 743.75291594262 642.225104874732 704.865762243644 649.891619312948
"4980" 995.8 773.608424704258 629.25835148988 735.722002256193 646.012887649023
"4981" 996 798.901604466387 615.599338032718 762.012614557303 634.486691022463
"4982" 996.2 821.97869738372 602.241066024044 786.819888216916 620.7634476369
"4983" 996.4 846.109325162146 585.451536015868 812.516494645456 608.638264669372
"4984" 996.6 868.888965948092 568.96259071938 836.098224143891 592.385870171083
"4985" 996.8 888.594905864207 555.389691646796 857.128612239566 577.696730882152
"4986" 997 904.633118107285 532.834734995941 877.461458022939 561.317326227059
"4987" 997.2 921.944642940731 506.970213513618 897.144759342826 541.665428478576
"4988" 997.4 935.173603563806 484.540670181987 912.497204908214 519.022190005464
"4989" 997.6 950.204674697223 457.684587796441 929.088966733293 495.985136200926
"4990" 997.8 958.409090334258 432.017322977059 942.649888585712 470.092087824831
"4991" 998 968.079620356441 404.119204878767 953.263980240135 443.937040297329
"4992" 998.2 971.175600021039 376.423160171163 963.466725164461 416.433900353202
"4993" 998.4 973.325583309664 345.243273164205 967.635827522949 386.751123303494
"4994" 998.6 973.328990391077 316.657217804416 971.511895416861 357.117990363376
"4995" 998.8 969.501442137112 291.700863607916 972.246954506443 330.399900725294
"4996" 999 962.297529516732 263.782896618934 969.091596450947 305.089133834878
"4997" 999.2 953.655879936032 233.62728720912 965.482563433706 278.216817446713
"4998" 999.4 943.776702253052 209.684938995958 958.839558657773 248.620726222029
"4999" 999.6 929.966926230718 188.213045718375 949.264174049488 222.72126315374
"5000" 999.8 909.096913685209 163.069425625708 934.429698441804 196.676943176741
"5001" 1000 888.025940482238 141.738135509819 915.011472929792 172.49237187367
"5002" 1000.2 866.350993473214 119.511612327711 894.502307841179 148.670290296593
"5003" 1000.4 845.0826689407 97.2319845648315 875.054523119618 126.020188714407
"5004" 1000.6 823.560462657009 78.7636804699919 852.255732251008 105.221615254093
"5005" 1000.8 798.624675704483 61.7667708321763 832.206544138718 87.6879281026292
"5006" 1001 772.831362630607 53.3343049796962 809.605307225305 70.0106593797137
"5007" 1001.2 741.233735867943 47.2385309105413 783.894462245639 57.1672279057935
"5008" 1001.4 711.791436920034 43.4812784329488 754.984365500205 51.8001030351442
"5009" 1001.6 683.244811755135 40.3674774650879 721.598225529792 49.2273350814031
"5010" 1001.8 658.7516129648 40.7319665129332 697.350146422372 43.1582591209608
"5011" 1002 622.386367243427 44.4768071127115 664.235421980972 37.6927023616688
"5012" 1002.2 591.765577143826 49.7219308492499 632.895415433184 42.7545790165303
"5013" 1002.4 564.663476503996 54.8899215981183 603.705919296341 48.0501155730278
"5014" 1002.6 538.486078426955 63.1182831043912 579.067386836817 52.238079817243
"5015" 1002.8 509.839680366799 72.3905315104171 548.001197067441 60.3677407649928
"5016" 1003 477.868505962326 92.97487439412 515.34172074601 71.5390857194368
"5017" 1003.2 453.527802595911 112.756775822351 489.124686174082 87.4581131492552
[truncated: 1,061,427 more chars]
