# Supplementary material for: Adaptive switch to sexually dimorphic movements by partner-seeking termites
Source: Sci Adv. 2019 Jun 19;5(6):eaau6108. doi: 10.1126/sciadv.aau6108 (PMC6584256; doi:10.1126/sciadv.aau6108)
Supplement: Data file S1 [file aau6108_Data_file_S1.zip › Dataset/CfNaturalTandem/170627_172_10-position.txt]

"time" "x0" "y0" "x1" "y1"
"1" 0 596.9375 547.898026315789 875.021276595744 311.829787234042
"2" 0.2 581.868167202572 566.569131832797 850.683848797251 278.797250859106
"3" 0.4 564.11746031746 585.911111111111 826.451505016722 237.494983277592
"4" 0.6 545.896226415094 605.283018867925 794.78025477707 203.748407643312
"5" 0.8 530.253918495298 621.57053291536 768.150159744409 184.82428115016
"6" 1 517.036585365854 641.185975609756 743.629283489097 161.775700934579
"7" 1.2 512.313664596273 646.074534161491 716.310975609756 138.182926829268
"8" 1.4 519.8934169279 639.952978056426 685.577639751553 109.739130434783
"9" 1.6 527.339393939394 646.339393939394 652.401812688822 81.8791540785498
"10" 1.8 540.787301587302 652.438095238095 621.537356321839 60.5373563218391
"11" 2 549.226708074534 653.754658385093 580.933717579251 42.9971181556196
"12" 2.2 561.496894409938 655.906832298137 539.830028328612 38.9943342776204
"13" 2.4 582.409240924092 658.062706270627 510.187311178248 49.6495468277946
"14" 2.6 607.056291390728 657.192052980132 481.820289855072 69.3275362318841
"15" 2.8 627.88255033557 653.55033557047 448.448275862069 88.5833333333333
"16" 3 645.454545454545 649.311688311688 415.971590909091 104.693181818182
"17" 3.2 670.903333333333 642.353333333333 385.378299120235 130.061583577713
"18" 3.4 697.337931034483 634.534482758621 359.27619047619 161.793650793651
"19" 3.6 719.941747572816 621.938511326861 339.088145896657 198.917933130699
"20" 3.8 741.551612903226 610.383870967742 327.996815286624 234.652866242038
"21" 4 763.625786163522 595.98427672956 324.871287128713 272.06600660066
"22" 4.2 782.523659305994 576.347003154574 334.15857605178 305.860841423948
"23" 4.4 800.061488673139 556.699029126214 350.259938837921 334.666666666667
"24" 4.6 814.80625 535.584375 375.009230769231 359.6
"25" 4.8 829.743506493507 518.266233766234 405.477064220183 374.43119266055
"26" 5 842.269841269841 506.850793650794 439.319488817891 381.549520766773
"27" 5.2 855.822784810127 486.974683544304 476.761290322581 381.803225806452
"28" 5.4 865.625377643505 461.966767371601 515.544871794872 387.75641025641
"29" 5.6 875.167192429022 437.328075709779 552.253289473684 396.029605263158
"30" 5.8 879.546052631579 410.177631578947 591.487421383648 410.185534591195
"31" 6 885.085173501577 379.06309148265 626.413461538462 425.362179487179
"32" 6.2 886.398671096346 352.913621262458 651.862068965517 448.385579937304
"33" 6.4 880.598639455782 316.891156462585 685.771159874608 470.786833855799
"34" 6.6 874.802507836991 287.404388714734 715.492211838006 506.688473520249
"35" 6.8 871.195583596215 254.779179810726 744.025559105431 539.079872204473
"36" 7 860.012307692308 232.56 769.413793103448 565.184952978056
"37" 7.2 838.376470588235 206.091176470588 779.960264900662 570.831125827815
"38" 7.4 817.358823529412 185.988235294118 797.766666666667 549.676666666667
"39" 7.6 808.213017751479 172.01775147929 820.186206896552 527.48275862069
"40" 7.8 798.649517684887 141.700964630225 844.390163934426 500.829508196721
"41" 8 786.222580645161 120.912903225806 856.027118644068 471.566101694915
"42" 8.2 765.454810495627 100.574344023324 859.372483221477 441.926174496644
"43" 8.4 740.919308357349 81.507204610951 870.622580645161 408.470967741936
"44" 8.6 714.056213017751 70.8757396449704 882.989690721649 371.247422680412
"45" 8.8 685.301775147929 61.7396449704142 885.4 332.094545454545
"46" 9 653.745714285714 49.0742857142857 879.813186813187 300.032967032967
"47" 9.2 624.129834254144 37.4116022099447 860.061538461538 271.212307692308
"48" 9.4 592.593837535014 31.9887955182073 839.613418530351 238.277955271565
"49" 9.6 562.48433048433 33.0940170940171 822.540983606557 203.134426229508
"50" 9.8 528.869186046512 34.9825581395349 810.977346278317 164.559870550162
"51" 10 508.63025210084 52.7983193277311 797.901587301587 134.701587301587
"52" 10.2 489.581267217631 68.9146005509642 760.884272997033 125.430267062315
"53" 10.4 478.629213483146 82.4775280898876 718.858858858859 111.189189189189
"54" 10.6 459.69209039548 97.5790960451977 682.594427244582 100.207430340557
"55" 10.8 437.038997214485 115.264623955432 653.248520710059 84.585798816568
"56" 11 415.955056179775 136.185393258427 628.455089820359 60.0149700598802
"57" 11.2 395.728291316527 157.453781512605 602.679083094556 39.2636103151862
"58" 11.4 369.531680440771 175.256198347107 571.119631901841 43.3895705521472
"59" 11.6 342.198324022346 191.167597765363 532.797101449275 48.9710144927536
"60" 11.8 316.569800569801 209.267806267806 500.06432748538 61.6023391812865
"61" 12 289.706849315068 230.13698630137 466.806358381503 80.0780346820809
"62" 12.2 291.517482517483 249.804195804196 432.783707865169 98.3370786516854
"63" 12.4 298.138888888889 278.479166666667 400.738872403561 117.854599406528
"64" 12.6 305.041958041958 304.909090909091 369.557863501484 142.008902077151
"65" 12.8 310.013333333333 333.633333333333 343.954682779456 172.803625377643
"66" 13 311.741610738255 364.147651006711 325.235820895522 208.292537313433
"67" 13.2 308.350993377483 394.327814569536 311.388714733542 242.965517241379
"68" 13.4 309.579268292683 426.615853658537 298.09756097561 278.786585365854
"69" 13.6 310.653333333333 458.943333333333 290.832786885246 316.888524590164
"70" 13.8 312.062706270627 493.207920792079 286.619672131148 356.15737704918
"71" 14 326.608150470219 519.608150470219 279.471875 391.0625
"72" 14.2 349.157190635452 540.595317725752 288.294314381271 417.100334448161
"73" 14.4 372.754098360656 561.934426229508 311.874213836478 439.544025157233
"74" 14.6 399.261829652997 580.03785488959 338.987301587302 456.577777777778
"75" 14.8 424.75737704918 596.727868852459 372.137380191693 467.143769968051
"76" 15 451.95390070922 616.769503546099 405.486068111455 473.321981424149
"77" 15.2 478.313793103448 635.989655172414 439.411184210526 482.868421052632
"78" 15.4 499.125806451613 649.161290322581 474.332236842105 496.845394736842
"79" 15.6 520.996527777778 644.569444444444 511.856697819315 509.763239875389
"80" 15.8 542.27358490566 635.770440251572 550.874233128834 527.680981595092
"81" 16 568.446153846154 629.156923076923 587.282208588957 548.791411042945
"82" 16.2 597.578073089701 620.983388704319 618.432601880878 577.200626959248
"83" 16.4 627.580830801759 613.879365607995 651.503572189737 603.880190542864
"84" 16.6 645.817764567175 605.337736351744 696.504040558458 629.57261126307
"85" 16.8 688.354163609977 607.142680330595 711.181943429761 611.121779138527
"86" 17 709.387028815382 605.064873563174 739.496941282406 581.110872479829
"87" 17.2 746.675496688742 612.632450331126 769.264150943396 561.264150943396
"88" 17.4 743.444444444444 608.280701754386 806.134615384615 544.01282051282
"89" 17.6 763.52614379085 592.993464052288 827.221843003413 523.621160409556
"90" 17.8 782.557324840764 563.343949044586 844.573770491803 486.045901639344
"91" 18 802.130293159609 534.517915309446 867.401993355482 450.970099667774
"92" 18.2 823.532915360502 511.802507836991 881.020618556701 412.40206185567
"93" 18.4 847.567901234568 480.654320987654 879.280276816609 378.096885813149
"94" 18.6 869.252396166134 452.02875399361 870.75 338.660714285714
"95" 18.8 877.41975308642 410.996913580247 867.303135888502 296.456445993031
"96" 19 891.219672131147 368.318032786885 872.163265306122 258.496598639456
"97" 19.2 878.893416927899 327.203761755484 855.575471698112 229.915094339622
"98" 19.4 869.348387096774 283.638709677419 838.427152317881 194.559602649007
"99" 19.6 864.071895424836 242.078431372549 824.69523809524 165.739682539684
"100" 19.8 855.779141104295 205.819018404908 791.866459627331 144.503105590063
"101" 20 831.356932153393 176.766961651917 756.208955223881 119.116417910448
"102" 20.2 804.494252873563 141.859195402299 727.19452887538 90.7203647416413
"103" 20.4 774.099125364432 110.026239067055 706.79375 67.340625
"104" 20.6 745.282420749352 82.1498559078188 672.179941003382 63.0855457228069
"105" 20.8 711.201149090327 72.3821838302993 635.519519444916 55.198198183027
"106" 21 669.966565591629 64.4893616965711 599.36079607404 41.1505684665785
"107" 21.2 631.333333333334 63.9464285714289 568.709198813061 40.1364985163218
"108" 21.4 596.220585722178 62.9301555504958 526.847031849582 56.1735307868281
"109" 21.6 556.481384448716 59.148997028279 488.057267289583 61.1686733958849
"110" 21.8 517.830948362697 58.1690546874443 449.42320557145 76.3448243551566
"111" 22 479.588068181829 58.8039772727208 415.414492753707 97.9797101448762
"112" 22.2 443.816618911175 68.9541547277937 385.374622356496 120.332326283988
"113" 22.4 409.550408719346 82.0599455040872 356.408284023669 144.150887573964
"114" 22.6 390.144578309411 104.457831329449 329.380952380293 168.973214286346
"115" 22.8 373.862973760933 134.03498542274 306.536656891496 197.791788856305
"116" 23 367.734939759036 162.813253012048 298.037617554859 227.131661442006
"117" 23.2 366.99710982659 190.85838150289 299.036184210526 268.730263157895
"118" 23.4 369.993399339934 219.60396039604 298.529032258064 305.970967741936
"119" 23.6 375.931343283582 242.480597014925 297.84693877551 342.714285714286
"120" 23.8 387.703927492447 265.981873111782 291.581469648562 376.463258785942
"121" 24 401.38125 290.64375 280.504559270517 408.954407294833
"122" 24.2 406.308550185874 322.10780669145 282.322147651007 424.151006711409
"123" 24.4 409.957446808511 352.620060790274 301.44 442.183333333333
"124" 24.6 410.190938511327 387.967637540453 317.495081967213 473.629508196721
"125" 24.8 408.094339622642 429.374213836478 333.85016286645 507.296416938111
"126" 25 409.642857142857 468.298136645963 353.14238410596 538.539735099338
"127" 25.2 408.297213621679 504.876160992863 377.805031446204 567.047169811091
"128" 25.4 395.487106017226 535.040114613113 408.999999999907 592.678343948887
"129" 25.6 379.808139534883 568.055232558139 438.642857142855 617.701863354035
"130" 25.8 376.543909348442 577.8611898017 467.761755485893 635.705329153605
"131" 26 382.22972972973 582.618243243243 494.435483870968 644.445161290323
"132" 26.2 394.165605095541 598.267515923567 530.589905362776 645.413249211356
"133" 26.4 411.242524916944 594.75415282392 572.421404682274 651.113712374582
"134" 26.6 430.422442244224 596.029702970297 609.46925566343 655.925566343042
"135" 26.8 459.303135888502 605.250871080139 643.772881355932 647.637288135593
"136" 27 489.082191780822 611.099315068493 683.523333333333 639.853333333333
"137" 27.2 521.118421052632 619.707236842105 708.560747663551 624.454828660436
"138" 27.4 549.606153846154 634.436923076923 743.794303797468 610.78164556962
"139" 27.6 576.47138047138 652.070707070707 768.802588996764 591.271844660194
"140" 27.8 590.377358490566 656.522012578616 797.373801916933 565.450479233227
"141" 28 602.581871345029 657.09649122807 820.304207119741 537.152103559871
"142" 28.2 621.956081081081 655.64527027027 841.136518771331 501.829351535836
"143" 28.4 651 644.506451612903 860.590604026846 467.154362416107
"144" 28.6 682.136054421769 638.982993197279 875.325342465753 435.342465753425
"145" 28.8 710.714285714286 629.409090909091 878.968858131488 395.276816608997
"146" 29 738.75884244373 614.495176848875 880.922261484099 355.017667844523
"147" 29.2 762 597.191950464396 878.265957446808 313.386524822695
"148" 29.4 789.383177570093 572.694704049844 873.019417475728 272.061488673139
"149" 29.6 811.932944606414 552.448979591837 863.318032786885 235.104918032787
"150" 29.8 825.605095541401 521.449044585987 835.990769230769 201.683076923077
"151" 30 842.898203592814 489.931137724551 808.476635514019 169.654205607477
"152" 30.2 862.482972136223 459.287925696594 779.585526315789 140.526315789474
"153" 30.4 875.597444089457 431.373801916933 752.129518072289 114.177710843374
"154" 30.6 889.120634920635 391.4 722.725856697819 84.1495327102804
"155" 30.8 888.429553264605 351.171821305842 688.208588957055 62.0306748466258
"156" 31 890.041379310345 312.279310344828 649.011940298508 45.5402985074627
"157" 31.2 881.477564102564 270.407051282051 611.197740112994 41.3700564971751
"158" 31.4 870.580441640378 230.735015772871 565.840361445783 34.6234939759036
"159" 31.6 851.584569732938 195.786350148368 534.552631578947 42.3888888888889
"160" 31.8 829.90990990991 161.75975975976 504.422492401216 62.4468085106383
"161" 32 804.385964912281 130.637426900585 468.940625 76.665625
"162" 32.2 777.924418604651 104.906976744186 442.457142857143 89.9057142857143
"163" 32.4 748.040345821326 82.835734870317 406.844380403458 100.291066282421
"164" 32.6 714.325068870523 62.8539944903581 389.526315789474 107.883040935673
"165" 32.8 677.148255813953 51.5494186046512 366.570552147239 133.693251533742
"166" 33 643.268072289157 47.7771084337349 343.151057401813 161.223564954683
"167" 33.2 609.661676646707 44.6976047904192 324.878787878788 191.151515151515
"168" 33.4 575.936231884058 46.6202898550725 306.942771084337 223.018072289157
"169" 33.6 543.725663716814 55.6961651917404 293.415430267062 256.578635014837
"170" 33.8 512.02 62.5457142857143 281.674698795181 289.352409638554
"171" 34 493.183139534884 82.156976744186 270.893617021277 313.975683890577
"172" 34.2 487.771014492754 99.3739130434783 275.050156739812 316.905956112853
"173" 34.4 486.931232091691 114.312320916905 279.503048780488 321.515243902439
"174" 34.6 478.085798816568 139.313609467456 276.322580645161 322.803519061584
"175" 34.8 460.53591160221 150.707182320442 270.336336336336 321.321321321321
"176" 35 433.59604519774 163.412429378531 278.38141025641 311.432692307692
"177" 35.2 405.746438746439 172.492877492878 276.065420560748 300.046728971963
"178" 35.4 376.49014084507 167.808450704225 276.296072507553 282.61329305136
"179" 35.6 344.027777777778 159.594444444444 281.022222222222 258.850793650794
"180" 35.8 339.612535612536 160.42735042735 285.315457413249 240.984227129338
"181" 36 342.722054380668 154.574018126888 300.213855421702 219.882530120455
"182" 36.2 346.428571428571 151.781341107872 309.398734177215 191.908227848101
"183" 36.4 347.307165681442 159.920536854286 313.703340882062 185.644266111671
"184" 36.6 354.031539676443 183.450656052546 326.603085054219 182.717551769295
"185" 36.8 350.81997882832 209.3341744612 349.681451057139 188.904394072734
"186" 37 350.322237091954 217.560007243831 366.911184657613 194.725519081394
"187" 37.2 347.115606942814 219.757225429381 402.625386999783 205.216718268145
"188" 37.4 339.318051575931 223.908309455587 426.852941176471 209.973529411765
"189" 37.6 332.163434903047 221.839335180055 448.557471264368 217.209770114943
"190" 37.8 324.908309455587 217.936962750716 477.247678018576 221.634674922601
"191" 38 318.904891304348 211.91847826087 507.184971098266 227.080924855491
"192" 38.2 310.382608695652 203.713043478261 538.477477477477 243.768768768769
"193" 38.4 309.286549707602 198.184210526316 568.975757575758 259.133333333333
"194" 38.6 312.62962962963 190.944444444444 604.348623853211 260.189602446483
"195" 38.8 317.678899082569 178.43119266055 638.815950920245 252.80981595092
"196" 39 321.997014925373 160.122388059702 675.698795180723 239.427710843374
"197" 39.2 329.273775216138 151.700288184438 716.176811594203 222.376811594203
"198" 39.4 340.46587537092 139.13353115727 750.932926829268 199.667682926829
"199" 39.6 353.04984423676 123.034267912773 779.498432601881 175.247648902821
"200" 39.8 367.102236421725 108.242811501597 809.250773993808 158.238390092879
"201" 40 379.725903614458 94.2861445783133 825.874251497006 161.59880239521
"202" 40.2 397.34328358209 85.1761194029851 838.401215805471 183.182370820669
"203" 40.4 415.385294117647 76.5647058823529 856.70996978852 212.595166163142
"204" 40.6 431.217008797654 62.1935483870968 868.848101265823 242.930379746835
"205" 40.8 446.707547169811 57.2421383647799 879.959459459459 275.168918918919
"206" 41 469.698795180723 51.5933734939759 878.611111111111 305.823529411765
"207" 41.2 491.577586206897 46.5603448275862 888.851590106007 339.703180212014
"208" 41.4 513.882681564246 39.7877094972067 885.26714801444 370.480144404332
"209" 41.6 531.221606648199 32.5512465373961 882.810810810811 405.158783783784
"210" 41.8 543.518731988473 30.5475504322767 871.149350649351 438.600649350649
"211" 42 557.782608695652 31.2038043478261 864.63122923588 468.820598006645
"212" 42.2 580.150997150997 30.0826210826211 853.894904458599 483.56050955414
"213" 42.4 603.87027027027 27.4540540540541 831.168224299065 509.616822429907
"214" 42.6 623.682584269663 35.5842696629214 819.09477124183 537.637254901961
"215" 42.8 645.616246498599 41.2408963585434 809.077170418006 555.607717041801
"216" 43 670.806094182826 43.1468144044321 786.027692307692 574.067692307692
"217" 43.2 692.66568914956 53.5513196480938 765.512345679012 596.453703703704
"218" 43.4 713.658263305322 65.0532212885154 743.165079365079 611.707936507937
"219" 43.6 737.637393767705 76.2747875354108 722.107594936709 615.591772151899
"220" 43.8 753.051212938005 83.9299191374663 689.306188925081 624.374592833876
"221" 44 771.515492957747 97.3661971830986 656.585858585859 632.885521885522
"222" 44.2 791.223463687151 112.58938547486 628.7375 650.028125
"223" 44.4 808.323119777159 131.387186629526 614.490196078431 656.071895424837
"224" 44.6 820.562326869806 146.459833795014 582.980769230769 651.522435897436
"225" 44.8 836.675 163.966666666667 548.115131578947 643.111842105263
"226" 45 851.082417582418 185.642857142857 515.203947368421 632.960526315789
"227" 45.2 863.803370786517 206.75 478.930693069307 626.699669966997
"228" 45.4 868.876080691643 230.587896253602 446.89905362776 630.192429022082
"229" 45.6 877.194610778443 254.266467065868 429.793442622951 607.573770491803
"230" 45.8 884.411214953271 275.482866043614 408.153846153846 578.076923076923
"231" 46 891.577205882353 301.088235294118 383.865203761755 548.391849529781
"232" 46.2 894.44578313253 321.876506024096 357.403614457831 525.16265060241
"233" 46.4 889.305921052632 343.134868421053 333.616129032258 496.425806451613
"234" 46.6 884.796296296296 368.374074074074 308.134426229508 462.652459016393
"235" 46.8 883.33630952381 388.419642857143 279.622356495468 437.462235649547
"236" 47 886.039393939394 409.184848484848 287.200657894737 424.776315789474
"237" 47.2 882.126888217523 434.365558912387 301.355987055016 397.915857605178
"238" 47.4 874.324159021407 459.923547400612 317.804281345566 364.633027522936
"239" 47.6 858.392961876833 479.958944281525 331.620689655172 335.050156739812
"240" 47.8 839.560897435897 495.842948717949 341.189024390244 300.987804878049
"241" 48 827.059405940594 508.580858085809 353.564668769716 266.801261829653
"242" 48.2 816.161616161616 526.872053872054 367.91746031746 231.206349206349
"243" 48.4 814.95166163142 549.090634441088 378.990625 195.396875
"244" 48.6 806.079027355623 563.741641337386 400.293604651163 161.313953488372
"245" 48.8 790.319875776397 579.67701863354 432.976470588235 138.055882352941
"246" 49 774.686153846154 594.864615384615 470.908823529412 128.538235294118
"247" 49.2 759.575667655786 603.703264094956 511.439528023599 122.566371681416
"248" 49.4 748.368078175896 608.889250814332 550.976608187135 126.812865497076
"249" 49.6 732.670886075949 622.829113924051 588.584745762712 134.562146892655
"250" 49.8 715.376119402985 631.659701492537 616.985119047619 152.232142857143
"251" 50 697.605970149254 641.862686567164 648.063953488372 171.872093023256
"252" 50.2 673.061728395062 647.342592592593 685.304985337243 186.070381231672
"253" 50.4 647.973053892216 653.218562874252 723.747774480712 196.139465875371
"254" 50.6 628.118181818182 660.872727272727 758.297058823529 208.794117647059
"255" 50.8 606.537313432836 660.788059701493 777.644776119403 212.038805970149
"256" 51 582.583333333333 665.27380952381 792.730538922156 198.14371257485
"257" 51.2 559.076023391813 664.043859649123 815.494082840237 176.355029585799
"258" 51.4 530.685459940653 662.994065281899 821.427672955975 164.374213836478
"259" 51.6 504.137142857143 659.931428571429 817.14156626506 150.689759036145
"260" 51.8 490.392749244713 651.036253776435 813.863333333333 142.663333333333
"261" 52 478.223241590214 636.363914373089 806.702422145329 130.57785467128
"262" 52.2 463.5734870317 620.270893371758 792.252279635258 121.313069908815
"263" 52.4 445.286135693215 610.002949852507 769.97619047619 103.544642857143
"264" 52.6 420.487261146497 602.372611464968 747.546031746032 86.9111111111111
"265" 52.8 397.137380191693 598.859424920128 723.896341463415 67.7103658536585
"266" 53 392.611285266458 597.216300940439 695.572271386431 58.4070796460177
"267" 53.2 398.987341772152 590.398734177215 670.045045045045 44.5345345345345
"268" 53.4 401.833846153846 578.372307692308 644.020648967552 38.9675516224189
"269" 53.6 399.933333333333 562.333333333333 617.178362573099 36.6432748538012
"270" 53.8 391.988372093023 546.959302325581 587.171348314607 30.7668539325843
"271" 54 379.838983050847 533.460451977401 561.402857142857 30.3085714285714
"272" 54.2 365.380813953488 515.697674418605 534.654794520548 31.0821917808219
"273" 54.4 344.832352941176 502.635294117647 521.453257790368 37.2549575070822
"274" 54.6 322.142433234421 491.388724035608 509.036363636364 40.6
"275" 54.8 297.091690544413 483.32664756447 493.927113702624 46.3906705539359
"276" 55 291.326704545455 475.099431818182 472.050991501416 51.8611898016997
"277" 55.2 287.928774928775 465.660968660969 454.551622418879 60.4601769911504
"278" 55.4 286.194610778443 450.889221556886 445.901408450704 71.8394366197183
"279" 55.6 290.535168195719 435.844036697248 444.977715877437 69.1448467966574
"280" 55.8 294.713846153846 414.676923076923 437.756097560976 64.8658536585366
"281" 56 298.134328358209 390.994029850746 448.471810089021 69.7240356083086
"282" 56.2 291.064139941691 366.918367346939 456.118811881188 72.2409240924092
"283" 56.4 281.949438202247 343.005617977528 469.174846625767 82.7085889570552
"284" 56.6 271.69340974212 312.412607449857 474.506134969325 107.760736196319
"285" 56.8 262.826330532213 289.095238095238 466.910769230769 131.064615384615
"286" 57 270.125382262997 280.37003058104 447.390804597701 149.405172413793
"287" 57.2 282.418960244648 260.168195718654 423.061946902655 158.917404129794
"288" 57.4 292.920227920228 232.968660968661 392.75 162.39367816092
"289" 57.6 305.134730538922 207.365269461078 364.019718309859 151.546478873239
"290" 57.8 314.748466257669 180.226993865031 354.649700598802 139.784431137725
"291" 58 323.328562423054 152.142315357682 363.424626507411 145.574788452461
"292" 58.2 339.30421686747 140.382530120482 364.5 156.839622641509
"293" 58.4 363.75149992653 124.029933791872 370.272426582125 179.919825525382
"294" 58.6 388.328220858896 106.588957055215 382.193037974684 209.158227848101
"295" 58.8 406.64371257485 84.6946107784431 377.227963525836 238.325227963526
"296" 59 422.688427299703 69.8219584569733 362.254437869822 263.529585798817
"297" 59.2 442.610271903323 58.7311178247734 345.138235294118 289.779411764706
"298" 59.4 470.597667638484 49.3965014577259 326.238805970149 315.871641791045
"299" 59.6 499.168571428571 43.6885714285714 312.033536585366 344.442073170732
"300" 59.8 526.084745762712 36.6779661016949 296.487096774194 378.751612903226
"301" 60 548.14402173913 31.3614130434783 286.517571884984 409.85303514377
"302" 60.2 572.983425414365 27.8342541436464 291.753205128205 436.689102564103
"303" 60.4 602.365217391304 30.5014492753623 307.340836012862 469.118971061093
"304" 60.6 628.249299719888 41.140056022409 316.236842105263 503.486842105263
"305" 60.8 655.005633802817 52.5042253521127 334.217532467532 524.626623376623
"306" 61 681.490196078431 60.6330532212885 358.709375 550.16875
"307" 61.2 705.682320441989 59.3204419889503 376.693548387097 582.922580645161
"308" 61.4 721.245856353591 65.1132596685083 398.728125 600.965625
"309" 61.6 743.292613636364 79.1590909090909 426.018181818182 611.390909090909
"310" 61.8 769.285326086957 95.0625 456.885906040268 630.473154362416
"311" 62 789.497041420118 114.653846153846 485.598765432099 639.694444444444
"312" 62.2 809.909620991254 138.405247813411 528.422222222222 645.219047619048
"313" 62.4 830.168067226891 160.495798319328 567.664536741214 656.97124600639
"314" 62.6 847.691394658754 183.418397626113 603.621451104101 654.662460567823
"315" 62.8 859.346820809248 210.407514450867 644.485342019544 652.195439739414
"316" 63 868.408163265306 238.338192419825 684.660436137072 639.520249221184
"317" 63.2 878.133136094675 269.627218934911 714.419558359621 623.583596214511
"318" 63.4 886.992565055762 299.457249070632 744.270096463022 609.881028938907
"319" 63.6 894.294985250737 329.474926253687 766.369085173502 586.791798107256
"320" 63.8 891.716783216783 350.027972027972 800.132075471698 561.336477987421
"321" 64 890.792048929664 379.623853211009 821.768253968254 540.498412698413
"322" 64.2 887.40350877193 407.874269005848 841.456953642384 509.119205298013
"323" 64.4 878.121683178723 434.759737080731 861.182269975049 475.339027840623
"324" 64.6 866.636022576155 451.358105604241 870.689862934026 476.210796805487
"325" 64.8 854.630305199491 482.27778277156 865.915131195085 454.893045922496
"326" 65 857.51197108503 482.604754493215 849.667719868986 427.598090884005
"327" 65.2 856.352941176466 490.552287581681 826.237623762374 400.534653465343
"328" 65.4 851.907975460123 500.773006134969 825.12676056338 362.838028169014
"329" 65.6 844.784660766962 510.616519174041 844.920138888889 337.833333333333
"330" 65.8 843.336257309942 516.766081871345 871.218855218855 324.855218855219
"331" 66 835.610591900312 526.140186915888 878.661073825503 325.446308724832
"332" 66.2 826.775075987842 538.449848024316 874.948453608247 316.453608247423
"333" 66.4 822.083333333333 544.054597701149 865.569491525424 291.427118644068
"334" 66.6 814.605113636364 556.619318181818 865.154109589041 255.671232876712
"335" 66.8 805.767080745342 568.385093167702 857.744966442953 225.661073825503
"336" 67 801.10119047619 571.494047619048 842.116504854369 184.194174757282
"337" 67.2 799.937677053824 575.235127478754 814.109375 162.134375
"338" 67.4 799.441791044776 576.002985074627 777.45896656535 138.227963525836
"339" 67.6 801.859259259259 575.388888888889 742.469512195122 118.064024390244
"340" 67.8 802.713709677419 575.532258064516 715.812316715542 102.287390029326
"341" 68 802.425925925926 578.115740740741 672.55652173913 94.2434782608696
"342" 68.2 805.623188405797 572.840579710145 631.944606413994 89.3527696793003
"343" 68.4 806.086757990868 570.13698630137 599.528901734104 68.9624277456647
"344" 68.6 807.215517241379 568.280172413793 581.782352941176 47.15
"345" 68.8 806.406374501992 566.681274900398 569.68660968661 36.6096866096866
"346" 69 808.18339100346 564.114186851211 539.043352601156 49.2861271676301
"347" 69.2 807.440514469453 563.639871382637 501.474431818182 63.03125
"348" 69.4 808.142857142857 562.693452380952 472.470752089137 77.1699164345404
"349" 69.6 812.280966767372 560.398791540786 435.311178247734 85.8700906344411
"350" 69.8 814.900621118012 556.913043478261 409.547277936963 89.2607449856734
"351" 70 820.341538461538 552.858461538461 389.57957957958 121.441441441441
"352" 70.2 822.825301204819 549.406626506024 371.215151515151 149.266666666667
"353" 70.4 824.516819571865 546.021406727829 347.055900621118 178.226708074534
"354" 70.6 829.185534591195 540.103773584906 317.277286135693 200.787610619469
"355" 70.8 831.583333333333 537.283950617284 292.623529411765 220.097058823529
"356" 71 834.97005988024 532.281437125749 293.95987654321 245.021604938272
"357" 71.2 835.841463414634 530.262195121951 295.239747634069 287.078864353312
"358" 71.4 837.985337243402 525.020527859238 293.764119601329 324.704318936877
"359" 71.6 843.820512820513 517.871794871795 303.950331125828 360.523178807947
"360" 71.8 847.042296072507 510.688821752266 314.786885245902 396.901639344262
"361" 72 852.022151898734 504.503164556962 321.916943521595 430.790697674419
"362" 72.2 856.28527607362 494.506134969325 318.566666666667 467.09
"363" 72.4 859.926380368098 483.883435582822 309.914191419142 496.574257425743
"364" 72.6 864.176829268293 475.80487804878 321.307210031348 506.626959247649
"365" 72.8 868.646198830409 467.46783625731 346.186746987952 518.840361445783
"366" 73 869.495601173021 459.360703812317 374.241935483871 541.967741935484
"367" 73.2 872.788405797101 445.51884057971 405.042071197411 566.045307443366
"368" 73.4 874.634218289086 442.150442477876 427.73178807947 597.62582781457
"369" 73.6 876.357575757576 439.254545454545 444.013201320132 618.871287128713
"370" 73.8 878.696696696697 430.387387387387 473.880149812734 620.543071161049
"371" 74 880.900621118012 414.183229813665 503.379421221865 635.926045016077
"372" 74.2 882.748520710059 405.497041420118 531.334346504559 651.835866261398
"373" 74.4 885.867088607595 398.458860759494 570.419871794872 651.5
"374" 74.6 886.21875 397.246875 615.677115987461 655.514106583072
"375" 74.8 885.601286173633 396.20578778135 660.384858044164 650.10094637224
"376" 75 883.544615384615 388.298461538462 699.882736156352 628.172638436482
"377" 75.2 886.753894080997 374.292834890966 738.009493670886 603.537974683544
"378" 75.4 887.171617161716 367.825082508251 766.726973684211 586.101973684211
"379" 75.6 885.925795053004 355.445229681979 799.120634920635 561.403174603175
"380" 75.8 887.564013840831 337.83044982699 825.335384615385 534.815384615385
"381" 76 889.318493150685 324.47602739726 848.228295819936 494.945337620579
"382" 76.2 886.646864686469 310.706270627063 869.222591362126 455.504983388704
"383" 76.4 885.951298701299 295.977272727273 882.148648648649 416.347972972973
"384" 76.6 884.983870967738 281.896774193648 882.181184668989 376.790940766575
"385" 76.8 877.88854533163 263.752324051477 888.582677105262 333.751969140553
"386" 77 872.437257349879 245.800197148603 882.833819822786 296.279193007353
"387" 77.2 863.726913390567 219.143475053233 873.005232542107 262.851753520987
"388" 77.4 850.030494237095 200.774913822688 865.690240919323 231.119842466116
"389" 77.6 847.67582195287 198.613116248246 865.242302182053 228.141528547818
"390" 77.8 843.902067835468 197.337636171464 864.300991250408 226.763427254801
"391" 78 837.700342095602 196.91836590842 863.213344039141 223.934015540623
"392" 78.2 828.496572152675 192.041062184036 857.506965511519 215.001515891606
"393" 78.4 815.786351110934 188.97562424707 848.502136053012 205.721369881447
"394" 78.6 805.176688357021 193.088557114947 839.677692736896 199.422458228254
"395" 78.8 800.170856322222 200.549831718696 833.809065632765 197.943678016927
"396" 79 796.72823470731 208.182273013809 826.96978280086 196.032123646237
"397" 79.2 788.712332662367 218.375966949286 821.374654075717 197.946676606814
"398" 79.4 779.604121597161 227.70237264128 810.914369200319 205.873947576483
"399" 79.6 775.375055733447 237.818218125465 801.650196258762 213.445214755739
"400" 79.8 773.238245748796 251.472553235373 793.65775611876 221.549729286644
"401" 80 770.849584408682 269.249954644868 783.332197181721 233.238700418222
"402" 80.2 770.608483329851 284.957730744186 778.625345111783 249.532867240566
"403" 80.4 770.25397996698 301.997709231743 776.70056354562 265.080892382369
"404" 80.6 776.709638569067 319.054500604502 775.537898322018 280.513672507623
"405" 80.8 784.396373965221 339.694574403475 775.013806214453 302.549815874201
"406" 81 794.040249050452 358.527232717743 780.709669996598 322.330540105833
"407" 81.2 808.627312004344 376.439516035681 789.522251109332 341.991749788475
"408" 81.4 824.708028919438 392.210770792539 799.430422202754 359.588940405957
"409" 81.6 841.177211084879 397.315451421401 810.755820923014 374.458543894499
"410" 81.8 860.427889902114 401.9363132091 823.181225834815 386.953817185187
"411" 82 878.402920728907 405.532089318934 843.080153793834 393.591021126455
"412" 82.2 877.677353590832 405.830271052619 842.492319902706 392.857379401538
"413" 82.4 874.147145578087 408.421156564243 841.821457926101 392.842434335019
"414" 82.6 872.924611523132 419.75886581279 846.035036261969 393.487527787362
"415" 82.8 868.454669382075 429.277590119479 855.8556614028 396.022760561429
"416" 83 863.800256058405 445.635485900655 864.466997017773 408.513164815904
"417" 83.2 856.11416235802 463.119303311164 864.64230592744 427.295428378335
"418" 83.4 840.126940385594 472.900043685463 861.260076249907 440.66051308748
"419" 83.6 822.531865363812 487.213740610799 851.378941221938 461.916008262616
"420" 83.8 813.349656797742 504.21236243671 837.199770806349 473.418965410436
"421" 84 810.359224000305 521.978087584462 824.622466859917 489.103052978259
"422" 84.2 813.9312418117 540.13944434876 818.094692773956 502.925184588889
"423" 84.4 811.313848546717 546.314620085424 816.865489279009 509.661077565688
"424" 84.6 799.459888201143 551.832513223859 817.177903176341 520.446072716113
"425" 84.8 785.334232155054 551.434180457759 814.353042088793 526.859815245854
"426" 85 766.543343360248 553.490933736877 804.255583887507 539.447626718323
"427" 85.2 751.777300162444 557.020842854154 788.160334166829 545.365193676484
"428" 85.4 738.923926518463 566.957734594595 772.008405232668 548.016164214486
"429" 85.6 732.717375587435 583.323999633465 758.338222335019 553.748523900603
"430" 85.8 733.788947354417 596.858494735188 746.733442618026 563.456006806524
"431" 86 735.456588021246 606.210822596363 744.938875695451 571.024551033097
"432" 86.2 733.614356302318 608.477908729235 742.776001376654 574.632558856067
"433" 86.4 724.670407383485 610.021482671535 742.340895857796 576.560514361687
"434" 86.6 711.869019463135 610.924597429698 742.263970626767 581.876145264786
"435" 86.8 702.817153009929 608.320525900124 733.823469357117 591.13211727643
"436" 87 689.54484957728 604.881472915453 725.416977145623 595.31686253915
"437" 87.2 672.315526600884 603.959117043682 709.605700028778 599.678588574092
"438" 87.4 653.179908691357 609.464318346268 688.741015569585 601.364324555904
"439" 87.6 633.458293914889 622.612462542805 669.300407320737 604.461538871183
"440" 87.8 619.967644793975 638.577868716052 649.553004780801 613.861961181036
"441" 88 608.286751383363 652.682055582203 634.252351926689 625.63045092465
"442" 88.2 600.564056811254 653.938343240505 629.480693099585 630.445103523002
"443" 88.4 593.263390838313 649.183548465777 628.096201325769 634.306365144168
"444" 88.6 585.062070950429 639.605810646 618.830806611372 642.313819993788
"445" 88.8 575.691560331966 622.279396100903 607.329061689389 641.290590504272
"446" 89 565.344690021789 604.254757284042 587.229468942129 636.908227644069
"447" 89.2 560.751965489611 596.523299286569 582.836400721748 628.325988771089
"448" 89.4 554.295798552265 581.517111254145 575.201194767833 615.046946120558
"449" 89.6 540.634889673117 568.453970171374 564.388403818368 597.464596399548
"450" 89.8 522.741809599465 560.869227104939 552.505749875689 582.956638570121
"451" 90 503.342922003246 561.867088873351 539.64931605805 570.61437955083
"452" 90.2 484.874190860461 568.60148903761 520.765218076083 562.579674608752
"453" 90.4 470.695093586815 581.377026193328 506.784888694601 564.609631342946
"454" 90.6 459.274782230633 593.678185452517 489.669917434939 571.867335454498
"455" 90.8 446.251313835724 602.946058419891 480.141435975872 579.655784728221
"456" 91 435.386732812152 601.002088781909 472.692975213967 586.238238449853
"457" 91.2 429.542027125524 591.030323320141 466.513435394653 590.095196194802
"458" 91.4 414.712056599371 579.547271776786 455.315217202408 592.573538955357
"459" 91.6 407.769767932131 570.422279761358 438.246136596543 589.925691480111
"460" 91.8 393.405261567771 556.333855818084 422.858467995419 581.289932638878
"461" 92 378.157632904379 540.573078785788 404.228864941195 567.176257965202
"462" 92.2 362.94874267363 522.30831865506 388.131925761429 552.624003371842
"463" 92.4 348.718423016316 505.847849045841 371.801317524584 536.47097487572
"464" 92.6 335.697766213066 484.516583486098 357.767126889275 517.528236579899
"465" 92.8 324.745776142737 462.858163782853 342.531059868352 498.327245567522
"466" 93 317.245154855154 445.023698024525 332.911903354709 481.682498126009
"467" 93.2 313.865873312293 427.832108025295 324.053402532925 464.356175877886
"468" 93.4 311.916377154368 408.831646376397 317.511923860926 451.33660748904
"469" 93.6 313.144307806761 394.101266178625 310.774730758337 433.950787239309
"470" 93.8 317.18055526077 374.714165266011 312.82310355873 413.160878512264
"471" 94 318.622708988123 349.864314382571 314.883485138125 389.189803593562
"472" 94.2 323.88685340861 325.190529620894 316.86524114085 363.175805818035
"473" 94.4 332.59660450081 304.879803418256 318.430736852659 343.910636803238
"474" 94.6 340.603372355176 285.382014078613 325.446135312267 321.047924836042
"475" 94.8 346.783165633113 266.676288569987 331.531895453539 302.78627328636
"476" 95 350.843521500719 245.285426392029 338.637831437192 281.91806225697
"477" 95.2 352.118913098754 222.831028277088 345.526186542855 262.270188462226
"478" 95.4 358.860124085258 204.614373856131 348.389847695138 240.859816238588
"479" 95.6 371.090970172497 186.72641133953 351.595134865303 222.574021099408
"480" 95.8 382.141711183779 175.292910254073 356.122375495598 201.641622154261
"481" 96 396.846875380275 161.236664104255 367.855143362561 185.710009210201
"482" 96.2 411.717209995385 145.471003242526 385.094812306794 171.538470214438
"483" 96.4 426.78288203099 129.529282333905 399.472330677949 156.581381325124
"484" 96.6 441.979870976003 115.554804159849 411.985858544314 142.976893685422
"485" 96.8 455.083617337614 104.369918233173 424.892735306616 124.064349156627
"486" 97 465.416957612539 90.5618657522947 437.139941236625 114.611731370031
"487" 97.2 481.449173561569 76.1119185458544 453.519938112252 101.69317627355
"488" 97.4 499.585009817149 56.5978722744742 470.310432785805 85.9136074613073
"489" 97.6 512.227161687103 40.0878317076994 485.263182575418 66.9864421915208
"490" 97.8 520.787419221731 41.5688201721592 490.872787694609 62.2263065603029
"491" 98 533.335476042101 41.6151270004649 499.472961010295 52.7391119147797
"492" 98.2 555.521782368889 38.8778351239353 512.061969450052 36.5456379590809
"493" 98.4 567.4573863459 34.349431818643 530.738461539741 29.596923074103
"494" 98.6 580.728694544384 32.9542097749418 553.986248507087 29.0557859869032
"495" 98.8 599.715125454692 31.1641567542292 571.494411107009 27.2306138089785
"496" 99 622.14804990596 31.3733116180408 598.527210686263 25.2836278376361
"497" 99.2 646.156803572501 37.8909159136716 611.296969621846 26.3290888827052
"498" 99.4 669.671468941851 45.0377083430948 632.393565754706 33.9352100582041
"499" 99.6 693.717984848693 49.5172107606812 656.128504202045 43.1216584198821
"500" 99.8 705.312474107297 53.1250198277015 669.901674214378 46.8785525992921
"501" 100 715.927126489513 59.6140016552889 680.754713062877 47.8128549448523
"502" 100.2 730.748293948094 70.5737628119562 695.426475254498 51.388619613845
"503" 100.4 746.778752286835 78.7026563983061 712.347726624264 58.544545329125
"504" 100.6 760.211847622065 88.8454508701186 729.257572707518 67.1974617657482
"505" 100.8 779.71939886538 101.901547035079 748.217072595907 78.1428913565233
"506" 101 793.115784736933 113.92524185291 763.905879819621 88.6339224537774
"507" 101.2 809.457532946395 128.479161954083 781.612664551562 102.73421981861
"508" 101.4 823.867214509889 146.864451542289 796.652971975172 114.701440045141
"509" 101.6 834.876003072623 160.38456165006 809.110845810514 130.602215300965
"510" 101.8 846.290980778165 176.005321061588 820.417944292772 146.11041003662
"511" 102 856.753979359514 198.117815349964 835.193042609538 163.69370904612
"512" 102.2 866.577961584172 216.491921368367 848.624274357166 183.390623042744
"513" 102.4 874.954204558649 237.289085407576 860.499172862629 201.450099244719
"514" 102.6 881.437267395592 254.614605710383 868.50647572073 217.940364733743
"515" 102.8 888.204788761305 273.360433443776 875.141839767541 236.901167145974
"516" 103 889.221655670149 282.991303240209 879.486013149542 248.568038315221
"517" 103.2 890.405704571487 299.220411672537 882.840973702602 256.412507031783
"518" 103.4 892.114964214622 314.638546794875 887.525046970952 273.454026714641
"519" 103.6 895.212732645968 334.122139142407 889.85477563456 300.426475274563
"520" 103.8 894.625684229262 355.010371272036 892.239040072763 318.070126912359
"521" 104 895.015264449165 382.277153775073 895.727711790227 342.010906199549
"522" 104.2 890.519840654062 402.59557566138 895.841242030208 364.373104722999
"523" 104.4 886.345509975694 421.909957534404 893.567706216998 385.728533839683
"524" 104.6 881.614419088012 444.070619707735 888.667718126945 404.975112828852
"525" 104.8 874.604725336491 464.710247052723 885.832109768581 429.105604689253
"526" 105 864.861131090706 487.542815397695 880.196123739751 450.472211318467
"527" 105.2 855.604399287993 505.249940746391 871.886013165029 465.875517951694
"528" 105.4 845.141499746299 521.898478014666 861.740752201408 482.335149545579
"529" 105.6 834.72659276518 535.684750575296 853.847236609395 501.246647122264
"530" 105.8 820.305677827492 553.670956870181 845.390859412712 520.898794586345
"531" 106 808.17858454474 565.518885021877 832.447795088245 535.789799389037
"532" 106.2 793.905582876239 583.367263883069 819.007499554322 551.146533993967
"533" 106.4 782.203001765656 591.670603234687 810.595453362241 561.46563292335
"534" 106.6 768.191662427404 603.492709340044 801.842614688136 572.182538276218
"535" 106.8 753.635199138671 613.137472588168 785.180311981053 586.734006829564
"536" 107 739.02303831483 619.060542472562 771.98478531166 594.582486373659
"537" 107.2 722.603350897182 628.622815546343 755.064093542096 607.571037983048
"538" 107.4 711.364173405795 635.35405784193 745.468752562897 615.736195615066
"539" 107.6 703.345450204729 641.136372695756 734.252085631496 624.345227456265
"540" 107.8 703.58545766448 639.938899936131 734.252198051773 624.680496868853
"541" 108 699.702811834584 640.703153853506 732.96738080613 624.772737430524
"542" 108.2 688.260961020905 638.551668488704 726.053004610577 628.152506493076
"543" 108.4 671.841380038069 638.388129347779 714.690937427721 636.785922551439
"544" 108.6 660.67934180651 638.859719219349 703.528708013915 642.603527492147
"545" 108.8 657.273086561146 640.006271004237 703.546195491561 640.064238148184
"546" 109 656.218164462514 640.202285175075 701.151345953513 637.289744235629
"547" 109.2 655.267981424016 641.461429406272 691.390453776615 631.074462537597
"548" 109.4 647.280858049959 649.22827316947 680.419262768126 631.374631292999
"549" 109.6 641.386337131035 655.705259890129 671.148446783143 635.207665698928
"550" 109.8 635.763175404615 653.059232237187 669.310430424105 636.451017518015
"551" 110 623.583166698523 652.454638580051 659.322257128217 641.624469759525
"552" 110.2 604.652696724092 653.153242611145 641.621943117234 650.169547832353
"553" 110.4 585.802299146121 657.786481910831 624.361128786418 651.049935312281
"554" 110.6 568.456674793653 661.1128955489 605.884962352132 653.172025579017
"555" 110.8 548.103652092011 657.855790468246 586.33110875517 656.687191541849
"556" 111 528.522930537532 651.02636583603 565.8776947442 659.216178340619
"557" 111.2 507.588542135537 641.03579880016 541.728859888574 655.922143021358
"558" 111.4 486.591339414723 627.8826380556 520.627869792362 644.478390162438
"559" 111.6 471.245770720205 612.262047181251 501.129950939725 636.987680092296
"560" 111.8 458.698934263777 595.422175932621 483.154875767952 623.978277343881
"561" 112 447.372840897937 577.682491317236 468.857141932376 608.858673353548
"562" 112.2 433.867536041528 558.013928433113 454.221273739313 591.74643861732
"563" 112.4 425.716096553641 541.199016108464 443.300437306336 574.843388322201
"564" 112.6 417.559256302234 521.404688406084 432.862544298174 557.691475744681
"565" 112.8 414.357179557752 506.26599900739 425.011459501549 542.857709566171
"566" 113 409.966446219064 485.804073397217 416.645075812658 525.80953161752
"567" 113.2 402.398104965775 478.365850847705 408.616119222743 514.454354461656
"568" 113.4 386.667723317056 476.553120279482 398.577636095798 500.968996499008
"569" 113.6 371.098395118205 471.960520064899 393.841923189358 494.921006149414
"570" 113.8 362.485508641287 463.426905353183 389.469830808279 491.4616649306
"571" 114 356.816896589044 445.50174588075 377.237651518279 478.517984266561
"572" 114.2 354.576987795111 422.619930171252 364.377028790901 459.047046653803
"573" 114.4 355.932788318892 399.809027234326 358.119721515022 436.748557481798
"574" 114.6 368.868748879946 377.273271821022 355.275919132177 412.963573960967
"575" 114.8 376.0707861224 355.662174124613 359.152792321138 389.800337613976
"576" 115 388.637936764921 335.060821469979 370.341572730333 370.39921134038
"577" 115.2 396.649668524217 313.641641182582 378.548810666411 347.615049707291
"578" 115.4 403.197295994818 288.481491814725 389.68618199042 325.851118458027
"579" 115.6 403.602768804294 264.584752056492 396.540334530747 301.330126056806
"580" 115.8 396.437255718751 247.863117068719 400.262270154449 282.433815121384
"581" 116 382.389806069096 233.858603286777 399.084289705638 269.106831227357
"582" 116.2 369.048555719741 219.814791063303 391.243534128166 251.517965606706
"583" 116.4 361.174841065458 202.870877821337 380.027857978731 236.26767528374
"584" 116.6 364.00004956214 189.331660135742 371.552780758436 225.263576758958
"585" 116.8 371.129203154884 166.702613420121 363.756632150096 210.77110286543
"586" 117 381.865228478294 150.22766697767 363.794014132682 188.366294816325
"587" 117.2 390.144645713246 137.779707114687 372.038439243676 172.103491794958
"588" 117.4 403.641798612492 118.048206960686 382.943484838267 150.474926122709
"589" 117.6 421.442973269846 98.1972825595431 396.324378221325 129.062017114988
"590" 117.8 439.058730610375 81.2727988145319 410.078273636361 108.188194859084
"591" 118 460.227820185877 70.8286802246612 427.506775290999 88.5137757805752
"592" 118.2 484.161935560416 60.0994847641362 447.592317980891 75.2643184183936
"593" 118.4 510.301754302287 53.4133839439399 471.806937765428 64.7495785996593
"594" 118.6 533.660609604617 44.2795345787806 496.352635638923 54.9413567558502
"595" 118.8 557.820652461781 39.0877140373747 516.93150060016 48.3243598269767
"596" 119 583.051317864269 34.593337266973 542.338784869486 40.2379725048424
"597" 119.2 604.157094920052 29.0556858624615 565.127077759642 34.8152550054211
"598" 119.4 624.165772134857 35.1273089525355 584.395936215713 31.5462107488601
"599" 119.6 644.534167097009 41.3929012046047 606.360890360769 29.7298072927578
"600" 119.8 665.354428809449 47.5298815066794 628.132376727326 37.1041621115207
"601" 120 688.043316107538 57.8295392973248 652.219838233504 43.2369746261384
"602" 120.2 711.83599953691 65.707651591653 672.163130922748 51.4767006345851
"603" 120.4 732.802416193458 72.729946919732 695.304614473559 59.3603793528385
"604" 120.6 750.107705766161 82.2244149866042 713.591074467461 64.8171937432543
"605" 120.8 765.122594501337 93.970273745138 732.444061805222 74.9256085002164
"606" 121 781.83705211657 111.330614331745 749.249201521808 83.8511314942924
"607" 121.2 795.36600070978 124.889056476618 768.543872842619 97.5555245435241
"608" 121.4 815.148074214525 137.900002747611 785.1461813763 113.372680405885
"609" 121.6 832.195441427627 157.491297553169 805.637279275531 126.921120474227
"610" 121.8 842.315181464422 172.997184440006 819.672506060325 141.956139616499
"611" 122 852.603696017448 192.30918235274 831.558870563729 161.024442913896
"612" 122.2 863.604877691927 214.398464083352 846.25575909272 179.620909776261
"613" 122.4 869.109213582114 231.021962907346 856.460072775406 197.72018430424
"614" 122.6 874.879598954902 253.315624144985 865.256030538446 213.414632089464
"615" 122.8 882.439576496248 272.271407761287 870.837706270577 235.82116279374
"616" 123 886.176756346333 287.34487844515 875.316772175836 250.01601351739
"617" 123.2 890.004751014523 310.027939838327 879.319626211347 271.764746174355
"618" 123.4 893.932875938312 331.74454559936 885.06349303551 293.392825440742
"619" 123.6 893.615233881468 352.188044149527 893.28973193038 315.083245003955
"620" 123.8 888.398467915663 374.084719488229 895.15326848469 335.958508386185
"621" 124 887.755929517158 395.051797885091 892.748581201025 359.345454253421
"622" 124.2 886.030909160647 411.76656721285 890.850366008513 375.146360267181
"623" 124.4 882.29816607688 434.311842582002 889.26931044744 392.409546473592
"624" 124.6 876.397908986916 449.635625936603 885.810088286569 410.332352662125
"625" 124.8 868.157579776712 467.983190462017 882.197111873382 431.234014676941
"626" 125 860.115402550692 486.314341327624 877.479828996447 454.915467405159
"627" 125.2 852.688671331354 505.26455802299 871.732998089248 467.540242717788
"628" 125.4 844.429071198007 519.883836880246 861.932590161304 486.281168699845
"629" 125.6 832.616547154016 537.893121469276 851.224930437201 501.564173299761
"630" 125.8 820.716321493282 553.340914750081 841.89270308785 519.378237356096
"631" 126 805.530982957638 568.832065679852 831.959367348327 537.696370506782
"632" 126.2 792.9135165219 581.349399170617 822.513467722891 552.560997592074
"633" 126.4 782.39853663407 591.437522658437 811.887713495563 561.29888462655
"634" 126.6 771.883932286363 593.1511613455 803.078783221904 569.708622638266
"635" 126.8 753.131261982094 597.60137685272 789.458042552081 579.725124846297
"636" 127 734.923913780982 603.387313357538 771.807990019725 589.434158218892
"637" 127.2 717.549855322277 608.902185914836 753.151287227986 597.999259071712
"638" 127.4 704.987401891671 620.224111459174 740.209428028688 603.196392368419
"639" 127.6 698.859975263785 636.794788392111 724.680163184799 608.706482690636
"640" 127.8 698.110425856334 633.903611005599 721.304527480552 607.641769761596
"641" 128 693.107093602855 634.672231995346 719.746262337905 610.367774664275
"642" 128.2 685.163034473578 643.660708649805 715.156562880635 619.222043676522
"643" 128.4 685.296719832768 644.4957180669 711.387506435499 627.630334308764
"644" 128.6 682.367302780845 640.139228593787 711.329280685073 631.030627150363
"645" 128.8 676.975060857367 638.632544684133 707.699119435848 629.060623306457
"646" 129 659.671494475006 635.674634320214 705.370758234864 628.82273609605
"647" 129.2 644.937396392179 636.918484844695 693.552171994041 629.363805815266
"648" 129.4 641.350853806078 637.553289529652 678.116347365713 631.723544406706
"649" 129.6 630.944237191566 639.106783195189 671.451737864139 632.870226188307
"650" 129.8 612.245113427028 644.55767839288 649.275988908724 637.749709690952
"651" 130 590.687547348291 658.947134776664 625.69835363673 642.862916620124
"652" 130.2 579.477127144862 661.233471848126 614.594260046459 648.02543482382
"653" 130.4 575.122829388496 654.577008856677 612.320280288409 650.126874116088
"654" 130.6 562.543421720936 645.991857417043 600.800332259879 654.951091226849
"655" 130.8 551.579474491014 638.942447571855 583.658993526978 653.891848213974
"656" 131 536.400085220876 631.812107388988 571.630546559671 647.959314124159
"657" 131.2 516.198753827385 625.681445719125 553.393094554854 639.664508923892
"658" 131.4 493.174207158709 625.233333495461 533.591067772899 632.54626982098
"659" 131.6 472.493712150143 626.97935907257 509.917829809576 628.838148539156
"660" 131.8 449.402011923731 634.561480980774 489.660748765448 627.8831382062
"661" 132 447.097203129124 629.755321850694 483.644017359584 629.308467067076
"662" 132.2 444.732268203871 622.449956359384 479.606741104535 628.948571418114
"663" 132.4 437.686252300124 607.956315424442 471.504954039534 630.491910408949
"664" 132.6 430.34037077861 591.601998527252 453.668835427558 628.520677022766
"665" 132.8 428.726308770312 583.066370817858 443.392974013911 615.581229708866
"666" 133 419.228459850058 568.63025076901 439.96901166713 603.848575061605
"667" 133.2 401.438506361582 557.325367993981 428.399004132052 583.392634087021
"668" 133.4 381.24402519453 548.613825805776 414.011267749214 568.710525163019
"669" 133.6 359.248751049122 546.320626504206 394.931441657787 555.941548521888
"670" 133.8 341.928650282374 550.640384023233 378.057863392899 550.018102947918
"671" 134 338.499059503078 544.458964166939 374.530206357555 550.050753229947
"672" 134.2 334.143049857151 531.96839091504 367.313111935722 549.632937699499
"673" 134.4 327.362778300244 514.92272057708 355.454579127539 546.750299133174
"674" 134.6 324.904305877588 500.675820108362 341.926240123041 534.747243867767
"675" 134.8 320.460446875532 477.072399067619 332.683457901094 513.789717069531
"676" 135 310.493484328112 455.647524713048 325.324683085694 492.033879780587
"677" 135.2 297.874120242965 432.27433674662 316.37786669127 469.356076174914
"678" 135.4 283.808693778651 412.300882079378 301.77401559241 446.060993152597
"679" 135.6 266.335242346993 391.552775765386 290.809866720299 425.520749334437
"680" 135.8 268.260320885088 387.223001793065 285.561483968163 417.146061999183
"681" 136 272.102407340664 374.975958898976 284.543211646385 415.100033912238
"682" 136.2 278.72208917285 358.138848214233 274.492739740384 402.451607261481
"683" 136.4 281.275959161117 353.356342042329 266.272460639162 395.689573345245
"684" 136.6 282.054102109846 351.519489104239 268.116163561522 395.98585694758
"685" 136.8 285.775950006207 348.504553178859 269.90819441349 392.728262026582
"686" 137 285.524716947415 350.521199004222 276.160713267489 386.231554770904
"687" 137.2 292.113113915804 334.37010516539 284.077212522512 371.452480824378
"688" 137.4 300.927399135195 313.349330991041 288.216592434207 350.180106492438
"689" 137.6 310.605630899149 289.39056413999 297.142266896172 326.400351036172
"690" 137.8 313.48388087769 262.380886788762 305.44908601877 300.562176953023
"691" 138 310.945744689921 237.151121336823 311.358834555637 276.487078370387
"692" 138.2 301.851764692999 211.103497624528 310.735453857134 252.158094140342
"693" 138.4 300.544139411136 199.41399761371 308.576767687243 234.597935887209
"694" 138.6 311.468070210557 185.60589521165 305.734287167196 222.110252799525
"695" 138.8 327.101058022815 169.056217148033 308.478402740255 202.241847859046
"696" 139 347.804858233154 154.339672245692 318.289645365897 179.790157000403
"697" 139.2 366.058228889317 139.32413947424 335.436579803202 163.906608425643
"698" 139.4 388.961950258853 124.872115694236 356.353991609429 147.966141395422
"699" 139.6 403.202685158261 110.355986691971 374.848493081807 135.129283081551
"700" 139.8 409.590784106317 92.0572149049641 388.022700098605 121.890969494971
"701" 140 417.99688133057 72.7662712231232 399.915077140287 105.817582138522
"702" 140.2 433.094094419114 66.158859952573 405.96027911459 91.7798994952821
"703" 140.4 451.141473553618 67.0394218794898 415.436848933804 80.746314637082
"704" 140.6 473.779292492838 68.4631396863772 435.045602602816 70.8260261015592
"705" 140.8 493.897003867162 63.349522765445 455.549917315813 67.9808960660759
"706" 141 515.636976132803 49.9607594228549 477.606697831496 62.632777651724
"707" 141.2 537.014114795079 35.7797536634932 503.408200470958 55.6940100641743
"708" 141.4 559.03678764597 29.4126964447207 521.932585652232 42.9352154592794
"709" 141.6 587.523854182827 32.0325474297507 547.656897925526 33.2029110511944
"710" 141.8 611.503802934154 37.0706330327229 570.614797523323 29.8176928977273
"711" 142 637.173844914741 35.7516923390651 596.268509878821 34.7476502617499
"712" 142.2 656.534248075141 38.3084920388465 618.626314270459 35.5626184271528
"713" 142.4 678.959027511164 51.1420350720467 640.066070004941 37.1642999561828
"714" 142.6 699.679012246307 66.8267525384038 666.466010197462 43.3305284841087
"715" 142.8 719.310332310146 85.6502885462186 687.767366264994 55.5498376531042
"716" 143 737.567715503006 98.8316873413455 708.729999221606 72.4518845446845
"717" 143.2 761.492710984308 110.428622290141 725.971686880764 91.334485074997
"718" 143.4 787.755435202018 118.421262263528 747.732737864962 104.304677730594
"719" 143.6 802.196313301765 127.155051974022 771.510874394424 117.044772687635
"720" 143.8 815.601059651963 144.499758091107 786.25050976224 121.490632199169
"721" 144 826.932499761589 169.118291278354 807.755876178454 135.765347952673
"722" 144.2 843.200428048665 189.065367655672 824.790327706195 155.810854491659
"723" 144.4 861.014783903927 210.609481824451 837.250121818033 180.005452711417
"724" 144.6 868.148463688727 233.299265324958 852.014170947737 198.394575556302
"725" 144.8 869.113986830444 260.887337998734 866.989305117516 222.671824412546
"726" 145 864.458958130916 283.187605148558 871.592045253757 244.503680759609
"727" 145.2 860.806043864299 306.911906979008 868.451586359033 266.92486516502
"728" 145.4 860.904538820323 332.915184410542 864.375050847484 292.176508944296
"729" 145.6 861.838251312513 357.27609461963 862.361158619299 318.751174964687
"730" 145.8 863.686695612685 383.809764582509 863.642510943951 342.471724014575
"731" 146 864.126354380988 410.282185475023 864.777334693674 368.79688476892
"732" 146.2 853.839114604635 436.336814843608 866.83090162265 397.179850403821
"733" 146.4 837.798329388755 455.73967882622 861.898994503818 426.958776604164
"734" 146.6 815.814284295472 472.795587999082 845.416677600379 448.183438865898
"735" 146.8 793.253162080957 492.375521939552 824.732979560751 468.800328434357
"736" 147 773.911730432096 513.454558861014 803.227964275313 489.029553750368
"737" 147.2 754.247200787151 532.884516826446 783.176691169784 504.96081270217
"738" 147.4 736.019737789017 552.242930954154 765.850284737183 525.306366307287
"739" 147.6 716.64073071481 573.074690122499 745.450591562969 542.532215793161
"740" 147.8 699.923456370534 595.662895935796 726.668261023167 564.071423647647
"741" 148 681.632046272879 616.210561765785 710.314492682696 585.084070153332
"742" 148.2 663.05577050248 635.555125689894 691.607027567578 607.476414646056
"743" 148.4 642.760538874497 649.803478725608 674.456061562922 626.897052129608
"744" 148.6 618.439773877736 653.225764480572 655.587974281483 642.755933436613
"745" 148.8 593.155676296187 651.926191248813 634.775181070657 652.759370533658
"746" 149 567.525304094432 647.448430503371 610.44636651919 655.956155684024
"747" 149.2 542.183904697987 648.217294634015 582.759315817863 648.956651231738
"748" 149.4 515.711102569677 644.523229169756 557.303508553245 649.393292531741
"749" 149.6 490.932706668926 644.972748818064 528.74506541404 649.114557034456
"750" 149.8 471.352575582209 642.697493931667 509.258216126961 647.643193760928
"751" 150 452.681229211514 633.062327999328 488.026134007517 645.806208421904
"752" 150.2 437.18188429948 618.392233666596 471.094426240654 642.989457176303
"753" 150.4 422.3646816424 605.45404969447 451.277850304218 633.461166113744
"754" 150.6 412.501988584387 596.117087028203 439.590489709057 621.753567059432
"755" 150.8 393.919366895642 578.6583821114 424.100873064108 608.566993358193
"756" 151 382.803984197273 564.188047680339 407.137949730203 593.229287746789
"757" 151.2 365.724278023325 543.552298629327 390.286116053902 577.871603380389
"758" 151.4 351.188244120882 530.545725620707 375.933768473076 559.617329389109
"759" 151.6 332.969233058431 516.643663770954 364.407887086233 540.860193344096
"760" 151.8 310.921450087535 509.152936757766 346.177963621557 524.317384285722
"761" 152 303.472786831931 499.345029945901 334.882406811501 517.742766284918
"762" 152.2 297.189860080087 482.917992775952 323.86787992032 513.064779489012
"763" 152.4 297.834755253635 460.107711265272 310.28676831641 498.380903202294
"764" 152.6 300.4960262673 446.654272266012 301.312572513275 481.236975134886
"765" 152.8 305.138165786431 425.445202733036 300.273046780683 467.438698517807
"766" 153 306.104008241767 403.986246287551 301.537298106258 446.147547377966
"767" 153.2 304.548079448455 382.861592328389 303.322188061389 421.265167993175
"768" 153.4 300.381884891896 355.736465926357 303.124164907775 397.431309261008
"769" 153.6 295.978789485809 332.619308416027 302.115679085394 371.942778012711
"770" 153.8 284.807608720358 306.336172324485 296.30721928433 345.25476152838
"771" 154 277.827650520706 279.076233430214 287.25155630545 318.95697830937
"772" 154.2 272.910904057447 251.924992016138 277.843334476811 291.397426261422
"773" 154.4 281.797755200938 230.056744850033 274.266792412139 267.972052013556
"774" 154.6 294.93193900001 207.456943200012 276.950493786672 242.710523747289
"775" 154.8 313.469246471079 189.815065549618 287.504093675193 218.684513900043
"776" 155 331.318957896291 170.124731989045 302.61852653368 198.197603293687
"777" 155.2 350.911085651758 149.599931299551 321.945461166137 177.719982192722
"778" 155.4 359.830695866447 131.249131427718 336.556970702857 160.806132383874
"779" 155.6 370.650164091513 110.703274664289 350.200256331691 143.987257697621
"780" 155.8 383.072003757493 97.3777874412822 361.063556911534 128.754421906365
"781" 156 403.135499950691 86.4711131209673 372.318596987368 114.463293308281
"782" 156.2 422.725870689555 78.3251004995999 386.960380197615 97.1528394652001
"783" 156.4 443.146014106955 69.6731528380491 409.29039859158 82.3082928976746
"784" 156.6 464.764162223478 56.5912395205562 427.793841002776 72.6292265592903
"785" 156.8 488.008520381145 43.4612820831878 452.291848278696 62.8747909915955
"786" 157 507.921650793614 35.7308380530936 472.205494963618 50.8298429938134
"787" 157.2 529.646849974703 33.4586760537742 492.60059919088 41.4852574122304
"788" 157.4 553.54546345081 28.0553145264228 515.180409027949 35.6001750483794
"789" 157.6 577.146079634338 28.969800690341 534.389168595279 29.8462331354426
"790" 157.8 600.53654184484 32.3111108711304 559.724253704003 28.6076849061193
"791" 158 624.284569298161 33.0836648119307 584.78784358595 28.819287699219
"792" 158.2 650.472328681026 37.0330277502768 610.143850357217 32.6503159814698
"793" 158.4 675.641723259719 43.5671019813778 633.005752497994 34.9292054647353
"794" 158.6 700.503104996938 57.8319070319248 660.223941849878 39.3203166555828
"795" 158.8 717.164387489356 66.4952708983154 684.210147235203 46.9899778396029
"796" 159 741.053667495919 80.9515567035332 705.171138124149 59.2452941211009
"797" 159.2 761.233230450321 89.2521483241167 727.974259124769 70.1905303595879
"798" 159.4 780.877058131683 104.937150220543 749.077327366556 82.5913441777556
"799" 159.6 803.671965194184 121.807415910452 771.079241648511 93.7129067176042
"800" 159.8 816.541157383339 141.333411311712 789.672696985852 108.121484692726
"801" 160 830.941306258023 160.507317077963 807.529376838326 125.801010065652
"802" 160.2 844.30109746399 177.67424360895 820.235224562101 145.497141391116
"803" 160.4 853.753499392825 197.974076828895 835.62162944201 163.801535143184
"804" 160.6 868.078516105798 220.835434466513 847.381981452356 185.791680141417
"805" 160.8 874.211963236465 245.363606084333 862.09936588743 207.493036386151
"806" 161 879.390441753899 271.399768472832 871.794830683026 230.725330639407
"807" 161.2 884.179266591489 297.193256399903 877.312570448322 256.237295741574
"808" 161.4 886.304684279673 321.724271274564 881.629152001799 282.724799940923
"809" 161.6 882.609882248027 354.031848644032 886.991908548326 309.041582684792
"810" 161.8 873.444711558095 370.267764409528 886.313452847993 334.128460964474
"811" 162 861.709968094839 386.684611095666 882.603994152633 355.891862237093
"812" 162.2 850.990948854594 406.782768147906 874.556004697377 379.635409573837
"813" 162.4 839.257235403423 424.363343346914 867.023648693593 404.94594615752
"814" 162.6 824.793442626657 440.881967210727 861.667785235057 433.697986578855
"815" 162.8 819.516034985423 449.889212827988 855.119601328904 454.063122923588
"816" 163 820.263843648209 452.941368078176 849.338658146965 463.91054313099
"817" 163.2 821.582278481013 453.598101265823 855.306188925081 470.846905537459
"818" 163.4 822.696696696697 458.807807807808 856.983870967742 470.264516129032
"819" 163.6 825.844263887649 459.622189274514 850.890973234869 467.006205296115
"820" 163.8 823.090552220623 458.818845189572 846.485158364173 466.774494635282
"821" 164 822.387425303139 462.114410402149 847.168487129663 467.179195858224
"822" 164.2 820.861331053085 465.381131063203 844.911096919438 468.574611159189
"823" 164.4 820.902108133244 474.369407332064 841.085305218933 470.406429504694
"824" 164.6 819.205986218574 482.482858152239 837.886950646389 483.621474649316
"825" 164.8 820.088796019106 485.277656084037 837.296184955867 501.812371451458
"826" 165 823.426414658137 490.315776832789 830.24788637704 527.523287118419
"827" 165.2 827.367450552209 497.231983247356 813.778510588506 537.022776210269
"828" 165.4 830.556239700755 506.809335639189 792.29246213878 541.767399301849
"829" 165.6 831.993975903614 513.03313253012 773.016129032258 536.667741935484
"830" 165.8 832.751612903226 517.858064516129 757.714285714286 527.72380952381
"831" 166 831.835365853659 521.192073170732 743.445820433437 520.66253869969
"832" 166.2 830.861538461538 526.673846153846 726.884498480243 514.498480243161
"833" 166.4 826.564024390244 532.253048780488 722.368580060423 514.80664652568
"834" 166.6 825.866666666667 533.518181818182 721.359375 512.025
"835" 166.8 821.337175792507 536.112391930836 717.892508143323 503.771986970684
"836" 167 817.110465116279 539.098837209302 717.148026315789 492.299342105263
"837" 167.2 814.21724137931 542.575862068966 716.00651465798 477.120521172638
"838" 167.4 814.280405405405 542.652027027027 719.864353312303 465.01261829653
"839" 167.6 812.752508361204 544.789297658863 717.925696594427 457.065015479876
"840" 167.8 808.71387283237 547.234104046243 712.189655172414 456.51724137931
"841" 168 807.035398230089 549.070796460177 704.031545741325 460.264984227129
"842" 168.2 804.100591715976 548.872781065089 701.1961414791 471.04501607717
"843" 168.4 801.417417417417 548.252252252252 699.334375 482.815625
"844" 168.6 799.041791044776 550.277611940298 694.558441558442 498.987012987013
"845" 168.8 793.393650793651 551.196825396825 694.703363914373 510.963302752294
"846" 169 789.626112759644 552.575667655786 689.549689440994 525.475155279503
"847" 169.2 788.272425249169 555.823920265781 680.139751552795 541.475155279503
"848" 169.4 785.912903225806 557.354838709677 674.894568690096 559.603833865815
"849" 169.6 779.581469648562 560.127795527157 664.362179487179 575.682692307692
"850" 169.8 777.504731861199 562.716088328076 652.275316455696 590.037974683544
"851" 170 776.152542372881 562.996610169492 644.386503067485 606.08282208589
"852" 170.2 775.654237288136 564.162711864407 635.686900958466 615.626198083067
"853" 170.4 775.341379310345 565.068965517241 626.400602409639 626.418674698795
"854" 170.6 771.844660194175 567.676375404531 627.684887459807 626.95498392283
"855" 170.8 770.46511627907 571.189368770764 633.521212121212 620.669696969697
"856" 171 769.454248366013 572.509803921569 639.70625 615.084375
"857" 171.2 767.529220779221 572.071428571429 654.932692307692 604.599358974359
"858" 171.4 763.384615384615 571.833333333333 670.28527607362 594.260736196319
"859" 171.6 760.487878787879 571.869696969697 690.114551083591 583.142414860681
"860" 171.8 756.031250000003 572.515625000001 708.588785046748 572.180685358255
"861" 172 748.489716677128 578.722042080281 726.415991879476 564.340151528413
"862" 172.2 738.545294318276 586.095248924428 736.864820042209 568.759550636379
"863" 172.4 734.291798386848 587.729400018152 736.142889921364 568.19714070714
"864" 172.6 730.14381679597 591.605078100532 736.571695476068 567.566679377578
"865" 172.8 718.750293946229 598.772766068037 735.876043198302 570.627735267995
"866" 173 705.875241595771 610.258895273876 730.260919001935 581.37758914051
"867" 173.2 690.602066765827 626.028119419118 718.654745233019 595.955087975553
"868" 173.4 680.560991750586 640.782405094443 704.531009020698 612.444604832472
"869" 173.6 676.949049137041 641.544655186579 701.523900605076 616.787631522705
"870" 173.8 665.275619985885 641.498303686741 695.441866029292 621.524660467064
"871" 174 648.049682477501 642.251173638382 682.270999541191 629.469183303321
"872" 174.2 632.196951211935 643.294285474855 668.600272703538 635.586738883934
"873" 174.4 609.447899039081 645.840097554237 647.53796799925 641.886544503908
"874" 174.6 584.931228275776 651.38801753445 623.155433227224 644.648594343691
"875" 174.8 558.466503219816 657.266904037624 596.272830132441 650.788432855975
"876" 175 541.982038433542 660.942988301358 577.678773414033 654.888328936983
"877" 175.2 531.534450640032 653.057657084971 568.797770896384 657.887631205892
"878" 175.4 512.561205780342 643.316701545487 547.287449348813 655.513730591465
"879" 175.6 489.747330003313 633.570515052742 524.381725285859 648.324858986522
"880" 175.8 466.1182046757 627.698645815845 502.556137770783 639.069835215053
"881" 176 441.63424393338 616.091395439553 476.90143260839 631.311368292528
"882" 176.2 415.010982202896 604.390846784872 450.98401432564 621.699722028465
"883" 176.4 388.659442081712 592.792751057944 423.616441948235 609.829839501263
"884" 176.6 365.554376019575 582.445521934603 398.490473039858 598.9942211461
"885" 176.8 350.923363379646 571.940990480914 381.479362341227 592.054731025618
"886" 177 350.765163965051 558.724359057285 373.414504815751 587.868706178234
"887" 177.2 346.828187342073 538.062960543511 362.350822115724 575.081957216075
"888" 177.4 343.513879194799 515.751333695091 354.747110323683 551.963500789972
"889" 177.6 334.70910845556 493.792860392694 345.876326116661 529.361575853515
"890" 177.8 320.259104944165 472.498769053384 338.024992848457 506.604797204787
"891" 178 300.827061048685 460.135117666318 326.714950918359 486.140573933981
"892" 178.2 278.308385612359 452.343640104737 309.793037473886 470.635080469179
"893" 178.4 284.466849221267 449.718103600183 310.109576026406 470.111469182871
"894" 178.6 285.398244567521 438.246135813298 308.473711855701 469.945335825681
"895" 178.8 281.624892033108 421.99171994467 298.362924066281 457.707637208521
"896" 179 278.539971425631 401.167210498472 289.503977778864 438.751634358713
"897" 179.2 276.429384492401 377.406821142958 282.222598265355 414.714252873406
"898" 179.4 275.006509929021 351.017514964765 277.610480128026 389.089990907238
"899" 179.6 270.073452903407 324.346167744307 273.81928921017 362.84851433667
"900" 179.8 265.108087272618 296.53872119232 269.813243101647 336.804776774666
"901" 180 263.121088727812 272.048380752719 265.815676458128 310.725016885196
"902" 180.2 262.820050186017 274.313785181096 264.872301997881 303.690157211273
"903" 180.4 258.691704490824 285.749520333795 266.262795664142 309.337908352883
"904" 180.6 255.793128230575 294.135045129901 266.128564584476 309.159376262794
"905" 180.8 256.09856793712 294.83989960645 267.917349660895 308.471522011344
"906" 181 258.206280837443 299.764095480424 270.579528648944 306.576072819118
"907" 181.2 260.293589130868 313.41665915414 277.19547877255 305.178808390564
"908" 181.4 259.931476700533 320.582584782509 280.396835267558 301.892321115186
"909" 181.6 261.102772074135 328.436514034923 279.345645424223 303.362433779658
"910" 181.8 259.737170088924 340.404353530624 275.886500164533 307.955550067897
"911" 182 261.481468775674 353.080937168278 271.333967939547 315.307182946515
"912" 182.2 263.134840927782 370.233983511022 267.123633620912 332.741235468364
"913" 182.4 263.726565865241 377.322847508611 268.059571613517 339.674216306492
"914" 182.6 264.862826445057 390.677816863713 266.574929812447 350.527886902961
"915" 182.8 268.012332267304 405.889219663581 266.838992502772 368.073047692245
"916" 183 269.111353519024 420.229468026673 267.770360746219 382.243890881023
"917" 183.2 286.145831471879 438.188865263178 270.913220830631 396.429370325774
"918" 183.4 295.207362787614 452.545010022544 281.216341397405 416.583381065042
"919" 183.6 301.752782538787 466.366514167324 289.396313472955 429.101776782257
"920" 183.8 303.0280378759 482.192911075675 296.206876537048 442.745886817901
"921" 184 303.260468156448 493.61787371984 299.783920582364 457.429269406864
"922" 184.2 308.926687582354 500.000023498251 299.90294769599 460.892798765283
"923" 184.4 316.040888878217 509.724497727021 305.154491973466 472.871984498055
"924" 184.6 320.719956848681 524.945958244331 311.942957039723 488.210640266458
"925" 184.8 336.417900810597 535.662510838082 316.057063731564 494.958255524179
"926" 185 345.550316173071 543.636381626304 323.459515937036 509.681640455905
"927" 185.2 357.295856363601 557.151187715438 335.606553377527 522.888807624634
"928" 185.4 369.175226488706 576.109593626291 347.30587888234 539.293668301441
"929" 185.6 379.524604370183 588.091361606274 357.958292593563 555.234005963158
"930" 185.8 392.121322879865 594.924847463362 365.879464716006 565.155261150967
"931" 186 403.510983733841 606.334674376233 378.107280918477 577.225526735142
"932" 186.2 414.064095822468 609.537002310199 384.738812225636 583.408852925528
"933" 186.4 426.946906225657 621.528363101814 398.200854046906 591.647037585401
"934" 186.6 440.708866288032 631.330182947529 414.073865694409 603.336835968085
"935" 186.8 456.037038933312 630.698550733156 421.550401334299 610.191901570527
"936" 187 469.040341751167 639.281491698872 436.219000509277 618.939959274792
"937" 187.2 481.833257486857 646.479667244572 449.306016157429 625.693236495557
"938" 187.4 495.212063678021 652.219453262682 463.4196931903 631.974831257285
"939" 187.6 511.848061468841 658.975288526463 478.972584447993 639.25957038781
"940" 187.8 526.348789058879 661.305107781244 491.263580018824 646.432943057007
"941" 188 543.01109220569 664.876560241166 507.247993190576 650.690805354434
"942" 188.2 558.761203761029 666.505997640731 521.855994902645 653.373685895742
"943" 188.4 573.084982843064 665.818049541632 535.937870753814 657.252580139238
"944" 188.6 590.93212947026 667.262811873237 552.266832113553 659.195623668274
"945" 188.8 606.493117110924 665.342470693025 569.708000757482 661.184257902453
"946" 189 624.799783165282 665.772198222346 584.83594448598 661.392810752511
"947" 189.2 629.287247273351 662.133656328461 591.658608935389 661.157965104994
"948" 189.4 639.637604456891 659.238268597247 602.981027092513 661.471760313606
"949" 189.6 654.149563404723 658.36227216319 613.912757259199 660.213455586599
"950" 189.8 663.391807206743 653.139710233847 626.983864960696 657.702490332873
"951" 190 680.71294800409 646.221252431355 644.385396315293 654.942087192957
"952" 190.2 692.586067057767 640.840309216751 657.890806544844 651.869999706044
"953" 190.4 706.084400916255 635.383768686646 667.996933803205 647.329986471034
"954" 190.6 715.167710984908 631.240859021467 678.265330861671 643.359043948451
"955" 190.8 725.493749811329 628.963476654278 689.103053447917 640.22601427804
"956" 191 737.029088786423 621.600790475375 701.834270151313 634.649761282785
"957" 191.2 750.914176874943 612.554632519748 715.449043158615 628.043282830827
"958" 191.4 756.916936223501 607.919475134877 725.496476317254 623.391746034712
"959" 191.6 762.045347608991 599.059662388098 731.937998685914 620.711033535972
"960" 191.8 773.470619945819 588.628784013184 744.424699834682 611.899164645
"961" 192 781.945604809369 583.791164218725 753.079063661773 604.461755175802
"962" 192.2 791.497248872753 577.489148269469 757.700358745674 599.260901330787
"963" 192.4 800.770858566877 567.563367000395 769.84701359874 589.266566294979
"964" 192.6 811.985867621053 555.062807427552 783.322169235282 579.015863872949
"965" 192.8 826.988325681508 543.054523683588 798.801953581638 565.756709891535
"966" 193 832.77824061854 533.633069880829 805.235763736858 558.914862255791
"967" 193.2 840.872808836773 519.265263986688 813.966494836802 547.824241680637
"968" 193.4 850.737162004274 505.946419907068 827.539959779915 533.074699583775
"969" 193.6 855.763699005482 493.048831950961 832.478126542482 523.979967225681
"970" 193.8 863.525266169721 476.459252523177 842.553254894439 506.817366216396
"971" 194 872.328705700265 457.691267036078 852.089602159928 490.911953749369
"972" 194.2 877.237816001554 436.9936579835 861.901805998995 471.709803874159
"973" 194.4 883.062401630375 420.261926588402 868.858299014767 454.091403651925
"974" 194.6 884.065452959984 404.134109025853 870.604801373339 444.047177323957
"975" 194.8 887.993084850664 389.007122608604 876.358128554873 425.056006897976
"976" 195 891.035155939124 371.907513176774 880.631108797502 409.434347431964
"977" 195.2 890.73587593723 352.825523469105 883.516642969391 389.779922917813
"978" 195.4 892.051910496295 331.673821203621 887.063682995878 371.308603621769
"979" 195.6 892.220813382475 315.987827309844 888.706291382053 352.835918879403
"980" 195.8 889.094053350493 293.938906059245 889.029128516154 334.005713757792
"981" 196 884.179172394957 270.281352900873 887.091417846 311.188659816182
"982" 196.2 880.950949317148 251.966944002991 884.086852901289 289.722424218041
"983" 196.4 871.675100152358 231.867374353669 882.262500402054 270.319357560257
"984" 196.6 861.420708746855 209.915655567195 874.180385871563 248.508601154662
"985" 196.8 850.863553937054 192.198633014073 866.542924556406 228.319582667716
"986" 197 837.478653710846 171.841878856606 854.770502569746 207.208227150728
"987" 197.2 827.134197825647 155.574964528736 845.93160251883 187.974598305716
"988" 197.4 821.816861583188 145.305612646603 838.766864962164 175.865955667844
"989" 197.6 821.62398712949 146.104224624637 837.808620187578 174.119076594652
"990" 197.8 821.07245723205 145.234305349702 837.792718502646 174.634135312628
"991" 198 819.312518821102 143.989455659529 836.712447046195 173.703475039739
"992" 198.2 819.196626593131 143.512917313012 835.020672951065 173.632424420917
"993" 198.4 821.500820948305 144.811598788026 835.372209086625 173.803211595484
"994" 198.6 822.120485648354 145.153303494328 836.235503477788 173.548407189226
"995" 198.8 820.099849515795 146.508967512352 838.053274876748 174.80620011978
"996" 199 810.760709736832 141.909668599801 834.908331505924 171.182289218912
"997" 199.2 804.238578863981 137.240782918194 829.744378606884 163.761983563409
"998" 199.4 797.029046164784 126.156382700368 820.754444355707 153.911961060782
"999" 199.6 789.812819904925 117.82043647437 813.825900487062 147.691511359932
"1000" 199.8 775.907956270564 109.393665038894 803.833593518035 138.085850725568
"1001" 200 769.882868576393 100.394368744295 793.788665761593 128.123810528609
"1002" 200.2 765.495850555586 95.9068262807275 792.176984507848 124.592085543089
"1003" 200.4 755.094333826157 87.4957177857312 780.323939889302 114.006890092941
"1004" 200.6 742.371705158053 79.0669694687574 770.931971896778 104.354352973672
"1005" 200.8 731.878125888396 72.5009970191212 762.340815702299 95.7662256142865
"1006" 201 714.850531770813 62.324019011143 749.633327808078 84.7099772286863
"1007" 201.2 702.467172367906 56.2819097166396 733.859483021255 76.1036612765501
"1008" 201.4 690.632941150883 54.8017745529334 723.801407867496 69.068343655774
"1009" 201.6 675.546655186361 49.8335373599653 711.341502294287 63.6187460720277
"1010" 201.8 663.462449341107 45.4623426218119 698.749212614987 58.2840632749205
"1011" 202 647.093549195429 40.2811155512418 681.139659733935 55.0665301858036
"1012" 202.2 629.961111710874 33.6226416865436 664.422358028143 50.1716149021544
"1013" 202.4 615.487551316955 31.8269631421237 650.80222699396 45.5944377159402
"1014" 202.6 592.658685777455 30.662277795663 630.859299488324 41.3402570998872
"1015" 202.8 569.830165328224 28.2372652453787 608.730958895091 35.4372283026006
"1016" 203 543.029246238287 30.255173371554 581.800094578591 34.2249450102964
"1017" 203.2 524.077504781938 32.1389181792795 565.381985590896 34.0123142835904
"1018" 203.4 512.016224918615 39.8661319909029 548.21468663556 33.534502869435
"1019" 203.6 498.722765776049 51.4149034863043 534.374233875319 37.1824367141529
"1020" 203.8 485.551680155217 59.6176700945905 519.523660925245 43.900485134407
"1021" 204 473.241593550702 61.8128720738113 509.304992412627 47.5827986552368
"1022" 204.2 458.135654463534 60.0031478333945 494.7107704088 54.8067971877137
"1023" 204.4 456.863197607147 61.3999937553741 492.008534261173 56.2376425051375
"1024" 204.6 454.941568829548 68.6755390260878 492.000856434939 56.2323648503888
"1025" 204.8 448.79521292172 78.7843112744316 482.632348184403 62.8529134288609
"1026" 205 441.235338710681 89.2798746324956 473.301003502462 68.3287727737929
"1027" 205.2 428.336928006512 99.9885894467314 459.221144006254 78.0492420817604
"1028" 205.4 411.402736098416 110.272780515517 446.403432531772 88.5041497162601
"1029" 205.6 395.858910565931 111.218593900214 430.627579965567 99.4359704611751
"1030" 205.8 386.201012482379 109.589523290369 422.116773838524 104.312922332499
"1031" 206 382.267367791522 114.953008046705 418.145235369417 104.935014998122
"1032" 206.2 371.867094193751 128.265203282129 408.734346035935 107.515906498102
"1033" 206.4 362.858087497277 145.59860099653 393.172598693729 117.017996032544
"1034" 206.6 348.86605040679 166.733862060809 375.226980244515 135.268046517762
"1035" 206.8 340.245703234007 189.787759915289 359.973832302003 154.942917480983
"1036" 207 334.061080430847 217.750326783788 348.669757645925 177.882844937391
"1037" 207.2 334.83911140491 238.237109079525 341.560262852956 199.064055196243
"1038" 207.4 332.994122716399 259.444303074114 339.411339048898 219.603862746228
"1039" 207.6 332.514826620319 282.219820893622 334.566114261644 240.304888606098
"1040" 207.8 335.032750415555 305.471217623214 333.612177588602 265.213016905122
"1041" 208 338.02796576216 329.874774575122 334.343798568293 288.322016934562
"1042" 208.2 344.679998324919 354.566019792577 337.874835805522 313.963305167033
"1043" 208.4 356.654628023473 372.48525771268 340.385291031103 335.807136079414
"1044" 208.6 371.393783798983 395.811965807992 349.868518995748 358.571470387968
"1045" 208.8 382.268459229832 410.661667597528 360.299906671437 377.269490721192
"1046" 209 394.577994009191 432.873531733284 372.347748846203 393.959545121538
"1047" 209.2 404.197358001776 454.651076023427 387.04556599976 418.082736545434
"1048" 209.4 408.173397544412 478.360561416612 396.913827757244 438.202314710892
"1049" 209.6 407.641792077464 503.213932308333 404.79676781825 462.79579959992
"1050" 209.8 411.907489620046 527.047057669272 409.390265780244 487.425674798082
"1051" 210 413.907142039838 554.010589738636 410.367997687448 512.891875625417
"1052" 210.2 428.507917619691 575.074889129938 414.268121868193 537.977408670799
"1053" 210.4 444.371786811308 587.851918460432 421.244152443741 558.632738062034
"1054" 210.6 468.08480185459 593.650737858383 432.325677171237 573.582536730396
"1055" 210.8 483.028481422111 593.65914832212 447.975860539401 586.372734812578
"1056" 211 506.781973098016 593.720555978852 461.384327936286 591.540122822971
"1057" 211.2 523.416731036971 597.695806687681 481.870865396565 590.661150250363
"1058" 211.4 536.892872005958 600.553474404282 500.172382074859 589.401906661855
"1059" 211.6 558.802611391596 607.640118354181 519.997129228965 594.013648856768
"1060" 211.8 579.975291047784 613.1994845311 541.294322976292 600.902626470087
"1061" 212 601.195570420338 625.52238608213 565.678022277829 606.113285263937
"1062" 212.2 616.96638864078 640.144195561713 586.402367339982 614.989583254172
"1063" 212.4 623.986767076117 649.493178562976 598.754503149289 622.247102941341
"1064" 212.6 632.138620519692 641.237161816177 600.837565023271 623.967191514208
"1065" 212.8 641.90501836576 631.90178607292 602.763625604479 627.196700750626
"1066" 213 651.112508762287 628.521362867899 613.235739337219 629.908751040762
"1067" 213.2 666.444372120878 619.979887090494 629.577129589924 628.147003354889
"1068" 213.4 687.873670176242 610.771118437527 648.225347913429 623.50883841453
"1069" 213.6 707.570643864082 597.816307506375 670.02381389686 614.444798704218
"1070" 213.8 724.652562698423 583.745506402717 691.593663700712 607.050277856428
"1071" 214 742.467983666613 567.664312782239 711.05880899117 592.432888266341
"1072" 214.2 756.304478278022 548.871864764091 729.954732097154 576.744420699532
"1073" 214.4 769.673918218219 527.302089890954 746.947867323152 558.842104661404
"1074" 214.6 782.85031797303 503.29020080289 761.810856300854 538.635635297924
"1075" 214.8 795.90264384249 481.150817261561 773.462302581937 515.762676698797
"1076" 215 804.144475465002 456.662556654811 787.587483427388 493.257757334843
"1077" 215.2 812.932025926552 433.135058606822 799.118916802064 469.043421857355
"1078" 215.4 815.149683420011 407.801871333486 807.928117807092 446.769916956208
"1079" 215.6 818.848952607946 381.5474489715 813.786016206381 420.48121836877
"1080" 215.8 819.671022588713 355.839139521659 815.040795064865 395.403737872727
"1081" 216 823.621944555761 327.736844765127 818.678283069643 370.834095319328
"1082" 216.2 822.918423126078 305.660501444999 820.700875276582 345.457734337672
"1083" 216.4 822.420186551382 280.410125068679 823.253571608868 321.920937995157
"1084" 216.6 820.880942542917 255.843624320972 821.762684632446 295.329195934873
"1085" 216.8 822.671559840488 230.81712311742 821.814212530842 270.793449202202
"1086" 217 822.792937573033 202.875959595602 820.523915744239 244.458539045803
"1087" 217.2 824.322033942529 176.967201227322 823.271962197989 216.833843103233
"1088" 217.4 818.248838238393 164.197929996128 822.337926714189 201.451092930382
"1089" 217.6 807.199378298545 149.479663429428 819.489171752999 185.472040612591
"1090" 217.8 787.370429172963 138.69059181812 812.200545270178 167.72194563761
"1091" 218 767.433103669552 129.054034439788 797.884888307181 152.523245353635
"1092" 218.2 744.823593362184 122.401682252226 779.420982780298 140.915775189593
"1093" 218.4 724.681519120861 119.826864849102 761.05948373873 130.334111428412
"1094" 218.6 706.359424791453 121.413629815928 742.35054918568 126.244419057028
"1095" 218.8 687.339788530139 123.60348011115 725.197105669364 125.453161179989
"1096" 219 666.576861924098 123.878921439132 705.045809580969 124.810777355002
"1097" 219.2 645.434644568003 127.864307636311 684.431543692487 125.306407786542
"1098" 219.4 621.006584075091 133.212178762674 662.341346495765 127.925770389586
"1099" 219.6 603.16871700996 141.528645843516 639.81993183437 130.47043149906
"1100" 219.8 584.346117878792 152.71527976986 623.259778215453 134.692167780183
"1101" 220 567.947806906695 161.355351504531 606.512169448053 148.458669083356
"1102" 220.2 550.83275622549 173.893147317916 586.336826865539 157.048389072137
"1103" 220.4 530.337659235745 188.731678711079 564.567517729095 168.730507227896
"1104" 220.6 513.216383836386 207.441430811828 542.654336198977 181.785987446489
"1105" 220.8 501.653485704593 228.702388844948 525.43767393656 198.339047398603
"1106" 221 493.50090247901 251.656289555407 510.551943160829 216.463700517439
"1107" 221.2 492.675848196511 273.496068540849 502.695179710642 236.371765703879
"1108" 221.4 492.987030797186 299.376916755521 497.016064688366 260.086535854287
"1109" 221.6 496.835112115849 323.788468599625 494.221254549063 282.152884354758
"1110" 221.8 497.44860384496 349.124135729779 496.496933892009 309.434641717315
"1111" 222 499.70357871174 373.938209186003 498.495636212893 334.247853357795
"1112" 222.2 498.140721419774 402.930532660228 498.749491433615 360.363902837791
"1113" 222.4 498.948056576281 426.1199944265 498.611415131077 387.408852379179
"1114" 222.6 499.559107835682 455.529528764411 497.687864192875 414.446732575031
"1115" 222.8 503.178223002073 481.600626384824 501.085424766697 439.064328991102
"1116" 223 502.80890519488 509.621826112062 503.006232020579 463.959056074633
"1117" 223.2 500.000382192133 527.779007656022 503.690369477736 489.370182460536
"1118" 223.4 492.25857767645 550.530291075919 501.454617880376 509.872155661291
"1119" 223.6 487.577009173633 573.161333116281 497.326442302585 535.274389378512
"1120" 223.8 480.921910405019 596.101096965704 493.566189453862 557.015375120176
"1121" 224 478.79862154473 614.405542780345 487.824170706384 576.649918655731
"1122" 224.2 479.787593626847 623.566089353486 486.552774043008 586.969220398417
"1123" 224.4 486.958424667434 631.926003948322 486.663809624534 590.081919584851
"1124" 224.6 496.606660034939 634.628903252939 484.574868177456 600.442078054644
"1125" 224.8 511.79063199117 635.898050357374 486.07970750894 612.560875682217
"1126" 225 528.050809062799 636.332530756326 491.960806259219 616.355033393473
"1127" 225.2 547.386669960442 639.591879447103 499.852258911776 615.728119125351
"1128" 225.4 552.02022052556 639.616956940114 514.314253124655 623.768487781181
"1129" 225.6 562.451161983116 636.276982347535 522.709735666519 627.595527487811
"1130" 225.8 580.469514761898 633.142040123297 540.503663553935 632.330333188709
"1131" 226 601.893077678315 631.029525309418 562.701990843506 634.444031362561
"1132" 226.2 623.882607698177 626.928759897144 585.432682693713 630.220731614918
"1133" 226.4 647.932074818874 628.717940335857 608.333238851262 627.945190851356
"1134" 226.6 671.059568606364 633.964066040031 629.508367909161 628.237512921317
"1135" 226.8 687.755248072529 633.68711316863 649.580745693897 629.571030574157
"1136" 227 698.845509942934 628.613061809752 659.981452932507 630.182050052273
"1137" 227.2 711.199593849833 616.608987164213 676.127520547611 628.955940623173
"1138" 227.4 730.893420364417 603.808522761115 695.404639259762 620.916057019802
"1139" 227.6 749.317195015806 592.448164522988 715.168434294796 611.625965327693
"1140" 227.8 771.091739901986 575.077916038944 734.417063520121 598.764151310604
"1141" 228 790.197273782993 560.042506939301 755.81562558364 585.013981672311
"1142" 228.2 805.765414101893 545.3557728679 775.674873415671 568.7539861891
"1143" 228.4 824.753327772828 525.939736631499 795.294093632847 553.204236460518
"1144" 228.6 841.818992794009 504.466148351391 814.113887832855 533.466907317983
"1145" 228.8 859.348690401043 483.359058895719 832.651095505075 513.038346407472
"1146" 229 867.71718640369 461.808215297288 845.0517901465 496.637713535979
"1147" 229.2 875.297880109277 441.657851321225 857.604188503779 476.897288603246
"1148" 229.4 877.405179179964 424.346206101333 864.479079379912 459.730770418988
"1149" 229.6 881.22321727678 400.465668573193 870.482242711876 441.20656063444
"1150" 229.8 886.522318631705 381.818693586639 874.171569100401 417.194198729341
"1151" 230 889.29581323038 356.878026853679 879.553261924883 393.971935264556
"1152" 230.2 889.875792325037 330.274299355838 884.982986424808 369.790495641938
"1153" 230.4 887.830712334638 303.536067634244 886.670147075029 344.101255515125
"1154" 230.6 881.808363703149 279.164974314334 887.499262526714 319.091044132275
"1155" 230.8 874.06303506763 253.21997836424 881.987721462004 293.83492255098
"1156" 231 866.23919044518 234.383663402666 877.368589680953 271.585741172646
"1157" 231.2 851.296599806829 208.014440715101 869.223949048864 249.203582709431
"1158" 231.4 842.583513659059 190.45695950814 859.57136770096 226.265909740404
"1159" 231.6 833.067532235889 168.675983534436 846.697531238721 206.39796112918
"1160" 231.8 817.125437454366 147.012783762697 837.517845982729 182.92731022251
"1161" 232 802.267070055884 125.984190134341 822.745626907038 160.07285684225
"1162" 232.2 780.890036461857 112.528393909636 808.345201750524 139.048271302744
"1163" 232.4 757.949539678629 96.6237103646569 791.636761418723 124.297888491009
"1164" 232.6 740.016654326698 87.2225373259526 771.30790431956 109.21446501179
"1165" 232.8 720.134291676544 71.4431631290511 751.77631217458 96.6880217914564
"1166" 233 698.963518194923 59.9729142106791 732.66975520968 82.3688937512133
"1167" 233.2 674.989260417044 48.2911739550748 710.650869386343 70.1412951590131
"1168" 233.4 650.52523006348 41.2655108323231 688.042045792186 58.098370033973
"1169" 233.6 628.88740137454 36.8503767450893 668.096871547235 50.7251527529879
"1170" 233.8 604.148181822312 35.0598528129876 644.968574845326 42.4051134237435
"1171" 234 580.038216679345 32.1673185356783 620.767869407538 40.1783243986189
"1172" 234.2 555.511059962985 32.7128127702321 596.836813033951 35.6243597709957
"1173" 234.4 530.721909732978 34.595035465549 570.959871259171 35.6076784650957
"1174" 234.6 511.8557525686 48.2852259750875 549.001662037529 34.6739646549961
"1175" 234.8 495.953487127672 60.6234102243503 529.500823560903 42.1870212191585
"1176" 235 480.163786691267 73.9106940838798 514.458801714331 51.8966671601417
"1177" 235.2 472.656452260761 86.5460641440566 502.734399993469 59.5645740853763
"1178" 235.4 463.551188150261 99.0717690540454 488.932603153129 69.9787745041861
"1179" 235.6 452.584362639356 111.164583820632 480.104566472021 80.3881259806954
"1180" 235.8 448.745854770226 124.321364878986 469.417146725227 92.0499867212636
"1181" 236 439.569480930764 142.492796201289 459.401935496346 105.735512034994
"1182" 236.2 428.273662840074 157.120604784644 446.813074943325 122.753913152638
"1183" 236.4 413.6416881324 172.864066908997 435.972188448113 140.331309613498
"1184" 236.6 394.824257255501 192.462824008377 421.222932770999 160.982508561586
"1185" 236.8 378.712886327836 210.377483876287 405.502365796399 181.814011225682
"1186" 237 366.474017789088 235.799009360289 387.960486976798 201.232883883958
"1187" 237.2 361.983516054936 259.783547544912 374.087414456791 222.625059947602
"1188" 237.4 365.95638869304 283.677211626053 365.77740933203 244.404221475768
"1189" 237.6 373.936433463428 309.606151055382 366.469163021681 266.600781470121
"1190" 237.8 384.713045005034 332.34896645302 369.253745971524 290.565625125529
"1191" 238 398.842213521805 347.88264272268 378.691656954172 313.652058239859
"1192" 238.2 419.732901956608 365.597763202007 389.081700066612 335.114573196254
"1193" 238.4 439.754613885284 378.469548920088 408.12070702309 352.974358189832
"1194" 238.6 459.398937998157 393.573319801211 427.232391582362 368.844695730917
"1195" 238.8 484.72794452846 412.426401609473 450.112902451827 383.872661604343
"1196" 239 506.148330823334 427.092829834728 474.087864371589 400.726269768651
"1197" 239.2 528.428188843215 445.089621289172 495.116083534817 418.310224065974
"1198" 239.4 551.264111812091 465.807626091741 521.729213569837 436.982080782251
"1199" 239.6 574.25399035276 485.496583938893 544.261783533935 455.974814344643
"1200" 239.8 597.543297504112 507.650370593155 564.107550951352 476.944528044896
"1201" 240 620.142294269596 526.554028898662 584.776686274007 494.59774882216
"1202" 240.2 634.455584455937 536.454621572818 605.513394136881 510.829926578392
"1203" 240.4 655.415074157766 550.340682908314 622.603809827629 522.4667166464
"1204" 240.6 676.474807821689 567.333735717591 645.847523555661 541.087414055187
"1205" 240.8 696.007441041615 582.747878064065 665.40727224367 556.785617723933
"1206" 241 710.983521618848 600.991182902167 684.541988108579 571.965286538049
"1207" 241.2 722.11617266356 618.309620658424 698.931037680204 586.861413990687
"1208" 241.4 730.685521767824 614.887444914347 701.711419202898 589.710620402092
"1209" 241.6 739.82084988187 602.98331462107 704.165776052045 591.990406067926
"1210" 241.8 747.371776904752 592.081875179367 712.549417599745 598.573230190908
"1211" 242 765.567130921315 581.559412328169 722.465520381985 596.144289875359
"1212" 242.2 777.260377838287 571.533689764156 735.410215415154 587.492325749647
"1213" 242.4 785.8720652289 559.68238022873 756.298499968862 580.822580315862
"1214" 242.6 803.970503972812 543.832658653481 772.383324835152 568.503239746183
"1215" 242.8 817.951909953466 524.605795703318 791.693372621323 553.44818976118
"1216" 243 827.360974922324 504.987045296535 808.004749097804 536.725344922993
"1217" 243.2 839.381782179281 481.663304596415 820.659105153263 515.44180319217
"1218" 243.4 849.458889749 458.945755837241 832.765518835012 493.166660360724
"1219" 243.6 856.119240839516 434.370160172261 843.415575293551 471.321321271933
"1220" 243.8 865.059475356598 411.748292662678 850.724836230515 447.429650831078
"1221" 244 875.121994603402 387.411619933935 860.262006180947 423.39185528444
"1222" 244.2 886.522784857705 364.624094848006 868.543099700023 398.793224163082
"1223" 244.4 883.035240689285 352.137450802519 873.881922539669 387.506475030497
"1224" 244.6 874.4569440092 330.615271713477 876.781193924929 369.845334665393
"1225" 244.8 867.324272068048 308.204292980401 874.581098531918 346.410100504088
"1226" 245 856.416939461315 285.194675810449 867.972472803315 321.169397496081
"1227" 245.2 844.429347269763 262.716178133349 859.292823946234 298.265984960543
"1228" 245.4 828.757244474186 246.845755859212 851.643416854652 279.222784474588
"1229" 245.6 811.396910869333 230.069339449549 838.258221374859 257.816980257234
"1230" 245.8 793.795387947018 213.628931863022 821.634631081801 243.025003519551
"1231" 246 775.232476191997 199.155388971074 805.634510893151 225.762641453901
"1232" 246.2 757.99497394822 185.598150329638 787.445349522152 209.817228792316
"1233" 246.4 736.641549455376 170.579562859205 769.000259443382 194.953830292207
"1234" 246.6 714.124423394435 158.688091908938 748.151819419648 180.354315770049
"1235" 246.8 690.874240228724 151.398877277669 726.945420983613 167.894661488041
"1236" 247 665.777845029292 140.634058841853 703.358958667677 158.85030017406
"1237" 247.2 640.824722627706 130.567569038419 678.314951299113 147.753146902506
"1238" 247.4 615.897389476948 124.247532480446 653.820262340734 138.240060097859
"1239" 247.6 589.297256317819 118.036770196409 628.921798030961 128.763976209339
"1240" 247.8 563.986324372792 116.215894665983 603.833286988947 124.241287592972
"1241" 248 537.78489910103 114.551848912078 576.751299639105 119.522325949899
"1242" 248.2 509.781789770002 116.624671772294 551.14189666904 116.889612026009
"1243" 248.4 483.935041131091 117.846337818245 523.019650040206 117.749385567656
"1244" 248.6 461.067319455052 126.154655012019 500.509737109868 117.634941231549
"1245" 248.8 438.540893088015 137.666422829202 474.886477164524 124.107276203485
"1246" 249 420.315536940258 156.229949355803 453.927241709623 132.645754232528
"1247" 249.2 403.735812538629 175.574292460168 433.652145325813 146.972147459745
"1248" 249.4 390.786235217258 195.20898246068 415.911734610058 164.607055423457
"1249" 249.6 374.813158657861 218.911703828423 402.311514731488 183.381209229983
"1250" 249.8 363.681172328456 239.913280143438 386.958299152152 207.550408067344
"1251" 250 351.889475883732 261.245277964898 371.683083935479 227.778317355738
"1252" 250.2 343.485750653125 289.493133006184 359.363141663944 250.035787000424
"1253" 250.4 342.663651304753 310.048331518205 350.220967908589 271.330556465592
"1254" 250.6 343.631026302938 335.695665870344 347.300556626621 295.253977559351
"1255" 250.8 342.565837638147 360.35487921189 344.771082103685 320.575225637044
"1256" 251 344.237297397276 388.283257031902 345.438818150092 344.676041069374
"1257" 251.2 346.411573157878 415.355624020148 343.725535876346 368.673573666869
"1258" 251.4 352.33497861433 442.69127638915 345.20001467728 397.73770674392
"1259" 251.6 357.804164297488 465.779948295479 351.700490567625 425.962544230034
"1260" 251.8 363.417987823748 493.995457367361 358.358708370346 451.768565598908
"1261" 252 369.135074913508 519.854630968292 364.217933524735 478.057002737765
"1262" 252.2 372.588039942871 548.134890712667 368.585279392593 502.687774924605
"1263" 252.4 379.482478827438 571.179465889211 373.722161772678 530.57769903771
"1264" 252.6 393.282907644301 572.753692898311 373.91497526014 539.239909100825
"1265" 252.8 406.815059129942 568.837557147684 379.078845561128 548.888081241367
"1266" 253 430.626038591074 565.434390462796 384.71436456869 554.865964498682
"1267" 253.2 447.122992244692 563.270546639339 401.844268561965 560.048886753499
"1268" 253.4 453.494388533342 561.6817496407 414.943794684296 559.634692586297
"1269" 253.6 474.132637162798 559.067719337877 427.498581668245 560.997826853238
"1270" 253.8 492.332879775431 557.990232826563 454.90233297976 558.363028453965
"1271" 254 511.823836942829 558.009081325197 472.990824735916 558.798130392947
"1272" 254.2 537.118936914719 560.225060793754 498.582322548643 556.808165732633
"1273" 254.4 566.788583758176 561.82833721028 525.869736235023 558.438597801357
"1274" 254.6 593.343414748278 561.956360225386 553.719206579505 560.005661482963
"1275" 254.8 621.042089039428 562.925435387562 579.76719174347 559.926330935399
"1276" 255 650.980496775007 563.215994950339 610.146761442613 560.942759140399
"1277" 255.2 679.180562049607 566.07434515881 637.648512335248 561.127481670753
"1278" 255.4 708.289394829228 566.912074397391 665.406450924193 562.219659166089
"1279" 255.6 737.539963793796 564.949553448373 692.081799243985 564.745021307637
"1280" 255.8 760.077359947207 561.874954588373 721.036776072901 564.324733108111
"1281" 256 782.408029901158 550.137196296661 743.225053950429 562.531860611621
"1282" 256.2 801.613805905333 537.005269237709 767.096284292093 553.730153617919
"1283" 256.4 816.03233967719 515.901443402888 786.613682211369 544.19339718468
"1284" 256.6 832.937756515464 494.951629663687 805.721493168284 526.030992347176
"1285" 256.8 845.527288804033 475.761694824293 823.367800082704 505.972367308278
"1286" 257 860.518905524718 454.564270722699 837.845788038812 485.493328546168
"1287" 257.2 873.663596912866 431.394139223381 852.394103971277 464.322732309909
"1288" 257.4 879.919383995433 411.209455104965 862.446261108309 445.471518967118
"1289" 257.6 882.262387036798 384.308471170539 871.878127433239 426.224298584785
"1290" 257.8 884.497393434956 365.60934893331 875.959643690198 402.519749264487
"1291" 258 887.582398657523 337.677702936315 881.357685326062 377.355908063534
"1292" 258.2 883.130831863647 325.737423693262 882.140587399814 362.277137639945
"1293" 258.4 874.925917123297 307.600515562842 880.977181887642 347.25339637867
"1294" 258.6 866.761734985854 290.433403742539 876.594664859597 329.210123061804
"1295" 258.8 857.17024224049 269.322707239875 871.746686962939 307.289105368224
"1296" 259 846.594571960095 249.976237999687 861.912052687428 285.058097438104
"1297" 259.2 830.873368334208 230.6505248208 852.507671668601 265.780427279166
"1298" 259.4 820.822050333228 209.495806435682 837.644633039289 244.357034819012
"1299" 259.6 812.005159659386 191.405815673211 828.154719223696 226.320714853526
"1300" 259.8 798.943155993087 169.042511304055 816.521695635032 204.588436864128
"1301" 260 786.758733355722 148.20795945561 803.63285282299 182.762594569201
"1302" 260.2 771.514665181006 123.684005795773 790.094881662052 159.804350690526
"1303" 260.4 758.260824293531 100.138987160127 777.583594830414 136.438339208803
"1304" 260.6 744.55730439614 90.5054127066217 766.866708854551 120.507559986623
"1305" 260.8 723.349996023367 83.0247589121225 756.176519137517 108.618198634284
"1306" 261 700.201009359747 75.4937982749571 737.44056658431 93.9253436075158
"1307" 261.2 674.881382088315 67.3058287449221 713.121950532571 83.098362910471
"1308" 261.4 652.211156508105 60.8361055337903 689.955989876294 73.4776199311963
"1309" 261.6 626.938999204083 53.4207733248233 666.222672783207 68.6389666081023
"1310" 261.8 601.711934228581 47.8048936425555 641.26876992481 57.8380576697747
"1311" 262 574.12469637589 43.1312461978418 615.574007118709 53.3512443067808
"1312" 262.2 546.4039663391 39.8365922072055 588.485362538092 47.2800849420253
"1313" 262.4 524.209937436366 39.8839511340435 563.510467819919 43.8792781086294
"1314" 262.6 509.76548250926 48.8794360842466 545.629604445012 41.7881131883197
"1315" 262.8 496.665509739418 64.5781872721813 530.979695198389 43.5135794574009
"1316" 263 485.392294934449 80.4991918702688 511.163042574534 53.3481628118084
"1317" 263.2 479.387370981847 93.4221468717904 498.28872852615 64.2634535260574
"1318" 263.4 473.093954179132 113.375205386172 491.031228274759 77.9261970262595
"1319" 263.6 462.477720175544 132.717447619709 481.349125762386 99.3520041658853
"1320" 263.8 451.348817235033 156.207572586773 471.868101888191 120.719922614672
"1321" 264 442.897298159526 180.189635418891 460.94530571594 142.746774039167
"1322" 264.2 434.774806808832 201.431345991946 452.322083869822 163.72612313207
"1323" 264.4 428.710453900927 223.84319861764 442.984991505507 183.660632707844
"1324" 264.6 423.122760930823 247.883707178715 436.308605378671 207.963135337032
"1325" 264.8 419.720381139261 263.12113689088 430.633105945539 226.520418297598
"1326" 265 419.262624699316 289.529755840313 425.593868680607 246.206933489359
"1327" 265.2 417.164602824577 312.636570428431 421.642270797085 273.186627499753
"1328" 265.4 418.886929834094 339.95030325193 419.044645688579 300.539861227735
"1329" 265.6 418.220119247214 368.194730016812 418.077853703954 328.475820720167
"1330" 265.8 415.581911173003 397.792184663536 419.84262576427 354.842883392714
"1331" 266 410.806589424992 425.869182130258 416.879714926826 383.43489582153
"1332" 266.2 400.712689010984 451.509027609025 414.06383913067 411.703141136095
"1333" 266.4 392.909909655226 476.014909853221 407.268645626843 439.093906514325
"1334" 266.6 383.820919051498 505.1596149863 398.021414534177 466.040778525059
"1335" 266.8 377.320212420093 532.79806062282 389.69621971769 492.030259616106
"1336" 267 370.898211644779 553.828019107912 384.618427439318 517.630655188338
"1337" 267.2 366.512694978085 556.221336837559 384.96814152605 526.653698909203
"1338" 267.4 368.938512343311 557.40891134851 385.513719800287 526.028214676171
"1339" 267.6 379.128431099647 565.233380926176 384.146175875302 528.695171495553
"1340" 267.8 394.798319073944 565.236951119496 382.640311440348 530.403497678479
"1341" 268 410.313259464278 566.305103415383 383.798015455224 540.019286456025
"1342" 268.2 426.729732359223 570.978999997012 393.75898281017 549.07537853722
"1343" 268.4 441.383935402521 573.848119786487 406.951831470593 556.549449794202
"1344" 268.6 461.615338980659 578.242559502133 423.402837114284 564.771529764777
"1345" 268.8 480.42196105287 579.24181799839 441.319294128388 570.157586172012
"1346" 269 503.067548787114 583.272863146524 462.995566161062 573.845034636095
"1347" 269.2 526.870444292935 587.268764656949 486.922838194754 577.441789862661
"1348" 269.4 553.367230701989 587.942086738683 506.021620639698 581.21225603117
"1349" 269.6 578.251808071964 588.554855312362 531.525421834479 582.8250499434
"1350" 269.8 593.409079125782 589.510831253928 554.699458257136 584.647194832872
"1351" 270 617.368913222644 589.831614445565 575.237691213379 586.147275126266
"1352" 270.2 642.589010833989 593.148126986849 600.755073322472 588.197823925268
"1353" 270.4 669.692682784706 592.154602624475 626.557555081998 588.759922034442
"1354" 270.6 693.858207391337 593.892268962552 653.262213849046 590.270374926645
"1355" 270.8 718.753516358254 593.802550513706 677.763961514252 589.006122068593
"1356" 271 744.458800606293 598.527672884287 700.626989734097 591.144044720102
"1357" 271.2 763.427957281009 593.475925023835 725.353788480315 591.356133390669
"1358" 271.4 768.023828150536 580.636959148027 732.273228667238 589.084070479126
"1359" 271.6 775.985955690299 562.873632841157 746.662990038726 584.129884797163
"1360" 271.8 787.096924332983 542.471281244713 762.110761092418 572.566729111553
"1361" 272 796.081885527022 522.211829108962 775.253824481477 555.851318819555
"1362" 272.2 807.408473523713 498.373007116893 787.696080273526 535.072209765927
"1363" 272.4 815.92944312777 476.018151295221 799.047399090782 515.904631314659
"1364" 272.6 822.679068864062 457.435550823364 806.025887805162 491.818553287109
"1365" 272.8 832.543216740522 432.164538554808 814.507504577694 471.908653666381
"1366" 273 838.829113491387 410.013467642142 824.071208033829 449.329825402727
"1367" 273.2 843.849540368979 390.285335926056 833.315344034413 427.051288404647
"1368" 273.4 845.819127891079 363.372809278304 838.23075876841 402.631223831106
"1369" 273.6 846.897157861441 336.01842105996 844.225274674887 375.213461301077
"1370" 273.8 845.668690143613 305.81430926974 844.819961634271 347.623283770223
"1371" 274 842.595540447694 276.580632137054 844.215213792797 319.608238221755
"1372" 274.2 838.102846959896 254.211150579625 842.784163303303 293.533194658524
"1373" 274.4 827.459549686358 228.70109131817 839.043663257527 268.067059030534
"1374" 274.6 815.80365703371 205.310160175703 829.778930114429 241.228279898769
"1375" 274.8 800.607709230494 182.306602578903 819.778173597474 218.660149587033
"1376" 275 783.534220783104 157.571189475616 804.503641483253 193.490193953576
"1377" 275.2 764.925522558785 135.992865314279 788.956286528825 167.27030077544
"1378" 275.4 741.955672409524 118.82068302263 773.732365856087 146.87430200988
"1379" 275.6 721.476003653999 103.028763764266 750.674219020994 128.861922976551
"1380" 275.8 696.113644788317 92.2000617869773 731.114998961251 112.261001452197
"1381" 276 668.050320852274 84.52512676838 707.203545732686 98.7698934063475
"1382" 276.2 641.761869357714 81.1961816808805 682.16475830324 92.1274608727303
"1383" 276.4 617.470242735455 87.1902023587567 657.441257308708 87.5558855531426
"1384" 276.6 591.338134695644 92.4415218810134 631.005182418464 87.9226632242791
"1385" 276.8 564.229539064921 101.626794235141 604.962614602307 91.7168818095771
"1386" 277 537.727044920708 114.004662124044 580.021938600691 98.717579581328
"1387" 277.2 516.1044463142 126.152672488102 556.615326726949 110.783695467026
"1388" 277.4 498.96128544889 141.300879758887 533.659742698034 117.349453876578
"1389" 277.6 483.605530820139 161.849866727471 511.375088995398 132.48416077746
"1390" 277.8 467.591188283961 185.398539543602 491.328539880039 154.101498301022
"1391" 278 449.665142017169 210.510710882427 473.765738189262 176.237125270871
"1392" 278.2 433.376821000941 235.914004033839 457.852663909643 199.704300844793
"1393" 278.4 421.143617963758 258.006092133734 442.048207149431 223.416374357084
"1394" 278.6 409.491272439782 280.164166904954 430.842809157703 245.381054380796
"1395" 278.8 401.66051777649 306.399885957396 418.493844221557 268.823946639393
"1396" 279 392.859743919554 332.244842368992 407.970654489211 292.353951722497
"1397" 279.2 387.392105155288 362.871668677104 400.732379178183 319.298302896664
"1398" 279.4 388.671996510611 387.736356562002 392.852865104989 347.333978268616
"1399" 279.6 395.128293300526 410.398117744363 390.298660607032 371.062035050278
"1400" 279.8 405.277858130439 437.63331779915 394.314047835077 397.636602203278
"1401" 280 415.426633435703 464.663727352363 401.474407636545 422.914513174759
"1402" 280.2 429.409596123639 490.689218931423 412.448769970922 448.006808500683
"1403" 280.4 439.534936578368 510.207695168987 422.960480992184 474.547180447656
"1404" 280.6 456.160768971294 533.121476059268 433.399757239291 492.363624190415
"1405" 280.8 469.678357331597 552.915909673208 446.10397605605 518.367159635429
"1406" 281 481.894737181827 571.169349482948 458.760546125156 536.896489992518
"1407" 281.2 495.369125520888 594.895944915654 475.100193955114 558.860828625546
"1408" 281.4 514.271231141269 613.740974918904 488.689396258457 581.166043207854
"1409" 281.6 532.254848617743 629.77700781581 504.248453587322 599.993670395952
"1410" 281.8 540.834055745938 641.633287619106 516.626803154206 611.578776353701
"1411" 282 541.919953850728 645.377152033115 520.411841120381 613.335654589608
"1412" 282.2 542.503680183818 645.939793222873 521.250251553781 615.813752681962
"1413" 282.4 548.394032559062 651.954798245165 523.460670970545 618.217277069767
"1414" 282.6 550.008086891806 649.657515385339 527.317799365709 618.826241925132
"1415" 282.8 564.266442034297 648.841088047508 532.948822464323 627.058847470972
"1416" 283 578.291308971287 647.599281485709 539.211605756044 631.016386665671
"1417" 283.2 597.041054674781 650.978566131116 555.321372859696 636.454687947789
"1418" 283.4 614.132485266397 654.999013084243 576.618342124348 640.284694730681
"1419" 283.6 625.787293114366 652.25007772328 589.673397916844 642.867346734625
"1420" 283.8 642.702379044422 645.617266303137 601.286151211858 643.744142136415
"1421" 284 659.378264840387 641.353445190061 618.483481791088 639.418510659894
"1422" 284.2 677.851424943186 637.205297112248 636.822944793173 639.145320552525
"1423" 284.4 697.327639843614 630.077270652436 660.092101962758 636.951236612861
"1424" 284.6 720.974219015627 623.083510558889 681.268354367632 630.954847174892
"1425" 284.8 737.13974247805 615.169272690129 702.112364168534 626.030138450227
"1426" 285 751.901950368522 598.311341013233 716.10741917553 619.464536661573
"1427" 285.2 767.172511312657 583.31664155701 734.24262167039 605.423432063637
"1428" 285.4 781.966219484391 568.14058177376 750.270174308945 592.231202468963
"1429" 285.6 798.043213064222 549.854740679507 769.010882593591 578.143916391091
"1430" 285.8 813.372585394812 529.697902482575 785.072040749093 558.933397484678
"1431" 286 827.852516098517 508.697067439761 800.669747321992 541.999221746532
"1432" 286.2 841.736412649344 488.573064180747 814.743056009977 521.05918279998
"1433" 286.4 853.655906718695 472.171053853933 831.114134500937 505.355649304268
"1434" 286.6 867.390892564573 450.393678067484 842.604155596623 483.974268742006
"1435" 286.8 876.551655037749 426.991271458002 857.983527992465 463.712357912831
"1436" 287 885.003959738326 404.066379565908 868.04266335894 440.534981882479
"1437" 287.2 885.88020035321 379.38365126316 877.441345279926 416.566184134485
"1438" 287.4 884.544911361037 352.161993705451 882.678649868479 394.117438260487
"1439" 287.6 882.391333502877 324.763459995897 881.567553233431 368.34157807649
"1440" 287.8 880.917282668676 296.812548537852 881.175540415582 338.987386250443
"1441" 288 878.538916821191 269.604788889873 880.224682140295 311.318271172815
"1442" 288.2 872.407241732703 244.711228739741 876.594274138904 283.570720058938
"1443" 288.4 863.809044343383 217.305867721881 874.661494032544 258.950905234904
"1444" 288.6 851.111118871401 197.007364701254 866.625863121956 232.873613202521
"1445" 288.8 838.252380779586 173.368078601422 857.224238642995 208.47662727871
"1446" 289 824.570170228976 150.342528116949 843.720948910088 186.386667168704
"1447" 289.2 809.560809948943 133.736491409817 830.482256660641 166.496744992063
"1448" 289.4 791.67416883024 114.233967268516 816.875394393856 147.82706856673
"1449" 289.6 770.368195862713 99.0874540148272 800.138691759402 128.222924859326
"1450" 289.8 752.565769408443 87.2745794665658 782.451518047899 111.306852929587
"1451" 290 730.210845630928 74.8445424273615 762.35005482129 97.0942232754453
"1452" 290.2 707.966005487938 63.6195479832519 742.711156889626 84.4341976558794
"1453" 290.4 686.371147649233 53.5218279146566 720.294386709965 73.1268008812067
"1454" 290.6 660.485917652213 46.6422546267415 698.543480626607 63.628728382033
"1455" 290.8 639.511404779781 39.389844207536 674.827019555644 55.1487097283433
"1456" 291 621.975599063065 33.562723157663 661.356982246033 52.3225204133457
"1457" 291.2 597.957167371195 35.774466867445 640.022383292748 43.0867168064621
"1458" 291.4 578.232196820821 37.2683884988251 616.700550048387 40.1028256221776
"1459" 291.6 554.134551457085 40.7080117017795 593.113805192775 39.0700490776113
"1460" 291.8 527.233803592002 39.087165491402 567.886140450495 43.99552250714
"1461" 292 511.678189394465 43.3638927543596 549.086270443947 45.0110352439548
"1462" 292.2 497.685230779355 58.4007797673385 534.110007734195 46.7368738236093
"1463" 292.4 481.552907250129 74.5165400077053 517.73735534777 51.7851636135209
"1464" 292.6 473.083257920473 85.3621701248887 503.485418020723 63.2137828348194
"1465" 292.8 462.428320180544 100.780566425737 491.744811956274 73.36671931093
"1466" 293 452.481819634134 117.873387871459 479.78788599964 86.5798386726013
"1467" 293.2 446.132436236971 134.065404071673 466.050932062434 102.19722270048
"1468" 293.4 439.613222178957 151.474906387791 458.294132895698 113.768297329815
"1469" 293.6 430.2645015321 168.164312287732 449.391301658862 132.610986999437
"1470" 293.8 421.75436632688 184.416228491164 441.583245236684 150.368601943722
"1471" 294 412.361592870501 208.222355863238 431.666042066533 169.978110305399
"1472" 294.2 405.693799061341 229.132630298525 421.827430140189 191.903207996909
"1473" 294.4 402.011115227915 253.907522209911 412.919510685674 215.278803573801
"1474" 294.6 399.279019563289 282.179309660905 406.956512502683 241.563710359156
"1475" 294.8 399.282097676342 310.714080071865 402.57523704661 266.881068455831
"1476" 295 403.273691832249 337.788569113492 402.281557290332 294.461748610376
"1477" 295.2 404.179247061662 362.024986706384 402.231372051818 319.790148650565
"1478" 295.4 413.581685026996 388.502821274994 403.194645579147 347.247595618262
"1479" 295.6 420.952075537908 413.450726660523 411.042372571433 374.807418144992
"1480" 295.8 428.712508627445 438.455487045636 417.240273263119 398.023261473274
"1481" 296 437.415704061509 469.502971502276 427.942980755452 423.146907270698
"1482" 296.2 446.533320890703 491.712107235203 432.696510884501 451.06741975982
"1483" 296.4 456.193578718549 517.234134938521 440.41640082177 479.009009685281
"1484" 296.6 468.572239535098 544.33775822374 452.901096342751 503.608310141614
"1485" 296.8 485.428547257121 567.81729913306 461.982511639588 528.897131937129
"1486" 297 503.025855397446 591.419932035638 479.316693011998 554.303748273144
"1487" 297.2 518.776151406113 612.862301168551 496.316661617657 576.81505470632
"1488" 297.4 534.539854987972 630.895918526115 509.534325617274 598.771117820069
"1489" 297.6 545.765313595504 648.068312141537 524.3697019092 614.855434201182
"1490" 297.8 555.693987724065 656.433743246932 533.093703986995 624.219123271566
"1491" 298 568.644339880973 650.877127879689 536.902195839231 631.187428287538
"1492" 298.2 589.534486003435 650.48057231324 547.695197230168 640.236060024023
"1493" 298.4 608.66526730094 646.652547733817 568.057217052613 644.967692555941
"1494" 298.6 629.829046198251 645.052154591207 585.267858578212 640.524060309903
"1495" 298.8 652.112816193021 642.399188545967 603.867881561788 637.242832281779
"1496" 299 666.572667638386 636.363833199119 625.218106862787 641.770930874614
"1497" 299.2 682.540386294121 627.18237366421 645.37219317974 638.761474610369
"1498" 299.4 705.484831163352 614.918234422135 667.05455290605 631.7248255003
"1499" 299.6 728.739377139423 601.175094039239 689.557696602754 619.948346346355
"1500" 299.8 740.595704225796 589.352061889017 709.437639986419 609.695955905773
"1501" 300 754.442408334415 574.012859538433 723.12657268983 600.307490258121
"1502" 300.2 767.600231929307 558.145812272644 741.021857123277 584.574878496953
"1503" 300.4 780.594273337774 538.151561594747 755.525010060308 569.572990432784
"1504" 300.6 789.106545653361 516.229243089448 769.428793178439 550.098669440213
"1505" 300.8 795.85252190029 495.233275812419 781.317907061394 529.305368047253
"1506" 301 799.098626336619 468.314707186467 789.67523153422 508.242614833742
"1507" 301.2 800.416787368883 441.894344306796 793.814289187453 483.976568859485
"1508" 301.4 801.389465015496 417.036174852166 800.406687682597 457.324421479246
"1509" 301.6 798.971841766059 390.158939154937 799.60661977015 431.665822899007
"1510" 301.8 797.715484080534 363.718403862429 798.020191995303 404.792057574032
"1511" 302 792.542006870017 334.109243397406 797.379576883277 375.738871876109
"1512" 302.2 784.644552600705 308.409187303607 793.657487349219 346.198152963787
"1513" 302.4 775.887144383553 280.381896437567 786.3879632367 319.571270012275
"1514" 302.6 764.579648334515 259.279428442385 779.799512700749 296.480550954208
"1515" 302.8 752.965579050193 233.935032389543 768.291020162845 275.017275566236
"1516" 303 734.383656479979 211.778764976635 759.044394021599 251.564494518478
"1517" 303.2 714.365892367741 193.856902652666 743.445999211016 229.243486265236
"1518" 303.4 698.17868441942 176.224551914661 725.839533622723 204.29879024651
"1519" 303.6 681.140457081937 160.981169968704 709.529449989162 188.174819663448
"1520" 303.8 658.432289843053 143.823283875522 688.759525024659 170.132748874772
"1521" 304 631.717765780398 130.840517171788 669.80401662026 152.514648536941
"1522" 304.2 606.204343027718 117.370317151437 645.133559091437 140.100951956112
"1523" 304.4 585.300010222313 107.320238822464 621.148488835858 130.225671542929
"1524" 304.6 561.759367333432 95.6737885430454 598.258619063479 115.562567988905
"1525" 304.8 535.953283010008 87.5653061733887 572.717411569737 101.909014404174
"1526" 305 508.531860132658 79.6737776873325 548.439344283393 92.339928644902
"1527" 305.2 480.349584389605 74.9517117124716 521.75814491308 86.3612025255323
"1528" 305.4 455.089456705412 75.4214826502099 495.001654298315 80.333730931531
"1529" 305.6 436.664738464218 82.4227115938246 473.978879305723 77.4451744420345
"1530" 305.8 420.627983188689 97.2786804403044 455.044803373997 78.1994552055488
"1531" 306 398.968209693534 114.765684667015 434.900274192039 91.723412209561
"1532" 306.2 380.099243704469 131.698722105432 414.115795740475 105.374964255396
"1533" 306.4 367.597228782469 146.86387209334 395.776301158735 120.843556134564
"1534" 306.6 351.13681368154 170.892291760508 380.454507661471 136.843977596089
"1535" 306.8 336.824203763468 191.290816813052 363.883409526595 153.270135873981
"1536" 307 324.370454891607 211.94845887443 348.61417603581 176.008572867234
"1537" 307.2 311.515700908325 232.802601941362 334.086469977253 196.401726442725
"1538" 307.4 301.604434715 253.973747317902 321.716400278497 215.68621212352
"1539" 307.6 290.625647778761 276.343080645862 310.874792653575 234.869485692386
"1540" 307.8 282.962619002851 295.985452881332 301.756549211962 257.530710645426
"1541" 308 281.209211531418 317.340153525513 290.631164857104 277.634812404033
"1542" 308.2 282.1561484921 340.656739524534 285.251768568921 301.002599609474
"1543" 308.4 286.753726803945 367.149978829546 284.659012359866 322.685288923206
"1544" 308.6 291.450274564548 394.08551920791 285.755489663221 349.314046463969
"1545" 308.8 299.550673323471 416.579621011794 290.626416150953 376.247866748177
"1546" 309 312.224271311862 441.858381171114 296.379045291257 399.058092214307
"1547" 309.2 326.060639960368 461.507369038014 306.460458778299 421.842077539492
"1548" 309.4 340.743794089559 481.925207895049 319.89954800306 444.371059361178
"1549" 309.6 358.577140492881 498.564156045156 332.219747545166 464.626832771311
"1550" 309.8 376.458110708181 517.522958689117 349.524891804969 486.609387534358
"1551" 310 399.840465040441 534.239771717166 366.648951194461 503.756269250885
"1552" 310.2 422.087166787638 547.582256076589 386.210672633986 521.309371704453
"1553" 310.4 439.144176083679 556.652521843179 405.634353834445 535.953853461878
"1554" 310.6 467.067052196608 569.022312835952 427.262796327818 547.650942653287
"1555" 310.8 492.545576957271 578.166571618971 448.672335326285 558.936504691226
"1556" 311 514.838692991685 587.167267158458 475.735372804685 567.625743639776
"1557" 311.2 541.797933048474 595.823766604 500.564866350977 581.947099998014
"1558" 311.4 567.239694334598 602.70055496113 527.1011399699 589.05901269008
"1559" 311.6 593.99492387851 609.013079377446 555.602775372029 596.296329454213
"1560" 311.8 624.119482807128 612.6795850586 583.762079003077 604.229137376627
"1561" 312 651.597755179969 614.403520275403 609.426708159028 608.284593687208
"1562" 312.2 674.846491634118 612.693131377133 635.205406309171 609.92155503922
"1563" 312.4 700.127452588436 606.860686724057 657.895599777556 612.279730235558
"1564" 312.6 727.526080013398 602.707892487962 684.18588761531 606.575156435943
"1565" 312.8 748.548152363124 595.580550471737 707.478302077372 604.084603659447
"1566" 313 771.610813244682 590.4587999341 734.141318846371 596.223215421084
"1567" 313.2 778.350194951244 580.738305784611 743.189714570784 591.864871430419
"1568" 313.4 789.341420670384 560.184615330242 756.777441798771 584.159601885349
"1569" 313.6 805.427101415248 541.423683078582 776.273396785808 569.423987638967
"1570" 313.8 819.021724344979 522.552739100587 791.523371260268 550.84689332204
"1571" 314 834.767986402878 501.546472214538 808.506535204794 532.685267149137
"1572" 314.2 844.393031438237 478.460308720956 824.946061181617 511.014431790056
"1573" 314.4 854.511585965371 453.789917692577 837.269237291316 492.285523400693
"1574" 314.6 858.573359401032 431.928716018945 844.822442073785 469.569229120279
"1575" 314.8 866.269859842333 406.614623728038 853.023649669792 445.855956123185
"1576" 315 868.805822942207 378.666134195051 858.105749176231 419.621639686115
"1577" 315.2 869.53186622375 352.382858870806 864.203672695563 392.748313616903
"1578" 315.4 868.265038047109 329.382910306239 867.424490146505 368.345151051027
"1579" 315.6 863.811973246032 303.266671751198 867.50782534353 344.276288377577
"1580" 315.8 856.452690738955 275.729307485314 862.676519079402 318.424301580144
"1581" 316 846.744202633788 251.630495358574 858.098670543004 292.03196807824
"1582" 316.2 839.363743429113 227.694272887454 850.465035714235 265.775865149597
"1583" 316.4 829.517713223095 199.621943841228 840.912283374362 240.360842330301
"1584" 316.6 816.540121874899 170.601131233829 831.441283954341 212.675827456827
"1585" 316.8 806.463644215663 146.340611747686 824.146225149648 186.507132860146
"1586" 317 796.778775635345 132.474748803711 819.908815494369 159.491479636133
"1587" 317.2 786.489617645318 128.294778701512 818.75559348485 154.437424913608
"1588" 317.4 785.494015421116 128.583311400736 811.949449366415 146.886953700752
"1589" 317.6 774.558230509765 122.401938992845 802.694487047241 140.246535155914
"1590" 317.8 755.093007858557 113.25238522991 790.069438292189 135.104203192819
"1591" 318 735.233708906316 109.518284707971 770.42683892271 123.055839527868
"1592" 318.2 709.888804285191 105.66787764791 747.817213379671 115.288275763508
"1593" 318.4 681.843372964862 103.496342693575 719.76147543245 110.662936508003
"1594" 318.6 653.617630795168 101.082060076319 694.045271628061 106.529036374988
"1595" 318.8 626.035901052726 98.8324026800352 665.839688144984 103.474907501862
"1596" 319 596.110115979999 99.9200726727415 635.077607035193 102.330475346478
"1597" 319.2 564.073475703443 101.76538792261 608.350239315135 102.09694795333
"1598" 319.4 533.372326649955 103.862130558018 577.71351404839 103.442267423776
"1599" 319.6 504.462073810289 105.576233446136 548.081477864013 105.163770054788
"1600" 319.8 476.143384123692 111.086430829327 515.572979282948 107.330275966357
"1601" 320 443.703362561589 119.477516168872 486.576192945782 110.229100296986
"1602" 320.2 414.562307422982 130.05863828657 456.519244632087 117.549295367338
"1603" 320.4 389.861480601388 145.569388582234 429.026462028241 127.534631960774
"1604" 320.6 368.140612999957 163.36087478036 401.376638346868 140.632733953227
"1605" 320.8 343.348720379525 185.979050283717 377.880353258509 157.322978489058
"1606" 321 324.493186936073 206.653142625649 355.5713085729 178.735187817866
"1607" 321.2 311.690367919325 229.679530375448 335.71293486192 198.52468129929
"1608" 321.4 297.047020291236 257.134404407678 319.668262779629 220.278968856252
"1609" 321.6 283.891947327394 279.913037406719 307.570693902697 243.448572767957
"1610" 321.8 274.166987692049 300.243770683346 294.369098373489 267.46863605372
"1611" 322 278.680559438067 312.833365556725 289.566626993599 278.014954404614
"1612" 322.2 288.031953678951 333.19624785658 285.871353157194 293.435754556511
"1613" 322.4 299.485515624784 358.830055706634 288.222784510254 315.804620010506
"1614" 322.6 308.970512841129 375.770053326282 294.809497142655 339.840479310284
"1615" 322.8 320.448093037206 391.358495068272 300.866257813999 353.82938930171
"1616" 323 335.891726720823 415.104355472066 312.963166214347 378.744662020611
"1617" 323.2 350.757672001701 438.77472106813 329.795408049865 402.812252036498
"1618" 323.4 367.819120597102 462.475504887478 345.642874977879 424.185394687454
"1619" 323.6 385.325772950886 483.889948097894 360.859485340064 450.228825182924
"1620" 323.8 407.05867396117 505.601058876664 379.273214947184 472.862650649201
"1621" 324 431.091894101617 521.422432359556 399.475240073194 495.247701896541
"1622" 324.2 455.808736766761 538.544343300524 423.127089672879 512.914286462842
"1623" 324.4 481.445576419004 554.78542190468 445.574516877607 529.812377735258
"1624" 324.6 509.180441998321 570.030508681713 472.280519483785 545.267699917745
"1625" 324.8 534.314650902767 584.960017458897 497.850850184454 561.570746584868
"1626" 325 560.631540440055 599.687554839066 523.804015528192 576.29661762108
"1627" 325.2 588.933866616525 610.20891962171 549.88069629426 591.733977130637
"1628" 325.4 612.766981169599 618.982650566736 575.651421226316 602.745932650809
"1629" 325.6 642.974701047351 628.432467756969 601.295590975254 610.883736651921
"1630" 325.8 669.357563740835 633.554405349234 627.547053369916 621.31400753007
"1631" 326 687.894772100906 632.812677468244 650.484834430253 627.236488947645
"1632" 326.2 705.816920586379 618.430810889233 666.416365697636 627.383170346751
"1633" 326.4 728.524516377891 606.920224984148 690.7696610668 619.783376607237
"1634" 326.6 749.087372142423 595.011100420092 711.240525721853 610.533942746323
"1635" 326.8 771.536041909038 581.231800498367 735.008516143506 599.646918789912
"1636" 327 791.91705705645 564.83308933082 757.908321757053 585.178146964413
"1637" 327.2 809.16993187934 550.893550414462 778.524369834622 572.204434533304
"1638" 327.4 827.676094410894 529.837468292261 797.764526141218 557.823585078554
"1639" 327.6 843.913770367331 509.461810572927 816.667490366861 537.728581564017
"1640" 327.8 856.332771186134 490.584502854571 833.67161067929 521.728405680512
"1641" 328 865.85569328778 466.942378323271 846.716836104536 503.163105181726
"1642" 328.2 871.54413539254 442.072568707513 858.121798710522 482.370978773771
"1643" 328.4 877.640673269676 416.785456038062 861.609031468926 455.851220158667
"1644" 328.6 879.002785551081 394.309404755133 868.409954019562 431.216830336253
"1645" 328.8 881.705370577788 365.875604454801 874.962971074473 403.999378946672
"1646" 329 882.530570497169 338.137130709264 877.824917617206 376.464983725407
"1647" 329.2 883.080727577529 309.597277274273 877.79108196309 354.638864882499
"1648" 329.4 883.512567460713 282.830647222362 878.949619501097 325.941531545173
"1649" 329.6 878.18108361863 258.61222103847 882.118263718497 300.631341751983
"1650" 329.8 870.488097143582 230.976469955535 878.48970443987 270.066555062478
"1651" 330 858.901103033045 206.501380140008 871.731777236376 243.409141308475
"1652" 330.2 845.233316560104 180.457560887655 862.627782049494 217.459756382754
"1653" 330.4 828.946129570703 157.966474836248 849.355276892725 193.189360522709
"1654" 330.6 808.589893494163 136.755437250235 832.723593845445 167.639244322184
"1655" 330.8 784.96685916265 115.895371570607 816.127184683996 146.358448141299
"1656" 331 765.060336897212 97.9083074253531 792.936763027688 125.414404082322
"1657" 331.2 741.663933855918 80.4930042279099 771.323502199073 108.823273037008
"1658" 331.4 716.695739396181 71.3492902453565 752.034898720061 92.1291190263843
"1659" 331.6 692.093257974149 63.0876027139665 728.4633710136 80.0102127260744
"1660" 331.8 665.135122367987 54.9441231213843 702.682959871031 69.436122323581
"1661" 332 634.880222743155 46.0967450425561 675.678785110201 59.6496323790659
"1662" 332.2 609.610437218503 38.7205892700259 648.554874597888 52.8991417720092
"1663" 332.4 584.576987168137 33.9660611321391 623.314529501662 44.7805949932371
"1664" 332.6 557.875147868969 38.9312211257497 597.982225355391 39.0879966470815
"1665" 332.8 527.177325667473 46.0268533412528 570.709999448459 39.1687126866579
"1666" 333 501.415032487 53.5164033680706 542.908841424696 48.2552634316851
"1667" 333.2 476.053967749899 64.5393734866044 516.377293980076 55.3006068583076
"1668" 333.4 452.874257984054 78.4335379627032 490.166354835158 62.3606217631155
"1669" 333.6 430.343582837522 93.8706522395974 467.138700302488 74.1127597177499
"1670" 333.8 407.906062007629 113.812807187677 443.619123130244 89.4953050232211
"1671" 334 394.073021692428 131.46047177246 423.000050798495 103.891036835339
"1672" 334.2 378.011387883128 156.079118754836 405.702644533894 122.925635549483
"1673" 334.4 366.599814723251 180.040497659019 389.010093930777 142.363314043303
"1674" 334.6 355.799619635267 202.417674672204 376.465902728162 166.589308713075
"1675" 334.8 347.348571340595 226.874296109344 366.123322095611 184.782113934502
"1676" 335 342.150860773332 257.637193140679 354.092766424151 214.706113400633
"1677" 335.2 337.892624382689 285.23489009604 350.042040036241 242.521307786257
"1678" 335.4 338.11700864472 311.994008618074 343.254956011665 269.302877315669
"1679" 335.6 338.799250531968 336.993231942248 341.05771361265 291.757304423334
"1680" 335.8 339.990945097622 368.182962529154 340.201196085328 321.556487677746
"1681" 336 342.744224425178 393.97008417986 340.114451894074 354.415849402025
"1682" 336.2 351.180633970996 426.035990282241 344.473462014455 379.636792176412
"1683" 336.4 355.842000448084 443.759670535648 348.965068441968 404.047976081322
"1684" 336.6 367.91186608872 471.15892279615 355.164392009554 429.790375269369
"1685" 336.8 376.127005157648 497.688138541733 364.812153177102 456.575382898427
"1686" 337 384.750596374854 533.924744476226 374.990473380294 488.492241253093
"1687" 337.2 391.281130014905 558.169650735081 380.226487308824 512.753309887221
"1688" 337.4 399.761324484124 578.832271504531 387.820230695714 539.893400914111
"1689" 337.6 418.645514099034 590.569086111198 395.058672298511 557.783911429798
"1690" 337.8 441.218438071502 603.421181992903 409.588913742582 576.561765843437
"1691" 338 467.327406876717 619.122593920402 428.561569151451 590.600924597329
"1692" 338.2 487.426259956177 630.816141345964 451.695255283983 603.822805579289
"1693" 338.4 507.394601446629 640.504975461867 475.135193084726 617.899456390623
"1694" 338.6 532.062379389965 651.357529928887 496.802158655072 630.301516571754
"1695" 338.8 553.075023672834 659.047256768811 517.887545355156 643.163624953585
"1696" 339 567.068085207384 655.003949287815 524.155776993899 646.051457103772
"1697" 339.2 589.134501129965 648.941244670092 546.9390155983 649.858987807352
"1698" 339.4 607.472456199347 644.130844960122 569.688610461141 648.069865682191
"1699" 339.6 633.671756685597 635.565961323817 592.550948922393 645.852771445615
"1700" 339.8 656.372427953846 627.44429822672 617.920604304132 638.29016112768
"1701" 340 678.852791439104 616.51436124131 641.674366809776 628.258290835427
"1702" 340.2 704.15351321859 603.322171994009 668.090404786446 619.224803742321
"1703" 340.4 726.833695269199 587.695240398969 691.222695622165 606.580067522171
"1704" 340.6 748.35169410994 571.972848655741 715.93335511538 592.42090588699
"1705" 340.8 771.924459780886 555.224727496221 737.532962368439 578.431066310671
"1706" 341 792.217228444415 535.523207793903 760.002677213948 561.368643444292
"1707" 341.2 812.230146323871 515.336995947977 781.189238262028 543.262647083595
"1708" 341.4 831.817918830053 497.186800358777 800.161720935093 524.142664141777
"1709" 341.6 849.436015372191 481.205561306847 819.469006306993 505.179092417587
"1710" 341.8 867.38758201824 458.999118151187 837.8055735372 489.768460549212
"1711" 342 871.007091659663 440.152388944811 851.497047171119 473.200827602653
"1712" 342.2 874.070503443289 410.80722171428 862.518862266445 454.813598869488
"1713" 342.4 876.104765223031 384.150270080527 866.193229670853 429.070726601387
"1714" 342.6 877.373713376002 362.756042598206 866.70054522702 402.664137419162
"1715" 342.8 875.952803813892 336.788251189642 872.410216963061 378.152578017013
"1716" 343 877.375675677781 310.36149310957 873.669692424562 348.780451226401
"1717" 343.2 877.450837157336 283.393903158003 874.925236896821 321.152544307854
"1718" 343.4 876.467500908041 255.950061281749 875.264610430018 294.180576826125
"1719" 343.6 865.06881268863 232.011691130196 874.688085453521 272.039639312859
"1720" 343.8 851.383875038903 206.050865747296 866.998396050702 248.890105202439
"1721" 344 842.171651417117 185.393692317636 855.563865544965 221.82545426503
"1722" 344.2 828.848444324666 163.289674751705 845.342337506473 199.623032998784
"1723" 344.4 812.693526611609 139.938784877893 833.204212029426 175.942523210763
"1724" 344.6 793.915739823917 122.232560975234 821.300908297748 155.843566135843
"1725" 344.8 773.733461114607 104.30740162095 802.315427080534 133.881253521045
"1726" 345 751.734527460851 88.1873956456008 779.360222327492 114.445151568959
"1727" 345.2 727.440506530459 75.328413652393 759.519447876621 99.6828619994763
"1728" 345.4 702.045890447894 66.2132258125191 738.459801382045 84.9202607174273
"1729" 345.6 674.541089115173 58.4324365694815 714.236882654585 72.2649658197485
"1730" 345.8 646.396848805202 49.0454715219461 687.10260879525 65.7867847730745
"1731" 346 625.835771214863 43.6914542583233 660.320349257197 57.8488858504031
"1732" 346.2 598.120624316084 37.1408123034019 638.534118014419 49.6505236080944
"1733" 346.4 569.605689289914 31.3925355930543 611.661925627759 43.5538870789237
"1734" 346.6 545.573595814928 33.0517046819742 584.073733301938 39.3898278461819
"1735" 346.8 520.352468107519 39.6816305532256 560.784838593399 37.5027094303688
"1736" 347 496.940329065145 51.8235667129751 533.384547090077 42.1664131535744
"1737" 347.2 471.437541794831 61.6329279246126 512.507971180253 49.4224342928482
"1738" 347.4 448.876855926932 75.452074597724 487.065822991968 61.2428353651514
"1739" 347.6 428.266089917762 87.9967267032652 464.631950540369 69.2569969820978
"1740" 347.8 404.668050908533 106.338254983261 442.115769866656 82.1549451092566
"1741" 348 385.801304031118 122.608510566339 419.689595932823 99.1777075709764
"1742" 348.2 367.039064022551 141.085544559976 400.479206670884 114.642947931337
"1743" 348.4 351.863924705347 159.894157354363 380.824211623345 132.230847575964
"1744" 348.6 332.800034364274 185.182171640442 363.100147216626 151.432771441604
"1745" 348.8 320.126637188483 210.676019307756 345.513668936926 175.293264567898
"1746" 349 313.10077738129 230.200735823814 332.913949374004 193.196112977091
"1747" 349.2 306.394583725375 256.676323303433 322.59962985089 215.942658408409
"1748" 349.4 301.125361274611 278.286043225842 313.47391313387 238.252459422612
"1749" 349.6 299.111940230719 307.489290299656 306.935196315013 261.66735051394
"1750" 349.8 300.553892598918 330.798454866907 302.347767838892 285.346418485816
"1751" 350 304.893250214273 355.516687592855 302.024928586442 314.446542185746
"1752" 350.2 314.705306829656 382.177616066582 303.699553816892 340.954125125687
"1753" 350.4 325.530293981228 404.706130166268 310.413679244909 363.486094666942
"1754" 350.6 340.223360970664 420.162145521541 319.828200772013 385.033111010403
"1755" 350.8 357.732482897623 431.054543952879 331.090242621611 401.632133607085
"1756" 351 377.214893125134 446.779735912957 344.528501889368 418.462121434862
"1757" 351.2 399.332690051499 458.081699307758 365.472458582824 432.436862996123
"1758" 351.4 418.210714731022 467.063946983429 380.258293719664 446.045305075587
"1759" 351.6 444.210637926536 477.387396822368 402.655728038942 456.575587975366
"1760" 351.8 466.720393047603 488.080229365317 426.019004041067 466.085757860536
"1761" 352 490.472953618959 493.349380724912 448.708815944463 477.444787435426
"1762" 352.2 517.35364902514 499.002617073394 475.877752236985 487.159859623792
"1763" 352.4 544.54957154249 501.737829139365 502.452472454135 494.327212126378
"1764" 352.6 574.834689624315 505.33243453357 530.513712469128 498.963290215397
"1765" 352.8 602.786092695529 510.461808331558 561.475496455057 501.052547294553
"1766" 353 628.950521176421 513.135659016669 587.906539841323 507.215975619779
"1767" 353.2 658.358737900093 516.654722982685 616.850398916447 510.679143288928
"1768" 353.4 691.361717015561 520.6078224895 642.617589964066 511.448142890451
"1769" 353.6 715.576170846058 520.913392526879 671.753400746863 516.980240969331
"1770" 353.8 741.859232464622 522.557769744331 701.209211334982 517.988741773009
"1771" 354 773.987981422511 519.741932736564 729.811470817757 518.393616996009
"1772" 354.2 802.419216844684 515.372083777497 756.135869790759 516.859605231605
"1773" 354.4 830.132536990398 512.078035917396 784.256217577235 514.257360240708
"1774" 354.6 841.938252657277 500.058802300443 806.976331203042 513.447773895393
"1775" 354.8 853.354291324314 481.814133837213 825.684544316412 507.389443437644
"1776" 355 863.581924876623 458.144331510239 844.484623124535 493.782675863228
"1777" 355.2 873.346469749174 435.743708614156 855.074569731675 472.512471388314
"1778" 355.4 880.379603703505 413.787697923467 865.506286677579 448.097574994691
"1779" 355.6 884.048726633506 398.214925656962 872.755006261607 432.96612385506
"1780" 355.8 883.185767151068 375.890700745607 876.768611789243 418.55665616994
"1781" 356 881.212772535125 352.655990017739 879.308069227215 397.112208988953
"1782" 356.2 880.066544758277 335.509793782727 876.170919489627 372.96660864368
"1783" 356.4 875.518873461966 309.350568080779 877.434871710828 349.327971492654
"1784" 356.6 869.955824519148 283.706988293717 874.007802096039 323.157889891202
"1785" 356.8 864.441871087925 256.218648771078 871.022013683796 298.832334649684
"1786" 357 860.460750775315 227.747415123951 864.728096352613 274.123366307149
"1787" 357.2 857.814036573885 215.824318450151 861.904369490558 251.703885728214
"1788" 357.4 849.080237476025 195.642423455998 858.103826566103 234.224600430414
"1789" 357.6 836.700579157795 172.793715500027 850.844795082799 213.162478200706
"1790" 357.8 826.766060934674 157.491443873248 842.922424021476 191.759618808665
"1791" 358 811.510250118825 136.630209697442 833.484207455898 174.432212547778
"1792" 358.2 793.701522355336 120.664147776674 821.918915286825 154.630938102164
"1793" 358.4 771.914366832787 106.058656193851 805.247883552269 135.116348585325
"1794" 358.6 754.677292203776 95.0678110025709 788.536021411695 115.592653365365
"1795" 358.8 729.531603719187 80.7918306092009 766.488385640364 102.749668873488
"1796" 359 708.10466158942 68.4031577025797 743.030494609097 89.9161103639215
"1797" 359.2 683.44312153244 59.8433044096201 719.63976209472 77.5397867894711
"1798" 359.4 660.031530257287 50.0360989831905 695.995873709317 67.2399541231851
"1799" 359.6 633.475150406959 42.2256733463392 671.530709313949 58.2903515898793
"1800" 359.8 607.296417551433 36.3852762475552 647.016746690595 49.4525379748694
"1801" 360 593.109107238048 38.5258926509235 626.753204590795 45.1939601724719
"1802" 360.2 583.009011790136 39.7306473103534 617.032588363744 48.2596869120781
"1803" 360.4 563.367444593926 45.4032257390346 601.468744841724 50.9560079611121
"1804" 360.6 522.072735504542 79.4515093156031 579.800003602612 51.2176470533993
"1805" 360.8 493.074626865725 122.525373134275 558.956521739147 64.8944099378807
"1806" 361 465.826704545455 151.454545454545 545.649425287356 80.3247126436782
"1807" 361.2 458.278236914601 162.305785123967 545.180428134557 90.7584097859327
"1808" 361.4 460.168571428571 162.437142857143 538.488165680473 90.3520710059172
"1809" 361.6 460.778409090909 162.602272727273 527.252124645892 86.6827195467422
"1810" 361.8 461.634285714286 162.325714285714 520.541547277937 81.6876790830946
"1811" 362 460.661849710983 162.132947976879 522.023529411765 82.7794117647059
"1812" 362.2 459.76177285319 161.858725761768 525.598159509203 87.5889570552135
"1813" 362.4 458.258855585831 161.220708446866 535.052287581699 93.8790849673203
"1814" 362.6 457.41782729805 161.791086350975 546.458204334365 99.5882352941177
"1815" 362.8 454.913165266106 163.341736694678 555.467492260062 106.340557275542
"1816" 363 454.155988857939 163.824512534819 566.530487804878 112.603658536585
"1817" 363.2 452.008310249307 165.401662049861 579.202279202279 115.17094017094
"1818" 363.4 451.190348525469 165.890080428954 592.518413597734 119.300283286119
"1819" 363.6 450.840108401084 165.252032520325 593.287709497207 116.916201117318
"1820" 363.8 450.955801104972 164.809392265193 590.891891891892 111.277027027027
"1821" 364 451.220708446866 165.32970027248 586.38255033557 108.479865771812
"1822" 364.2 451.904494382022 165.966292134831 580.097058823529 104.223529411765
"1823" 364.4 452.708333333333 167.45 570.548672566372 94.1681415929203
"1824" 364.6 453.93351800554 169.387811634349 556.876080691643 85.3804034582133
"1825" 364.8 454.28115942029 171.371014492754 547.614958448753 81.4459833795014
"1826" 365 454.008310249307 172.493074792244 537.310734463277 79.725988700565
"1827" 365.2 454.965811965812 173.529914529915 521.505780346821 83.9450867052023
"1828" 365.4 456.462209302329 174.747093023247 503.952238805972 91.886567164178
"1829" 365.6 457.769461079027 175.473053887595 488.578488372967 99.8779069762692
"1830" 365.8 459.148368086035 175.928782362699 467.526011569657 111.184971017591
"1831" 366 460.102939296133 177.408689250916 456.728605339355 128.483763814713
"1832" 366.2 461.652607959365 183.548732690799 460.014867179853 145.435926745683
"1833" 366.4 462.522829310148 199.595688373967 462.837257970153 162.0359340235
"1834" 366.6 463.828456089787 219.259932659443 462.878227505493 180.556691525434
"1835" 366.8 464.315515608462 239.662710447232 461.39536397278 202.459106343046
"1836" 367 465.306885471227 259.773938895443 463.752532021894 222.178572643532
"1837" 367.2 472.331023585582 280.936982352844 463.166169380669 243.913429165474
"1838" 367.4 480.84033991113 305.412544678238 469.092252834327 267.856385610765
"1839" 367.6 491.356834850546 332.213089816241 477.301407894016 295.277377952158
"1840" 367.8 504.389426732046 362.130167548811 489.277653064407 324.838215884644
"1841" 368 522.212846255553 387.889084365173 500.141516078483 349.88978701808
"1842" 368.2 541.812375787498 411.240107165879 518.191320985562 376.674136262947
"1843" 368.4 562.341651476528 435.021355292582 533.545942749417 399.973081163093
"1844" 368.6 581.033276196684 457.394335066457 555.904459794758 425.207548024236
"1845" 368.8 605.157951339188 480.311707098535 576.855187985132 450.349666033154
"1846" 369 629.526233745885 504.025317751022 600.86817160858 472.554353768293
"1847" 369.2 654.408966140764 524.728219129266 623.411639251769 496.252732278858
"1848" 369.4 679.798949042896 544.116903495278 649.104538950032 517.152992245507
"1849" 369.6 706.950816900916 563.734005758172 675.623996391274 537.270804949101
"1850" 369.8 731.035290532326 581.471704651875 700.16660601325 555.125432875261
"1851" 370 753.941510933066 597.481097677126 723.588256718522 573.603156734327
"1852" 370.2 758.888641051588 592.034416714987 725.71387819107 576.686804560623
"1853" 370.4 765.697311508636 585.140741263756 727.371056858212 578.09628333068
"1854" 370.6 776.206523461591 581.924483831416 737.648525991248 579.458048500414
"1855" 370.8 777.215046400365 579.136146351242 741.564507429528 580.153067115378
"1856" 371 779.787145769096 576.030886861825 742.955460923204 579.202157364152
"1857" 371.2 787.551228625929 568.054785919458 750.902148558447 579.629822076441
"1858" 371.4 803.220889170116 558.991410504654 767.324870096813 574.326701753286
"1859" 371.6 817.64244376963 547.37073190702 784.279375758244 563.261547061695
"1860" 371.8 831.154308308541 530.610510785878 801.819872905028 554.091313177929
"1861" 372 842.52762457237 515.550807084345 817.026877881631 541.625624479308
"1862" 372.2 854.872153264044 495.955026080065 831.404776024998 524.452191550592
"1863" 372.4 865.292437967511 475.641910570645 844.310085371914 507.171037179947
"1864" 372.6 869.03341263916 457.241930734693 853.973205045418 491.34316986587
"1865" 372.8 877.490411317242 435.521650958681 861.645162507161 470.598763232389
"1866" 373 883.695946200444 409.894941537532 870.927766899317 448.181751028005
"1867" 373.2 890.682105558887 386.293408489456 878.022585826324 422.983303444686
"1868" 373.4 889.583850533753 363.491416374554 883.875272449807 402.066389397618
"1869" 373.6 891.515275182817 337.335694047457 885.912735467911 376.960836417099
"1870" 373.8 887.734643504104 314.660841016133 888.540409956121 354.303556754953
"1871" 374 885.647652908881 288.193691792443 885.193396760825 330.098639254103
"1872" 374.2 880.027939035485 263.016082403607 885.222997528287 304.272790233702
"1873" 374.4 872.529176031745 238.825651887183 880.420333717652 278.256256949297
"1874" 374.6 862.541289012517 214.717150411098 874.104613695107 252.370016941629
"1875" 374.8 851.407882056854 191.885396521926 865.824336571964 227.07536869697
"1876" 375 835.445041926142 167.623004945702 853.001263167859 203.1766869283
"1877" 375.2 820.496702229935 146.727904747063 841.256445550375 180.143449677332
"1878" 375.4 802.969014140262 126.27592489103 824.502989098858 156.837788328174
"1879" 375.6 782.006741854513 108.965326618381 808.384944286052 137.070155491231
"1880" 375.8 762.566611480914 91.4899438881313 789.590280865031 119.22515111413
"1881" 376 740.082977171101 77.9019611402986 769.359348918465 103.260900230307
"1882" 376.2 716.532401170528 63.6574096023777 749.543962207123 86.4319049947095
"1883" 376.4 693.297820776528 55.9698506290607 727.691856518361 74.9681313089252
"1884" 376.6 669.377309974465 44.9941800644382 703.1249825186 62.5215828132503
"1885" 376.8 644.06368749981 38.32487851851 680.908247505759 53.5636107615519
"1886" 377 616.044628565071 33.964040069437 653.609201748478 45.1233010672069
"1887" 377.2 590.750995579278 29.2037146777091 630.347074384723 39.2217537177841
"1888" 377.4 565.305122077736 29.5556074957417 603.762126056123 35.4519277569882
"1889" 377.6 549.39231777677 30.7481886032548 589.03763789175 33.4457930368596
"1890" 377.8 525.697491847482 34.0546480235794 563.668599663467 33.4796321595853
"1891" 378 503.650590495028 42.8516252852516 541.728307768897 35.6782550570427
"1892" 378.2 480.398838333011 46.8212330104569 519.276588351118 40.0348347314335
"1893" 378.4 464.732958205858 51.9335655901047 503.944072758195 44.9646758479552
"1894" 378.6 442.831552078072 61.4902204602099 483.672826573236 48.423045272685
"1895" 378.8 427.74283384782 70.8827823353297 459.766471333673 54.2043519447666
"1896" 379 409.048289247918 82.4404935301697 444.660989246754 65.7727383841753
"1897" 379.2 390.419588400773 95.217521953174 423.823691130873 76.9461303925416
"1898" 379.4 368.703828221532 110.61896765239 402.339551178841 90.4406037328377
"1899" 379.6 353.912560678192 126.044996876573 385.638125636346 101.654608234389
"1900" 379.8 340.345603412281 143.927560550209 369.63866756746 118.644921573013
"1901" 380 324.97569463721 158.053345132349 354.287829740692 134.43933212597
"1902" 380.2 313.252333633976 177.704005233172 341.353587246328 148.039906449363
"1903" 380.4 302.559675844047 194.70406286239 327.654306633798 164.171223461552
"1904" 380.6 290.081915556215 213.955459631048 316.382398543103 182.049698156459
"1905" 380.8 284.238382525989 230.854062719995 304.299806275128 197.279586371199
"1906" 381 277.677609592812 253.775072175467 293.902411676754 218.461096040265
"1907" 381.2 269.838643436453 274.754724742508 285.72142372789 237.651257798384
"1908" 381.4 265.144840492837 297.33853547429 278.741159687741 261.097022090816
"1909" 381.6 263.973353990126 310.516490917089 274.384719720998 274.762406122884
"1910" 381.8 266.133824925042 329.838391328587 271.480711109352 291.494166874124
"1911" 382 265.889065370766 350.406602675773 269.795921464633 309.018448580097
"1912" 382.2 265.732221675789 375.838915511738 271.814853382884 330.560122110278
"1913" 382.4 269.250843020496 395.136361698188 274.363674443637 354.267843005222
"1914" 382.6 277.338956191679 414.571039967511 271.808611643224 375.28669757654
"1915" 382.8 286.126085831501 436.777051168089 275.171927063262 397.935189406913
"1916" 383 296.379916333823 459.715274145219 284.223977807545 421.63916211397
"1917" 383.2 306.583250719488 485.341693873284 292.812032231367 444.48539720366
"1918" 383.4 318.349274450642 505.096282667252 303.396767431064 467.362815708336
"1919" 383.6 332.397831205595 527.012969360091 313.204620063699 490.73850038888
"1920" 383.8 348.72982200121 549.374347966653 327.447015114728 512.152895408568
"1921" 384 365.711670983346 564.733597591567 341.335200832187 534.122286023372
"1922" 384.2 387.389193478591 578.894588732259 356.497544598427 552.332159860884
"1923" 384.4 410.17494607389 592.474272097345 377.248799065744 566.688364638861
"1924" 384.6 431.673493547183 606.387456802881 397.501182003388 582.105158341246
"1925" 384.8 457.972898260356 619.083983591908 421.857104939079 596.108428259689
"1926" 385 480.766616439678 631.122885749619 445.053319364655 611.615409932477
"1927" 385.2 504.893507646564 641.032381078164 468.57036992425 622.14648588687
"1928" 385.4 526.979804955917 653.935717904482 492.400317748021 633.400796668203
"1929" 385.6 544.959340480709 660.89655204202 510.204673910089 643.357493510186
"1930" 385.8 563.222493225917 657.765003057504 523.441876712658 649.013738555632
"1931" 386 584.75112083295 657.637138284857 546.667677018321 650.897019622954
"1932" 386.2 610.634215916856 660.663563140924 570.487898173513 654.779766386258
"1933" 386.4 630.245767301461 655.115974172931 592.128709695024 654.868372244003
"1934" 386.6 656.356225282442 651.837086534017 613.734015864416 652.437143040043
"1935" 386.8 675.502205658202 644.822567261427 638.865654280082 648.766195132655
"1936" 387 701.068079013106 634.790287236418 659.996359367605 644.819857738164
"1937" 387.2 719.630324907726 625.722073914575 684.813522959362 637.400938383281
"1938" 387.4 736.81351165558 615.517945183464 701.273560091497 628.082240940426
"1939" 387.6 754.46936747637 604.811259019327 720.157954537968 620.604984377598
"1940" 387.8 776.644469073773 589.129443961508 740.010743026084 609.49094605615
"1941" 388 789.153327498624 577.148689136666 757.407266048317 595.989907110601
"1942" 388.2 806.335259008775 561.043233245351 775.981105419476 584.420095687355
"1943" 388.4 821.853771010537 543.111806718915 793.839754360139 568.35144667125
"1944" 388.6 838.146972037415 525.176630153151 810.560915173983 552.050695568025
"1945" 388.8 850.745093570686 502.793974877952 825.578490178487 534.987949334745
"1946" 389 864.261573518264 479.633493929356 838.427851505873 515.953042053504
"1947" 389.2 872.056543033454 456.143336834902 854.13993456378 492.286662719439
"1948" 389.4 879.530630048606 435.519029330014 865.836819234864 471.244544485622
"1949" 389.6 884.721973212504 409.231209465853 873.651129111298 445.959789344185
"1950" 389.8 890.452769913001 383.170161526165 881.271733549457 421.518788378433
"1951" 390 892.138957490609 359.312323227598 885.299456498729 395.825886336155
"1952" 390.2 892.094076179588 330.034414522392 888.944090072137 369.031713770948
"1953" 390.4 890.428854335379 306.206339324276 889.993816704424 343.938955376751
"1954" 390.6 888.080875853449 280.450243280379 887.657201323901 318.689961125431
"1955" 390.8 881.54112167672 257.534749551296 886.225903916611 297.842098854235
"1956" 391 873.257629147773 233.10733917771 881.197382879556 271.216282991456
"1957" 391.2 862.023110745688 210.242011743896 876.078030928154 249.042014946791
"1958" 391.4 848.123327568131 188.791654607416 866.679841663726 224.627133060883
"1959" 391.6 833.841914128277 165.868969811278 853.822647857542 200.296043257456
"1960" 391.8 816.063754661944 146.116627995575 837.770289064905 178.299957199965
"1961" 392 797.531444272568 125.919257986704 821.989116369404 156.483253991789
"1962" 392.2 779.687802723048 108.584815104586 806.58884585089 137.169349036054
"1963" 392.4 760.929970893701 89.5086489656996 786.520014666393 118.802895329249
"1964" 392.6 737.840556566886 77.1199098057157 771.492968118785 104.178743805328
"1965" 392.8 716.479864547531 64.1488030249562 750.313935847849 89.0006856704731
"1966" 393 695.003151949064 54.4237687237789 726.9423889953 73.2864527596231
"1967" 393.2 670.825154806765 45.3069701234106 705.91344245728 62.1344684692679
"1968" 393.4 644.148627562368 38.1554039447648 681.271165926875 52.9861596053496
"1969" 393.6 617.67130276135 34.5778595040476 658.434401278777 44.6785234761168
"1970" 393.8 590.518337142002 30.9349835836756 631.648712481971 39.5824157366219
"1971" 394 580.110979604291 33.8873747933716 614.340086057836 34.9054020840567
"1972" 394.2 573.323440346237 36.8817427409944 608.899495724069 33.7083769267531
"1973" 394.4 552.800387076902 41.4246315805258 593.512242136523 36.0527650027713
"1974" 394.6 533.256300471629 46.1473097148076 571.219600294134 38.2948312507156
"1975" 394.8 511.079355835401 50.5816664032757 548.504014144914 44.7189313858335
"1976" 395 487.759455400161 49.2120695822145 526.167603792052 49.989191306984
"1977" 395.2 475.333134386638 54.2855440139036 512.045613079354 50.7787589211468
"1978" 395.4 465.574597492295 68.1727824354953 498.658211911076 53.6022503894425
"1979" 395.6 455.758231565997 86.225183306056 484.340773458177 59.8616105238601
"1980" 395.8 452.691320547781 99.9068168350467 471.688844767605 70.2657253069669
"1981" 396 448.730389496918 112.873700259059 466.436262081071 77.49019950874
"1982" 396.2 441.380680795573 126.050801226915 459.152433032584 92.5869400509592
"1983" 396.4 433.491316690844 139.168188222767 454.365058059726 106.907152010483
"1984" 396.6 423.097658277468 154.384106343045 444.984243874885 123.284391981776
"1985" 396.8 416.660496903113 171.572175121137 436.82401028874 137.940840294622
"1986" 397 406.566515385479 189.907295537432 427.109934606577 154.563877274605
"1987" 397.2 396.976767849418 208.995908391097 416.889132286346 175.42093417755
"1988" 397.4 384.217579771401 229.881771928832 409.404460760333 195.784845873341
"1989" 397.6 374.279350315353 251.458558445544 397.804536607571 214.20864391466
"1990" 397.8 369.314630723613 273.525690306255 386.250093338871 233.954198113601
"1991" 398 370.502320386892 296.479702686318 376.488752991709 256.109937825241
"1992" 398.2 381.675373039774 316.665968432306 373.875013044466 276.374583446649
"1993" 398.4 390.609635139695 341.323959462391 379.449745842708 301.763622041444
"1994" 398.6 402.344851607771 361.989886428059 388.567929354843 324.495236290251
"1995" 398.8 417.105027068092 382.340042007013 396.878237587378 345.395907647796
"1996" 399 429.854125211655 401.586865540603 410.134140027552 366.396996309339
"1997" 399.2 445.147244578 423.887866813808 422.298794022429 384.137105060824
"1998" 399.4 462.358919403766 440.24043079941 436.01964298503 407.718181799746
"1999" 399.6 479.507859412431 457.124371230776 452.576681188917 425.903279989604
"2000" 399.8 502.269741918678 470.339400107623 470.602428439041 443.466093986504
"2001" 400 524.96830935378 484.481944577889 491.695051443418 460.950310445427
"2002" 400.2 546.632961017321 492.76126778553 512.139341155233 473.658990894095
"2003" 400.4 574.045767770516 506.064079539654 535.509360035449 485.60107167176
"2004" 400.6 600.103781839153 517.370224481497 559.980983773501 496.375335754614
"2005" 400.8 617.791157072605 520.864856021286 582.203671983915 507.327217631638
"2006" 401 639.007971431278 517.602245967319 600.547828337212 515.400634024519
"2007" 401.2 661.377878952705 513.071196544488 624.050642952558 517.993010666167
"2008" 401.4 685.681779170513 505.292592352364 646.959359926357 513.98971414766
"2009" 401.6 708.349726922303 498.121777024004 671.262837056972 507.01936017698
"2010" 401.8 729.427649593486 485.830618297793 692.476423556498 500.440399821048
"2011" 402 750.112188662234 473.637024509521 715.605722326791 491.46979122905
"2012" 402.2 770.589787173301 458.086055014889 737.925509825863 480.233533334689
"2013" 402.4 795.063329657345 442.27159164437 759.929616874921 463.368780368963
"2014" 402.6 816.42041697153 430.567580694229 782.935543748386 448.346154585893
"2015" 402.8 840.157731820156 422.673670791399 803.420298598711 435.514416612594
"2016" 403 863.506074204825 418.417007563841 824.634089926268 425.731553678809
"2017" 403.2 873.915321072679 421.007263525685 837.160854950035 420.386990341373
"2018" 403.4 871.465013765183 422.914372655797 835.500795221054 421.16582376415
"2019" 403.6 871.216318753826 424.722338159322 835.121753774928 422.115180277402
"2020" 403.8 870.028803035777 428.382368730265 835.277281499135 422.367699797485
"2021" 404 868.569585814427 432.362283522731 835.530697990109 422.363953076777
"2022" 404.2 868.675098020094 434.990477518567 839.72770422302 423.093968084614
"2023" 404.4 869.126399887196 435.89862422245 838.886136659686 424.037627318409
"2024" 404.6 868.263804303766 436.113062149542 838.577258878527 424.084390553364
"2025" 404.8 865.383401571827 440.126557353806 838.561241693078 424.07806864764
"2026" 405 866.323086837295 445.654503444188 843.967415832942 425.132601180845
"2027" 405.2 867.864522794609 452.91925783742 855.358165321008 426.623966274525
"2028" 405.4 865.743721182923 455.153080939635 863.843584304235 429.571608901217
"2029" 405.6 863.925916703041 464.993154578289 864.316707519613 430.730425035644
"2030" 405.8 861.67805833176 474.978719213298 863.94648536358 434.748402599159
"2031" 406 856.91108011474 488.493979736887 864.259429153885 451.332063376178
"2032" 406.2 850.73097165395 503.060636366334 862.365646257965 465.810921687035
"2033" 406.4 844.205554509619 514.380345969053 858.998668554152 477.634759362084
"2034" 406.6 836.439143922867 528.313762015394 852.1987216493 491.651523519066
"2035" 406.8 829.198614949613 536.03325550392 848.402566880873 500.512634501997
"2036" 407 819.825062887277 551.009183809773 841.716862384953 518.343937015046
"2037" 407.2 811.017470353316 556.605545649341 834.935545205402 531.26587298431
"2038" 407.4 802.185993918353 569.243512421316 827.347074807474 538.973083666186
"2039" 407.6 791.878746276614 576.274549771931 816.99867972628 549.552314519058
"2040" 407.8 781.605971521327 583.89241858967 810.288034353467 557.108862911915
"2041" 408 774.762059336989 593.354113285222 799.364020030009 568.103295370739
"2042" 408.2 772.808988152508 594.365914382561 796.819105639847 572.00354433783
"2043" 408.4 765.28581857435 597.864931991368 796.327414497586 572.726994180515
"2044" 408.6 753.480076870061 605.566743117694 787.384253996552 581.251372204074
"2045" 408.8 742.91459647609 614.850572095434 774.090989137179 591.940978831682
"2046" 409 730.1082848769 622.829553947551 763.968972237021 600.506306335968
"2047" 409.2 714.557785671466 626.835223928764 751.555757245268 610.24212754054
"2048" 409.4 697.131470095973 632.883829019642 734.839103416908 619.849315850236
"2049" 409.6 680.006184288907 641.179106886887 719.794544134916 625.877872741469
"2050" 409.8 664.495087592988 651.822573522832 700.412121248429 635.292287566783
"2051" 410 656.138325426085 650.804220046237 690.4946444104 640.356577253311
"2052" 410.2 643.560484547244 647.724440169435 681.082537255906 643.180164621244
"2053" 410.4 625.979244928498 646.392390496761 666.241514496498 646.6116590197
"2054" 410.6 608.315746823581 644.944932926969 646.030371110057 648.11584970173
"2055" 410.8 594.655483343481 642.289871571109 630.862989931328 649.574391355911
"2056" 411 579.498750529758 638.190046221926 615.888513401981 648.204568247021
"2057" 411.2 562.679076583056 636.424608351265 602.000888598841 645.642305172914
"2058" 411.4 546.031981394666 635.48814463147 584.137785772133 642.465869742204
"2059" 411.6 529.883763935033 628.587572295632 567.143948229178 640.186416261559
"2060" 411.8 512.998453005041 618.076076277066 551.413543219015 638.325238635109
"2061" 412 500.812649436117 609.804008103676 531.688089207112 630.624610381886
"2062" 412.2 486.459223408922 601.007361307255 518.618429283674 622.369553920538
"2063" 412.4 472.675197480453 594.975569619378 505.600592446717 614.476180243629
"2064" 412.6 457.852537011119 589.774236673267 493.095898368261 606.967779717181
"2065" 412.8 440.608152854239 579.692483965579 475.854138618129 598.683151188522
"2066" 413 420.860086296326 572.994886499982 457.546473617696 589.837986913175
"2067" 413.2 400.385021382313 569.576575850381 437.949146525313 582.348446883219
"2068" 413.4 382.27688199904 567.27515708164 419.795052566123 573.986771215719
"2069" 413.6 362.807023917935 568.749889724111 400.116668393293 570.741350635823
"2070" 413.8 363.628704774255 569.870455841967 398.910561064761 571.107604549729
"2071" 414 364.984230287339 565.725877732829 399.84972535418 571.462630761503
"2072" 414.2 362.192924104433 560.412206906302 395.998032197357 571.761560060175
"2073" 414.4 354.79200443325 551.371074476375 386.101433180958 571.485006795168
"2074" 414.6 344.414040240096 541.641991376048 376.270769997853 571.182233908072
"2075" 414.8 336.897152379963 531.962787506421 363.923703564055 562.769164181028
"2076" 415 328.129252610341 522.90246588699 357.020560899804 551.971692746756
"2077" 415.2 315.277147645534 510.033141951125 343.737054523905 537.640502611268
"2078" 415.4 308.457191457216 498.857335902568 332.384864403118 527.43311521219
"2079" 415.6 300.879185073599 480.892456983272 323.518335590878 515.651069158917
"2080" 415.8 290.513455484656 465.557848337625 311.113863315593 499.259260488858
"2081" 416 280.386271359705 451.915239357596 302.233917312341 485.624928137168
"2082" 416.2 276.391128807847 441.421172876552 294.949664831607 473.82333720206
"2083" 416.4 282.497400543541 436.666691422677 294.413201250737 470.088985676291
"2084" 416.6 287.352862760336 424.349347509527 288.791248307615 463.822543289592
"2085" 416.8 292.357486348429 412.45503140726 284.735782601048 449.486486475149
"2086" 417 293.820265297698 402.987437857571 286.439367109197 438.60442941754
"2087" 417.2 296.489750340481 394.437513119305 290.383672991839 432.921997408716
"2088" 417.4 301.965742605055 380.422737353247 292.654636613222 419.863836961775
"2089" 417.6 305.313973562415 368.6246043928 296.107546784825 405.374590158266
"2090" 417.8 307.372894731958 354.816376656055 299.532413363539 392.849999860565
"2091" 418 307.91762655079 339.951859216281 303.158279651534 377.457023634201
"2092" 418.2 304.688128585329 323.318879682577 304.049228310658 362.418885706987
"2093" 418.4 302.8453214875 305.929280531029 304.843638923566 348.078313616074
"2094" 418.6 302.937419251764 289.702377615792 302.508065304958 328.619970434607
"2095" 418.8 303.688372382298 272.48806481534 300.691652834291 311.235413217281
"2096" 419 298.928131396255 251.874831955434 300.474825016912 293.842281890217
"2097" 419.2 293.436772233177 235.828592762418 300.74201309052 275.076610292339
"2098" 419.4 288.600158146276 226.86771066761 297.795854760762 261.89702042068
"2099" 419.6 295.861706940821 225.841166100341 297.053012244952 261.362346382128
"2100" 419.8 306.619724038786 216.999940933799 296.850259097808 256.495838744135
"2101" 420 318.871746772551 206.599265014047 301.249534285256 241.906665184501
"2102" 420.2 330.637340400041 193.629956125398 309.110215462804 228.597070415392
"2103" 420.4 340.661078251248 183.019263917124 317.431933626057 212.606864496457
"2104" 420.6 355.265199274022 173.967156252301 326.197188228745 199.123189478123
"2105" 420.8 368.539578868737 161.265501725498 337.808259205427 186.894155140421
"2106" 421 377.956228814947 150.100174963516 350.049585793489 176.308075381508
"2107" 421.2 383.799419013608 136.948329800485 360.899273677669 168.061570170968
"2108" 421.4 389.178403048518 121.3042377243 372.737528338368 156.275949261081
"2109" 421.6 398.762377819528 104.254043089394 381.84203657465 141.614537680133
"2110" 421.8 410.262544524431 88.7831030420834 389.050885959291 122.091794088618
"2111" 422 426.278251177269 79.0408345511902 397.993059034696 107.238085711719
"2112" 422.2 443.035942182746 74.3708257065795 409.664384186537 95.5036683154242
"2113" 422.4 459.54239944441 75.1297692353398 423.696064483462 85.9021564755596
"2114" 422.6 474.608274906191 81.2600829202194 437.468926988544 80.5600816781092
"2115" 422.8 491.806332100665 86.3561815946476 451.311918179748 80.5072031602495
"2116" 423 503.825988926207 87.6392425907326 468.258882731787 80.5346282784845
"2117" 423.2 516.227075337551 89.9336492162015 478.175750817611 84.1578972837215
"2118" 423.4 536.487237154073 92.3921606378331 495.528039708894 86.0806281696269
"2119" 423.6 550.973370734345 93.0604618928223 512.333872434122 87.3975738483375
"2120" 423.8 569.868158699499 91.549487956585 528.657177013164 88.4912446892433
"2121" 424 587.779096912941 92.165566020615 546.676417237598 90.8406189530536
"2122" 424.2 610.069395421997 96.6675320075173 565.478342698754 91.2669913897474
"2123" 424.4 631.180638783106 96.5387344886868 587.803379172468 91.7137729111345
"2124" 424.6 648.738222570823 95.0522491870194 610.006658290765 96.0398797061529
"2125" 424.8 673.834622405092 94.9850262072596 629.572788630593 94.8586678446827
"2126" 425 694.844679307876 91.5840393778108 650.516544567358 94.9644241323367
"2127" 425.2 713.74226899084 89.6487059601062 672.064529610826 93.9721174451425
"2128" 425.4 730.492722771494 94.3601399019393 692.118244152843 91.8534696457364
"2129" 425.6 742.000138898739 102.985492933109 706.211151293115 91.9617778431356
"2130" 425.8 754.568560690086 117.67303596329 721.727400935293 95.0928523764912
"2131" 426 768.172815311155 129.59886367745 738.149322998011 102.806709767685
"2132" 426.2 785.146557968118 143.483839455557 754.992751982591 117.898905921901
"2133" 426.4 807.177465829753 155.305823827732 771.928471886603 130.186104522428
"2134" 426.6 819.044246904113 158.418227462047 786.746410087321 138.221599717155
"2135" 426.8 822.787071026708 156.395271897571 790.043054637657 140.369708341088
"2136" 427 829.753085896038 160.83750382904 794.535866747312 143.656732191317
"2137" 427.2 835.77545199781 171.429134149172 804.775015102865 146.500547630129
"2138" 427.4 845.374482324024 188.581002553837 820.22258772363 156.383309685874
"2139" 427.6 854.124778735134 208.416783330084 832.197291876734 167.666897545833
"2140" 427.8 859.752960509361 221.252039674284 838.772113239717 183.660615190438
"2141" 428 865.14169407439 232.136101042286 847.309693510028 198.68729822171
"2142" 428.2 869.944665692566 252.206388722493 856.988280499743 216.294222157284
"2143" 428.4 873.086263245149 271.558704324148 864.215747520171 234.521842263109
"2144" 428.6 869.406410506428 288.603571283426 867.38728006522 248.137811883879
"2145" 428.8 870.649851394896 307.998156480376 871.127076287466 269.360038373286
"2146" 429 874.44774310712 327.429685361238 870.139369188724 288.255182705006
"2147" 429.2 882.22035246668 350.100530569574 872.278410187089 310.326940297658
"2148" 429.4 888.038766094532 365.987900507856 876.721743913304 330.626406016291
"2149" 429.6 879.384909023494 377.257927822357 881.069665767734 337.539303197661
"2150" 429.8 868.130725189465 390.037365155168 882.644786387874 354.448276056126
"2151" 430 854.637576865118 401.031553198834 878.023011255936 373.655239771694
"2152" 430.2 840.127689215401 415.82459071576 867.046706909286 387.392715966219
"2153" 430.4 825.231887833072 434.701331493863 850.596602175867 403.815931491827
"2154" 430.6 814.165042092034 455.315481427195 836.875943827504 421.400874742994
"2155" 430.8 807.88882036994 475.729577299864 823.713212445036 437.359024977983
"2156" 431 799.673613831366 495.854618283512 816.01829156053 457.538044871632
"2157" 431.2 794.872569833491 518.189680208146 806.177415472068 478.408714416917
"2158" 431.4 785.434904836753 539.785678346022 800.560957574311 502.561129826916
"2159" 431.6 771.275877725069 554.453117591189 791.755809247812 522.58717149242
"2160" 431.8 752.567536184859 568.998408956146 780.640834158678 542.008339446116
"2161" 432 733.148964715585 571.693243976434 768.013705945035 556.863658613614
"2162" 432.2 710.281962934825 575.221703034974 747.472283023692 566.115201684752
"2163" 432.4 687.422055283425 579.402779636281 726.204855414793 571.891164052695
"2164" 432.6 669.996373121371 587.757567553654 706.601723222646 576.465385322329
"2165" 432.8 652.11374876614 592.928647602147 691.972613677507 580.703933757028
"2166" 433 637.335695113184 596.089618317104 673.047089778413 585.242520011393
"2167" 433.2 619.189929245027 597.078351719827 659.954741528761 589.201809226929
"2168" 433.4 596.695158787282 596.163986679989 639.168714650389 596.340434110857
"2169" 433.6 575.084153296342 596.972576518569 614.711547940601 595.56444549127
"2170" 433.8 551.49140545094 599.906812244342 592.868253040451 597.189759365407
"2171" 434 526.890512899602 608.462742064557 569.072991879408 600.212718520047
"2172" 434.2 502.804365204749 614.371284949018 542.562694536156 604.876016555545
"2173" 434.4 478.447012417519 618.395440677933 518.044078520017 612.64410844667
"2174" 434.6 456.754994680237 610.007807355863 494.997613567319 616.559843535825
"2175" 434.8 438.839034532978 598.060451683626 471.725248507425 618.698153449261
"2176" 435 421.379736011485 583.545705073743 451.561387528932 612.369078734345
"2177" 435.2 408.917419020478 571.196241565892 436.361454009777 597.832329220548
"2178" 435.4 386.563035506468 557.298494770456 418.373744110356 583.012613935786
"2179" 435.6 366.248771563126 543.122720029764 399.370238295349 567.717264256235
"2180" 435.8 345.651005245161 536.075728884775 378.424982794355 554.677077314765
"2181" 436 323.860745237603 525.739704452452 358.639238613096 543.099242195518
"2182" 436.2 321.963303039863 517.436601490632 350.861857480316 541.391835879097
"2183" 436.4 324.03843800675 511.3424362308 348.83751814797 538.716059179564
"2184" 436.6 326.222220889127 500.976488175615 340.531303324155 532.874889151376
"2185" 436.8 331.995260919999 486.472640341289 333.153926007619 524.927052867723
"2186" 437 333.670977814932 477.97911608835 327.971828476004 513.294162822774
"2187" 437.2 336.196050793336 464.349979537395 331.183248223296 500.9829875241
"2188" 437.4 335.346499754271 449.78764777033 333.010066619673 489.80564876674
"2189" 437.6 332.013376075239 434.403925929655 334.234608470185 472.723774977824
"2190" 437.8 326.732059369338 413.819034789924 334.577188550332 453.800845756926
"2191" 438 318.236804123561 394.207410935351 329.976809512939 432.908787256944
"2192" 438.2 308.512535628533 373.249657046973 322.736500783243 413.154603539258
"2193" 438.4 297.215250596809 351.929513579941 315.785751253115 392.075530505081
"2194" 438.6 282.978174108351 335.466486840558 302.726575439985 370.298212070368
"2195" 438.8 270.721026795364 318.728995337964 293.375927367635 350.363088489555
"2196" 439 270.114806607229 307.818553869086 285.149669604594 340.597025528734
"2197" 439.2 277.010409978991 303.888185768089 283.098734591314 339.542632173253
"2198" 439.4 284.468436023152 285.749260597923 278.179136209244 323.732267308184
"2199" 439.6 291.711217900829 268.205103283862 275.263960595688 305.697821452094
"2200" 439.8 299.881886937858 251.105775033113 282.281528800461 287.415489938506
"2201" 440 306.131967269172 236.260365628767 290.479989651183 271.404134134239
"2202" 440.2 313.616460745639 215.268385125058 298.755686564017 252.889025140744
"2203" 440.4 319.258095330157 192.463959965624 308.354645157695 231.655713809161
"2204" 440.6 327.622922635898 169.452815284474 313.620143391836 208.82007593071
"2205" 440.8 341.187352018066 150.18471059875 321.817021524974 186.526587590248
"2206" 441 358.760040742787 133.06013778465 330.757362737197 164.943993714444
"2207" 441.2 378.842575717859 124.233883230864 346.581747993496 145.892419328546
"2208" 441.4 400.245446570791 122.769611198515 362.827755451912 130.191993096886
"2209" 441.6 415.684042839249 127.7551464531 379.29905182253 123.631053117104
"2210" 441.8 429.699085159185 137.081151182666 393.229661435403 125.406311643783
"2211" 442 447.070829807941 145.272019377937 409.768949044443 129.990441427826
"2212" 442.2 465.361709851989 149.485257645331 429.542643907246 135.925897598846
"2213" 442.4 485.687509694952 156.32349361827 447.259413694769 141.96766175407
"2214" 442.6 508.034051891118 161.093119386025 468.648621273332 149.212300660091
"2215" 442.8 530.374063886926 160.430066355635 490.632578519414 154.826280412788
"2216" 443 555.974297565694 161.297039377913 511.701143744187 160.079652779767
"2217" 443.2 579.133982095004 164.209604773906 536.429206941296 156.766094793751
"2218" 443.4 602.348642218295 166.836109866639 562.835533562807 159.34964810832
"2219" 443.6 626.054274274649 160.712326971675 586.197584989331 162.986805219516
"2220" 443.8 652.937311044354 156.518226330039 612.48016479479 162.544303219063
"2221" 444 678.387350724929 154.488044580473 637.622826877714 157.603251735784
"2222" 444.2 708.715417570667 154.114794872049 664.478122315257 152.867093921078
"2223" 444.4 735.590037807345 155.686879938025 690.683863300058 154.080367946301
"2224" 444.6 759.667975828601 156.625263464853 718.363974393136 153.582288479048
"2225" 444.8 780.062239533003 158.334389849839 739.330816984258 155.702325186304
"2226" 445 797.795092575064 154.110175903524 759.88416476719 155.036305315528
"2227" 445.2 799.05832150125 144.788328270219 766.021193338994 156.589999630584
"2228" 445.4 800.834622615059 144.296439072005 765.692335110354 155.964126265362
"2229" 445.6 802.119030432032 150.832854413627 766.009179240654 155.951280505354
"2230" 445.8 808.4397044059 159.600031995239 768.077262437391 155.068023804172
"2231" 446 811.695802502366 169.007518010604 778.817941374329 151.798999983524
"2232" 446.2 817.727535469003 181.652814265334 791.573868522726 155.34250540629
"2233" 446.4 824.965240294751 194.210659311549 798.798280274598 164.823337440477
"2234" 446.6 826.449534756926 211.732968466583 809.578802439757 177.07263108623
"2235" 446.8 831.912623433365 231.874105095073 820.663313882837 194.041976198812
"2236" 447 842.497346600162 253.560961691423 826.517264379871 215.360094379377
"2237" 447.2 851.936439648256 273.291992854902 837.556155377406 237.165504031979
"2238" 447.4 863.083700087278 291.971709701465 846.22745838731 256.525018712449
"2239" 447.6 876.796129791465 312.582162989823 856.847805007827 278.482810433039
"2240" 447.8 881.782665364351 324.186897976548 864.104195754839 292.83695503227
"2241" 448 877.154098850036 339.872772425909 869.934046539813 300.755009866123
"2242" 448.2 870.012959085202 357.073128235964 876.351967173413 318.042997940387
"2243" 448.4 858.638616291798 367.806579182985 873.150390540269 332.561273935797
"2244" 448.6 845.854734624636 385.465979557778 864.777043742997 353.098402530976
"2245" 448.8 837.7591900685 411.231533246612 853.53314284734 369.710511648255
"2246" 449 831.462125081652 427.227827014813 843.815957894476 391.319897251556
"2247" 449.2 826.058327748883 448.621108359124 837.63486131307 411.648405025759
"2248" 449.4 821.115069443731 474.42889030022 829.488806558735 432.095059108602
"2249" 449.6 816.751708357787 496.92928239297 827.210806540041 456.467108451171
"2250" 449.8 805.023662904956 513.05358615984 821.186947384493 477.877580903975
"2251" 450 786.139919096427 524.114977983188 813.626864219595 496.032526190561
"2252" 450.2 764.837580867683 540.246594542269 799.596573761516 515.079323109356
"2253" 450.4 747.445225302763 553.71944342713 778.686275912364 529.200582366543
"2254" 450.6 728.47225343757 569.314542310738 759.951379855244 543.174586341564
"2255" 450.8 706.834558674184 585.042909141179 740.624060925502 558.652290389682
"2256" 451 685.508653921436 600.206471208115 722.235755463541 576.10250491662
"2257" 451.2 670.415315176923 609.963512780354 702.601003395697 590.094351747403
"2258" 451.4 657.246472753986 629.646784494292 684.800313027522 601.987875180813
"2259" 451.6 656.59388975383 635.697235303641 677.430300670288 608.937893801621
"2260" 451.8 653.039863797591 634.945486009817 676.580205591471 610.543439561189
"2261" 452 644.904450253575 628.873672432304 677.125978014213 611.309318579769
"2262" 452.2 627.091911412203 626.283293070528 666.433508510429 618.331720893943
"2263" 452.4 605.96788728023 626.272283604481 647.39386860064 623.30784815369
"2264" 452.6 588.544124037845 623.74416458666 625.087879170153 625.833443811018
"2265" 452.8 564.920944026571 616.826896595369 604.796876201525 625.016919958491
"2266" 453 543.829526144319 614.084867176451 581.464795907003 623.493937920995
"2267" 453.2 519.884058084205 609.712145075789 560.010684490954 615.618995334553
"2268" 453.4 495.834154935288 607.824426555033 535.685037730415 614.479090954259
"2269" 453.6 473.281861903858 599.629623677819 510.920361500173 611.560550281155
"2270" 453.8 449.41711596412 593.396586882416 486.617335301168 605.208427292389
"2271" 454 423.371775094496 586.789223991429 463.030653829428 597.455962557768
"2272" 454.2 400.175228793286 582.898451139164 438.509388212093 593.921968373523
"2273" 454.4 384.966201941571 572.976823189961 418.44597560085 589.453535059762
"2274" 454.6 371.854474068742 554.202918126757 399.960126929793 580.771728689104
"2275" 454.8 355.367078999302 533.965525450073 383.557831081151 564.383715890861
"2276" 455 339.702883681495 513.602419150134 366.124434536725 549.810787409317
"2277" 455.2 327.889959931708 495.84308723469 351.882349164122 530.281041731845
"2278" 455.4 316.762058251158 477.571471401932 340.505597296485 506.695478153217
"2279" 455.6 298.14868819678 457.161065112173 327.469265562487 485.230035928802
"2280" 455.8 279.983411615673 436.056975062788 305.747779297289 467.00757238763
"2281" 456 267.862614490626 418.373196046729 290.76348784248 448.576394794583
"2282" 456.2 272.150353702678 410.601909784671 286.677388230882 443.398500884466
"2283" 456.4 278.684103035012 390.601578056342 279.474070218727 433.562373811465
"2284" 456.6 284.566388585387 376.659733241488 277.197419548121 413.094336987042
"2285" 456.8 293.573597054423 356.679542866447 281.035088695355 392.628870898646
"2286" 457 308.632944089164 339.01328505744 287.054629393207 373.707615802149
"2287" 457.2 322.810607459388 326.614047268886 297.875196652338 355.35843705506
"2288" 457.4 337.965517709108 310.969078177726 311.012201470383 339.116346669903
"2289" 457.6 348.564212657774 298.341690281009 320.871924898778 327.858930382827
"2290" 457.8 364.758721788639 285.939569760939 333.955383325589 312.69991650923
"2291" 458 379.293432401361 269.594954690235 351.185303658179 298.822046227809
"2292" 458.2 394.793740528241 251.414406931681 366.598559671535 281.464944188456
"2293" 458.4 413.427239725868 236.214509843774 381.921216040197 264.088657510754
"2294" 458.6 429.83940731665 225.460636079629 398.73058125598 247.288247091118
"2295" 458.8 452.868888321985 212.439703675452 416.218879247814 234.801601222203
"2296" 459 475.531391103964 199.048039967279 437.021501071448 220.81384276167
"2297" 459.2 499.448691957262 188.618313844188 457.189659700928 206.962992976109
"2298" 459.4 514.800101263359 179.747308209885 480.016778839368 194.526355612303
"2299" 459.6 533.333321403918 165.688693234921 496.312525540164 185.989844108899
"2300" 459.8 554.484785604406 148.431407864089 521.228529174241 172.776337871632
"2301" 460 575.520899694128 131.123574828463 543.174395076442 155.132041368006
"2302" 460.2 598.871093013322 112.886457857016 563.115224468284 136.392850098403
"2303" 460.4 625.380224130827 100.157000258687 586.602662482396 121.247321781522
"2304" 460.6 646.587488053514 94.9803985339316 608.910373743216 107.374938366893
"2305" 460.8 667.011840963219 94.484257079274 627.600901552817 101.663680071794
"2306" 461 691.922776104131 85.6946604175582 651.672115385549 94.3426514732352
"2307" 461.2 705.615179416846 72.2262971795946 672.220223463762 89.7860655098464
"2308" 461.4 703.132876172288 65.3754118127102 676.511582463198 88.4969919428199
"2309" 461.6 700.298528977949 68.9245881830698 675.434524899032 89.6814709030373
"2310" 461.8 705.471084300555 75.0453811248109 675.315169613574 90.1556922651354
"2311" 462 715.963402348044 83.2456088298417 675.844522336035 88.9702369540534
"2312" 462.2 730.936661330439 92.0170382091888 688.249656732347 84.7699499274471
"2313" 462.4 741.638849327068 102.416238620185 704.909335124402 86.6126306576211
"2314" 462.6 750.655315118761 114.228986183709 718.38482081802 91.8415943406352
"2315" 462.8 766.536905034379 131.560251633475 735.591267209791 102.421421721585
"2316" 463 785.375381471779 145.234678159621 752.391598170028 119.834096754981
"2317" 463.2 807.773591484461 162.608658045502 773.588812419573 133.330808538593
"2318" 463.4 823.291716938422 177.438779393048 792.260375869174 148.873191766844
"2319" 463.6 826.293416870346 193.303101667882 808.259375254457 162.048103650623
"2320" 463.8 821.867462386534 212.107187074241 817.549018117444 174.038011056555
"2321" 464 819.003737159313 235.127825178825 821.777152222632 193.617388321902
"2322" 464.2 814.749386200889 250.205657301175 815.688078749027 212.90173834152
"2323" 464.4 810.141662529263 271.147196348592 814.720808664228 231.326028136292
"2324" 464.6 803.681339341353 295.462666699864 810.940424378675 255.408074060411
"2325" 464.8 794.348564896769 321.635176130041 808.033266972819 280.060058886125
"2326" 465 790.736143277698 345.272243780432 800.073518938905 303.854398565989
"2327" 465.2 785.678537935738 366.510802789894 793.266619583084 328.872335190843
"2328" 465.4 783.721273204257 393.170624547197 788.528923103245 351.487668081345
"2329" 465.6 781.726564784065 421.823813117441 786.510796241784 376.020172870306
"2330" 465.8 779.229475250568 446.285063600894 784.774469542709 403.830624450167
"2331" 466 780.298719301505 464.4059069884 780.76866529611 425.769247505784
"2332" 466.2 782.065360844059 490.460334504852 778.914761060456 451.718997191511
"2333" 466.4 777.372822629103 517.486926033404 781.946446973253 477.523540102901
"2334" 466.6 765.200838797992 536.129248228685 782.680624759931 502.513683184576
"2335" 466.8 744.624504973365 547.590774112813 774.512399878527 522.695961558928
"2336" 467 726.130566062587 559.688943393123 759.376099709766 541.383154161437
"2337" 467.2 705.009327578015 569.722330843016 741.894622330986 550.873721695105
"2338" 467.4 686.798745517578 582.663327999391 721.642611255748 563.72612065988
"2339" 467.6 664.362996920179 594.587621313979 703.73007753264 575.431228206234
"2340" 467.8 646.076429211472 603.379360682697 686.327985391182 584.135746341466
"2341" 468 620.770691109507 611.057492317315 662.088672420328 598.722810210611
"2342" 468.2 599.104341989877 619.451216927266 636.592030695452 605.461233075543
"2343" 468.4 572.886142345931 623.081309272886 613.941407000497 613.472572586704
"2344" 468.6 558.497736110546 619.665465073479 595.929398951279 618.867633363288
"2345" 468.8 535.310342638407 617.353699806822 573.620431490393 623.145057658859
"2346" 469 508.732831974265 613.874228473405 549.189262272289 619.584463811539
"2347" 469.2 485.16974758366 613.342355967588 525.152387331272 617.254156891239
"2348" 469.4 469.073601003703 608.708723520737 507.89149426832 616.209439302228
"2349" 469.6 447.833275148783 596.906118078815 486.546711949855 613.65344635601
"2350" 469.8 431.008137937087 585.705942794792 463.928329543247 604.536058685152
"2351" 470 410.412815501958 566.661054907984 442.415481327031 591.779327380676
"2352" 470.2 395.412553137107 554.070955636137 425.303815554593 579.182510867579
"2353" 470.4 376.704388413384 534.998787081639 407.645787603955 565.800991433597
"2354" 470.6 354.729746368164 519.222259518814 388.731359568667 549.035568852922
"2355" 470.8 341.289610166676 506.817503906141 367.867854588738 533.539563542652
"2356" 471 323.338008788884 492.146905302455 355.402207156254 520.951893400198
"2357" 471.2 307.732438718365 474.03435512996 337.570996926464 505.096777703478
"2358" 471.4 302.816716772132 457.805853374257 321.190604421551 489.803168623011
"2359" 471.6 302.629441020209 442.199831601968 313.535274303689 477.145259978818
"2360" 471.8 301.103941413862 417.483085381464 308.360663025523 461.188613635108
"2361" 472 306.056045998732 397.657835818397 304.300603436512 440.138105530226
"2362" 472.2 306.991501175512 384.504446647375 301.161605131043 424.129505340931
"2363" 472.4 308.99332934034 363.696961711864 302.921648012008 406.250478206743
"2364" 472.6 308.440239109183 340.990902435371 307.707592114088 383.975051597909
"2365" 472.8 308.720915836311 316.93797688448 305.982958415049 356.308477780408
"2366" 473 306.255616844108 294.52882027771 306.355546228186 334.170242814794
"2367" 473.2 305.563591355586 268.69126538953 305.589968674785 308.938967833978
"2368" 473.4 305.164829261996 243.216350067052 304.99399472722 282.898641518537
"2369" 473.6 310.345929352636 215.869882142923 303.427252361413 259.808344637029
"2370" 473.8 320.0936765189 191.406431935224 306.968504158459 233.114570814988
"2371" 474 333.454269728128 178.076352884375 313.46303310868 210.274044756493
"2372" 474.2 349.993922434218 162.020773062588 323.734352796346 190.310733399741
"2373" 474.4 364.96353827741 142.98552687734 336.857561639066 173.343449907283
"2374" 474.6 381.186450951466 123.19290663729 352.967837538821 154.338209092365
"2375" 474.8 395.997252209858 105.862962603057 367.608434702457 136.086928476747
"2376" 475 415.969610742276 91.274758582959 383.644795567704 120.030440902303
"2377" 475.2 432.750213108333 82.4583887457598 400.342207191447 103.034603070869
"2378" 475.4 455.526242536036 80.918877559084 416.811662138555 92.6979075940773
"2379" 475.6 478.304407294738 80.9409554009493 438.639863874568 83.8130866512176
"2380" 475.8 495.242627718997 86.885368489312 454.928693701859 81.4837844652177
"2381" 476 510.157895835378 94.8689021798896 472.473822786161 82.221278018114
"2382" 476.2 527.081749372782 99.1116291821107 490.506478731704 86.6956795029713
"2383" 476.4 547.488729092177 103.063907437013 506.427746055658 92.057020249201
"2384" 476.6 568.389020812426 113.314668725679 527.927782340477 95.3628527541075
"2385" 476.8 581.907134023268 121.254611609518 546.474199205356 103.264234855422
"2386" 477 604.200019990232 132.404471732792 565.229174871226 113.378148279449
"2387" 477.2 622.047830202168 145.688011338094 587.015396379187 123.936354434763
"2388" 477.4 643.339817258541 159.46060688706 606.458462320494 135.284677840756
"2389" 477.6 666.037672596146 174.313886570101 626.221263443159 146.636387244926
"2390" 477.8 683.880961179981 186.687346409952 645.895621142846 158.265662136362
"2391" 478 693.810646483229 193.201957109737 661.65888596315 170.381279317211
"2392" 478.2 714.163827613352 201.257440519071 675.985404568474 181.98779569464
"2393" 478.4 733.961448045092 215.988404830089 697.449998130836 194.021857875273
"2394" 478.6 752.457247228984 236.869395112816 723.4210296337 208.855302018911
"2395" 478.8 768.970298572009 258.684994673217 744.861073985002 226.557517283546
"2396" 479 782.537307251188 284.040699850632 760.294207397139 248.26259105534
"2397" 479.2 793.153173609744 312.232344603136 776.161094305606 270.810531385513
"2398" 479.4 798.752064747276 337.80609918118 788.883169528083 294.059398887038
"2399" 479.6 804.133978002133 365.56814542854 795.661617748145 321.678201868017
"2400" 479.8 807.259928989301 389.621944448727 801.263282736926 351.677789524818
"2401" 480 807.941560210369 420.281553678353 806.267255846018 378.588891068943
"2402" 480.2 805.002417712974 445.809202756434 808.477344463941 407.463422653839
"2403" 480.4 800.1234172888 475.610665381287 807.851392847323 434.777986759084
"2404" 480.6 796.101363793068 500.424918173958 804.537342900623 462.392259109055
"2405" 480.8 792.988902946165 526.563152578022 800.273577988658 487.523666256689
"2406" 481 785.108674782999 549.609297164483 797.210287649746 513.454379149685
"2407" 481.2 771.526095417245 559.388430307138 793.125376401464 527.293099449661
"2408" 481.4 759.911747503743 561.907598485549 788.13448156066 537.058888619565
"2409" 481.6 739.638863670845 575.077960198199 778.400042216481 546.728108058924
"2410" 481.8 727.353892902419 580.684685085714 764.87006759839 556.253978426197
"2411" 482 712.543068032262 584.127613933525 749.653845780235 567.967591693264
"2412" 482.2 689.98784354424 589.947758264219 728.773869743643 578.573046220035
"2413" 482.4 663.877104715717 597.150880126798 703.548201011535 588.505730711732
"2414" 482.6 637.700312095801 604.990599007407 678.58194401149 593.372675150647
"2415" 482.8 614.531194265935 608.314704173317 653.458539604202 603.740013403658
"2416" 483 588.813642042563 610.877716739787 627.341167661878 605.593797231006
"2417" 483.2 560.634065362985 610.179024576287 600.916966906493 609.853799305008
"2418" 483.4 532.665874003786 605.890264096856 573.901259005215 611.035801204035
"2419" 483.6 507.679913694076 604.247570110117 548.889733186354 607.969407561046
"2420" 483.8 488.259187057652 600.591804642111 525.336297822992 607.075726055
"2421" 484 460.551893841897 597.510325429196 500.539774026662 602.496294221814
"2422" 484.2 436.051518354565 594.355353349994 475.881317587374 599.933297676878
"2423" 484.4 408.847077741731 588.413169716259 449.72701750842 596.388100309986
"2424" 484.6 393.803583355558 575.891571677435 427.615621425328 593.403339390086
"2425" 484.8 382.728158447269 558.274662595362 409.692816720954 587.124579484713
"2426" 485 363.686351137139 537.363689356884 392.769138937081 571.299954829533
"2427" 485.2 351.415304749245 521.079341447183 378.906846451106 552.622379309275
"2428" 485.4 336.026474349421 505.252109674069 361.512213555655 532.822611755952
"2429" 485.6 318.13850801595 483.207675122428 344.575921586346 514.355044440882
"2430" 485.8 301.028270308993 460.228420981444 327.278862791733 494.288217788986
"2431" 486 283.407672858407 441.235738229309 310.529593128438 473.493166120609
"2432" 486.2 276.211640983879 438.406121770902 301.036570808671 462.720434154865
"2433" 486.4 278.147734802186 442.933924008676 302.368156289759 463.990994081418
"2434" 486.6 283.024536532986 442.974294341753 304.861640572662 464.740194632782
"2435" 486.8 286.673751210452 435.970982918233 304.059240147512 463.6888466264
"2436" 487 291.688233087452 425.288387203901 304.396834753965 463.628749732919
"2437" 487.2 297.06907366991 414.175480077502 302.416730642859 457.663595075168
"2438" 487.4 302.712999970944 407.647585429922 301.066551754502 443.814185838334
"2439" 487.6 309.347255667633 395.152564550433 299.989151143695 431.879082141081
"2440" 487.8 319.353315936565 377.840691132776 302.740764975545 412.807794937161
"2441" 488 326.718088058717 361.387288329228 309.150138147801 398.05110858516
"2442" 488.2 334.506034572278 344.809973990884 318.751569922847 379.307173276964
"2443" 488.4 342.877460370678 325.113286769343 327.341976578951 361.411281960498
"2444" 488.6 349.208015612891 303.527285507152 335.206515224597 340.446380363758
"2445" 488.8 354.330679937714 280.041135456786 344.509616567031 318.30739591449
"2446" 489 363.712506640743 254.230332002526 350.141119663681 293.279667304235
"2447" 489.2 370.328643562212 230.705587442409 357.568165868544 269.099289755962
"2448" 489.4 376.874917919258 209.192674732698 365.56166918219 247.913954081222
"2449" 489.6 379.833819600421 184.465893696156 372.32566548986 223.870105907848
"2450" 489.8 381.546762612199 157.095381585102 376.351718200562 196.382123153786
"2451" 490 379.690115513121 128.53030874963 380.014630487167 171.754019107048
"2452" 490.2 378.712001742659 108.641080518277 379.674948962581 147.01814829862
"2453" 490.4 387.288286957409 104.630810328311 378.975211441535 142.017285123446
"2454" 490.6 399.737075257935 100.339014207821 381.64911258599 132.292407209943
"2455" 490.8 418.301721118469 91.5689205809557 391.030461969524 118.219438812427
"2456" 491 439.119606268333 81.209471825213 406.81469934908 100.849289197238
"2457" 491.2 462.621937776108 75.3618251408947 426.261737764332 88.8339371577064
"2458" 491.4 487.75377100548 75.4827984348874 444.345162187668 79.2490824446661
"2459" 491.6 507.280165200499 76.814120441095 467.950344118978 75.0884099415527
"2460" 491.8 531.229131673038 81.8167719481531 491.675982131488 75.0217446217282
"2461" 492 555.937995133797 82.646985707703 514.041019469042 81.7968633671419
"2462" 492.2 578.610013976025 87.9612928996637 539.3346120834 84.1271812757942
"2463" 492.4 604.978282069971 92.0388018380075 564.304080735086 84.6722866640317
"2464" 492.6 630.740187921432 104.931184103411 590.299252447206 87.7318461844132
"2465" 492.8 653.655024304402 111.773662081783 615.015170101236 98.1018569461151
"2466" 493 681.274737325143 121.186224499684 639.04964158227 108.558866484096
"2467" 493.2 708.407014064304 130.010705041607 667.175659717437 116.780486271388
"2468" 493.4 732.589266544069 138.644347290414 693.586552612788 123.895723478832
"2469" 493.6 754.647392790758 152.193035142535 720.302307626949 132.472484770655
"2470" 493.8 779.849567735872 167.802297660593 744.767583134771 144.804050206464
"2471" 494 799.64466292181 183.428091615502 766.745306909425 156.374625035513
"2472" 494.2 810.162748848596 202.038415713565 788.146359297216 170.26149038275
"2473" 494.4 823.425030533245 212.081879216944 800.835210143511 183.041524295739
"2474" 494.6 842.638510849205 212.881088068219 811.115985430922 193.029652597256
"2475" 494.8 853.086459853387 210.944095600904 819.429259685953 201.137990237478
"2476" 495 849.391037951272 212.116909559287 817.595753021821 199.422155089449
"2477" 495.2 852.190248559286 223.308830506565 819.263877005036 199.24428043072
"2478" 495.4 852.093771927875 237.611813807873 831.446929498563 204.379352634751
"2479" 495.6 849.551093282495 252.147324162031 846.334989294428 215.515232090852
"2480" 495.8 846.192740215364 269.775307942174 852.389442677532 231.995690134595
"2481" 496 843.069964112732 282.460756257485 849.942179737854 245.805437327331
"2482" 496.2 839.488384013136 304.859325773876 846.930425555038 260.54968810246
"2483" 496.4 840.685814051991 325.368393104278 845.209119742568 282.749337213671
"2484" 496.6 841.865976131553 339.67058985563 841.866991875906 301.651700656821
"2485" 496.8 848.049402535947 363.381717615443 842.602396393424 323.546130857937
"2486" 497 851.075614089986 386.39058286073 847.515488042036 346.487571337669
"2487" 497.2 850.813902533104 410.419715187879 850.674673928669 371.712843716574
"2488" 497.4 840.557409680452 434.317049825068 852.018062502345 392.470690782967
"2489" 497.6 827.269513347435 454.751824294162 848.829278021666 414.813563131722
"2490" 497.8 808.12410921754 470.186866020197 839.969729687122 436.090784750452
"2491" 498 798.588775565743 472.498527245877 827.960880819935 454.077530752367
"2492" 498.2 777.228418546016 485.06602023445 813.966636690008 466.412518777014
"2493" 498.4 756.08062091894 495.019998848267 794.997640182262 477.928442460931
"2494" 498.6 736.223822491174 504.925966930927 774.486483516957 490.66074464834
"2495" 498.8 710.682898117353 515.277108916711 751.812229316311 502.387232001189
"2496" 499 689.10823794523 524.720531304407 728.017056390948 511.956848068432
"2497" 499.2 663.725613276496 533.885181943987 702.388420170274 520.229487502939
"2498" 499.4 635.478060708901 543.564556759338 676.96889032867 532.379725903266
"2499" 499.6 609.544427570475 549.647460766773 650.833465351514 541.856611444673
"2500" 499.8 582.520940016565 551.785910622999 623.515804317868 547.226911496829
"2501" 500 552.073368250963 553.803830192966 595.389860152383 552.2019045934
"2502" 500.2 530.073011889463 553.978130928948 569.459817496886 554.938162870006
"2503" 500.4 502.886613722889 554.590206485678 546.580383905605 556.968146356964
"2504" 500.6 473.493996717252 550.686698465089 520.617896888696 557.590609463362
"2505" 500.8 445.776938625631 545.994167152117 491.62799449434 555.64995783026
"2506" 501 419.438840795724 543.106323104246 462.655395765319 552.414750648778
"2507" 501.2 393.69404534577 536.370074506075 432.831784040622 546.089264482778
"2508" 501.4 365.691473278674 527.90546168697 403.822833974237 540.540989336115
"2509" 501.6 339.526678865399 518.227444731336 376.725659317234 532.27401318251
"2510" 501.8 317.931800823731 514.850255270353 354.218512395908 524.803521597311
"2511" 502 321.089577481068 513.100185510829 353.021819544862 524.007915934121
"2512" 502.2 323.750529352748 503.558743267732 352.342432838347 523.703746340587
"2513" 502.4 323.869366286033 486.100406258578 347.344562484008 520.727552976017
"2514" 502.6 322.979719919149 468.822224896377 332.717935874698 508.636754319425
"2515" 502.8 324.411504510132 453.984033134971 330.679968817577 495.334908228881
"2516" 503 329.539392562812 432.446465719689 328.419779351363 471.72153373197
"2517" 503.2 335.571570269435 410.624262853092 328.042344877786 448.605347970701
"2518" 503.4 345.269503226851 387.931211365609 330.259318282722 428.083569869997
"2519" 503.6 355.043927325044 362.373937802481 338.372102476044 405.550927169643
"2520" 503.8 364.865502772289 344.118181353257 345.416909305822 382.185166987146
"2521" 504 374.075208042746 322.021331198939 358.622831328297 357.659892796579
"2522" 504.2 383.719514779955 294.382648604647 369.277373494314 333.862443560708
"2523" 504.4 396.0137030303 268.697990632247 376.445387658869 306.967208900286
"2524" 504.6 409.919325102834 245.877527883713 388.511879552232 281.576801165337
"2525" 504.8 422.576872585114 224.012170757259 401.390056321675 256.541508467194
"2526" 505 436.582451572444 199.596012936161 413.591486696286 234.765680493896
"2527" 505.2 453.617873131573 177.826499434559 426.891492729306 211.025094809429
"2528" 505.4 471.063795460496 158.817159984789 443.693696284927 187.42410679315
"2529" 505.6 492.707566355461 136.809322999067 462.232832789274 165.852127455928
"2530" 505.8 516.843659609166 120.434324884763 481.575580330464 145.442205535883
"2531" 506 541.580778056378 109.962427654746 504.688311136491 126.086803410681
"2532" 506.2 571.782875827941 103.594011652709 529.374904511593 112.641377922519
"2533" 506.4 600.97638255632 105.633469898221 555.692497915405 105.816699112926
"2534" 506.6 630.217749752266 111.109658616549 586.095448723482 102.328346974019
"2535" 506.8 649.535447245967 120.072534272456 612.868107377817 105.61855319028
"2536" 507 675.70480088158 134.828904587683 637.473577353189 114.220380920041
"2537" 507.2 700.734072331573 150.038876173302 661.356006654382 127.134054641427
"2538" 507.4 720.654951262403 167.542545407476 687.183662717823 139.351317716134
"2539" 507.6 742.062405595194 186.515404782808 711.135497204177 156.552775526989
"2540" 507.8 763.184808352335 203.92195628575 734.226065735614 173.681167361593
"2541" 508 783.432601418841 224.229529397595 754.301942812669 193.480266123919
"2542" 508.2 802.760608854744 245.090742369513 775.565136135976 214.213253493055
"2543" 508.4 819.278518229254 267.547014476564 794.939243288365 235.365288097942
"2544" 508.6 831.119871239162 292.867452511275 812.59792403408 256.295645464054
"2545" 508.8 844.362148496999 317.996581120969 828.072724842044 279.561691598375
"2546" 509 850.635501822781 344.588948506711 841.142647988819 305.564036627717
"2547" 509.2 849.940991169168 370.691046398185 849.479051748457 330.075820487777
"2548" 509.4 846.460683350034 398.343764776219 850.397080809386 355.904501299012
"2549" 509.6 840.629552727273 424.49488400739 848.286884091142 382.048267047315
"2550" 509.8 837.020000768796 443.853217811816 847.956332052703 406.82475871028
"2551" 510 829.480224394864 467.200368411996 842.604067732705 429.671215075527
"2552" 510.2 822.728648736819 492.381008395499 835.471791857753 453.52708197438
"2553" 510.4 814.931533689395 515.140932228955 828.934746692959 478.781859545945
"2554" 510.6 803.080098393255 534.606727329075 822.081484135238 499.632777216376
"2555" 510.8 788.050331973207 546.158471387639 814.6419778498 520.747749792458
"2556" 511 769.911274746939 557.898129879449 805.211539731739 535.1946881327
"2557" 511.2 753.820742534973 570.16872951939 788.884872839131 547.311399302242
"2558" 511.4 739.623278619675 576.034307035076 773.121958026019 557.258741851004
"2559" 511.6 718.581475662839 584.383883345589 756.923608722862 566.008195984033
"2560" 511.8 699.399456067393 593.896750953713 737.109799052362 575.435400841868
"2561" 512 678.254228660414 606.62427537315 715.30179976611 587.140481980919
"2562" 512.2 655.936209672526 619.909768050454 695.166587908761 598.411538306887
"2563" 512.4 634.400450962688 625.54959478518 672.870386702426 611.283442429482
"2564" 512.6 611.308647212078 633.387894240887 651.676447734052 620.922219630614
"2565" 512.8 585.835939633802 637.263392136619 628.325786064373 628.317394423337
"2566" 513 565.859396205648 634.828533077225 605.484257863301 635.666578796005
"2567" 513.2 538.956124393753 629.060319571188 582.163967358914 637.270238191577
"2568" 513.4 514.492186162959 628.164605193283 557.688554132602 636.180842116251
"2569" 513.6 493.414841551229 623.82323837908 532.707291711691 628.496651099041
"2570" 513.8 466.732775436914 619.481111366358 508.347622017426 627.227400917542
"2571" 514 442.042695368301 608.211402503706 480.0905405265 623.287257909728
"2572" 514.2 417.390923273187 594.525379797689 452.951763419134 613.658079228303
"2573" 514.4 392.116101239159 579.873085859013 429.447829225447 603.337791378115
"2574" 514.6 373.015486893934 558.979220666493 406.006768121205 591.244137626172
"2575" 514.8 356.804473259069 538.692511670245 384.314860253179 572.752496845805
"2576" 515 337.339363948556 516.586330824246 368.388877338048 550.896199576199
"2577" 515.2 322.299465218556 493.521676094727 346.592025542581 526.384477272284
"2578" 515.4 311.402664883999 472.090451140458 331.215425239991 505.365033274775
"2579" 515.6 301.804677944846 445.047238335446 315.037006779875 480.489498351576
"2580" 515.8 296.275807999928 414.610619893066 303.913878244941 454.34163207613
"2581" 516 291.675627137412 383.645515236022 298.49029518835 428.055096817022
"2582" 516.2 292.581370729329 354.830895409244 291.385449320961 399.132322892309
"2583" 516.4 296.856595876346 326.919597023983 289.648610456328 370.104089624867
"2584" 516.6 301.174429753111 303.128648181449 293.608128886784 344.417774075763
"2585" 516.8 309.389734928785 276.848946887896 297.08343268734 316.872040278053
"2586" 517 319.762243833374 248.876616350229 304.818004306305 288.827025242271
"2587" 517.2 333.162669704094 223.066531367945 313.058482845491 261.478237833724
"2588" 517.4 350.510954523229 199.12848750661 324.06705943514 236.452039073565
"2589" 517.6 367.108062405311 178.502615609845 340.078984567228 211.19325273771
"2590" 517.8 385.520081115677 160.004893095466 356.80488016819 190.241545904651
"2591" 518 407.96998485793 141.142233686368 374.42166338576 167.23463497195
"2592" 518.2 431.701220105081 122.710011824049 397.221883444774 148.123032162477
"2593" 518.4 457.999527634454 109.072027475226 419.664426393276 129.975070072668
"2594" 518.6 482.180422172688 99.4775437844877 446.017391989726 113.101482662758
"2595" 518.8 511.913392015504 89.2444292464017 471.541416034364 101.327457992184
"2596" 519 542.16732136846 82.008318597149 498.441455987701 92.6863185717046
"2597" 519.2 569.815295958025 77.2483850324349 527.842213448063 84.4682594588654
"2598" 519.4 594.94175567614 75.6411640751958 554.493363003688 78.1988130682402
"2599" 519.6 623.495234639902 77.3494144122579 583.259523371495 74.6489259341117
"2600" 519.8 651.296585525986 81.2028552407582 611.098292557678 74.4928316883031
"2601" 520 681.040732626855 85.9828864511904 637.211971505439 77.7954599991675
"2602" 520.2 704.532103014343 96.1106743776074 665.283044700261 81.7253824278321
"2603" 520.4 724.181005595933 111.258838891573 691.519459656939 89.467998072413
"2604" 520.6 743.849856382648 128.988800707287 714.326071255401 101.592366124957
"2605" 520.8 764.62499836877 149.85924254576 733.574300704284 118.622257042141
"2606" 521 783.339774190078 169.989758013975 755.173666360901 137.047310263402
"2607" 521.2 795.876372071769 187.787557839477 772.414590812323 157.595585562153
"2608" 521.4 811.272849586218 212.35974364841 789.147565000009 176.173185183206
"2609" 521.6 817.518441020326 238.585623835123 802.559267789724 196.979476483014
"2610" 521.8 817.429128112506 258.267574578675 813.610168549625 220.361517082014
"2611" 522 812.864410244219 281.854484566814 815.42715579761 240.961500952924
"2612" 522.2 807.295790187403 309.125883452439 814.688004180821 264.750600407799
"2613" 522.4 804.57336694028 324.876007511236 812.466727268437 288.29297133264
"2614" 522.6 797.338577502592 349.637786331497 808.380002908989 309.112541834198
"2615" 522.8 788.084252165308 376.84474043249 802.709376253977 331.846374352082
"2616" 523 781.510785359674 392.222805099673 796.996132627956 356.597666699774
"2617" 523.2 772.301251825847 412.454996294157 789.030743866994 374.89516187799
"2618" 523.4 759.743688022734 437.47685144992 777.912308022738 400.240098280634
"2619" 523.6 743.484462987905 460.317533224673 768.209074462736 424.234039320487
"2620" 523.8 721.116164415665 481.132714231073 753.020789492402 445.551748387432
"2621" 524 700.388118680553 496.683472206707 733.517494928862 467.898047513525
"2622" 524.2 677.402550784816 511.509989590002 712.080807542718 489.107225557796
"2623" 524.4 649.471662845844 524.331749830759 690.198924688213 503.316810508747
"2624" 524.6 624.490548077402 531.931711131314 664.929626211815 517.778111574499
"2625" 524.8 598.530802084277 536.893005933781 639.817296917428 527.692655824557
"2626" 525 570.49523372125 536.926387086418 612.217932708238 534.163877784494
"2627" 525.2 544.477142693186 536.655946215274 585.658146070308 537.865707082144
"2628" 525.4 514.304275354163 532.272414239614 556.383718651805 537.221307081858
"2629" 525.6 490.205317699788 524.727452992763 529.084577502916 535.918759247684
"2630" 525.8 467.898398938024 515.61911461045 506.323729825799 530.156191857763
"2631" 526 440.267689556542 503.533982417406 482.101766971807 521.886743183138
"2632" 526.2 417.150915315442 491.250909391352 455.234716511956 512.923890556458
"2633" 526.4 398.607452084983 474.176746203753 431.420342730719 499.826344446488
"2634" 526.6 377.201628630912 455.76756324643 409.459094755325 484.039007217618
"2635" 526.8 358.014487508556 434.002999427321 387.686295275066 466.561140282484
"2636" 527 341.587273736719 411.483136827164 369.254076685292 445.685340196414
"2637" 527.2 332.98002684586 390.664425780905 350.778017584699 424.206732880408
"2638" 527.4 323.843221141715 367.457721809442 337.543005167973 403.515198922633
"2639" 527.6 308.737427632795 344.289577956365 328.556854103908 381.998675790004
"2640" 527.8 291.896445123394 329.347154700017 316.168018352657 357.020414887598
"2641" 528 273.016896148326 317.492623456425 303.401116780367 343.294277394199
"2642" 528.2 271.300178891462 312.884073673574 297.792240505029 338.274096482244
"2643" 528.4 275.564202990886 303.964185627961 296.907603426141 338.235557121379
"2644" 528.6 280.782260773674 296.224429532808 290.319346409636 330.506310620539
"2645" 528.8 290.644009164576 278.807878439788 287.203734930046 320.196305285259
"2646" 529 300.436551443665 264.74679561814 288.640639883993 304.626349903283
"2647" 529.2 307.165957590707 256.881450532904 294.768264791549 292.840517228134
"2648" 529.4 321.481481828684 240.289594088178 300.881325464868 274.736209319923
"2649" 529.6 336.039554497432 218.551933680399 311.621929366633 254.818818504716
"2650" 529.8 349.462585975311 199.08368591269 327.253668735535 236.889958624426
"2651" 530 358.521291896467 177.855970584416 342.968732012628 217.282101634654
"2652" 530.2 365.37676940859 155.835436273012 351.575380536205 193.392404015553
"2653" 530.4 370.452478298251 132.191343065249 360.223967534682 171.667858396342
"2654" 530.6 375.806990015853 108.302870976487 366.42056273844 146.593834362237
"2655" 530.8 383.333015002372 104.295727497879 367.855310147804 138.96398268633
"2656" 531 395.335809280011 101.967511836255 371.768809815369 130.240525669016
"2657" 531.2 412.259271388792 94.1425455022606 377.141959555177 120.562682553463
"2658" 531.4 431.230162067851 84.4103346730434 391.716752453121 108.798346378862
"2659" 531.6 443.932620622828 84.6812309599039 408.940253994388 98.7971782720943
"2660" 531.8 465.717856896065 86.849577798743 423.745743687013 90.5825700252399
"2661" 532 486.205282628647 88.9612915156612 446.39096844873 88.4808666357952
"2662" 532.2 509.071483684907 90.3490885350128 468.47783331157 87.4407006853383
"2663" 532.4 532.072593589337 93.75449877889 491.248031981596 89.2204831928475
"2664" 532.6 555.115931636368 92.5297594279502 513.699916146298 90.2964379159819
"2665" 532.8 579.669607003851 98.7890366222953 536.644915822119 91.301623679436
"2666" 533 602.962676538451 105.778661342991 562.08012327138 92.3302854910473
"2667" 533.2 620.479060886993 116.984788061963 584.8079143734 96.6105255949158
"2668" 533.4 641.764048149407 129.595436559595 606.855561711987 107.974054084431
"2669" 533.6 664.159598448495 146.535660186189 628.068211408045 120.291014604832
"2670" 533.8 684.06456747786 162.816602135127 650.132520005937 132.152893646184
"2671" 534 697.487956995015 177.600422351109 668.562841100816 149.921097995069
"2672" 534.2 716.340081439353 195.59572612275 686.257040804069 165.111820443213
"2673" 534.4 734.872700496562 216.400978690163 705.989483886495 184.178708217018
"2674" 534.6 750.216890008661 236.488217526138 726.001126082761 202.594627680876
"2675" 534.8 759.307925367651 259.12990382677 740.913112271878 223.131072423313
"2676" 535 770.132196324187 288.604023402505 753.919380409315 244.520151691078
"2677" 535.2 778.710453870101 313.93245378957 763.671144217121 268.01899686396
"2678" 535.4 785.176684543537 330.946764596074 773.607586194166 294.255556364279
"2679" 535.6 797.387992182339 351.308798310891 780.659214695099 315.964729331852
"2680" 535.8 812.759372624111 376.93487899948 791.943467818853 340.234075633425
"2681" 536 826.873858525972 399.81974054732 805.408196443595 361.903245675226
"2682" 536.2 833.984781071902 422.923778717255 818.476034302556 386.996420727986
"2683" 536.4 840.062535582717 447.643245143494 829.526326802784 409.711125728997
"2684" 536.6 836.818164536193 473.290570300604 837.915085916807 433.50424190331
"2685" 536.8 834.460139311164 494.275693504886 839.09858365569 457.043688161721
"2686" 537 843.018597029852 505.424412772635 836.373794972256 469.472939176202
"2687" 537.2 840.56477892851 504.055607320388 834.336684653797 469.249979115733
"2688" 537.4 834.961664234904 513.363087182209 836.40316122721 476.975376365223
"2689" 537.6 821.610350013042 520.886168149817 838.182333231996 482.75691200074
"2690" 537.8 809.334819283742 522.747496738533 833.92445251905 496.322373888832
"2691" 538 793.627839361429 527.992900622104 824.701332597733 506.489631158908
"2692" 538.2 774.439607876012 537.546426165088 807.405935255323 518.518255463715
"2693" 538.4 755.454422990619 549.261691827413 792.176643392264 527.445001546155
"2694" 538.6 736.528027235926 556.942162430371 775.927972358778 538.079327177158
"2695" 538.8 718.609078150061 562.148444484827 755.517060722611 546.719339857359
"2696" 539 695.375424758735 571.477337060017 734.462345708871 556.720827453852
"2697" 539.2 671.141310032715 577.232162086408 711.447590676957 566.895348625625
"2698" 539.4 647.134944267606 584.431410223763 686.58227550984 574.350112018832
"2699" 539.6 619.824207173215 589.381641069002 661.783758806484 581.794071321775
"2700" 539.8 593.320979218769 594.245801228358 636.818748756395 588.206267246033
"2701" 540 573.373695699169 594.498308874301 612.56363194201 591.574054278445
"2702" 540.2 543.026133969283 594.777800782436 589.008029746765 594.355571688606
"2703" 540.4 515.541666987323 592.526291567538 559.906467589115 596.475698371689
"2704" 540.6 494.31150192759 587.780976621058 533.236662458352 593.914393446415
"2705" 540.8 467.875762045688 581.114641040623 506.443146866991 590.339384406873
"2706" 541 437.583896622941 570.008788266185 477.552718272029 584.902881321446
"2707" 541.2 411.152074857865 557.349878540445 449.6768202587 578.120758803345
"2708" 541.4 387.372157880429 545.086198651783 424.460540006061 565.341863581552
"2709" 541.6 363.669557519041 530.085175209287 399.7081363291 552.077721980676
"2710" 541.8 342.524563721371 516.08513965445 374.155674140316 537.670662972417
"2711" 542 321.769646187047 496.13895844923 352.993578812049 523.612417595514
"2712" 542.2 308.594068626455 472.861625083767 332.191756452115 508.055414646885
"2713" 542.4 297.710263636986 446.155527608425 317.539502378832 486.022542180448
"2714" 542.6 289.909812231683 416.676958410215 304.226566810981 461.862165865843
"2715" 542.8 287.50462475359 392.836027935361 294.756144351052 435.703355448543
"2716" 543 287.03086217581 368.222833907643 291.368890354176 407.910935804542
"2717" 543.2 292.145561457631 340.640298096796 287.680608236082 381.377492854404
"2718" 543.4 297.727369357253 311.813398297467 288.64811647037 353.019187069236
"2719" 543.6 302.612971597792 282.798589157242 295.612790676183 327.383119563478
"2720" 543.8 312.993208621771 258.983121028338 299.509927801905 301.10829837877
"2721" 544 323.789029081985 239.154895735985 305.505631173429 272.38440244423
"2722" 544.2 342.177799951375 217.059037838244 316.396096281498 249.640479454576
"2723" 544.4 360.529572531372 196.360135684076 329.879883150435 228.196834989853
"2724" 544.6 376.085793969758 182.486887872447 347.43672109007 208.417549065248
"2725" 544.8 395.908503627664 162.543041865256 364.725954652879 191.495792430208
"2726" 545 419.910633023532 144.67338669094 382.428487654534 175.224041299776
"2727" 545.2 443.945445730746 131.946574749906 401.856908957398 155.002345870666
"2728" 545.4 465.134161607351 119.470913564144 429.615339764217 139.083737645928
"2729" 545.6 491.766262287521 111.138429681448 454.127444827934 124.645399870909
"2730" 545.8 521.401755118694 103.577703975327 482.959330284698 112.945127682888
"2731" 546 552.306402960118 100.54252138769 510.738728884276 103.94684639529
"2732" 546.2 584.482570970475 102.239245501918 540.200094423832 99.8820506326435
"2733" 546.4 612.088481433215 113.439798325128 567.370773242698 101.659254140683
"2734" 546.6 637.871279356079 127.288218956589 596.47929404918 106.357105082649
"2735" 546.8 659.402384751628 139.750074826081 622.846418675226 116.578035546681
"2736" 547 682.743253321569 156.408196962045 647.501189096009 131.486662614941
"2737" 547.2 707.296112196383 174.071224054086 671.277238559971 146.744384760374
"2738" 547.4 729.061969209272 192.798018774756 695.400705620669 161.827363251117
"2739" 547.6 748.008716427166 213.192737587121 718.400805383531 181.491602169455
"2740" 547.8 766.55523219449 231.074938968832 736.294101675948 200.102323056778
"2741" 548 783.707852348684 251.304066318874 757.049227528085 220.504703257155
"2742" 548.2 802.571602927982 272.51665848384 775.321254615265 239.703081699604
"2743" 548.4 815.642170736037 293.852727677167 793.398678810784 260.040113103929
"2744" 548.6 826.251306890415 320.475131998915 810.100670612421 280.419449138304
"2745" 548.8 834.180226116994 347.245136049252 823.217297813138 305.50701943901
"2746" 549 835.374810272038 368.766403330223 831.543072575522 330.987791921916
"2747" 549.2 833.958999104166 397.958072688129 835.438166027235 356.294333153857
"2748" 549.4 827.327020880205 426.537304894417 834.693762446627 382.242857202278
"2749" 549.6 818.873263386537 449.280067358997 830.740102493255 410.048201945397
"2750" 549.8 806.611037732732 474.402715386386 823.70911134812 435.641733811369
"2751" 550 792.039258905738 497.91249100849 814.529355482739 458.162534214378
"2752" 550.2 780.308039959425 517.112144263874 804.670999959203 482.126870812399
"2753" 550.4 762.337153166969 533.550943372871 789.731018061607 502.431386170632
"2754" 550.6 741.938376073075 549.49605602254 774.877081201944 522.423327537188
"2755" 550.8 718.813078729348 562.668023126794 753.480098163328 541.739492602185
"2756" 551 693.363161363164 577.035280600283 730.39599784388 555.494886377222
"2757" 551.2 669.885340375256 589.477239797595 708.638838213246 570.450858076534
"2758" 551.4 645.878661689849 597.180640189069 685.705062957155 581.950939222882
"2759" 551.6 618.293150690876 604.672040736049 660.120483938955 594.747152959656
"2760" 551.8 590.488688811093 608.949468842755 632.708896516731 600.944987320063
"2761" 552 559.403106555713 608.487500601806 605.744561277169 607.161515106867
"2762" 552.2 531.928784005429 605.743328271141 576.920468432613 610.753066214166
"2763" 552.4 507.792506468056 599.984697010909 548.822018922931 607.492838005972
"2764" 552.6 487.653065702939 596.728966032903 526.896394355838 603.226574769659
"2765" 552.8 459.357299523921 586.709374325464 502.453962542095 600.790343278473
"2766" 553 436.54066216288 573.050170609195 475.497208044633 592.628778370923
"2767" 553.2 419.943434387096 558.186923940413 450.330429375044 581.515965030393
"2768" 553.4 398.879041075455 536.535182092834 427.279791712477 566.83318663305
"2769" 553.6 381.922243651609 512.155454034692 407.553717450448 546.523276158717
"2770" 553.8 369.195393220338 487.025137919805 390.496544244554 525.044218185225
"2771" 554 358.483799589249 463.408811299964 372.675781426116 500.591662695562
"2772" 554.2 351.961475426263 437.384432321274 364.343738362675 474.880134892539
"2773" 554.4 343.338189864646 407.598999315244 352.757585259977 448.569945598013
"2774" 554.6 337.891089431721 381.002071186896 344.830179300737 423.303414419465
"2775" 554.8 333.749770632236 355.338833562327 340.04329945329 396.506502383261
"2776" 555 330.527951666623 329.128599929066 335.376012504325 369.045829373277
"2777" 555.2 331.495023880305 298.056638774627 331.064370587581 340.678790088422
"2778" 555.4 333.715270479246 268.8310325428 330.554239465377 313.523314506681
"2779" 555.6 335.646552941664 247.379918030412 331.23122228635 285.516868609332
"2780" 555.8 342.937668633742 216.796660673044 333.500935143063 259.408677320751
"2781" 556 352.739387054266 190.75484660752 337.349891939673 233.238852723065
"2782" 556.2 366.999394249368 172.304397092333 344.537849864884 206.737596987668
"2783" 556.4 384.822010939685 152.464020308585 357.686769172919 186.060787676609
"2784" 556.6 405.362475423352 135.309594275845 375.079647112847 161.939984830674
"2785" 556.8 429.248968392172 122.328650133541 394.222947858913 142.428085209298
"2786" 557 456.931373222862 109.630176284763 417.825758470951 128.851207676673
"2787" 557.2 484.935907762901 103.118178361788 442.935414814626 113.935664915794
"2788" 557.4 509.257631192163 102.937127018395 469.46670906035 105.837652136064
"2789" 557.6 540.509460172659 109.191964036521 496.733485662909 104.379797687716
"2790" 557.8 568.938108496886 120.104519006144 524.202647643997 105.587310497641
"2791" 558 593.703829437171 131.989539517321 553.859531572078 112.906445387479
"2792" 558.2 618.021171748462 148.670314136603 579.502769552513 124.957830923901
"2793" 558.4 639.047711677825 168.526213685957 604.396759180776 137.694352525436
"2794" 558.6 655.966748567279 188.127586024375 627.395204358307 153.759323997074
"2795" 558.8 672.218288558614 211.031088022831 645.245847725253 176.100819715779
"2796" 559 684.198104367798 227.925131242512 663.342675657687 195.5754265852
"2797" 559.2 697.994555537499 253.87910244534 675.182494713018 215.321377329586
"2798" 559.4 708.477506951876 280.524949548226 692.421857096117 237.598711906803
"2799" 559.6 714.858268164055 305.757984649653 703.226797838307 264.484700640787
"2800" 559.8 717.934298054387 333.796927823798 709.656576373066 292.438626343017
"2801" 560 718.155469875363 364.187890349645 717.434618457833 321.445897271139
"2802" 560.2 717.762749596645 393.440879704064 720.198309458093 348.536102534287
"2803" 560.4 709.690041270508 422.185179630832 719.871982780608 375.985612099083
"2804" 560.6 697.914666766051 448.571187808778 713.146895810496 405.459684805804
"2805" 560.8 684.91256684992 468.780542123707 708.577916736927 432.399697769062
"2806" 561 667.055416210938 487.745283791349 693.645591521216 456.204526478166
"2807" 561.2 646.638719236585 509.154459842823 675.567612045783 480.108221465711
"2808" 561.4 620.898302607334 528.961838723126 657.13527586132 501.243289446777
"2809" 561.6 597.342114885328 539.960099533356 635.076667846011 520.001941170186
"2810" 561.8 570.484006117758 550.657943615773 609.620198529812 534.274872863514
"2811" 562 541.344966196745 559.950620852586 582.113243884597 546.415663316717
"2812" 562.2 514.537756569759 564.553406949146 554.051651564236 556.773706430471
"2813" 562.4 483.516276906696 568.577563611501 527.037472165611 564.004017665037
"2814" 562.6 454.862978672936 567.157632775666 499.066926887242 568.073223395482
"2815" 562.8 430.71108457476 560.0183382422 470.750505248295 566.122159801469
"2816" 563 404.134828057078 552.616725164621 444.006179747236 563.54335703051
"2817" 563.2 376.511810736744 539.471257487819 418.585025836097 558.167783510093
"2818" 563.4 355.8292950302 522.686508890561 392.137908010082 548.988720258915
"2819" 563.6 340.552470785499 504.749532101589 369.102987535041 531.01227081655
"2820" 563.8 325.525360696996 484.365373513543 352.111729805504 514.313332783215
"2821" 564 307.489389419576 462.46103651263 334.721159354912 493.871172782647
"2822" 564.2 293.411973052771 439.718472798432 317.426396277875 474.395036594439
"2823" 564.4 283.489488766999 424.05045005087 303.901440107352 454.737088085465
"2824" 564.6 280.484634104576 425.436791893949 300.961352322763 453.59691008553
"2825" 564.8 273.379206216644 430.723165792783 300.634971767994 452.084403243032
"2826" 565 277.704857701102 436.072920574229 303.342089340049 453.637294646805
"2827" 565.2 283.48030006927 436.449135738069 307.790824560191 457.356444413819
"2828" 565.4 287.118125709632 432.85318609723 309.49138604314 458.901697645848
"2829" 565.6 288.931056652578 424.972244645856 309.001241531866 458.453798690009
"2830" 565.8 290.990555922437 421.309656716918 305.775980591321 454.008522438134
"2831" 566 293.571706495943 412.984484738114 303.433376710621 449.492976530537
"2832" 566.2 295.818055002295 400.774467626339 301.718345842964 441.530102335173
"2833" 566.4 297.189529439991 396.148941605255 298.322573146718 433.864826367934
"2834" 566.6 303.204941369298 380.50891314246 297.733570795363 420.142628204924
"2835" 566.8 312.80221752311 361.652668971796 299.493108852373 401.365084957801
"2836" 567 320.460581441341 347.303661144176 305.963811128744 382.213210439837
"2837" 567.2 331.674332547488 325.009224028531 313.903743710452 361.501880476595
"2838" 567.4 341.414687802153 302.749226071672 323.570408365719 340.895924919299
"2839" 567.6 351.86806707871 280.809499379797 333.284176262436 318.407017617035
"2840" 567.8 363.902298379675 261.66353551824 343.599768953983 296.451152266369
"2841" 568 378.73732760335 239.779436129653 357.004862663312 272.987720319756
"2842" 568.2 395.208752048082 217.702904207479 370.797958555289 250.484248260204
"2843" 568.4 412.255206628795 195.353691525041 384.879915664711 227.731798034962
"2844" 568.6 429.283540731926 175.737283453849 402.129740610584 207.675337834721
"2845" 568.8 444.50974364109 157.417409746976 416.807940126099 187.636674207521
"2846" 569 465.758725262649 136.612441770143 436.68241536429 167.278452694345
"2847" 569.2 487.559841796865 122.120371976159 454.523853901625 148.043500449125
"2848" 569.4 509.99024421762 116.149032164038 473.149191858362 130.107059711649
"2849" 569.6 538.342614210597 114.436554120339 497.007250219719 120.252297257214
"2850" 569.8 566.31405473178 115.159935798007 525.803062746364 116.421328977093
"2851" 570 594.611357447005 121.785355246962 552.283398469232 113.256239757129
"2852" 570.2 619.113118359181 131.256675206179 579.437823671488 118.277309354431
"2853" 570.4 643.872422301704 146.14117786306 603.966296966891 124.837177044639
"2854" 570.6 662.579687458851 164.055608862581 628.155122773722 136.86396463038
"2855" 570.8 677.076706154105 179.385854132467 650.300203335187 150.963367298259
"2856" 571 694.74524155993 201.841712660233 668.070681301309 167.948214617048
"2857" 571.2 711.098591929007 225.701021223351 684.878909309339 185.807018839785
"2858" 571.4 720.83051805414 246.52542125736 700.310033257455 205.746847696031
"2859" 571.6 724.953133182653 259.412432829456 715.9493383042 222.856281777178
"2860" 571.8 731.565287996595 281.147663635632 722.859940310006 238.682645471822
"2861" 572 736.199394609384 304.849304269394 725.755007247388 262.445329455424
"2862" 572.2 738.546033122479 328.460840557811 734.000696627924 289.734967417351
"2863" 572.4 739.059722120076 356.369328254582 737.567752538235 316.799398637868
"2864" 572.6 738.242594497312 384.833160232835 737.872327339231 345.25069226482
"2865" 572.8 734.509015991232 417.112236268221 739.743160557822 376.223022053937
"2866" 573 730.387644238808 445.716675393393 738.627953697163 401.974668854714
"2867" 573.2 721.776886086904 471.801174562553 732.89995584281 432.142104582058
"2868" 573.4 710.905567001165 495.881303063605 727.678209011777 457.5406376889
"2869" 573.6 697.022270988539 521.068948218588 718.551408385298 483.620655468311
"2870" 573.8 682.20582128532 545.376268909323 703.556661501871 507.853785480547
"2871" 574 667.80081257397 567.228932092564 689.449405695161 533.273031611194
"2872" 574.2 647.199774381694 586.326646695458 677.00955688343 556.038404361116
"2873" 574.4 630.781489002943 607.387273122518 657.321749415954 578.968027839353
"2874" 574.6 626.873030458826 623.714592116647 645.31873068762 592.375540051253
"2875" 574.8 627.713630749737 632.794181342714 641.394774545104 598.182693627811
"2876" 575 616.520686721429 644.095077761204 636.164653866603 611.463499901366
"2877" 575.2 600.233874302061 644.404254579803 629.369929030416 622.913234722692
"2878" 575.4 580.391406270487 640.353215271622 618.337317299898 631.75564327647
"2879" 575.6 556.763667838845 634.049349481583 597.158785395861 635.718674764006
"2880" 575.8 532.042032487225 628.124462783796 573.858070298311 634.087090859793
"2881" 576 514.860371765579 622.105284804296 554.307449109493 629.743074802865
"2882" 576.2 491.148370519856 615.862814186884 530.405173423335 625.427083629129
"2883" 576.4 467.974148035952 604.471034150722 504.623682059638 620.866946932374
"2884" 576.6 443.329952407379 592.956323755941 478.652052352411 611.08676735698
"2885" 576.8 423.142237234398 578.289984525082 455.683005979874 598.902236756926
"2886" 577 402.306347004897 560.673211819718 433.768356218813 586.725266198889
"2887" 577.2 387.062519738164 543.206095382307 415.042468097353 571.802473213099
"2888" 577.4 373.264270781787 524.83472309209 396.901063852326 557.029428708177
"2889" 577.6 360.752479810727 500.810115240125 382.421416390186 536.002989063031
"2890" 577.8 349.672271129 475.607736342401 364.850714569238 514.455821981471
"2891" 578 341.115593969992 450.12461833434 354.18936804225 487.878070546532
"2892" 578.2 336.247924238661 422.059840861633 344.733982522085 461.74441959668
"2893" 578.4 336.082304112264 392.606309567344 335.275615757988 435.069076558069
"2894" 578.6 339.207027728457 363.989921869562 335.021999270225 405.972707104194
"2895" 578.8 345.126869068036 339.925470077071 337.324246163528 378.823544634291
"2896" 579 351.18432323222 313.033904597481 339.571428727848 353.57464863136
"2897" 579.2 360.130199163004 283.409241228782 347.250872073058 327.138160852861
"2898" 579.4 369.399342294015 258.233542385612 354.738226290367 297.782797948508
"2899" 579.6 378.510292851574 231.010208448835 364.545451067434 270.488707254406
"2900" 579.8 392.240588778028 202.554342032896 374.663760632925 241.488446294987
"2901" 580 409.338691803497 180.078338232792 386.428211937361 212.384975561557
"2902" 580.2 432.623240695034 158.78163053987 401.65291821592 188.511174587042
"2903" 580.4 457.958726998998 142.6813115203 420.625304458336 165.850821827967
"2904" 580.6 478.853199843361 130.931324946106 445.823023973208 150.012722196733
"2905" 580.8 507.022017052908 118.217719410538 467.988072578822 136.799261245806
"2906" 581 537.193038791952 111.173033714308 492.947066812656 123.171635083338
"2907" 581.2 566.524212011982 111.395602322814 521.646823160477 113.019498661722
"2908" 581.4 586.935049573944 111.57377716125 547.425251921095 110.62432622636
"2909" 581.6 617.236090192017 114.719682087905 573.483072192634 109.253324060273
"2910" 581.8 646.144642448176 122.622331418242 600.704861484047 110.737021910962
"2911" 582 670.186813328556 137.378147952619 629.706091575294 115.541188446791
"2912" 582.2 689.205754850974 154.848136321281 654.562445175581 127.184769235039
"2913" 582.4 706.957706511431 173.382858943228 677.483381308204 143.925738939792
"2914" 582.6 724.504121542134 194.178303551482 697.451721109866 164.775285466979
"2915" 582.8 744.207873066858 218.790007241878 716.639485040834 183.337592423194
"2916" 583 758.784699178522 241.26540696215 736.470701291345 205.943364420095
"2917" 583.2 770.324698363603 263.717069351271 750.669253761733 228.766103947265
"2918" 583.4 781.790865197105 289.966528560552 763.782409216684 248.397835628452
"2919" 583.6 786.945752655851 312.383065884266 776.191540158165 273.98820217035
"2920" 583.8 791.541931473265 337.15828775197 783.432858892255 295.930250360552
"2921" 584 796.911122252103 366.287822954082 787.758889442784 321.085303790233
"2922" 584.2 797.519370796352 391.461945658487 795.824823798259 348.020488270475
"2923" 584.4 796.984742282724 416.053959076465 798.696020403952 376.148438529895
"2924" 584.6 790.081050686097 445.666311477945 798.689241184531 402.611825450286
"2925" 584.8 779.510430629051 472.038719513378 796.220852497225 427.34899143149
"2926" 585 766.521728480883 494.528025994555 788.136349751132 456.501187256714
"2927" 585.2 752.710664055673 508.879405755662 777.105204687972 479.334165412486
"2928" 585.4 731.842341523741 529.648081784526 760.897785650821 499.753937126894
"2929" 585.6 710.592822235806 545.575698832821 743.535175361561 519.298099664029
"2930" 585.8 690.031834288264 560.308047254325 723.591318497542 537.642120470472
"2931" 586 664.445402835965 573.474918923717 702.397411392407 552.170547613165
"2932" 586.2 640.525756573436 583.505538983423 680.192675040892 565.09245664412
"2933" 586.4 619.773883810269 590.686435933731 655.99037454174 578.181057582428
"2934" 586.6 591.857126653822 598.720165250669 630.882090080395 587.658696817299
"2935" 586.8 563.482054168816 603.539990199507 606.361423535583 595.636905530623
"2936" 587 536.004829217624 602.547347548799 579.572820121218 602.498274451507
"2937" 587.2 515.386265660553 598.57474439066 558.545757779643 602.903528569422
"2938" 587.4 492.676166314972 589.268216075325 533.024320254626 602.026979265678
"2939" 587.6 470.749534817579 582.085690788889 508.925194485876 594.139149575466
"2940" 587.8 444.425218103391 571.410230940614 485.808781298393 587.931367994277
"2941" 588 421.64289047865 559.755439080515 462.263130327404 580.204558501358
"2942" 588.2 402.156949924552 546.285939477402 438.549121386212 567.786225845014
"2943" 588.4 381.940811117843 531.778388351913 415.001885692646 555.185675279667
"2944" 588.6 361.93739308733 514.363982599625 393.185678814621 540.383923431634
"2945" 588.8 341.522191402762 497.311306868802 371.103988150256 524.637197499072
"2946" 589 323.986942186415 475.037867614742 351.247823984212 506.89073737012
"2947" 589.2 306.707016515218 455.512062564295 333.17477923167 489.575113012922
"2948" 589.4 293.886103287409 436.445336072017 315.682706299762 467.919344962332
"2949" 589.6 282.349555366818 414.532194707763 300.651481047633 448.193741728515
"2950" 589.8 279.796682416703 389.639114707573 287.784522722002 427.339422812838
"2951" 590 281.745638665436 367.457624896599 281.902202138764 405.037011758595
"2952" 590.2 288.797334402562 343.407342924055 280.239227358904 382.561803519533
"2953" 590.4 295.767023309571 323.045185199341 283.680601827903 363.669654557178
"2954" 590.6 307.462443569546 299.430115268036 290.694532017253 341.090966056651
"2955" 590.8 317.789858595191 283.164363503725 296.364368389827 318.236790282663
"2956" 591 334.001028836813 259.616406087168 309.496524338124 297.004614843306
"2957" 591.2 350.317957965808 237.0289372062 322.030670380953 274.931995166701
"2958" 591.4 362.682753220769 221.060754367899 335.121140758391 254.391448220223
"2959" 591.6 373.557269566396 209.341432721022 346.950669963128 240.765458004651
"2960" 591.8 393.777991401735 189.526046187954 363.041637378305 222.783816075208
"2961" 592 413.329211849509 171.953766444772 382.12733319762 201.755648665611
"2962" 592.2 431.057170618037 153.435019388949 400.937810579732 182.421101368708
"2963" 592.4 453.284787714216 136.646954134396 421.700078391962 162.230017696709
"2964" 592.6 478.219745566915 118.997847932757 443.612195609596 142.057776184626
"2965" 592.8 506.0967025989 106.972753147872 464.988252232759 124.854302164372
"2966" 593 533.280496984657 100.232464609555 490.733634118962 112.246403059899
"2967" 593.2 562.714993777618 96.4462060822389 518.015039908522 103.329992382963
"2968" 593.4 590.845985081415 96.2544529149447 547.980688708154 96.7615407292204
"2969" 593.6 620.17013895302 104.520892030793 578.446281979885 94.6152225701357
"2970" 593.8 645.967806121308 113.997501678013 606.033971745064 98.8329885588519
"2971" 594 675.158187409105 127.617002794657 634.631025012366 109.822217019906
"2972" 594.2 698.225947812896 145.961483005209 661.281590859894 120.891386207776
"2973" 594.4 718.158276346834 165.468260811463 685.86718587394 133.740308013897
"2974" 594.6 731.065540811789 182.763009994079 707.30217882433 149.345124805306
"2975" 594.8 747.208314212349 206.102579145711 720.478177033103 173.133872054781
"2976" 595 762.101788811187 228.649967298016 738.917037005249 195.326096619374
"2977" 595.2 773.606181237852 257.255300714394 756.581854857046 219.647896499348
"2978" 595.4 778.001518929227 287.133810465784 769.617340664063 244.979570283087
"2979" 595.6 778.908306011648 314.485117923188 775.829910114266 273.346210859064
"2980" 595.8 776.122435632049 345.168329213111 778.354462563991 301.719979281678
"2981" 596 771.382606112383 372.469657259663 777.941874626357 331.335405168783
"2982" 596.2 765.637128505065 400.891901098061 774.498730064847 358.632920973069
"2983" 596.4 754.823927425646 429.615342750684 769.683842392017 384.337755743286
"2984" 596.6 743.448620478669 454.951585197789 760.114809012136 414.572676387088
"2985" 596.8 730.46244743297 476.987311840142 750.297057337428 441.030704878769
"2986" 597 710.932305133607 502.753673888551 731.818681930576 469.107377548128
"2987" 597.2 688.118785002391 521.598189407915 717.938134085535 492.916476296422
"2988" 597.4 661.206772007698 537.779538566027 696.353824825491 515.248819281466
"2989" 597.6 630.681456520772 550.304724536542 671.252394012947 533.001894616821
"2990" 597.8 599.938681166634 554.191042878818 642.464865129329 543.683543573741
"2991" 598 573.218089329375 557.827142607043 616.221558072696 547.78723431112
"2992" 598.2 544.675050838293 556.108935374665 589.242111879047 556.512421816044
"2993" 598.4 518.573553722096 550.916531294336 559.981108289796 556.366843649957
"2994" 598.6 492.16570054323 542.91047573411 530.957148405621 555.414511409782
"2995" 598.8 466.115782948204 531.196447231959 501.897212095666 546.36447251328
"2996" 599 439.374770168467 516.823474593268 474.994163005083 534.496375543347
"2997" 599.2 415.812373918658 498.128186346203 449.534849369146 525.427071080851
"2998" 599.4 393.441251488281 477.858549632163 427.543933736144 506.827448579269
"2999" 599.6 373.438622046906 455.400260045243 404.197194169106 487.605814584886
"3000" 599.8 356.638994101125 432.6515293003 383.103762741526 468.227906109402
"3001" 600 344.943007339142 412.078580365046 364.538097681078 444.915604509111
"3002" 600.2 339.869767116834 385.789137741143 350.623050030385 423.891651735967
"3003" 600.4 337.248524007396 358.392781830849 341.678539741126 400.822457310322
"3004" 600.6 342.790230329322 330.090677304747 339.066167308154 373.626118770828
"3005" 600.8 347.815969566745 308.93417132551 337.893903103478 347.283084994294
"3006" 601 358.339329667782 283.295090628844 344.321110473224 320.479515126124
"3007" 601.2 373.072171504588 258.291094516611 353.042389943472 294.980048552785
"3008" 601.4 389.930652591202 234.864856653315 363.347661360027 272.478784439522
"3009" 601.6 408.731031335002 213.359669875576 379.780222852322 249.978460771212
"3010" 601.8 423.141388952161 196.247769233653 396.214098235682 230.486942857529
"3011" 602 449.748998081035 176.279200521326 415.597387909094 202.71662404262
"3012" 602.2 475.432335990462 162.815944644431 437.842546654798 180.552316622508
"3013" 602.4 498.523366407728 152.469506313098 461.743640700714 166.210459104209
"3014" 602.6 522.12764042436 144.931039125531 483.575706378955 158.130280686416
"3015" 602.8 552.387259304 139.123215770482 508.60468236832 146.250451259689
"3016" 603 581.965577569711 138.628961941279 541.310429125175 138.907499911511
"3017" 603.2 611.254567608499 144.661320992827 569.974681476981 138.034688207312
"3018" 603.4 633.697661505616 152.416552077547 594.635434996553 140.905369097187
"3019" 603.6 662.841156173052 167.724928101997 621.296455131854 146.648652598806
"3020" 603.8 681.607432584657 183.400907736345 647.830790578932 159.325378583968
"3021" 604 705.373211303444 207.742385855938 674.348884595522 176.954027801652
"3022" 604.2 718.784990102602 225.462361321816 692.631184355364 190.640518545852
"3023" 604.4 730.381579692039 251.260335687699 709.183076918862 212.751740248308
"3024" 604.6 740.969112222069 275.115536623826 723.601603292075 236.131705656969
"3025" 604.8 749.963169933084 302.01294331205 735.342005760638 261.553341898296
"3026" 605 756.201222729602 324.469435045943 741.849382195815 287.769051334062
"3027" 605.2 757.875120669062 351.459921238976 751.991238755477 311.732887675419
"3028" 605.4 758.73683927801 381.267047355491 757.177336476609 340.395514439599
"3029" 605.6 759.039139326274 413.21100879143 757.617670461553 366.092475568518
"3030" 605.8 754.800251349808 441.4301181792 760.611551233251 393.742416476237
"3031" 606 749.040364359134 468.111195822056 756.899114044825 423.967546419167
"3032" 606.2 742.209343563689 497.041218797072 752.4703847113 452.592504038361
"3033" 606.4 731.625983516867 519.217813625679 745.47368733294 484.10806362241
"3034" 606.6 715.881062218022 544.714258326667 737.578819675691 509.053328590078
"3035" 606.8 699.65475640835 562.938012285715 724.767197031174 530.63965071074
"3036" 607 678.38884438402 581.782270780301 710.295648319989 553.084693887065
"3037" 607.2 655.778567589053 591.16087761398 690.944057279786 571.484679392393
"3038" 607.4 630.053160259422 598.449513930671 670.98195872467 584.309865820192
"3039" 607.6 607.112632318676 603.965748096464 645.610290635985 594.142881234613
"3040" 607.8 586.904567532534 603.170593273249 627.586969761922 599.507794922878
"3041" 608 560.103235334717 602.607582223017 604.415113172864 602.756631472493
"3042" 608.2 541.047193162534 601.286370838839 578.935972820374 602.285153196277
"3043" 608.4 514.33544326103 597.764843804164 556.388388073034 601.913838606032
"3044" 608.6 486.237741530357 594.699130976253 531.890250403676 601.544565761036
"3045" 608.8 466.542486365282 589.07242565267 505.852381822313 598.19201587512
"3046" 609 445.676273622158 581.895387258947 485.262672509835 595.500400971563
"3047" 609.2 422.945501933716 569.350808555504 459.420836445144 587.301642973708
"3048" 609.4 399.553788601614 554.884903624916 433.022303823898 576.913774345773
"3049" 609.6 381.673298741057 537.381519447508 409.446015103816 562.742499042787
"3050" 609.8 363.925198298606 514.82303644653 389.65780409914 546.804841443914
"3051" 610 346.896103971171 492.975400259735 372.973402916757 527.551026017467
"3052" 610.2 334.680695825954 469.02487891949 354.632302387857 507.381477422907
"3053" 610.4 325.039193887952 445.041512728696 340.137597516233 483.583589325375
"3054" 610.6 318.640416770047 421.627733069906 330.090663132517 459.613921645374
"3055" 610.8 309.772316249897 395.98898362712 321.914276340041 436.73358982237
"3056" 611 305.210814588426 368.848212556898 313.370739515836 411.668668720819
"3057" 611.2 302.636684043607 346.053222292625 308.407416785559 385.275115319075
"3058" 611.4 301.965771272069 317.818482752714 302.692338738049 359.739587262261
"3059" 611.6 302.80603237183 290.769008405656 301.318214749616 332.772079258185
"3060" 611.8 307.550492367388 263.539779907003 300.726191507723 305.688825065243
"3061" 612 313.649893434594 237.680042345586 303.351287171197 279.779841551618
"3062" 612.2 324.025367558856 212.55926298221 308.617475960103 251.222602007181
"3063" 612.4 336.455813389059 190.559884252184 318.322820891347 225.691414997807
"3064" 612.6 350.230534978905 165.727220280319 329.92022674522 200.850635244088
"3065" 612.8 368.436140480673 143.479988467466 342.78208338459 178.928202326229
"3066" 613 383.294672953245 123.851682552975 357.012095469616 157.130517541948
"3067" 613.2 403.300454346683 104.742612904007 373.597351081292 133.714792898957
"3068" 613.4 420.683377156234 87.8543193595614 391.573356409184 113.433551949259
"3069" 613.6 444.84261510959 73.5013778449235 411.897524133758 95.9861091421359
"3070" 613.8 469.215906430052 60.8324766439248 432.639826441691 81.0373852118755
"3071" 614 491.390367888062 48.8678141164776 454.984941669728 67.2189972975683
"3072" 614.2 517.720186165757 41.3596933888543 478.5663372572 55.8338894556313
"3073" 614.4 543.718967249859 36.5921710766555 501.1592741321 45.4895523768674
"3074" 614.6 565.512790874856 38.4265316689738 526.654227378768 40.6739237963071
"3075" 614.8 590.821874466619 41.8186879391614 546.773857763684 38.1230418549601
"3076" 615 613.459611490267 49.1558860440463 570.577947030174 39.5894760733474
"3077" 615.2 626.903937368429 55.3734764465727 590.999280695996 42.3311531709083
"3078" 615.4 648.458714246259 66.3238449290584 607.320303156834 46.6397232996114
"3079" 615.6 659.717324170498 77.7462517505567 627.823045167327 56.5261710265103
"3080" 615.8 675.284516551656 97.126115447507 646.814086190938 68.8143162042953
"3081" 616 692.645402241292 118.329398862551 664.970099072449 85.3045254168461
"3082" 616.2 705.810606465692 139.703432922415 680.311247469293 102.116764348917
"3083" 616.4 713.065760666087 153.694150209997 694.756697501982 119.319896686002
"3084" 616.6 722.081447717151 176.7512582451 706.199605076537 139.971342634689
"3085" 616.8 734.490204293861 200.376596263795 717.748319458091 161.073808870912
"3086" 617 742.709504930939 222.025386774593 728.422516793272 184.268945256067
"3087" 617.2 752.977231901287 243.363546809186 735.801475174534 205.206021577609
"3088" 617.4 761.550868289965 267.261775724568 746.965270501797 227.230811865222
"3089" 617.6 768.121990966891 289.995021536955 757.159656644778 251.205446670035
"3090" 617.8 771.542601222645 314.644401618487 764.998524007315 273.423617895153
"3091" 618 775.252840585206 342.313683328487 768.583996681318 296.135640014544
"3092" 618.2 775.970248817372 370.670661579228 774.173192957496 322.211617012295
"3093" 618.4 773.681217855631 396.235912765927 775.892301618805 352.456346908554
"3094" 618.6 771.296814480293 418.470188935169 775.964025200431 378.999150187534
"3095" 618.8 768.81713740557 447.236086832502 774.23218222312 405.920094619251
"3096" 619 765.434885240066 475.671552551794 770.297772208812 433.587062579335
"3097" 619.2 757.527813128832 503.929743048123 770.116815657114 460.936015564909
"3098" 619.4 746.648357220436 528.960448297503 764.141659466748 488.464852647326
"3099" 619.6 732.171896439428 550.511317953765 753.683130589847 516.362196905446
"3100" 619.8 712.559811626597 570.183970982374 739.17872808239 540.52307729791
"3101" 620 689.584481440141 591.267679851349 724.113897728882 560.208607990852
"3102" 620.2 669.458517770929 608.859945764826 704.400120348104 579.598976353399
"3103" 620.4 653.032651923622 622.145402822282 684.928337391235 598.310033369904
"3104" 620.6 636.044778533207 643.113706704084 664.244448445544 613.420330785185
"3105" 620.8 616.883080876658 654.598909861781 647.201152253465 630.661263283696
"3106" 621 596.675674460153 652.050761663026 633.574249875523 643.372909293253
"3107" 621.2 576.997150150752 639.471096892151 615.125685855003 648.327755206611
"3108" 621.4 557.274647448591 624.558441725474 590.542223011097 643.638244084555
"3109" 621.6 536.85650037892 603.343597398559 571.039823498593 632.409837018437
"3110" 621.8 521.42158017949 585.46500097064 552.81280756007 614.93449092035
"3111" 622 508.610602455696 565.248464648809 534.224351043138 598.447962609424
"3112" 622.2 493.157630350265 543.314963831054 520.084986441169 579.371646187731
"3113" 622.4 479.065990293003 518.776446426948 502.126596854178 556.390070507662
"3114" 622.6 471.535097008457 497.15548794966 486.710924964551 533.615996507191
"3115" 622.8 469.400333381202 477.011910106013 478.484150708249 517.607284659277
"3116" 623 465.141724843212 450.1848178378 472.278335243712 490.789026959197
"3117" 623.2 462.199222557138 420.518388890032 466.209541041875 463.489288722041
"3118" 623.4 462.869576045906 391.513195486042 461.394616775753 436.38181838141
"3119" 623.6 466.708730017801 366.019734339531 461.14880350356 405.755939541728
"3120" 623.8 474.61432795445 336.668494594575 464.068379383379 376.719593714634
"3121" 624 484.700914052502 305.764828951625 470.451520167102 347.102521690576
"3122" 624.2 495.78554033881 276.250526501252 478.678182662886 320.222152276193
"3123" 624.4 508.530757702693 252.057283809675 490.633268257024 291.48702533376
"3124" 624.6 527.714020762477 229.046899482013 501.37668691147 264.121967601131
"3125" 624.8 551.359703644804 209.945627476974 519.185895126501 238.434385061932
"3126" 625 575.74507702251 193.953735050639 541.175964837811 217.740414226437
"3127" 625.2 603.403359198713 183.88739207915 565.70792540486 199.922572505612
"3128" 625.4 633.507809358831 178.495016365812 592.737183208574 187.967020857824
"3129" 625.6 662.837216447912 173.608262979154 622.75423343608 181.383608013008
"3130" 625.8 692.731331408993 172.803339264478 650.89889411635 175.023860936482
"3131" 626 721.738124672583 177.950615731115 679.170782638844 172.496076148413
"3132" 626.2 747.483584804751 186.410976993105 706.245266595043 174.221498475092
"3133" 626.4 771.144728302968 201.896208904478 732.705899106865 180.204469974939
"3134" 626.6 791.783716891128 217.642668155907 756.494007716327 192.833972063121
"3135" 626.8 813.578581065052 230.926130380476 778.756600996691 198.229521759419
"3136" 627 829.93149592338 245.174277174996 801.410009956354 215.127723083676
"3137" 627.2 839.546653103085 259.399475276452 814.585192054406 230.635141109586
"3138" 627.4 851.097818149551 282.252330276277 830.856833963024 248.553555766747
"3139" 627.6 857.240345963043 308.973083369906 845.531883877787 269.909625213914
"3140" 627.8 863.126507419533 330.504690477869 855.957797831629 293.613852356455
"3141" 628 867.936280916739 357.396749320993 861.499548284383 317.305535229857
"3142" 628.2 870.855729626537 385.571044037499 867.731247012617 341.694262315955
"3143" 628.4 871.157356206363 411.084016102438 869.275944177817 366.765910659545
"3144" 628.6 867.055274964382 429.009518100986 869.818452548286 390.469084617568
"3145" 628.8 858.218541816626 453.045353956389 868.219932697329 412.377836302946
"3146" 629 848.726392431751 475.541801624706 862.629078608376 437.749083717927
"3147" 629.2 833.606356557287 499.698374036334 854.500629185809 459.969061974148
"3148" 629.4 818.03478151874 518.215702172153 843.501727745386 483.048263170743
"3149" 629.6 798.305313050562 534.995847457047 828.839657402216 504.491510854194
"3150" 629.8 777.417103677631 546.475847054375 810.395110618861 523.084176910088
"3151" 630 752.203375980254 561.00430495346 788.574581592806 538.839812699527
"3152" 630.2 727.082198225166 569.556877538001 766.797945135912 554.246794583449
"3153" 630.4 702.323588982369 577.101190935785 741.943014391208 564.642697702086
"3154" 630.6 677.271281100525 580.334489144848 716.401172985117 571.843766768039
"3155" 630.8 647.681801062919 583.556117532395 693.528708327888 579.286996397183
"3156" 631 622.776554817583 581.440067753191 665.13174387889 583.554940526208
"3157" 631.2 599.952545917464 577.155609609259 638.203187446643 583.390503749213
"3158" 631.4 573.840908716952 571.61833991854 614.344705479159 580.039492173982
"3159" 631.6 549.079027192053 561.606567468725 588.562646569942 576.022262376319
"3160" 631.8 525.750304821616 550.324372344618 563.005101990599 568.788775690982
"3161" 632 505.835648955346 536.957113597149 537.961093073261 556.307608699896
"3162" 632.2 481.031286136632 521.015160564312 516.13559054478 543.452436438532
"3163" 632.4 458.246742953707 501.004342242447 494.130155327721 531.741736637624
"3164" 632.6 441.028496046661 479.000988437179 470.867556081304 516.831774869908
"3165" 632.8 424.61935197003 459.953290588481 454.336043454967 495.788562262204
"3166" 633 410.854594900806 435.234373443803 433.992777626724 471.087564839301
"3167" 633.2 397.824769454721 409.274501555928 415.117752053137 445.225675394668
"3168" 633.4 388.757537217455 380.891520992879 401.144757298592 419.263510679874
"3169" 633.6 381.375904985436 350.237487419732 390.46306824402 387.356158604527
"3170" 633.8 380.73894739416 317.424648132494 381.391193146556 359.993716816458
"3171" 634 383.123149659601 285.660835541804 377.856443701835 330.424959490495
"3172" 634.2 388.06453056444 256.811185703448 380.69021159298 299.363300148222
"3173" 634.4 397.546777891812 239.696292242754 382.68814568655 273.84109061838
"3174" 634.6 416.967146622614 217.051884479036 391.10085764816 249.417232210777
"3175" 634.8 434.638336466671 193.975723323679 410.500410690057 227.342428777625
"3176" 635 456.232375883533 173.791674262565 427.788565264651 202.360070748215
"3177" 635.2 481.596440406926 157.366779554718 446.753246431564 181.121844313138
"3178" 635.4 507.603907420594 142.409561838094 470.002489576561 165.53374928712
"3179" 635.6 533.011765105523 130.26700292515 497.561064731911 149.040105452793
"3180" 635.8 564.254391139036 121.607845483261 520.662620622599 131.618335145331
"3181" 636 593.649323310972 118.372526167217 550.107368522261 124.865177130219
"3182" 636.2 620.946337136875 116.540925154767 578.305987149939 121.426089503286
"3183" 636.4 646.925417508991 119.094678138259 607.708012190212 115.401991272098
"3184" 636.6 675.87497817555 122.774570711435 634.708121553905 115.927452059428
"3185" 636.8 703.53631046878 131.979358014595 664.108359385262 119.569322225111
"3186" 637 728.261485289212 149.802509023994 690.981695795629 126.855717446017
"3187" 637.2 750.844416984907 168.060611995047 715.629932395955 139.132971838609
"3188" 637.4 771.772410138075 185.764760538626 738.979922773698 158.938889702453
"3189" 637.6 789.340467976545 208.04547904163 760.884126237727 175.818877744083
"3190" 637.8 806.877686378264 230.568147717885 779.158551914645 197.16963655783
"3191" 638 821.452804094714 251.495287752319 799.041532774933 218.896718640453
"3192" 638.2 834.937062651723 277.573336421928 815.552441079699 242.59482080807
"3193" 638.4 845.535552097783 304.135981111076 830.211776048905 266.360773206785
"3194" 638.6 851.714412804655 328.367044717518 841.422886981236 288.411619412561
"3195" 638.8 857.736184455581 354.630284378084 847.53322802075 311.262837021659
"3196" 639 863.657624406513 380.955002592836 855.544878263421 338.122257943141
"3197" 639.2 864.914917794134 402.386817823572 861.672383000086 364.083265278917
"3198" 639.4 862.620716067225 427.874939338292 864.361231633359 388.23405478108
"3199" 639.6 854.277728376382 455.871629438637 864.519223579491 414.168642804193
"3200" 639.8 842.544866634756 479.436846535407 859.341094379531 439.528855200829
"3201" 640 829.384964723329 496.969581229014 850.500326869919 464.37680610245
"3202" 640.2 812.339041760643 519.390935443156 836.464867261351 486.678666136969
"3203" 640.4 793.286290567713 540.274722707744 821.661934379979 506.637911380878
"3204" 640.6 774.946993217086 555.651005392012 807.254330364976 526.283268686449
"3205" 640.8 753.082604778848 571.248252255357 787.739019870662 544.346710060969
"3206" 641 733.948932925937 580.291745680761 767.739208002183 560.665123625397
"3207" 641.2 707.698593877073 590.730515749069 745.939862987922 573.780476532641
"3208" 641.4 684.042029008815 594.127613764537 724.608073722742 584.241869380838
"3209" 641.6 659.61974933738 598.324977104093 700.669915955308 591.195236858332
"3210" 641.8 632.64743837772 599.882514328615 676.561147370921 594.48010893838
"3211" 642 609.863233350007 600.026862595028 650.809087100133 598.269180938395
"3212" 642.2 585.313572307387 597.602057710925 629.021984250283 598.920994797157
"3213" 642.4 557.301464281933 596.072935559464 603.532498568312 599.874986214317
"3214" 642.6 531.211089738235 589.895164973765 574.634434162108 597.726374974551
"3215" 642.8 508.429985768312 584.532202698818 547.842601968491 593.217300663329
"3216" 643 481.931289861703 574.861415354689 520.73528741472 586.510796185003
"3217" 643.2 454.195421759271 560.559634310557 492.850603889637 579.079785140704
"3218" 643.4 430.235084901484 544.924146978811 467.662335909263 567.827502502214
"3219" 643.6 409.710224399665 526.903186910745 440.501638329261 552.388288318263
"3220" 643.8 386.721168389868 506.618667395807 416.463859434339 534.235669560455
"3221" 644 367.485439961089 483.99885110397 395.900284781494 514.867674674986
"3222" 644.2 352.329353009866 457.686088522042 374.842526827999 493.510837088606
"3223" 644.4 337.717089794183 431.618345765173 359.401410969373 472.324047723581
"3224" 644.6 326.060277539433 407.710664022319 345.83863266286 444.640838384231
"3225" 644.8 318.643230555888 382.442764752295 331.594772581269 420.250411866811
"3226" 645 310.752534137902 352.729374618036 320.611256871963 393.641218155769
"3227" 645.2 307.115323500509 324.162297782733 312.958454195501 365.635164304474
"3228" 645.4 309.023420297615 294.464481625976 308.704490056748 337.7956855368
"3229" 645.6 313.445332419429 268.076471577478 305.170873083986 308.619758666624
"3230" 645.8 321.274847450852 241.259408644166 309.147683323082 282.221242989833
"3231" 646 331.794663515503 214.752860819049 316.081406447757 255.087669481124
"3232" 646.2 340.849226960039 192.072552317638 324.25635681624 228.302204717587
"3233" 646.4 355.058165044631 169.025447522935 334.584923233329 202.972397900123
"3234" 646.6 372.298418102473 144.71241835443 345.463656145597 179.743472402001
"3235" 646.8 390.833540860977 122.724620981798 360.062924536091 159.613193575774
"3236" 647 409.827505687542 105.95453614535 376.048260362814 138.377891640939
"3237" 647.2 427.311217246996 93.8174554037819 395.551898450755 118.22850096278
"3238" 647.4 451.71499791454 80.3603639082594 416.023567607312 104.237335504616
"3239" 647.6 475.447743433122 69.7745599315932 437.828000496542 86.7983674999514
"3240" 647.8 503.236588320772 63.6502480055316 463.194599634199 74.9144471904819
"3241" 648 531.860922642269 62.4957732647994 490.746280345072 66.6745009527826
"3242" 648.2 560.440461209947 64.7513212027246 519.150768445972 62.4629715478792
"3243" 648.4 589.646055527664 72.9681660057813 544.597320399269 61.5484218651469
"3244" 648.6 617.319506660541 83.2712338218888 571.760338867989 66.232987948642
"3245" 648.8 638.656285698879 93.2833677086966 599.496840129483 76.208191364754
"3246" 649 663.002783610727 104.389147525789 625.54493417916 86.2836941992272
"3247" 649.2 689.908580947681 118.257226693991 650.610689121423 98.0785315892177
"3248" 649.4 713.311840312787 133.914921524262 676.099434822123 109.59633935817
"3249" 649.6 732.871039259463 148.684401568085 698.590635371575 123.361718619722
"3250" 649.8 755.577720309995 166.569516358913 722.339578209464 141.001512543954
"3251" 650 775.393994682413 187.868028079958 744.38939764562 157.039483609809
"3252" 650.2 794.824891129882 210.182216460954 765.433739542226 175.659795428072
"3253" 650.4 812.355719682186 232.6475039606 784.40148203889 196.74051167293
"3254" 650.6 826.048213235257 255.89653455471 802.684418668046 220.060676263393
"3255" 650.8 839.396051972552 279.414866379824 819.882733067247 242.1206971872
"3256" 651 848.391623644817 306.861546511086 832.193485855208 266.406365640868
"3257" 651.2 853.227569821199 333.181135064443 845.864108918058 292.010050280524
"3258" 651.4 857.122721292769 356.71790944973 851.822562998002 316.10235378574
"3259" 651.6 858.664820724188 384.459752651217 855.182081105196 341.454341085148
"3260" 651.8 858.217891768485 410.833438137999 859.244845774089 366.54173504567
"3261" 652 855.825799854436 435.656250826188 858.220799684301 395.460034464281
"3262" 652.2 852.109037578366 461.07904953535 857.735762757048 422.073956334166
"3263" 652.4 843.376767617011 491.07706814111 854.029328352528 448.893410946712
"3264" 652.6 828.822038668304 514.444508151709 849.004812998867 472.417815991893
"3265" 652.8 813.317761616731 534.173336679325 840.976833052961 497.193921004167
"3266" 653 792.782651530077 549.993412432335 820.799980208885 519.897017282699
"3267" 653.2 771.559648960432 563.436906101808 801.950368397102 539.757850981875
"3268" 653.4 744.442198087129 576.87396746298 781.502016354498 556.233750148026
"3269" 653.6 720.478602201135 584.516777518728 758.246155143941 569.682190510281
"3270" 653.8 694.389779893474 589.385766758173 734.867812623998 580.268248376042
"3271" 654 667.986389768029 590.550875194443 706.147213546137 586.018532884054
"3272" 654.2 637.787583469565 589.159379546277 681.299520607905 590.643313784216
"3273" 654.4 608.682590284819 585.322475145162 652.839134038607 591.739073156538
"3274" 654.6 584.537248643386 579.165541285847 623.524455920955 587.657979086693
"3275" 654.8 559.745053734208 572.760689983874 597.406531173648 582.545444775014
"3276" 655 529.823690019534 562.309250650726 571.679804476418 576.951355926391
"3277" 655.2 504.543139440193 551.166406338938 546.861575391686 568.049827305183
"3278" 655.4 482.012844303894 540.558700091952 519.4248775183 559.074470232043
"3279" 655.6 460.940709164898 527.999185758725 494.91159606162 548.89437708591
"3280" 655.8 435.408420187138 513.631914820231 470.966552254 534.73318705476
"3281" 656 412.20553800149 496.715777131286 445.33805465558 522.058311301387
"3282" 656.2 392.363013857945 476.607582490407 420.318643823218 505.757089147028
"3283" 656.4 373.037904448008 453.318701635088 399.555800981848 484.385847972779
"3284" 656.6 356.826794990138 427.348737217481 380.220565911068 462.609827603386
"3285" 656.8 345.598779621738 402.380783385858 363.827707593159 441.05322685729
"3286" 657 332.88994169578 380.00751015181 351.950003412948 417.393269520921
"3287" 657.2 323.689882575076 353.589256761887 337.668758461228 394.146338999477
"3288" 657.4 318.368642139105 329.531765540702 328.770366862796 367.721808892711
"3289" 657.6 315.133308185486 302.60223146844 320.770276941347 342.630131815567
"3290" 657.8 316.39006986477 271.13744009122 315.200526237044 316.448788261515
"3291" 658 322.594164778406 247.434036921678 314.037699046648 288.837235604252
"3292" 658.2 331.298324263226 221.844075237603 318.522301955695 263.643214991622
"3293" 658.4 340.790097116414 197.402568401521 327.238877660432 238.813950878392
"3294" 658.6 350.804933549775 178.210024303683 332.584066196319 213.61271349924
"3295" 658.8 362.690762412358 158.952703859283 341.705113126154 190.877548796812
"3296" 659 378.360668077188 136.002801207645 354.912221014069 171.296462504793
"3297" 659.2 397.370031217734 118.954979544885 367.284182303114 147.599025969024
"3298" 659.4 420.629628621113 104.782030712212 388.941338469697 128.7317806719
"3299" 659.6 445.787249047752 87.7024441448056 413.102608138176 110.603345746015
"3300" 659.8 472.278383033437 74.97941730775 435.639998364898 92.7779091982963
"3301" 660 500.916036648718 68.5345206032079 459.720964775082 80.5859604596118
"3302" 660.2 525.769604663551 68.2767187515181 484.354524766813 71.5340988031709
"3303" 660.4 553.925468085775 69.7622146933824 509.274464396124 67.9975589037789
"3304" 660.6 579.798285312479 74.9251400920719 536.372354318821 67.2689853939479
"3305" 660.8 604.412280598897 80.5740983293136 563.989430197766 71.4626795394796
"3306" 661 629.637766085301 92.2481635196197 589.791062161292 76.1300591348068
"3307" 661.2 654.581544155799 102.724620998606 615.338256739077 85.3876076111017
"3308" 661.4 678.882972781663 113.605875245517 639.840549431847 96.1211947318035
"3309" 661.6 704.054334162699 128.01323190132 666.372018532674 106.716149912328
"3310" 661.8 725.470677737012 141.762778207972 690.909330742263 118.379651761518
"3311" 662 743.409402957396 160.745271420734 712.832215259382 132.145713791303
"3312" 662.2 761.695673621862 177.265867583255 731.639208910165 149.575877784147
"3313" 662.4 783.581166147691 195.444179735843 749.964169516163 165.595334477038
"3314" 662.6 801.749452756736 214.753306521511 772.13970968554 182.463444718378
"3315" 662.8 814.937334363963 234.934555105245 790.584694706815 200.076602736758
"3316" 663 826.466679257606 258.532333603803 806.9562280187 221.88498089162
"3317" 663.2 837.025898976984 280.492806608005 818.993127714396 245.184679215928
"3318" 663.4 844.396890679843 306.304863852896 831.748900552827 267.96080462103
"3319" 663.6 849.305954004106 334.682695427448 840.74779088373 294.592084132595
"3320" 663.8 850.949132175365 361.28769421462 848.997998584244 319.036659306794
"3321" 664 849.078798339911 387.441079298922 851.526454673718 343.256360307786
"3322" 664.2 847.539465417094 411.551803156336 851.665007898026 370.390028705566
"3323" 664.4 841.847147867997 436.23858394553 850.50148074693 395.374704487555
"3324" 664.6 834.118705896697 463.502647115539 845.081810317846 423.535131884079
"3325" 664.8 823.011390160357 486.362348829265 839.548796718883 447.224279550274
"3326" 665 810.628181921598 510.216806118642 832.119182568763 472.910095816601
"3327" 665.2 795.766356991256 530.423302780694 817.532918792886 495.859989305199
"3328" 665.4 776.833837357383 553.829866768508 805.130157740471 517.973557238902
"3329" 665.6 758.983995256759 570.626153431915 789.539162760497 539.98567085402
"3330" 665.8 738.028407679841 582.924500792453 775.350793211731 558.023516366613
"3331" 666 714.79382483365 595.670482021108 752.851370886226 571.979452150222
"3332" 666.2 691.085350322049 604.036703244682 732.500886609596 586.07127556976
"3333" 666.4 668.71376152883 612.643466640663 706.495893937201 598.733609959886
"3334" 666.6 644.122471506721 619.682360337715 681.69584350256 607.547187076635
"3335" 666.8 615.188238718117 626.482227437393 657.338607802953 617.267180622443
"3336" 667 592.06664449929 629.208153276961 632.660637316983 623.332908095152
"3337" 667.2 572.04845257487 629.411941289152 611.91960719533 626.839578810816
"3338" 667.4 542.423941775522 629.192800549105 586.722455431837 627.768047248099
"3339" 667.6 517.006025677563 628.846405200693 561.626504528937 629.613318174661
"3340" 667.8 492.30837316412 625.469556109525 532.916648631199 630.183120425779
"3341" 668 470.33574867599 622.130809275954 509.350897825517 627.121089887144
"3342" 668.2 442.673306708325 614.297329660694 483.07103992901 624.245506732257
"3343" 668.4 421.705875052494 598.447084885109 455.264843424376 619.821481756649
"3344" 668.6 404.523298587985 577.621596281648 434.214611185947 610.03237476448
"3345" 668.8 392.242313192062 556.653142030409 416.795304822001 588.963743162273
"3346" 669 379.00185500345 533.846669031311 399.770965574817 569.97982535135
"3347" 669.2 369.141528451027 508.17374298051 386.780423535078 548.661681869893
"3348" 669.4 360.637944425496 483.869881067583 375.49404601709 522.199453145388
"3349" 669.6 351.149878960095 457.121520465688 365.789313553704 495.912592091655
"3350" 669.8 342.770376830038 429.941660327188 356.344976962702 471.491786865591
"3351" 670 337.16055103606 407.243497959731 347.593562653748 447.001801220945
"3352" 670.2 332.965159308201 380.695654820787 341.415033137084 423.194687639006
"3353" 670.4 328.187526573207 354.786467228044 335.457097451585 398.335760999436
"3354" 670.6 330.226186255965 327.939134803004 330.057453406954 371.978189851471
"3355" 670.8 331.291782960164 306.429023913349 329.139267862188 345.039034516085
"3356" 671 337.97381983976 278.028176589605 329.787225607836 319.402931752168
"3357" 671.2 346.960728749718 250.246920897371 333.961600737017 294.837656252568
"3358" 671.4 358.59691274636 225.053978639955 339.278679796166 268.235103665138
"3359" 671.6 373.850834752221 203.622220215007 348.721409926753 241.116770624215
"3360" 671.8 388.294473127628 184.614450059332 362.916665363418 216.464254697749
"3361" 672 407.511526296258 168.837372713175 379.278321407551 197.337458351966
"3362" 672.2 428.986793393258 150.982452547585 395.71950385994 177.871837937093
"3363" 672.4 451.156137606165 139.210727343654 418.323577345721 160.41104399351
"3364" 672.6 474.980952101803 126.339620266753 439.322833650447 146.285047143887
"3365" 672.8 501.471231943141 114.266589058087 460.940180217987 132.431142788765
"3366" 673 527.481927691541 106.874159522441 487.510575356529 120.83514994551
"3367" 673.2 552.984558661062 100.557262083438 513.250172234329 111.003109908987
"3368" 673.4 580.59891666067 101.520854865664 538.581794118404 102.389453690716
"3369" 673.6 607.964796701089 105.848611966521 564.893103177706 101.518798325375
"3370" 673.8 632.471412695361 113.962363460182 590.666490360142 103.908252666594
"3371" 674 657.358904982369 130.664315951609 619.164814877001 108.754297491072
"3372" 674.2 674.387023645281 145.629800505824 640.469589585128 120.58077866095
"3373" 674.4 690.657249437592 164.907846481826 660.870960015001 134.66013628802
"3374" 674.6 707.282766251876 187.175588454273 679.327042949446 152.438734120958
"3375" 674.8 721.048415440729 207.359554675218 697.748662620932 170.336689723546
"3376" 675 731.197413335305 228.164827704689 710.996698043097 192.943402860621
"3377" 675.2 739.660419930347 249.591569784743 723.000879228161 213.904274487239
"3378" 675.4 748.496965871868 275.496076680521 734.631024716088 235.662490262663
"3379" 675.6 757.023504453651 299.61128816088 743.66289650229 256.610615531214
"3380" 675.8 761.865081875722 324.156551105065 749.901761013297 280.26485094598
"3381" 676 763.656533660075 343.036408265444 758.42981750217 303.443680490117
"3382" 676.2 767.846723183688 370.118857385347 763.871215951238 327.665768772667
"3383" 676.4 770.409820601521 399.418232249488 766.209025229812 351.35006382049
"3384" 676.6 767.259513506721 419.451336095678 773.19870513159 378.778644395317
"3385" 676.8 762.282628062441 441.561539942168 768.830830134947 398.528085768514
"3386" 677 754.6242506896 464.597392607766 765.711408383852 427.349032147095
"3387" 677.2 741.724883815412 489.49272816045 760.448931655097 454.079468940768
"3388" 677.4 724.192370286674 511.398961004306 749.079846747506 477.171080546283
"3389" 677.6 704.445295362585 532.797170841373 734.881271893264 500.946785144948
"3390" 677.8 682.968088801232 549.82255203515 716.769078385954 522.038445176937
"3391" 678 663.387698607222 560.47313640818 697.783397795098 539.252297013261
"3392" 678.2 640.935548385134 577.298277108395 674.816350644989 552.993339362837
"3393" 678.4 615.969802299296 590.409259827447 652.358608027107 569.282249196568
"3394" 678.6 588.628514180175 598.804522692083 628.717047781069 584.19595428435
"3395" 678.8 560.60392552657 604.223931374063 605.299519248097 595.503366999239
"3396" 679 532.215906335779 607.452520200743 577.845528822321 599.889861196372
"3397" 679.2 504.709788561358 608.992922225505 547.828193105906 605.533148553828
"3398" 679.4 477.654597773244 607.988679594603 519.807553024201 609.417539452213
"3399" 679.6 449.695071894824 599.667409178047 489.887223910995 610.267710652855
"3400" 679.8 423.063076995942 590.310559751231 460.955031004757 603.859028483593
"3401" 680 397.43226457087 578.457818729007 435.960527638335 594.987988591119
"3402" 680.2 373.625758398872 559.991512066584 411.403692869252 586.137389176027
"3403" 680.4 357.109589120278 539.787958951309 386.546793961324 569.907249151745
"3404" 680.6 345.534196270729 519.746035286844 368.551709501491 551.241824682024
"3405" 680.8 334.577060487561 494.991803567073 354.065178107242 531.598919352221
"3406" 681 326.045408122753 468.882611500024 341.408262992158 509.623930110841
"3407" 681.2 321.853947318564 445.236411136821 331.602338069811 486.171661770744
"3408" 681.4 316.858119084685 419.671909872989 324.345522686344 461.507403550598
"3409" 681.6 315.535333481058 392.697690760062 319.930715306876 435.679109616708
"3410" 681.8 317.781323433575 369.565932878229 316.804972231844 407.875286460304
"3411" 682 324.166125983817 339.767898546999 314.772033947477 381.11098628664
"3412" 682.2 333.258652253966 315.124428905014 319.10601026671 355.20270367037
"3413" 682.4 341.850846359377 291.287784938072 326.372760418665 330.636920490753
"3414" 682.6 355.221283320954 270.117782984625 334.16013548998 303.391108466774
"3415" 682.8 372.848728156337 245.478427714009 345.129850514831 282.319155221812
"3416" 683 392.505999772664 224.92425007662 362.289330650657 258.354153871444
"3417" 683.2 407.730329773944 213.2149224072 377.991312075511 237.989462583245
"3418" 683.4 432.365556815866 199.796449736682 396.986356973727 220.954468888959
"3419" 683.6 459.195561117519 186.000418012954 417.954276401493 208.264140198047
"3420" 683.8 480.624061368219 176.967513655271 439.556001000793 194.74665640382
"3421" 684 505.346260169836 173.547101928764 462.80836924094 187.039137188711
"3422" 684.2 529.651953613962 170.213793037312 490.973775458411 178.000511624453
"3423" 684.4 557.679041966768 172.838680195558 517.296502491393 172.023978251702
"3424" 684.6 586.814236254813 179.043041846866 544.315404754724 171.275773996761
"3425" 684.8 614.487110720478 189.679944786061 571.531384439265 175.868874797545
"3426" 685 638.060022647996 205.967843078599 599.130212323019 181.970750356686
"3427" 685.2 657.117906808637 222.078978583898 624.080641612905 196.184377654886
"3428" 685.4 671.752746118634 238.646826744624 644.558117390137 210.280406166077
"3429" 685.6 689.902239724641 262.354989750076 663.874567391322 229.619183385536
"3430" 685.8 704.096326021547 287.94727584757 678.506151925391 244.884373756868
"3431" 686 711.167246584783 311.336052438839 692.250467504597 268.209772785392
"3432" 686.2 718.676677062701 336.632933861867 706.894585851555 292.707690814904
"3433" 686.4 721.277535789177 364.194315277236 714.939920885993 322.035381097182
"3434" 686.6 724.081984636749 390.967827920112 720.535668403558 350.110657558833
"3435" 686.8 726.97689523587 420.423937078251 724.851224454342 380.92173637362
"3436" 687 724.282764727147 451.900894456599 726.919206621056 407.899851448674
"3437" 687.2 716.826961763832 479.402155315197 727.971134039527 435.248277840134
"3438" 687.4 711.598828139888 503.011715589224 723.035436539871 465.263621491727
"3439" 687.6 702.972253472052 526.823996013615 716.451991257711 488.853552162105
"3440" 687.8 693.516637586633 551.710635790216 709.363767293686 514.212568757644
"3441" 688 681.165612940972 577.420905185444 699.497487632999 540.454075929539
"3442" 688.2 666.665222649598 601.827735141514 688.60427107764 565.500290951278
"3443" 688.4 652.239387964479 624.733879834835 675.698991772428 591.209485676126
"3444" 688.6 636.451204604185 636.947587178846 664.467493535748 609.401400271453
"3445" 688.8 618.057661319578 639.007530904302 652.956963793695 622.548424343103
"3446" 689 594.334735425185 641.531622966629 633.973653035918 634.234624941724
"3447" 689.2 572.696484408409 645.15186060858 614.773393023723 637.336974045725
"3448" 689.4 549.986475792821 647.923950192027 591.51520972547 642.354373737808
"3449" 689.6 526.02048030562 647.009927033197 567.916680761221 646.41506417556
"3450" 689.8 506.180612430018 645.365499656858 544.930346703595 645.683904812198
"3451" 690 482.392180177631 640.364118728464 524.556368463536 646.940734065154
"3452" 690.2 461.74349782442 634.276599542644 501.170861874837 642.867222980951
"3453" 690.4 442.509398608222 625.166328670955 478.808519494305 638.4208563747
"3454" 690.6 425.096222047157 610.251652849219 459.189453838694 632.253431822683
"3455" 690.8 406.79552245052 593.63356906981 439.681365017791 619.776573361168
"3456" 691 391.865681632671 574.688113571408 425.079115025512 603.584558103343
"3457" 691.2 378.264019692695 556.63209912051 405.609436451748 586.362332581975
"3458" 691.4 371.002845560735 533.170277400041 388.188548912356 570.626405767711
"3459" 691.6 362.044101779846 510.378392711788 376.555327431405 549.995744918917
"3460" 691.8 356.916983185598 487.361049076615 368.653490490004 526.313574485989
"3461" 692 353.095364800295 461.652626796644 360.59180621712 500.861123354863
"3462" 692.2 354.221865771594 434.360906224754 353.54744180207 476.753558849757
"3463" 692.4 356.136246176709 408.337122678171 352.826613339588 449.954185776891
"3464" 692.6 359.470800049078 385.63865408657 354.260348616657 425.616051536166
"3465" 692.8 367.185949352777 359.9678239566 356.343131284223 399.092924445876
"3466" 693 378.006843733961 334.124574063907 363.305465202204 373.3628490692
"3467" 693.2 391.975769190785 307.893400260484 369.204616911013 349.797795709378
"3468" 693.4 406.639984459893 287.328114845293 382.002352181382 324.756556470599
"3469" 693.6 423.112506018939 268.855735118401 395.325180021916 302.742125463538
"3470" 693.8 438.05565990855 250.567665208487 412.615405247011 281.559348152486
"3471" 694 457.941150774828 231.266218786118 430.838369585939 260.504209908651
"3472" 694.2 480.452801526627 212.477774279902 450.049044430314 238.107891554976
"3473" 694.4 503.515237391325 197.811267672882 469.775422358804 219.818372523247
"3474" 694.6 532.362072667947 187.301877112471 492.524227760889 203.724477938272
"3475" 694.8 560.187168646867 182.515248872248 516.500280059703 191.654842363077
"3476" 695 589.238788908162 180.099700324418 542.960972436534 184.831527497637
"3477" 695.2 616.159630428377 184.201639775203 569.823481588447 180.12894837214
"3478" 695.4 640.709345346879 187.301618019504 597.709954499804 182.939343144275
"3479" 695.6 658.955506733351 194.121201280821 620.723641314009 187.68381781578
"3480" 695.8 683.664405779191 205.065154962935 644.131210924536 185.984161811098
"3481" 696 705.048968636172 220.481534289441 669.295443964348 195.981687595054
"3482" 696.2 722.44456690334 231.356783390684 689.401330976439 210.499910244134
"3483" 696.4 744.71080882246 248.428109326857 712.350727484311 223.928579708264
"3484" 696.6 764.694004454429 268.829152101703 734.026698611541 239.199479928776
"3485" 696.8 780.730453311538 291.818458982479 754.826511617097 257.174180956754
"3486" 697 790.985920382285 317.66554552924 770.794629841819 278.061283021054
"3487" 697.2 798.103008407317 342.159643649541 783.575797412671 301.708930347344
"3488" 697.4 802.261886632667 366.8521092674 794.79400094998 325.16887579435
"3489" 697.6 805.299975526806 392.810669643085 800.230056363167 353.291760917217
"3490" 697.8 807.811761639882 422.771130757531 804.406350053894 379.569186478614
"3491" 698 806.453380255174 450.042916795301 808.009811063857 407.022182575354
"3492" 698.2 805.072205200323 476.695231222775 807.363550713499 433.9628597435
"3493" 698.4 799.687401489161 501.8084064443 807.050421273394 461.777963913541
"3494" 698.6 789.986880859719 528.071222404198 803.221115844142 487.50908597349
"3495" 698.8 779.585211112442 552.990284579257 795.150129887153 513.263680850401
"3496" 699 764.187405098166 573.222557261045 784.719935768447 539.273613011323
"3497" 699.2 744.438797229428 590.731531187884 773.183944510588 561.186316144002
"3498" 699.4 720.853131800466 602.114922874656 755.667646317844 579.278253213282
"3499" 699.6 694.97388973846 608.898904485334 735.900411977491 594.958916196337
"3500" 699.8 670.525300610795 615.452534917435 712.496288012796 602.189572897377
"3501" 700 647.027784088745 619.702673646133 687.408118472115 610.647218607403
"3502" 700.2 623.801679056492 623.206728385708 664.025841207516 615.902160250717
"3503" 700.4 598.75420857796 622.86567503294 641.836840507092 620.956216042779
"3504" 700.6 573.728485611997 622.028823556532 615.952932307583 620.681026711557
"3505" 700.8 549.166597757525 617.765188149309 589.985355462044 620.642402290365
"3506" 701 523.305632882286 612.037518894595 562.885023235184 620.188338868263
"3507" 701.2 497.494798512635 601.37330528228 537.918604577954 615.030688229698
"3508" 701.4 476.169161988219 590.535451169353 513.428311913116 607.006471935203
"3509" 701.6 454.456663874902 573.456142450518 491.421981125895 595.446966924466
"3510" 701.8 436.567964671527 555.01166044 467.665076513281 584.136715358138
"3511" 702 420.096133972754 537.753594097315 448.091563246553 564.882763869948
"3512" 702.2 406.693076107409 515.024061242287 431.141938020015 549.199074455384
"3513" 702.4 394.295386793197 489.743051995767 415.473507612504 530.747019967619
"3514" 702.6 390.120007723063 469.780051809431 405.395541467241 508.1786565761
"3515" 702.8 384.557898902747 443.543074271968 393.028834868631 484.988434689623
"3516" 703 385.14623870555 416.507159452426 388.189671366116 459.833229680551
"3517" 703.2 385.374347287114 387.558586138145 384.53139832704 432.685495838001
"3518" 703.4 387.562194952371 362.660002486054 384.605520273963 404.649658258457
"3519" 703.6 392.736014932349 339.127874897343 387.889808229422 378.061388183713
"3520" 703.8 399.248323837284 312.289959023007 389.719104497967 353.73506161513
"3521" 704 411.078076939937 286.16920857647 395.671476388397 326.932682865578
"3522" 704.2 422.116941832939 265.841011841336 404.269612161022 301.002326022379
"3523" 704.4 439.268613934709 245.610753264447 414.712441527422 279.194349160414
"3524" 704.6 458.19417819461 225.564646679125 430.182018527245 256.89504357066
"3525" 704.8 479.099773626581 206.658281279334 448.685866251926 234.342869966749
"3526" 705 505.890763175512 190.15840220503 470.125464128496 214.452891911555
"3527" 705.2 532.229676009501 177.311321380697 491.711921932108 199.069371417265
"3528" 705.4 556.921451097219 166.965784430255 516.463907768788 185.002854846866
"3529" 705.6 580.554361091297 162.940170581083 542.053674463796 172.722461754993
"3530" 705.8 609.216459272375 158.191623126212 567.076275953067 165.416804165792
"3531" 706 639.180053238963 157.231763995612 592.953041381147 160.838524381975
"3532" 706.2 665.143557722921 161.704098261589 619.708894492831 158.148797873845
"3533" 706.4 689.59871719359 165.853726844375 646.418186302039 158.601607014025
"3534" 706.6 714.443064275116 175.161181404043 672.23459830761 164.757962460509
"3535" 706.8 734.121353262193 184.922719127519 697.85614618044 171.256473747107
"3536" 707 755.112168958227 202.872641398501 722.455308559437 179.050483773519
"3537" 707.2 772.683258136865 221.862017121783 742.412779013731 194.389018240388
"3538" 707.4 787.239572864554 236.038232883812 759.309647882839 209.933459404329
"3539" 707.6 802.856905969794 254.986799344147 775.151979279602 223.826830374287
"3540" 707.8 815.009552472072 276.564576603912 791.362390390728 240.57081833921
"3541" 708 821.471708833943 296.114868746364 806.05020643387 262.301285580753
"3542" 708.2 823.082371207741 320.141818452209 814.404729528671 278.64254510794
"3543" 708.4 826.715595567585 344.498553938437 818.805600502894 304.259120932011
"3544" 708.6 825.090270637989 370.058882912048 824.814944478987 329.156558050725
"3545" 708.8 823.06967271865 394.374441603276 825.766038975059 353.924147770703
"3546" 709 816.872692628162 420.291535521914 823.738774965663 380.378669659122
"3547" 709.2 808.233164643865 446.951394406164 820.656885192562 405.722839985053
"3548" 709.4 797.036157110189 470.62694112475 813.800997129053 430.013949182796
"3549" 709.6 784.106368655426 491.356713772259 804.903482165193 451.991319659142
"3550" 709.8 767.213589353121 510.55470043923 793.857035162426 476.413943645715
"3551" 710 745.850587831855 528.344802216335 777.541263388994 499.234887680835
"3552" 710.2 725.260605948559 541.533416853653 758.172066015811 519.305681912234
"3553" 710.4 698.561604314354 551.709232555909 737.352867065389 533.656009287571
"3554" 710.6 672.485609253226 558.868349308487 713.662955700412 546.696655412959
"3555" 710.8 644.464199446465 561.207669547778 688.304641592807 554.59609524236
"3556" 711 618.814283302236 557.52989564997 663.150044556041 560.810419795809
"3557" 711.2 593.783262894154 552.528860434474 635.826230553221 559.818997088284
"3558" 711.4 574.906161321063 546.235569273488 611.921250823713 555.898685556921
"3559" 711.6 549.682466411413 536.483134435558 587.692003948716 550.828120752492
"3560" 711.8 526.677472514308 521.939755371079 563.887766375679 542.852746728547
"3561" 712 505.789046447133 507.805154667637 541.001066243382 533.667809955566
"3562" 712.2 488.50276196197 491.725951906499 519.537466617631 517.137179933835
"3563" 712.4 473.413676675135 474.864842947621 503.260952446349 505.748712939277
"3564" 712.6 458.621875677784 451.411457186486 485.88188849857 487.451462569647
"3565" 712.8 446.8395289256 428.728198235084 467.951494972135 468.365896590399
"3566" 713 437.880268342473 404.70514027906 455.543483521522 441.15001427662
"3567" 713.2 427.524669645878 378.593770212337 443.512207985031 417.040470333835
"3568" 713.4 421.018820870093 350.805748697542 431.764559920054 390.041446667815
"3569" 713.6 417.842415895712 322.19236337949 422.901758936881 363.687925944287
"3570" 713.8 417.207561587014 294.360182249742 418.728325153388 334.846852736654
"3571" 714 421.160714352199 263.560337894042 416.142688685584 306.012250517973
"3572" 714.2 428.055135880824 235.378755288136 417.708544830868 277.541422565485
"3573" 714.4 436.328312096426 208.489813890803 423.617039969935 247.044869535859
"3574" 714.6 447.02723363551 180.463083354485 432.190706660186 220.636866057546
"3575" 714.8 461.323892363659 155.31874758228 440.393547268118 194.452211689781
"3576" 715 474.665514179367 130.888768210069 452.341790240402 167.961198447971
"3577" 715.2 490.952263615258 109.055598249015 466.715710965887 145.673827193879
"3578" 715.4 508.599184205301 91.7258230402957 480.658736630299 119.90406004225
"3579" 715.6 531.111619283526 75.1201586374271 498.420076972306 99.5196766204517
"3580" 715.8 558.42590817764 64.1632598614946 519.010203033124 84.5120197922854
"3581" 716 584.611715005562 56.7637957415987 538.877431327712 70.1654035117576
"3582" 716.2 609.888688022079 53.8451796150083 565.655040762055 62.377606596294
"3583" 716.4 632.786482213467 51.7237562467861 592.279917150528 54.9678713334858
"3584" 716.6 655.124888583057 54.842895530686 615.328088697838 50.9743936910571
"3585" 716.8 679.581563074739 60.7299794653722 638.500943527613 54.0602767005462
"3586" 717 703.039253191401 72.3739267533304 663.233522487201 55.7879298291653
"3587" 717.2 723.280052617367 84.8630197430676 684.374344830557 64.5259020384754
"3588" 717.4 738.808564406093 94.4265267303709 702.755455395996 74.9400520529944
"3589" 717.6 758.117392226433 109.76377185805 725.565065748394 84.3779997128444
"3590" 717.8 774.65786813484 127.787159303436 744.997910503194 99.8001615486599
"3591" 718 790.741335748111 144.435369493026 762.325883826838 117.509852461164
"3592" 718.2 806.264287753938 167.342476328152 781.208840931393 133.167337637069
"3593" 718.4 820.542734273235 189.132112764552 797.260887990967 152.719842402047
"3594" 718.6 831.347830629666 210.929610575653 812.115865053444 174.245176425178
"3595" 718.8 839.681763417031 235.356091686287 823.022570254677 196.446742621779
"3596" 719 845.624532161735 257.760770545021 835.755733164611 219.035882940962
"3597" 719.2 849.767872672624 285.457136663481 843.160647421454 242.612813821075
"3598" 719.4 851.688428913532 308.103855642046 847.84603884971 266.69237927701
"3599" 719.6 849.066550299866 329.028058957663 848.855382838064 287.623455964195
"3600" 719.8 845.58264235202 356.335720452909 850.917871909317 309.796207715367
"3601" 720 837.549826838198 379.543468173738 847.799138026937 335.118237066291
"3602" 720.2 827.961423495065 405.259002759549 841.903905595271 361.737041032924
"3603" 720.4 815.695725138722 421.352103752553 836.310363081854 387.609972498351
"3604" 720.6 799.479981800735 441.429878720041 825.370477067315 407.842331462289
"3605" 720.8 780.551322017419 460.676458351283 809.385551010556 429.047494703341
"3606" 721 761.626055089479 475.714883642587 793.359834293174 448.460835117246
"3607" 721.2 737.531944655639 486.390704022718 773.602756683887 466.403050099695
"3608" 721.4 713.188910886238 498.729758673473 750.818788969013 479.492416235439
"3609" 721.6 689.113893128989 508.916167497511 728.872397381345 493.627399699048
"3610" 721.8 664.905185717785 514.960688645879 702.686915591155 503.11025916761
"3611" 722 639.636569183575 523.253683131639 678.338355084819 510.976313315166
"3612" 722.2 609.509744840909 526.662550845124 652.634055055018 522.777000152948
"3613" 722.4 582.344934736296 527.463778405796 625.20484140383 523.932165983154
"3614" 722.6 556.038075468159 527.248981342779 599.270228057906 527.509389146521
"3615" 722.8 529.724689444086 520.469916387172 571.855002832236 528.815653027977
"3616" 723 501.987199917012 510.593260832282 543.974659840022 525.342912994498
"3617" 723.2 477.453371347603 497.421947515509 515.858695281271 516.524613888743
"3618" 723.4 455.381446679542 482.172054088035 489.294285522168 502.787007986608
"3619" 723.6 432.386764875163 464.266822477081 465.813129785078 488.588593201314
"3620" 723.8 411.691717445146 441.53045622429 442.78478404152 473.377069977179
"3621" 724 398.574243791935 421.242612729537 424.256510798529 453.550365340417
"3622" 724.2 384.716880556934 398.051488747911 407.25877731978 432.948300148601
"3623" 724.4 373.49616453053 375.277083856454 392.217009431919 411.704386336079
"3624" 724.6 363.259132447295 350.86037910509 381.17863804973 387.76823441681
"3625" 724.8 355.700636868313 322.716640312982 367.083176048408 365.846722422416
"3626" 725 351.223924673111 296.823125168605 359.247468272062 337.417145640591
"3627" 725.2 348.94334809019 269.196117306902 352.45453567889 310.919453380325
"3628" 725.4 352.587750221597 244.422736579669 350.643608907297 285.484634165868
"3629" 725.6 356.026113307692 219.738996026968 351.806710847054 258.994993758904
"3630" 725.8 364.645444122094 193.617266445534 352.949010367321 234.678550649048
"3631" 726 375.577032222381 169.392502212243 358.293174016976 209.45930664174
"3632" 726.2 387.506442193015 154.574181595726 366.145703306252 187.985631173869
"3633" 726.4 403.491312685211 133.986769077554 377.260246906646 169.178899558925
"3634" 726.6 421.144809058832 116.353332748804 389.918893428242 150.588456729922
"3635" 726.8 435.872866345221 100.514170881705 406.559608400655 132.86476184619
"3636" 727 449.88793364312 88.5074077348763 422.17174301747 116.071303185132
"3637" 727.2 473.039401332257 75.6708464720305 436.786408454568 100.25406343918
"3638" 727.4 492.623581999212 64.2047501260166 457.355989208695 86.534520775205
"3639" 727.6 517.355576141137 55.72391422098 477.106100212799 73.8746475401371
"3640" 727.8 540.07836449564 49.7415686724545 501.429923276502 59.8536946163753
"3641" 728 566.332780026033 46.6175132998831 525.924816236892 54.2719172700916
"3642" 728.2 593.642588430753 45.2585553127099 549.86383614811 47.7470293861225
"3643" 728.4 621.167240543715 49.1101624271796 574.964323613727 45.9321936667667
"3644" 728.6 643.35242265867 55.7358608069834 602.098119586454 46.8206885850333
"3645" 728.8 668.1592741859 67.3097769040077 628.062468936837 51.2753338888321
"3646" 729 691.98884989233 82.8886584921634 652.395741405571 60.1135989415065
"3647" 729.2 711.536118133115 95.6776043615842 677.397973523851 70.9766762303717
"3648" 729.4 728.461558346713 113.946320866614 697.955605958002 83.3662380359312
"3649" 729.6 746.897513295924 132.061258861312 715.541435761987 101.83593867316
"3650" 729.8 762.693476688431 151.876334781063 736.013409258797 121.354065999015
"3651" 730 780.192247589383 173.64967614248 755.133062586507 143.123289086372
"3652" 730.2 795.888149945125 194.889639712288 771.944244180558 161.51808484697
"3653" 730.4 807.684866562476 217.930075100966 786.332752731231 181.913511846311
"3654" 730.6 822.825775232605 242.714843851802 802.497150284994 202.071299039892
"3655" 730.8 834.266476058841 267.174567744909 812.196359727372 225.502322250808
"3656" 731 842.060970114088 292.082758035134 828.454290213499 248.48486994288
"3657" 731.2 849.164173899408 314.099783172069 836.65659210784 275.278695548954
"3658" 731.4 854.933108050275 340.231286882783 841.701765073116 300.468869110493
"3659" 731.6 861.489423384276 365.097078037644 851.909893944846 326.101027430501
"3660" 731.8 863.852563110552 391.997057044177 858.457750667046 351.265323337624
"3661" 732 863.440509447953 418.863454121626 864.511466920256 375.472797250449
"3662" 732.2 859.445198857548 444.046511194451 864.67260384559 400.120462954474
"3663" 732.4 850.171810790191 466.981183646052 864.036781158447 426.641848584057
"3664" 732.6 840.733740786267 487.581541822886 856.830392633066 449.970357800881
"3665" 732.8 825.16062112553 510.709824714282 846.762929617071 473.901512838092
"3666" 733 807.360616213817 533.239841439624 836.11267685863 496.186343175186
"3667" 733.2 787.327275522881 547.512162285474 820.624281675673 517.205936541552
"3668" 733.4 768.421670811389 560.104352014612 801.225698090218 535.103143776938
"3669" 733.6 747.858580497191 571.05655805568 782.633969712486 550.094347022094
"3670" 733.8 725.970018265825 584.316798590341 764.279774574017 561.94644557347
"3671" 734 702.674646335696 594.012747100458 742.699844375567 576.452725589992
"3672" 734.2 681.828685175988 602.512158532638 719.014697934734 586.466347029663
"3673" 734.4 656.100648257493 608.625195427989 697.445252502108 596.977760649589
"3674" 734.6 632.60310003801 613.738314579023 673.545703194408 602.43493707777
"3675" 734.8 612.715768386841 613.371917496453 655.101533069232 607.764189644791
"3676" 735 584.960981024486 612.621291661016 625.281921238525 612.937604945781
"3677" 735.2 559.277847401539 608.929835002345 600.568294855643 612.454987257227
"3678" 735.4 533.425034144734 603.42474459693 575.86044968658 610.896540138206
"3679" 735.6 513.094605740309 597.525741271266 552.480146391461 607.815393081726
"3680" 735.8 491.341562381123 590.359418384833 528.555595940987 601.61082928939
"3681" 736 461.718304811896 578.30551471815 502.517469360847 593.905823581794
"3682" 736.2 441.233831605005 564.419864826733 478.694958408787 585.315858456273
"3683" 736.4 424.24907671999 550.901997457225 458.258364868538 579.157493842166
"3684" 736.6 404.171673424777 533.524357630843 437.935942627326 561.52049688156
"3685" 736.8 384.999958790443 515.432546929968 417.944432935693 543.563295058285
"3686" 737 369.107107537283 491.547575252486 393.44509336535 524.248859429473
"3687" 737.2 356.09825198204 472.199813813445 379.223855770804 507.079689657036
"3688" 737.4 344.833445138556 447.603022672824 363.756230467413 485.337190172844
"3689" 737.6 333.966478613982 423.375529365322 352.692151343653 462.271110449971
"3690" 737.8 326.050592583792 398.577867303898 341.681493369511 439.478080706345
"3691" 738 320.542148732195 372.139690158061 331.709933829332 414.876768752623
"3692" 738.2 317.166484954075 347.905926936942 326.795676530246 388.519927613527
"3693" 738.4 315.292210440877 319.226855554261 320.182852935125 362.033845133824
"3694" 738.6 313.766416773751 294.179941271543 314.919257834565 334.717226677988
"3695" 738.8 319.796657779544 269.725333756943 312.527449878939 309.365004772822
"3696" 739 326.013351717805 244.384366057485 316.614442098612 286.712101620178
"3697" 739.2 337.624912715244 217.906673772402 323.803819732305 259.78343139691
"3698" 739.4 350.412028363128 196.188397136833 329.57291824458 233.38590855935
"3699" 739.6 365.598791572693 178.845718667129 341.448365765584 209.780898526689
"3700" 739.8 383.513089713832 157.695965154785 356.27176958908 190.477564027765
"3701" 740 399.535969710295 138.176460715226 370.876161128035 172.807487899442
"3702" 740.2 416.467486359231 119.783268147344 386.114499418386 154.108344521002
"3703" 740.4 435.391385383618 102.357766472147 401.610351213506 133.523704439831
"3704" 740.6 452.550120313858 90.7210400832156 421.310697508309 117.091819694972
"3705" 740.8 476.289486979875 77.0940100736397 439.798060479699 98.7287031893623
"3706" 741 498.269293498213 68.0274632415528 460.815343385296 86.9751516265561
"3707" 741.2 516.720799014087 63.126937757325 481.552782784983 79.0289932233965
"3708" 741.4 543.112270306125 58.8849879131761 501.96372574783 67.7376239807065
"3709" 741.6 568.894783051894 59.5785671269321 523.040672736913 59.4828932658614
"3710" 741.8 593.199300570141 62.4866358646289 548.275041834721 60.3731644546758
"3711" 742 611.649456219833 65.8601745062469 572.619701199888 59.4040561123075
"3712" 742.2 633.577307352304 68.6531448854564 590.184671477644 61.4468662805629
"3713" 742.4 657.688149082884 74.5920058121072 612.063488617375 65.3682589705782
"3714" 742.6 671.306706809081 79.7656068743109 633.568973444146 70.1090680893722
"3715" 742.8 691.769064269012 89.0015940325152 653.673267059474 73.2678814535791
"3716" 743 715.08459763052 102.24231330293 674.780339171824 80.5787003403856
"3717" 743.2 736.403296896208 114.1196250812 698.07652879914 92.5514599854878
"3718" 743.4 753.738263670895 130.06946292928 720.349527912108 104.090991852795
"3719" 743.6 769.311553718176 144.195089187069 740.672044435242 117.888226964258
"3720" 743.8 785.045077338628 164.789248579677 757.928746553554 134.338536587952
"3721" 744 802.570320733917 186.172576087709 775.848243992257 149.255575370231
"3722" 744.2 816.347904087252 209.038778651664 790.626348682882 168.608047973976
"3723" 744.4 827.397556149309 227.737509286395 805.749228692271 186.962232924495
"3724" 744.6 835.553659418003 251.049857951859 817.989611999387 207.987482141836
"3725" 744.8 841.859215952711 272.93078790041 832.215116223528 230.786317262924
"3726" 745 844.304620810384 293.883122187835 839.448291267329 255.379985142057
"3727" 745.2 846.403552686465 323.041826793141 844.426141723743 279.868629781622
"3728" 745.4 845.643233629571 349.006413452766 847.264504080446 305.4347192083
"3729" 745.6 838.625335342705 372.551447250443 847.776287027827 329.863434225575
"3730" 745.8 830.898913432839 394.50824571433 846.423096460143 353.64690254074
"3731" 746 820.426214755551 417.07048031555 837.445995462299 375.166827573062
"3732" 746.2 809.695621700423 437.304047730601 829.491533023893 400.171765350193
"3733" 746.4 792.910937679916 455.728690556252 817.453586173964 423.248101654827
"3734" 746.6 775.1056905028 476.505447170946 804.974684993317 443.755969609927
"3735" 746.8 753.360954151917 493.304104663003 788.762020983106 461.910593166736
"3736" 747 731.72815635157 505.731462688775 771.374339965636 480.660022843664
"3737" 747.2 709.99113664821 513.848378236371 750.416994472013 494.202256529439
"3738" 747.4 694.237286456821 517.288836196437 730.69220538836 503.979660931325
"3739" 747.6 668.952785557076 520.649321247217 710.013756606406 512.352308027879
"3740" 747.8 646.978545361488 523.652090308032 687.478518928884 518.765628814122
"3741" 748 626.002922107156 522.540932500919 666.502701795429 520.478156179195
"3742" 748.2 600.925539007168 520.581543044955 643.964305317822 522.501300988001
"3743" 748.4 580.680560736576 519.653783999267 619.164577776259 521.346781494869
"3744" 748.6 554.172985026899 514.859488690042 596.494248550187 520.144017717062
"3745" 748.8 527.490274313674 508.827173654456 572.090546662988 519.606706523329
"3746" 749 502.837366899914 500.49395412736 548.427332600516 514.628479102545
"3747" 749.2 483.152564450921 493.045572000662 523.558931737049 509.266793211967
"3748" 749.4 467.620862148775 485.268322027871 503.939523089689 501.410683747101
"3749" 749.6 445.212211661417 472.627219453702 483.191446453143 493.597882036598
"3750" 749.8 425.211225865801 458.265097215099 461.815873691194 484.136321216787
"3751" 750 409.381657005916 443.665385220323 441.617125677271 470.159856192008
"3752" 750.2 394.310173072779 426.499869799492 421.883693206997 454.842200709005
"3753" 750.4 379.840515459932 402.47619461682 404.496502290708 437.461352149532
"3754" 750.6 368.656496232117 379.215554116082 389.803413730276 418.32186537976
"3755" 750.8 358.49324942284 358.757135562896 378.08616560899 397.688115602628
"3756" 751 350.546639922725 342.788291853298 367.766484550165 376.35374194953
"3757" 751.2 341.279656608108 320.535940163792 360.402410551214 358.976601834823
"3758" 751.4 331.32564571019 300.312335786147 348.55402644873 339.63297501575
"3759" 751.6 326.513560404207 280.739814038833 339.482325056792 318.771299267401
"3760" 751.8 321.634059960962 256.560987405243 331.692833578233 299.654228406344
"3761" 752 320.077520979227 232.45027382986 324.051414651507 276.658627145031
"3762" 752.2 321.04221280457 209.842552421256 322.063901430617 253.75107874778
"3763" 752.4 323.717206220611 191.712906850319 321.063027681694 231.069555237638
"3764" 752.6 330.479521914868 168.485262505904 321.683061258712 210.712267807379
"3765" 752.8 337.923118116057 148.233789012501 324.279752432114 192.618922612606
"3766" 753 345.866039282775 137.706180247307 329.988547018495 173.453778227685
"3767" 753.2 358.521866107796 125.153799351626 336.980148309154 158.974367205411
"3768" 753.4 377.277958365454 111.708411146442 345.657998269723 143.615498704597
"3769" 753.6 392.925287867954 102.859373835138 359.230508602031 128.611433981166
"3770" 753.8 404.557706235376 98.8081653372307 369.866123337971 119.278502072296
"3771" 754 424.399945565812 90.2531530644769 385.896134960222 109.344540314026
"3772" 754.2 441.426583411728 85.8148961376153 404.85106121231 102.075081392493
"3773" 754.4 461.356080623018 80.9285202331214 421.79815730236 95.3181317704425
"3774" 754.6 482.143283316276 76.3874777028026 439.654422698917 86.0970441258974
"3775" 754.8 496.754245508224 74.4789822274631 458.10945935145 82.4014826717297
"3776" 755 519.837515193675 71.5970087401135 477.989564558004 78.9235418830314
"3777" 755.2 541.213888282853 67.8431181665698 498.975818016607 73.2228366708704
"3778" 755.4 562.5906098628 63.9136229055773 520.980338025462 70.8064527351989
"3779" 755.6 584.385636156381 60.9860630897492 545.019992035594 65.5144142252149
"3780" 755.8 609.498724691788 54.4096927427395 565.205141665841 61.2222861924177
"3781" 756 633.798774045679 52.2533399481909 589.776245574667 56.4868348681474
"3782" 756.2 652.652558756634 54.7040193974912 612.482790838514 51.9337824340277
"3783" 756.4 671.325519978842 66.4868480085003 632.928480605294 52.5470806194346
"3784" 756.6 690.307120319528 79.5187264010245 652.332426984213 58.7389486521156
"3785" 756.8 707.493554348871 96.9936201239025 672.083527213346 69.5973225172096
"3786" 757 713.98911882894 107.212035744563 689.020963085626 79.0312019673581
"3787" 757.2 724.621440106772 127.26059296301 700.527457702557 89.7563653331198
"3788" 757.4 735.217845397223 146.954010936289 711.822110759275 105.216000607451
"3789" 757.6 740.947885818893 164.614324004999 722.128493963978 124.771259876628
"3790" 757.8 745.685448364808 182.61333231027 732.130769822959 145.226399328845
"3791" 758 751.521240186666 206.781002298533 741.124626990037 166.915004612771
"3792" 758.2 754.789005070449 233.88977909303 747.432449997451 190.008267703828
"3793" 758.4 751.911975500113 258.28440265091 754.257105719803 212.351841191883
"3794" 758.6 745.787116680015 279.814463262636 752.574657561482 237.577150037648
"3795" 758.8 737.078213313727 302.035874007921 749.765665860138 265.767056846948
"3796" 759 720.496050397953 325.895627493976 743.775387241804 289.150188372756
"3797" 759.2 703.065326073612 343.050408395913 730.47456853276 310.930858116057
"3798" 759.4 683.375672339595 359.628699360689 716.648989809947 330.725828973129
"3799" 759.6 661.109850502344 370.05248630364 695.552793580168 348.075439814902
"3800" 759.8 642.03929507552 382.138361020251 677.735620578081 361.055845182158
"3801" 760 617.490771256209 396.844848836818 657.654743576432 372.017091103033
"3802" 760.2 590.381786161113 408.545596007661 638.915426468489 388.052956779416
"3803" 760.4 566.091883962604 414.853257984055 613.675722301469 399.267542833472
"3804" 760.6 543.579988920745 416.411473954801 588.837824734159 409.601922574458
"3805" 760.8 518.247470296869 417.672432053387 561.995487092224 417.116875487921
"3806" 761 492.312135151629 415.758672566981 533.714777146299 416.34474330543
"3807" 761.2 464.134594626577 417.193013570628 505.924981226241 417.01401758287
"3808" 761.4 438.451488573793 412.773417888605 480.698595200974 418.375563971208
"3809" 761.6 414.664425231744 407.437305728588 456.561345329298 416.382165724761
"3810" 761.8 391.704399589245 397.474599835453 432.002243597735 412.042336802136
"3811" 762 369.587366772215 385.580004103048 405.945306898868 402.803553247753
"3812" 762.2 345.636964975421 369.904217116451 382.765593803479 392.237001096046
"3813" 762.4 329.204570417556 352.816886176787 360.850295970591 380.404806340037
"3814" 762.6 315.819040262431 331.720534542411 340.915113224926 363.545067338432
"3815" 762.8 302.690067011956 306.080983602801 323.681311961273 345.452458035462
"3816" 763 294.750415609794 282.160869603438 310.600465358861 324.259358042771
"3817" 763.2 295.395600804922 256.983118011691 301.004463848048 299.613736435483
"3818" 763.4 300.164246898079 234.85866217355 296.854382275501 274.787319653574
"3819" 763.6 311.939556888229 209.091710147076 299.560350064397 249.35742408559
"3820" 763.8 326.916255046926 185.228966944034 305.517884002296 225.892111107887
"3821" 764 347.139245802361 166.823383662033 317.655044528861 202.110312941971
"3822" 764.2 368.20314487632 155.481038514524 333.918709200811 180.402694394892
"3823" 764.4 391.628959177893 144.342698783108 355.415870003716 163.395569573742
"3824" 764.6 419.634038732264 136.829899680287 376.677370743461 151.057861338815
"3825" 764.8 445.41087516395 133.656037280093 400.794269416769 141.836069112237
"3826" 765 467.822193872897 130.196420979569 427.250574110966 137.63008108564
"3827" 765.2 495.366162328417 129.658419405839 451.732877593523 131.677627487677
"3828" 765.4 522.611583885344 132.39849443917 478.838963143305 130.012397211064
"3829" 765.6 549.105543150594 138.860602608554 504.050081978156 132.412441100071
"3830" 765.8 577.676615152744 143.073442576931 528.865360089521 133.897263456538
"3831" 766 602.786119898378 149.768192846789 554.527200940002 141.608833085171
"3832" 766.2 628.760872148564 158.269818242276 584.514645069156 144.03408840596
"3833" 766.4 650.974260704382 168.737702693483 610.604270704724 148.471668764538
"3834" 766.6 670.983274076471 184.613596587416 635.464770741572 160.816327783328
"3835" 766.8 687.363773871623 201.386888707691 659.333441807338 174.255299065925
"3836" 767 706.368602873171 225.179198002958 677.893544040887 192.383528505009
"3837" 767.2 722.513931110629 248.538168171182 694.035970745544 211.486637212686
"3838" 767.4 735.250180300922 269.044545069096 712.501149327375 230.867806333927
"3839" 767.6 743.363650384787 289.52151220384 728.295046615873 250.44529252888
"3840" 767.8 749.88167391611 314.390337106097 738.369574817925 274.568272833536
"3841" 768 750.842179885976 343.934876135633 745.315523941396 297.471279371568
"3842" 768.2 751.898238538754 371.797315294372 750.556117527783 322.873364751214
"3843" 768.4 749.239042868417 395.883936924318 749.442479014623 348.579996610191
"3844" 768.6 744.05694072089 418.898548295555 752.203792582309 376.21585299597
"3845" 768.8 735.815351856686 442.271627885605 749.565500634738 403.483673160707
"3846" 769 724.378828223285 468.579559299813 740.369859100293 431.648491913287
"3847" 769.2 715.215329911734 494.500219208778 730.434509684933 456.087987449119
"3848" 769.4 701.665651241332 519.060297040754 720.969970657161 482.209177727778
"3849" 769.6 687.615724414009 545.070910953644 708.344741436735 507.944106635759
"3850" 769.8 671.238666010363 565.873232914259 694.341154540852 531.965687792344
"3851" 770 649.008172287323 581.195455244663 681.890396476903 552.851168429063
"3852" 770.2 625.383550830901 594.806564808607 663.112932081712 569.866508050845
"3853" 770.4 599.213354864794 604.464841233569 641.914693194361 585.613599180887
"3854" 770.6 575.05096989982 611.684014101068 617.152889197043 598.059493518419
"3855" 770.8 550.638581639809 615.149578696709 593.224695183558 604.654120225659
"3856" 771 527.10875244686 617.248503432764 566.899345928998 609.734823760966
"3857" 771.2 502.024402372737 615.124868765711 544.596602238798 614.820923127511
"3858" 771.4 476.292187640865 609.160986101492 519.885029180533 616.009400967276
"3859" 771.6 453.851083880949 602.646821284297 496.702020547389 614.431480502465
"3860" 771.8 436.075281048996 596.384116750122 472.328510544484 606.953695797764
"3861" 772 412.300810164564 584.146593447593 449.928861764339 600.033435383402
"3862" 772.2 393.306496629502 569.871603189934 427.590591192145 592.12653400425
"3863" 772.4 375.343749190628 553.267327539819 407.882249880327 580.136353638333
"3864" 772.6 359.509340306092 541.118305626314 389.561649025239 565.262985637569
"3865" 772.8 343.175703209169 523.844008302872 375.180883563118 554.224934206152
"3866" 773 327.846174344672 503.939519091528 358.223861879217 540.826958831478
"3867" 773.2 319.800827020507 487.119418884144 342.211131985217 520.486441743388
"3868" 773.4 313.318903522254 464.902731043808 328.507523352687 501.983157761137
"3869" 773.6 306.418025942354 439.230327408664 319.081896763752 480.584244656957
"3870" 773.8 301.481268367311 413.442466471495 311.078657331494 457.489482677985
"3871" 774 298.666688168709 393.631959915218 302.265844356131 433.027228515033
"3872" 774.2 300.987660376282 369.080475446676 300.767282610393 411.133758909416
"3873" 774.4 301.976514260321 343.623639853487 298.67747812123 385.380507595379
"3874" 774.6 311.163323106274 320.434917350071 299.383165814613 358.735045159306
"3875" 774.8 320.684491744784 294.185117037553 306.245596452264 332.726406878501
"3876" 775 334.27178756693 270.019175357064 313.676164212969 307.168534894491
"3877" 775.2 349.681920672923 248.378745276189 324.577979089999 284.048206409205
"3878" 775.4 368.607075677688 228.882670995117 339.117366058284 259.555970106286
"3879" 775.6 391.81999480712 214.864123378584 357.924006530138 238.936316608939
"3880" 775.8 416.069821217897 203.642060925447 375.651176439538 224.15991842326
"3881" 776 439.218330116523 197.015564486904 398.281444007726 210.108266325767
"3882" 776.2 460.937425319916 191.230010856785 422.272869841799 202.33799719994
"3883" 776.4 489.010581356649 189.202187885153 446.419669838183 194.70052235857
"3884" 776.6 516.827042187091 190.931626953318 471.500484839115 190.624237141085
"3885" 776.8 542.457038749069 193.879269291446 497.643335337892 188.345576893875
"3886" 777 569.498654916496 200.385341641344 525.533248916169 191.163315289858
"3887" 777.2 593.54867413226 206.811744773041 552.882709765694 194.956347224858
"3888" 777.4 618.508210311541 217.538302392795 579.401380154833 201.62055281648
"3889" 777.6 643.833363674145 229.883465944998 602.278743149694 212.135337028886
"3890" 777.8 668.972579926104 243.154914424264 629.410552165931 220.037862897028
"3891" 778 687.977372015404 258.652015896653 656.015761776211 234.538277802225
"3892" 778.2 708.087245366801 272.05513280531 675.500355181361 248.590797770077
"3893" 778.4 728.111956441856 290.654998065754 697.482220541974 262.419126327476
"3894" 778.6 747.307174431008 311.90730633161 715.507636897092 278.531433027041
"3895" 778.8 763.950458858969 332.849270024471 734.136920442616 294.802829328101
"3896" 779 776.435223243127 355.10789588 751.86102431833 315.354565175037
"3897" 779.2 788.516161060057 378.152914968238 767.339629002486 337.810664970683
"3898" 779.4 795.642776958535 399.155551915857 780.812160879489 361.177990574569
"3899" 779.6 804.270504176923 420.189969456398 787.300697612926 384.572254276565
"3900" 779.8 810.619468410649 446.458556803594 797.654554003219 404.487070386627
"3901" 780 816.401988827197 471.312178675026 805.955006723947 429.79646926866
"3902" 780.2 817.873130535376 497.369029869521 812.332019334351 454.811807712554
"3903" 780.4 815.816394694997 521.73696697042 815.890233859199 481.390575885943
"3904" 780.6 807.32111446468 544.633166142431 816.472920754489 507.784959193195
"3905" 780.8 797.701440981247 567.079942086195 811.423297477128 530.1479074461
"3906" 781 791.847231318475 575.873186233399 806.936113634279 543.445011947459
"3907" 781.2 781.141999855051 578.375633141442 805.449637978373 546.661765219389
"3908" 781.4 766.812367078338 585.693594348175 798.910690714592 560.447274736304
"3909" 781.6 754.111545507847 587.698260695414 786.272206570012 571.901617513979
"3910" 781.8 735.35309902009 593.442424286447 775.001151768747 575.987244773221
"3911" 782 717.538748868531 596.894149115656 756.483596007881 584.016046992791
"3912" 782.2 704.841321560082 597.696319019138 742.594502022687 588.960566087674
"3913" 782.4 684.828058369005 597.873250499886 725.493211682422 593.052299895499
"3914" 782.6 664.806030193213 599.069625618235 703.14299605967 596.788597473573
"3915" 782.8 641.800546402133 600.528640445781 684.664394929744 598.251552826059
"3916" 783 621.484384283296 600.488633444719 663.839146645946 601.275746714615
"3917" 783.2 604.34437978075 600.558210197017 644.709511542904 599.513464701866
"3918" 783.4 581.466302909982 599.969071424557 624.239794338127 600.343382429379
"3919" 783.6 558.477944351455 594.79513066016 601.736836043001 601.833422266999
"3920" 783.8 538.412294343049 590.189493697299 577.734476872658 599.244239733754
"3921" 784 515.181782681477 584.081129763043 553.378481722527 594.802307307332
"3922" 784.2 489.643789226044 575.674926269843 531.734656152936 587.809436776013
"3923" 784.4 472.5073284562 568.108081488513 509.42631357211 583.447727872184
"3924" 784.6 454.241232251021 555.573966783936 491.032640218388 575.896491249293
"3925" 784.8 436.235220257193 540.508114359399 469.317683531114 566.528875923655
"3926" 785 419.355645330508 524.624817626534 450.836386845683 553.472756965896
"3927" 785.2 404.306984270959 508.192112175743 432.686529338532 536.124399986184
"3928" 785.4 384.917606034848 491.060865444968 417.370360318748 519.408590246769
"3929" 785.6 370.836108795404 471.796524068707 396.614115228221 503.226610761041
"3930" 785.8 356.403024877182 451.236109982514 380.200953622338 482.924849318455
"3931" 786 344.318966325074 427.200734527513 363.95563417486 463.142294499039
"3932" 786.2 335.042203260985 400.017837967372 351.231250037198 442.660480425325
"3933" 786.4 329.524375540599 374.958887657984 340.51332656352 419.790315689566
"3934" 786.6 326.124685936907 349.675867803104 334.233155707678 394.005220776976
"3935" 786.8 323.761477768794 323.662942598856 327.281659834959 368.020431581276
"3936" 787 325.269316718591 304.355736129896 323.485344855071 344.438997074709
"3937" 787.2 327.793540818676 279.802247604967 325.055310941108 320.198492730132
"3938" 787.4 332.849673115925 254.321106141769 326.073539686526 293.614379178632
"3939" 787.6 342.25677929183 227.665727677534 329.324005518094 269.329486381478
"3940" 787.8 353.270030972876 208.235902211839 335.164019767736 245.930418194211
"3941" 788 366.80254062537 189.854405202725 344.620976140054 223.975902456264
"3942" 788.2 384.477741016951 168.853677962822 356.495451088739 203.147466704521
"3943" 788.4 401.68343336368 149.648206849562 371.344009341457 182.887712123354
"3944" 788.6 419.113898720815 134.129904461638 386.224336265602 163.058353590028
"3945" 788.8 432.099842028424 122.399267196541 402.970195482529 149.538763241762
"3946" 789 450.771265949871 105.04363684345 419.284137026747 132.188009912513
"3947" 789.2 470.370669974918 91.0257002545625 435.680626357622 116.708124221052
"3948" 789.4 492.041066441525 78.8660497065805 456.094721764217 100.76824178117
"3949" 789.6 512.472159402488 71.0450403045535 475.959215904234 90.0268206446704
"3950" 789.8 534.868940363251 63.7302242355285 497.806631079749 77.6154349526428
"3951" 790 562.840162814247 62.3291479364975 518.559696067367 68.1937324594484
"3952" 790.2 586.413669871875 65.1409988080884 542.236332095604 63.5268316826122
"3953" 790.4 610.261036536871 70.0753296397307 567.589785095667 64.6951362901061
"3954" 790.6 635.25501776112 79.1151597749589 593.543839074369 65.2106684231836
"3955" 790.8 660.484156883061 89.2841782996552 620.008121746443 71.3047007793265
"3956" 791 682.070345342097 103.42969482171 644.135587212559 80.1752453518594
"3957" 791.2 703.876001413423 116.070648592576 665.915657350158 94.5174644664899
"3958" 791.4 722.773167910245 132.680671265845 688.924673038525 109.072946803833
"3959" 791.6 740.866589096648 147.805581981252 708.781390569507 121.683366771716
"3960" 791.8 758.784152767807 169.745350914889 728.93532997605 137.920396015225
"3961" 792 775.148012706738 191.311873048532 746.606971342617 155.98808400599
"3962" 792.2 789.392165183322 210.076543478834 764.084969073702 176.048965412798
"3963" 792.4 802.712398306981 229.162117921725 778.775515448507 195.454832698452
"3964" 792.6 814.346141902412 251.543953784675 793.479827623135 214.431339575125
"3965" 792.8 822.389593138292 273.860798541242 806.762998848569 236.283902949416
"3966" 793 830.437653729811 299.43835326828 817.639612416495 257.573084373981
"3967" 793.2 833.776331349302 326.903541203116 824.644779242328 280.559046916034
"3968" 793.4 835.570923882039 348.874835947674 831.480271046441 304.517968343712
"3969" 793.6 833.05121444919 371.619061056466 833.71342285392 331.23821219436
"3970" 793.8 829.662266247503 398.799345915786 834.121271496959 359.184509561817
"3971" 794 820.307003834618 425.826057365083 832.466946451328 384.437242035396
"3972" 794.2 806.326462170995 449.634736464724 827.347836307924 407.658429047143
"3973" 794.4 793.140247919186 469.829239465476 819.067496762285 430.821550616388
"3974" 794.6 781.754487431592 479.910713708771 806.455795867004 449.996383490799
"3975" 794.8 760.347653366788 497.522661224601 793.672997735349 469.063052839478
"3976" 795 739.731303246768 512.832604074004 774.912000256783 483.9425581682
"3977" 795.2 715.748951165261 525.46113056846 756.173508411078 502.504155263182
"3978" 795.4 693.923321024997 533.288658986665 732.620505105386 519.943765928138
"3979" 795.6 668.602316079831 541.53239082803 709.413497984272 526.014607108099
"3980" 795.8 643.065828400139 546.834312600397 685.92027881083 536.622275472242
"3981" 796 619.085708590185 552.845507720635 660.265360392361 543.334708588381
"3982" 796.2 593.966855284815 554.531116718736 634.717610543086 549.533401086783
"3983" 796.4 566.207175950377 555.318448434031 608.182280142951 554.810115597542
"3984" 796.6 539.759128221246 551.036388783356 582.723597574791 555.703647969917
"3985" 796.8 518.005451591255 543.330544968407 557.149600720361 555.524003008306
"3986" 797 490.591935584412 532.090987419562 531.656342379449 548.085585188683
"3987" 797.2 468.111618199867 519.241697744319 507.090045335785 538.217909588475
"3988" 797.4 453.720374477348 508.870678902552 486.070190537383 530.200280309771
"3989" 797.6 430.68148617182 492.99330941649 464.565190256583 516.709197693944
"3990" 797.8 411.205954132552 475.53528992093 441.69790324924 500.963469206166
"3991" 798 393.900787973049 452.005394487919 420.691758273841 484.640315948608
"3992" 798.2 379.323229955342 426.579658631435 403.384831078246 466.390129137032
"3993" 798.4 369.547832933381 401.903075741492 388.868310033325 442.35441975767
"3994" 798.6 364.584828900313 379.736538796401 376.456234338684 421.10400292611
"3995" 798.8 360.764210946947 357.766295830001 366.220311353783 396.289815780963
"3996" 799 357.71036406235 330.867770581643 357.723660163664 371.325156859036
"3997" 799.2 355.395196211009 303.333498385466 358.330038648682 345.026105451593
"3998" 799.4 352.697153214935 276.142093091579 358.188897877214 319.265742260208
"3999" 799.6 351.824474977712 251.391359251442 352.630864400072 293.206734817472
"4000" 799.8 355.728086530426 225.830654827901 350.802317955262 263.920963460275
"4001" 800 364.621274478959 197.416902694177 352.507820429027 239.615363849259
"4002" 800.2 375.276723341058 172.912786107127 357.402478089713 216.163537392891
"4003" 800.4 388.099597228274 155.010690476357 366.178118252749 190.595030087584
"4004" 800.6 402.651321413996 135.110818643598 377.815620132495 171.005523759205
"4005" 800.8 419.736574351179 116.584630614358 391.46900903686 150.190671951286
"4006" 801 436.917744992148 100.34870808018 406.451510994858 128.732591254752
"4007" 801.2 459.22462981282 84.9441465244525 425.460752235554 111.163985779663
"4008" 801.4 481.776470640721 71.891357805744 442.557281031927 93.4071021883809
"4009" 801.6 505.958148850843 66.7386608936538 464.669942772101 79.2038165284654
"4010" 801.8 529.160873770159 62.1317070590201 487.818080316142 72.005400359468
"4011" 802 551.342545548258 60.73726032176 511.445609111093 66.2066814982998
"4012" 802.2 577.248683990935 57.6745090566467 534.133893901949 61.7441220442685
"4013" 802.4 603.40299424883 58.6234214168753 559.175018285875 59.5833280430322
"4014" 802.6 624.12033458086 58.2490285453216 583.105533996733 57.1792306620736
"4015" 802.8 648.396119404222 63.3577691007768 608.196338649613 57.4809912019767
"4016" 803 672.393245361331 68.7562850011989 632.116204246107 59.8322227424666
"4017" 803.2 694.660017827919 80.8588252055535 656.000077745957 64.786506049549
"4018" 803.4 714.908085444475 93.0580707977837 678.386228725529 71.4597519457137
"4019" 803.6 730.79257273406 107.664334027238 698.840528708393 85.0422308717328
"4020" 803.8 749.454950187903 124.08938628125 716.763648535828 96.370469373934
"4021" 804 765.164560231488 142.723341266517 733.701235120398 111.65413054655
"4022" 804.2 782.437208557646 158.882369487308 753.646895565407 128.064871169962
"4023" 804.4 797.196724795799 176.932017739994 769.226877070582 147.241248449753
"4024" 804.6 813.767449043976 195.983769677127 787.363756365627 163.944118953387
"4025" 804.8 824.521624627312 217.560872269955 803.747327929894 183.408801808571
"4026" 805 833.393623233404 240.314455500509 817.301301772916 200.674660354036
"4027" 805.2 837.797788299664 263.591439923774 827.457470468408 222.524997517996
"4028" 805.4 842.36455406079 284.536107908181 835.053842626549 242.004304997581
"4029" 805.6 840.862532737288 306.837777538463 838.539039511419 264.21691774314
"4030" 805.8 839.574208703926 329.686594943044 843.211235701677 288.510992490253
"4031" 806 832.894045901441 354.205517492916 840.485572347267 312.058617713969
"4032" 806.2 826.093767438799 379.482404744167 838.310087374863 334.775635438405
"4033" 806.4 815.53777720073 401.40371116262 832.458900744489 358.81983564214
"4034" 806.6 806.237473587069 422.845533430844 825.481314314367 382.737559165397
"4035" 806.8 791.65373049288 440.708892355901 812.877548442842 405.008287066315
"4036" 807 774.955170324554 460.795644875655 801.456016951234 427.719241227467
"4037" 807.2 753.967929292529 476.97822765796 787.303933138605 446.87166325269
"4038" 807.4 730.038490429426 492.422018694635 769.437096232584 463.003744011049
"4039" 807.6 716.259806853275 498.077951405753 751.554542563044 479.02077252353
"4040" 807.8 693.057732350937 508.343169724817 732.097490039341 488.926905671674
"4041" 808 668.036982290829 517.635319692778 710.607503621413 500.753425095056
"4042" 808.2 647.90072036846 525.004104827567 686.017246400828 511.437135935438
"4043" 808.4 628.565160312251 528.861366223375 667.362303849261 518.361341734214
"4044" 808.6 604.258477525243 532.594508361228 644.516993506022 525.028825451457
"4045" 808.8 576.293123702574 535.885773732603 618.699960354558 531.381980135493
"4046" 809 550.573689140575 536.215052452926 593.815051588219 534.03900084067
"4047" 809.2 524.671494822304 532.836660203272 567.230160016792 536.98335424151
"4048" 809.4 502.250791569856 528.711096921787 542.727594379621 536.835818839406
"4049" 809.6 477.640938973481 519.082606632008 517.38200455045 532.370591166125
"4050" 809.8 453.373696340114 511.100889279262 492.976921640545 526.993281994221
"4051" 810 430.708496489031 498.269164836104 469.39586959328 516.469920552888
"4052" 810.2 410.486880693205 486.180755906403 446.267092575646 506.245192440865
"4053" 810.4 390.355768972228 468.716234724864 423.214830929694 495.455460117746
"4054" 810.6 371.006066488112 450.09988154259 402.225300258507 479.922183129251
"4055" 810.8 354.568739638315 429.379411147231 383.052065198138 461.443808407785
"4056" 811 340.882458011093 409.10532732224 364.789555644799 441.504116514292
"4057" 811.2 325.435662844868 386.606183397885 347.469892109441 420.611485966309
"4058" 811.4 316.022297516338 362.227764544724 333.739246978489 400.916962823406
"4059" 811.6 309.061321522119 338.436427187764 321.481058461669 378.936618480749
"4060" 811.8 306.86307817919 318.854597802067 314.904391700624 355.950265674131
"4061" 812 308.032994510547 295.678228933202 310.823473461199 338.934341271161
"4062" 812.2 309.404589413858 271.541666660797 308.27703834886 315.976389691535
"4063" 812.4 312.295278026638 246.559411143898 311.466203152385 291.460033085681
"4064" 812.6 316.624978629869 225.660849605786 308.877743548806 265.958821161462
"4065" 812.8 323.817489647033 202.074979408964 313.351078399052 242.978453472103
"4066" 813 330.507409379673 179.663581331112 316.229383196712 219.816891188459
"4067" 813.2 342.042280504033 160.065264969881 325.438408419989 197.825713817273
"4068" 813.4 353.69686804459 139.369366731099 332.592754408736 175.376120415557
"4069" 813.6 368.622843492691 122.372515807001 344.971098961916 156.201498330995
"4070" 813.8 381.554087111874 107.867010526608 360.429748373645 139.286453845492
"4071" 814 396.995943266958 90.4912845265686 371.892573245735 123.78926890799
"4072" 814.2 415.282626377086 76.6707626845689 385.531347240427 104.869966438561
"4073" 814.4 433.118103935755 64.0770809091315 402.111058239388 88.4531562657251
"4074" 814.6 451.014018091996 57.0330629614088 416.892561593204 77.9663389962872
"4075" 814.8 471.963340499423 50.0887549909758 433.495671300978 68.9438860772734
"4076" 815 491.770702723333 42.6586503810229 451.17288044155 58.6197256460668
"4077" 815.2 511.275201352614 39.1267528435917 469.414526119092 49.7204535542822
"4078" 815.4 531.774950426267 36.9261687073975 488.491505836363 44.5863413307365
"4079" 815.6 550.046863948154 33.0684701700539 510.806366221986 40.0845746613228
"4080" 815.8 574.670484830402 31.7856761518196 532.076616177098 36.7062277030142
"4081" 816 598.640274413253 30.5243983764676 554.508718784098 33.9604203841455
"4082" 816.2 615.185323671848 33.3911868382918 577.081535806216 32.0448879045911
"4083" 816.4 636.476490127035 41.6988858281468 594.884122374258 32.5810420939926
"4084" 816.6 657.167998498878 49.2440389205622 617.278682481068 34.6853107447601
"4085" 816.8 674.603463479802 61.0377153944152 638.671045364017 42.2578366500536
"4086" 817 693.447385977244 75.1433168805735 658.817999912534 51.9218042082267
"4087" 817.2 712.158550513277 89.0644946469254 676.413219355127 62.3975443308826
"4088" 817.4 726.94921586698 102.37177101041 695.302012221645 75.6814392125254
"4089" 817.6 739.63568670987 114.729908252551 714.293303383209 84.572552585622
"4090" 817.8 753.959938520574 129.053022694423 725.947935604298 96.2975356964522
"4091" 818 766.547728440985 145.345217626784 740.326591698804 113.754438816782
"4092" 818.2 782.490164341141 163.263859963309 755.999841313683 131.26905856955
"4093" 818.4 798.427472289395 183.163647404016 770.681919812007 150.85347121111
"4094" 818.6 815.821238025427 203.061602090201 787.611988394008 167.1733718607
"4095" 818.8 827.441981791053 221.319704504712 802.352288043816 185.887930743368
"4096" 819 836.209035929407 236.368862426149 816.503311499571 202.529428521865
"4097" 819.2 845.858571274432 261.336072179735 829.790024684844 219.46999431832
"4098" 819.4 850.939591912346 283.273591095302 839.455060575759 241.972645264977
"4099" 819.6 856.567333197521 306.821150894416 847.381199731687 265.853027830714
"4100" 819.8 858.707681314378 330.821959114794 853.463105463923 290.69926433976
"4101" 820 862.351545380451 357.420678527364 856.039336552924 315.627511664722
"4102" 820.2 866.383524382911 382.434919078775 860.352730846736 340.061615020596
"4103" 820.4 864.03375202649 406.055668622773 863.038339846187 363.980506635464
"4104" 820.6 857.425327687694 427.845373107741 866.565252633124 387.251607176508
"4105" 820.8 844.565605893922 449.50643800115 863.679878493703 408.394613744686
"4106" 821 833.138485425308 471.697688519173 855.126149220696 429.305045785663
"4107" 821.2 818.148565781879 489.453064785512 843.085378146497 451.30829021548
"4108" 821.4 806.021330186228 507.649246601009 828.30636499976 472.702450795994
"4109" 821.6 789.170984893195 525.333985034466 814.802338264619 494.493442534178
"4110" 821.8 769.559650009735 544.36337053938 798.985008118409 515.735519806782
"4111" 822 745.683919204523 560.413647779603 784.801727858257 533.207137417846
"4112" 822.2 725.38620838149 572.270481751926 761.89980869242 545.943427635746
"4113" 822.4 707.432054044771 581.115172561321 743.493398625998 561.518892201233
"4114" 822.6 684.491291777949 593.630567923697 720.640333526186 573.727716993041
"4115" 822.8 663.075569591106 600.035397881322 698.83643817699 586.543578084502
"4116" 823 635.960465092263 604.059680290913 677.352279514935 596.118991133607
"4117" 823.2 610.959214256682 605.344376455995 654.368969022644 600.726298673242
"4118" 823.4 587.683217363713 605.982289164932 629.307719241695 603.847692655911
"4119" 823.6 567.65735428901 602.672547721063 606.807729698292 607.543114907556
"4120" 823.8 543.444563793031 598.409985999226 580.860753656293 605.086918063712
"4121" 824 515.886140154668 591.257895825123 557.478771274455 599.970812010851
"4122" 824.2 490.880285893613 581.64444767254 533.027522765902 597.630369535848
"4123" 824.4 470.974661381652 572.655712093216 508.539772785117 587.414416792006
"4124" 824.6 446.651767848806 559.310108812581 483.139762340394 579.264635550048
"4125" 824.8 422.403292187326 544.275843154084 461.05373834688 567.848432593588
"4126" 825 404.236901218031 527.015465639495 438.696405263881 557.166554849867
"4127" 825.2 388.177387487815 511.413671454511 420.235295600276 537.727162157635
"4128" 825.4 373.416386560671 491.340463469508 399.722886782185 522.2004639176
"4129" 825.6 355.862425233333 468.975321027374 381.680539674632 503.762334789258
"4130" 825.8 341.600636870259 445.957794672829 367.430807933149 481.706710154227
"4131" 826 332.7391874723 424.904417365195 350.29249641367 461.246942926323
"4132" 826.2 323.210245534806 398.431771172219 339.242996282757 437.965561547101
"4133" 826.4 317.850980209298 371.093628297224 328.427891514216 418.724555244661
"4134" 826.6 316.780383595344 349.916957272361 322.753492121277 394.172828803413
"4135" 826.8 316.936692287612 332.266066846545 316.857573914174 370.535019869788
"4136" 827 317.749900529665 307.408616329064 317.021509291721 349.107639009601
"4137" 827.2 320.265960591914 281.979929070681 316.730618372365 325.272720275614
"4138" 827.4 324.547427126091 257.822137294028 317.931942347072 302.052633207131
"4139" 827.6 330.389817299764 233.487264747283 321.661050924111 276.686674566305
"4140" 827.8 338.563287779404 211.317434721941 325.25564874643 251.584635183963
"4141" 828 350.003252106753 191.68171407777 331.198653043267 226.723403195426
"4142" 828.2 367.918941674673 168.915804757473 343.618603832058 205.102612908756
"4143" 828.4 388.842142315413 153.827440132829 354.981397613608 183.588975613392
"4144" 828.6 410.093264917251 139.24566887999 373.074199403245 165.195040188991
"4145" 828.8 428.298661462159 130.594538163166 393.488680224245 150.659799908166
"4146" 829 451.438313852846 120.905272656246 414.032144607426 139.601065047302
"4147" 829.2 476.322466270599 113.309457543125 432.647971331396 128.292570293376
"4148" 829.4 499.194581467232 107.124012607858 455.079711187271 120.762107431275
"4149" 829.6 513.629974800185 106.611765589039 475.59875137162 113.922996594766
"4150" 829.8 537.366553553934 108.48936627415 495.572505587569 109.949740662858
"4151" 830 562.179541330419 108.671138539661 518.796711587104 108.748922994649
"4152" 830.2 585.829441790151 112.393567320658 542.187432952334 106.641164889296
"4153" 830.4 609.291865598859 115.389994283726 565.999179813676 110.03647402395
"4154" 830.6 634.956882116907 120.62478789399 589.581847611247 112.121202837026
"4155" 830.8 656.377085014377 124.817891324626 612.65920691544 117.122582759009
"4156" 831 675.562755914094 133.567838014236 635.55794755717 119.477599063048
"4157" 831.2 698.205495344731 146.146749546361 657.666162052818 126.72180617477
"4158" 831.4 716.822414370169 160.360508020173 678.240777433685 134.394015496302
"4159" 831.6 728.512701132763 171.387945820793 697.539289066751 148.050120534394
"4160" 831.8 744.633570662366 185.836467173332 712.649418029188 157.408325843658
"4161" 832 762.128751679752 202.976905802645 729.125266419698 170.084443703944
"4162" 832.2 778.765775640214 218.708719907547 744.95192184154 187.169598298292
"4163" 832.4 792.671464309814 232.380630989353 764.542783999041 202.583600692822
"4164" 832.6 807.843555031026 250.364576861619 781.408768649979 220.032803862475
"4165" 832.8 825.374951893829 268.017171264819 798.846018402711 237.331109972214
"4166" 833 842.66471415401 289.945159067651 815.127942093847 256.646840454775
"4167" 833.2 855.894936670273 312.95183579364 832.736469275305 272.966883995333
"4168" 833.4 865.687155554749 334.034302004911 844.071338066709 291.300185570033
"4169" 833.6 867.205135725982 346.696608852798 853.808951530273 310.150118266772
"4170" 833.8 870.328977305161 366.529903798302 860.608963047596 324.717058814568
"4171" 834 871.36801794038 390.729883702896 865.819125055352 346.902668790187
"4172" 834.2 871.462857346682 409.874204422214 870.823509317698 369.638918802361
"4173" 834.4 868.539983605726 433.481486269218 872.035933506592 392.872820132773
"4174" 834.6 867.145690075295 457.07531600962 871.13907485329 415.149987904408
"4175" 834.8 861.311344827765 477.162348328588 868.220574836366 438.090904177571
"4176" 835 853.426491231161 499.795202272856 865.960559916334 460.926753196538
"4177" 835.2 838.89849392171 523.200795922722 859.508303104313 482.500445073952
"4178" 835.4 826.622007052167 538.557127944651 850.437814797246 502.031309699168
"4179" 835.6 810.28795552143 554.143534830059 837.700169905281 521.102913599085
"4180" 835.8 796.459941367269 563.171698415044 824.993805807392 537.160866670606
"4181" 836 775.076635015021 575.741481471274 812.565030602006 549.217365046724
"4182" 836.2 757.315509787954 584.011074546979 794.870909661258 561.90046696503
"4183" 836.4 741.629074866079 590.043101531305 777.240037910704 572.554942647734
"4184" 836.6 719.714171159173 599.03360608848 761.010787857648 580.636743208378
"4185" 836.8 696.146510044054 604.078924192837 741.298394739204 589.381948616162
"4186" 837 676.77181740082 607.432842324718 718.070409702644 597.796861468053
"4187" 837.2 656.378932784367 609.891488344735 695.194401458637 599.782326968178
"4188" 837.4 630.8231003533 611.837687305111 671.183387217513 607.742757915955
"4189" 837.6 602.892284002981 612.612298598572 646.502329727399 610.670713385912
"4190" 837.8 576.48387950197 609.275865488511 622.613747772937 614.181220424512
"4191" 838 556.669355932855 604.253031549973 596.8647430423 610.452050532156
"4192" 838.2 534.632620174435 599.28537443092 575.31738270495 607.756719403507
"4193" 838.4 506.315661496063 590.891414820489 550.584082669611 603.079843807414
"4194" 838.6 486.197489387808 582.743695114162 527.514835549293 597.539439287419
"4195" 838.8 471.059133890789 575.269816168673 505.770048926042 590.088871326169
"4196" 839 450.134171423192 558.946276763466 486.751583472259 583.083881971216
"4197" 839.2 431.776185522879 545.846773546631 467.100528713906 570.072146192064
"4198" 839.4 416.811592872523 533.392728428601 448.225167181132 558.00145153029
"4199" 839.6 397.225366853694 516.890254049795 430.215706013817 543.32944373307
"4200" 839.8 378.702785081306 500.408938559984 411.959468946332 528.703824613395
"4201" 840 362.112318348248 483.359178229252 393.865117542422 517.448962171836
"4202" 840.2 348.419281745598 467.806054838185 377.877843336788 499.476373217185
"4203" 840.4 333.675756401348 450.395972046215 363.54460475786 479.763407336686
"4204" 840.6 317.355643040773 428.938845416292 343.831454920818 463.223725770017
"4205" 840.8 302.943006640301 410.058167891011 328.38108453694 444.691330957246
"4206" 841 290.087509983213 391.797860937065 314.104059588483 426.090138961034
"4207" 841.2 278.144422600809 369.489052505433 300.774706513263 406.031909230452
"4208" 841.4 269.075147199884 349.866509742805 287.222735875561 386.998585023156
"4209" 841.6 260.241207378602 335.236865304395 277.274367046986 368.5359140416
"4210" 841.8 271.414839576295 323.723602591838 272.345653325322 361.60235286641
"4211" 842 282.792792151561 305.956472471114 269.195277922137 343.508079137589
"4212" 842.2 294.473682986195 294.49870202158 273.685746630479 329.96389204308
"4213" 842.4 306.551655328403 283.498369097721 283.323627554825 314.962375817433
"4214" 842.6 321.270094908176 268.989772347312 293.45488071325 300.153220791199
"4215" 842.8 338.675638330684 254.872517236578 308.196817077304 284.378552130504
"4216" 843 357.454424863574 240.890814335371 322.594532237883 270.038001556268
"4217" 843.2 370.289965885207 234.448641682102 336.227522525764 256.895754872525
"4218" 843.4 386.076962508072 227.160814529082 348.557918041387 245.817372711858
"4219" 843.6 405.236046310478 218.369091778874 365.585421137954 236.480794706989
"4220" 843.8 427.52226057853 211.322525023538 383.98015759699 226.707911052991
"4221" 844 445.099606214931 205.515556690641 404.352398064544 219.261029099319
"4222" 844.2 465.711036947007 198.962436005168 427.046897733978 210.822588771401
"4223" 844.4 489.288552276879 194.936246459626 449.972416227202 204.369472569259
"4224" 844.6 515.601603464627 189.550500163848 474.220638042879 196.280014817759
"4225" 844.8 541.656290570497 190.269895679556 499.485874037768 191.498911355153
"4226" 845 565.407889529394 194.550846342351 520.043261358723 188.561098809702
"4227" 845.2 582.83933970748 201.811911550726 542.380709422889 190.227592148888
"4228" 845.4 601.172012216567 209.091528280148 562.157276234375 195.31142967598
"4229" 845.6 624.600421769877 219.117389133352 584.323898548065 201.899000285835
"4230" 845.8 646.860248872524 230.391095210946 609.116208179973 211.615948497215
"4231" 846 670.61699957472 245.500952230891 633.524628090611 224.145514740481
"4232" 846.2 692.825556786028 261.23423384317 658.428541186549 236.078850445131
"4233" 846.4 710.709686032628 283.509372077969 679.358339412917 250.440444509085
"4234" 846.6 726.563003540299 308.042543979959 698.132411373153 267.528424101285
"4235" 846.8 739.913613550356 328.47738867254 715.356536574116 286.717536919923
"4236" 847 748.607793592676 345.558598060372 724.504131334405 310.286354426391
"4237" 847.2 757.899895037259 366.717405073522 739.289142451702 332.791537031343
"4238" 847.4 768.560948832429 393.476413095008 753.047457058299 355.346982570998
"4239" 847.6 776.502183771828 419.916661381236 764.617404416825 377.965451575832
"4240" 847.8 776.816742035941 447.795453724463 775.583687503683 402.928387541162
"4241" 848 776.672698252358 472.321420546349 776.755087412655 430.147863772677
"4242" 848.2 771.352062456968 495.518296485541 776.292918204102 456.523716110296
"4243" 848.4 763.146426958449 522.843374702871 776.890215277995 481.528494197256
"4244" 848.6 752.809888624234 548.764745480166 769.619366809816 505.641226380339
"4245" 848.8 739.704099647336 569.133705552799 763.157841220882 529.949336028058
"4246" 849 727.231113037125 588.487153628115 748.677426461156 552.989981426045
"4247" 849.2 711.044968302109 607.313434293508 736.590338957811 574.313575804989
"4248" 849.4 694.817547165565 624.801235569294 723.658611577728 594.655290474577
"4249" 849.6 684.440038037733 632.74098741433 713.365715427912 606.954186406266
"4250" 849.8 668.523150953603 639.816820686532 703.131890707982 616.01034145403
"4251" 850 652.67630608082 648.002568384694 689.141418446134 626.759306544663
"4252" 850.2 637.374649872737 654.887810338014 672.258967457716 632.161370369711
"4253" 850.4 618.819036140352 660.381259767407 656.850681781864 641.018205994973
"4254" 850.6 609.852444829271 662.382811990491 643.777211441703 649.264178787909
"4255" 850.8 603.183190224485 659.463792023212 640.470771031675 649.58507455361
"4256" 851 589.087024869979 656.910944424551 628.386307023856 653.752731366615
"4257" 851.2 574.380312817058 652.278643550892 613.814047968106 654.662279672857
"4258" 851.4 559.534848414056 647.131787626739 597.999215360539 653.728125645896
"4259" 851.6 542.592982071313 641.142259110484 582.152580731786 652.380080794471
"4260" 851.8 524.368220029474 634.246397856686 566.690074551356 648.452465266187
"4261" 852 509.257570312761 629.146569160991 548.214591631581 641.093902274552
"4262" 852.2 493.855004956551 620.445046015569 531.276610765311 636.764997247972
"4263" 852.4 475.706372602797 610.374203496165 511.08862387435 630.34539812859
"4264" 852.6 458.021252448128 598.444353545563 495.425731978366 620.484686586433
"4265" 852.8 443.28287634863 586.178031575572 477.519611158912 609.857009054546
"4266" 853 429.272676687568 572.030593542194 458.074411816704 599.333692603782
"4267" 853.2 412.860855185086 554.405818029361 442.600785922607 585.676231620907
"4268" 853.4 398.224381438434 535.187793125247 425.913527954519 568.68091515087
"4269" 853.6 383.727841373079 516.233723504301 410.788710096095 551.418351043359
"4270" 853.8 372.813720780859 496.500152003535 395.886818517426 530.734170219391
"4271" 854 359.532543757386 476.553006559585 381.923778112133 509.878497389923
"4272" 854.2 349.025825664643 452.8892362234 367.623959441116 489.114554065819
"4273" 854.4 338.350840919762 430.847679205798 356.421560412712 467.868408373747
"4274" 854.6 332.650426463269 406.090396445303 344.506167226013 446.882349767909
"4275" 854.8 328.321198441223 382.860482767498 338.039088726758 424.703574145798
"4276" 855 328.35000492708 358.672888718396 331.184326595822 401.13609095421
"4277" 855.2 329.008000385404 335.149738891023 329.310055213628 375.275816889341
"4278" 855.4 333.508575189909 312.720755288128 325.668126116234 351.744399209713
"4279" 855.6 338.114456717314 287.551000059577 327.735608502883 330.479151586135
"4280" 855.8 343.238203363854 263.499030169641 335.142523277873 307.465790931662
"4281" 856 348.31691432166 242.540014072474 338.807266659305 283.847867048698
"4282" 856.2 355.603238152812 222.617365667001 344.29427904171 260.231212354843
"4283" 856.4 368.070003194714 199.663002868825 349.845262563801 238.151156781476
"4284" 856.6 380.288363444758 178.552075103567 360.274100680453 217.8470585473
"4285" 856.8 394.123840689809 158.1321153772 368.734642109829 197.186362482343
"4286" 857 406.216800736361 140.692672685192 380.447830924346 176.599703414108
"4287" 857.2 422.082901907247 124.879030819552 395.070374619527 157.16382327203
"4288" 857.4 437.625464413703 105.99925866491 410.791237855848 138.682131989201
"4289" 857.6 456.867832934278 88.2219253963126 424.020243312453 119.799355442118
"4290" 857.8 474.337439868551 69.2367654183449 442.218956730962 104.381862390656
"4291" 858 493.904787306533 54.2415145767716 458.52064570683 84.874652836779
"4292" 858.2 511.684767020734 42.5320517711441 479.847812949397 65.9973421343275
"4293" 858.4 538.218033198523 34.6469562280794 500.922910911979 52.3526947150659
"4294" 858.6 564.003165052906 28.8069944967456 522.302615156962 40.3445074835781
"4295" 858.8 585.477660151276 27.976449896563 545.461157998174 34.4530391696622
"4296" 859 607.3771082016 31.7492342429005 567.729040261325 29.1809583885512
"4297" 859.2 628.828317093167 42.6793523022747 589.130223355136 27.8134435414115
"4298" 859.4 648.408586157444 53.3933521635397 609.852410551346 35.6872994607569
"4299" 859.6 665.355358198584 67.875558154879 630.626073203231 43.4368626806642
"4300" 859.8 682.390655570425 84.9736439336426 649.037273078442 55.3690217134043
"4301" 860 697.812335600634 101.618348409881 666.545641908237 68.8240891544936
"4302" 860.2 707.576153716696 116.58740105993 681.292629934804 85.5563089091379
"4303" 860.4 721.866800400254 134.945985426119 697.270366850566 103.852704119759
"4304" 860.6 731.425274787949 159.169042941099 714.067943366973 122.122168865223
"4305" 860.8 736.376075949525 183.495284772369 726.192180044175 143.978819328027
"4306" 861 737.736767308167 207.711007796476 733.54775795227 166.986094319845
"4307" 861.2 739.292118755283 234.223001817866 736.820595016632 190.420423772726
"4308" 861.4 739.606896481686 256.603739721349 739.643964144155 211.547237035751
"4309" 861.6 738.448327873349 279.564298489479 741.304017779314 237.841182617433
"4310" 861.8 735.582514268945 298.827093455742 738.88710017685 259.680737456097
"4311" 862 731.922886377124 323.070046035441 737.437875952226 279.220333647319
"4312" 862.2 726.108860740816 347.921045610049 733.205862172889 305.651942388587
"4313" 862.4 720.323416790078 370.82896665549 731.589024860285 332.560793334115
"4314" 862.6 707.663391109807 394.662466758529 725.159673607182 357.680089487648
"4315" 862.8 693.807582269449 419.221165255988 717.988604462288 379.023749676287
"4316" 863 679.606777614379 437.215988346793 705.22493973992 401.483347764809
"4317" 863.2 666.941500577147 452.692777645824 693.71643021649 420.786840298777
"4318" 863.4 650.224163933144 471.582169071264 679.691736854283 437.320197122999
"4319" 863.6 633.637106265802 489.798328892966 665.338043747594 455.362683539931
"4320" 863.8 619.646614872419 499.988146544808 649.120429718849 473.786375298093
"4321" 864 601.52274253613 510.181016534065 635.590610442731 487.859875731013
"4322" 864.2 579.562802201469 525.948733421934 620.048624794753 500.127686331232
"4323" 864.4 559.388634500632 534.664762285234 599.536152800254 511.084415457653
"4324" 864.6 540.135401584629 544.484125447478 578.727151066369 526.778932506587
"4325" 864.8 516.963632582492 553.470391554578 554.350595828403 538.308395955549
"4326" 865 491.561831478905 562.114270904002 530.708374560995 547.88384399368
"4327" 865.2 466.909157390875 564.29265365802 507.973257542274 556.94724743322
"4328" 865.4 440.863200149572 565.888977776407 483.824846589606 563.132617237317
"4329" 865.6 415.874549686444 565.241030208091 460.046142346734 566.333526787898
"4330" 865.8 396.149474763545 565.369880694544 434.674790927034 564.05987923243
"4331" 866 379.176151246233 561.11123054453 417.633140226127 563.875396869211
"4332" 866.2 366.500412151079 548.502901420522 404.629637088025 564.51709061937
"4333" 866.4 353.550611659535 538.179544253078 387.716365961449 559.180630863279
"4334" 866.6 338.062916073111 526.392561576646 370.203933474761 548.467803955641
"4335" 866.8 325.112906275704 513.72084829111 355.66742524156 538.217902219178
"4336" 867 312.483871832444 496.898378245831 340.707577832839 526.18622567996
"4337" 867.2 303.838941131041 487.401037430459 331.186635876942 517.529827866025
"4338" 867.4 295.098008248266 471.122060593672 320.888017125457 505.336838025491
"4339" 867.6 287.829723611275 457.340902268882 312.145298889438 490.077414377093
"4340" 867.8 279.10559895279 439.413949994059 300.85894410436 475.27553589455
"4341" 868 268.991227259092 423.093287563961 291.638470861568 457.844882572685
"4342" 868.2 262.82604773916 407.330814840278 283.175998454615 440.165673342858
"4343" 868.4 258.490321175236 386.146644322322 273.994784728341 425.266508340491
"4344" 868.6 265.304675363843 372.797334219652 267.999858640509 413.699316703148
"4345" 868.8 271.316091344854 366.902177633961 267.027191313299 403.645412879318
"4346" 869 284.623130654085 350.61087109521 268.699705280318 388.56229431449
"4347" 869.2 296.773590602762 335.044811116016 274.692836384442 373.332887538793
"4348" 869.4 308.831410856311 322.094511604777 285.424890748418 357.786373252406
"4349" 869.6 317.669212752923 312.069529688627 294.519303781582 346.031827134058
"4350" 869.8 331.81534278682 297.563718533681 306.56851333024 328.37199983252
"4351" 870 350.317288020764 275.992067951577 322.870683508706 308.477904820082
"4352" 870.2 368.935448701252 258.957550324271 337.305633985696 291.746121714572
"4353" 870.4 382.625603702788 247.170835821868 349.753207740977 276.634345560333
"4354" 870.6 396.224654734757 233.214498254801 367.57245916621 261.226314797783
"4355" 870.8 409.647610178651 220.800707302998 381.879162697482 249.364292479553
"4356" 871 433.804680513001 200.257715646994 402.026586701194 229.781701656115
"4357" 871.2 449.077253921957 189.661237958654 416.093010973614 216.029312920127
"4358" 871.4 468.135597391428 176.2113278571 434.110036959422 200.920003505704
"4359" 871.6 486.387112583249 161.111707539644 456.689150306865 186.775483654142
"4360" 871.8 509.573534368068 145.711777298811 477.544974372106 169.534590493297
"4361" 872 534.030965193485 129.942342504031 497.580087182132 153.605746118426
"4362" 872.2 558.302807018466 116.657398999249 517.221870834899 139.923228813907
"4363" 872.4 582.907790060021 111.190739500608 538.746126547098 125.446493101345
"4364" 872.6 603.670173446185 106.948000513472 562.455302078846 116.205023166185
"4365" 872.8 627.929932936518 106.766804432687 585.449391491363 111.310017176535
"4366" 873 656.048801521582 108.121649950014 611.346482298534 107.590979264987
"4367" 873.2 678.96626094635 113.807506920869 634.822280164875 106.736799887168
"4368" 873.4 700.901117821147 118.898058360022 661.50757613117 110.021182206999
"4369" 873.6 725.372188185404 128.679900520167 685.062189724265 114.844868220853
"4370" 873.8 750.960040513053 136.526973337361 707.304428931355 122.057614197173
"4371" 874 774.018482191329 147.471933711228 731.648097728306 128.894517550017
"4372" 874.2 792.737456568744 158.495718558052 755.869402193265 136.797884698169
"4373" 874.4 807.71357749647 171.409341140339 774.188237779393 149.755136660239
"4374" 874.6 825.498747129268 187.406944954682 795.075486164217 161.356640662807
"4375" 874.8 841.722685383601 207.909949509264 813.311565021755 177.298781361619
"4376" 875 857.773966839981 228.357854736865 829.915961685822 191.684680299584
"4377" 875.2 869.169555887332 250.855847340821 844.350391010727 211.111413903385
"4378" 875.4 878.827910865589 271.718106934706 858.31655969592 233.531980034583
"4379" 875.6 883.582856427389 296.651803195043 872.40912828059 258.019251004799
"4380" 875.8 885.202864486656 322.533287008442 879.345733960003 281.739735864317
"4381" 876 884.283233026635 349.876560069689 884.723807999595 307.531913395829
"4382" 876.2 878.195343661543 371.381927081988 886.27194203732 331.721043495191
"4383" 876.4 871.307865987484 393.859812495751 881.915809440694 357.056780634943
"4384" 876.6 859.158553552006 418.628325758709 875.466615463106 378.726202002583
"4385" 876.8 848.298736425988 438.612709706915 870.02928241876 400.529545038392
"4386" 877 832.311934031474 455.804362782891 858.220254472233 420.595328588887
"4387" 877.2 817.921366592584 473.090734362014 846.299296773519 440.981167136392
"4388" 877.4 797.508697204847 489.895216328634 829.399756466923 458.336107888587
"4389" 877.6 780.190264662754 502.895105757623 815.941694531668 475.75446876584
"4390" 877.8 764.457116091281 512.009549708682 796.011776141854 489.593965107391
"4391" 878 738.137630963481 522.693333042986 775.485363943592 505.328574036395
"4392" 878.2 711.984555745823 534.048037724647 751.063482467907 518.665196837571
"4393" 878.4 690.098666001335 545.678789805501 727.359144677222 526.967357273165
"4394" 878.6 666.165783140437 553.452660361537 705.608612092388 538.808274726043
"4395" 878.8 642.227815468103 563.726642839157 679.527802945262 548.486267642095
"4396" 879 614.95813400076 571.115151758586 656.583290145338 557.032222637645
"4397" 879.2 590.117944217107 572.698632324169 634.044174257453 567.173714877961
"4398" 879.4 563.742565680936 571.559692002076 608.557209213155 568.97167607841
"4399" 879.6 539.653525196892 567.974230126149 583.297877155119 569.226327887672
"4400" 879.8 515.125133927082 562.123557977321 554.404824504892 570.462725023181
"4401" 880 490.400437353507 552.681962269407 527.97956908678 564.995163376313
"4402" 880.2 464.532130447397 541.767426478188 502.697959802538 558.29488350022
"4403" 880.4 443.348040639766 525.910228326094 480.034101828147 549.975123813573
"4404" 880.6 421.95245984153 507.462864350123 457.529378261908 536.486810455541
"4405" 880.8 410.378196367798 495.078591239333 439.696340919896 520.158198645582
"4406" 881 393.06953790984 479.525204901831 424.392956473939 508.335778636884
"4407" 881.2 375.746612225526 460.911615323243 406.29619177142 491.610993050494
"4408" 881.4 358.714520402942 441.956227266211 387.920012420918 473.033704150597
"4409" 881.6 347.177878359939 419.246593761982 369.875834045382 454.941922267517
"4410" 881.8 336.078226967355 397.271750105985 356.496928411685 433.089963496626
"4411" 882 330.05473523793 373.633288838091 344.742894183442 409.921876862425
"4412" 882.2 324.421461487765 346.46284809803 333.870663577405 386.721674043831
"4413" 882.4 322.110606878817 318.090294233598 328.385463222895 364.537170203991
"4414" 882.6 325.222564404084 293.534278958022 321.039941976782 341.165283446439
"4415" 882.8 329.321598867298 271.954369589592 321.69958671955 316.358466273067
"4416" 883 333.666701180338 245.867807145401 328.313150576977 290.450722152419
"4417" 883.2 338.007588623976 228.36226375348 331.42491206503 265.31194988958
"4418" 883.4 339.763443781272 224.672759870758 330.850439986281 259.34825695169
"4419" 883.6 350.544546435165 209.252235606036 332.765218622372 248.205074403103
"4420" 883.8 363.553322751033 192.584255674189 341.587177049963 228.738353465282
"4421" 884 378.392686258899 176.041220616381 354.363414554273 208.419900035878
"4422" 884.2 398.794736752613 157.948684974831 368.629449364422 186.301502046481
"4423" 884.4 419.984622845179 142.735653020424 387.757102559476 168.258964372068
"4424" 884.6 439.30392461434 132.365961655627 404.479146959027 152.873553124584
"4425" 884.8 463.11089908444 122.619629872673 425.634899617325 141.104663704259
"4426" 885 488.734266106035 119.326166061144 446.189776273086 129.838181736726
"4427" 885.2 513.258385696877 121.523423661266 465.905564474513 123.88695305082
"4428" 885.4 537.019698726485 125.563175324234 490.358439948018 118.05004134697
"4429" 885.6 553.502363274365 129.992376219463 513.703823187898 123.328969374458
"4430" 885.8 576.487626029012 141.172496837881 537.09313647899 126.361375983463
"4431" 886 597.127113859212 156.148165458276 560.258843584289 133.180686030703
"4432" 886.2 616.72221012367 171.534992011155 582.660942245006 145.308704825761
"4433" 886.4 632.552500183251 193.388877661223 603.114219930527 159.224735508417
"4434" 886.6 644.816864120232 208.575350360283 620.847162273263 176.562237847927
"4435" 886.8 658.110160180654 233.032840609301 635.435895385212 197.835165849311
"4436" 887 669.279592843675 255.882063508444 652.317841139522 218.329795376263
"4437" 887.2 678.673999153651 280.751911140913 663.789244320371 242.757589921313
"4438" 887.4 681.735762980843 307.923449644277 673.17732503109 266.069890806616
"4439" 887.6 683.372432525673 330.897382991446 679.342995842099 288.554053617856
"4440" 887.8 681.294951035655 355.104453853788 681.902002679441 312.296686238246
"4441" 888 682.821155509366 375.9313156001 681.309809990634 336.476703495747
"4442" 888.2 683.743013757938 402.917438561697 682.874214020581 360.819251844041
"4443" 888.4 681.796577334306 426.670559169173 685.4457474131 384.688986993987
"4444" 888.6 678.624471144971 453.49234082499 686.115083319077 410.465285161487
"4445" 888.8 673.786602766275 478.62555431563 681.617123078778 438.694080825853
"4446" 889 665.433421456518 504.568239128354 678.960073294854 462.832698513144
"4447" 889.2 657.060731100303 523.284693746594 672.002784867315 486.958304811122
"4448" 889.4 643.788880456414 546.897361826288 663.059468365627 510.191971044974
"4449" 889.6 627.32248570938 569.084158141108 654.524592412175 528.422998436418
"4450" 889.8 609.245240778381 584.540377808273 643.264008096116 548.872054485886
"4451" 890 598.587375593122 592.549176790806 628.220131742297 568.390683532666
"4452" 890.2 582.167411739126 604.635989632072 618.012087105943 574.920731104644
"4453" 890.4 565.993786857834 620.308384119141 598.689218827995 591.694834432937
"4454" 890.6 547.330685179397 636.25391358757 578.354918120133 607.183823199107
"4455" 890.8 530.038003493945 650.314038587811 561.316597383219 625.581649126344
"4456" 891 521.514122604712 652.748524795727 553.0106525004 632.909668345505
"4457" 891.2 518.65620012942 650.431379760782 551.675149982997 633.19261160874
"4458" 891.4 511.786155689347 651.051845963947 545.781723705723 636.848888952894
"4459" 891.6 503.585596995434 647.936484643595 538.966825599167 641.892915637036
"4460" 891.8 487.261810637791 647.244224025292 535.368501491964 646.194613669132
"4461" 892 480.368359534912 644.019359606592 524.471884807527 644.499743407328
"4462" 892.2 475.430653099307 639.938566948257 511.343616001665 645.285338561272
"4463" 892.4 460.896047591356 634.469443151775 498.042799454888 644.301042795956
"4464" 892.6 446.226811886771 628.945387039381 484.24535138815 640.89116441077
"4465" 892.8 431.921460480338 621.573848075552 468.025181521844 636.081257671795
"4466" 893 420.288927078634 613.634733946086 456.251819696564 631.897651828514
"4467" 893.2 407.257382306128 603.43735074669 442.291468812832 625.822329381112
"4468" 893.4 395.103208702478 593.80120012049 427.762651488142 616.204147190648
"4469" 893.6 383.322950776405 583.085405058181 412.905161617849 607.075693676342
"4470" 893.8 370.256768784393 570.653226952627 400.166734326689 597.155745456215
"4471" 894 356.52022497063 555.583735025376 386.4072986618 587.106967960188
"4472" 894.2 347.87087261707 541.667685418363 374.396529868577 573.132494013744
"4473" 894.4 336.769424803726 526.307563446207 363.311592099611 558.070273052882
"4474" 894.6 324.554588750544 508.721256213105 348.891693938715 543.204543764742
"4475" 894.8 312.905448292694 494.080595719642 336.105840727004 527.53712403451
"4476" 895 300.677819050012 478.276974736956 325.694105828578 510.003438931484
"4477" 895.2 290.327887725377 457.289266193407 310.795020312134 492.466851137298
"4478" 895.4 280.758151540085 437.504068723945 300.385709447668 472.654605290273
"4479" 895.6 273.329227735512 417.342472812479 289.741328762063 454.659881053743
"4480" 895.8 266.066699957646 396.462151153157 279.855414665439 435.867206414221
"4481" 896 259.504533561844 376.094913295927 275.215157215236 415.250811859755
"4482" 896.2 258.044693253273 359.524515661195 268.315806258911 398.233880182304
"4483" 896.4 257.34317434226 342.138918005735 262.286165903967 381.655445568005
"4484" 896.6 260.700148382921 323.773174050753 258.823559923153 364.216579840747
"4485" 896.8 267.000974948365 306.356363231139 259.447700910598 347.289081073513
"4486" 897 274.732364178621 290.94802656027 261.351669646276 330.371670393905
"4487" 897.2 284.092412324487 274.020982278229 267.779252826038 314.553331282495
"4488" 897.4 291.506643544887 261.19248143559 273.68066710091 295.673617569667
"4489" 897.6 301.844092350398 245.686871269945 279.359754359643 280.046107355695
"4490" 897.8 315.639786536788 229.232918097546 291.206623217326 264.026689469664
"4491" 898 330.326099478579 215.271681387774 302.193724215995 247.124827250724
"4492" 898.2 341.838715198635 205.64099328093 311.996574607691 233.586891479863
"4493" 898.4 358.036799682515 192.313097290892 326.186785908276 219.494839285997
"4494" 898.6 375.330866940337 180.109810036077 342.705580621163 206.426626135261
"4495" 898.8 393.08853548623 167.280070221615 358.565684115707 190.561655736183
"4496" 899 409.943086895543 154.430157570094 375.533408525746 178.457706863775
"4497" 899.2 428.320190069836 142.352164026712 393.138483203663 166.791027010565
"4498" 899.4 445.95440938676 132.001642931298 410.493412526622 153.29616411289
"4499" 899.6 464.292540245187 120.446695925909 430.378276366074 140.063408364566
"4500" 899.8 487.769261822272 106.989895205347 449.556328135611 127.260376386218
"4501" 900 508.37574388925 98.4542109804687 468.626464946536 117.264441315655
"4502" 900.2 531.475847753082 93.4301345048618 489.198805330997 107.385212613088
"4503" 900.4 550.733802479751 90.0583895356326 512.732883764182 99.237679796857
"4504" 900.6 578.237666929685 89.0389256878119 535.0819479757 92.9691895505598
"4505" 900.8 603.405554987559 91.1318312035499 557.312660485192 88.4578169013096
"4506" 901 622.982306788704 97.6946066946364 580.894769583733 89.8257685394251
"4507" 901.2 643.398867588953 105.090864438601 605.402947942208 93.1364399974275
"4508" 901.4 668.514702047738 116.691923659224 626.502520535116 100.635063629796
"4509" 901.6 690.928056847468 124.5594967977 647.046815979928 107.76807119531
"4510" 901.8 713.333582290712 134.899099056712 669.91431467644 117.153509744307
"4511" 902 730.707057324796 145.421771544879 691.309731039566 122.929915858499
"4512" 902.2 746.196018471727 159.03659580714 712.973372220171 136.956532266103
"4513" 902.4 763.93648829105 176.387792044782 731.51484664928 146.382021069113
"4514" 902.6 778.504238363487 196.924458605732 748.728391503233 161.543662705114
"4515" 902.8 792.677914747142 210.639228814708 764.309740855383 179.547908368399
"4516" 903 808.157204168034 225.234407936129 780.054830935129 196.988929860153
"4517" 903.2 825.854326852831 244.968216604372 797.110621999812 210.09133693454
"4518" 903.4 840.815790819087 263.468865261746 811.220676115908 229.262913991918
"4519" 903.6 850.175204794356 279.714251212808 828.359807425164 246.948912472978
"4520" 903.8 863.225919055546 300.228519589288 841.916688325742 266.358911372027
"4521" 904 873.533934827723 324.754884104637 856.215198000956 287.184571187392
"4522" 904.2 881.045970436234 349.144109908011 866.587381112641 308.141091469427
"4523" 904.4 884.549476798711 371.610655325725 875.914317105334 329.476794253527
"4524" 904.6 886.327499133701 395.729735007536 882.521308960636 352.879455438547
"4525" 904.8 884.077570328328 417.317786918957 885.263957498203 375.181907325841
"4526" 905 879.609871497708 434.973081730627 885.201156564302 396.500497836245
"4527" 905.2 865.550583891636 457.426193332605 882.408974464561 418.365887205051
"4528" 905.4 851.693112067716 477.004951903053 876.482896951422 439.631153843328
"4529" 905.6 835.144419508423 492.177728179167 864.116026037505 459.28578947241
"4530" 905.8 821.159532886277 501.53615707211 848.979460607981 475.062469599013
"4531" 906 800.895523634702 515.360190856762 835.911912547241 487.893320905244
"4532" 906.2 782.950499511779 524.457631993553 823.061860492705 500.287457911645
"4533" 906.4 769.375934470261 530.365077520782 801.650955121957 509.941848160683
"4534" 906.6 749.20220608953 534.389297981463 785.85871958881 520.327816555895
"4535" 906.8 727.711368960659 535.807726984115 766.344774625163 529.333769388856
"4536" 907 703.453664809254 537.799419313189 743.47791635574 533.315318061858
"4537" 907.2 680.566548206138 541.010232608987 722.855390713186 537.715316708636
"4538" 907.4 657.524724099068 540.351996682656 699.816159611339 538.108399447081
"4539" 907.6 636.378060374745 542.248877508359 678.856060663052 541.586161896285
"4540" 907.8 612.219985364487 542.500770213438 653.919145034272 539.818741403025
"4541" 908 587.707452217336 543.031449964148 631.184499667381 542.777672441771
"4542" 908.2 566.863463499096 537.882674790351 605.734720221108 541.967841461918
"4543" 908.4 541.458687819484 530.369311309632 583.072772292472 540.991999468313
"4544" 908.6 517.592325688401 519.937090070127 559.227971998138 534.517236267355
"4545" 908.8 497.042847752447 509.569897448803 536.836938634556 527.695887997641
"4546" 909 485.721367735948 500.065499579537 518.51867945236 518.891000184725
"4547" 909.2 465.768102946888 482.930575782047 500.79316706897 510.705533912905
"4548" 909.4 447.384444834284 467.683114841501 483.801823735418 495.863568455878
"4549" 909.6 432.560402162575 448.770856606631 465.181051586777 482.737454651907
"4550" 909.8 422.68834916396 433.355785634322 449.144557655366 466.989617373151
"4551" 910 409.646985235176 413.451073389184 433.455037214987 446.949314711828
"4552" 910.2 395.722542143888 390.709493639553 417.54141282925 423.566619052143
"4553" 910.4 380.30958828391 366.421825555252 401.442282871504 401.042633256395
"4554" 910.6 366.756485005915 342.20324041847 387.407988194115 381.197301461647
"4555" 910.8 359.130055979496 318.748655881663 376.090893918933 358.054619883555
"4556" 911 351.695923651185 293.61222543138 364.369656581273 334.727436917566
"4557" 911.2 350.804316906914 268.686849276512 356.024354329455 309.655245787815
"4558" 911.4 352.323419898007 244.572377134871 350.806493423134 285.133003336074
"4559" 911.6 357.73052583472 221.169709854474 352.280898466312 261.993120897792
"4560" 911.8 363.474237742718 195.583083926131 353.611277683559 238.000567858642
"4561" 912 371.535058749228 173.653402051877 358.967972589329 215.640980097556
"4562" 912.2 378.266176815781 153.431068663468 364.249181522443 191.450250738665
"4563" 912.4 391.296562161545 132.183945071292 371.747733979821 169.211418668218
"4564" 912.6 404.634910925983 109.767164386884 382.511144173022 147.63694338764
"4565" 912.8 421.423932068771 91.9114874620602 393.211333372968 125.653359338351
"4566" 913 436.086831830957 80.9184176646664 406.378569994769 106.914520852336
"4567" 913.2 456.729503948081 71.8261332839662 422.270238096879 91.8672250879542
"4568" 913.4 479.3984384793 67.0821260115873 440.201900526751 81.0773418538744
"4569" 913.6 500.703130563099 62.6974366360709 460.789437059135 71.1999243647543
"4570" 913.8 524.365335638945 63.5385929480912 481.172507136309 67.5776731878393
"4571" 914 547.196515536096 63.55952345206 504.917610431988 64.8677858808795
"4572" 914.2 568.315409384484 67.3292004159817 525.193394536441 62.6957708892458
"4573" 914.4 590.281348011274 73.8195010609966 547.454235121765 64.1151647784555
"4574" 914.6 611.24357440598 80.2852407002158 569.069639038854 69.4320013455759
"4575" 914.8 632.500513618641 89.8768514150639 591.649797776598 76.8385898797518
"4576" 915 654.787108350024 100.648004010707 616.223702400694 84.6001047702786
"4577" 915.2 674.268083835251 113.507778551804 636.432288628691 92.0404914199456
"4578" 915.4 692.255913113001 126.011408655539 658.983438590774 102.614038465388
"4579" 915.6 712.101249556748 143.828798890981 677.772720461391 113.27252305998
"4580" 915.8 729.768294356302 160.454917145489 696.080746556462 130.318627057111
"4581" 916 745.113305945253 180.639728943941 716.559272225712 146.172651592726
"4582" 916.2 761.044281816631 199.154591501942 733.848813108238 165.853596568377
"4583" 916.4 774.739027330206 220.295188633265 750.987541709248 183.591951821411
"4584" 916.6 787.972093384838 239.771870841267 764.721895820946 204.333955790862
"4585" 916.8 796.947723395123 261.216565765419 776.532012613416 226.31527037229
"4586" 917 806.579922000984 283.303362013719 789.287670908971 243.626983168787
"4587" 917.2 812.901992758447 307.211391162536 799.161238125671 265.32344810757
"4588" 917.4 818.378330500561 326.229832217355 805.891446083369 287.372838626898
"4589" 917.6 821.597278888209 346.116679444802 811.984109914528 306.22622326642
"4590" 917.8 820.965126843872 370.087498765603 817.431520141868 327.398556730472
"4591" 918 821.141132611477 393.206341158274 821.15650377011 350.97654840814
"4592" 918.2 817.488333396819 414.734081487337 820.273622653768 375.358235280411
"4593" 918.4 815.502752401013 440.065761499646 818.876131200714 400.060098355691
"4594" 918.6 808.879740221785 464.28141721521 818.343338641782 423.293245703829
"4595" 918.8 799.816191538293 488.410628867666 814.230858324116 445.057645110463
"4596" 919 786.874334309689 508.459380808283 806.170933357117 470.226816329666
"4597" 919.2 775.38349821545 527.313352384703 794.620718315867 491.364102965033
"4598" 919.4 761.239544704486 546.713075650767 784.887154690177 512.661269374232
"4599" 919.6 745.632927523112 565.24235512398 772.006622929847 530.84595334477
"4600" 919.8 729.503250889543 581.559162647378 758.413705798871 549.500244997635
"4601" 920 713.24279560193 594.888067039947 744.348507429525 567.168199085941
"4602" 920.2 695.577064121649 611.204479220652 727.335040676884 580.054951103861
"4603" 920.4 677.894199415578 623.852094615579 713.222870393069 596.358177175019
"4604" 920.6 661.353941358014 630.845860896688 694.286890317221 608.706139737444
"4605" 920.8 640.223017856187 638.144483376354 677.867973788267 621.303849590677
"4606" 921 620.330174759103 638.964633619307 657.835459897266 630.513799080597
"4607" 921.2 596.993658502022 640.045817483126 639.889757429047 634.388920078827
"4608" 921.4 578.321580685923 640.830007661522 619.969615411194 640.231296376056
"4609" 921.6 558.341020075774 638.053187244643 596.811475096019 639.128740360958
"4610" 921.8 536.60612967914 635.107089186496 577.898445435155 637.910601408816
"4611" 922 513.876451242845 630.592310107045 557.288233476566 638.781898610143
"4612" 922.2 500.421138050681 622.92433257056 536.563906832294 635.156125702382
"4613" 922.4 482.949441487549 609.419915786087 517.271634992504 628.618973896228
"4614" 922.6 463.944267938086 596.317431161403 498.482626916566 619.215755982688
"4615" 922.8 448.233534148 581.576723686601 480.740925501099 606.377301181501
"4616" 923 431.742784288678 565.183155009163 461.850765230671 593.576818123892
"4617" 923.2 416.398115236821 547.049659491309 445.653642765307 577.270933987414
"4618" 923.4 400.454795323489 528.018737952339 428.300439647724 562.94092494872
"4619" 923.6 389.957400977089 511.497250996896 414.950773171928 544.465162276607
"4620" 923.8 380.312229783068 494.053202657954 403.367436475586 525.485468169554
"4621" 924 369.945685704028 471.461787998293 389.073964598924 508.340073370214
"4622" 924.2 360.952849510666 447.942713354441 378.725595640322 485.966016336612
"4623" 924.4 352.530609248234 426.637396863035 368.366539234814 463.730599837915
"4624" 924.6 347.067414995828 399.804116942472 357.279798593583 441.574032307599
"4625" 924.8 340.790433443804 374.337502955132 351.332927882101 417.308469566626
"4626" 925 342.173991486688 348.420091147405 344.146230654154 393.39854651797
"4627" 925.2 342.990087491297 324.561682805029 341.887007197443 368.192728425534
"4628" 925.4 347.839390772005 303.506168745503 342.570686003453 341.408007149367
"4629" 925.6 353.732864594711 277.860273072023 345.347904089113 319.694386629651
"4630" 925.8 363.917287153588 251.808406748446 347.756091906193 297.59600332571
"4631" 926 373.369579642831 228.054916670369 355.165803797204 273.002993787331
"4632" 926.2 386.566049962516 206.592702227246 365.518497985604 247.721857616497
"4633" 926.4 401.059592740549 188.253095739446 372.766257391351 222.114304540891
"4634" 926.6 416.895588258326 177.598372649124 387.573706997038 201.850661564462
"4635" 926.8 439.596128812871 163.381159116426 403.945655908383 186.161362505647
"4636" 927 460.39301077457 150.760247040319 422.92998112259 172.68855812266
"4637" 927.2 478.985293652067 140.043051473687 443.267567617094 157.486281325424
"4638" 927.4 502.454780229383 133.212599433974 462.371344705305 146.851877040638
"4639" 927.6 527.653019491411 127.154317231729 484.609563220531 138.322077261701
"4640" 927.8 545.466775408674 125.178073957133 506.456938932323 131.357039192586
"4641" 928 570.374191290775 126.661283173104 530.51688798002 127.430137636206
"4642" 928.2 598.310465278429 129.154808206281 553.426238456827 125.373427366356
"4643" 928.4 623.303245401892 137.537324376126 577.876139392777 125.293568611159
"4644" 928.6 643.255785392069 147.231244748939 602.442678826913 129.774259261789
"4645" 928.8 654.324638336142 155.757676291299 621.297159914869 137.491211751542
"4646" 929 670.980469320006 171.582797019846 637.986567290499 145.017221400148
"4647" 929.2 689.549219717306 187.71816750527 656.697133729029 158.264267793436
"4648" 929.4 703.633967801005 203.216950395302 675.348280012642 175.296707877963
"4649" 929.6 720.177871655365 219.718157075392 690.240323300795 190.573380836292
"4650" 929.8 734.444730117986 240.285115667199 708.661370749412 207.16565489714
"4651" 930 747.391991156673 262.482213280163 725.117023272482 226.737363626367
"4652" 930.2 756.033682078918 284.343989859169 738.541321082459 246.146523199583
"4653" 930.4 764.499235236805 304.180176067209 748.399832662101 267.110832596868
"4654" 930.6 769.711848522283 330.388741655263 759.791795382865 287.543806359065
"4655" 930.8 774.117256752253 354.745322728506 765.797837399419 310.155138344705
"4656" 931 775.69266998805 376.146717501586 773.048063107962 334.862162517377
"4657" 931.2 778.698681294807 398.615389795718 773.632345849798 358.960058900335
"4658" 931.4 778.881050505279 423.728575426214 776.362010899117 383.671549379084
"4659" 931.6 778.856495754008 450.284267416208 778.606512717309 408.465948595141
"4660" 931.8 775.045772122625 474.024058655324 780.001293768382 431.877783472628
"4661" 932 770.125881643071 495.46571803221 777.250782753603 455.627447112048
"4662" 932.2 760.792235820245 520.265664855508 772.578109213179 479.308296854321
"4663" 932.4 752.009952300679 545.085704304162 768.60839135518 504.324378063674
"4664" 932.6 741.043429240308 564.303745631054 759.413690042318 528.065558930846
"4665" 932.8 727.793136932152 583.998707750215 751.217970700263 549.548634505768
"4666" 933 710.531317412595 605.506058498886 738.734032096884 566.806182420061
"4667" 933.2 699.437697129528 616.896963308639 727.096624502511 586.076200578008
"4668" 933.4 685.259776548039 625.241130910635 717.53289213138 598.712815832534
"4669" 933.6 669.721221206855 637.726151600961 700.484716067352 610.631060529738
"4670" 933.8 657.70454041456 649.016764521032 685.940687333802 623.105135780155
"4671" 934 655.244283684085 643.856813208285 686.270368115228 624.223412206797
"4672" 934.2 648.755379934515 644.713138579559 684.239988505541 625.650909531683
"4673" 934.4 639.331663513464 651.287915756574 674.260558662159 631.38006724825
"4674" 934.6 622.640867069832 658.551989065349 659.516486682754 637.385490962273
"4675" 934.8 609.947190801342 662.366118692344 645.665769730338 646.279013511786
"4676" 935 596.881384555261 662.737920973851 632.85103157631 652.267883439782
"4677" 935.2 584.798362006683 656.281655163194 624.695998968556 654.405944259079
"4678" 935.4 571.530880695974 651.687699673129 608.929121740924 657.726762291102
"4679" 935.6 556.72185503473 646.037616107733 595.448857317744 654.68625827731
"4680" 935.8 543.972930724998 640.647208422346 581.14894150391 650.351966451997
"4681" 936 529.822372752818 632.948228954626 565.223546853612 647.008836154577
"4682" 936.2 512.463206387323 624.066726294781 548.142019317937 642.269624683772
"4683" 936.4 499.71921119366 615.256845583096 534.001912943873 635.773228108133
"4684" 936.6 484.690788387908 604.053073070493 519.845491737464 624.639889211102
"4685" 936.8 469.982130671654 588.141845169446 503.81433675282 615.37256024013
"4686" 937 458.365519083796 575.217458258041 486.762298037355 603.990883203531
"4687" 937.2 443.45556152456 562.250437561573 472.781129657991 589.735120577456
"4688" 937.4 423.521348400627 546.410417230897 458.333142216355 575.455657904721
"4689" 937.6 407.87945929706 533.763653788865 440.346662048904 561.858145850248
"4690" 937.8 394.98998559685 526.519898472271 426.216615268853 549.016076553413
"4691" 938 375.143547682109 516.917046621029 412.036968413951 537.121626048108
"4692" 938.2 355.318654596325 505.08195079828 391.758583926889 526.413972383586
"4693" 938.4 339.492252949978 496.119438124319 373.544006798463 517.614319165964
"4694" 938.6 318.836253857015 486.928680552705 357.169953333894 506.175180188518
"4695" 938.8 303.044222068484 474.32151152906 339.608296645976 497.177375147648
"4696" 939 295.22775750124 460.683979493211 321.776285594622 486.91915993787
"4697" 939.2 289.201923382688 443.076288823195 309.649540137738 476.834923344426
"4698" 939.4 282.661559828666 423.429086372475 296.458018201248 461.569386992277
"4699" 939.6 283.360630167596 407.631408682406 289.934888541249 445.799711483037
"4700" 939.8 287.393938705518 394.736841754201 289.413017854454 433.208932315351
"4701" 940 296.974532383959 374.918623435061 287.356025841545 416.012152108357
"4702" 940.2 303.732958610558 361.885816543522 290.079506851337 399.642884618816
"4703" 940.4 311.761064905781 345.711818250597 297.647081840791 382.319196776836
"4704" 940.6 320.175700804572 327.865335881007 305.007419426468 365.296628774133
"4705" 940.8 333.350576714733 311.913136663161 312.833098364202 346.904687661454
"4706" 941 348.535929479564 297.571462481544 320.034414272033 331.526800695098
"4707" 941.2 363.681556735557 287.632856847561 332.008615593334 315.534240709645
"4708" 941.4 376.487793168372 283.956655496653 342.570669187213 304.488600670914
"4709" 941.6 396.109528333221 276.018095972486 356.23773916762 295.750561808189
"4710" 941.8 413.319814552991 268.148932641954 374.426419088995 286.272658604313
"4711" 942 424.863497185745 260.094944528986 388.432658735573 279.488413707036
"4712" 942.2 442.053860064858 251.61031350717 405.778140891337 270.50942905473
"4713" 942.4 461.933809115975 243.818209003969 425.268436302902 259.492499366537
"4714" 942.6 489.342777708825 233.893033482945 446.879568121517 251.967691416836
"4715" 942.8 511.390954604011 226.055733677728 468.100702093215 239.564628850162
"4716" 943 534.643972635131 217.727933338551 496.404054421627 232.431657381657
"4717" 943.2 558.356951618891 213.269372404785 520.609113023662 222.631671705484
"4718" 943.4 586.579647091459 210.446133903118 544.340859212664 214.452794172238
"4719" 943.6 610.798184526882 213.099655170239 568.127614213691 213.034614686821
"4720" 943.8 636.57486179966 216.14144121098 592.603626682959 210.462944711291
"4721" 944 659.897685129553 224.366030668263 618.68584142604 212.651404496067
"4722" 944.2 683.169367654147 231.409144515429 642.242760930978 217.282990930974
"4723" 944.4 705.05655825275 243.477565412685 667.711788685369 225.397014199434
"4724" 944.6 726.847658532212 255.021567179361 690.379143648511 235.950809152824
"4725" 944.8 749.145198269606 271.926496432104 712.550170048242 244.762768116618
"4726" 945 766.759064483419 288.970633277677 732.839008499671 259.54441089659
"4727" 945.2 779.825099507366 304.236784411424 751.961334099749 274.092619678531
"4728" 945.4 793.43172475477 321.81923079531 766.665028522482 289.744757916813
"4729" 945.6 804.197793610685 345.228390940697 782.071830536595 306.324077685353
"4730" 945.8 811.732488057933 364.541208531047 793.213227437597 325.947531368035
"4731" 946 815.321673724141 388.198873931887 805.624906659332 345.789290526605
"4732" 946.2 819.461029974521 410.730845786222 809.753985430102 369.852329634387
"4733" 946.4 821.153296491347 433.134395907232 815.037513971214 393.080982733302
"4734" 946.6 822.686744093801 457.568746668266 817.621775478728 416.35984395567
"4735" 946.8 818.810140482163 482.224066381239 821.839395381497 438.613337221685
"4736" 947 816.627415802024 503.52045929706 819.915683784272 464.536385929614
"4737" 947.2 808.656335156216 526.333989506442 818.086577740375 485.260712494986
"4738" 947.4 797.576837815753 548.76479896033 814.229096802667 507.774086403067
"4739" 947.6 784.888682464201 562.137195282952 806.494611926526 528.262769791569
"4740" 947.8 768.622215988325 575.923594697059 797.509472706099 545.615822061452
"4741" 948 752.074316692901 587.882406686001 782.37880214155 562.179776790326
"4742" 948.2 733.094426145236 596.49820361229 768.321276978647 574.390855596528
"4743" 948.4 711.753333206913 601.59026852468 749.704003499331 586.12565352709
"4744" 948.6 691.1797953538 608.575875976355 730.285488900711 595.38753488225
"4745" 948.8 676.267485492384 610.531520160792 714.666870969305 601.293654521398
"4746" 949 654.165270901506 606.007410005091 697.550601973668 606.273299356742
"4747" 949.2 636.280524784366 604.554212476897 676.761157965526 607.2353351919
"4748" 949.4 615.665697183454 600.632387179803 655.579770795555 604.516090998958
"4749" 949.6 595.66118467654 594.308987756993 632.729543589729 603.450525993753
"4750" 949.8 571.963563397605 587.403141637242 610.206995430291 600.168347046183
"4751" 950 548.689164011083 574.949247430141 588.59227531481 592.244626757765
"4752" 950.2 528.368447298004 566.037705927839 565.122742237342 585.29688881516
"4753" 950.4 509.697982922668 553.906540647753 544.315674914493 573.963286102619
"4754" 950.6 487.419731159746 541.193214729339 523.49065933341 563.27914447446
"4755" 950.8 467.830809703536 526.367358526498 501.820829432576 551.288340673573
"4756" 951 447.032546968737 512.834866428415 480.956887716195 537.344220447236
"4757" 951.2 427.659545480319 496.990419316388 461.542150264472 523.329913885161
"4758" 951.4 409.366588798544 482.52028967458 441.993594185757 509.940296828698
"4759" 951.6 392.780216876213 468.070074134309 423.651051994257 493.768845617336
"4760" 951.8 373.58565215356 450.822719113541 404.768643531818 478.840463739944
"4761" 952 355.143324169348 430.802618230302 385.656385901905 463.18307732182
"4762" 952.2 341.646867093382 412.300143003648 366.880980733171 445.305188796422
"4763" 952.4 328.38434948908 392.539546739251 352.311389536328 425.356980410065
"4764" 952.6 314.905198276192 369.325261831497 336.668661271746 405.776763841331
"4765" 952.8 305.87884518396 349.064310254231 323.910132417419 382.737739801293
"4766" 953 299.866697441267 323.9435714756 313.418436464554 365.498814540463
"4767" 953.2 294.55440590923 301.420375579721 305.263810235254 343.859806921792
"4768" 953.4 292.231390194494 277.379732834816 300.045208290464 321.978842101177
"4769" 953.6 291.071386557673 254.68867624381 295.57797675509 294.948710822201
"4770" 953.8 295.314568083625 232.177894783211 290.561594409594 272.393070592993
"4771" 954 300.849831353372 209.151557253316 291.450252480493 249.855359105781
"4772" 954.2 309.096302387196 187.276092480052 296.419095721724 228.549646997289
"4773" 954.4 317.8484266536 168.747068177987 303.084308008931 207.079862530688
"4774" 954.6 330.381249990632 149.325496506247 311.250937254041 186.607093148022
"4775" 954.8 347.623527127189 131.801501123402 320.571758242801 165.162265879161
"4776" 955 364.956428487908 117.751680635357 336.100983764673 146.686096797652
"4777" 955.2 386.911233605756 105.988949055575 353.956424126848 129.840773147284
"4778" 955.4 410.387982387371 94.0726167291075 373.680946147078 114.391410028825
"4779" 955.6 435.3296933573 83.05556481889 392.629393945113 102.593796169701
"4780" 955.8 451.323602860743 75.2117063427901 414.386571550735 91.6860263720137
"4781" 956 467.179490971682 68.005461356964 430.390075101271 84.6408545597956
"4782" 956.2 491.751172533284 62.0764939767747 447.983892627019 76.3112983295293
"4783" 956.4 513.389809295944 57.1798889734053 469.952988670633 68.8035564542635
"4784" 956.6 535.042114824929 55.4397149883271 492.106297847737 61.7143832211585
"4785" 956.8 552.44621295304 55.577192742667 513.406354729979 57.6634850751995
"4786" 957 577.239641797809 56.5339490716411 534.2319446328 53.8709860546636
"4787" 957.2 601.781531518831 60.4634567990717 556.982710220439 56.6906566378167
"4788" 957.4 624.507720057808 62.5198600516349 581.209386980755 57.4573426941428
"4789" 957.6 648.529111930169 70.5059709361811 605.644902047948 59.5917529957147
"4790" 957.8 670.259824310582 77.7901689822752 631.077962467588 63.5297921404717
"4791" 958 694.817996471326 87.4465447416737 656.098614357982 75.5115217970712
"4792" 958.2 721.230740302965 97.1158560450669 681.306935874481 85.0683147939254
"4793" 958.4 746.86113598166 106.146499909616 706.689199056603 90.3411762330504
"4794" 958.6 768.908008008866 121.488845598753 731.59025943427 98.9634394217506
"4795" 958.8 786.919395913761 137.31332972349 753.84570621391 109.397450530989
"4796" 959 799.117041483654 153.952412208547 773.333557078867 125.282583712985
"4797" 959.2 813.327652522029 175.512700062822 788.065236184222 138.138279074697
"4798" 959.4 823.210549644492 197.291722974744 803.225661450897 158.060538494928
"4799" 959.6 831.422951724331 216.800778659455 816.745251041892 179.038459900413
"4800" 959.8 837.949178487838 242.563426898078 826.176413618897 201.162133083038
"4801" 960 844.892704125007 266.279960932816 835.233753906375 223.178278648454
"4802" 960.2 848.530927856929 287.303122941254 840.520845303669 247.805558757474
"4803" 960.4 851.180404528133 310.135545402314 846.539579357319 271.307782769689
"4804" 960.6 849.812145316989 337.749464646719 849.549100453323 293.934159016634
"4805" 960.8 847.754717839679 361.938445546466 851.281496533481 316.844384773998
"4806" 961 840.898081976833 383.193891482285 849.381457764132 343.06683710714
"4807" 961.2 833.590938083146 406.612502674654 847.586239600538 365.133028213028
"4808" 961.4 822.384585117989 430.547391076108 837.076599507582 389.766797497639
"4809" 961.6 811.813352333106 451.147826406051 829.946146372351 411.011050368155
"4810" 961.8 797.888718200281 472.292684684289 820.446178250276 435.80731005252
"4811" 962 785.465806139425 491.714969310825 806.277366041615 458.750409776794
"4812" 962.2 766.129694782412 512.985808182329 794.286387176591 479.764649112743
"4813" 962.4 744.745829942017 532.536157489967 777.341635571105 499.440017609266
"4814" 962.6 728.047055592992 541.649593355414 760.951140763012 518.439244357778
"4815" 962.8 705.888123160038 554.079979932539 742.192900587447 533.716507058982
"4816" 963 682.127670055507 561.696561548742 722.075685432602 546.6963035568
"4817" 963.2 661.610294258387 566.389865908763 700.623458378441 556.014386065894
"4818" 963.4 635.567867687678 567.46597202624 677.574695685805 563.093072375352
"4819" 963.6 610.547856522187 570.652533998252 653.694298141634 566.055321877138
"4820" 963.8 589.616714330779 569.994800893684 630.205267245874 567.557695983215
"4821" 964 567.173190098525 569.085078457846 607.16893158421 570.607500083182
"4822" 964.2 538.415783249919 566.938192512646 583.08297016208 570.649875415869
"4823" 964.4 514.531287119289 563.977705381665 559.874990662868 569.594504929229
"4824" 964.6 491.949741041874 554.899374284315 535.592230005963 564.425904719217
"4825" 964.8 468.68775127716 544.909892862277 509.567254793751 562.929537969256
"4826" 965 449.288804298552 529.478518419775 485.396954606847 550.70885726724
"4827" 965.2 428.40243633055 515.074797653613 460.59898667843 537.215600704557
"4828" 965.4 408.090136577875 494.832146968187 437.632729718406 521.445382915516
"4829" 965.6 389.599135888286 472.278796288381 418.658257894517 504.500703365359
"4830" 965.8 374.51640640091 452.782024478167 399.171012083326 487.84919367917
"4831" 966 366.422243619598 432.452914097551 386.029221028482 468.289278707428
"4832" 966.2 355.763502596277 409.747718896408 372.303488915208 447.147098579795
"4833" 966.4 348.966205856698 385.646130696383 362.560496231479 424.96876656773
"4834" 966.6 341.767092328474 362.023624801694 353.016463551973 401.595783170959
"4835" 966.8 338.125199176783 335.461170248496 346.594129552358 376.532951773255
"4836" 967 335.211491681351 310.884744780896 338.849396483894 354.520422052144
"4837" 967.2 337.311480123717 290.466845195803 336.416042152395 331.887146148019
"4838" 967.4 339.212848389255 265.072855601776 336.199893690384 308.2967234127
"4839" 967.6 345.696170926475 239.763272524389 338.819945176086 283.793532034438
"4840" 967.8 352.80401426413 218.235185149585 340.005634186731 259.974921656807
"4841" 968 363.586236866401 200.095217047806 347.607482573459 237.169795533754
"4842" 968.2 379.089946292934 176.83367110569 354.41649583369 215.457706658849
"4843" 968.4 394.094144328998 160.647149824095 367.703121632168 195.325038867528
"4844" 968.6 411.26258838211 143.684096035562 380.465659067039 173.403780554792
"4845" 968.8 429.955188021905 127.819050420366 398.169081537233 158.028165534177
"4846" 969 449.610363592405 111.497073590106 418.663775261418 141.143568674393
"4847" 969.2 469.054543559785 97.3416228816063 433.757406858479 121.964814414307
"4848" 969.4 487.879149077829 85.297330545533 452.274756177061 106.60316679358
"4849" 969.6 511.423817557687 75.8835832804839 474.268160706348 94.3909332679417
"4850" 969.8 537.857769985667 69.0793294068537 494.869839155667 81.9309476545206
"4851" 970 561.238955769904 67.4546717239046 520.646050511701 74.6030485540273
"4852" 970.2 583.578546349385 67.0981621391355 542.09345255607 70.4853216319363
"4853" 970.4 611.082125149931 69.4709494907631 564.727895093849 67.554308660957
"4854" 970.6 627.104033833898 73.5000575256801 588.636340485619 69.1919995876214
"4855" 970.8 648.286974216431 80.4215844176446 609.179664360511 69.6461863281046
"4856" 971 671.005073511085 93.3722703634683 631.175295015267 73.9066640392568
"4857" 971.2 690.340756384696 102.50350179987 655.275670104336 84.4897314115977
"4858" 971.4 709.241543737808 115.462448873055 673.750763604064 93.9005480703737
"4859" 971.6 730.965813708215 129.227710205606 692.746185833022 104.915917461325
"4860" 971.8 749.961510754634 144.632872357018 712.043851223555 115.864167666112
"4861" 972 761.247640299499 154.507307138293 730.790808566291 129.13586704576
"4862" 972.2 778.031234535395 169.30102063543 748.913909552451 139.775208685992
"4863" 972.4 794.676211759258 187.866241875095 763.570165598967 155.992068521208
"4864" 972.6 809.799039115878 204.373461504572 782.156271676971 172.35800076807
"4865" 972.8 822.607856012971 224.122303443124 797.021379816615 190.671545383486
"4866" 973 837.264891201896 245.161195557078 812.796234954907 208.620035624447
"4867" 973.2 846.499751771645 266.528495050328 825.094507143582 227.897209915996
"4868" 973.4 852.447078726108 284.645108539195 838.843259586301 247.537786252703
"4869" 973.6 854.484985243249 308.730220179372 846.483226679033 268.229776100992
"4870" 973.8 854.584217842375 335.728817142152 853.130694297097 289.93209368465
"4871" 974 849.431287428321 358.877225660747 856.806679323568 311.421594516178
"4872" 974.2 844.780883625086 380.124920144825 853.556970201723 335.924931305972
"4873" 974.4 836.884774968455 401.829297694959 847.754943840802 361.79768930568
"4874" 974.6 826.862018416926 423.252218805982 843.104743660194 385.38806956203
"4875" 974.8 812.401452727876 448.153198233779 833.350761405657 409.266645951173
"4876" 975 795.589728137286 467.572081091297 824.491059657425 431.945929514855
"4877" 975.2 777.215248108392 481.587745661209 807.049104836758 453.356539667702
"4878" 975.4 757.585339443462 498.836273013074 790.99933331628 470.871625648894
"4879" 975.6 732.738163306368 511.054699307178 773.303796344183 485.987283431289
"4880" 975.8 714.716948890507 520.252067050184 754.03791042506 500.924507465109
"4881" 976 700.349386131714 525.544539411936 736.504473768983 512.8350272465
"4882" 976.2 674.68023372009 535.714659936835 716.406933848537 518.3989497839
"4883" 976.4 650.541910795291 543.5248769243 691.13653627959 527.565997759345
"4884" 976.6 626.99924235925 548.197454801344 667.154219593214 538.80184530994
"4885" 976.8 601.333745973929 552.354721488624 641.588840302479 545.47700609868
"4886" 977 573.541804927992 554.045421061553 615.592341391982 549.906003069234
"4887" 977.2 545.036751256927 551.195943685235 590.116378251171 553.808647440879
"4888" 977.4 521.377776984814 546.681345801114 563.012324908462 553.218906658466
"4889" 977.6 497.464205387584 538.082077358806 538.177705223191 549.89009284197
"4890" 977.8 473.997232117223 527.958390181043 512.868209480218 543.454649018748
"4891" 978 454.322627256564 515.329194189714 488.67565827348 533.736470908331
"4892" 978.2 431.214538785027 500.881238255118 465.055949636638 524.20253025182
"4893" 978.4 408.696493752169 482.564333136689 447.831566150323 511.087892736259
"4894" 978.6 393.085299089681 462.36356856834 426.239924552872 497.968891259283
"4895" 978.8 378.846486646967 444.004540130421 406.348922756489 476.853863423055
"4896" 979 369.834499817048 424.853347412627 392.300591314963 457.60060166148
"4897" 979.2 361.00627462086 399.185732548801 377.95809904784 438.332640194451
"4898" 979.4 357.41966288159 374.216868074415 366.989950437798 418.495719935766
"4899" 979.6 353.918855866963 351.863573817504 361.058317173102 394.85933699636
"4900" 979.8 353.56369155607 333.162951949896 357.70132866207 372.594585224772
"4901" 980 356.617684499911 307.53600410421 356.003053348776 348.76289210472
"4902" 980.2 359.660263504336 283.972340669029 354.769280507799 326.531741814781
"4903" 980.4 369.041961942293 261.894261445729 356.768862993888 300.054659938552
"4904" 980.6 379.239218061861 239.359709010523 362.028268748419 276.388642971833
"4905" 980.8 394.40268879577 218.65468131873 372.024983025713 254.186110588635
"4906" 981 406.441736558769 199.098972676026 382.13982650954 234.217189891669
"4907" 981.2 420.454970507937 183.101551806228 395.21271787705 215.350651612489
"4908" 981.4 437.543958010295 163.235123049226 407.722581609907 195.886243182949
"4909" 981.6 454.623832241336 146.389946987137 423.634690761091 179.262162607347
"4910" 981.8 467.666461763528 134.658296946193 439.890331113801 161.528452065883
"4911" 982 485.60572738127 117.969861928211 454.888621970479 146.947384701493
"4912" 982.2 506.610275814373 103.076828958677 472.401958608265 131.17207166658
"4913" 982.4 523.920344435771 93.3094166310668 490.129507046421 116.043461522989
"4914" 982.6 547.795427044601 85.8243399064026 508.594796441052 103.04101801947
"4915" 982.8 571.283081769769 78.2950134951566 527.21760043578 92.6590668704278
"4916" 983 589.510789203641 76.8642662165007 549.92024261476 85.1238366772022
"4917" 983.2 612.544784925769 77.2247488256038 571.039396453957 78.6390174770272
"4918" 983.4 637.771419659012 79.8040906012763 592.237240034697 76.9142189516598
"4919" 983.6 661.542511307444 86.6894036174965 613.918965208906 76.6463469979155
"4920" 983.8 680.145357445106 93.1391707642777 637.013478888835 82.1984446258354
"4921" 984 697.202459169427 104.476804598121 659.547781543098 86.6938537302292
"4922" 984.2 717.680652933494 117.912898984514 679.956388914826 96.6572520564516
"4923" 984.4 736.741139616259 132.965332516436 700.698226688538 106.080797809715
"4924" 984.6 750.72069815532 144.518671281204 717.446956367443 119.461324809227
"4925" 984.8 766.923553831052 158.044544846426 735.309418203021 132.479786255564
"4926" 985 782.133588639689 178.141751667251 754.832630476628 145.402246683044
"4927" 985.2 797.194338954157 196.987780936195 771.146610581291 164.17302511552
"4928" 985.4 807.268138816555 217.690258180667 785.98301504616 182.802344183915
"4929" 985.6 818.972285639354 238.488674182667 798.821683823966 201.674322915262
"4930" 985.8 826.262896894638 262.499856253237 810.139832770062 219.57274375306
"4931" 986 829.198341079364 278.607286301871 818.809278153456 241.781582228634
"4932" 986.2 830.919599965722 302.979144839147 827.65255504716 261.301737321306
"4933" 986.4 831.243443227941 327.066992489771 830.503731452754 285.870770223242
"4934" 986.6 830.84299635972 350.66290743991 832.138784883985 308.318444913386
"4935" 986.8 825.77727190561 369.810629487068 831.633349078107 331.35612795083
"4936" 987 818.509616784393 395.554792751354 830.051347403329 353.010358940519
"4937" 987.2 806.50987723724 418.29483628031 824.549544251892 374.336202652817
"4938" 987.4 797.293656109874 439.71448502415 814.699740326966 398.406326494622
"4939" 987.6 785.330942547696 459.128624063545 802.365989947044 421.941597520893
"4940" 987.8 774.469305619356 479.596573508158 793.371744314668 443.707028697885
"4941" 988 759.776812433509 500.072958842075 780.789657329306 466.703968326384
"4942" 988.2 743.939457363443 522.345838160327 770.3571080358 487.691706466722
"4943" 988.4 725.963665576724 539.129721158917 759.254510270759 505.570474940965
"4944" 988.6 707.754251324483 554.367214383279 743.619944720546 522.210981988609
"4945" 988.8 685.36358324502 563.396055730245 724.12396257511 538.655563570545
"4946" 989 665.554787417906 570.034571479074 705.023880158373 556.445133028401
"4947" 989.2 643.829419466942 572.648069209401 682.892574538503 563.660541496936
"4948" 989.4 619.654476057837 578.719623853776 660.65094840619 570.510316983032
"4949" 989.6 594.238174255715 579.76867159597 635.829594772365 573.444227047075
"4950" 989.8 569.383092246749 580.541424457018 613.610594643426 580.141878924698
"4951" 990 546.98684586048 577.316016390579 586.273893858802 579.343106547983
"4952" 990.2 520.465990177716 576.246015355538 561.874839038222 580.195446204991
"4953" 990.4 498.665973861827 570.550817613826 538.015964370067 577.877791906028
"4954" 990.6 477.607065057769 565.779069834086 518.058658680612 576.402185420173
"4955" 990.8 454.339901296277 555.376709960938 497.06797345087 570.647702341217
"4956" 991 435.688677178144 545.425838565325 473.013899061195 565.045413260493
"4957" 991.2 419.714533116761 535.040867871125 454.320498744665 554.031655275735
"4958" 991.4 400.93662766684 519.806607516996 433.637931843008 544.307758455524
"4959" 991.6 383.149610473789 503.299903991115 414.393438139646 529.627008384582
"4960" 991.8 368.872238858832 481.98819188911 396.244017247656 515.049304287683
"4961" 992 355.171412959752 461.081231386828 378.196113450744 497.354114720974
"4962" 992.2 346.438045517134 443.30964070962 365.914316232493 477.877477594436
"4963" 992.4 337.296835137164 422.259147592643 355.109955791548 458.254721730775
"4964" 992.6 328.023398866713 397.706608228153 344.687806734791 438.191169180816
"4965" 992.8 323.46134054718 376.825627469201 334.678122506658 417.903524949102
"4966" 993 320.08218790059 352.543546660141 326.529974343592 392.260900488514
"4967" 993.2 321.939583679834 324.597152947632 322.950077239554 369.063936564615
"4968" 993.4 327.260289309092 302.47708774517 320.613621805057 345.478349585199
"4969" 993.6 333.575292273145 282.216236225345 324.564851239446 322.164107804607
"4970" 993.8 339.697367628311 259.691806938478 328.620464163802 299.307934718994
"4971" 994 350.270368576562 237.795299145238 334.76043862528 275.85760307195
"4972" 994.2 360.606955491453 215.333242625568 342.550679267232 253.056525488175
"4973" 994.4 374.274053699691 193.784063088333 352.075768112755 232.147263323306
"4974" 994.6 388.839711806084 175.104583866689 364.282684470082 210.909278787036
"4975" 994.8 409.14593769629 159.454081041832 373.975298835655 187.999035024736
"4976" 995 423.035322311875 149.996655566185 391.324314639943 170.683421109058
"4977" 995.2 441.496242713686 140.353084362014 406.661517809219 160.617677319897
"4978" 995.4 465.054105748124 129.233401226664 426.986983776096 150.189577363453
"4979" 995.6 486.014260662519 116.900650203656 445.818253149759 137.882191353344
"4980" 995.8 506.916157744044 107.235305581142 468.270400482326 127.133605772864
"4981" 996 524.751951947096 98.8824570174982 488.237664043655 115.049621066106
"4982" 996.2 547.931482396949 92.5451961946225 508.046637182675 106.231607847425
"4983" 996.4 571.919479705458 87.9532359364846 528.663836670325 96.761398521309
"4984" 996.6 592.997941188485 88.5729201266624 550.741721987187 91.6342057069052
"4985" 996.8 616.510412190248 92.5367451372582 573.462294132855 88.3676694707395
"4986" 997 638.746051296508 96.5937891235007 596.607946692577 90.8052161899068
"4987" 997.2 659.768310426001 103.595674212327 619.549957204352 92.2167217632208
"4988" 997.4 682.092269489623 112.053718274073 641.929490989993 97.7147234773559
"4989" 997.6 702.633301403396 123.828103688381 663.092092098635 105.463779005648
"4990" 997.8 723.211420910587 134.911980708739 685.41114692677 113.021623792252
"4991" 998 740.17693526761 148.530389965223 706.554574234112 125.178306786394
"4992" 998.2 757.519753521085 162.237849758928 723.63138163778 137.640369350036
"4993" 998.4 775.014471656366 180.223422894663 742.799140808785 149.946224542437
"4994" 998.6 791.31956871643 196.428156929672 760.097550693033 162.804881637464
"4995" 998.8 799.401321942435 210.450519509927 775.157278066252 179.789841499343
"4996" 999 812.27116759075 232.587172758446 790.81132589232 196.814012213862
"4997" 999.2 824.110081878201 252.634415859656 803.122200034043 216.347242017069
"4998" 999.4 829.782414913083 272.519601046771 818.573933780071 233.364099791781
"4999" 999.6 834.179937738731 292.2594521909 826.802664565906 252.252888777481
"5000" 999.8 836.702087916622 312.309328834303 831.042061794603 272.309758591963
"5001" 1000 837.262516484934 337.187567406209 834.908104431165 293.640207281798
"5002" 1000.2 836.492522180468 357.991967880838 837.678760870673 315.312209496964
"5003" 1000.4 832.564689671204 377.250323117426 838.56699024367 336.18224040106
"5004" 1000.6 827.002009881367 402.653573504616 834.446920096434 359.203073604425
"5005" 1000.8 819.659717826271 425.365571870069 832.25108203581 381.794401302671
"5006" 1001 812.472510732335 448.265490017715 825.962785412779 402.907471652493
"5007" 1001.2 805.105181968032 465.82576637803 820.247561360449 427.389083998253
"5008" 1001.4 793.846031414669 483.884470606332 812.570615995878 447.165301921943
"5009" 1001.6 779.778296034441 503.919962477158 804.092342959028 467.030352812149
"5010" 1001.8 768.395941165163 514.674172091659 795.181422554258 481.672271550229
"5011" 1002 748.541126813499 530.604790951884 777.698000254368 504.484770745279
"5012" 1002.2 726.692204033156 545.364665902237 762.268925996877 520.826332092965
"5013" 1002.4 706.10287224942 557.113264292024 742.715576606738 535.392932097572
"5014" 1002.6 687.831865320316 566.954011686988 729.103295516196 545.977369436918
[truncated: 1,061,788 more chars]
