# Supplementary material for: Adaptive switch to sexually dimorphic movements by partner-seeking termites
Source: Sci Adv. 2019 Jun 19;5(6):eaau6108. doi: 10.1126/sciadv.aau6108 (PMC6584256; doi:10.1126/sciadv.aau6108)
Supplement: Data file S1 [file aau6108_Data_file_S1.zip › Dataset/CfNaturalTandem/170627_172_11-position-fixed.txt]

"time" "x0" "y0" "x1" "y1"
"1" 0 765.038596491228 502.501754385965 911.013333333333 249.796666666667
"2" 0.2 756.874587458746 544.438943894389 924.919254658385 276.521739130435
"3" 0.4 741.308196721311 578.363934426229 931.040372670807 296.552795031056
"4" 0.6 720.993883792049 609.336391437309 929.106796116505 323.747572815534
"5" 0.8 694.02752293578 634.804281345566 928.823728813559 355.359322033898
"6" 1 675.164912280702 643.466666666667 929.003311258278 390.182119205298
"7" 1.2 648.504731861199 640.876971608833 925.615384615385 425.531772575251
"8" 1.4 616.744479495268 642.574132492114 922.694805194805 459.435064935065
"9" 1.6 586.577507598784 639.164133738602 906.441558441558 486.974025974026
"10" 1.8 555.547904191617 632.967065868263 886.374613003096 513.798761609907
"11" 2 526.366666666667 622.654545454545 864.290734824281 537.268370607029
"12" 2.2 498.467084639498 607.777429467085 839.371875 559.740625
"13" 2.4 473.04347826087 588.892753623188 820.013422818792 586.520134228188
"14" 2.6 451.330128205128 563.724358974359 798.908227848101 613.389240506329
"15" 2.8 434.272171253823 537.131498470948 771.810559006211 625.285714285714
"16" 3 419.02492211838 507.95015576324 740.234726688103 636.813504823151
"17" 3.2 408.798761609907 478.984520123839 707.684210526316 642.671826625387
"18" 3.4 399.981366459627 450.416149068323 672.425249169435 638.229235880399
"19" 3.6 396.784615384615 419.741538461538 638.08945686901 633.73482428115
"20" 3.8 396.243902439024 395.487804878049 601.678571428571 628.107142857143
"21" 4 402.659509202454 376.742331288344 565.3875 627.440625
"22" 4.2 419.077809798271 367.512968299712 528.330303030303 627.933333333333
"23" 4.4 443.256559766764 356.218658892128 491.644444444445 625.609523809524
"24" 4.6 472.93220338983 350.805084745763 465.525316455696 615.21835443038
"25" 4.8 500.509749303621 352.545961002786 435.019169329073 595.207667731629
"26" 5 528.113314447592 353.937677053824 418.5 580.615384615385
"27" 5.2 553.648571428571 363.585714285714 411.93265993266 559.40404040404
"28" 5.4 580.817663817664 372.920227920228 399.310344827586 528.391849529781
"29" 5.6 609.214492753623 386.672463768116 390.160655737705 497.380327868852
"30" 5.8 633.495774647887 404.614084507042 379.036544850498 465.279069767442
"31" 6 654.511173184358 421.810055865922 369.552795031056 432.931677018634
"32" 6.2 677.50144092219 444.818443804034 366.676666666667 399.133333333333
"33" 6.4 694.696793002915 468.775510204082 365.685618729097 367.685618729097
"34" 6.6 712.98833819242 489.915451895044 363.238095238095 334.12380952381
"35" 6.8 727.41348973607 512.976539589443 360.322784810127 299.632911392405
"36" 7 735.961538461539 536.816568047337 353.594249201278 264.571884984026
"37" 7.2 739.131097560976 564.643292682927 348.947368421053 226.291021671827
"38" 7.4 737.418674698795 589.159638554217 360.248447204969 211.888198757764
"39" 7.6 730.809968847352 619.433021806854 384.081504702194 194.329153605016
"40" 7.8 720.635542168675 635.331325301205 410.946428571429 170.824404761905
"41" 8 703.476489028213 636.689655172414 432.359050445104 149.302670623145
"42" 8.2 679.067278287462 645.305810397554 461.162790697674 127.168604651163
"43" 8.4 654.201923076923 650.445512820513 492.660766961652 113.008849557522
"44" 8.6 628.653198653199 656.360269360269 526.489736070381 107.565982404692
"45" 8.8 608.875 657.752976190476 561.345029239766 105.076023391813
"46" 9 584.003012048193 647.987951807229 595.329577464789 108.180281690141
"47" 9.2 556.340836012862 644.565916398714 627.68156424581 114.541899441341
"48" 9.4 527.385756676558 637.272997032641 656.802816901409 119.946478873239
"49" 9.6 500.03498542274 629.090379008746 689.965811965812 125.418803418803
"50" 9.8 474.931547619048 615.583333333333 721.202857142857 132.305714285714
"51" 10 454.005952380952 594.354166666667 749.433526011561 147.416184971098
"52" 10.2 436.902941176471 573.191176470588 777.074074074074 162.646723646724
"53" 10.4 428.916923076923 546.68 802.331412103746 181.118155619597
"54" 10.6 422.397590361446 521.180722891566 828.39880952381 205.386904761905
"55" 10.8 415.916666666667 497.296296296296 843.197014925373 230.489552238806
"56" 11 414.414634146341 472.560975609756 855.08875739645 259.405325443787
"57" 11.2 416.21325648415 444.63976945245 865.707692307692 288.48
"58" 11.4 421.598784194529 420.06990881459 868.052287581699 320.18954248366
"59" 11.6 432.786144578313 396.91265060241 866.307692307692 352.477564102564
"60" 11.8 448.718023255814 374.982558139535 853.767295597484 380.421383647799
"61" 12 465.6472303207 353.037900874636 832.95166163142 404.359516616314
"62" 12.2 480.369942196532 328.606936416185 805.604294478528 425.30981595092
"63" 12.4 498.791907514451 306.158959537572 774.738317757009 439.021806853583
"64" 12.6 521.42939481268 285.331412103746 740.45987654321 448.478395061728
"65" 12.8 550.851123595506 272.053370786517 705.878125 459.05625
"66" 13 576.786486486487 269.037837837838 669.229032258065 461.238709677419
"67" 13.2 595.313218390805 264.362068965517 632.853968253968 458.2
"68" 13.4 616.765840220386 249.986225895317 598.056603773585 449.194968553459
"69" 13.6 640.952247191011 239.140449438202 562.454819277108 437.228915662651
"70" 13.8 666.885793871866 225.445682451253 526.933962264151 429.185534591195
"71" 14 693.986559139785 211.586021505376 491.557575757576 417.269696969697
"72" 14.2 723.021671826625 206.365325077399 454.356083086053 405.581602373887
"73" 14.4 755.028011204482 203.179271708683 414.367781155015 392.559270516717
"74" 14.6 784.842253521127 205.129577464789 380.015015015015 371.321321321321
"75" 14.8 812.266288951841 216.934844192635 343.214285714286 355.512422360248
"76" 15 838.18487394958 229.084033613445 331.608974358974 346.240384615385
"77" 15.2 865.139344262295 243.781420765027 333.810897435897 324.858974358974
"78" 15.4 882.539325842697 262.52808988764 333.551612903226 294.377419354839
"79" 15.6 902.879888268156 276.301675977654 333.328125 260.125
"80" 15.8 911.098314606742 277.188202247191 343.1625 236.359375
"81" 16 911.896358543417 270.249299719888 360.941538461538 208.323076923077
"82" 16.2 911.08797653959 257.07917888563 380.371794871795 180
"83" 16.4 906.411042944785 239.981595092025 404.340425531915 153.534954407295
"84" 16.6 899.299694189602 220.764525993884 430.103550295858 128.568047337278
"85" 16.8 890.620060790274 195.659574468085 459.956268221574 107.947521865889
"86" 17 878.201754385965 183.295321637427 492.217910447761 93.5134328358209
"87" 17.2 858.474777448071 161.483679525223 518.184523809524 91.9642857142857
"88" 17.4 848.302941176471 135.644117647059 548.9375 95.9403409090909
"89" 17.6 829.252173913044 129.6 575.865714285714 101.96
"90" 17.8 807.531073446328 112.039548022599 601.203966005666 114.107648725212
"91" 18 791.723943661972 93.6732394366197 626.612359550562 126.657303370787
"92" 18.2 768.972375690608 90.3342541436464 651.167613636364 141.536931818182
"93" 18.4 745.308139534884 70.0145348837209 675.994252873563 160.112068965517
"94" 18.6 723.679083094556 66.0888252148997 697.068047337278 177.766272189349
"95" 18.8 695.505780346821 55.757225433526 719.067647058824 198.679411764706
"96" 19 669.788300835655 53.0055710306407 734.683139534884 217.781976744186
"97" 19.2 641.194986072423 51.3008356545961 744.677514792899 236.162721893491
"98" 19.4 616.463414634146 46.3170731707317 758.902366863905 254.908284023669
"99" 19.6 589.563685636856 53.0460704607046 771.65306122449 281.758017492711
"100" 19.8 559.737430167598 52.5754189944134 772.76875 311.975
"101" 20 536.721590909091 63.2159090909091 773.420529801325 346.860927152318
"102" 20.2 508.037837837838 71.5513513513514 771.099041533546 380.651757188498
"103" 20.4 493.387362637363 80.478021978022 762.541254125413 412.610561056106
"104" 20.6 473.83378746594 97.6049046321526 752.74375 448.71875
"105" 20.8 446.843835616438 106.805479452055 736.347133757962 480.506369426752
"106" 21 430.243626062323 123.099150141643 718.033950617284 510.472222222222
"107" 21.2 407.475409836066 137.03825136612 693.163076923077 540.126153846154
"108" 21.4 390.701587301587 157.971428571429 666.554878048781 564.634146341463
"109" 21.6 371.801261829653 178.88643533123 639.166666666667 590.898148148148
"110" 21.8 358.279279279279 200.81981981982 610.574074074074 613.348765432099
"111" 22 344.56 226.768571428571 582.966153846154 638.418461538462
"112" 22.2 332.39606741573 251.75 571.841772151899 643.208860759494
"113" 22.4 327.446022727273 278.230113636364 560.274447949527 635.157728706625
"114" 22.6 324.063953488372 302.113372093023 531.537735849057 625.248427672956
"115" 22.8 319.511560693642 323.838150289017 500.881619937695 612.16199376947
"116" 23 325.75 335.747023809524 468.154098360656 601.832786885246
"117" 23.2 322.074498567335 356.988538681948 435.95873015873 590.161904761905
"118" 23.4 322.765217391304 365.295652173913 422.746794871795 573.907051282051
"119" 23.6 324.147147147147 387.483483483483 410.49025974026 545.087662337662
"120" 23.8 326.872670807453 406.444099378882 398.116883116883 514.37987012987
"121" 24 330.325513196481 430.563049853372 380.774919614148 481.20578778135
"122" 24.2 338.296735905048 447.299703264094 368.635761589405 449.360927152319
"123" 24.4 342.432515337645 467.435582821402 361.321656051002 414.471337579553
"124" 24.6 349.453731343284 485.826865671642 354.875796178344 381.898089171975
"125" 24.8 358.744047619048 502.967261904762 351.064102564102 347.230769230769
"126" 25 368.202380952381 522.517857142857 349.962025316456 311.098101265823
"127" 25.2 381.492711370262 541.734693877551 350.582278481013 275.509493670886
"128" 25.4 394.872159090909 555.701704545455 355.609907120743 238.306501547988
"129" 25.6 408.355140186916 574.028037383177 363.826366559485 203.070739549839
"130" 25.8 422.325077399381 587.256965944273 381.592233009709 169.443365695793
"131" 26 440.946428571429 601.264880952381 404.793413173653 139.781437125749
"132" 26.2 458.733532934132 616.25748502994 429.629080118694 115.3353115727
"133" 26.4 479.074712643678 626.324712643678 458.589743589744 100.219373219373
"134" 26.6 498.475218658892 637.68804664723 486.642228739003 91.6598240469208
"135" 26.8 519.571875 647.375 520.49853372434 93.1788856304985
"136" 27 540.286931818182 650.278409090909 551.463768115942 95.4289855072464
"137" 27.2 562.153409090909 658.460227272727 583.070175438596 104.763157894737
"138" 27.4 584.098591549296 665.63661971831 613.570200573066 112.392550143266
"139" 27.6 594.678571428571 663.116071428571 641.15625 118.40625
"140" 27.8 616.094285714286 660.231428571429 670.318051575931 121.928366762178
"141" 28 633.95223880597 663.379104477612 699.689458689459 124.376068376068
"142" 28.2 645.700617283951 663.021604938272 726.664739884393 121.21387283237
"143" 28.4 660.1642228739 660.096774193548 757.808139534884 115.520348837209
"144" 28.6 676.664670658683 660.949101796407 784.295128939828 110.234957020057
"145" 28.8 672.26586102719 656.764350453172 807 117.206303724928
"146" 29 680.166666666667 652.301282051282 825.112716763006 135.537572254335
"147" 29.2 699.100303951368 649.714285714286 842.551319648094 157.809384164223
"148" 29.4 720.761146496815 650.952229299363 847.342105263158 161.350877192982
"149" 29.6 733.894568690096 642.380191693291 852.060518731988 151.884726224784
"150" 29.8 754.008823529412 627.402941176471 844.724340175953 148.375366568915
"151" 30 782.845911949686 621.012578616352 837.418181818182 156.406060606061
"152" 30.2 795.115942028985 611.455072463768 831.420062695925 164.868338557994
"153" 30.4 812.12012012012 593.351351351351 829.70253164557 182.392405063291
"154" 30.6 836.642857142857 582.571428571429 831.916149068323 208.562111801242
"155" 30.8 852.779411764706 565.782352941176 830.006269592476 236.576802507837
"156" 31 873.330409356725 546.961988304094 824.313291139241 266.503164556962
"157" 31.2 889.821637426901 524.30701754386 815.22629969419 295.611620795107
"158" 31.4 903.60119047619 504.806547619048 803.811550151976 321.477203647416
"159" 31.6 902.863636363636 483.812121212121 787.48125 345.659375
"160" 31.8 910.442815249267 460.269794721408 768.585585585586 370.744744744745
"161" 32 922.624633431085 444.879765395894 748.506211180124 396.953416149068
"162" 32.2 927.11963190184 424.447852760736 729.071651090343 421.08722741433
"163" 32.4 931.867867867868 398.249249249249 710.342424242424 446.539393939394
"164" 32.6 933.850609756098 375.740853658537 693.313069908815 473.802431610942
"165" 32.8 928.75625 350.91875 666.909638554217 501.551204819277
"166" 33 920.345794392523 325.86292834891 634.28526645768 524.426332288401
"167" 33.2 917.70253164557 298.512658227848 601.993769470405 540.688473520249
"168" 33.4 924.217125382263 269.758409785933 565.241379310345 552.586206896552
"169" 33.6 911.657320872274 255.526479750779 530.631746031746 561.311111111111
"170" 33.8 899.763636363636 232.633333333333 493.515923566879 569.783439490446
"171" 34 888.123456790123 207.225308641975 456.387096774194 574.112903225806
"172" 34.2 883.444444444444 180.12962962963 418.333333333333 573.25786163522
"173" 34.4 865.450581395349 168.005813953488 413.111821086262 562.779552715655
"174" 34.6 846.186046511628 145.348837209302 405.630094043887 543.761755485893
"175" 34.8 835.276657060519 124.677233429395 388.666666666667 515.745283018868
"176" 35 813.385714285714 108.665714285714 370.398713826366 488.958199356913
"177" 35.2 790.577586206897 89.25 355.745161290323 460.325806451613
"178" 35.4 764.469613259668 75.8812154696133 346.01582278481 427.382911392405
"179" 35.6 738.216666666667 64.575 340.601307189543 394.549019607843
"180" 35.8 710.86703601108 58.0360110803324 337.251612903226 358.077419354839
"181" 36 684.167582417582 49.3543956043956 344.212025316456 321.674050632911
"182" 36.2 655.287292817679 42.7955801104972 353.900641025641 286.294871794872
"183" 36.4 628.865384615385 43.6291208791209 362.781155015198 248.58358662614
"184" 36.6 600.475543478261 42.9239130434783 373.00641025641 213.36858974359
"185" 36.8 572.063888888889 48.8 382.839869281046 179.287581699346
"186" 37 544.153846153846 53 397.914012738854 144.289808917197
"187" 37.2 518.645251396648 63.3798882681564 421.271641791045 120.501492537313
"188" 37.4 493.662125340599 72.9782016348774 448.046109510086 112.28530259366
"189" 37.6 468.857526881721 85.0860215053791 481.118343195268 113.559171597634
"190" 37.8 447.936813185765 100.167582417209 514.849002839253 118.008547006044
"191" 38 425.389645776567 114.613079019074 544.425714285714 127.505714285714
"192" 38.2 407.138888888889 130.183333333333 572.090379008746 145.938775510204
"193" 38.4 390.393854748603 150.698324022346 601.078873239437 167.011267605634
"194" 38.6 372.797653958944 171.375366568915 618.877192982456 190.833333333333
"195" 38.8 359.136752136752 191.866096866097 629.140243902439 223.466463414634
"196" 39 347.263888888889 216.633333333333 640.694864048338 255.95166163142
"197" 39.2 332.842975206612 240.013774104683 651.207602339181 284.897660818713
"198" 39.4 328.058139534884 264.813953488372 663.878698224852 313.775147928994
"199" 39.6 321.213675213675 289.532763532764 677.823708206687 344.395136778115
"200" 39.8 317.468023255814 314.997093023256 691.082317073171 378.704268292683
"201" 40 314.950292397661 337.131578947368 705.726153846154 413.421538461538
"202" 40.2 320.525373134328 360.90447761194 713.683385579937 449.426332288401
"203" 40.4 318.912676056338 381.112676056338 721.626582278481 487.373417721519
"204" 40.6 322.630498533724 389.592375366569 729.924050632911 521.708860759494
"205" 40.8 325.166666666667 413.095679012346 732.025641025641 558.214743589744
"206" 41 327.736363636364 427.084848484848 725.019417475728 596.637540453075
"207" 41.2 334.169696969697 438.775757575758 715.387622149837 630.462540716612
"208" 41.4 341.909365558912 459.057401812689 704.173076923077 639.88782051282
"209" 41.6 343.131736526946 468.910179640719 681.151898734177 649.607594936709
"210" 41.8 346.48048048048 479.684684684685 652.743150684931 655.003424657534
"211" 42 356.758720930232 498.595930232558 627.063545150502 657.42474916388
"212" 42.2 366.648255813953 517.299418604651 601.121118012422 661.10248447205
"213" 42.4 376.042944785276 537.254601226994 579.483870967742 657.303225806452
"214" 42.6 394.801242236025 554.05900621118 551.796774193548 650.170967741935
"215" 42.8 408.103773584906 574.084905660377 522.865625 637.7
"216" 43 423.389221551355 585.323353286711 495.339393910841 624.087878776263
"217" 43.2 435.082407490254 592.197945095083 483.516907495114 620.985597158502
"218" 43.4 457.755749103485 602.833188270166 466.397014425462 628.214769573928
"219" 43.6 485.197557431295 615.549188905557 464.936045476459 620.795891242908
"220" 43.8 508.376436781609 636.859195402299 449.819078947368 598.078947368421
"221" 44 511.383954154728 638.143266475645 431.607594936709 568.642405063291
"222" 44.2 526.070063694268 641.474522292994 406.947692307692 539.252307692308
"223" 44.4 545.719033232628 649.323262839879 382.852201257862 520.01572327044
"224" 44.6 569.229299363057 654.31847133758 365.382789317507 510.525222551929
"225" 44.8 596.471875 654.15 360.924528301887 494.286163522013
"226" 45 624.542424242424 651.942424242424 346.490909090909 467.090909090909
"227" 45.2 649.864197530864 657.604938271605 335.773162939297 441.02875399361
"228" 45.4 668.585889570552 658.858895705521 327.394984326019 414.307210031348
"229" 45.6 691.587155963303 650.018348623853 319.826498422713 385.217665615142
"230" 45.8 715.194805194805 640.743506493507 317.627450980392 365.25816993464
"231" 46 739.896226415094 629.053459119497 319.964968152866 341.767515923567
"232" 46.2 763.25 620.936666666667 325.165605095541 311.570063694268
"233" 46.4 781.038805970149 614.719402985075 330.595541401274 280.213375796178
"234" 46.6 802.250773993808 604.009287925697 337.003236245955 249.152103559871
"235" 46.8 824.12893982808 588.558739255014 344.350157728707 225.776025236593
"236" 47 843.085294117647 572.270588235294 361.252336448598 202.336448598131
"237" 47.2 853.711764705882 547.182352941176 382.746875 176.49375
"238" 47.4 870.895043731778 524.373177842566 405.844117647059 154.191176470588
"239" 47.6 887.868035190616 502.108504398827 429.786144578313 130.819277108434
"240" 47.8 909.097701149425 482.807471264368 453.354838709677 106.287390029326
"241" 48 913.160714285714 465.5 473.36676217765 89.9971346704871
"242" 48.2 916.482142857143 440.547619047619 486.665722379603 100.167138810198
"243" 48.4 929.897142857143 415.834285714286 510.834733893557 113.047619047619
"244" 48.6 934.693452380952 388.901785714286 536.576601671309 127.958217270195
"245" 48.8 934.113924050633 362.044303797468 563.986072423398 140.629526462396
"246" 49 931.36 334.021538461539 588.140883977901 157.566298342541
"247" 49.2 929.881305637982 305.59940652819 611.394812680115 175.971181556196
"248" 49.4 923.388379204893 276.862385321101 626.247787610619 201.69616519174
"249" 49.6 916.08024691358 249.546296296296 639.058997050147 228.946902654867
"250" 49.8 909.854489164087 224.136222910217 654.090643274854 261.722222222222
"251" 50 893.87573964497 206.248520710059 669.798245614035 292.251461988304
"252" 50.2 882.676646706587 180.715568862275 687.341246290801 321.661721068249
"253" 50.4 869.696531791907 161.526011560694 708.759420289855 348.628985507246
"254" 50.6 853.126436781609 138.629310344828 732.786350148368 375.258160237389
"255" 50.8 833.186390532544 118.340236686391 760.040935672515 402.005847953216
"256" 51 813.330508474576 97.635593220339 786.184290030212 424.821752265861
"257" 51.2 787 84.4720670391062 810.903846153846 450.432692307692
"258" 51.4 762.154494382022 71.3679775280899 834.325077399381 472.904024767802
"259" 51.6 735.574585635359 58 855.229357798165 498.495412844037
"260" 51.8 708.819892473118 53.3844086021505 871.186335403727 528.450310559006
"261" 52 681.167553191489 45.4441489361702 863.135922330097 544.161812297735
"262" 52.2 652.530386740331 42.1629834254144 841.420886075949 569.569620253165
"263" 52.4 624.285714285714 42.1288515406163 814.560897435898 591.855769230769
"264" 52.6 594.423398328691 46.6350974930362 786.041009463722 610.318611987382
"265" 52.8 567.456989247312 49.8387096774194 754.704180064309 624.459807073955
"266" 53 541.022222222222 56.5138888888889 721.035256410256 635.961538461538
"267" 53.2 516.085164835165 65.3489010989011 687.13468013468 642.579124579125
"268" 53.4 495.58774373259 79.1504178272981 654.877022653722 651.94498381877
"269" 53.6 468.188888888889 92.3333333333333 619.284768211921 660.337748344371
"270" 53.8 444.502732240437 100.784153005464 596.921212121212 662.912121212121
"271" 54 427.157458563536 116.801104972376 579.459459459459 660.033033033033
"272" 54.2 406.338842975207 134.887052341598 555.966101694915 645.328813559322
"273" 54.4 386.159544159544 153.464387464387 529.951298701299 625.698051948052
"274" 54.6 370.66862170088 176.061583577713 502.636645962733 607.263975155279
"275" 54.8 357.892753623188 200.124637681159 475.455974842767 588.761006289308
"276" 55 343.071428571429 227.714285714286 448.708463949843 567.169278996865
"277" 55.2 334.557471264368 255.094827586207 425.29746835443 540.354430379747
"278" 55.4 325.574712643678 283.298850574713 402.240625 511.428125
"279" 55.6 321.563049853372 311.75073313783 376.744615384615 485.04
"280" 55.8 320.068181818182 341.090909090909 353.980952380952 453.206349206349
"281" 56 318.343921943759 368.291784521466 339.716302716703 416.789337734973
"282" 56.2 320.177077159633 388.048976927814 336.366476512239 396.547061056305
"283" 56.4 338.061327827002 428.156406686937 317.492315091818 378.153845960787
"284" 56.6 348.038461456807 450.825443481817 321.29696965443 376.460606022299
"285" 56.8 344.207100591716 472.01775147929 319.03606557377 348.567213114754
"286" 57 345.492625368732 475.315634218289 320.867313915858 312.485436893204
"287" 57.2 358.812121212121 489.827272727273 330.435331230284 277.574132492114
"288" 57.4 371.718654434251 511.556574923547 344.978125 245.68125
"289" 57.6 378.12426035503 533.633136094675 361.544615384615 215.418461538462
"290" 57.8 388.546623794212 544.636655948553 381.279874213837 186.883647798742
"291" 58 407.303571428571 560.28869047619 404.291925465838 156.291925465839
"292" 58.2 421.411764705882 578.317647058823 431.816023738873 130.501483679525
"293" 58.4 432.744186046512 592.843023255814 462.247093023256 108.267441860465
"294" 58.6 451.086956521739 598.494983277592 489.218023255814 91.0174418604651
"295" 58.8 474.7125 608.375 517.550561797753 89.811797752809
"296" 59 496.084848484848 620.766666666667 555.507204610951 93.1556195965418
"297" 59.2 518.694117647059 631.414705882353 588.928977272727 99.5227272727273
"298" 59.4 534.299145299145 647.407407407407 620.111428571429 107.7
"299" 59.6 553.785488958991 646.82334384858 652.469565217391 119.988405797101
"300" 59.8 576.943925233645 641.127725856698 683.048433048433 133.925925925926
"301" 60 602.614492753623 637 713.186046511628 148.843023255814
"302" 60.2 629.44089456869 641.741214057508 741.58452722063 169.739255014327
"303" 60.4 651.88125 651.240625 769.553935860058 189.836734693878
"304" 60.6 670.873111782477 655.957703927493 797.488571428571 214.911428571429
"305" 60.8 693.800643086817 652.710610932476 825.082352941177 241.505882352941
"306" 61 715.183976261128 641.157270029674 846.640718562874 273.730538922156
"307" 61.2 738.041791044776 630.116417910448 868.471299093656 306.851963746224
"308" 61.4 762.342105263158 618.991228070175 884.98125 342.846875
"309" 61.6 789.058461538461 615.341538461538 894.130718954248 380.950980392157
"310" 61.8 807.292168674699 607.94578313253 897.509375 419.225
"311" 62 820.847701149425 592.32183908046 896.953271028037 459.031152647975
"312" 62.2 837.596439169141 573.670623145399 896.372239747634 492.302839116719
"313" 62.4 851.935082415389 551.773545217682 884.498294378963 516.841751677872
"314" 62.6 847.585893666471 550.503063368876 885.814102676882 524.349360269722
"315" 62.8 865.087693175346 523.69275124288 863.128165115626 543.402151273919
"316" 63 874.797101449271 518.568115942029 814.473333333334 530.950000000001
"317" 63.2 876.572289156626 522.623493975904 775.308411214953 500.289719626168
"318" 63.4 877.604938271605 521.969135802469 737.466237942122 479.95498392283
"319" 63.6 884.738095238095 511.357142857143 706.455149501661 463.830564784053
"320" 63.8 888.661721068249 500.326409495549 673.688679245283 453.427672955975
"321" 64 894.811764705882 489.579411764706 638.05900621118 447.198757763975
"322" 64.2 903.675438596491 480.152046783626 603.204968944099 446.776397515528
"323" 64.4 906.421052631579 471.707602339181 566.032738095238 441.16369047619
"324" 64.6 905.493902439024 458.033536585366 529.436363636364 432.442424242424
"325" 64.8 904.189349112426 444.292899408284 493.978056426332 425.335423197492
"326" 65 904.465465465466 434.921921921922 456.472891566265 419.539156626506
"327" 65.2 907.461773700306 427.140672782875 417.012232415902 405.691131498471
"328" 65.4 910.504424778761 423.233038348083 381.922600619195 386.8173374613
"329" 65.6 912.204334365325 413.108359133127 349.225609756098 360.756097560976
"330" 65.8 909.820895522388 399.137313432836 324.937125748503 331.502994011976
"331" 66 910.17125382263 387.721712538226 327.958208955224 311.011940298507
"332" 66.2 915.830945558739 381.641833810888 336 276.621875
"333" 66.4 919.845272206304 378.392550143267 349.717391304348 242.453416149068
"334" 66.6 920.03498542274 371.399416909621 368.154545454545 210.027272727273
"335" 66.8 914.486567164179 361.34328358209 392.125786163522 181.556603773585
"336" 67 907.437869822485 351.103550295858 421.130177514793 155.275147928994
"337" 67.2 903.829341317365 347.25748502994 454.82005899705 134.598820058997
"338" 67.4 899.391812865497 344.365497076023 490.470930232558 120.860465116279
"339" 67.6 894.729651162791 337.668604651163 523.933526011561 110.731213872832
"340" 67.8 887.971346704871 331.174785100286 553.618497109827 103.78901734104
"341" 68 879.724233983287 322.512534818942 595.105263157895 91.3391812865497
"342" 68.2 871.952112676056 319.397183098592 631.502906976744 82.1337209302326
"343" 68.4 864.703601108033 315.498614958449 669.235632183908 76.7442528735632
"344" 68.6 855.853185595568 312.603878116343 700.043731778426 74.6822157434402
"345" 68.8 847.01652892562 307.143250688705 736.461318051576 80.865329512894
"346" 69 841.138504155125 302.606648199446 773.521613832853 102.403458213256
"347" 69.2 838.047353760446 298.08077994429 801.739644970414 128.139053254438
"348" 69.4 836.458579881657 292.05325443787 816.957020057307 155.269340974212
"349" 69.6 828.055865921788 280.09217877095 834.978787878788 189.751515151515
"350" 69.8 822.966101694915 270.700564971751 846.792048929664 225.599388379205
"351" 70 813.885474931998 256.25698330666 852.58199357456 271.610932434293
"352" 70.2 810.231213872888 246.540462427838 852.451713395644 306.02803738317
"353" 70.4 807.720221606648 233.362880886427 854.474842767296 342.264150943396
"354" 70.6 805.105413105413 219.592592592593 855.498452012384 377.476780185759
"355" 70.8 802.690340909091 207.397727272727 850.144230769231 408.932692307692
"356" 71 798.985875706215 194.098870056497 835.763076923077 441.221538461538
"357" 71.2 797.274052478134 177.723032069971 818.200617283951 471.194444444444
"358" 71.4 791.752808988764 161.033707865169 790.547169811321 492.317610062893
"359" 71.6 787.449856733524 144.077363896848 760.918495297806 507.153605015674
"360" 71.8 785.780979827089 130.103746397695 731.653495440729 525.079027355623
"361" 72 787.618497109827 112.968208092486 694.691823899371 536.694968553459
"362" 72.2 784.431884057971 100.249275362319 657.535031847134 547.124203821656
"363" 72.4 772.008547008547 94.7236467236467 618.352750809061 546.485436893204
"364" 72.6 758.328729281768 91.6270718232044 579.88643533123 535.498422712934
"365" 72.8 747.234806629834 94.6325966850829 541.77358490566 519.943396226415
"366" 73 735.967654986523 97.1051212938006 509.077160493827 495.552469135802
"367" 73.2 723.883152173913 98.5353260869565 480.578947368421 466.480263157895
"368" 73.4 710.147849462366 98.1801075268817 459.197492163009 431.576802507837
"369" 73.6 695.153846153846 97.5384615384615 442.389570552147 398.291411042945
"370" 73.8 677.747252747253 94.8351648351648 428.162866449511 359.967426710098
"371" 74 658.843915343915 91.1719576719577 418.61872909699 320.535117056856
"372" 74.2 640.414438502674 84.807486631016 416.055737704918 280.459016393443
"373" 74.4 622.382428940569 81.4444444444444 414.791666666667 240.955128205128
"374" 74.6 605.937837837838 81.6945945945946 416.292993630573 198.869426751592
"375" 74.8 587.506702412869 83.8605898123324 418.461300309598 158.068111455108
"376" 75 567.282321899736 83.1688654353562 424.079268292683 124.625
"377" 75.2 546.253968253968 83.8306878306878 442.484939759036 123.545180722892
"378" 75.4 529.936170212781 77.8563829782513 472.611764711025 115.141176467755
"379" 75.6 524.341463414634 75.3766937669377 506.049853372434 108.739002932551
"380" 75.8 517.776000007504 83.0933333393853 538.599431818051 104.928977274526
"381" 76 511.385246573722 96.5109288098896 564.619186131925 86.3343023341267
"382" 76.2 501.319559228651 110.358126721763 583.515151515152 59.6969696969697
"383" 76.4 486.781163434903 125.002770083102 589.854037267081 51.3167701863354
"384" 76.6 472.932249322493 138.040650406504 618.720588235294 58.4970588235294
"385" 76.8 454.448087431694 147.374316939891 660.431952662722 61.7662721893491
"386" 77 437.128415300547 157.357923497268 692.235465116279 75.9069767441861
"387" 77.2 416.353424657534 162.73698630137 723.075362318841 97.2927536231884
"388" 77.4 394.074498567335 166.896848137536 748.464183381089 118.690544412607
"389" 77.6 385.102719033233 174.501510574018 775.673410404624 141.991329479769
"390" 77.8 372.152737752161 193.971181556196 804.311046511628 163.232558139535
"391" 78 358.21978021978 213.401098901099 828.061764705882 193.367647058824
"392" 78.2 345.525 233.013888888889 844.111111111111 227.990740740741
"393" 78.4 335.485875706215 256.689265536723 851.884984025559 265.568690095847
"394" 78.6 329.275568181818 278.079545454545 852.726708074534 305.301242236025
"395" 78.8 325.011764705882 300.538235294118 843.644859813084 343.177570093458
"396" 79 324.183381088825 324.177650429799 823.894259818731 373.404833836858
"397" 79.2 321.811046511628 347.212209302326 802.654654654655 399.105105105105
"398" 79.4 322.801801801802 371.765765765766 773.685628742515 420.233532934132
"399" 79.6 323.929260450161 387.655948553055 743.169811320755 434.823899371069
"400" 79.8 334.417682926829 404.295731707317 711.746031746032 447.222222222222
"401" 80 344.474777448071 425.839762611276 678.551622418879 461.566371681416
"402" 80.2 351.687134502924 446.213450292398 644.329192546584 475.155279503105
"403" 80.4 357.271386430678 469.684365781711 610.302670623145 490.166172106825
"404" 80.6 364.912536443149 495.075801749271 571.76582278481 500.205696202532
"405" 80.8 368.540298507463 519.328358208955 534.180685358255 502.255451713396
"406" 81 382.508982035928 530.85628742515 494.052307692308 498.436923076923
"407" 81.2 399.818181818182 549.022727272727 451.808641975309 487.583333333333
"408" 81.4 413.329268292683 568.228658536585 413.815151515152 474.9
"409" 81.6 431.256267409471 586.710306406685 375.410179640719 461.389221556886
"410" 81.8 447.003067484663 605.886503067485 344.72619047619 449.318452380952
"411" 82 461.299703264095 615.427299703264 348.483679525223 445.519287833828
"412" 82.2 483.627507163324 621.85100286533 338.878504672897 421.95015576324
"413" 82.4 504.5 634.664772727273 327.61094224924 393.352583586626
"414" 82.6 521.130952380952 643.348214285714 320.243827160494 365.324074074074
"415" 82.8 538.643059490085 646.059490084986 324.867924528302 337.845911949686
"416" 83 559.303977272727 652.886363636364 327.837662337662 301.964285714286
"417" 83.2 577.30447761194 660.716417910448 331.8125 267.603125
"418" 83.4 595.984802431611 657.306990881459 345.305295950156 233.725856697819
"419" 83.6 616.868804664723 656.239067055394 362.744744744745 201.666666666667
"420" 83.8 639.963636363636 661.072727272727 387.161904761905 173.333333333333
"421" 84 659.909937888199 659.577639751553 415.820895522388 149.30447761194
"422" 84.2 681.310447761194 656.367164179105 450.405172413793 134.051724137931
"423" 84.4 700.72380952381 654.692063492064 487.135057471264 128.824712643678
"424" 84.6 715.670846394984 645.673981191223 525.383285302594 127.146974063401
"425" 84.8 733.942249240122 636.927051671733 563.518624641834 128.045845272206
"426" 85 751.321321321321 629.144144144144 598.2 129.031428571429
"427" 85.2 770.811764705882 624.941176470588 630.508875739645 134.890532544379
"428" 85.4 783.403076923077 621.027692307692 665.802898550725 140.460869565217
"429" 85.6 800.659638554217 610.593373493976 698.600566572238 150.209631728045
"430" 85.8 821.738636363636 595.784090909091 731.487106017192 169.982808022923
"431" 86 842.046376811594 582.008695652174 763.420588235294 189.447058823529
"432" 86.2 858.250737463127 567.702064896755 794.414201183432 213.100591715976
"433" 86.4 865.130813953488 547.593023255814 824.867256637168 240.277286135693
"434" 86.6 874.184971098266 528.219653179191 848.80118694362 272.362017804154
"435" 86.8 885.363112391931 512.585014409222 868.504615384615 312.304615384615
"436" 87 899.507122507123 495.991452991453 882.536585365854 350.381097560976
"437" 87.2 910.699421965318 478.260115606936 898.247734138973 385.16918429003
"438" 87.4 922.76608817359 457.493338394384 920.051770116068 417.933195702605
"439" 87.6 926.742475917322 444.697087286279 935.000595303995 422.424497880568
"440" 87.8 925.402541133083 430.386807463963 935.082436066655 439.112404466802
"441" 88 932.462148069289 426.235467489941 916.66117082131 460.14854928864
"442" 88.2 931.522522522456 433.051051050907 886.313099042558 489.108626197054
"443" 88.4 929.436416184971 445.00289017341 857.751572327044 517.424528301887
"444" 88.6 924.593471810089 461.356083086053 829.774603174603 540.053968253968
"445" 88.8 915.602305475504 483.668587896254 801.905956112853 559.780564263323
"446" 89 905.840579710145 501.6 772.655172413793 579.253918495298
"447" 89.2 893.838709677419 515.765395894428 740.850162866449 587.351791530945
"448" 89.4 887.702857142857 528.465714285714 706.103448275862 589.235109717868
"449" 89.6 882.654970760234 542.611111111111 671.522435897436 584.804487179487
"450" 89.8 872.553314121037 556.662824207493 639.539432176656 572.662460567823
"451" 90 854.146198830409 568.429824561404 610.101538461538 553.661538461538
"452" 90.2 836.329268292683 577.731707317073 583.408496732026 530.656862745098
"453" 90.4 827.206060606061 587.363636363636 558.006309148265 508.337539432177
"454" 90.6 816.990740740741 592.595679012346 534.978328173375 483.820433436533
"455" 90.8 804.587020648967 604.212389380531 512.463636363636 453.79696969697
"456" 91 798.200581395349 614.078488372093 494.823899371069 422.861635220126
"457" 91.2 797.197101449275 616.098550724638 480.757281553398 391.203883495146
"458" 91.4 798.063253012048 613.352409638554 473.474683544304 355.376582278481
"459" 91.6 788.347826086957 620.063768115942 471.353125 318.08125
"460" 91.8 771.829341317365 631.787425149701 471.740384615385 278.679487179487
"461" 92 758.883040935673 641.350877192982 474.187692307692 243.027692307692
"462" 92.2 750.288288288288 645.363363363363 479.140575079872 208.44089456869
"463" 92.4 726.701219512195 650.524390243902 484.957928802589 171.501618122977
"464" 92.6 708.46130952381 652.77380952381 496.857142857143 132.352583586626
"465" 92.8 693.94395280236 657.188790560472 512.611940298507 96.644776119403
"466" 93 682.913946587537 661.572700296736 535.715542521994 70.5630498533724
"467" 93.2 666.929378531073 666.531073446328 565.502906976744 62.2151162790698
"468" 93.4 652.038805970149 665.808955223881 596.617816091954 69.3448275862069
"469" 93.6 632.763803680982 666.036809815951 630.202279202279 81.8774928774929
"470" 93.8 617.005970149254 667.325373134328 664.840909090909 96.0085227272727
"471" 94 602.557803468208 666.421965317919 699.657142857143 109.268571428571
"472" 94.2 586.860335195531 664.446927374302 731.103151862464 123.085959885387
"473" 94.4 568.988603988604 661.900284900285 761.310144927536 144.4
"474" 94.6 551.985714285714 654.528571428571 787.510385756677 172.323442136499
"475" 94.8 534.96449704142 649.843195266272 812.65191740413 202.743362831858
"476" 95 521.05523255814 647.744186046512 831.012158054711 236.188449848024
"477" 95.2 508.280346820809 642.826589595376 841.745283018868 273.03144654088
"478" 95.4 491.491071428571 635.208333333333 847.415873015873 312.330158730159
"479" 95.6 471.093023255814 622.252906976744 845.627450980392 352.660130718954
"480" 95.8 455.631728045326 609.444759206799 837.018633540373 391.732919254658
"481" 96 441.302941176471 596.738235294118 820.536809815951 425.193251533742
"482" 96.2 423.988732394366 585.585915492958 798.176829268293 454.106707317073
"483" 96.4 410.419540229885 577.752873563218 768.024024024024 478.351351351351
"484" 96.6 399.32361516035 563.020408163265 734.78164556962 496.129746835443
"485" 96.8 381.891737891738 544.712250712251 694.75 505.868421052632
"486" 97 373.104046242775 527.294797687861 655.517133956386 505.763239875389
"487" 97.2 364.65191740413 507.646017699115 614.057324840764 499.859872611465
"488" 97.4 361.169054441261 487.123209169054 575 484.839743589744
"489" 97.6 353.225806451613 467.422287390029 543.11858974359 463.342948717949
"490" 97.8 346.21875 446.994318181818 512.447530864197 436.975308641975
"491" 98 345.25219941349 428.545454545455 488.606153846154 405.409230769231
"492" 98.2 347.829411764706 412.758823529412 471.034810126582 370.294303797468
"493" 98.4 354.207977207977 397.48717948718 460.920529801324 334.046357615894
"494" 98.6 358.860724233983 382.763231197772 461.686708860759 293.78164556962
"495" 98.8 366.165697674419 368.462209302326 470.732087227414 255.922118380062
"496" 99 369.837209302326 355.872093023256 483.700906344411 219.930513595166
"497" 99.2 365.931428571429 343.48 507.412280701754 188.37134502924
"498" 99.4 366.166189111748 324.283667621776 537.178041543027 166.516320474777
"499" 99.6 370.668639053254 304.331360946746 571.175074183976 149.759643916914
"500" 99.8 373.624293785311 283.824858757062 608.048571428571 140.568571428571
"501" 100 378.779036827196 261.130311614731 648.285714285714 136.037142857143
"502" 100.2 389.212464589235 242.847025495751 687.260233918129 138.56432748538
"503" 100.4 402.956284153006 223.915300546448 723.369501466276 144.950146627566
"504" 100.6 417.583569405099 209.657223796034 759.798850574713 155.936781609195
"505" 100.8 435.833802816901 195.050704225352 794.296187683284 173.058651026393
"506" 101 457.502717391304 186.353260869565 827.434017595308 189.91788856305
"507" 101.2 478.222520107239 178.048257372654 858.704347826087 209.530434782609
"508" 101.4 499.01871657754 173.957219251337 884.61919504644 239.083591331269
"509" 101.6 518.387096774194 173.811827956989 886.818181818182 272.021943573668
"510" 101.8 537.906666666667 177.802666666667 880.116883116883 309.253246753247
"511" 102 556.416666666667 177.938888888889 868.742857142857 346.460317460318
"512" 102.2 575.060273972603 171.112328767123 851.741433021807 380.046728971963
"513" 102.4 594.134770889488 164.908355795148 827.406832298137 411.67701863354
"514" 102.6 617.5 158.045698924731 797.318452380952 437.026785714286
"515" 102.8 638.69414893617 151.558510638298 763.502994011976 453.544910179641
"516" 103 657.739130434783 145.451086956522 726.09907120743 468.009287925697
"517" 103.2 679.656914893617 146.151595744681 687.501650165016 474.904290429043
"518" 103.4 698.341530054645 153.306010928962 647.355140186916 474.065420560748
"519" 103.6 717.736147757256 162.150395778364 608.933130699088 468.522796352584
"520" 103.8 736.884816753927 174.913612565445 569.383647798742 456.031446540881
"521" 104 750.440771349862 190.261707988981 533.451410658307 438.206896551724
"522" 104.2 769.651595744681 206.93085106383 498.909365558912 416.92749244713
"523" 104.4 783.654794520548 227.317808219178 467.671826625387 391.114551083591
"524" 104.6 796.615384615385 248.182336182336 439.228840125392 362.990595611285
"525" 104.8 808.12676056338 269.608450704225 413.773291925466 332.810559006211
"526" 105 816.033802816902 291.687323943662 395 297.916149068323
"527" 105.2 828.588888888889 312.55 376.612307692308 261.870769230769
"528" 105.4 837.375706214689 335.54802259887 359.751515151515 226.59696969697
"529" 105.6 843.53313253012 360.605421686747 364.094637223975 197.378548895899
"530" 105.8 844.199421965318 385.520231213873 384.024691358025 183.095679012346
"531" 106 844.905172413793 409.224137931034 414.749271137026 168.944606413994
"532" 106.2 844.115044247788 430.722713864307 445.094674556213 152.150887573964
"533" 106.4 850.852071005917 451.423076923077 475.076470588235 135.297058823529
"534" 106.6 867.091168091168 465.509971509971 505.953890489913 121.821325648415
"535" 106.8 885.639889196676 470.781163434903 540.154069767442 112.831395348837
"536" 107 892.604904632153 475.386920980926 578.296610169491 106.098870056497
"537" 107.2 891.645714285714 478.574285714286 614.807471264368 101.83908045977
"538" 107.4 886.437125748503 493.940119760479 651.050847457627 96.9858757062147
"539" 107.6 876.5 511.094512195122 691.296398891967 99.2797783933518
"540" 107.8 862.116022099447 532.613259668508 728.579411764706 108.885294117647
"541" 108 850.482658959538 555.508670520231 766.112716763006 122.375722543353
"542" 108.2 841.224550898204 576.24251497006 799.806267806268 140.455840455841
"543" 108.4 835.802325581395 583.21511627907 833.473988439306 159.274566473988
"544" 108.6 816.619883040936 598.105263157895 861.792397660819 183.453216374269
"545" 108.8 795.889534883721 611.970930232558 881.427244582043 219.291021671827
"546" 109 769.30303030303 619.672727272727 891.6625 257.678125
"547" 109.2 745.313609467456 630.579881656805 899.472891566265 297.987951807229
"548" 109.4 717.478005865103 637.026392961877 904.587692307692 336.993846153846
"549" 109.6 690.507788161994 644.685358255452 903.946372239748 377.867507886435
"550" 109.8 666.551724137931 652.738505747126 898.348242811502 418.552715654952
"551" 110 642.124223602484 662.673913043478 890.212025316456 456.262658227848
"552" 110.2 622.965408805032 659.223270440252 880.577419354839 492.874193548387
"553" 110.4 598.579937304075 652.583072100313 863.713846153846 530.369230769231
"554" 110.6 573.15923566879 650.388535031847 839.357142857143 561.754658385093
"555" 110.8 547.915915915916 644.672672672673 818.601246105919 594.165109034268
"556" 111 522.159638554217 639.057228915663 791.348623853211 620.834862385321
"557" 111.2 497.591044776119 624.155223880597 758.557993730408 634.746081504702
"558" 111.4 477.757925072046 609.832853025937 722.09477124183 646.006535947712
"559" 111.6 455.451612903226 595.923753665689 684.787581699346 651.258169934641
"560" 111.8 431.265243902439 583.978658536585 647.743944636678 652.761245674741
"561" 112 410.643678160919 566.971264367816 612.467741935484 653.506451612903
"562" 112.2 391.468208092486 546.578034682081 577.885714285714 651.184126984127
"563" 112.4 377.373529411765 521.152941176471 539.721362229102 641.613003095975
"564" 112.6 366.244956772334 493.253602305475 504.17445482866 629.607476635514
"565" 112.8 356.121739130435 466.707246376812 470.119631901841 615.460122699386
"566" 113 355.434250764526 437.681957186544 439.323717948718 593.275641025641
"567" 113.2 358.39696969697 410.872727272727 413.229299363057 566.649681528662
"568" 113.4 362.423423423423 385.768768768769 387.11801242236 538.139751552795
"569" 113.6 364.54954954955 358.984984984985 366.388012618297 504.498422712934
"570" 113.8 368.466076696165 335.061946902655 353.880136986301 468.246575342466
"571" 114 378.908571428571 312.917142857143 348.006269592476 433.01880877743
"572" 114.2 388.127167630058 290.153179190751 348.222222222222 395.980392156863
"573" 114.4 395.23768115942 268.382608695653 356.879256965944 359.925696594427
"574" 114.6 399.307017543624 242.233918129229 364.81562499994 326.515625000149
"575" 114.8 415.08261941821 219.452994448585 377.825687708745 290.629970313272
"576" 115 432.691211317863 207.36817180616 393.191376431846 256.082470540044
"577" 115.2 456.346685060159 198.443630712421 408.483915436929 222.55220859557
"578" 115.4 483.87237975231 190.96440759538 441.277801800643 202.977822826669
"579" 115.6 537.20993444658 190.240519540676 494.311467015471 192.291986168656
"580" 115.8 558.865501287147 193.750934046213 527.158893989125 190.913064754668
"581" 116 563.600441233614 201.89755434898 533.436555514262 192.075724936768
"582" 116.2 568.393718646338 211.206295437488 540.967452764261 196.27532001028
"583" 116.4 574.614481118864 221.109037205027 547.438604022398 199.2467661553
"584" 116.6 586.560215154997 229.427078456188 558.353088006021 206.967683234437
"585" 116.8 600.637218778084 238.305623532823 570.895787574612 216.680343544397
"586" 117 615.375472674899 247.387147512954 584.944714528422 225.806994715367
"587" 117.2 632.639520611716 250.6332437483 597.961073818854 234.267997616065
"588" 117.4 644.981809685608 244.61031298213 609.767085711237 244.054352654828
"589" 117.6 660.302055709682 238.487346051987 620.441135581999 245.660015739152
"590" 117.8 678.706131436857 228.421790585239 642.207993094632 244.227150820375
"591" 118 695.068052182532 220.155021268193 663.199194485048 239.898639507629
"592" 118.2 713.581146923093 209.076530153703 682.188111604117 228.846403967393
"593" 118.4 735.585502980378 199.915081376157 701.166575768819 218.785190571677
"594" 118.6 758.021332269492 193.863711041678 723.107163921918 207.83530240929
"595" 118.8 780.563421806401 196.309853641016 741.288089242656 200.931905954609
"596" 119 802.696735054984 199.123625220203 763.329529199501 198.605888766254
"597" 119.2 826.103911450122 199.652972529617 786.972152755405 199.510366047886
"598" 119.4 850.80202503692 205.203406773942 810.901085983249 199.934040147019
"599" 119.6 865.792639281025 212.881851639596 827.835570421131 202.285619307401
"600" 119.8 875.679866128361 222.629479455867 842.177360024213 204.102585828266
"601" 120 884.3644328959 229.799650354935 852.932164036847 209.974473086742
"602" 120.2 898.205989539853 231.546294602387 864.32351429377 217.363595516549
"603" 120.4 894.90034330397 229.75530897399 865.313104947827 220.285622423333
"604" 120.6 891.28541829666 222.373719764562 865.397116537329 221.340564349532
"605" 120.8 884.431045817012 211.724956795852 865.327035325442 221.286400309719
"606" 121 873.559281636586 200.593416453284 866.793836290171 222.875064469322
"607" 121.2 862.575793604749 184.0937874891 876.461952537836 225.323561461712
"608" 121.4 859.144548090296 175.544074149824 880.05315341054 222.074201714504
"609" 121.6 858.238390181072 165.962316970604 881.705194723259 228.307001742694
"610" 121.8 855.634560949333 159.725212659427 883.351351388256 239.807807839042
"611" 122 851.116343490305 158.628808864266 892.808823529412 252.144117647059
"612" 122.2 845.215258855586 157.196185286104 895.117478510029 252.636103151862
"613" 122.4 841.407103825137 156.592896174863 892.901840490798 242.193251533742
"614" 122.6 835.595628415305 156.79234972678 888.078431372548 228.382352941178
"615" 122.8 831.415516352833 154.717454443812 883.500000007861 211.327816138023
"616" 123 828.328101551898 152.407245046979 875.638342017309 188.340498574517
"617" 123.2 826.926967570029 151.097290489806 858.74351888961 167.087536814632
"618" 123.4 820.197046795506 142.630640910514 845.8285240801 156.679695350582
"619" 123.6 811.015172805238 130.300832074786 842.411744597374 156.06836797575
"620" 123.8 808.482648318769 116.966144685547 827.306853653877 146.383562767872
"621" 124 806.726250536054 110.421377570837 822.453934495649 141.863285940198
"622" 124.2 800.236235813108 111.096488241647 821.45270637238 141.263179401199
"623" 124.4 786.156921837771 108.173471986806 813.968053616881 133.838823729839
"624" 124.6 768.725472966172 103.66362675969 804.265020616581 121.749481336047
"625" 124.8 749.966245953797 99.0793023827691 788.367069180175 110.332618794514
"626" 125 729.778774256127 92.9475026778518 767.105543652078 104.702154576805
"627" 125.2 712.656992359091 79.1778499344423 746.97185511753 97.9022555312638
"628" 125.4 697.398546519596 61.5705261498184 725.504714648222 87.5408580336301
"629" 125.6 682.514681288613 61.5106028699214 715.876421059501 80.0894355757019
"630" 125.8 660.627209379331 68.0645654724515 699.499246667665 70.2917579703323
"631" 126 638.61019824314 77.2269904340847 676.585848752298 70.2845687450162
"632" 126.2 612.858706888258 82.9850475987102 650.79525786175 74.7183596134865
"633" 126.4 585.309824588484 88.8066713947266 625.888457510243 77.910527616981
"634" 126.6 561.330705866539 90.1599893446211 599.726060316464 85.0446186715234
"635" 126.8 534.558412868118 96.854984489581 572.755718265745 89.8353561794162
"636" 127 506.302913279707 106.086635489878 543.292096292216 93.2604991756918
"637" 127.2 479.738982370902 119.125430673897 515.410234974134 102.066569176218
"638" 127.4 458.076502224758 136.657320531502 488.168884757258 111.959046343251
"639" 127.6 435.529237774531 158.165804228648 463.323143732281 126.135350559027
"640" 127.8 418.001010978956 174.753216988818 444.617525619349 147.21643725549
"641" 128 394.749183017995 187.813382935503 426.576629158019 165.24456946042
"642" 128.2 369.895846739578 204.41326549619 401.988858508815 181.277283218459
"643" 128.4 353.353529171567 221.575868626457 380.80327764681 195.018648701435
"644" 128.6 347.759685962885 249.066444751707 366.428051694102 208.774508816999
"645" 128.8 340.115927393916 275.042774914855 350.181737572832 234.606218041236
"646" 129 333.834941489772 298.557920308979 342.147907335442 260.634172788609
"647" 129.2 323.170204830725 322.671130846104 335.755206742738 286.476146439649
"648" 129.4 324.625474751903 347.127410002598 329.648760546825 308.715549920425
"649" 129.6 328.217654437375 374.620917072666 320.834235233024 336.97026987037
"650" 129.8 329.096798869421 400.150389342876 319.613376070861 366.308400029499
"651" 130 334.491569795181 420.901497012843 322.475947055716 387.677539674913
"652" 130.2 342.199583203042 443.360677278849 328.160779262094 408.738981440356
"653" 130.4 345.542746409238 469.174652336614 336.120780401051 433.146893640911
"654" 130.6 354.101326771262 481.601621519041 338.536872938219 445.559200700994
"655" 130.8 369.55720015136 497.874515913785 345.201647482142 464.968821667362
"656" 131 379.904164729875 515.402186332057 356.721611739149 492.804510665254
"657" 131.2 390.233217678993 538.755831958707 369.040882498614 516.392324075455
"658" 131.4 398.05618423947 559.619083065979 379.430809322395 540.722383236746
"659" 131.6 423.303753379766 574.329680742256 382.37863705132 550.22113763127
"660" 131.8 447.046689691617 593.086192430767 406.747878482457 562.870696770145
"661" 132 463.561233196907 606.062020872731 433.512181628592 580.488241245303
"662" 132.2 482.363178820479 622.816486997557 454.223106722735 597.425665935227
"663" 132.4 501.427971100522 633.801445470946 470.88806757369 611.062772769286
"664" 132.6 522.965628366132 639.355047947375 485.839505444345 624.069673304938
"665" 132.8 544.414159108043 647.173520021201 504.561878418324 634.820264918704
"666" 133 562.400411368466 653.128852927904 526.48097970307 638.920492417911
"667" 133.2 585.260827776054 656.795170184836 547.617540684425 646.170131302627
"668" 133.4 610.84495573203 661.645015948777 573.191892717373 654.424837706091
"669" 133.6 632.047751669408 660.598881603893 593.589097501282 659.794425636171
"670" 133.8 658.011508862245 657.663507108601 617.77376489305 663.044809633368
"671" 134 680.164912411533 656.650824843586 641.890033735102 660.726119505846
"672" 134.2 701.315641203202 652.041598277802 665.182406136613 658.589900784828
"673" 134.4 726.070446872139 647.280797640881 688.630421501338 657.943472579727
"674" 134.6 744.15538587514 640.350144540014 710.640925305491 653.852478045185
"675" 134.8 763.795182090859 629.481757558173 733.220940226021 648.430432217078
"676" 135 785.329486774258 618.86119909385 755.680145141492 643.511655941634
"677" 135.2 805.583740820557 610.952622745321 773.779429027897 630.198808751939
"678" 135.4 819.541410124935 595.331585970221 788.720598739039 618.898857308426
"679" 135.6 837.767058137425 577.862878561348 809.746796206743 605.764921499987
"680" 135.8 857.296424541192 560.704799267653 829.31236309804 587.318701198126
"681" 136 873.193896736707 544.089559122916 846.926942892164 571.845148770732
"682" 136.2 883.938844748476 523.602772420362 865.14534789283 555.220135650343
"683" 136.4 896.736423324496 501.146272165765 881.485775896777 535.155004364726
"684" 136.6 909.70518244072 482.3117186782 890.223936824984 513.429698786426
"685" 136.8 914.981642399331 461.41952625776 899.437053374331 495.297867896075
"686" 137 915.333005479006 439.695932336401 908.339655737172 478.119175008031
"687" 137.2 922.956174850877 416.009035535274 914.889112825109 453.955958961706
"688" 137.4 928.186518177276 394.643714360574 920.240076879318 430.948573020127
"689" 137.6 930.77769201768 371.047685191735 924.997827537168 408.241612114767
"690" 137.8 928.354576261682 346.590269707539 929.690640618145 384.719785504235
"691" 138 926.930979402554 322.215569719797 933.068632010525 359.009887662683
"692" 138.2 915.746703160855 300.539519018522 931.118599095477 336.356674763889
"693" 138.4 907.989157215331 275.660947558181 925.11881573774 310.829633469092
"694" 138.6 906.989786609869 254.043289050421 918.220863685324 282.455427667723
"695" 138.8 907.009647882548 232.935403348902 916.81490043866 258.967417854181
"696" 139 890.732038680977 212.252601563291 918.134447049328 235.944194877016
"697" 139.2 872.228463470845 195.160144931754 906.373243876232 217.087944605086
"698" 139.4 860.435431362618 179.027332703486 886.312472083504 203.277254765799
"699" 139.6 849.020831715772 161.137052149286 869.717731704967 192.892446840735
"700" 139.8 832.407716649923 141.43685012796 853.219143872827 174.800403421273
"701" 140 814.130605788047 119.234153034928 839.340101184893 151.336173095668
"702" 140.2 795.917515782802 98.8752074403087 821.400663759307 128.597537236326
"703" 140.4 779.153687521366 86.8830069317344 807.365711532992 109.11080993833
"704" 140.6 756.244661177592 83.8302890063057 794.387160259749 96.1797654174144
"705" 140.8 732.376086996176 76.6560644520998 768.243836696239 85.2549652596355
"706" 141 710.699051984392 68.7426790542191 747.606468902735 80.4291722106571
"707" 141.2 685.568869282403 59.5094601929491 722.713132621182 71.6484025960197
"708" 141.4 659.440918196555 48.1152986952181 696.611721594181 62.3256912182925
"709" 141.6 635.98906609538 50.8351322203707 673.894189631141 53.0228203377366
"710" 141.8 609.400834794202 52.4404818910959 648.625779402581 47.739331262204
"711" 142 584.850810425924 49.8736076025532 622.633306465048 48.9344261644071
"712" 142.2 561.788568867268 56.5258902369926 598.234059187414 47.0461793485231
"713" 142.4 538.145283598746 65.6634527875858 571.385845736981 45.8130191385533
"714" 142.6 517.628139850759 73.6196839057411 546.8257854919 54.2860500672503
"715" 142.8 490.640683620575 81.1711721487103 526.391257181468 64.7716453701016
"716" 143 472.422314032118 91.2976830662241 506.049262569979 73.8815627239675
"717" 143.2 459.961609135551 108.75414783322 489.135285902506 83.3651830790959
"718" 143.4 442.732611404469 126.419617441226 467.239879165808 97.5112610132638
"719" 143.6 421.935076005051 143.310143352829 447.245124209449 113.131383641199
"720" 143.8 402.032689761258 155.312792877255 428.342265506711 127.419416364688
"721" 144 382.379586498569 167.748288351675 404.728707438236 144.598811094233
"722" 144.2 370.45167453675 191.894719596432 379.29420915725 157.20109928345
"723" 144.4 353.911369309242 216.04405634298 361.708661725325 181.929364926766
"724" 144.6 341.857223091445 237.954111552502 350.389832117734 207.36940800014
"725" 144.8 332.436290581548 268.530013963951 335.462826296457 232.60247460014
"726" 145 326.022230881605 293.967310449889 331.976426955707 255.491236808357
"727" 145.2 323.605198778281 318.214676977268 326.91992428674 281.162003001786
"728" 145.4 321.958615865859 343.704847051334 326.393266637699 304.561612647126
"729" 145.6 320.99533559232 371.457966233221 322.955373512062 332.204876825521
"730" 145.8 325.02834579429 398.643458962181 321.969880518399 359.321342294751
"731" 146 329.614779939113 425.031380505589 320.477617968848 387.692323045045
"732" 146.2 337.805551182021 446.272215996881 323.812177050642 409.671495104222
"733" 146.4 345.201435520996 468.728881453131 332.317110185623 433.230779002638
"734" 146.6 352.626165340236 492.567874504355 341.23285565503 455.309610982148
"735" 146.8 363.58383024143 510.59571227124 347.958271199493 475.204746886012
"736" 147 377.737338809257 534.045066067086 355.922921577196 498.028349238964
"737" 147.2 389.914997917101 548.380798803653 367.06657432381 522.223179156729
"738" 147.4 408.692538574746 561.568858879261 378.025672228051 537.74911182652
"739" 147.6 428.585313085234 575.726098618026 396.798440187247 557.031318585771
"740" 147.8 450.752232730983 591.770884041817 417.314778014045 582.006149857673
"741" 148 469.059055249208 602.908255198653 439.214930355363 603.779136840945
"742" 148.2 483.908805253747 609.250710887451 455.676739823218 615.655596377844
"743" 148.4 495.403339420879 609.996111409662 477.021205971806 621.937366346877
"744" 148.6 513.848663855431 612.492582057352 502.185841057655 633.867257061633
"745" 148.8 524.609329444379 613.839650148969 523.781710916034 643.20353982425
"746" 149 532.056074766687 615.629283490499 547.631097561556 645.737804878425
"747" 149.2 535.300653594788 615.431372549 574.762917932938 651.583586625995
"748" 149.4 536.20625 616.190625 600.006079027356 661.653495440729
"749" 149.6 539.530546623794 616.72347266881 620.362776025237 654.652996845426
"750" 149.8 543.805714285714 615.1 644.342019543974 649.644951140065
"751" 150 549.73595505618 611.070224719101 674.332288401254 653.034482758621
"752" 150.2 555.131805157593 608.690544412607 697.457792207792 652.357142857143
"753" 150.4 558.578212290503 606.45530726257 723.305732484076 644.767515923567
"754" 150.6 561.034188034188 606.079772079772 750.79746835443 638.936708860759
"755" 150.8 566.561349693252 605.573619631902 768.677215189873 626.329113924051
"756" 151 566.696319018405 606.024539877301 795.11801242236 614.158385093168
"757" 151.2 570.845272206304 604.206303724928 821.078125 600.29375
"758" 151.4 577.278873239437 602.14647887324 837.857142857143 582.288888888889
"759" 151.6 580.107648725212 599.526912181303 861.652996845426 560.943217665615
"760" 151.8 582.983286908078 597.186629526462 873.168789808917 540.149681528662
"761" 152 587.147632311978 594.175487465181 887.97507788162 515.109034267913
"762" 152.2 589.916897506925 593.185595567867 905.71875 493.740625
"763" 152.4 593.980446927374 589.357541899441 905.116719242902 478.274447949527
"764" 152.6 600.64406779661 587.282485875706 908.18125 452.065625
"765" 152.8 604.703081232493 586.128851540616 919.769696969697 424.236363636364
"766" 153 613.20303030303 586.106060606061 933.844936708861 397.78164556962
"767" 153.2 619.6 583.456338028169 933.354948805461 374.477815699659
"768" 153.4 624.662686567164 585.340298507463 929.920529801324 352.41059602649
"769" 153.6 629.209302325581 586.127906976744 932.955271565495 324.316293929712
"770" 153.8 633.16717325228 588.44376899696 933.01875 309.91875
"771" 154 637.194690265487 590.16814159292 930.546296296296 318.787037037037
"772" 154.2 641.460815047022 591.169278996865 930.417682926829 325.850609756098
"773" 154.4 648.82012195122 593.731707317073 930.625368731563 335.849557522124
"774" 154.6 651.59604519774 592.957627118644 925.1065830721 337.796238244514
"775" 154.8 659.234957020057 588.229226361031 922.035714285714 352.279220779221
"776" 155 666.573407202216 583.354570637119 916.60625 378.2375
"777" 155.2 674.753541076487 581.067988668555 909.72 403.338461538462
"778" 155.4 680.146131805158 577.647564469914 899.757097791798 421.716088328076
"779" 155.6 686.320334261838 573.612813370474 885.907975460123 444.929447852761
"780" 155.8 691.452513966481 568.941340782123 867.264331210191 464.713375796178
"781" 156 699.634441087613 566.682779456193 842.796352583587 478.705167173252
"782" 156.2 706.403361344538 562.117647058823 814.786833855799 489.307210031348
"783" 156.4 714.930167597765 559.081005586592 787.776119402985 498.289552238806
"784" 156.6 722.365994236311 557.057636887608 758 501.371951219512
"785" 156.8 729.835734870317 553.665706051873 728.819620253165 500.053797468355
"786" 157 738.579881656805 551.781065088757 704.203076923077 486.864615384615
"787" 157.2 746.767705382436 549.441926345609 681.911854103343 466.465045592705
"788" 157.4 758.645259938838 548.110091743119 662.496951219512 443.207317073171
"789" 157.6 767.940251572327 549.503144654088 649.059748427673 420.471698113208
"790" 157.8 777.31976744186 547.095930232558 634.352583586626 390.848024316109
"791" 158 786.385915492958 543.943661971831 620.378787878788 359.3
"792" 158.2 793.350974930362 539.431754874652 613.100313479624 327.028213166144
"793" 158.4 800.016997167139 531.1388101983 614.869969040248 293.950464396285
"794" 158.6 808.098870056497 522.793785310735 622.859756097561 261.975609756098
"795" 158.8 818.715151515152 516.60303030303 636.44674556213 232.37573964497
"796" 159 826.821752265861 509.803625377644 654.745614035088 209.815789473684
"797" 159.2 834.528089887641 501.39606741573 680.876080691643 190.273775216138
"798" 159.4 841.882521489971 494.143266475645 709.008620689655 176.310344827586
"799" 159.6 849.614285714286 486.14 735.428977272727 158.78125
"800" 159.8 856.261363636364 476.380681818182 764.179487179487 142.378917378917
"801" 160 865.2849002849 466.641025641026 785.114035087719 120.716374269006
"802" 160.2 872.689265536723 458.604519774011 791.622699386503 95.0950920245399
"803" 160.4 879.700831024931 449.083102493075 777.654761904762 93.4880952380952
"804" 160.6 884.581661891118 438.916905444126 752.622754491018 86.9550898203593
"805" 160.8 887.330434782609 427.997101449275 727.32183908046 69.6609195402299
"806" 161 892.722857142857 415.437142857143 698.063953488372 52.7848837209302
"807" 161.2 898.229885057471 403.57183908046 670.01724137931 45.9224137931035
"808" 161.4 901.690544412607 390.942693409742 640.673590504451 44.4896142433234
"809" 161.6 901.628985507246 377.979710144928 608.537356321839 42.7385057471264
"810" 161.8 900.194202898551 366.350724637681 582.737288135593 48.4067796610169
"811" 162 898.864161849711 353.124277456647 551.207977207977 57.4957264957265
"812" 162.2 896.619883040936 339.549707602339 520.781976744186 64.4273255813954
"813" 162.4 894.573099415205 328.473684210526 493.167630057803 76.8468208092486
"814" 162.6 892.917404129794 317.3598820059 471.540229885057 96.2557471264368
"815" 162.8 892.276657060519 305.138328530259 442.597701149425 112.373563218391
"816" 163 888.893982808023 293.667621776504 418.267605633803 120.676056338028
"817" 163.2 883.986111111111 281.291666666667 405.950292397661 141.894736842105
"818" 163.4 879.820728291317 270.997198879552 385.966666666667 164.446666666667
"819" 163.6 872.326815642458 262.650837988827 367.521739130435 183.953416149068
"820" 163.8 866.370689655172 252.663793103448 353.167182662539 210.052631578947
"821" 164 859.670454545455 243.980113636364 338.589595375723 236.748554913295
"822" 164.2 852.944289693593 234.211699164345 330.210682492582 265.706231454006
"823" 164.4 844.198910081744 222.967302452316 323.137313432836 292.217910447761
"824" 164.6 835.555248618785 211.234806629834 320.884848484849 317.669696969697
"825" 164.8 829.214484679666 200.08635097493 318.570149253731 345.928358208955
"826" 165 821.626702997275 188.449591280654 316.611445783133 372.295180722892
"827" 165.2 813.375690607735 177.245856353591 320.262658227848 400.408227848101
"828" 165.4 806.449720670391 163.930167597765 329.829721362229 414.034055727554
"829" 165.6 801.530898876404 151.27808988764 340.980830670927 422.220447284345
"830" 165.8 800.373913043478 137.660869565217 346.414012738854 447.140127388535
"831" 166 801.559659090909 124.769886363636 343.198795180723 472.039156626506
"832" 166.2 797.247222222222 115.397222222222 348.221864951769 479.662379421222
"833" 166.4 790.238095238095 110.042016806723 361.633333333333 493.587878787879
"834" 166.6 777.338888888889 104.994444444444 368.303951367781 519.632218844985
"835" 166.8 762.013404825737 100.233243967828 376.356687898089 532.471337579618
"836" 167 746.955026455026 97.5026455026455 388.266457680251 544.291536050157
"837" 167.2 732.01329787234 96.25 399.36036036036 561.468468468468
"838" 167.4 717.09234828496 93.4802110817942 413.11875 578.034375
"839" 167.6 702.611260053619 91.6112600536193 430.173780487805 593.512195121951
"840" 167.8 688.708556149733 89.6818181818182 450.489296636086 609.400611620795
"841" 168 673.851752021563 85.0377358490566 469.830303030303 623.590909090909
"842" 168.2 658.83947368421 84.1184210526316 490.683890577508 630.811550151976
"843" 168.4 642.086387434555 80.9607329842932 512.191616766467 643.748502994012
"844" 168.6 627.907161803714 76.2122015915119 529.005952380952 649.380952380952
"845" 168.8 614.241286863271 65.9302949061662 545.297619047619 654.33630952381
"846" 169 605.227882037534 52.3887399463807 569.418338108882 662.226361031519
"847" 169.2 605.647887323944 50.8478873239437 590.969512195122 664.932926829268
"848" 169.4 605.597826086957 52.054347826087 612.180722891566 665.930722891566
"849" 169.6 599.807162534435 56.3333333333333 633.018987341772 668.768987341772
"850" 169.8 587.872222222222 61.3305555555556 655.638629283489 668.283489096573
"851" 170 572.860655737705 67.1010928961749 675.405487804878 665.521341463415
"852" 170.2 559.333333333333 67.010582010582 696.082317073171 663.399390243902
"853" 170.4 547.875331564987 70.7135278514589 713.145896656535 654.41641337386
"854" 170.6 535.077127659574 77.4228723404255 737.807073954984 647.501607717042
"855" 170.8 521.715425531915 84.343085106383 758.596875 638.3375
"856" 171 508.092592592593 92.489417989418 782.821114369502 627.656891495601
"857" 171.2 493.723684210526 96.4657894736842 807.278931750742 613.314540059347
"858" 171.4 479.817948717949 101.528205128205 832.085294117647 597.832352941177
"859" 171.6 465.736842105263 110.847368421053 851.386904761905 577.547619047619
"860" 171.8 451.229946524064 120.280748663102 873.963855421687 556.918674698795
"861" 172 436.194666666667 129.658666666667 889.424242424242 532.606060606061
"862" 172.2 422.631720430108 139.604838709677 904.733727810651 509.387573964497
"863" 172.4 408.092391304348 146.350543478261 917.792899408284 481.44674556213
"864" 172.6 395.286516853933 154.963483146067 925.824074074074 454.268518518519
"865" 172.8 387.431884057971 169.542028985507 936.630434782609 424.593167701863
"866" 173 382.614730878187 182.274787535411 940.398753894081 400.152647975078
"867" 173.2 379.249291784703 194.167138810198 936.44 375.213333333333
"868" 173.4 370.796195652174 208.64402173913 940.858044164038 348.640378548896
"869" 173.6 360.22641509434 223.094339622641 935.202572347267 323.257234726688
"870" 173.8 350.099173553719 237.460055096419 930.544303797468 294.53164556962
"871" 174 339.089673913043 248.869565217391 927.328173374613 267.095975232198
"872" 174.2 335.564032697548 260.792915531335 918.575079872204 241.549520766773
"873" 174.4 333.609195402299 276.764367816092 908.122257053292 213.890282131661
"874" 174.6 332.067415730337 296.165730337079 894.658064516129 187.006451612903
"875" 174.8 328.986149584488 313.742382271468 879.428571428571 161.544072948328
"876" 175 327.191549295775 329.095774647887 861.825301204819 138.882530120482
"877" 175.2 326.297752808989 348.685393258427 840.366279069767 118.345930232558
"878" 175.4 322.766570605187 364.043227665706 827.086666666667 103.563333333333
"879" 175.6 324.161194029851 374.743283582089 813.985207100592 96.6390532544379
"880" 175.8 329.762611275964 389.091988130564 789.726470588235 82.3823529411764
"881" 176 332.41369047619 407.315476190476 762.792899408284 65.301775147929
"882" 176.2 335.905882352941 424.685294117647 735.597101449275 55.3652173913043
"883" 176.4 339.950724637681 441.988405797102 705.75 46.4101123595506
"884" 176.6 347.527220630372 457.186246418338 675.847701149425 39.8074712643678
"885" 176.8 354.10393258427 474.564606741573 647.338150289017 38
"886" 177 358.556851311953 491.539358600583 613.380530973451 37.5162241887906
"887" 177.2 360.794721407625 504.214076246334 583.823529411765 41.6205882352941
"888" 177.4 367.535168195719 504.795107033639 553.325648414986 51.6484149855908
"889" 177.6 379.75748502994 509.577844311377 523.494152046784 58.5818713450292
"890" 177.8 392.535294117647 516.229411764706 492.896848137536 73.3954154727794
"891" 178 404.487323943662 523.292957746479 469.562130177515 93.8431952662722
"892" 178.2 415.663580246914 533.527777777778 439.028571428571 107.791428571429
"893" 178.4 425.421511627907 544.735465116279 424.050561797753 116.668539325843
"894" 178.6 432.667630057803 554.459537572254 400.885714285714 139.891428571429
"895" 178.8 444.836363636364 562.29696969697 376.64 164.252307692308
"896" 179 458.369627507163 571.074498567335 358.684848484848 191.406060606061
"897" 179.2 472.271428571429 581.157142857143 341.762048192771 223.361445783133
"898" 179.4 484.947674418605 591.59011627907 330.745341614907 253.422360248447
"899" 179.6 494.389534883721 603.68023255814 327.426380368098 286.110429447853
"900" 179.8 501.925925925926 615.282051282051 321.009063444109 313.172205438066
"901" 180 514.675977653631 623.243016759777 324.996951219512 337.192073170732
"902" 180.2 530.153623188406 623.101449275362 319.922360248447 370.16149068323
"903" 180.4 544.40412979351 618.941002949853 322.63782051282 392.169871794872
"904" 180.6 560.14161849711 615.21676300578 330.374213836478 419.154088050314
"905" 180.8 575.537764350453 610.888217522659 333.934782608696 445.419254658385
"906" 181 585.340057636888 607.00288184438 340.328173374613 462.934984520124
"907" 181.2 592.089337175792 599.443804034582 348.579754601227 481.383435582822
"908" 181.4 604.962536023055 592.815561959654 354.842900302115 504.525679758308
"909" 181.6 615.439306358381 585.606936416185 364.553846153846 516.886153846154
"910" 181.8 627.861271676301 580.326589595376 377.113496932515 539.251533742331
"911" 182 639.460641399417 575.145772594752 390.840361445783 554.849397590361
"912" 182.2 652.571428571429 572.034161490683 406.973293768546 573.727002967359
"913" 182.4 666.694444444444 572.586419753086 425.123167155425 592.313782991202
"914" 182.6 681.924764890282 570.147335423197 446.689024390244 608.792682926829
"915" 182.8 699.224852071006 566.46449704142 469.677811550152 625.781155015198
"916" 183 713.53412462908 563.563798219585 495.415151515152 639.909090909091
"917" 183.2 725.543417366947 554.344537815126 519.73556231003 649.16717325228
"918" 183.4 734.036516853933 542.870786516854 547.819277108434 658.012048192771
"919" 183.6 744.63085399449 533.085399449036 575.613095238095 666.160714285714
"920" 183.8 754.441011235955 522.435393258427 605.449848024316 668.033434650456
"921" 184 764.228571428571 511.905714285714 635.527777777778 671.203703703704
"922" 184.2 772.344632768362 504.923728813559 658.692556634304 668.297734627832
"923" 184.4 779.66 493.657142857143 685.255319148936 663.586626139818
"924" 184.6 786.247159090909 484.088068181818 714.615853658537 658.588414634146
"925" 184.8 792.852272727273 472.84375 739.415625 648.8375
"926" 185 802.111420612813 462.493036211699 769.570552147239 639.208588957055
"927" 185.2 810.808022922636 449.492836676218 791.219435736677 624.391849529781
"928" 185.4 815.266288951841 436.470254957507 816.928571428571 606.329192546584
"929" 185.6 816.046109510086 425.224783861671 837.490963855422 586.864457831325
"930" 185.8 816.035398230089 415.129793510324 861.229166666667 568.645833333333
"931" 186 822.406340057637 402.824207492795 877.860248447205 543.121118012422
"932" 186.2 829.637393767706 388.351274787535 896.750750750751 517.321321321321
"933" 186.4 838.640668523677 375.175487465181 905.719242902208 495.104100946372
"934" 186.6 847.122562674095 360.384401114206 912.871794871795 466.548076923077
"935" 186.8 858.764864864865 346.905405405405 927.248427672956 438.044025157233
"936" 187 874.389645776567 338.544959128065 935.116719242902 419.264984227129
"937" 187.2 890.308781869689 332.461756373938 930.692556634304 395.666666666667
"938" 187.4 905.84217705636 325.788752970332 927.299650872241 368.094218293617
"939" 187.6 915.062029519421 312.868362181446 925.479287411364 345.322715771327
"940" 187.8 907.36731923548 296.35195379494 917.259784619008 328.781845780675
"941" 188 907.678082644273 290.871789116117 914.015482316972 321.987233307294
"942" 188.2 912.078064175704 290.522073994021 912.607863930023 320.174989898439
"943" 188.4 917.92737914317 294.207582635502 911.325127197479 319.324060860633
"944" 188.6 922.300894969337 298.583209520942 906.997008421161 315.557136896556
"945" 188.8 921.690221588333 298.594150052875 903.33685316653 316.087240976217
"946" 189 915.55276812618 300.72212222683 898.400450130114 315.425255461141
"947" 189.2 912.291577764293 306.147501957287 896.374041102228 312.584099265547
"948" 189.4 912.797142887017 316.352337270093 894.28169775524 307.578197725194
"949" 189.6 914.035059159032 335.231691723774 896.250501840351 305.73569097529
"950" 189.8 920.097252827367 349.169098308721 901.566180846562 312.852932469329
"951" 190 930.73082792249 364.366139720501 910.068499623815 332.150901842963
"952" 190.2 936.849321804621 368.821742494195 914.51214147811 340.992318815983
"953" 190.4 929.489426232083 373.290882340247 915.310204492289 342.160253764373
"954" 190.6 922.049007144638 381.379151241543 918.368653136736 346.307781192631
"955" 190.8 916.86772545395 395.510995108791 920.339204763659 354.626416301643
"956" 191 913.573360441234 407.905964371744 922.417687416027 369.144216536149
"957" 191.2 907.35882265635 423.873403251172 919.859483116191 386.032465459113
"958" 191.4 902.078267910806 441.355918463654 913.486554406279 402.867051689133
"959" 191.6 900.64397143602 454.833584004079 908.311804443436 416.204944988252
"960" 191.8 900.289716677234 469.19614130516 904.299151442667 430.214461275044
"961" 192 894.901837491601 482.666827352996 902.062342483465 444.226551880473
"962" 192.2 884.710727973076 495.712320559221 899.293296382096 457.094774849426
"963" 192.4 873.536159647694 509.605081664867 892.921156817804 475.533424372156
"964" 192.6 861.611003509355 524.106461815934 883.798590152 492.342660516221
"965" 192.8 851.373261763918 536.314190546941 875.518006991832 505.811307890586
"966" 193 841.379737546475 547.947652601417 867.629309018459 517.49228858736
"967" 193.2 831.094244379329 556.02755764076 860.97505231902 526.849423218707
"968" 193.4 819.409316569805 562.812223935515 851.593407801118 536.296134470821
"969" 193.6 808.779253069654 569.599758756196 841.860689183099 548.631107633263
"970" 193.8 797.550688438947 581.592473391329 828.832967719756 557.919039702982
"971" 194 786.290149676006 596.1143759545 814.452965369794 567.687920593771
"972" 194.2 775.675916546561 611.684343792416 800.861708926125 580.610555740774
"973" 194.4 768.174326820432 625.233918810629 789.160308327409 593.077125925711
"974" 194.6 763.133484995882 627.346020746886 786.289025958738 598.026674988748
"975" 194.8 754.12013755428 629.585582412917 781.394917813491 603.676862948816
"976" 195 739.969914495188 634.191738750564 776.653220203683 608.60840549734
"977" 195.2 726.967543799961 638.650062922892 759.735867291311 626.151287116966
"978" 195.4 715.536517043463 641.378424728525 746.09893908491 636.724291955489
"979" 195.6 701.388108200985 643.170079341126 733.888982557564 643.33069749677
"980" 195.8 685.761359835048 647.527429946932 726.298157497106 642.867258952952
"981" 196 672.665863759589 653.105375727991 708.86071061639 643.544657518932
"982" 196.2 657.992218785475 658.704797415476 694.587743141021 646.917690679623
"983" 196.4 647.704210413134 661.246767540231 683.629454898829 649.950266920643
"984" 196.6 638.198663707034 658.81307084255 675.507467657016 650.678322364208
"985" 196.8 625.585990610544 655.366121971306 665.609240440596 655.792234292431
"986" 197 614.15784734035 653.638523063413 652.90334721684 658.758838547012
"987" 197.2 598.939071844189 648.924058336284 636.80773084752 658.043623507672
"988" 197.4 582.462765985495 641.617935287646 618.242890119163 654.779977705154
"989" 197.6 568.340108358704 636.950653557851 603.893436248518 651.668896522818
"990" 197.8 557.385057183822 630.948279494759 593.301281943947 648.25671739663
"991" 198 544.782841939267 623.698003247782 579.738560749109 642.939209676515
"992" 198.2 533.104858588504 618.616258291355 568.328658498167 637.343716908321
"993" 198.4 517.902181471468 611.699529937466 552.962285196361 628.898674504659
"994" 198.6 502.717928859826 602.453494512551 536.980852494372 621.930016537605
"995" 198.8 491.298789901619 591.63112904697 521.445404626402 614.894873783892
"996" 199 481.926280347135 579.20004625171 508.812219546355 608.302947121782
"997" 199.2 470.094438797955 567.691900774597 494.965045239785 596.118903178848
"998" 199.4 457.06625286968 554.27568309629 482.283525272926 583.926845251455
"999" 199.6 446.898893763904 542.869618702056 470.065792755823 573.69683920273
"1000" 199.8 437.232640098151 530.852321393965 458.670355895491 562.664758161161
"1001" 200 423.783099642197 520.789799041023 448.272358257311 551.052252260573
"1002" 200.2 408.30693343628 512.758513170168 436.677935445008 537.490525640569
"1003" 200.4 395.520385100777 502.028646658422 425.880336478412 526.163673827132
"1004" 200.6 384.995399975082 488.182810834957 413.225008322326 516.799080048844
"1005" 200.8 378.095668332093 475.29665195792 401.76317199721 506.330679893886
"1006" 201 367.323674539004 455.453244093653 387.409830717837 489.866288686621
"1007" 201.2 361.418002235368 441.798483335503 376.017914868182 475.941842533813
"1008" 201.4 356.164288707262 424.655604274307 368.388499927892 462.800633381823
"1009" 201.6 352.835079189842 410.912446028735 362.512063822362 448.486631198671
"1010" 201.8 354.980695393226 392.481138906445 355.636854406798 429.479255194209
"1011" 202 360.669310908208 373.008933379288 352.60583823748 414.591602308269
"1012" 202.2 362.900959072762 365.283490077217 351.936090675591 395.45671174664
"1013" 202.4 364.87807484492 354.45886591735 353.866069957489 391.167107898876
"1014" 202.6 368.541132769406 337.700491574249 357.250596478639 378.605598519739
"1015" 202.8 370.082577777961 325.14034041046 358.97481254899 363.473496341106
"1016" 203 367.550380738366 306.373595446689 363.113511978066 345.156233849588
"1017" 203.2 366.10685664775 293.015795526746 364.862741101426 331.99743108476
"1018" 203.4 370.436442593284 279.479887650801 364.952943464063 317.929595373328
"1019" 203.6 377.320373072794 272.45469223656 366.448378546133 309.898271746726
"1020" 203.8 384.997870171067 266.775688868372 366.365330817816 299.565373559537
"1021" 204 395.449596323547 255.03699042634 370.549464034121 285.310033203628
"1022" 204.2 407.982114730598 240.52012504393 379.773821125504 272.872319607909
"1023" 204.4 419.606219793607 230.060739081272 390.78045778777 257.901399769837
"1024" 204.6 429.495825982922 224.047709636734 399.072449841151 246.383456611095
"1025" 204.8 441.714543743231 210.853745394065 410.26669610257 234.777344179398
"1026" 205 453.257283831564 198.487448888283 423.163568837398 224.046820196721
"1027" 205.2 461.755544364128 188.08385267511 434.04831159946 216.015843881008
"1028" 205.4 471.215534675905 175.628666490015 445.465100450199 205.292665858544
"1029" 205.6 482.983884247776 160.019927693488 455.875356861737 192.156189165283
"1030" 205.8 495.777914394395 146.314213288094 468.088439933208 176.809924744561
"1031" 206 509.300477454177 137.601185754284 479.827729212829 162.174449938273
"1032" 206.2 525.642843594787 129.786472780003 491.733468225488 149.182213133875
"1033" 206.4 543.67153683773 119.87978844741 508.589950499774 138.096710637185
"1034" 206.6 560.542409945696 115.765501651804 523.935742874262 128.040293515437
"1035" 206.8 574.663993383875 115.999710324082 537.436083789891 119.699870490383
"1036" 207 592.55003365694 117.416318824712 550.966651238452 115.156884565665
"1037" 207.2 606.420594950479 118.005323171846 567.985055336006 114.515449016302
"1038" 207.4 622.806532093259 117.916358548277 585.069954378308 113.477891857507
"1039" 207.6 637.354724269784 116.509080141777 598.498787242865 112.798768482828
"1040" 207.8 655.074792248109 114.57078326247 616.35025574164 112.712351426029
"1041" 208 673.57581236108 108.982427601528 633.394661959028 112.00061115389
"1042" 208.2 690.031550176771 101.646348287133 652.05979269614 112.900864254677
"1043" 208.4 706.981425046423 96.3904818939169 668.911326175548 107.774276206233
"1044" 208.6 716.597053354771 98.8025864827432 679.481041949132 103.783408303307
"1045" 208.8 718.444867992162 103.910747991488 683.052458958701 102.441808665034
"1046" 209 719.56570520027 109.547607275548 684.499707158153 102.192288506037
"1047" 209.2 724.779769810249 118.248721046026 690.089717506097 103.410511603199
"1048" 209.4 730.901294519812 128.48900149197 706.522148947977 103.824098209527
"1049" 209.6 735.583600282402 133.655325559112 720.852486064584 110.051625682241
"1050" 209.8 744.772519513319 148.527247790447 729.946992543422 115.787195916275
"1051" 210 752.46647552455 161.242768221321 735.968770756708 126.729410009018
"1052" 210.2 760.533830292562 176.429355822051 743.299772180532 141.278101325369
"1053" 210.4 769.567457339412 190.497415984605 749.79280913593 155.162331774878
"1054" 210.6 778.866048999171 201.85847474133 757.048372332483 169.143816907181
"1055" 210.8 791.263581435396 210.650514012712 764.987786315976 182.324709614034
"1056" 211 803.119446477253 215.970325215467 772.650077692477 192.01287204849
"1057" 211.2 814.449419283979 218.792021287208 779.423425924264 200.614177783719
"1058" 211.4 825.697578386042 224.540930764431 789.570274562437 209.23771927554
"1059" 211.6 839.04720342289 236.073786649981 804.55590041088 214.318831290572
"1060" 211.8 850.906947472485 250.082218533924 822.901507626791 223.32802025796
"1061" 212 857.941955494943 264.462181175125 834.559738971131 235.031524313086
"1062" 212.2 859.041852643498 275.878075042553 842.53750809609 241.769208234009
"1063" 212.4 862.278566561274 290.25463376746 849.53386653124 251.779272374134
"1064" 212.6 862.987598793316 304.19354995587 855.414989974378 266.55970025604
"1065" 212.8 860.650476999379 319.21289316835 858.996782226622 280.482929516331
"1066" 213 855.814603392094 331.57493648999 863.71299120933 291.947289001662
"1067" 213.2 851.500234681136 348.294003121245 862.696943257716 308.442506994425
"1068" 213.4 847.010901361469 364.257811621774 857.559820398892 326.136771097261
"1069" 213.6 842.33505382845 382.54243649776 853.719730403377 344.653714402237
"1070" 213.8 838.122384222314 402.050207540215 845.675209176601 364.304817870156
"1071" 214 833.752262788231 417.87838638652 841.866159455447 378.986494648853
"1072" 214.2 826.797200747639 431.977945941074 839.746362949492 394.327566983064
"1073" 214.4 814.812936867662 444.718076172103 836.153080789571 411.655350776988
"1074" 214.6 797.77391163892 455.745271821314 827.4319316899 431.905217262059
"1075" 214.8 780.309580703137 463.826728019 814.060928656053 444.778035285229
"1076" 215 761.418554805934 474.118331708331 796.307032809265 456.638566124621
"1077" 215.2 744.733495943892 484.734784753546 779.636079660832 465.776380394869
"1078" 215.4 732.301462148644 491.622047540461 767.271905012261 473.676010436819
"1079" 215.6 719.068635365754 500.442876295201 753.592046781472 481.568793508656
"1080" 215.8 709.492315029943 508.280951188514 742.448627303162 487.975619037955
"1081" 216 695.921316651533 517.482029724612 729.545895382666 496.037507067961
"1082" 216.2 681.601537335237 528.130656371191 716.250488001218 506.366428583604
"1083" 216.4 665.474177015631 535.935096127856 700.929418992297 517.393623808341
"1084" 216.6 653.02216520409 539.324495697797 689.331986072434 525.566755155901
"1085" 216.8 631.92004267558 542.929309611454 674.768920191326 536.069974664777
"1086" 217 613.41701804244 547.00872483589 652.336159648437 540.890741275266
"1087" 217.2 592.932702753052 550.088149253983 631.406733011486 542.395879767015
"1088" 217.4 569.466331631312 552.493727154672 609.793163765023 545.525987994402
"1089" 217.6 546.900283890416 551.337025363926 586.584351829616 549.633496865759
"1090" 217.8 528.236507192105 550.262440585026 567.519964759296 552.367724877541
"1091" 218 506.919511360845 548.477508878414 547.396995360875 553.341569929638
"1092" 218.2 487.033035286193 544.890838136551 527.210608899157 551.833926289551
"1093" 218.4 466.17531576214 537.572939941086 504.203292347491 548.991870700787
"1094" 218.6 449.45233089381 527.650507150301 484.28807141429 544.159544130459
"1095" 218.8 431.101545583589 516.131220181794 463.500317598749 537.088920453787
"1096" 219 415.718348070562 500.939633800871 446.24862171361 526.645309092079
"1097" 219.2 405.161860313204 487.136993421408 429.530800202263 515.87235286987
"1098" 219.4 392.929892210022 471.735286203189 413.173238507894 506.267585578977
"1099" 219.6 377.191639350022 459.760293967885 401.909108009708 490.198868380505
"1100" 219.8 361.944682542884 448.516145825963 390.143569572582 474.799846738256
"1101" 220 349.130141001968 430.024238066431 375.003410784269 460.320518066221
"1102" 220.2 341.638297757209 416.054945013159 362.486144492859 449.487924415436
"1103" 220.4 330.030543278057 400.666014055971 349.802677233031 434.032829822694
"1104" 220.6 330.85861831343 399.505944411179 347.54243524008 432.125430532641
"1105" 220.8 337.098790445243 394.668725892691 346.135286633072 429.728703676442
"1106" 221 342.488680551265 381.850453237255 339.068388244904 419.877489323984
"1107" 221.2 349.15183475757 364.619990721776 334.020441536164 401.004325107089
"1108" 221.4 354.947929829235 351.264495614461 339.988598338395 384.07962042625
"1109" 221.6 362.194388286174 332.760569880538 344.620533112045 367.348933502291
"1110" 221.8 369.913700841136 322.193576191011 348.63115994463 353.937313528239
"1111" 222 381.034570728747 312.916525829861 351.117161732634 339.341608159233
"1112" 222.2 389.343644498163 300.639183330226 362.385646517028 325.369037277429
"1113" 222.4 401.139625667408 285.204634553318 374.892536515748 314.792925097534
"1114" 222.6 417.775104499025 277.138834813716 387.473636682201 302.99420603694
"1115" 222.8 438.645304833868 270.848441731189 402.882007223032 285.173139434074
"1116" 223 459.575415020243 265.526044528807 421.577332744457 276.569069196029
"1117" 223.2 479.393143457159 261.314752680396 441.084937897282 269.404622441366
"1118" 223.4 498.964117038244 262.780352407369 459.267958835974 261.882464201118
"1119" 223.6 513.42533536317 262.766141470016 474.480689662827 258.697883011823
"1120" 223.8 536.162346246263 263.625172253866 496.459067681801 259.372180042734
"1121" 224 560.224995125495 266.753742456868 519.505015985029 261.587315402606
"1122" 224.2 581.433523866025 269.403582746339 543.80120405005 260.869074529465
"1123" 224.4 605.796810434832 277.436662095889 567.781251932074 265.360086724517
"1124" 224.6 626.524676946771 287.681148453424 590.163832411699 272.263004252464
"1125" 224.8 646.493246739978 302.7629665074 612.601067541807 277.726644276079
"1126" 225 663.915165173103 318.035192582765 633.657059494982 292.219655892299
"1127" 225.2 677.615939363617 332.57520579972 651.750259825783 304.243999916772
"1128" 225.4 694.295567167615 351.741434796439 665.844236505175 318.228728086138
"1129" 225.6 704.950649001478 365.293220287644 680.892731708245 335.016759866991
"1130" 225.8 716.513785432998 385.666240557599 697.503644110564 350.985276785717
"1131" 226 724.017376261282 409.052424584995 709.982823342081 367.256222805646
"1132" 226.2 730.732334178505 427.180885791567 718.803759625761 390.628424308609
"1133" 226.4 739.333590273595 452.043465205028 727.695158226052 412.889955738592
"1134" 226.6 743.465161437077 471.637665932675 734.538784700609 434.364850805227
"1135" 226.8 747.062679310294 495.768592253174 741.930743108526 456.339466920675
"1136" 227 757.797814468256 510.71961593155 745.257139811859 473.149164130661
"1137" 227.2 773.303833981453 521.52141888675 749.641587100764 489.365594187909
"1138" 227.4 788.64122134282 531.674298085945 760.347189252902 505.863233876031
"1139" 227.6 807.779042335418 547.062462887864 776.262509362508 520.526424226647
"1140" 227.8 819.426265681244 556.74427167572 790.224643289706 531.718779198743
"1141" 228 823.028315787156 564.391540736368 797.208091795788 538.595378858667
"1142" 228.2 819.870056003811 567.589146956878 798.778235468259 539.552559531168
"1143" 228.4 813.23746945288 571.795437776442 799.683723298402 540.838596398205
"1144" 228.6 806.054880136429 583.172237746761 806.061523003406 547.432034557164
"1145" 228.8 798.525745957252 594.75725947275 810.632885068024 560.19899640433
"1146" 229 789.533558624444 603.069087378306 808.479681341757 571.349321152263
"1147" 229.2 776.004630542128 616.335607250194 802.632897875618 585.76097838446
"1148" 229.4 763.739405854717 626.769486976826 791.482642980777 598.522155445331
"1149" 229.6 749.535545694368 635.873993347638 780.123233303137 609.782871952074
"1150" 229.8 730.214281434535 644.645410011611 763.809122522814 623.364554662146
"1151" 230 706.61120219043 650.161210560927 743.849414944805 637.156156898468
"1152" 230.2 685.533125400886 652.951075725785 724.298250043322 646.411373938879
"1153" 230.4 664.466943236945 655.952567489734 703.025806226686 649.556575272251
"1154" 230.6 638.556390027032 656.004194205958 679.030859980577 655.117161134316
"1155" 230.8 613.785033088991 656.628321157809 653.073410924625 655.850816831203
"1156" 231 592.806403328632 651.556020255558 631.757308384173 656.257243170341
"1157" 231.2 573.667816101588 645.064557386931 611.288651075306 657.017399181796
"1158" 231.4 554.165022600615 637.645423675688 592.875361589507 653.815572602699
"1159" 231.6 539.172336231055 629.945915578752 572.737618620168 646.795204125566
"1160" 231.8 518.523379908501 622.763247278182 554.204564716177 640.417191048633
"1161" 232 502.042054663221 614.339711246981 536.169886726959 632.086932823563
"1162" 232.2 483.365305878658 606.306505171223 520.835986755842 623.709560809691
"1163" 232.4 462.262278914759 597.096017637376 499.837504851333 613.887419469225
"1164" 232.6 446.134092406633 584.241281742835 478.816974771842 605.604019067339
"1165" 232.8 430.983797930234 564.492912359029 458.843196419403 594.256571828496
"1166" 233 418.136728309367 546.132262284374 443.047705472238 577.501761935042
"1167" 233.2 408.68672732954 525.634889834993 428.390505508984 560.058724136789
"1168" 233.4 401.915291816978 503.543525216943 414.6056325524 539.761911336923
"1169" 233.6 393.838568963467 480.854120057979 405.017181483985 517.962194069734
"1170" 233.8 391.527619642134 457.643089048064 398.279808571782 497.252181967067
"1171" 234 391.81184298475 437.474187860809 393.47576455079 477.420415536247
"1172" 234.2 395.109676232222 415.400371674171 389.432092929288 454.383822055569
"1173" 234.4 401.583651365536 393.33133332628 391.049438632218 432.428850814491
"1174" 234.6 408.391785653805 375.91259513012 394.241667435777 411.795906756637
"1175" 234.8 418.071365942438 354.840362397436 399.799618498591 391.928907914626
"1176" 235 432.390249142441 338.482694118274 407.822063708073 372.467540251029
"1177" 235.2 443.992163977782 325.179144119647 418.877731236297 353.34017525179
"1178" 235.4 457.52890866797 312.701291210655 425.185499979371 343.186594828181
"1179" 235.6 471.747955572011 303.214519551015 440.257047079581 328.498682853968
"1180" 235.8 490.166023235604 293.110826503733 456.003198374995 310.188713030168
"1181" 236 508.570797975139 282.356378988858 472.206371821494 298.534606633729
"1182" 236.2 528.708979588413 274.779313827514 491.898421712105 288.353973913988
"1183" 236.4 550.526593476155 266.790215694466 512.607880110725 279.236460962913
"1184" 236.6 571.395404337636 259.278913187559 533.008818342813 268.26652461635
"1185" 236.8 589.839646095751 248.66132328145 551.803786213913 262.956576876941
"1186" 237 610.959130224402 234.567559706867 574.104750716434 252.833610273864
"1187" 237.2 632.389609174314 222.529292479991 597.05540814473 241.676775973892
"1188" 237.4 655.006235837081 210.113281243499 619.293258343883 228.342689787048
"1189" 237.6 677.912062302979 202.866165639621 639.874728011463 217.681528196955
"1190" 237.8 702.964296204887 192.597983205938 665.744667819798 207.382890835039
"1191" 238 729.742993666941 185.797272392202 690.550871782208 197.816838087534
"1192" 238.2 754.590784507126 178.595566638332 715.771480372252 188.46680865817
"1193" 238.4 775.352582617961 178.906533525983 736.301164072868 183.848281935685
"1194" 238.6 797.285654652466 184.512211077866 754.595721951618 179.789421541452
"1195" 238.8 815.561745419928 192.210009724346 780.178969803379 181.282579318891
"1196" 239 836.190774654577 204.363998583938 800.607334977737 186.391903886964
"1197" 239.2 852.423735575102 202.834328130258 817.42532029199 192.529411473275
"1198" 239.4 860.912665329067 197.454509959668 825.26255514714 196.149473746824
"1199" 239.6 856.665067893055 197.88806800866 824.611856260579 197.670701646333
"1200" 239.8 851.867470164376 203.611635971826 820.032225068477 198.157762973945
"1201" 240 853.500210029274 209.075374461446 820.762518367911 198.397590985195
"1202" 240.2 856.591297848657 222.492516212668 822.82196730135 199.199619071796
"1203" 240.4 863.676607448624 237.495755749478 835.864626330097 209.822378001985
"1204" 240.6 870.098316454285 253.62459212354 844.975311888076 221.498895086999
"1205" 240.8 876.83091021785 274.547857677013 856.460041866009 235.217972457853
"1206" 241 883.225566235755 290.960230717403 866.501067312325 256.647539533706
"1207" 241.2 889.929427219305 311.499174258768 874.994586039003 275.067179318564
"1208" 241.4 893.12843860986 333.321803574379 883.181797965223 294.665252827617
"1209" 241.6 894.649830573362 355.251029509398 888.733367460172 316.114381700681
"1210" 241.8 891.163131938423 376.836617308359 891.632745157207 337.465298007376
"1211" 242 889.905239665553 399.536632408976 892.173883896746 359.189134183862
"1212" 242.2 886.515977780057 422.107843393628 891.052508122631 382.852619486538
"1213" 242.4 884.093320638861 442.753011564769 890.834752947349 403.186594127558
"1214" 242.6 880.780049272549 460.376841723291 888.223831633066 420.929163474264
"1215" 242.8 877.512209774485 477.802867858044 885.976842963627 438.967454089821
"1216" 243 873.692173333915 496.248697986842 881.99907937627 457.569419853949
"1217" 243.2 864.271570185079 517.786820408867 876.784087168817 479.869125683439
"1218" 243.4 853.428305183439 527.112555380717 874.125412474023 495.249550393198
"1219" 243.6 838.115029864482 532.892502725619 870.346048266969 506.333233648338
"1220" 243.8 821.557401450027 539.381009692817 857.374448717722 521.407031444543
"1221" 244 807.584995516009 547.098704848028 842.137566191434 530.359625837482
"1222" 244.2 789.743615418239 558.552611970281 825.544983389118 537.939711992484
"1223" 244.4 771.537542069416 563.420897425406 807.599343800882 547.127664895882
"1224" 244.6 750.930039619887 566.674283247885 789.838028777538 556.469675918502
"1225" 244.8 729.666940219738 570.878202719878 768.519508400459 563.107442732383
"1226" 245 711.155731561553 578.419595133377 748.866151823469 568.55503597053
"1227" 245.2 688.447291144523 583.906635275236 728.324449119297 574.025573826654
"1228" 245.4 671.186619500079 589.079334264857 710.701468482593 579.176914694573
"1229" 245.6 652.890766881555 596.488010159052 690.557456108487 585.046800491096
"1230" 245.8 631.964337126932 605.349151203481 673.23012587409 590.493022827321
"1231" 246 610.614203371216 606.633234854543 651.001461480878 599.014130934674
"1232" 246.2 592.339745574987 608.192909680921 630.558966028581 605.19870735588
"1233" 246.4 568.906722028562 611.306609100245 610.96920869936 608.29843353421
"1234" 246.6 545.067236112992 610.766194704789 587.28645263023 610.432636738512
"1235" 246.8 523.746999175777 608.334068560874 563.130126469354 610.993038398103
"1236" 247 504.006492572025 602.949280435311 541.974317117918 611.864030709697
"1237" 247.2 482.812897582341 590.101538126781 519.411083997791 608.604120398376
"1238" 247.4 464.458760417322 576.574433695742 496.660086733 598.795038964351
"1239" 247.6 448.647581094839 557.761487413951 476.37055308446 586.685305264956
"1240" 247.8 435.452891104615 539.419159137718 458.540165012563 569.866983657272
"1241" 248 423.670651197768 520.250655295028 444.520599839325 553.692209204479
"1242" 248.2 417.631400157046 500.163978237602 431.978150913434 536.170268563725
"1243" 248.4 410.364712505095 481.057571580293 422.335577017316 518.318652813915
"1244" 248.6 402.494054246659 456.591984271263 415.557713282425 497.466995679616
"1245" 248.8 396.788069916382 434.207935391041 408.26617897315 472.828608441193
"1246" 249 388.319240769232 409.541426852556 400.995330966854 448.755781255289
"1247" 249.2 382.839376317141 387.254985218604 392.501096136566 427.084824435696
"1248" 249.4 379.683138016215 364.736562706378 386.281696749736 403.758776829631
"1249" 249.6 375.158754577553 341.431132024017 383.025582391637 381.121880768398
"1250" 249.8 375.66943017164 316.136634089393 377.474997764344 355.614125388461
"1251" 250 381.68846093798 293.626467121185 376.120202991722 334.75694254685
"1252" 250.2 394.085034651427 272.066762896492 377.132047908398 308.88306330137
"1253" 250.4 406.055476655703 250.323362045321 385.752068403776 284.466090756461
"1254" 250.6 419.770105635902 226.427870092451 396.602481607871 261.950896651018
"1255" 250.8 434.472037749718 205.907010883415 410.932705079583 240.990873321889
"1256" 251 449.044619082923 195.326541293437 420.795761157414 222.930325828002
"1257" 251.2 471.89598127008 180.307760615457 435.217179545721 204.5031307336
"1258" 251.4 490.303732962173 167.926495739427 455.848800805992 191.546918747128
"1259" 251.6 509.436306625075 154.521474358941 475.121780230451 176.606393914296
"1260" 251.8 532.338717095444 142.473235808114 497.430769214119 163.918977715275
"1261" 252 550.844604848478 134.54406751118 516.900807000757 149.842779743236
"1262" 252.2 572.964522798029 127.853793543499 531.563894975772 139.481252028337
"1263" 252.4 591.640554261274 121.318695939267 554.838568679184 128.939807868447
"1264" 252.6 611.932302755793 114.937300402743 572.21862977428 122.035219976147
"1265" 252.8 634.788712598862 114.46445317138 594.269967829401 115.689948619026
"1266" 253 647.675682873663 117.636786084833 608.153556171291 111.86323176936
"1267" 253.2 670.099499525316 126.835499652823 626.179760114092 112.430792701315
"1268" 253.4 690.969553033281 132.713628226103 652.291344487694 118.901685976437
"1269" 253.6 715.195267885792 142.409483354239 674.673286655152 126.249066617019
"1270" 253.8 735.241944544994 151.475364567909 698.359090577399 135.252985099046
"1271" 254 754.090408423957 161.283310792839 720.410529344684 141.101586639544
"1272" 254.2 774.628927536798 171.219936284923 741.311569292261 151.538983422478
"1273" 254.4 794.627612042914 179.888704846449 758.487965528917 160.683314564008
"1274" 254.6 812.323838289309 189.54480173288 777.642413169773 169.484023578034
"1275" 254.8 827.595257740223 198.452657336234 793.466168690691 178.117075173791
"1276" 255 844.959570966703 204.607894417585 808.390072271278 185.879399410518
"1277" 255.2 856.984910633352 209.463048849475 820.869864736559 191.256398574841
"1278" 255.4 862.170994689003 218.609021116412 831.428950097344 195.123375948653
"1279" 255.6 863.459326509036 235.204105297304 846.036433766959 201.132004275475
"1280" 255.8 861.154299750623 252.976487332103 860.266190763482 213.311145098418
"1281" 256 858.430902304154 269.865998386588 864.710520763909 234.860642913578
"1282" 256.2 858.388401009973 291.436734237102 863.417932873524 250.35193657936
"1283" 256.4 857.071138260151 314.938278915613 860.167517361485 275.793055597189
"1284" 256.6 860.244066059521 339.680395608595 858.606114001206 297.694228194209
"1285" 256.8 857.465441568403 364.45560986549 858.362094302601 321.408822708546
"1286" 257 856.744586732706 391.048228527027 860.814688073297 345.477242043091
"1287" 257.2 850.443631003673 413.654455267222 858.446637636869 373.909160119378
"1288" 257.4 840.889205285152 438.226606282378 854.950929713562 398.407056522548
"1289" 257.6 833.168070957337 461.081787122321 847.517662363989 422.726886568527
"1290" 257.8 824.424843731441 485.630784152578 839.685582562609 446.707252834154
"1291" 258 811.530829637578 512.351443060801 829.605198093704 470.693685394905
"1292" 258.2 799.820600545587 534.11000238727 819.255219779136 497.470729281318
"1293" 258.4 780.012370782023 552.913614562308 807.93886895695 522.926599356944
"1294" 258.6 758.877105580706 569.092081958441 790.596165695115 543.246944057088
"1295" 258.8 737.002213752952 583.293087171759 769.907761747771 560.977809587784
"1296" 259 712.446287534145 595.904846623056 751.048529101659 575.734888872367
"1297" 259.2 688.982344644787 602.061033283993 727.545918484856 588.691583489716
"1298" 259.4 664.506035553064 607.107414150325 707.055783204803 597.041571692197
"1299" 259.6 644.063390014722 608.007291998182 682.983978115715 604.104720348609
"1300" 259.8 620.868741807942 607.087600710967 661.405593885267 608.847586063638
"1301" 260 595.923391385103 606.264966381505 635.10223520576 609.849137589759
"1302" 260.2 575.272433212375 601.342410716078 615.096352486039 609.006811449475
"1303" 260.4 548.894318492924 594.748697054322 596.043892029119 606.423780938679
"1304" 260.6 535.76326757742 589.856485943264 569.948944034189 601.102593662332
"1305" 260.8 516.543583513058 581.347380467216 552.189674645548 598.07141044604
"1306" 261 493.737901534222 569.576109258516 527.493179079813 588.388392321341
"1307" 261.2 472.474232263615 554.617015209258 504.075087592238 577.391329289532
"1308" 261.4 453.281647045629 533.696439580468 481.801456328492 563.704549723884
"1309" 261.6 439.85325516346 515.213582720097 463.075086836284 545.675407377382
"1310" 261.8 425.973668305546 493.002561167151 448.15534957578 527.549385269625
"1311" 262 418.124592135593 475.484242606285 433.087074932066 509.68895292341
"1312" 262.2 413.004976907395 451.485231668066 422.397616786247 492.627207738314
"1313" 262.4 408.053173038839 426.25628469028 415.026769327645 467.56155547574
"1314" 262.6 404.376334214934 403.817474045372 409.991241667655 442.409391271865
"1315" 262.8 400.172563938251 374.848512086786 406.167937766639 418.193476953888
"1316" 263 402.651304507956 349.342699227967 401.872055864234 391.76575870222
"1317" 263.2 407.098424404868 327.047648397558 401.644316529491 366.86267353098
"1318" 263.4 413.804755035605 303.296594522231 404.35748187666 342.498450404748
"1319" 263.6 422.000356969975 278.292020208117 409.276487713079 318.711274763012
"1320" 263.8 432.66358576882 255.547389728046 417.308706505246 293.295875409192
"1321" 264 448.99379389018 234.673397922669 427.575193117194 268.992582298935
"1322" 264.2 463.260544063143 214.005268018458 439.658992418235 245.671229927177
"1323" 264.4 480.507644217735 194.643104021449 454.664675889753 226.553482056762
"1324" 264.6 495.043686503315 174.48357605013 470.289858525191 206.006168062782
"1325" 264.8 513.779108372613 156.5075283461 486.330051011941 186.002640662703
"1326" 265 531.950507726498 143.22445988472 501.580444956594 167.951396079436
"1327" 265.2 557.46409224811 131.134009569985 518.782562649383 151.458387076202
"1328" 265.4 579.929278792134 122.17039785195 543.027038432884 138.625663047427
"1329" 265.6 605.389091914464 112.574458239194 567.315763749211 126.828206040734
"1330" 265.8 628.338656125553 100.970659730698 591.615751041169 116.379266244544
"1331" 266 649.704503683809 90.5858966930633 611.906965650142 107.489700676916
"1332" 266.2 666.412508382639 74.722433843632 632.690592462436 97.8077980136363
"1333" 266.4 674.484212386556 69.0438091608216 645.185377258661 91.56720004203
"1334" 266.6 680.759843508133 73.8616142969805 647.611023079726 89.6992885578646
"1335" 266.8 690.581510393032 81.1742223329149 654.020183605422 84.7722590666018
"1336" 267 700.239894534247 93.5956268647947 663.732322467258 80.6128819020237
"1337" 267.2 713.850005530968 109.872165011332 682.32668624197 84.0644647640482
"1338" 267.4 723.042420888755 119.187146216256 695.513539054606 94.0273256919176
"1339" 267.6 734.476151360746 133.92797269045 708.649835170335 104.232785344569
"1340" 267.8 742.275405585329 148.220638214662 720.452516218276 114.98298805527
"1341" 268 753.240939982847 168.219202061252 735.001329215065 131.260413983769
"1342" 268.2 761.474428461933 181.03440410445 742.131167248791 144.495824719632
"1343" 268.4 772.22871759126 202.165991042412 751.692341928459 165.27743630872
"1344" 268.6 780.744781370553 222.071217645108 762.915344438141 186.666709545176
"1345" 268.8 790.353623651291 247.458287045343 772.247885065963 207.443165020402
"1346" 269 794.260307041763 267.175353462892 782.251925483892 227.509951394709
"1347" 269.2 798.057121993487 287.479786484487 789.504671963383 248.404742877875
"1348" 269.4 803.091498615226 312.291838218876 795.744868172928 272.139809794627
"1349" 269.6 808.99084590377 336.500795163775 798.957714031237 297.071199401965
"1350" 269.8 810.986035089267 360.473272091785 806.281472473219 320.690019464627
"1351" 270 810.096132025651 381.711043230696 809.116151095848 342.550895051256
"1352" 270.2 810.617808909768 404.897194048468 809.734684902937 363.732327373764
"1353" 270.4 811.757268304953 426.693172949674 811.068754486695 386.131472664968
"1354" 270.6 815.130237792684 449.860514377429 810.338006723753 410.458390253358
"1355" 270.8 812.789530059511 471.633008674731 810.684812032573 428.546851150662
"1356" 271 808.085848663747 494.948463033011 811.375707645206 452.433311597545
"1357" 271.2 805.225527695142 514.341929764362 809.118700013051 476.764218749798
"1358" 271.4 804.951208972251 536.677482915813 809.199651637443 492.254085783194
"1359" 271.6 810.941120212069 548.566204982543 805.731507244443 512.977824207096
"1360" 271.8 815.478177273364 566.075173321472 804.154658694692 522.546581349246
"1361" 272 813.055052024691 575.364125921655 807.165417935834 539.705441000785
"1362" 272.2 800.484734544813 578.975776745901 809.33147923676 543.701802492417
"1363" 272.4 782.196460398965 586.212978040088 809.488027109309 556.516917899838
"1364" 272.6 763.808148124657 591.343399737438 798.122571919091 574.341372469688
"1365" 272.8 745.965422118574 594.110723264104 781.91459258842 579.639071396557
"1366" 273 721.641435031829 597.60921541715 760.25025107091 588.58483250954
"1367" 273.2 695.68709875835 602.673525111908 735.167176668598 594.605997318504
"1368" 273.4 671.344399646941 603.142957208142 710.962061613681 600.032641934831
"1369" 273.6 649.952121214455 602.292636757453 691.047113600542 603.702729193412
"1370" 273.8 626.272376070438 601.092560298384 668.881625470169 602.722356410581
"1371" 274 600.771137643152 599.093732671836 643.302810800446 600.651204825212
"1372" 274.2 581.731978442839 594.043940755687 620.482512076551 598.945065522979
"1373" 274.4 557.608587790095 584.407481835457 597.556537128584 597.397304228256
"1374" 274.6 541.02872251871 575.144961733018 575.433368354157 592.076906945264
"1375" 274.8 517.746140538667 562.776587893733 555.092538244318 582.056696954029
"1376" 275 495.317782194145 552.405267136879 531.260841999211 571.103806554725
"1377" 275.2 471.784815697756 538.486402079342 508.431811159778 558.175483566248
"1378" 275.4 450.533096642668 521.011384522271 483.487987144061 548.349548126202
"1379" 275.6 432.530801349192 501.751989435608 462.005669869135 530.731457667451
"1380" 275.8 415.161270054665 479.275157280338 441.578013675702 513.159776248802
"1381" 276 406.078230647904 455.754918298909 423.928477313054 491.390862280918
"1382" 276.2 399.381674002453 432.258070921908 410.533509561346 471.893813957665
"1383" 276.4 396.481811755679 404.704381815416 402.076956324573 446.483283865899
"1384" 276.6 395.18629819987 383.927325607541 397.147467343832 421.657288538518
"1385" 276.8 396.733483010677 355.958990807529 393.983766339637 398.24391600484
"1386" 277 400.12780824735 333.223265721984 394.352289226151 372.642693554265
"1387" 277.2 405.463968081602 309.730825592049 397.107564830748 348.914925396077
"1388" 277.4 416.859759909209 286.877610055112 401.393090003081 322.701166721882
"1389" 277.6 429.993984933906 265.70578512856 410.079658589119 300.683640743276
"1390" 277.8 449.668341501668 245.197393553184 422.375660640009 279.445124897969
"1391" 278 467.200157206932 227.130833135326 438.036654561306 258.110426625822
"1392" 278.2 482.489827820945 213.4063621479 455.415359415452 240.912758889738
"1393" 278.4 500.872096647811 194.098261958304 471.402596058231 222.02579492919
"1394" 278.6 521.878932436142 176.76469767517 489.995319610486 205.569764906519
"1395" 278.8 540.758896438086 160.367803156923 508.551001653948 186.362979394017
"1396" 279 563.429709986319 147.226232585312 530.042833838786 168.370736886257
"1397" 279.2 582.674341839112 133.13431983123 548.967068454619 154.379597846269
"1398" 279.4 606.005073678353 123.773529826535 570.040415010323 141.44911733231
"1399" 279.6 630.199558425313 116.453093174799 589.586080548516 128.828934360608
"1400" 279.8 652.680802988435 116.158422712507 612.694275435495 120.632317861004
"1401" 280 668.829182105458 120.984746647625 628.452495707611 117.320409341881
"1402" 280.2 694.648179574993 127.776400782247 649.022725136899 115.046140545382
"1403" 280.4 710.44321944051 134.218941675874 674.264679908721 120.972838723074
"1404" 280.6 724.205716683507 142.766323861918 687.588579896341 128.434541987214
"1405" 280.8 745.513390357817 155.269681131556 708.938944711498 135.93666650617
"1406" 281 763.216295202402 166.540431403526 728.653742353692 146.631181728514
"1407" 281.2 782.445063842204 182.38434841121 750.438017949247 159.571186259471
"1408" 281.4 804.580063936592 196.418508748884 772.588600648584 172.121767838815
"1409" 281.6 824.049958131881 208.469432799298 790.832875851979 187.573969424146
"1410" 281.8 843.937469870145 220.830883918489 810.773135790277 200.457009406843
"1411" 282 857.752675756793 237.018823655933 825.786293938833 209.424811080478
"1412" 282.2 874.923589938528 256.741249767654 845.313970855194 224.954145523851
"1413" 282.4 886.345998786631 272.31485869797 862.675250556975 242.782957391309
"1414" 282.6 884.602152405563 284.682329355956 869.83227776089 250.533988994247
"1415" 282.8 882.655619252383 309.458328704181 876.426595515466 262.519398507609
"1416" 283 881.039026863701 328.520547064185 884.903025826012 286.822460366942
"1417" 283.2 878.494421609157 340.850698178809 884.155483704393 302.669580276846
"1418" 283.4 873.413570610974 364.540771472353 880.983997608215 322.991962697951
"1419" 283.6 869.147802465239 385.3559359963 877.408131926435 345.995652504628
"1420" 283.8 861.388991950772 405.348792926104 873.359706107218 367.94310053732
"1421" 284 852.458798449617 427.863673752757 867.657662514709 387.619625548265
"1422" 284.2 840.329158823473 451.568515813706 862.392443271249 410.460000527812
"1423" 284.4 831.129872747068 471.775827526582 849.230676440494 433.032364562405
"1424" 284.6 820.242064709496 493.696012235231 840.867086457934 456.576728521589
"1425" 284.8 808.986911359779 518.31734831923 828.340055705839 479.4073576358
"1426" 285 797.681546892684 538.183687763186 819.070599462909 503.086421402372
"1427" 285.2 783.617850884634 559.241578613665 805.552674455122 524.363784582279
"1428" 285.4 769.938320810931 576.633671126801 793.422404033901 545.436617562719
"1429" 285.6 751.832593254291 593.348096833987 781.497998434401 564.792487638147
"1430" 285.8 735.940804180065 610.655598946424 766.263508659064 583.643010754596
"1431" 286 719.572647175667 622.108567449634 753.418089895728 597.500662236691
"1432" 286.2 699.088973938261 631.220965302059 735.161225423776 611.115166343337
"1433" 286.4 679.966274787446 644.023704210081 715.485359277341 622.885492652592
"1434" 286.6 656.511855658661 652.657297585388 696.594635290583 636.475355435398
"1435" 286.8 635.737395506963 655.635637541361 673.630280520298 647.392176885705
"1436" 287 613.300521406381 657.269483021452 653.77343897455 655.1906359945
"1437" 287.2 595.31231987191 651.505721288621 631.269560316673 658.620750980895
"1438" 287.4 577.338329403698 639.924142389457 618.185529466042 658.825059120062
"1439" 287.6 563.005885443317 629.284591301866 596.825694994377 650.779556264382
"1440" 287.8 546.797975926171 619.348489424262 578.96824763571 641.40025069418
"1441" 288 528.44762393658 607.562722749036 561.23316120477 631.483733148891
"1442" 288.2 511.347165062199 592.379857929273 542.357615736574 617.332868182909
"1443" 288.4 496.009769730284 574.655417307641 524.156044462231 604.08964483967
"1444" 288.6 479.563026110369 556.811188882304 505.724592322987 588.620174004589
"1445" 288.8 464.816593059855 536.827981598013 490.84059403842 568.290922872051
"1446" 289 452.935111814796 512.012408416215 473.66034394808 550.145463390175
"1447" 289.2 442.458348048734 488.120425298296 459.702219399517 526.961144709292
"1448" 289.4 435.417636160503 466.064200295294 448.497324374492 504.137297491169
"1449" 289.6 432.842697944658 439.143538378302 439.953512869307 479.538109503597
"1450" 289.8 430.067956252134 413.513249920375 433.531014997238 454.031383500104
"1451" 290 428.349807126239 388.739779119845 429.946359040714 430.336095024947
"1452" 290.2 431.654208644506 362.23389312952 427.821367217106 404.131303271975
"1453" 290.4 435.998135077843 335.077810871551 430.1950467073 376.500872434069
"1454" 290.6 445.317894784681 310.890346474347 433.088964234875 349.188718516301
"1455" 290.8 456.103816211899 287.853218606872 439.930690976945 325.710957390066
"1456" 291 469.249753807298 267.050428087969 448.405442347081 302.827672693637
"1457" 291.2 482.256374328562 244.808694096394 460.273348792371 280.638092900043
"1458" 291.4 499.272704364622 227.771960304664 471.975833499097 259.953566611121
"1459" 291.6 517.486787042877 209.892622832008 485.963958354126 239.82603159476
"1460" 291.8 529.543001726393 195.454800470265 502.021460619253 221.182045405529
"1461" 292 542.561267885031 175.800853875245 514.593676333258 207.537894241752
"1462" 292.2 554.977575690355 154.064708574801 532.152014896282 189.888327664322
"1463" 292.4 569.494141465596 134.720814737229 544.639027336024 168.162998745961
"1464" 292.6 585.613255825485 120.05921536133 558.027800087798 148.79729457934
"1465" 292.8 605.620977504008 108.049988759606 573.484099290114 130.027033826838
"1466" 293 630.098145877199 100.162548691766 593.678662869432 115.08384934915
"1467" 293.2 652.266042932097 93.7254192060926 614.376729171295 104.658288480867
"1468" 293.4 675.046460344915 98.654730147463 634.141240430576 97.3849822475259
"1469" 293.6 698.902217091682 104.424013503519 660.071949737282 94.3267628256287
"1470" 293.8 718.04102907058 110.287590526516 683.013846914775 96.8903142576083
"1471" 294 735.148340477844 104.063191791854 696.922971951363 100.602046461707
"1472" 294.2 746.75584226703 92.3152217355108 714.093078928069 104.286462574508
"1473" 294.4 747.11374030439 89.5934414078515 736.595140255225 112.743483177181
"1474" 294.6 744.468209887787 93.3410894070688 762.884633717493 111.841778778248
"1475" 294.8 749.415675223927 96.0291036817586 782.096164897926 93.5842481595978
"1476" 295 759.663903076637 93.988477711299 783.025270057914 96.4219024608293
"1477" 295.2 766.112309130102 94.7368216509403 794.021570198519 116.03641178374
"1478" 295.4 790.043795491068 114.843282319283 818.15012946645 138.495610282928
"1479" 295.6 798.02303795911 122.459418428237 824.510999766749 142.880260171013
"1480" 295.8 797.9892777206 125.458290183039 824.898792422379 144.738422437946
"1481" 296 802.145728003342 137.100125514799 832.146176590067 153.073616987298
"1482" 296.2 817.162898596349 152.845601575359 848.467341946907 167.813148792931
"1483" 296.4 833.680618303095 165.541606412399 857.564760267878 186.415979640168
"1484" 296.6 839.973916112292 178.916968830682 862.262489380835 203.352157657561
"1485" 296.8 848.035418752462 193.832100107117 866.622408882109 222.186546700534
"1486" 297 855.144669270553 215.75396753406 864.037525494719 248.01024203751
"1487" 297.2 857.934687801865 238.031581066162 857.388232072355 273.260781881121
"1488" 297.4 858.002518901765 259.354328935568 849.442488914223 292.84662491903
"1489" 297.6 856.845506021528 278.495926925553 837.053553319853 310.228400720707
"1490" 297.8 856.239746020387 312.552126218053 823.409381668613 325.953711317785
"1491" 298 849.898148148148 348.466049382716 805.962264150943 340.235849056604
"1492" 298.2 845.801749271137 378.725947521866 788.412462908012 354.359050445104
"1493" 298.4 837.431486880466 399.714285714286 771.031884057971 367.202898550725
"1494" 298.6 822.911428571429 408.291428571429 752.021148036254 377.19335347432
"1495" 298.8 809.325513196481 421.284457478006 730.828828828829 385.279279279279
"1496" 299 792.297687861272 427.739884393064 712.895569620253 388.655063291139
"1497" 299.2 779.701704545455 429.741477272727 693.663522012579 389.836477987421
"1498" 299.4 767.582633053221 432.473389355742 678.80981595092 389.849693251534
"1499" 299.6 763.807486631016 430.687165775401 669.813253012048 389.204819277109
"1500" 299.8 757.067605633803 428.29014084507 662.670694864048 391.697885196375
"1501" 300 752.415204678363 426.269005847953 649.945686900958 395.137380191693
"1502" 300.2 744.016438356164 426.819178082192 632.272988505747 397.137931034483
"1503" 300.4 738.132768361582 424.93220338983 615.440233236152 400.326530612245
"1504" 300.6 733.66757493188 420.307901907357 601.157232704402 402.314465408805
"1505" 300.8 724.278236914601 412.96694214876 589.704615384615 401.676923076923
"1506" 301 710.451871657754 404.104278074866 573.512121212121 403.363636363636
"1507" 301.2 703.970027247956 396.490463215259 558.108504398827 408.759530791789
"1508" 301.4 697.649595687332 388.722371967655 551.922388059702 416.644776119403
"1509" 301.6 689.941333333333 379.034666666667 536.962209302326 427.744186046512
"1510" 301.8 687.222222222222 372.726287262873 521.297619047619 433.544642857143
"1511" 302 677.930555555556 361.483333333333 504.847305389222 435.784431137725
"1512" 302.2 666.839673913043 342.95652173913 490.451327433628 435.976401179941
"1513" 302.4 660.031914893617 330.648936170213 471.751461988304 436.052631578947
"1514" 302.6 648.782967032967 308.939560439561 453.668656716418 435.516417910448
"1515" 302.8 642.384 299.162666666667 433.477876106195 435.289085545723
"1516" 303 638.222520107239 295.404825737265 413.46 437.594285714286
"1517" 303.2 636.064343163539 291.222520107239 396.216374269006 441.154970760234
"1518" 303.4 634.602150537634 288.787634408602 373.498452012384 444.334365325077
"1519" 303.6 627.200534759358 279.529411764706 353.220895522388 445.85671641791
"1520" 303.8 622.27807486631 270.577540106952 349.727536231884 447.269565217391
"1521" 304 618.69918699187 260.875338753388 359.48427672956 446.685534591195
"1522" 304.2 616.122282608696 251.111413043478 363.070512820513 438.766025641026
"1523" 304.4 615.467213114754 243.095628415301 361.2874617737 426.550458715596
"1524" 304.6 615.877142857143 237.217142857143 358.930817610063 410.443396226415
"1525" 304.8 616.261971830986 228.377464788732 355.407407407407 393.447530864197
"1526" 305 614.95197740113 219.093220338983 353.920245398773 378.226993865031
"1527" 305.2 610.670391061453 203.918994413408 352.947040498442 360.330218068536
"1528" 305.4 605.461538461538 194.291208791209 353.726984126984 335.885714285714
"1529" 305.6 602.39566395664 190.311653116531 352.913846153846 314.96
"1530" 305.8 597.106951871658 185.901069518717 357.250755287009 295.135951661631
"1531" 306 593.284946236559 180.693548387097 365.495468277946 276.069486404834
"1532" 306.2 587.100529100529 174.888888888889 375.26706231454 255.845697329377
"1533" 306.4 580.78835978836 169.833333333333 384.359756097561 233.216463414634
"1534" 306.6 575.29539295393 163.688346883469 396.015151515152 212.754545454545
"1535" 306.8 566.125 154.672872340426 410.731707317073 193.5
"1536" 307 553.45382585752 145.804749340369 423.648318042814 172.455657492355
"1537" 307.2 542.306068601583 135.530343007916 436.650887573964 150.615384615385
"1538" 307.4 529.845953002611 126.530026109661 450.580174927114 129.131195335277
"1539" 307.6 520.471497462629 119.857510129654 463.747798937251 110.460412518663
"1540" 307.8 509.322994377747 111.093524888532 477.393236626008 98.3577364392919
"1541" 308 496.167370998883 98.3867892671799 473.39078842261 97.6811741165874
"1542" 308.2 466.502382916478 84.8128144020714 460.040143253387 101.689821535638
"1543" 308.4 445.189701897789 95.0189701918674 446.947674417987 121.770348838057
"1544" 308.6 424.120799450626 119.970832614378 428.115654857758 135.85561878014
"1545" 308.8 401.323744495247 143.13214885911 408.016437382096 154.369904385473
"1546" 309 385.823763747723 167.22325816616 400.69716445239 168.88594319524
"1547" 309.2 374.502303577287 204.114647962856 394.303363913391 184.541787557653
"1548" 309.4 376.580070970777 222.458138571304 386.713322417759 198.09783017331
"1549" 309.6 381.210909284173 236.848165190726 384.080851544595 207.869875087646
"1550" 309.8 385.834444362141 242.306435202727 386.152752967667 212.270414229952
"1551" 310 385.713858663552 251.843432528145 386.532463516311 216.752874106732
"1552" 310.2 379.714607385957 262.690712594966 387.746711746977 226.213271628362
"1553" 310.4 369.933110613886 273.999965270715 385.817685431207 240.708286526919
"1554" 310.6 355.281383365461 284.45951094164 380.014621614825 257.285055280967
"1555" 310.8 340.509272008576 286.592808934924 372.636285807173 271.298552746339
"1556" 311 338.548635780062 286.700114180493 370.146694085314 275.737781517356
"1557" 311.2 348.153396077816 288.600010687851 373.743249841518 273.060567723948
"1558" 311.4 351.64484530341 295.615356607854 374.414832594131 273.318257959068
"1559" 311.6 354.820067730892 306.534944260784 372.457017506744 275.758940266385
"1560" 311.8 356.28078467386 319.437148412928 366.206335642331 284.164979503559
"1561" 312 358.516189175317 336.48457405618 361.49542118549 298.735397871716
"1562" 312.2 360.619842381437 356.038092116577 361.198078143827 317.250424177003
"1563" 312.4 361.57715557794 375.820620601865 361.749753904447 337.343886867015
"1564" 312.6 355.906646108195 395.964400795485 361.550175598315 357.661402341836
"1565" 312.8 344.400582097561 411.302668630209 360.770866594415 377.030825724354
"1566" 313 342.089370720903 420.090251796519 358.282045231322 387.924229498042
"1567" 313.2 347.254406224683 431.163182574377 356.283490270224 394.102726310433
"1568" 313.4 354.900254235634 446.06738372396 349.46153329885 408.452639402917
"1569" 313.6 362.765058120623 462.521012758742 351.242984532384 424.768127106489
"1570" 313.8 368.496461297477 481.628290565515 356.906901438679 445.838450084014
"1571" 314 373.728054687443 503.058105657452 364.886655092016 466.119138818816
"1572" 314.2 379.13454254992 522.625194727147 370.698104482017 485.230778067743
"1573" 314.4 390.151452112632 528.998018163822 372.75429251384 494.357668293178
"1574" 314.6 403.258625295718 535.674941789676 375.256576376563 502.080995265748
"1575" 314.8 407.337924454093 540.066066591853 383.721456813936 509.393929589308
"1576" 315 418.923159680412 548.307252053285 392.06797936059 520.866003182383
"1577" 315.2 430.586867595914 562.522504428075 405.32772431751 533.64582204571
"1578" 315.4 438.809842875734 580.003417788845 418.547196289817 548.535346452058
"1579" 315.6 445.838002320176 596.806070531279 429.899560225789 563.206249628885
"1580" 315.8 457.196763260673 599.80658671843 434.316542489422 569.761462066318
"1581" 316 474.793731018342 604.460314984545 443.433990210476 581.54042476301
"1582" 316.2 493.573213463783 607.339728413855 458.928703090856 593.355119678203
"1583" 316.4 515.159025891271 613.103074410403 479.182019916235 601.346517658765
"1584" 316.6 538.971494299642 621.491212189292 500.667044932566 608.111501786372
"1585" 316.8 559.908372325187 634.121505075616 526.181155931189 615.739167353162
"1586" 317 577.05924647449 646.307492730362 545.122275178896 623.915960133415
"1587" 317.2 590.202199988376 655.495700791692 559.785133161575 632.921929564417
"1588" 317.4 603.031470883981 651.477493696432 567.387253579248 636.507132257541
"1589" 317.6 616.736444848467 644.405532015691 581.179327157052 644.507847544333
"1590" 317.8 635.797080799346 635.708220083047 595.975884045181 645.646407272419
"1591" 318 649.452502367294 631.393219953066 612.056382700553 638.649216965689
"1592" 318.2 667.918857634933 629.952930801341 628.994642348449 634.47701531461
"1593" 318.4 689.321647679081 632.400138176437 650.306942055046 631.282437552932
"1594" 318.6 706.891509597943 634.04366454059 668.51819756085 630.865674063189
"1595" 318.8 725.505797405809 633.962143069559 688.249043909405 631.519231326206
"1596" 319 739.785871033621 626.348827290881 703.294200370316 632.469787443322
"1597" 319.2 752.046510522442 610.001940064564 718.901253285467 633.539158537627
"1598" 319.4 762.65527410588 596.635535725061 735.274668739505 625.04664626175
"1599" 319.6 775.194997746768 588.0047278073 749.759001357651 613.627883345457
"1600" 319.8 793.3444176453 580.065936225087 762.503355177268 600.128911951991
"1601" 320 812.286712663542 579.026368249747 776.357103640921 589.385692015713
"1602" 320.2 827.06031770595 572.06361731335 792.23335883011 582.46155641201
"1603" 320.4 835.392431809474 556.327901960997 804.886125353256 578.572605701307
"1604" 320.6 841.671660227763 537.249594099052 818.327789921715 572.013453819252
"1605" 320.8 848.349772597567 520.235821223084 830.967564751855 554.048611018008
"1606" 321 857.78826485726 505.996119411704 838.154029582451 539.300390240969
"1607" 321.2 868.325053634398 491.353263446219 846.775489706785 522.622715703159
"1608" 321.4 877.665802145214 475.285737831126 856.085318230053 507.062661320855
"1609" 321.6 888.631639625322 459.025860619008 867.106325502515 492.461419445093
"1610" 321.8 900.050960780667 442.383847664865 878.361434417163 474.124484218769
"1611" 322 904.211108239473 425.264485268902 887.605170288087 460.130521658339
"1612" 322.2 907.435070173438 407.03521476071 895.860911017061 443.858682543885
"1613" 322.4 913.553245422752 389.713140172437 900.890219244354 428.365396083963
"1614" 322.6 911.345364692853 375.042357611128 907.629804118216 413.586803564731
"1615" 322.8 903.438707298366 362.525193032746 909.497215647519 399.696159631503
"1616" 323 895.960958123725 344.771631390445 907.293640476076 383.162926210799
"1617" 323.2 890.447947121297 331.092371400815 904.563970022408 368.201383027694
"1618" 323.4 885.383991544858 312.703520256575 897.497939515513 349.007513575685
"1619" 323.6 881.116831069832 290.477648701806 890.210616753785 328.790660217844
"1620" 323.8 884.007667635146 269.743951105806 886.44960283768 307.956940976131
"1621" 324 886.074440536907 249.549494584983 885.695999660036 288.070638979548
"1622" 324.2 882.400307309584 228.99979358115 884.509472929811 267.849177909529
"1623" 324.4 870.405806632062 212.964295287368 882.0724762304 250.576021735723
"1624" 324.6 852.626781371554 197.580331564983 879.058224956379 231.641931036032
"1625" 324.8 837.539829659091 183.881278269197 866.862117956976 211.597639296778
"1626" 325 826.704197040334 173.303025537921 854.139226485589 199.534074581943
"1627" 325.2 811.745494340369 157.663231124554 839.405442864173 185.488313728436
"1628" 325.4 794.133395213227 141.607953818059 823.63860330203 167.933823862066
"1629" 325.6 780.738090192116 121.777179455782 806.689624082314 149.967661156233
"1630" 325.8 765.938193048591 101.52728642654 790.509754796081 132.449312312952
"1631" 326 750.3599591335 86.3808140871308 777.199420740392 114.199948468125
"1632" 326.2 735.705067683797 84.2994845643124 769.452656656757 105.477093413935
"1633" 326.4 715.987751532247 83.2120299059454 755.124575545231 94.2495946435614
"1634" 326.6 695.864445350713 83.4470284986101 735.385993641606 87.5251318617916
"1635" 326.8 676.97559079311 83.9510169745505 715.779448059544 85.2589856314848
"1636" 327 655.935186668819 80.0430826627256 695.401349443582 82.5971671010295
"1637" 327.2 633.141487459004 73.5780967792435 671.579314098001 80.9925819655395
"1638" 327.4 609.56866321451 62.5075332571884 648.452675976972 77.074447931382
"1639" 327.6 588.481744268428 57.6874851669252 625.53556697625 68.9482367139992
"1640" 327.8 570.490979677323 60.2843988749188 609.199301425754 65.1888443573417
"1641" 328 554.135441098014 69.2800505836495 592.087744793746 62.5619987785427
"1642" 328.2 533.043357914076 84.7177950078238 571.58634160838 63.8388149331627
"1643" 328.4 517.852466606837 93.9643143453985 551.109152520115 73.3591977892823
"1644" 328.6 508.229660981329 102.24707110399 538.816539548956 82.2229085836832
"1645" 328.8 486.707128837593 111.903771690061 522.323599784426 93.8554513285838
"1646" 329 464.39660131491 122.525964728683 500.837568178288 103.908069274512
"1647" 329.2 445.106937296634 125.188230289185 482.11430878984 114.517256186816
"1648" 329.4 423.383743080285 130.59903720173 461.477800907718 121.809643285234
"1649" 329.6 407.69925320162 146.241839949876 439.513272379994 125.196311075956
"1650" 329.8 396.295679572153 166.553319394948 422.504985633602 132.995571315018
"1651" 330 386.318690076413 182.748128851061 410.816727209179 149.600002724817
"1652" 330.2 376.610757343115 200.187707739592 397.766304050039 163.688433252415
"1653" 330.4 363.978809140316 219.487792432267 386.440545290567 182.699654209827
"1654" 330.6 353.058006327658 239.065596532296 371.911371029266 204.672587603218
"1655" 330.8 339.996299381226 260.876570325242 360.095831336593 227.157059075382
"1656" 331 330.622246313229 279.521025801553 346.838113914991 244.436093407104
"1657" 331.2 333.858320141539 293.998276204042 340.762057158835 255.797009618576
"1658" 331.4 336.745972767104 314.18610085224 336.07420791605 274.643453244347
"1659" 331.6 337.145109092084 334.693847584814 333.807404024435 297.278233694882
"1660" 331.8 336.479965964921 356.849767388244 334.065784993765 315.579794678015
"1661" 332 338.065042475337 378.530465530351 333.702876516806 338.570462416251
"1662" 332.2 335.295958149943 402.545105230161 334.94298127904 362.961983631083
"1663" 332.4 337.351450476376 420.796343603456 335.207604145291 381.262442334241
"1664" 332.6 344.044258178243 443.215204616046 334.655630303884 403.148704416867
"1665" 332.8 354.840699366783 463.306419245755 340.82154018134 426.081101690454
"1666" 333 360.554232732414 482.158028035735 349.793890247437 445.030243244406
"1667" 333.2 367.741134425963 504.922378681624 354.843729267583 466.90145975073
"1668" 333.4 379.833228381325 523.28045104059 362.736346945438 486.94277182713
"1669" 333.6 392.080171631277 538.639547746208 370.490261959025 506.505664926413
"1670" 333.8 404.72743946965 558.300395072216 381.339460745994 525.754777322899
"1671" 334 421.035052889733 574.591646495431 394.633500342522 543.87262050585
"1672" 334.2 434.100159819191 589.021218781261 406.322117357665 562.35198074125
"1673" 334.4 449.03708396646 605.249340925178 422.656705350521 579.396058960535
"1674" 334.6 461.49677126928 613.264005772318 431.798014241618 590.29596709422
"1675" 334.8 472.778771483358 609.46187420659 434.873651552747 592.825277826219
"1676" 335 486.556520919628 607.576786030809 447.591312064263 603.279485553276
"1677" 335.2 501.59978844723 607.184123576105 461.909495826337 606.999967161153
"1678" 335.4 521.733292549844 608.491780096152 480.220347067616 605.518389753188
"1679" 335.6 536.47258522355 610.572650694165 498.717249018692 606.450731490593
"1680" 335.8 559.142641210593 616.236249198724 519.432822493172 608.911128176
"1681" 336 587.168103009761 622.721228036365 547.371543455394 613.680031389059
"1682" 336.2 605.405165089904 630.583819348167 568.851518468253 616.871876585154
"1683" 336.4 621.729624165462 637.511363858548 584.885071404754 622.239747037009
"1684" 336.6 642.871981579425 642.333412041242 604.341938296601 629.737503003481
"1685" 336.8 662.895725216821 643.507812635036 625.961434757638 636.587193738724
"1686" 337 687.902244219351 639.002534532189 648.592057151152 640.869319575845
"1687" 337.2 708.439094333526 638.251916883554 669.001231754042 641.401670596909
"1688" 337.4 727.806163936707 631.207608404804 689.456030398867 639.052810176115
"1689" 337.6 749.415053381261 620.729129288841 711.322354706484 636.819271955057
"1690" 337.8 766.986048197975 612.805551181211 730.890347925576 627.829271586698
"1691" 338 782.904047806612 597.76654440093 748.749753804589 620.440431193635
"1692" 338.2 795.786300054103 583.629341252422 767.20594644244 611.802107339022
"1693" 338.4 809.519259326232 567.436550291231 783.840810141433 595.887236265109
"1694" 338.6 821.436153870769 549.555327445997 796.145138462152 580.20853271558
"1695" 338.8 836.280812558334 533.968622165599 811.234058169691 564.684668102116
"1696" 339 849.808142332408 520.433019037445 825.031305584848 549.054181336928
"1697" 339.2 866.32285455532 504.723157198563 837.118054055924 534.238051639227
"1698" 339.4 878.883896949821 488.667331636812 852.605599351281 518.972610837669
"1699" 339.6 891.852695584604 470.68074394777 868.773672743664 502.653692286952
"1700" 339.8 900.561344822461 451.23336666716 881.046727142819 489.287497380879
"1701" 340 901.360435848575 435.081638632948 889.568705597431 471.642392151865
"1702" 340.2 901.521915741716 410.135425603413 900.339294731746 448.934348015835
"1703" 340.4 900.09685586427 391.222799383571 905.140020225485 424.854741861657
"1704" 340.6 896.167624341895 370.453178695616 905.19913077256 411.240507969625
"1705" 340.8 894.585143743924 351.126495668481 896.69168852532 389.680956149899
"1706" 341 891.885881164142 327.686319706212 895.65374946974 366.590633352424
"1707" 341.2 892.336953213954 303.188738506692 893.383104783775 342.336113354361
"1708" 341.4 892.312900904385 282.437717216162 891.76973171942 321.736067066282
"1709" 341.6 890.33385304801 259.230022016379 892.995562616573 298.199030992662
"1710" 341.8 888.919202988564 237.26922423499 891.396327543289 276.576356261533
"1711" 342 887.912861825134 218.086917476398 890.552142964975 256.446411849196
"1712" 342.2 880.550253223856 212.170819388559 888.911597909495 248.869956576976
"1713" 342.4 870.154188151215 203.064742969628 886.904177346028 237.917934994804
"1714" 342.6 854.477963740226 188.191068724155 878.841071576839 221.786179541133
"1715" 342.8 845.730810893101 167.954326753796 866.872443526024 203.284259971332
"1716" 343 839.597551070604 146.678992905451 852.899929707579 186.46144166272
"1717" 343.2 833.986837477133 130.650007700343 844.478999255073 167.346893826762
"1718" 343.4 819.395487950305 122.60233135267 840.609655325903 154.080578908563
"1719" 343.6 800.825147099256 113.281696652981 833.786731910297 138.205307350545
"1720" 343.8 783.483089645437 104.156353026252 815.730487421101 124.735037414304
"1721" 344 760.757629822804 92.8431366559865 796.099448015245 112.477595085359
"1722" 344.2 741.475886543409 80.8636583568568 774.540040978488 101.031111598395
"1723" 344.4 715.521214536469 73.2803367469757 754.673088614289 89.8259991656476
"1724" 344.6 693.228864913068 66.412309094309 733.589511472015 79.636168175326
"1725" 344.8 668.045378119657 60.5797433889834 708.367159278462 73.0738712031396
"1726" 345 644.214646710199 54.2336430240822 683.345003530315 63.9513913046752
"1727" 345.2 619.033728847872 51.2689682942313 659.871363441205 57.8327939259308
"1728" 345.4 595.711723142415 48.4097241377051 637.621688407079 53.6314707855472
"1729" 345.6 578.321080702303 49.3288948095357 616.07266497875 50.2657099426023
"1730" 345.8 561.556301772061 50.9523720530772 600.317527674201 50.9116197452383
"1731" 346 557.660814274447 54.8888514381328 595.339158815816 50.7889607302863
"1732" 346.2 544.440746598032 66.8538629794095 584.471427699536 51.3817808439175
"1733" 346.4 527.976823598378 78.4532361467551 563.628810295891 58.2159095916435
"1734" 346.6 513.517416340456 91.4484067007391 548.055491357035 68.1029627326043
"1735" 346.8 498.409055011621 104.601186905925 528.922283113553 79.3636507231779
"1736" 347 480.375429798628 114.193257288601 510.481315762364 91.0547269285892
"1737" 347.2 460.046382363925 120.393639958498 496.856589577028 103.902567531913
"1738" 347.4 437.905709532891 122.279097227153 475.665103988791 114.844220720892
"1739" 347.6 424.871683231428 127.787227012498 462.739263220993 118.860038035243
"1740" 347.8 414.347754248527 144.684164109865 449.162128302772 122.121310588505
"1741" 348 401.05210138743 162.351686876213 431.135297912468 132.859750543181
"1742" 348.2 382.582386645747 183.680488319849 411.402069181656 151.388882100458
"1743" 348.4 368.857180273089 200.070857819932 393.261811737867 170.434097677443
"1744" 348.6 353.780754117451 222.410640675012 378.147620760419 187.82653296054
"1745" 348.8 344.264269243317 240.051272534065 363.156536068696 206.841774261921
"1746" 349 334.340492875085 259.586609140534 352.134268581616 223.969367163827
"1747" 349.2 332.223915816347 282.577327802824 341.637386508244 242.645355813008
"1748" 349.4 332.349862449205 305.772457465206 335.850116952707 264.054751096628
"1749" 349.6 334.750034070864 329.574014905497 332.74153929916 290.131837692439
"1750" 349.8 333.087181677174 353.97848624475 332.822982778129 314.660031322283
"1751" 350 329.956871386734 376.95228650575 332.611452815487 335.661123427192
"1752" 350.2 334.401212980437 398.840677554712 331.105521054295 357.029621510565
"1753" 350.4 339.970264153043 419.258477733435 332.749124275894 380.09019724709
"1754" 350.6 343.092043450144 442.412823428862 335.598471578498 402.993343906684
"1755" 350.8 346.910935743577 464.410162686353 339.692990239925 423.221567581212
"1756" 351 358.460936346892 484.091184751162 344.200639687332 446.459865597411
"1757" 351.2 367.645263409398 507.338859867073 351.245285205704 469.411728005095
"1758" 351.4 377.681893806402 531.082132451136 361.519903259207 491.732220834778
"1759" 351.6 385.576045733571 540.327588329993 368.119372485916 509.097904744472
"1760" 351.8 400.566678206256 540.003584202515 369.883976428331 511.075954701291
"1761" 352 416.192470967788 542.791278716925 378.827512760003 524.315801321819
"1762" 352.2 430.199288439954 547.193533130369 393.674087340997 534.275807394476
"1763" 352.4 446.637447771278 554.533323999943 410.915510450652 539.584377125611
"1764" 352.6 462.195829764639 562.603576918477 426.452274801006 545.218508146769
"1765" 352.8 483.899497963885 565.401516949123 443.814842579656 554.620968608315
"1766" 353 503.090659563959 571.939527133156 464.60243676998 562.347128519195
"1767" 353.2 522.801612061034 574.22473015544 483.904886662172 568.791605030123
"1768" 353.4 538.997517224656 573.504179900062 499.182656705433 572.540729635755
"1769" 353.6 562.109258454449 572.755709201034 521.506424999011 575.021528677222
"1770" 353.8 585.576038430139 573.904809770253 543.696800201064 573.462890768037
"1771" 354 606.140598127793 577.327437728388 567.286966390022 575.663557175081
"1772" 354.2 625.399718121367 584.545554350306 584.580410588766 576.675909264605
"1773" 354.4 637.503581173095 595.709783143732 603.246440124384 580.643802529798
"1774" 354.6 651.86796882425 606.395906246673 616.285260576454 584.478779775894
"1775" 354.8 671.020106920484 615.205093817188 634.850424372949 597.047881416305
"1776" 355 691.987896420232 614.986540917339 653.691396789259 608.157134656318
"1777" 355.2 709.896264450586 609.385586379699 672.762149897316 614.480360685101
"1778" 355.4 731.845443187487 601.347535362273 688.818382271821 615.575244514805
"1779" 355.6 741.852340950513 596.125048469866 705.922024050068 612.496429761959
"1780" 355.8 757.642032327842 587.316589048702 720.074164014884 606.313064021682
"1781" 356 773.249839247919 575.150528536396 741.796989055945 596.581945157186
"1782" 356.2 792.079881225295 564.314021986382 760.48166668518 586.055576241097
"1783" 356.4 812.068311443926 551.605054995618 778.935310666479 575.351335953084
"1784" 356.6 831.929989351383 542.586226113901 797.53082718079 562.050409572354
"1785" 356.8 848.073188315656 537.293109607366 813.27772719203 553.292141816885
"1786" 357 856.705157462884 529.222873115374 824.537953988618 547.663620671037
"1787" 357.2 862.326126122078 513.149713710636 832.855670455641 541.785538559663
"1788" 357.4 861.58982843859 496.126833862089 847.685537153992 530.547237730823
"1789" 357.6 862.381476247366 473.845277000511 860.282195286995 514.134905597814
"1790" 357.8 860.250938521382 456.524556409909 861.667362817217 495.074077402501
"1791" 358 861.023428505464 442.450392405067 860.080988793523 482.577810876007
"1792" 358.2 861.594655294461 422.739899940826 860.547908402439 468.803457444437
"1793" 358.4 859.779864958388 408.257591223244 859.879600305892 445.536277727109
"1794" 358.6 858.15946600179 393.285428360689 860.57773242913 432.294204972178
"1795" 358.8 855.771875389376 371.01879172794 859.815959522608 413.425361789951
"1796" 359 855.606136651197 349.499279452703 858.656111355238 391.00234206122
"1797" 359.2 854.419520545177 330.011340876872 855.902588514419 369.46540712537
"1798" 359.4 855.374340312576 306.020982588991 855.565196482823 345.59859974987
"1799" 359.6 857.732589111908 281.524720324092 855.729563991469 322.051964099787
"1800" 359.8 862.433851374265 259.145354693634 856.020740058443 298.271035563952
"1801" 360 869.66624456192 238.402829748127 859.191636490687 277.680836885955
"1802" 360.2 871.777983250667 218.882526702255 863.327426485727 256.61365188053
"1803" 360.4 860.949894512251 205.947956772151 866.83382004926 244.167807227665
"1804" 360.6 849.424157488897 189.983239367626 866.811838482362 228.285832790471
"1805" 360.8 841.711932043528 173.665076612465 858.598336577841 210.227256602323
"1806" 361 837.303848139115 154.760278241601 848.890924623313 192.928614594564
"1807" 361.2 839.350740287655 143.751346487746 843.762943875037 180.307819145926
"1808" 361.4 833.833285917914 146.640823111254 844.117894294698 181.266196482292
"1809" 361.6 821.387413965332 144.532177163952 843.40121598875 178.11300732929
"1810" 361.8 812.090629572209 145.28550298823 839.089745231824 169.799148925406
"1811" 362 797.624612914377 144.346699287367 832.78728974889 162.286449875845
"1812" 362.2 782.137056654493 145.33300866262 820.918429725237 155.490396526288
"1813" 362.4 770.541800574524 144.623505472926 806.077905364034 148.943425232812
"1814" 362.6 752.22861183978 140.880830497111 794.024697269251 148.461232413508
"1815" 362.8 729.409202632745 138.299939099526 769.756914926677 142.93920283358
"1816" 363 714.280963761392 134.318177644788 752.304841499032 139.710565860675
"1817" 363.2 694.278202881957 126.316747824703 732.173460062522 137.910399665782
"1818" 363.4 669.278338577026 119.997272370208 708.526407908333 130.846253228003
"1819" 363.6 646.089260557605 110.212558494778 684.906032486482 123.520972395922
"1820" 363.8 621.673802220724 106.820603367698 662.01591573796 117.134285471027
"1821" 364 600.756212176954 100.757412234532 639.174516443436 109.925550092258
"1822" 364.2 576.30544310196 99.2209663432218 616.418354634582 104.700423288717
"1823" 364.4 555.354838899882 104.304383310771 598.38056234097 100.481789838121
"1824" 364.6 526.044657244972 107.321996195568 573.634176505938 100.81102882157
"1825" 364.8 507.483862387443 112.074186741964 549.158493176678 102.42240509007
"1826" 365 494.87499086026 119.985454601017 531.049437952068 106.633039019939
"1827" 365.2 474.262496498251 128.757096062048 511.444657705119 113.273951770963
"1828" 365.4 453.269979522462 139.41856823445 489.243141933247 122.095782487437
"1829" 365.6 428.21852862599 151.598669734432 468.677099984103 132.78029523292
"1830" 365.8 411.630837730651 161.561535884467 448.79648462365 143.341785497655
"1831" 366 392.115579420963 174.945015111708 427.041550069541 152.208743154773
"1832" 366.2 372.535334614667 191.69069304795 404.260029643114 166.57452443408
"1833" 366.4 358.594963930994 205.888744480575 388.262672259325 178.889103934453
"1834" 366.6 355.089571598308 228.067276221452 372.895705319163 193.413994656779
"1835" 366.8 350.97673964126 253.906361690947 361.121447738086 213.838524442469
"1836" 367 346.050432729323 278.364658571935 352.902485349231 236.825574784256
"1837" 367.2 341.699706538279 301.902586952575 349.906070215562 261.241722233578
"1838" 367.4 342.571851040649 328.884256854397 342.914672144548 288.479539557021
"1839" 367.6 341.241434529263 354.480767346683 339.217924498411 314.124183431866
"1840" 367.8 342.592998961076 382.436367626748 338.991514254023 336.502360410208
"1841" 368 339.07079532098 409.091258426335 340.131729461316 367.28828012082
"1842" 368.2 340.215457325207 432.15472060952 341.619486752243 392.977822352421
"1843" 368.4 347.294908224152 458.125586745041 340.758609066704 418.493190361805
"1844" 368.6 354.381753963109 486.560265520389 344.526014033606 444.242815176743
"1845" 368.8 363.390576527373 506.252350200187 350.028404464206 469.491973113508
"1846" 369 379.846062841601 525.703234657078 358.517835649289 492.108539580405
"1847" 369.2 394.690164053042 543.149463220098 370.688263992971 511.719231403065
"1848" 369.4 409.656068447123 561.960443529865 383.763938476367 531.351506174149
"1849" 369.6 429.146000897227 580.151887130937 399.017333639538 548.157385681587
"1850" 369.8 447.321018988677 596.836719813603 414.310406729829 568.252732229822
"1851" 370 466.638715258142 611.878720189541 434.133581054894 583.728755965509
"1852" 370.2 485.940973190966 623.103088767434 452.969259950358 599.370016965785
"1853" 370.4 510.97966365626 628.9599988501 472.873531701882 612.747259676383
"1854" 370.6 533.570321270544 634.436481260052 493.589958551455 622.636277303553
"1855" 370.8 556.728432458099 639.513687916753 517.159513542296 629.332709435835
"1856" 371 580.481845761947 639.925275975228 540.925407147653 635.7632144056
"1857" 371.2 606.604410083644 640.512044470212 565.856354428802 639.067678424807
"1858" 371.4 628.409384060188 643.707382611866 587.169096586521 640.60415626752
"1859" 371.6 651.021439972275 648.466093897724 608.74891718058 642.904278455906
"1860" 371.8 672.912331854711 646.974339280931 632.684564656945 644.586540725825
"1861" 372 688.986613913379 641.850542855591 650.358024291206 645.620717417971
"1862" 372.2 707.701053636756 631.853956076228 669.502595092571 644.666964787026
"1863" 372.4 726.468154007796 620.224081883148 690.950549119584 637.115907730928
"1864" 372.6 748.820289282148 610.266571118473 708.216427682002 628.624785687494
"1865" 372.8 764.903270957184 603.680352468469 731.167622965791 620.69055708156
"1866" 373 786.144436220658 593.65803833535 749.894714398517 612.359471721786
"1867" 373.2 803.621432869527 584.599056279856 768.928279909237 605.124477425721
"1868" 373.4 826.112374511486 573.078362239983 787.382086524453 593.537990126801
"1869" 373.6 839.261520400109 559.876420419773 809.804785815032 583.537109183129
"1870" 373.8 852.359567807467 540.406361771864 826.95883370216 571.032055292768
"1871" 374 864.458360678295 520.116824241804 841.406455607352 553.573066156368
"1872" 374.2 874.979958998407 497.604014301012 857.111909513763 533.112582907873
"1873" 374.4 881.36703027853 476.577235622343 870.083298103524 513.505967611488
"1874" 374.6 889.695100950461 453.4532231512 878.323493416142 492.242990120979
"1875" 374.8 895.761975265544 429.096334069359 889.268585885765 469.142793703035
"1876" 375 903.951710172729 408.021263005396 896.728069002781 449.158612798399
"1877" 375.2 907.729501363981 382.89375462203 902.204524326131 424.861714430133
"1878" 375.4 907.06406102763 363.475513745998 907.951385719639 402.267167269026
"1879" 375.6 903.526797706418 335.825840532585 908.214404632726 377.612697570286
"1880" 375.8 898.538476245996 314.469958688416 908.929179665497 353.17125197288
"1881" 376 894.159017969646 289.435524035438 903.350178882128 326.981180294453
"1882" 376.2 887.123131892975 264.380036186254 898.534883561327 304.151978511774
"1883" 376.4 879.311054646276 239.669969380195 892.874122966354 278.203215326294
"1884" 376.6 871.712986191093 213.250839369565 885.770420018379 252.735419097536
"1885" 376.8 862.883600223533 189.978360133262 877.185575943266 229.737798065287
"1886" 377 852.720707764995 171.709068960477 870.661847738747 206.289495777636
"1887" 377.2 836.767999892037 150.126143000537 861.107314835934 185.281779418852
"1888" 377.4 823.898946816834 127.959000126579 847.917955875572 162.700727899544
"1889" 377.6 816.057985492273 111.162809327654 831.405099316391 143.825516747918
"1890" 377.8 809.002182001447 112.75666636449 829.806149754022 142.803777289501
"1891" 378 791.031356770719 106.515279391425 822.876168827675 132.573926650894
"1892" 378.2 772.887320707502 101.006720674833 805.819032255103 116.741023708533
"1893" 378.4 751.544104037304 94.3342496317078 790.544085859299 108.674817532634
"1894" 378.6 727.884831882214 89.4232467868875 766.633242163036 100.135165597024
"1895" 378.8 708.034736523738 88.1437871305194 747.432708918624 93.4547330942656
"1896" 379 687.460497843717 86.1642623420749 727.764313346845 90.1817787337862
"1897" 379.2 664.863928154594 83.3886275543678 704.947630642698 88.6715741103608
"1898" 379.4 640.981875944109 83.7816963993967 680.171962422384 85.4603451718674
"1899" 379.6 620.023979261745 83.6401951604978 659.123259636798 84.2838200622262
"1900" 379.8 593.07294634815 86.7585666841144 637.920176538675 83.7019609298438
"1901" 380 567.835281647161 87.5477287908506 610.667711281776 84.5227591337833
"1902" 380.2 549.976299609623 86.8230735243069 591.926316329188 85.7755870753343
"1903" 380.4 525.083439666446 88.7474454387276 569.650415488628 86.218389679766
"1904" 380.6 507.274842090525 97.3632593182408 543.284352148771 85.3252407178888
"1905" 380.8 488.146771306405 113.642185251169 524.417658257948 90.0257813202486
"1906" 381 468.426389525349 128.404443240163 499.944398508547 99.7090483403885
"1907" 381.2 455.163844057541 140.666111695727 480.805631106984 113.587646675409
"1908" 381.4 440.478040199433 155.706945197166 468.037851406254 125.85912200546
"1909" 381.6 419.504923663377 173.599532780246 450.893512631406 140.72795583526
"1910" 381.8 401.065557033989 192.851581805421 431.127630979518 160.080096484895
"1911" 382 384.011920023981 207.610779760125 411.162805301332 179.530474780164
"1912" 382.2 364.664957906936 227.70165436258 392.882231177447 199.538755240974
"1913" 382.4 346.064880870381 250.123467323957 372.537737882906 217.768970797032
"1914" 382.6 335.202304177329 266.16787898463 357.021127298447 235.960880134835
"1915" 382.8 334.339567438425 287.102799198489 347.686525349784 246.32826478212
"1916" 383 339.859827664572 310.341092387927 337.217951541849 271.577684575486
"1917" 383.2 342.377601031817 333.893851614554 333.500247993117 294.377714597018
"1918" 383.4 350.109722221315 354.556231321725 339.000305669045 318.190946282719
"1919" 383.6 355.756512738468 378.602729045395 345.022735966258 341.52088554399
"1920" 383.8 358.837553310594 404.912734062706 351.529045296334 362.818111765583
"1921" 384 359.293061061403 430.893954816275 355.709585726474 388.917099526542
"1922" 384.2 362.134865838835 458.001925329136 359.183290598813 417.8916159064
"1923" 384.4 364.809513929817 484.128125323065 361.383697961216 444.648892642456
"1924" 384.6 372.253942954928 509.266266789885 362.888712525872 471.111268013134
"1925" 384.8 381.124870294524 527.430775479652 367.473088065402 491.737794822715
"1926" 385 401.552808193284 543.288094274902 373.20354968325 511.388046113153
"1927" 385.2 421.805696949797 557.125529064693 387.801077597315 531.725264792654
"1928" 385.4 439.318132131019 565.652708296507 405.431314949684 546.66638124265
"1929" 385.6 460.286373192375 569.208343425389 419.18998917319 556.533134162985
"1930" 385.8 481.290866046193 571.899796566932 442.143833675908 564.367354417975
"1931" 386 507.003595011942 575.399089614176 465.946091746239 571.46717986231
"1932" 386.2 530.037157292056 577.424285574852 487.547328563375 573.5231874942
"1933" 386.4 552.285549699841 577.685061242732 512.264357670178 576.225785949866
"1934" 386.6 578.214506436599 574.608838068978 536.420375486038 578.849161389155
"1935" 386.8 601.985161537613 569.582432919865 560.192979803321 576.704205847397
"1936" 387 621.799187929297 563.854497579743 582.705982513453 575.4336072143
"1937" 387.2 644.472145628665 559.515901691114 604.588872664884 568.21904560495
"1938" 387.4 666.518372910749 550.152242020244 628.927658287088 564.673771571615
"1939" 387.6 689.124491978505 539.721784622161 653.454897866948 557.578226895156
"1940" 387.8 711.930717594969 527.234189283758 675.735852720547 546.062470342081
"1941" 388 734.964451898622 517.282975198128 698.641835149967 536.9677589213
"1942" 388.2 758.419324610234 505.317824989336 721.777968816801 524.415100093838
"1943" 388.4 784.529754690799 497.747797361659 744.176674901074 513.892248271177
"1944" 388.6 806.111465639433 494.901202849663 766.987001209049 505.05601994694
"1945" 388.8 823.835426813078 499.758329033855 785.797878936657 500.520134224129
"1946" 389 835.527017321403 495.233369708061 797.529537307072 498.540981735975
"1947" 389.2 841.165351731388 482.31682208381 806.815797047585 497.813515194141
"1948" 389.4 844.529042576563 462.30150242132 820.959162972106 493.161828401963
"1949" 389.6 843.61570319731 447.810081230775 830.702148318069 481.978323402949
"1950" 389.8 841.08942424726 427.786610779854 836.642960324591 469.565416774442
"1951" 390 840.04562010179 407.601326311614 839.651950954532 450.697957143133
"1952" 390.2 838.907626678805 386.650424260793 837.761551835291 428.064194139729
"1953" 390.4 837.880783512999 368.227000966163 838.989317325184 406.321816065435
"1954" 390.6 836.610775426839 341.364742221266 839.729942398618 388.505695779097
"1955" 390.8 835.087630455155 321.790496498112 838.851919323563 365.658361829899
"1956" 391 832.452135078895 300.60033638321 837.79094894414 338.645182204004
"1957" 391.2 825.970964688374 274.805152377294 836.265203033499 314.999034780036
"1958" 391.4 825.4152874278 249.539847726125 830.435703282154 290.587934432046
"1959" 391.6 822.352674529603 222.959874101032 827.525493966767 264.407276991892
"1960" 391.8 821.403599798615 198.427218430282 824.662165020604 238.14153615029
"1961" 392 818.384578917151 173.392856521608 822.090229324207 213.88095350262
"1962" 392.2 818.175809223667 151.312564168083 820.052501510486 190.025974134692
"1963" 392.4 810.589788664389 144.671133414312 819.178629710962 181.0576286503
"1964" 392.6 797.786031807433 139.063932697707 818.993970719815 172.420519178084
"1965" 392.8 795.384555960763 133.796831362953 816.248919052057 166.957237303009
"1966" 393 787.014049524834 120.561798684543 807.490662256448 155.656932616254
"1967" 393.2 776.662608577059 101.886240480248 797.000973586083 134.559538813038
"1968" 393.4 771.933332249532 87.2946725477245 789.624196986748 120.92241539926
"1969" 393.6 772.269600560519 85.8565442861079 787.5264557838 119.424471470067
"1970" 393.8 769.639058721575 93.0777467428598 789.085852377601 121.555169497582
"1971" 394 761.493564981234 98.1854500071575 788.68374490951 121.687630370071
"1972" 394.2 754.395382665416 102.647322060435 785.437851208167 118.8080787724
"1973" 394.4 745.160916769653 108.362947738238 781.375830529576 111.880839640543
"1974" 394.6 731.140370576296 115.713364244611 768.073218641667 102.944199733172
"1975" 394.8 715.820953644726 123.929762218593 750.469581029021 102.370472727691
"1976" 395 708.830878314678 129.253295254363 738.037809974112 110.215243811058
"1977" 395.2 692.021073410099 140.403214985532 727.952929689212 116.612581911005
"1978" 395.4 678.52532501226 149.325766726807 708.790277828544 127.054338067503
"1979" 395.6 663.34825252008 165.007505120132 694.923900846708 138.028900290406
"1980" 395.8 650.991406744448 183.3226104695 675.535778655113 151.384012161122
"1981" 396 637.587852056703 199.963987147942 660.056605446648 167.217207038188
"1982" 396.2 631.047887295507 214.387982478042 652.009780835914 180.926284824462
"1983" 396.4 622.316074102645 233.89326260161 639.107481161927 198.19722774439
"1984" 396.6 615.212234661596 254.845863251674 627.738132376036 217.888515524347
"1985" 396.8 604.8597848706 278.014306562488 620.494499934591 238.488166087598
"1986" 397 596.914419185613 301.395275035364 608.938833463317 262.317334271328
"1987" 397.2 588.969401355797 324.475423465491 602.106372610795 283.749406116109
"1988" 397.4 583.16233955244 349.781870407526 591.830350051455 309.318641526335
"1989" 397.6 575.01958503073 372.817386197016 585.973313106259 334.818686723227
"1990" 397.8 568.190455246333 399.243118973488 578.971234155255 361.403474061
"1991" 398 559.019354703445 424.060755184772 572.418718490026 386.698332115642
"1992" 398.2 554.67062797919 448.029710625104 564.892147075193 405.07006682445
"1993" 398.4 549.417367694354 465.492256743027 559.53926503245 427.471589863852
"1994" 398.6 545.11301119943 487.836540638436 554.996527201918 445.780917482443
"1995" 398.8 538.822441913654 510.453357063836 548.726105796964 467.938243859682
"1996" 399 530.733486869415 522.269440319309 543.845513556753 487.699762188575
"1997" 399.2 523.564732285821 538.223645998688 539.732945970514 499.533194035938
"1998" 399.4 515.501401611147 559.613461410617 531.304640623206 519.601945366488
"1999" 399.6 514.971724232702 570.512334703881 524.519857617978 534.033474951889
"2000" 399.8 516.903627867303 578.862279856367 522.175783665042 541.544223559849
"2001" 400 510.238133131373 583.371166556824 520.836867057074 545.516258685015
"2002" 400.2 501.678214539919 593.693625617698 518.058058001192 559.489057128672
"2003" 400.4 491.446312508948 594.860390314466 517.883519689609 568.375066144116
"2004" 400.6 481.365039656542 599.133996713494 512.513738341696 577.014930641598
"2005" 400.8 477.437995388546 605.643784836033 505.450521283845 583.918192071338
"2006" 401 478.053337639592 615.507485528074 500.878321550565 586.292449376625
"2007" 401.2 483.374744425124 610.963395782262 501.220588736536 584.375649834263
"2008" 401.4 493.791314207834 615.01223563219 501.24418693405 583.609870607226
"2009" 401.6 502.909602510259 624.164304525589 500.731327403574 584.668142598678
"2010" 401.8 513.870497386901 631.683133961617 497.985810194816 599.257250446649
"2011" 402 526.292692484383 634.454824701468 502.15754949673 606.694370114206
"2012" 402.2 544.636277229239 642.759452038001 511.747543250295 618.537693267741
"2013" 402.4 559.615901466465 648.037432720724 526.372034614043 627.248099925442
"2014" 402.6 578.682809134417 654.37505049397 541.234959879228 635.769785481159
"2015" 402.8 596.908709820755 659.041470798147 557.2070587785 641.820913265399
"2016" 403 605.275421402266 659.537158108403 571.420279754729 644.39423431596
"2017" 403.2 619.339561421012 650.666453189493 579.038487122273 646.483015760616
"2018" 403.4 638.522180444002 643.010852073091 595.264542729201 650.408665143461
"2019" 403.6 654.477700168073 638.936234185952 617.450727075233 648.100767566919
"2020" 403.8 673.345285236447 634.359610375011 631.799834913391 644.18598816136
"2021" 404 694.597784980529 626.587776707772 651.484587563524 638.551622161559
"2022" 404.2 713.61016449503 620.758646043076 673.733686116417 631.342395108106
"2023" 404.4 734.554083811617 619.154708514207 696.238656857205 627.241146086257
"2024" 404.6 756.910564032732 617.858303117346 717.47627839765 621.972855307544
"2025" 404.8 779.426876901225 615.695195302561 738.638651502753 619.029929749067
"2026" 405 796.628804036398 603.285279558589 758.660306679847 617.034333044603
"2027" 405.2 806.790464560756 586.914891329381 777.197777779845 612.387455851607
"2028" 405.4 819.801303852709 565.522538324907 792.867597371563 599.87807172095
"2029" 405.6 827.909103946901 551.75447282818 810.223625414611 583.937292867779
"2030" 405.8 837.250433166289 533.586479393975 823.279043153515 567.426013514869
"2031" 406 850.810160684977 513.99358356958 827.655255059215 552.537994022042
"2032" 406.2 860.349321933129 501.328180200229 837.332117371975 532.0428537523
"2033" 406.4 873.958178255759 481.25360850185 849.998353015222 513.794685311929
"2034" 406.6 885.764989993812 459.536287252543 863.761255929229 494.692019410572
"2035" 406.8 894.534534735324 437.445113901077 878.497092944417 473.593757235077
"2036" 407 907.615107040087 413.137466784697 886.848024972445 452.086818013112
"2037" 407.2 913.184978797926 393.903012480785 900.62525328133 429.255960328205
"2038" 407.4 921.688330776112 373.871694816932 910.833631655475 412.33310931965
"2039" 407.6 923.057215689695 358.090875008551 914.523395920573 395.126406806121
"2040" 407.8 912.652805658758 342.36293056208 916.221343212176 380.582637166445
"2041" 408 900.319250810254 323.065459680052 917.292646074708 359.450316441812
"2042" 408.2 888.074448625248 307.457606971821 909.393164494898 339.641805637563
"2043" 408.4 875.596200070372 294.064656962743 899.291114994717 326.951409469538
"2044" 408.6 861.24903345066 280.273544787559 887.806627282237 309.219977455477
"2045" 408.8 844.905289335319 260.750457624406 871.879046354858 288.913351775885
"2046" 409 827.661751572652 244.210946319667 856.070677666857 272.03941022388
"2047" 409.2 811.650346383096 227.182459895059 839.34081982908 254.898498675366
"2048" 409.4 789.439765697969 210.752911207081 821.757264932789 236.432287249026
"2049" 409.6 768.902758699413 190.901443417143 802.246748402796 219.708528291748
"2050" 409.8 752.820003986711 177.584004315473 784.34441024813 204.908541240757
"2051" 410 736.314977363402 160.165990359273 765.772980234601 188.974737750635
"2052" 410.2 719.567820408237 144.494126568619 748.529950232393 172.206850152951
"2053" 410.4 707.133100958144 128.07438062047 732.856029609106 158.242259545264
"2054" 410.6 693.138878697397 114.57815811187 719.854344562428 145.40405913671
"2055" 410.8 677.293101918785 110.393216552147 709.23364416926 132.376899387004
"2056" 411 656.378633143082 110.168475944746 697.029798484853 120.119969504576
"2057" 411.2 633.792817098477 106.872742144981 676.24748099793 113.167436755269
"2058" 411.4 616.627951716273 106.627675794211 654.963024388073 108.662271614911
"2059" 411.6 593.897217093049 111.309781249406 638.320283316546 106.264452862423
"2060" 411.8 570.966783405054 117.392305989027 614.371573781884 107.50677427797
"2061" 412 555.083931986416 122.346425651474 591.175250286953 110.334535506929
"2062" 412.2 532.713917964476 132.773031426394 575.08367076474 118.848262517664
"2063" 412.4 512.39811177402 143.754631467445 548.107520780412 127.166335922898
"2064" 412.6 491.602568923989 159.036646571717 525.093856838431 136.448387096455
"2065" 412.8 469.472360616767 171.325055126415 503.731877898877 149.620144985045
"2066" 413 450.527261674136 187.411606050227 482.056211435229 162.448620683469
"2067" 413.2 432.663997379787 203.935127978738 460.890814266573 176.452509478136
"2068" 413.4 417.730507647567 224.346620097736 443.466529882665 193.468464829684
"2069" 413.6 403.694071272117 244.11194965098 424.743586193752 210.698896733548
"2070" 413.8 393.642600292058 268.593900572812 410.477951712416 232.932285804722
"2071" 414 382.397798558639 290.865896613917 398.680086252524 254.310934575211
"2072" 414.2 374.787084508619 314.628346261601 387.86786351736 277.290947166499
"2073" 414.4 366.379597536854 342.562187736592 377.250642002568 300.95001120571
"2074" 414.6 362.040109955243 361.853247408504 371.031732454919 324.900378728318
"2075" 414.8 357.668258044757 389.440685188872 365.062907708779 349.491657839936
"2076" 415 355.719456186025 415.871119883034 360.05694692851 374.802134476988
"2077" 415.2 354.247057926375 444.051570605398 355.766698391394 399.916412734755
"2078" 415.4 353.558571268992 465.288848578334 355.296651436726 424.776335269742
"2079" 415.6 361.154284214534 484.97408689006 354.481855099856 445.354393845712
"2080" 415.8 371.692197972412 509.035975227858 355.810276565081 469.135036027737
"2081" 416 380.345267137438 525.102534999354 364.475249241161 490.692050944943
"2082" 416.2 395.510202899273 538.730158789721 371.317381420713 508.203577717287
"2083" 416.4 413.910346960132 554.895835125375 382.458227570751 524.246264958682
"2084" 416.6 435.001576944562 569.18772627224 399.991248083178 542.568254216409
"2085" 416.8 453.114132851752 581.405830467976 418.38436535964 558.135783550859
"2086" 417 475.321570333194 593.667852181063 438.09494592623 571.899751741123
"2087" 417.2 492.928032516069 603.565277484088 457.731293541186 585.581922811693
"2088" 417.4 517.141971073393 614.506824621944 476.5650819822 596.536365543726
"2089" 417.6 540.887709750952 623.521104961635 500.391139646649 607.669923454465
"2090" 417.8 560.360317677746 629.561016755849 523.038511948966 619.313717130689
"2091" 418 584.984732029346 635.065112319417 541.428243587276 621.982775667952
"2092" 418.2 609.868125219628 645.260829274199 566.906142147858 629.666054777896
"2093" 418.4 629.976349786873 649.236155961943 593.057701113106 640.030376667002
"2094" 418.6 652.936087919888 648.115261022643 614.25396391096 646.070239200964
"2095" 418.8 676.089160691113 642.125857294508 637.450395969755 647.852525068734
"2096" 419 702.889893785141 634.005709933214 663.401298471193 646.081959112623
"2097" 419.2 724.999743547379 623.567482260148 687.098105719194 639.713308301654
"2098" 419.4 747.391745659809 612.291141855165 710.694819871951 631.072551543516
"2099" 419.6 766.642124568223 600.207645599412 731.97948111064 620.728413749808
"2100" 419.8 789.069380502998 589.006059206882 754.228266438014 609.258952495988
"2101" 420 811.218764471828 577.733956594926 776.159558127674 596.986069101138
"2102" 420.2 826.184786750951 566.632886311455 794.391975750365 587.458337260934
"2103" 420.4 839.406547302893 547.249086412715 809.572979540918 576.817050429932
"2104" 420.6 853.574663322655 528.790200724367 830.11261055146 560.159500816937
"2105" 420.8 868.596494722744 508.95964984184 845.904858038131 540.94081544663
"2106" 421 883.841986233727 489.339471804135 859.311186316275 522.70985720463
"2107" 421.2 898.229911310401 468.076607409391 874.882404427909 503.248049576973
"2108" 421.4 908.728304119959 450.212039461431 890.038794658538 483.193233912859
"2109" 421.6 909.582885215926 427.856369717176 898.688922335505 465.493634435368
"2110" 421.8 907.077152086732 404.998209714559 905.889683958965 445.535296927399
"2111" 422 902.01720029293 381.38518162907 907.602582028524 421.76087746244
"2112" 422.2 893.026224603816 358.757000102732 904.818834645785 397.822020042564
"2113" 422.4 884.376660405321 338.70353241436 901.631447435124 375.435211065043
"2114" 422.6 873.242137532928 317.567713446845 893.543209842697 353.783831212125
"2115" 422.8 865.016869025132 307.087786769431 886.033715112326 337.340783823788
"2116" 423 850.472674503795 290.705052639869 877.180900836087 322.42698277262
"2117" 423.2 833.299753367156 273.126552435101 860.607599980209 302.972034929005
"2118" 423.4 819.574050218394 261.540642234639 847.040955458335 288.662088205388
"2119" 423.6 802.330022608554 239.741566165595 831.478331401411 270.997929164572
"2120" 423.8 785.425791247999 222.199526351545 814.032193252167 255.038555023304
"2121" 424 770.860857064122 206.735105977608 797.804109460455 235.489097372326
"2122" 424.2 750.403051598837 190.005756268805 780.34098974743 218.706639701447
"2123" 424.4 729.129791353566 170.398489177538 760.798817989987 197.071198778976
"2124" 424.6 707.950157139118 152.678988716857 738.613507380696 179.479967835485
"2125" 424.8 687.513492590426 134.162820995622 716.325739898171 161.616603876897
"2126" 425 669.558727684057 115.234178503894 697.645148081092 143.497887786982
"2127" 425.2 648.929127425911 98.2231362579319 678.596404224069 124.53041234824
"2128" 425.4 627.894971990781 81.0043172390411 659.256183232512 107.350987173861
"2129" 425.6 609.09188386628 66.7854072141858 639.830983149296 92.0956710642826
"2130" 425.8 590.942927756255 64.1283927753123 624.598410803364 80.3779096626997
"2131" 426 575.411088834709 75.0468674682446 613.627975283257 73.6979267322269
"2132" 426.2 560.895946291772 87.0823911296999 593.38754417539 66.0254009530665
"2133" 426.4 551.30736196113 100.798188367211 573.537450487069 70.5697639027884
"2134" 426.6 542.817738180263 114.107209430969 558.281655913221 87.1098531885661
"2135" 426.8 530.038484162654 135.368474561269 542.531188759284 102.149866806077
"2136" 427 517.422634949227 157.188136604269 525.677384976982 119.936687658087
"2137" 427.2 506.888563018994 176.95527031224 514.109129541556 143.193672761226
"2138" 427.4 496.501706219999 203.600827732943 510.032856034028 165.107339894149
"2139" 427.6 489.826777069854 228.165031700164 503.005017530112 190.902803618294
"2140" 427.8 484.127496552434 257.478455037019 495.00274693152 216.762518076264
"2141" 428 483.128415976787 284.770302073005 485.452453671625 244.241938497307
"2142" 428.2 485.951785904798 313.351190470615 483.67344973953 270.878381416313
"2143" 428.4 491.360526388778 337.5498858659 484.0375218029 298.919464874248
"2144" 428.6 500.184084459683 362.343431475 487.715933299005 321.32148127406
"2145" 428.8 509.610511837528 385.110899606614 492.00027649867 348.580698057076
"2146" 429 519.019978320033 404.353554906725 501.523066022969 366.421354822355
"2147" 429.2 530.452258282067 429.641524274383 512.187818007526 391.468535612757
"2148" 429.4 542.597307684357 450.840464032803 523.085987288279 413.544706419414
"2149" 429.6 551.911059891748 477.46895025227 535.85916319482 440.813422369066
"2150" 429.8 561.080826883502 505.139603779597 547.113688678115 466.932802360811
"2151" 430 570.583092637049 530.619329275604 557.224792166585 493.199609110826
"2152" 430.2 581.06199931047 556.245553928982 565.033851236646 518.077097250962
"2153" 430.4 592.836587441194 576.994456145021 576.580562435061 540.935574491283
"2154" 430.6 600.728684818529 600.28382460062 586.118403059814 562.484850324827
"2155" 430.8 608.496702690387 619.472189872332 595.343518392382 582.821838701341
"2156" 431 620.921071132562 629.856915937738 601.144449789722 596.680030307103
"2157" 431.2 635.043593249061 641.45183241742 608.597483220275 612.245238765493
"2158" 431.4 643.197720488395 652.867694507525 618.419813285427 623.420499521125
"2159" 431.6 650.030130984239 652.211997088885 620.438340416384 626.140859009312
"2160" 431.8 663.898219170004 649.309782513482 627.356969203869 633.232472599973
"2161" 432 682.950272577453 647.220469088748 641.948366433374 644.552267243923
"2162" 432.2 696.493675660581 641.593327573119 663.058812706754 647.635314300874
"2163" 432.4 718.522024684224 635.987188625346 681.409440422339 651.250082153107
"2164" 432.6 734.493727529719 633.351083018781 697.686710792698 644.562622451251
"2165" 432.8 747.774734397585 626.934994108292 710.25839885749 636.323337977099
"2166" 433 767.260534912191 616.731989143847 728.898413604859 628.885673933567
"2167" 433.2 788.229372567148 604.387528629941 751.078872371299 621.662502514474
"2168" 433.4 809.999721828783 594.580790799403 772.690668520392 610.852985881326
"2169" 433.6 829.399737503498 582.435072803723 794.713544104826 599.792079798601
"2170" 433.8 842.527000585711 569.855559680873 808.635893605909 593.360394377744
"2171" 434 850.945102616306 553.702583608703 825.288656828988 581.949636843006
"2172" 434.2 858.320108341781 532.496883606044 837.764650298627 569.487450392713
"2173" 434.4 859.975886721667 516.541039529141 845.540211585902 552.026150582906
"2174" 434.6 862.702499391456 497.992939085069 849.916362894984 542.148473655208
"2175" 434.8 863.890332970127 482.099205657263 856.617861055254 522.490229677963
"2176" 435 866.076277057404 464.828148212213 859.988198659729 505.406974527822
"2177" 435.2 869.552733389319 440.40065487266 863.780736841232 486.590937012907
"2178" 435.4 868.772081988424 423.150952722992 867.849149516181 462.599890103988
"2179" 435.6 863.698185436514 400.262539411078 867.587108089339 439.462010613881
"2180" 435.8 859.059835382173 376.839682098465 865.514399131027 416.620970135425
"2181" 436 854.635102366173 350.663984967288 861.707900347632 390.980900646345
"2182" 436.2 847.407564544813 324.956957465488 857.028401350397 367.236455052
"2183" 436.4 841.103766429925 305.940715053549 854.543731467557 342.713105274774
"2184" 436.6 833.503326427323 286.053215963104 848.284816781521 324.557546719626
"2185" 436.8 822.541838274215 263.884861972493 840.717197392034 301.057309722598
"2186" 437 813.415178617631 249.75659880984 833.9638871003 282.410286892506
"2187" 437.2 801.682234985964 227.612598713519 823.169609219741 263.727362797257
"2188" 437.4 796.079705780655 213.544057447124 814.219397462819 248.129690238588
"2189" 437.6 782.271822923184 194.367197866964 804.280890189453 233.087610618507
"2190" 437.8 770.641882010506 174.723167030409 793.86032127647 210.001378366431
"2191" 438 758.974339903347 156.504761080628 780.377702286153 189.776705524674
"2192" 438.2 742.774427575635 139.4929792436 767.652529628559 169.618061890934
"2193" 438.4 725.210831919679 123.341704602606 753.326281887704 153.836455228514
"2194" 438.6 702.060094097836 108.080286440209 737.854271569312 131.558008335255
"2195" 438.8 683.010169206146 92.6102815887569 717.680730596876 113.326558415322
"2196" 439 660.978961049782 82.2639068872433 694.779305237325 99.3847334373625
"2197" 439.2 638.17162188233 76.4976928178588 675.308602889418 89.1021237584603
"2198" 439.4 611.842602355461 76.4142220950755 652.451316232675 79.8714133011373
"2199" 439.6 587.616837075984 72.8286078158001 625.498548332096 74.1712235847664
"2200" 439.8 569.580522965207 72.7146579876193 608.220812732008 72.683472368194
"2201" 440 543.657698377002 76.5718130767823 588.407012610369 72.5696512094553
"2202" 440.2 526.064411322145 78.2161429629947 562.970260057133 73.1679047739966
"2203" 440.4 518.476020728963 72.6279695773407 555.253434824686 74.6308145752789
"2204" 440.6 519.736211324307 76.5718082079644 554.725013680728 74.7856874425508
"2205" 440.8 520.070665464284 87.6437731582362 553.722482387454 75.9196703834987
"2206" 441 511.718633454691 105.23522058918 548.183440116012 76.5936498987733
"2207" 441.2 503.084413597456 120.571040484979 532.608600116051 86.0218324511452
"2208" 441.4 501.603628879819 130.484118150256 521.2350527042 98.8798794296498
"2209" 441.6 498.282125124255 148.593259261195 513.104866362207 109.95857116991
"2210" 441.8 496.155526488103 167.971759427705 502.83699135799 130.922441939491
"2211" 442 491.924159613022 191.932718047967 497.219433113995 151.036132263651
"2212" 442.2 484.278202552331 216.330725741829 496.141729269384 172.00109288339
"2213" 442.4 480.416012999171 240.087232168224 489.209820092153 198.819356667294
"2214" 442.6 473.908596917886 262.003417229648 483.105583460913 224.172562330154
"2215" 442.8 466.542189324997 288.169853576817 478.075255338454 247.945554661654
"2216" 443 456.311614194726 313.606552518095 468.446013881862 274.157105023034
"2217" 443.2 452.185708418957 338.950252753501 458.770250773224 300.519784909645
"2218" 443.4 451.863267017787 367.58930925853 453.654906068121 327.012214987351
"2219" 443.6 451.921070298405 393.88119409593 450.005879004524 352.395846394404
"2220" 443.8 454.846799652055 415.445922923885 451.19041447904 376.452609654395
"2221" 444 459.759883388705 440.735710696541 452.771595601697 399.258180341914
"2222" 444.2 466.131518098863 469.489085731826 457.092665753391 425.278324283854
"2223" 444.4 472.134829572296 495.31788798473 461.686416153948 452.719780366192
"2224" 444.6 482.345401139608 517.818855008258 469.48766401566 480.023417582689
"2225" 444.8 494.184364674159 541.610997209067 475.845335232845 504.648034736457
"2226" 445 508.4096702389 565.311655740737 488.781654801994 530.282797636707
"2227" 445.2 521.22003396554 590.219469644944 501.311266636719 555.191053306984
"2228" 445.4 527.406794217932 606.080613527824 511.587516070487 571.366239006787
"2229" 445.6 538.061561453928 619.912296371607 516.957953353016 582.091989104175
"2230" 445.8 555.044129421493 633.048331554606 526.731142451461 602.650277470987
"2231" 446 573.78812190294 638.748731991482 539.869527360812 622.07492153452
"2232" 446.2 596.618309349696 650.195634998266 557.356899073811 633.115002553591
"2233" 446.4 616.097645759617 652.854981090885 578.904955357833 642.899741820481
"2234" 446.6 639.559475425429 651.00361477286 599.224291634289 650.22660126049
"2235" 446.8 666.002586685446 651.72769064075 624.223900589471 652.626373798265
"2236" 447 685.582500663388 652.293116902949 646.995402545662 652.937768246545
"2237" 447.2 704.936144400508 646.134072102968 665.481514956631 652.563469702315
"2238" 447.4 722.44556564236 633.012376631248 687.283369099358 650.218983574735
"2239" 447.6 745.238027237182 620.607313114463 706.32891053405 640.174732229237
"2240" 447.8 762.723299607269 605.812738642836 732.396003219248 630.973897920891
"2241" 448 781.966897501525 591.148961241384 757.00575513236 620.112091797488
"2242" 448.2 800.112345851974 575.584808090874 769.269229304639 601.782899038563
"2243" 448.4 817.143786285111 559.640898439785 786.874179353446 584.505664401878
"2244" 448.6 834.346178041054 539.103296549073 808.22905162795 569.51326979611
"2245" 448.8 849.491493465279 518.393372448444 826.500100404342 552.667990057954
"2246" 449 861.673332683461 498.072093035209 841.43754494405 531.170846663221
"2247" 449.2 875.500261027566 475.739245848639 854.943634615938 510.040158440845
"2248" 449.4 887.133763723897 451.4463558772 869.184288424732 486.926437121791
"2249" 449.6 898.502767492555 424.252222352725 881.023795794068 462.810468378931
"2250" 449.8 907.266120588322 400.097973884454 892.536124339129 436.927474120591
"2251" 450 908.67231636567 374.531813441633 901.752688145509 413.608825202753
"2252" 450.2 914.173672106261 347.448637174325 910.530871737923 388.431688013489
"2253" 450.4 916.855734753568 319.487864148344 911.31410340886 363.250823803687
"2254" 450.6 910.625293206319 296.297818269497 917.258994441521 335.128451502916
"2255" 450.8 898.167896443776 276.029176213442 915.755671939837 311.905684783965
"2256" 451 882.09591673778 255.775078687479 906.205799202217 288.659797093029
"2257" 451.2 870.913447654904 236.629745888852 893.029626536129 269.353873373863
"2258" 451.4 855.532288799466 214.998103472981 879.000239908163 248.192095339018
"2259" 451.6 840.914422689327 195.011640413134 864.676674825823 227.889223204281
"2260" 451.8 824.052501400188 178.260287375299 851.33433970903 208.228186137715
"2261" 452 807.149558974861 159.869766319355 837.672133445335 188.665850182034
"2262" 452.2 790.093930889111 140.861937951612 818.682251809325 171.382058577749
"2263" 452.4 775.692624340594 119.804427060981 800.397221444486 150.083759444167
"2264" 452.6 759.9229808027 99.1920331974279 784.953749766268 131.836239700286
"2265" 452.8 746.502308075904 81.3081089842159 768.579326541171 113.009376355973
"2266" 453 726.372081288944 76.099844815786 757.47950065974 98.4105852665832
"2267" 453.2 708.49600732905 76.5340081146405 745.752907865129 88.1226886628528
"2268" 453.4 691.71071596129 82.643554595585 728.485659212279 80.8155676855926
"2269" 453.6 680.71853366893 97.6032342560623 710.811287543699 79.1532908984174
"2270" 453.8 668.153231940384 116.144479218972 688.018047305158 83.7947412122444
"2271" 454 653.726101903432 131.942334817913 665.144077776 92.8470620375671
"2272" 454.2 650.902981759168 140.905558872761 646.375333322819 111.108516323637
"2273" 454.4 646.713361234802 145.820811387404 634.289441877753 130.771185090596
"2274" 454.6 645.107344632766 169.449152542371 622.633136094674 152.014792899408
"2275" 454.8 636.787067993435 183.272212510468 621.215537058279 165.686103373286
"2276" 455 619.146937349926 192.023164417241 623.08738519167 168.380418532655
"2277" 455.2 603.431347438734 173.394692862604 622.153327289552 175.07707867866
"2278" 455.4 612.589407503002 156.211074864251 620.064676322134 174.460679884225
"2279" 455.6 615.700219328151 143.702445010518 620.896658561562 174.337882743962
"2280" 455.8 614.950791479055 127.966949053338 621.064672077753 169.122540426738
"2281" 456 607.725116076798 118.523826398961 620.183318591719 154.953853322446
"2282" 456.2 602.176245455325 112.097357887293 619.03267532002 145.805410905291
"2283" 456.4 589.464698611645 110.7608511097 616.110319013293 135.900054276793
"2284" 456.6 573.534220073035 111.21185744235 607.760029181512 125.398115002872
"2285" 456.8 553.160403506514 116.464762463819 591.678179748522 117.073714622289
"2286" 457 533.992253655566 120.791639831514 572.079941296874 114.995648165683
"2287" 457.2 519.043382894121 128.54134096572 557.036831719632 117.461287067968
"2288" 457.4 508.692466876202 142.861369432975 539.126479294371 121.382578018017
"2289" 457.6 497.295043261235 163.385075944556 520.902786836366 132.124417274531
"2290" 457.8 490.472144187099 180.120285225033 508.145736249737 145.576208223943
"2291" 458 479.278110389053 201.667783500932 496.21285180856 164.994011635268
"2292" 458.2 472.430084798718 221.739826800503 487.750822573671 185.264417907016
"2293" 458.4 464.981310318361 243.805225138971 476.936005349857 206.444247474048
"2294" 458.6 458.953189977977 265.39695036834 469.875250568641 227.674838667146
"2295" 458.8 454.481821152891 286.472566805131 464.638414760376 246.918271566595
"2296" 459 450.131873722098 309.357117751267 457.35454831961 268.668618655564
"2297" 459.2 446.881049483467 335.228331170195 451.486049236086 291.401246836822
"2298" 459.4 442.909416223083 355.152067788558 447.182425353377 316.10679492327
"2299" 459.6 440.342865758717 378.209275221462 446.226837459611 338.152884115216
"2300" 459.8 443.270995873764 403.991337984489 441.268099298202 362.794941847685
"2301" 460 448.415366594161 429.129765545687 440.410532158022 388.707813506126
"2302" 460.2 453.401474860129 451.795579346462 444.093227840785 413.343960187534
"2303" 460.4 459.804915493022 474.182709764811 448.318489417804 435.604220793609
"2304" 460.6 469.955253726659 494.475611148054 454.762046615849 458.657102113705
"2305" 460.8 484.213545866879 519.169638473839 462.358385083055 481.248441500414
"2306" 461 499.951428961658 536.883223334577 476.18523085133 503.661710721299
"2307" 461.2 516.811590250223 553.743667296693 490.542191617825 526.548208801345
"2308" 461.4 533.593318256275 572.135206237842 506.320721575615 543.101393269842
"2309" 461.6 547.805999922748 591.992108195205 523.057395463079 561.545463954479
"2310" 461.8 561.897405175002 609.270736949494 538.112068899281 578.775248354966
"2311" 462 580.14263894812 620.764401806095 548.838609804978 593.559028089176
"2312" 462.2 597.366509824608 619.146594295913 560.221113791507 606.136690537
"2313" 462.4 619.41361225604 617.214105984339 579.081938054417 616.606170063692
"2314" 462.6 639.487405406022 615.741872615816 601.254394086624 621.021257785068
"2315" 462.8 655.501904933394 613.041678290885 614.457945024767 619.253308426355
"2316" 463 677.646159878609 607.280975708326 639.458538289997 615.568328631606
"2317" 463.2 698.097091833738 599.528313455993 659.988851792737 611.653756657773
"2318" 463.4 713.091812010672 593.213252710453 676.778495141484 608.448177721825
"2319" 463.6 727.720440115133 584.128508126564 692.345047745903 603.424678680263
"2320" 463.8 743.130877017418 570.948229049081 710.770175876768 593.422310759729
"2321" 464 752.735176888501 559.075143590399 722.711925704665 586.286678442911
"2322" 464.2 763.912884494582 546.793927067738 738.675425062861 575.363978814089
"2323" 464.4 776.511635898837 530.369724248411 745.769065276422 563.527593962742
"2324" 464.6 785.870957059518 513.674304938783 764.748007476679 546.880622181728
"2325" 464.8 794.887272908255 493.639697752586 778.025476430164 528.051554021131
"2326" 465 807.146975723528 472.179418477464 789.92388066984 508.255563797586
"2327" 465.2 814.685263359086 449.120988258531 800.489714142877 485.646447836929
"2328" 465.4 822.719788464362 425.733624763012 811.701967193812 464.16735803252
"2329" 465.6 825.633440070938 402.381500156651 817.115218728205 441.270001917156
"2330" 465.8 832.372978851877 376.879125372687 824.262586985461 417.046101552884
"2331" 466 835.863163465302 352.271611930606 828.082954175618 394.510127039256
"2332" 466.2 845.011123553174 329.233258433481 831.875717497144 373.813839413487
"2333" 466.4 852.013164265438 306.673907963047 839.169760940901 349.052627921139
"2334" 466.6 855.269471851287 286.078054335787 847.239533732125 325.071250911474
"2335" 466.8 852.747399985072 262.576935198685 852.837848079906 300.946641473502
"2336" 467 850.267436086506 236.266659135417 854.509354259736 277.510133156462
"2337" 467.2 844.069083600393 213.729391206728 853.20010269126 253.005521992281
"2338" 467.4 834.261869789912 191.64231269937 848.540672288923 231.478855378407
"2339" 467.6 822.018870131771 173.20169556492 842.417676982181 208.530297045379
"2340" 467.8 808.2389541076 156.378015949506 833.7256439348 190.438971781332
"2341" 468 789.500029240645 137.785257373048 817.060558572391 165.543841520878
"2342" 468.2 771.863952714304 121.701176827372 801.643517329399 148.924168098674
"2343" 468.4 754.324185692274 103.243198072755 784.765698539289 132.835100765479
"2344" 468.6 737.220364291366 93.5434493492229 770.163149143593 117.700188045827
"2345" 468.8 721.600572735528 92.290703546661 755.872560848713 105.268697646614
"2346" 469 692.730946563646 91.562417513094 740.275746849683 99.207737091949
"2347" 469.2 673.159557784949 89.7103194433389 715.309934659054 91.4936817143692
"2348" 469.4 655.234550944016 91.6431636471969 694.170594162274 90.9188110491448
"2349" 469.6 630.928709716693 96.6684551961229 673.057666581809 94.4118148258708
"2350" 469.8 609.247245135498 102.613360242399 649.493470892747 95.7931174575106
"2351" 470 580.746050137338 109.43290712755 620.861670411824 99.1649384843431
"2352" 470.2 560.057581976576 115.229211742667 601.952230865665 103.988054752304
"2353" 470.4 540.481066517997 122.841190525326 576.041509515904 109.315610231278
"2354" 470.6 517.654399830619 131.064594968257 553.963399823856 115.222987178111
"2355" 470.8 495.798499355956 141.049160530483 531.774761155447 125.889571692831
"2356" 471 476.778265498057 155.512974694475 508.876405577806 135.287201658144
"2357" 471.2 456.875161825485 171.607991642065 489.572806208193 145.27304098121
"2358" 471.4 440.035082722359 187.637047590143 469.166990050437 160.492336000321
"2359" 471.6 423.356806585731 203.740026066891 451.575302809255 177.011400351697
"2360" 471.8 409.813461747519 224.424079221676 435.8307187479 194.488198563779
"2361" 472 395.680774300954 245.408281329154 417.701990653389 212.145566622346
"2362" 472.2 389.368849173466 269.204889790126 405.505540559295 231.086381229806
"2363" 472.4 382.843702246193 293.681414557661 393.909042855681 253.702257364363
"2364" 472.6 382.28578676191 315.304502347772 387.130947079071 275.972058881692
"2365" 472.8 382.07554389622 338.099028016787 384.538492010819 297.828727165228
"2366" 473 387.891081711821 360.159366747718 382.448837848579 318.693219502613
"2367" 473.2 394.392003054204 384.899070877101 385.518826389991 343.398552537216
"2368" 473.4 399.35073134011 410.59366710484 390.099123322665 368.568425497704
"2369" 473.6 403.80854905333 429.905940381471 399.685133605729 392.387714300658
"2370" 473.8 409.552913484358 457.614537208987 404.519566445192 412.163676250603
"2371" 474 415.702021789009 483.479335353887 407.528885649748 440.177677808864
"2372" 474.2 423.043226944157 503.612090959851 413.378596824388 465.546883512236
"2373" 474.4 432.941742522908 526.82139368406 419.529826812961 488.269449309008
"2374" 474.6 443.117421903067 553.278115462603 427.896294022341 512.474380021395
"2375" 474.8 453.188469104818 571.819805415545 435.831214329463 537.41271049926
"2376" 475 469.199781275934 580.990184044157 442.864767569076 552.744253128755
"2377" 475.2 490.749709662772 587.499228144385 454.074267977839 566.3421879404
"2378" 475.4 506.60843459969 595.609309706478 469.815158260901 575.649276642704
"2379" 475.6 528.074709603067 606.687465744435 493.092235024739 587.78580481792
"2380" 475.8 552.792095380864 617.409388653823 514.054172379842 598.435309108219
"2381" 476 573.559869209488 627.104290699521 534.86072113034 608.400413591112
"2382" 476.2 595.075606950651 631.119903501042 557.921529505641 618.911564889316
"2383" 476.4 621.182799686496 636.447826055142 581.348612189314 627.009229858597
"2384" 476.6 645.534046270274 639.878280290338 604.304283801288 632.537197874914
"2385" 476.8 670.826832416655 641.426855499457 629.458653155933 636.599935494017
"2386" 477 691.807010016805 638.326336483365 651.367956837135 638.636610926325
"2387" 477.2 709.710192812019 632.412596723673 672.786835946486 639.71087718843
"2388" 477.4 729.625226002783 618.840995984508 690.028238857303 635.883536194539
"2389" 477.6 743.58111393703 608.910522697652 711.117532905946 627.592995369375
"2390" 477.8 762.392541320652 596.020529448905 730.674506035227 619.434188924296
"2391" 478 781.183539866331 581.468819262045 748.024647392343 607.09484580192
"2392" 478.2 801.656359966442 572.082108188436 766.028606200386 595.223019248975
"2393" 478.4 820.960131993346 561.060682707428 787.164150135429 581.84755424081
"2394" 478.6 836.749487628228 546.611094831905 804.971060182027 569.50243965234
"2395" 478.8 851.999033538214 532.020377017284 823.140222064608 558.273454465357
"2396" 479 864.510727304265 513.739077704661 838.831813799773 545.705900108496
"2397" 479.2 877.923307681782 496.579077272391 852.406175848087 528.879476031709
"2398" 479.4 892.494103989248 482.562446901967 864.692714605175 511.604495803649
"2399" 479.6 902.881304386977 462.705738101263 879.010937585856 493.991633307984
"2400" 479.8 906.117649928834 444.647372688436 890.156987905733 480.046539004607
"2401" 480 903.767420168096 424.480825978732 900.927461530775 462.115576971133
"2402" 480.2 895.344885433421 403.572893201603 904.326282123385 443.865009550128
"2403" 480.4 887.826353166622 383.385776789543 898.025201337556 421.630656493333
"2404" 480.6 882.197168449923 367.955556130697 891.879561466861 409.565128595719
"2405" 480.8 875.246764856681 350.270681138068 885.097707540122 392.482591068381
"2406" 481 870.486868733968 340.863223677967 880.280751478656 378.509106323446
"2407" 481.2 861.076156016592 324.51785193431 875.833842345535 362.295854723951
"2408" 481.4 848.694447978404 305.749011727243 868.165120952912 341.244639619358
"2409" 481.6 837.203251429857 288.078630268525 857.363507957673 323.003166384455
"2410" 481.8 823.391449336925 266.724075079584 845.803357916278 302.56972415567
"2411" 482 809.700587316381 245.810359563346 831.265885408669 282.381670597571
"2412" 482.2 792.83363291026 229.696144980399 818.120204543043 259.990107831315
"2413" 482.4 772.706502882173 211.706897335958 803.804152348619 237.283021840917
"2414" 482.6 753.977472158052 197.271368563259 786.565589276884 220.587817597995
"2415" 482.8 733.99186474723 180.72522261017 765.530311785309 205.669215815549
"2416" 483 713.591040826484 165.855875793596 745.761704594637 190.15598576829
"2417" 483.2 691.172032321356 150.726481930147 724.266138150831 175.330462251007
"2418" 483.4 671.3649123782 138.26021566487 704.777500532131 159.967699017384
"2419" 483.6 649.944130870258 130.192280450239 684.806725186369 147.421954413108
"2420" 483.8 633.486483543663 133.556703361452 671.273023453874 139.15602213413
"2421" 484 617.059138882234 141.908941443191 653.981500330037 134.513285347846
"2422" 484.2 598.822058097622 151.927201939025 634.953073885604 136.151019436229
"2423" 484.4 576.986331085039 162.443348527027 620.474429567636 142.340124421042
"2424" 484.6 563.037140006091 172.117887635188 598.125032705386 152.262528088357
"2425" 484.8 549.647855344627 182.20832777622 584.799934455641 158.784721271477
"2426" 485 532.852052303484 195.439064235933 565.203615717605 169.189519613113
"2427" 485.2 514.946769804156 211.789093008265 546.466253531654 185.022455998271
"2428" 485.4 498.85974115134 228.374279422834 527.406762771171 200.581306071747
"2429" 485.6 481.204702353418 246.966683510886 510.108698285937 216.588428884203
"2430" 485.8 467.591058776637 263.312245641454 496.133581058985 231.986839886262
"2431" 486 453.821742095004 281.647865813516 479.198811944002 251.67750611011
"2432" 486.2 445.88124951831 298.360211020914 466.611755259012 265.206245524453
"2433" 486.4 437.122183132275 321.566878897942 457.303971959921 281.091754614301
"2434" 486.6 429.566367276365 341.477502127864 443.241746588383 302.629063556103
"2435" 486.8 425.318489874652 365.028946261993 432.503369010505 325.077435627295
"2436" 487 420.895228046041 388.080050314397 427.875157253961 346.637386873727
"2437" 487.2 418.552709236689 413.625910689613 424.580071090862 370.002509447183
"2438" 487.4 419.548212403061 432.234163649674 421.028524735046 393.781625060722
"2439" 487.6 422.120002735073 454.394356887271 416.445828623161 411.880070362682
"2440" 487.8 428.344991913226 476.785795001242 419.156275295035 435.832981883
"2441" 488 431.342046191961 499.793802206898 423.583909691258 460.023091995611
"2442" 488.2 438.552613740721 523.792977711954 427.804903690535 484.836948416001
"2443" 488.4 448.004693023709 542.361680298299 433.667962048677 506.170623152264
"2444" 488.6 462.034335779832 553.604483830778 438.871181528642 521.226097542071
"2445" 488.8 480.861168654735 556.475810308401 446.178828375136 537.820875007346
"2446" 489 500.212005674682 561.024406620172 461.807507743962 550.421675510882
"2447" 489.2 522.465809422367 568.220914381896 485.303264776317 556.169306596075
"2448" 489.4 545.211192449883 568.065422669358 503.084210078238 560.551903961098
"2449" 489.6 568.071686418549 568.90059513921 526.859998673615 564.822042170255
"2450" 489.8 592.269422612143 566.980135761935 551.076908406594 568.238928155574
"2451" 490 616.817614777084 568.829544304757 575.613654419563 567.027126398045
"2452" 490.2 637.181711565538 565.607870426487 596.929560075623 568.549315847139
"2453" 490.4 663.658336089427 560.607755728368 618.431272453609 568.522272472452
"2454" 490.6 679.906660392365 557.560293680394 641.10896107982 564.688988679039
"2455" 490.8 701.678476659386 548.793167829887 660.334862240425 560.431069745225
"2456" 491 722.782008082559 540.831103566679 685.081750413618 554.420109880344
"2457" 491.2 741.618735960302 532.76221006234 705.375161784079 547.24691577891
"2458" 491.4 761.463261429203 520.796259983145 723.551179790761 540.269550967191
"2459" 491.6 773.081508705577 512.471194000548 742.621030938566 534.022906130425
"2460" 491.8 792.193220644462 499.536799258896 759.59916208064 526.015028057517
"2461" 492 807.900363614522 483.791122151461 777.909081190126 511.146785276753
"2462" 492.2 819.687957089742 468.469376905057 794.098210654772 497.846639604333
"2463" 492.4 835.229079276836 448.22963846333 809.727798218348 481.235745604512
"2464" 492.6 850.903812591456 427.761261370251 826.175485458601 462.573916918353
"2465" 492.8 862.707371696881 412.26268789021 837.689622118308 443.460990616499
"2466" 493 876.493358459463 389.765514646831 852.536654566531 424.598273815186
"2467" 493.2 886.269911746182 371.411772643922 867.046310446424 403.824330440267
"2468" 493.4 892.699044455158 349.09529657841 875.811488514798 387.482891861403
"2469" 493.6 899.841720705111 325.644080340021 885.981748980556 367.068689672179
"2470" 493.8 902.092629149919 312.047290205697 892.833802281225 347.973133281217
"2471" 494 900.264404991892 294.489105757073 896.001323991196 336.538717343236
"2472" 494.2 894.990654040741 279.413943161088 902.937065878455 313.838638729425
"2473" 494.4 889.951511100505 261.072563103745 904.173913272466 294.983459896108
"2474" 494.6 883.060068693455 239.812089138888 896.880978819822 281.537570280486
"2475" 494.8 871.583957269811 221.048378181155 888.280664624792 258.820272251582
"2476" 495 860.256329702935 199.068157901822 880.369974509191 235.154717674955
"2477" 495.2 848.417093109585 180.12973090864 869.511993534254 212.899248763518
"2478" 495.4 834.63840924411 160.519959897597 857.152683782856 195.460524558907
"2479" 495.6 815.891481616349 143.120195522812 846.011852684024 176.243241331301
"2480" 495.8 797.374180562887 131.757409845923 828.633022827408 156.734113244097
"2481" 496 775.562835724829 122.713695221766 812.212825203178 137.440431483991
"2482" 496.2 755.540117502445 120.248199386438 791.805008458304 124.522227420594
"2483" 496.4 731.565792361464 113.527646962592 771.904277139963 119.270527231642
"2484" 496.6 708.411151739297 109.724690134328 748.368211789753 117.837204251287
"2485" 496.8 689.785337798888 104.533017503676 728.969279944274 114.021694813538
"2486" 497 668.141061321801 98.22815524626 707.716291358425 108.813463263071
"2487" 497.2 645.601133094475 91.9923943155859 686.690737894848 104.523631572381
"2488" 497.4 626.473469345288 84.1314201082749 662.812164559005 97.9468299108583
"2489" 497.6 604.876745106347 79.2891886425997 647.940756929809 91.5332606791891
"2490" 497.8 579.596004719373 76.4428099234168 622.580203025158 84.2728024965457
"2491" 498 557.818688731479 72.2865341433141 598.173061367612 81.3972432389222
"2492" 498.2 534.356862827207 75.8161569988307 573.91046464321 77.4422520105249
"2493" 498.4 515.99570672656 83.2478067134305 553.224339706003 74.1865658178019
"2494" 498.6 503.419686939967 102.90697919757 534.711903909854 76.8066935149559
"2495" 498.8 487.324826776951 122.664937274923 515.075114521457 88.4282941893124
"2496" 499 478.684358051589 140.529006221585 498.527962575152 105.658311723576
"2497" 499.2 469.842933611732 161.342841744848 489.265205655692 126.107811260268
"2498" 499.4 460.574318472435 183.08008818108 477.011691677129 146.222840445262
"2499" 499.6 452.477397659756 205.639667234706 468.234497525951 165.973736579721
"2500" 499.8 446.782167287587 223.719633850505 460.413481755316 187.092873073291
"2501" 500 441.225448964351 249.092803490828 452.43380966762 206.93894314748
"2502" 500.2 436.384049128596 274.427783840696 446.375089565685 230.59161915787
"2503" 500.4 431.408361285208 290.617527148891 440.24761329064 253.388963891178
"2504" 500.6 426.749004307178 313.204338402704 436.753879434647 270.109993739146
"2505" 500.8 419.611658413694 335.962497830578 431.582261227053 295.317645058316
"2506" 501 418.126931107072 357.174734919604 423.738033051421 317.754724989888
"2507" 501.2 419.653195636698 385.299028932665 419.972116332413 342.148275548553
"2508" 501.4 422.237296809813 409.115570582138 419.663293992729 366.51135435485
"2509" 501.6 426.436230919768 433.377279394 421.201904267449 393.24502727293
"2510" 501.8 432.501814607794 460.335786216893 423.482320998753 419.537896674287
"2511" 502 439.429317181436 486.961401305218 429.351741020498 444.623823324012
"2512" 502.2 447.803089601151 510.571064850845 436.170205760929 469.071381313203
"2513" 502.4 456.244975786379 533.025176598105 442.151771307352 494.369018510436
"2514" 502.6 469.219106063866 557.009072909613 448.540926973567 519.14060243756
"2515" 502.8 478.031258885999 583.490529013559 460.885907829547 541.129372699875
"2516" 503 487.094478082891 602.806977073807 471.053499289395 567.824282506992
"2517" 503.2 503.009806557798 616.678841689938 479.797016661716 584.756833486654
"2518" 503.4 523.784075999647 630.70503375463 491.361401409223 605.928400432242
"2519" 503.6 534.683089719706 643.353086368596 506.412176066237 619.820489779742
"2520" 503.8 533.644392407032 640.517209424373 507.251638388082 618.818657333124
"2521" 504 537.181571704544 635.555630800632 507.88928649527 618.2676448002
"2522" 504.2 547.670546033686 630.271369100639 509.257646938412 617.473234949415
"2523" 504.4 557.331531237152 626.69826897835 518.392255758536 621.258925282705
"2524" 504.6 567.420088567704 623.488613949545 526.791607420095 625.075660947372
"2525" 504.8 582.059911525587 616.128711790303 542.371443284723 623.354073340518
"2526" 505 596.387525911406 610.613377423856 558.215701145858 620.570993290124
"2527" 505.2 614.429950592105 605.354810666552 572.795435849648 615.954974270028
"2528" 505.4 626.473355131723 602.891765803015 586.444686372098 612.827783228253
"2529" 505.6 644.781909185965 595.085964865474 600.098553490248 607.527556193102
"2530" 505.8 657.305360906546 587.925111888658 622.111163237268 602.985655417715
"2531" 506 676.67380918113 576.775312376777 639.609192627129 598.418940935189
"2532" 506.2 693.263310539149 566.230588862533 658.878019192711 588.32139437508
"2533" 506.4 708.532118355954 555.353036900509 674.502808841721 578.553638315091
"2534" 506.6 726.912485615808 540.636068775161 690.342378809898 565.879649309804
"2535" 506.8 743.411779532975 528.572658955074 712.558990732251 552.881302875976
"2536" 507 754.219536128277 515.828314731784 724.897901201528 542.948787687147
"2537" 507.2 768.072002393812 496.059421406061 742.254746262001 528.717102704234
"2538" 507.4 783.542152266115 478.452481922344 756.60331538653 512.672626269212
"2539" 507.6 798.763099770289 459.060992450883 772.966643576414 491.552895956779
"2540" 507.8 811.822525652845 442.069949581999 785.90392096208 474.761556198974
"2541" 508 826.734894463071 417.924923343518 800.169277423893 454.768073361226
"2542" 508.2 838.585526966365 395.251663778779 816.238830006572 435.92431302154
"2543" 508.4 845.96803044438 378.526926374971 829.201821236516 414.039928971938
"2544" 508.6 852.024802598805 356.155839960922 839.135486445217 394.39718868961
"2545" 508.8 859.26510042358 331.98295376704 847.780481852097 371.843629358518
"2546" 509 860.813060132394 307.111504839114 856.363107208805 347.290830444405
"2547" 509.2 864.240083209729 281.538678654144 861.390734476223 322.365198857288
"2548" 509.4 867.645675246278 254.725618441026 862.402517703614 295.224613796735
"2549" 509.6 869.884382645209 232.044807227764 865.786408722575 271.273869419368
"2550" 509.8 867.512949333664 208.220654359921 867.528734475886 247.899066009048
"2551" 510 865.024925360696 186.689888882497 869.573647331665 226.801214962616
"2552" 510.2 852.001515688839 172.029931956209 869.080067380286 208.819706175386
"2553" 510.4 835.86008501263 161.063170751948 861.741237217342 189.090569121698
"2554" 510.6 817.417351410107 144.529846420622 848.834381056061 177.566139686164
"2555" 510.8 801.240829869288 130.809320921052 832.472633336905 159.075650732613
"2556" 511 784.400121888429 116.867686990224 815.241367353519 144.459624051612
"2557" 511.2 764.282007625572 104.637837609236 797.293802748216 128.816864861383
"2558" 511.4 739.096640516142 94.4431611482694 777.694408796536 112.991552902005
"2559" 511.6 717.649708416032 85.2146564095667 754.847331691941 100.749246209324
"2560" 511.8 691.644099795289 75.9159553533287 731.419126942849 92.293676327113
"2561" 512 664.897687859498 69.6564158463525 708.340057164711 81.4583975716314
"2562" 512.2 640.327074786116 64.2317789540832 681.744309253854 73.0424329455177
"2563" 512.4 619.225537676673 63.967003954721 658.492026188975 67.283314429254
"2564" 512.6 595.779545170828 66.2052127065279 635.924015228583 65.5086382175337
"2565" 512.8 569.107827442134 72.1039957556027 611.388887424065 64.6955323679368
"2566" 513 542.632645872565 79.7348848132 586.217343020907 68.5765813632698
"2567" 513.2 519.000055674059 89.9446051541248 560.592759870765 74.2350222164328
"2568" 513.4 497.678320593916 101.028355888523 534.576297739179 81.0549266513273
"2569" 513.6 479.024108913536 116.565473957903 510.802588556739 92.5006360834838
"2570" 513.8 455.299412782632 133.051617255183 491.407731239838 108.055252621599
"2571" 514 437.104573660291 151.155869257649 468.563266436405 123.43833742894
"2572" 514.2 419.402513909788 168.106939854823 445.987728783161 139.62121757919
"2573" 514.4 402.073315509495 189.231411399562 428.708396733282 157.444951657472
"2574" 514.6 383.011979826103 208.230745448549 412.102216291006 177.988893176502
"2575" 514.8 364.21070926436 226.614460232773 393.172453320455 197.719348278805
"2576" 515 350.117465766252 246.821527146306 375.897018685679 216.223687785872
"2577" 515.2 336.995394000723 267.136978459035 359.579379515055 234.702131808543
"2578" 515.4 331.263893032053 292.446714069361 347.256998960545 252.686050481729
"2579" 515.6 331.389877235805 312.464857435573 336.160110566356 274.223785801674
"2580" 515.8 334.672403278037 339.171285125443 333.727693726651 295.205324132104
"2581" 516 338.232785076662 362.201530613698 333.496530172536 320.419602051638
"2582" 516.2 346.042358195266 385.334203242092 334.000297130282 347.636808958364
"2583" 516.4 350.150886786446 412.500969135891 337.754497880688 373.425845418317
"2584" 516.6 357.224322459405 434.296866981808 346.89558689097 395.976544701679
"2585" 516.8 364.928002054427 459.473738027383 352.029221551649 419.586388839503
"2586" 517 376.55006881808 480.529923918459 359.764526187953 443.660076931577
"2587" 517.2 386.739126559387 502.472982228576 368.939086823309 465.397608498385
"2588" 517.4 400.955294006226 524.112636743229 377.910423820564 486.355616629599
"2589" 517.6 414.4922471066 545.125830428139 392.018733348819 507.612528381614
"2590" 517.8 430.225571049668 560.497685096128 403.243377196363 529.306647340249
"2591" 518 446.822042649742 576.028105612046 417.487678976332 547.526483233859
"2592" 518.2 467.59371129305 595.086755434928 433.075901811401 566.038483750066
"2593" 518.4 484.626766753303 610.887561292978 453.804421457736 579.786108041189
"2594" 518.6 502.447345800919 622.202485986456 471.830884935325 598.738906973654
"2595" 518.8 526.025749070808 634.905471350895 489.528936165501 612.939669048264
"2596" 519 545.657295558004 643.377633928219 510.91714867457 624.958565060978
"2597" 519.2 565.883691940298 645.208018617979 526.63103637133 634.171030916882
"2598" 519.4 590.468188239721 651.10998712141 546.056284743616 641.052737396412
"2599" 519.6 612.246245269173 652.065697190583 574.013069400192 646.716039040659
"2600" 519.8 635.085811924735 650.314213136399 592.600746061566 650.319212689899
"2601" 520 659.771683494018 647.996542349767 617.047394965103 649.801070841712
"2602" 520.2 682.874033731736 646.693005913613 641.181392498785 650.171443420536
"2603" 520.4 702.388593352149 642.278039564812 665.062857866856 647.444225028824
"2604" 520.6 723.100066112185 632.752721053948 684.71696994443 644.562729064521
"2605" 520.8 745.527305413904 624.478448267168 707.936791114846 638.620207833385
"2606" 521 767.102016166762 614.67271296106 729.966511669547 629.473043359324
"2607" 521.2 791.177318136989 605.984559820017 752.045240290152 620.424258137442
"2608" 521.4 806.987739579704 592.704431934805 772.615887983422 611.858539727133
"2609" 521.6 824.086641578914 575.415433566685 791.626824020451 602.545536434233
"2610" 521.8 838.216070522772 559.51241748334 811.906924837925 589.305373628236
"2611" 522 850.528462047297 539.940804395548 824.302930483064 571.038917570682
"2612" 522.2 866.375364208344 521.416285057774 839.206604229413 551.763729791912
"2613" 522.4 877.652697755452 502.710214577962 854.187104825305 535.859872955621
"2614" 522.6 887.784897081747 485.815853748159 869.129964598792 518.75353977678
"2615" 522.8 899.664910140853 467.339920999003 879.237454575787 504.588163977088
"2616" 523 910.239477100706 445.717239698132 889.917391039538 481.398262407251
"2617" 523.2 919.923851677878 428.201600349077 901.094477379317 461.254501648401
"2618" 523.4 924.268217695879 410.881701737268 910.602569769302 446.39134636419
"2619" 523.6 919.707805461766 394.237099401475 915.099960408581 433.89306836221
"2620" 523.8 911.372918026676 371.946635615438 918.801524838577 415.037856329835
"2621" 524 903.901552348034 350.47471631197 917.418754219663 391.50943644678
"2622" 524.2 897.438226336943 336.973602249306 910.094162394372 374.875817337532
"2623" 524.4 888.754131916338 317.953237051886 903.060231848698 356.373865518015
"2624" 524.6 879.834889266291 295.797290712284 895.849913385418 334.194059183829
"2625" 524.8 873.501304837303 274.985468235977 886.225679470192 312.242211033874
"2626" 525 865.149354049178 251.979322531961 877.293425759193 291.315261178943
"2627" 525.2 857.156070327195 229.02403812424 870.269537528765 267.015599324253
"2628" 525.4 846.655026569674 205.628032639916 862.058197875181 247.314026192587
"2629" 525.6 838.115231661422 181.852700788462 854.326634591927 223.884762233777
"2630" 525.8 825.330708549063 162.370285733097 844.04724971074 198.52969293208
"2631" 526 810.785010605749 145.28475841597 836.138891672914 177.765193751577
"2632" 526.2 792.359108794055 131.338774093978 821.240059337223 158.770847916194
"2633" 526.4 769.740333026341 117.563586884699 804.627553475005 139.288108105963
"2634" 526.6 746.431076713078 106.16421244968 782.068341838177 126.586391311706
"2635" 526.8 725.14187312245 90.4101915504624 759.038919428248 115.330565153034
"2636" 527 702.433001821224 79.071274544388 736.942466562054 101.144128470583
"2637" 527.2 679.861502753658 68.5471674443561 715.923561077865 87.7159783932292
"2638" 527.4 655.469752747529 66.407907963977 694.609185561415 76.8305721427994
"2639" 527.6 626.823166493615 66.8735329230258 670.099356061117 67.4451766113433
"2640" 527.8 599.896421703488 70.2634512831018 642.691380437091 66.4291876165713
"2641" 528 576.588550641678 74.3199414829826 615.847820065015 69.3663976727263
"2642" 528.2 550.875282928934 79.7196538167062 592.535233780025 73.4079737862917
"2643" 528.4 525.533521557405 87.899711390465 565.595000405799 78.145314427511
"2644" 528.6 501.983449412166 95.6819889142265 541.403095411105 84.7857342448618
"2645" 528.8 481.464047609051 108.933216283547 517.371411811222 91.9812544293071
"2646" 529 458.722379187015 124.248370763194 494.541208999449 102.4183025011
"2647" 529.2 438.317611514714 141.009462757533 470.363136803073 115.684235521337
"2648" 529.4 420.274884642537 160.214824262769 450.051076417068 132.074514083621
"2649" 529.6 402.823925435091 181.140944516269 431.268294287391 148.576583181922
"2650" 529.8 391.432028600547 203.04586550615 415.125813643575 169.887180198798
"2651" 530 376.075536714278 224.614009244578 400.04311365031 191.93708985184
"2652" 530.2 363.763404618951 248.430469255052 388.005571445343 214.863246765036
"2653" 530.4 352.142767601303 269.62983034298 372.760182378943 235.985110723102
"2654" 530.6 340.754515880621 294.363692334686 357.205195987393 258.183787636242
"2655" 530.8 330.206545049999 319.310511341356 346.793078420259 282.230485852009
"2656" 531 324.603822419053 342.496701925847 337.315267168454 304.038970716698
"2657" 531.2 322.414354721754 367.978082724138 329.414882430289 327.736694698337
"2658" 531.4 324.610450340584 386.03009006563 326.301349233767 347.667451191313
"2659" 531.6 336.760004897632 401.73808031224 328.208085023824 362.296345666048
"2660" 531.8 352.794731838801 418.890010571501 332.903965739312 381.717258541947
"2661" 532 367.558848787211 436.032270883802 340.972639384099 404.615526195163
"2662" 532.2 382.754628793735 448.052334831219 355.066503897441 420.998662482492
"2663" 532.4 398.273955654731 462.540595106167 368.671781422229 434.456410242499
"2664" 532.6 411.397466152338 480.695041212862 385.454485128778 448.878848054385
"2665" 532.8 426.801531125104 496.548992270395 400.418242836062 461.022978222127
"2666" 533 442.441626813405 505.524069559696 412.942214979921 479.300649262348
"2667" 533.2 462.853681532361 518.559135484453 425.565745031731 494.960880616911
"2668" 533.4 482.958136809481 526.958575429535 444.800886317392 505.933475800326
"2669" 533.6 495.9698785493 530.638875477477 461.507881423176 515.459396779175
"2670" 533.8 517.516374205518 536.601427439844 474.122574122981 519.076077210746
"2671" 534 537.248151787298 542.858456605979 497.038882478482 530.895235043432
"2672" 534.2 557.040670951893 547.284649967073 518.704763821658 537.314178971174
"2673" 534.4 580.538857480495 550.756169825934 539.864003637082 541.842206160345
"2674" 534.6 605.33535924269 557.019322249483 561.815245877616 547.667904557769
"2675" 534.8 629.071994570307 558.535072547413 587.60340576662 551.018559459688
"2676" 535 653.157468218299 563.301043222574 614.074695846614 556.308052496367
"2677" 535.2 679.656432346404 569.909721994084 637.627935027278 559.559332985623
"2678" 535.4 700.62705028956 579.4689374452 663.049303522205 562.503962884323
"2679" 535.6 717.408948823446 589.451963515889 684.040942745299 569.316889977527
"2680" 535.8 739.957718521565 598.515559441389 702.453939165451 580.35947294222
"2681" 536 761.090873226395 598.729800024296 724.707505661274 589.313139073357
"2682" 536.2 771.854856828975 587.890468879802 736.320428804143 593.445666749257
"2683" 536.4 782.012101386317 583.982688204045 745.576182958905 596.453256449532
"2684" 536.6 797.023164128715 586.385197001387 756.897337540462 595.790702896701
"2685" 536.8 803.345710262237 589.892775643974 768.331871228101 595.203296280221
"2686" 537 811.768132038947 583.066817020633 772.833214945155 594.289227255542
"2687" 537.2 822.060091522596 577.68018977961 785.30313136665 588.634285021551
"2688" 537.4 829.02491375756 567.150818913802 795.106768145256 583.038837983432
"2689" 537.6 830.917080854122 550.481784833434 804.487270156383 578.213208913435
"2690" 537.8 830.814847952305 527.972323643132 822.76776197896 567.003254852068
"2691" 538 831.285687939184 510.945481722449 835.790896143331 557.310436763724
"2692" 538.2 830.927074390029 508.575461126633 837.378768814996 540.355768436408
"2693" 538.4 831.475087302589 495.546449105072 842.106641590168 521.228782984252
"2694" 538.6 831.491508770125 473.924146723807 837.701735456589 511.475972969551
"2695" 538.8 830.504019178753 451.899443500542 832.245513088997 500.484793352041
"2696" 539 832.575783099438 438.73062708766 829.965357472386 476.901360398464
"2697" 539.2 830.856858787513 419.825935397251 831.368580881726 460.088817620789
"2698" 539.4 828.12498283106 394.846075758827 831.942642495896 435.617328491441
"2699" 539.6 819.994158588463 370.504638641164 829.44425984942 410.189344978709
"2700" 539.8 812.793202894978 346.324262204621 823.54441163405 385.842018637872
"2701" 540 801.685506381197 322.189618856207 817.354845903342 361.383326125942
"2702" 540.2 792.767391238485 296.371766412836 808.68114959223 337.398769941386
"2703" 540.4 783.776335068524 273.754505626306 797.502054491432 314.36328364735
"2704" 540.6 775.012567179346 249.68276820678 787.456252944381 289.433418461171
"2705" 540.8 763.720623121865 225.586531632001 780.00455332198 263.065738919387
"2706" 541 750.888744942848 198.924078823221 768.593968324795 239.718768517954
"2707" 541.2 737.621723057941 176.710091760216 760.298516085483 214.819913942265
"2708" 541.4 721.320076555185 157.500965300068 745.725750868344 192.907947080601
"2709" 541.6 705.280053590387 138.90642351412 732.879068263305 168.438588541149
"2710" 541.8 681.19569432093 123.650566952292 713.644340497672 148.505039094071
"2711" 542 658.432453745743 107.01014978736 692.774211301171 131.557487940657
"2712" 542.2 637.26348461239 90.411486351678 670.318995010636 118.016314098276
"2713" 542.4 614.22025748696 77.5175880535108 648.940975536318 102.115319958967
"2714" 542.6 593.601898522952 71.1996721813837 628.278744081015 86.8237492439394
"2715" 542.8 575.78814172338 77.5897324832491 613.670382640599 78.115777956473
"2716" 543 557.495836405124 92.4135447210662 594.197179851808 77.543498819959
"2717" 543.2 539.987481604358 106.194029338058 571.382424392325 84.2928845172057
"2718" 543.4 521.831716974202 121.976221069119 558.469770061104 93.2240577954786
"2719" 543.6 506.475778579582 137.661536889926 538.466877805055 109.404795302226
"2720" 543.8 494.881874053409 156.869583356752 517.192591295424 124.071913101152
"2721" 544 484.829378559305 179.575444342647 504.325892161919 143.984307060501
"2722" 544.2 477.789869277785 205.325372126362 491.282340390244 165.581538106073
"2723" 544.4 471.880833101497 232.811875482611 482.58967854691 190.79183013146
"2724" 544.6 472.103966285223 253.515454939583 475.523631510727 214.113613699261
"2725" 544.8 474.196041368377 281.853878633141 473.627524186611 239.425100079736
"2726" 545 477.30929416485 307.394577760581 473.389054740823 264.389270886042
"2727" 545.2 483.975092391763 331.868001685259 476.56666897877 289.405265956728
"2728" 545.4 495.5170325174 355.582709304791 478.865054671293 314.188586389576
"2729" 545.6 507.094414916406 376.35304317182 490.098824125639 340.325765503852
"2730" 545.8 523.015845875171 400.573778994338 501.963010459946 364.505279654657
"2731" 546 540.294344047744 419.240264766382 516.286077076998 387.152537219731
"2732" 546.2 557.636715224348 439.613754924467 533.17092526234 407.426442153554
"2733" 546.4 578.156274331795 454.798669368317 548.249107981284 427.563727411215
"2734" 546.6 600.844515514183 471.015294469305 567.788619428143 445.011855092978
"2735" 546.8 619.686407020903 484.007433679969 586.754700944503 459.693038234165
"2736" 547 642.278218737918 496.734737958373 608.407917466057 473.983961739218
"2737" 547.2 666.934650968896 506.014726860028 627.85437257874 489.040813532321
"2738" 547.4 692.151061393578 513.712740183786 651.265578830875 499.970154680936
"2739" 547.6 715.213150957386 521.564947134225 674.796590882732 508.204439537462
"2740" 547.8 738.008748212495 526.779052095945 699.908444879861 516.338214901258
"2741" 548 763.55721053587 534.393339342871 723.005358799554 522.131878691362
"2742" 548.2 786.322523903887 538.75852775185 747.158179416771 528.908143531566
"2743" 548.4 812.097104030894 545.210842725314 771.82390002216 535.359152401432
"2744" 548.6 834.697486276437 545.172186678794 795.75092741676 540.18052535782
"2745" 548.8 851.863431481037 538.592162489074 812.545787557381 542.658758306851
"2746" 549 861.442844552951 535.87927643627 825.407057278031 542.532595355515
"2747" 549.2 864.999259321691 543.936160474137 827.411371795415 542.188749785324
"2748" 549.4 865.092865348865 544.089872980454 828.615650196806 540.006082207606
"2749" 549.6 865.162771991237 543.94801443236 828.494907621186 539.015073220263
"2750" 549.8 865.115624844159 543.879367388248 828.842417278032 539.280529052311
"2751" 550 865.582371263956 544.207202182606 829.526891321751 539.518374558362
"2752" 550.2 863.243922421906 541.903197973529 829.616572834495 538.67093443481
"2753" 550.4 861.829177551983 534.320503475956 829.454366471998 538.303801183392
"2754" 550.6 861.671896069061 529.105797430358 829.162760967797 537.640576668828
"2755" 550.8 862.030316801743 521.338421540861 832.416026869471 533.930459437115
"2756" 551 866.046917726369 509.695886839958 837.647837854346 525.126856588345
"2757" 551.2 870.908490527227 498.468621834609 842.852065940179 517.92085948847
"2758" 551.4 877.993820994887 482.23475982581 849.685283786671 510.26676241012
"2759" 551.6 885.419789266063 467.126975688494 863.928984034787 499.427334283873
"2760" 551.8 894.087449972676 449.103412896715 873.615197099379 484.135437722145
"2761" 552 907.045801824757 430.331814646251 882.491094858782 467.315537659362
"2762" 552.2 915.783390609974 417.001736035038 891.930514942602 446.857300009234
"2763" 552.4 916.36763067748 405.479635564038 896.737656750704 437.608330257442
"2764" 552.6 914.061364532819 389.719307134318 903.491348579814 428.100382790567
"2765" 552.8 909.340641191738 369.199725549749 908.812852554718 408.795910479072
"2766" 553 904.0907893462 350.43656081946 908.635172326817 389.221226611283
"2767" 553.2 900.03163270255 330.488798485094 905.37835140342 370.880530709193
"2768" 553.4 898.836956464845 309.226261369807 901.773985282083 351.731004137274
"2769" 553.6 893.794257346189 287.662848014899 898.132445333431 327.948065987959
"2770" 553.8 888.421832560883 265.382547614497 896.742329066854 305.785115273209
"2771" 554 884.715535495451 243.996217458814 892.00093830894 281.286006351913
"2772" 554.2 878.197403831154 221.799411381386 885.850374438835 261.844080317647
"2773" 554.4 866.775139491478 202.658080798296 881.243963780232 240.022534729889
"2774" 554.6 848.078339923982 188.316396636945 873.766670125233 218.054613828253
"2775" 554.8 829.837283624763 173.257460731182 861.259759467558 202.437476654666
"2776" 555 810.061622091443 161.553305170308 843.603326870921 186.428024132725
"2777" 555.2 793.258649480131 152.11687205669 825.464391081854 174.292889671525
"2778" 555.4 770.627044090637 140.462665887938 807.065674387311 160.538719746905
"2779" 555.6 745.777837784536 129.830755911211 786.01890468186 149.159255741254
"2780" 555.8 730.078765429031 121.211430218341 765.608223286267 138.116334840691
"2781" 556 708.488290389084 114.761922270946 747.608071153662 130.812192633079
"2782" 556.2 682.825615801584 107.662015731218 725.639644898898 121.970347584788
"2783" 556.4 660.677061611112 100.968266815769 701.311162670298 112.858495952868
"2784" 556.6 640.165444663648 98.5857677653503 679.158425815853 105.836501520393
"2785" 556.8 613.536642873394 96.271339899077 657.338168212682 101.207566611179
"2786" 557 591.18723488479 97.0342493405908 631.337701080176 97.7704155063177
"2787" 557.2 571.440858462476 97.2637262457232 612.724604858295 96.2677794963487
"2788" 557.4 546.200518884332 97.751057507467 590.066548041821 94.3305734160514
"2789" 557.6 523.820174615573 98.3790782570139 565.818030570017 98.0373639395627
"2790" 557.8 503.65732415167 102.467695018729 541.6669285879 96.669029998606
"2791" 558 485.337883542229 117.377162129466 520.371290603698 98.8763356541445
"2792" 558.2 467.943386700405 133.237349478898 500.596915867955 106.55229730276
"2793" 558.4 450.51673132358 152.226734014371 483.034049946425 120.249014472255
"2794" 558.6 435.585251981268 167.360164213414 462.576204159844 138.436178037077
"2795" 558.8 421.238604322667 189.266576945915 444.474054443807 155.270483088532
"2796" 559 407.855028274164 211.226607592289 429.129129402595 177.034890304242
"2797" 559.2 398.569417653014 234.533031296013 415.648458070945 198.042629626991
"2798" 559.4 388.008900842754 260.267900783273 403.999838900331 222.206984839128
"2799" 559.6 380.594683521433 283.303306583198 393.641218268819 246.731857462335
"2800" 559.8 372.804993273098 305.765307085455 388.404075225239 264.526549466818
"2801" 560 368.363793476111 330.366263303205 378.767630776031 288.535064661909
"2802" 560.2 365.42049742135 352.890405256373 371.028905899284 314.083826185445
"2803" 560.4 367.783838779658 376.895333341114 366.66203230935 334.07456608527
"2804" 560.6 370.346156744298 395.533913845042 365.526696562704 355.909985964882
"2805" 560.8 375.402852477606 419.763430475425 367.441262381347 378.517960034213
"2806" 561 384.846007974044 442.047120998833 371.958303526958 404.41498250125
"2807" 561.2 392.717865485427 464.216654788705 378.895177384558 424.460406778681
"2808" 561.4 404.059098257205 488.964071833307 386.261825100833 447.738698352874
"2809" 561.6 413.427810518767 512.078973358598 394.773062294703 473.319276156298
"2810" 561.8 427.906719428846 532.100613917237 404.648986291217 496.783613089486
"2811" 562 439.733533801739 552.855115469777 419.729817917851 519.064826765363
"2812" 562.2 457.579356451587 570.971937909322 431.193000641755 537.2223763776
"2813" 562.4 475.065373147383 588.433958044172 447.693065742943 558.705418026325
"2814" 562.6 494.987199787577 601.88507809322 461.666433102791 575.978677822879
"2815" 562.8 518.009116355364 615.603653688169 481.398111923876 594.020058105774
"2816" 563 541.175452908419 621.443710681569 501.95700320365 606.918562651414
"2817" 563.2 560.812776658891 626.419898946556 522.034885333113 614.975829944776
"2818" 563.4 586.622409343224 632.790203309228 544.287632035573 622.690818869489
"2819" 563.6 607.89486053446 633.847163949554 568.362690449875 627.948369934254
"2820" 563.8 631.979130443946 635.497499239875 592.244343064892 632.965436150121
"2821" 564 656.145337517517 630.442674925634 615.632443285161 634.398682116356
"2822" 564.2 680.367575720066 627.641683903117 640.411253834021 634.326757395184
"2823" 564.4 704.366410286844 622.765050294443 665.861398430798 629.926890260987
"2824" 564.6 730.010425258029 617.271754841504 690.920870217103 626.27920270567
"2825" 564.8 752.230497528966 607.406340983828 715.034622123958 622.005050669452
"2826" 565 775.593181261161 597.948645240441 737.590655716801 613.259528099949
"2827" 565.2 793.522061701347 583.100304332458 758.986671304469 605.918358519832
"2828" 565.4 813.450645081285 566.688245301642 781.913540477741 592.820627236192
"2829" 565.6 828.004219912553 547.966420293089 801.266657507024 578.623410296816
"2830" 565.8 842.461737322162 530.214205883191 816.725768901544 562.933366007952
"2831" 566 851.836624234951 513.282801314756 831.539861478552 545.440168593169
"2832" 566.2 862.679114034717 494.464776659911 839.861519036868 531.618493364329
"2833" 566.4 871.883296491461 477.419125342599 850.773107236998 512.769783836014
"2834" 566.6 883.331272810573 456.225415260958 865.431792328847 491.786322707383
"2835" 566.8 894.307289666244 433.980738961166 877.001653338316 468.581480640838
"2836" 567 904.388282975558 409.300002365721 887.643565167522 447.113947388341
"2837" 567.2 911.901107547354 382.452671321821 898.471025885674 425.053686836129
"2838" 567.4 913.34116049815 357.7592307077 905.511051595515 401.209291955092
"2839" 567.6 908.415143890067 340.209370615509 913.453331590918 375.311788033457
"2840" 567.8 898.36390097409 316.035487226532 911.097547472979 357.179793278443
"2841" 568 887.860300869967 291.143027295544 905.167443846592 331.258170577418
"2842" 568.2 878.979570858928 268.955381586369 891.987201038422 305.61660675396
"2843" 568.4 870.370992968259 242.444918319205 882.442807206707 283.193755325528
"2844" 568.6 859.143810260861 219.124119938596 874.255681675968 260.641196608954
"2845" 568.8 850.629193393119 201.344034357872 867.321369005222 235.914921563723
"2846" 569 835.641841439959 180.53744561983 859.752494528218 220.119045643156
"2847" 569.2 819.749313133684 162.497812551619 848.327420699177 199.223728460204
"2848" 569.4 808.72893284287 150.212543003665 832.753734140692 180.283932334387
"2849" 569.6 794.397130922381 136.017816146177 823.840428149875 169.582738672695
"2850" 569.8 776.944048965013 120.497465054525 808.69701304371 151.990381424929
"2851" 570 762.280207893845 110.35264327492 791.282822443404 135.172495592109
"2852" 570.2 743.066787211236 95.7286791924367 776.572534676967 124.673240185339
"2853" 570.4 725.722695216597 86.152025789759 757.483400230602 109.455501735022
"2854" 570.6 705.839731301938 81.5359716446277 741.771842570245 95.6565389990708
"2855" 570.8 682.219557418133 78.5877146569617 720.524405481062 86.1138668801171
"2856" 571 654.978486041496 77.7105504746845 697.316592060616 79.0311165744626
"2857" 571.2 632.077457118213 75.5069701239465 673.142351460471 77.5305318233005
"2858" 571.4 607.748860644893 79.3481856250691 650.137487752017 76.1267136159036
"2859" 571.6 583.279670679076 82.9417172455699 624.716460605115 77.0381428663622
"2860" 571.8 562.414166526245 92.3232365242682 600.350742866805 79.6998886171639
"2861" 572 537.934517026877 103.036131010139 576.269053585549 86.8769541495558
"2862" 572.2 515.496366747422 116.424358222892 554.203464092029 96.6437491488894
"2863" 572.4 496.887735543261 127.668034521436 530.575638387718 108.462627542776
"2864" 572.6 476.49921605588 143.22118762513 510.954107446967 120.110016304244
"2865" 572.8 454.619577261354 158.328029954662 489.982469791032 135.010973821801
"2866" 573 436.018932477014 172.960178344027 469.499952935859 150.266141858181
"2867" 573.2 414.866298896314 189.124484268892 447.291078257035 164.949237942826
"2868" 573.4 397.719795659575 208.136435797473 428.802464123522 178.913408350828
"2869" 573.6 377.392854202858 226.560276027676 410.576836259528 197.258199542138
"2870" 573.8 362.419927352127 243.825320951325 389.306472316149 216.233984635911
"2871" 574 351.626002088992 265.265270164052 373.040405916137 231.818681632808
"2872" 574.2 344.847089304614 289.024473984406 359.588787975381 252.847917634781
"2873" 574.4 335.972433971856 314.248499616263 349.545217384868 275.873259809127
"2874" 574.6 334.337632299408 337.083684984978 342.890898647153 297.915445611934
"2875" 574.8 332.649904430054 363.575643414892 337.103375292473 321.557219158387
"2876" 575 334.570967319982 386.367441802785 335.665749407427 343.930895634852
"2877" 575.2 338.268730056817 410.505604034267 335.088879078049 367.667975465023
"2878" 575.4 346.808600850855 433.140204847367 337.866489518032 392.658296091324
"2879" 575.6 352.898960880829 459.494018597141 342.110963398068 417.340654098821
"2880" 575.8 361.312622202797 482.224656400171 351.179555296295 442.0933000243
"2881" 576 372.071934388331 502.559498199997 357.203122639879 464.3308164977
"2882" 576.2 389.44172706589 520.409822400219 366.429095594648 486.070280095423
"2883" 576.4 405.943492310035 536.407982168686 379.101921115166 505.60341232384
"2884" 576.6 427.551814742381 549.83521854101 396.174490084587 524.500865014411
"2885" 576.8 448.023930941633 564.639926024849 413.006719418107 539.445807198955
"2886" 577 472.254900017007 573.554092697021 431.321555001706 553.849551938602
"2887" 577.2 491.605669644314 581.41611656178 453.968737322215 564.224156936612
"2888" 577.4 513.205619257123 586.47308062277 472.323165899045 574.107081140049
"2889" 577.6 538.845841848387 591.296612122732 494.197703035814 579.685776660961
"2890" 577.8 562.13540550322 595.162886438229 518.836092293882 588.813332770998
"2891" 578 583.79500637736 596.621539445381 543.240259426532 590.807802522069
"2892" 578.2 610.075643155946 597.543641227868 568.143120786531 593.651704127268
"2893" 578.4 630.420561030211 592.851612610541 591.113698863205 596.299790374614
"2894" 578.6 647.430717141727 587.844146283813 608.17004272071 596.475926076732
"2895" 578.8 672.140198859992 579.767598285689 630.333591271114 594.414731947666
"2896" 579 691.12407117244 571.088596430528 655.202513091002 588.640386451503
"2897" 579.2 708.408597866696 560.065424677554 672.644603996922 578.663691355222
"2898" 579.4 727.243057180232 547.55112407199 692.346907547458 569.278453131103
"2899" 579.6 743.811133134399 530.960239156476 712.743603778288 556.789973818876
"2900" 579.8 756.211413215304 518.53704135461 727.954838726657 545.159303620491
"2901" 580 772.209600754352 500.004371618873 742.829432468873 532.269325181911
"2902" 580.2 784.785384416184 480.315043357342 760.342703968468 514.322763328874
"2903" 580.4 797.287400474586 460.844265462081 774.291218586638 494.448708737847
"2904" 580.6 806.600347028771 440.300433390934 786.042424771228 473.194234185919
"2905" 580.8 822.395083339372 418.480269655314 797.192851011975 454.774279203254
"2906" 581 832.927122345685 398.950765756901 811.626883308203 433.243866841759
"2907" 581.2 841.672293168569 383.274857448445 821.279462483521 417.48074923283
"2908" 581.4 854.900605543734 361.566177087079 829.508781640226 401.154079082058
"2909" 581.6 858.082868689367 344.534788177271 843.082604572626 380.712246839972
"2910" 581.8 854.823121044054 327.044142960034 852.046839635086 371.189541329861
"2911" 582 853.483420721709 305.073782184519 859.997546832125 352.320818354921
"2912" 582.2 855.646101291064 287.330113712159 857.205363960446 331.857858555057
"2913" 582.4 857.572983780384 272.766448077052 850.896140024602 313.116688717327
"2914" 582.6 856.754043474756 250.595047073723 849.017527488894 290.178569224907
"2915" 582.8 853.327144259947 233.015416173171 852.60218540264 271.814573240082
"2916" 583 847.522379045876 211.062384675561 853.634503829691 251.044876301225
"2917" 583.2 838.694983823735 190.405520256057 851.574828590565 228.17561814562
"2918" 583.4 833.325391069562 166.550614741735 843.985054501057 205.699435517289
"2919" 583.6 825.404663342366 144.56121139446 836.134760631012 184.091415323534
"2920" 583.8 812.7643895992 135.051217640449 831.64966471888 169.205164961962
"2921" 584 795.830904074713 131.061045743649 825.177928549361 157.333271392741
"2922" 584.2 773.179662797593 132.39146427749 812.63877822401 141.801089833492
"2923" 584.4 751.968129765964 132.705842040916 790.863560388794 130.066648238879
"2924" 584.6 732.208745749003 137.223318963834 768.878761193026 124.545076213425
"2925" 584.8 714.124600015319 145.152857462296 746.379365073534 129.43216096785
"2926" 585 691.246791200512 153.781489487218 724.736271400138 134.169206444029
"2927" 585.2 670.968811273201 166.418767082346 701.671363589809 138.32471978689
"2928" 585.4 655.776348539974 178.04144631505 683.201078507672 152.334737003135
"2929" 585.6 635.750857493587 191.672291460737 669.959331959978 168.459844184232
"2930" 585.8 621.317043666647 206.014336555942 652.450327803098 183.195273336063
"2931" 586 601.920674943954 224.734147709 635.259038809384 196.870395851928
"2932" 586.2 584.620827576966 245.190625868255 616.680366601273 213.311702761695
"2933" 586.4 574.211612973969 258.277552331703 602.269980940346 228.619767952064
"2934" 586.6 558.967934833211 278.897834963913 585.003595525885 244.909981148935
"2935" 586.8 549.994825181888 300.931960578371 568.273353317534 265.159633052698
"2936" 587 539.724630532622 322.942792307926 557.552498109099 286.846811722556
"2937" 587.2 532.164091639966 348.180243419681 548.255752005593 309.618464586766
"2938" 587.4 522.650321148552 375.370271379521 539.484137166756 331.374834068788
"2939" 587.6 519.296708724951 401.349953113159 528.1856948159 356.293740246022
"2940" 587.8 516.217243825699 425.660583018354 522.744295929055 382.431794025933
"2941" 588 514.875748685671 450.94171111663 520.677656223523 411.155379931756
"2942" 588.2 513.991715125546 479.685687430438 516.90030833002 436.230202386739
"2943" 588.4 512.826062587279 506.382969319481 515.719617547676 463.211997775808
"2944" 588.6 516.801553125888 530.315897470992 515.321005334317 489.18309225221
"2945" 588.8 520.177513878637 555.694988324327 517.012216932391 515.918462183119
"2946" 589 525.357379341462 581.405933608086 519.204593713266 541.818509450145
"2947" 589.2 528.70041766901 605.336963848725 523.825141444212 566.872749429595
"2948" 589.4 541.502180213156 622.010662002122 526.789915222663 585.932405798222
"2949" 589.6 555.849016026074 629.344966845919 531.058533481667 600.999336875464
"2950" 589.8 567.787322305161 629.625118196915 534.721959491558 608.08224600591
"2951" 590 585.666843215756 634.544446594044 544.9750746675 621.406357247126
"2952" 590.2 604.741559060386 638.363161183389 564.758059240688 628.731399990774
"2953" 590.4 624.02082014401 638.837415710711 582.561929471298 632.284694199108
"2954" 590.6 648.525245219535 640.867594570716 603.642831112186 634.380765164947
"2955" 590.8 667.678750059346 642.956902682275 629.347149528489 639.963997247483
"2956" 591 688.602562247716 642.633803082817 648.873633885732 641.97079784825
"2957" 591.2 711.782810105504 640.666084590431 669.749306972379 640.757985768349
"2958" 591.4 731.765871857023 637.498908607933 693.645813816517 641.917579946442
"2959" 591.6 746.152727071099 626.832904472384 709.279713693048 639.511427990333
"2960" 591.8 758.152131055062 614.052904044641 723.129548114133 634.462020795424
"2961" 592 774.251437793576 601.064818874259 743.633419457925 625.915473705144
"2962" 592.2 783.093034266012 591.938288761002 755.933747410616 617.005849309902
"2963" 592.4 796.490274392602 574.540761621934 764.636744851142 608.172465036417
"2964" 592.6 807.583745295293 557.828322279886 781.420690922184 593.95491046431
"2965" 592.8 813.90898988523 546.333722839515 796.242988221956 576.546282763136
"2966" 593 820.783484756944 527.32393270808 811.746990115521 565.400098088406
"2967" 593.2 830.555480620615 505.611724024936 825.685169532223 546.132887971851
"2968" 593.4 835.890035841869 487.530216901242 827.845605309879 525.039019593898
"2969" 593.6 841.207778784522 464.830525054364 829.635829673909 506.155563777933
"2970" 593.8 841.829675912093 439.474270431299 835.338583543688 484.260192738935
"2971" 594 842.246699794456 415.715447457238 839.861663934607 459.876071178921
"2972" 594.2 836.981546111351 396.985270792822 842.692160480362 434.651446656335
"2973" 594.4 828.686196265017 370.61539019861 840.066303491125 415.535418011644
"2974" 594.6 824.421952187399 351.864896800527 835.545242113798 392.587742916651
"2975" 594.8 819.659045275043 338.760998706374 828.188949504146 377.239364493387
"2976" 595 809.366577429336 316.175353401453 822.698279820385 360.549598538016
"2977" 595.2 800.556731592867 294.814253235161 815.670383967631 338.00397690271
"2978" 595.4 790.192094597857 277.209104418566 809.588637749335 311.876918374804
"2979" 595.6 777.67330342304 260.124707069705 801.646837419582 293.853256509405
"2980" 595.8 764.964923624361 238.047022415386 788.452357285121 273.69193411904
"2981" 596 750.790174601647 219.11593224965 773.072168252161 253.346997127633
"2982" 596.2 735.265532473957 196.675317004942 760.3016793462 231.769036639625
"2983" 596.4 720.405542645907 178.245969081141 745.286786125395 211.328673859949
"2984" 596.6 705.109681843304 159.11697384146 732.157862041684 191.990178328066
"2985" 596.8 687.181329289361 140.829719907562 716.016339231663 173.223718118792
"2986" 597 674.426743467106 127.74221254385 699.237357189942 157.441566975971
"2987" 597.2 654.841352146151 116.373902133901 688.396599412671 145.669912717708
"2988" 597.4 631.681252877218 103.95554460267 669.768677811196 127.306374974114
"2989" 597.6 621.339938149545 87.3131980095774 649.549942005398 116.696184094973
"2990" 597.8 608.683879869818 71.3222921798182 629.60871291806 103.240666733893
"2991" 598 588.829005311051 60.6206832423757 617.954115135286 89.0042306293539
"2992" 598.2 570.953581849336 63.3478831312474 605.827722715373 74.1561937193634
"2993" 598.4 550.745987677976 74.8997818864535 589.918801205747 68.1855343998859
"2994" 598.6 532.516847502446 88.9897288698175 567.190862809051 70.1972105519336
"2995" 598.8 512.681936568986 108.941409747059 548.788873511735 80.8416458041818
"2996" 599 499.224687441138 129.040718278382 527.397071459808 97.0367754290246
"2997" 599.2 484.824596251018 149.477394781458 511.329919985354 115.053997802907
"2998" 599.4 475.437624043382 171.638026046109 496.285480161209 136.003643868329
"2999" 599.6 463.714007465878 196.979311271651 481.99218229846 156.754539887302
"3000" 599.8 456.794533999084 218.595348367305 473.094495877473 181.719374369616
"3001" 600 448.9460309255 244.046579936606 463.639381737598 203.564861747154
"3002" 600.2 446.511074116255 268.927371172387 457.045912897467 227.20925109219
"3003" 600.4 445.120982040074 292.709581633028 448.901226240669 252.764810802623
"3004" 600.6 450.500356567031 316.11098350914 446.482096037751 274.568761407933
"3005" 600.8 454.489439714231 341.889081566705 449.665406910634 297.822532577612
"3006" 601 463.391789071871 365.284492344033 451.520273014892 324.061270379237
"3007" 601.2 471.016131436771 386.370681985564 456.939466277727 349.023081267957
"3008" 601.4 483.324572682283 406.782213087818 465.286899147625 370.417069801851
"3009" 601.6 498.469471147376 430.279212777911 477.204104454519 393.242071498626
"3010" 601.8 511.843762136197 444.724293265634 485.433897862148 410.407081181158
"3011" 602 533.222347788638 469.162855536191 505.26465835227 433.889465648475
"3012" 602.2 551.428678629962 481.350333803596 520.593103259601 453.767010233958
"3013" 602.4 571.180953092107 499.144290915458 540.405516363995 471.283421449182
"3014" 602.6 589.098812578354 509.936158660781 555.538110959547 485.32502893814
"3015" 602.8 613.109350151674 522.615699931755 574.724008342063 500.468871752428
"3016" 603 638.26349282928 532.485775220437 600.557910174532 517.784762271428
"3017" 603.2 662.385786270716 544.92737084703 623.671942108982 527.084281495468
"3018" 603.4 681.734132710482 553.235841309967 643.611177959253 534.796182102448
"3019" 603.6 702.858135796548 562.839971230054 667.521020392236 546.172195771119
"3020" 603.8 728.806803842134 568.057366010039 686.037404853484 556.418651039318
"3021" 604 756.060351071054 577.466306931299 715.001535327721 563.021455272929
"3022" 604.2 771.375422406915 576.055941926528 732.244272155366 569.709149274246
"3023" 604.4 793.564512736399 568.986105335995 751.732386051903 576.545112401511
"3024" 604.6 813.944797536276 559.089054109005 776.115094387832 575.567809491446
"3025" 604.8 829.449643830556 551.717585014549 793.042004794515 571.193416523313
"3026" 605 836.619509632551 542.576573837806 804.81972315848 564.598759529586
"3027" 605.2 842.928724784776 527.127877568817 816.699649141565 557.413570241851
"3028" 605.4 848.139240499548 506.901282093898 831.285523267869 544.858311029895
"3029" 605.6 850.168160067047 487.588171986331 840.092721664152 524.954300323359
"3030" 605.8 851.798160367042 465.818387651741 844.974974357446 507.616947410984
"3031" 606 854.03804262892 443.238677622398 847.217642375428 487.042158833524
"3032" 606.2 849.491331571205 421.593971091987 854.02467887174 461.99346303865
"3033" 606.4 844.568692005656 403.257691290466 851.909581431835 440.8144681433
"3034" 606.6 839.491529811738 379.144705093126 847.767976445167 418.795924285331
"3035" 606.8 829.456943540271 356.750727105635 840.98480804958 395.333308586858
"3036" 607 821.307374109013 333.258185219462 835.636849550458 372.386297260594
"3037" 607.2 812.107508352111 313.944901977301 826.456381681548 351.577375411565
"3038" 607.4 802.111678714553 290.394742417354 818.251048999891 330.168266601464
"3039" 607.6 789.037837086327 270.833089913128 809.244162765657 308.413832662704
"3040" 607.8 776.386918758884 254.693908751898 797.910565487197 288.370378234059
"3041" 608 762.248222298453 234.462605176065 784.429223108845 267.465809744403
"3042" 608.2 747.201886440018 213.439480741339 770.335756358129 248.845746439959
"3043" 608.4 732.336477866578 193.001375104037 757.264295081415 228.89397779091
"3044" 608.6 718.590094586219 178.470581736559 742.793831532746 210.537780500642
"3045" 608.8 700.837851235328 159.384343134817 728.376429136867 190.922164744937
"3046" 609 682.5337112786 142.428689308914 710.126755923737 173.052920881057
"3047" 609.2 666.73622256641 124.408651833828 693.77813790626 155.111124745428
"3048" 609.4 647.936016649666 108.906154100381 676.067552661795 138.072975244971
"3049" 609.6 628.302783764335 93.2917477091681 659.702890662152 121.90042211
"3050" 609.8 606.663970102697 85.7458583524814 642.84735124956 104.932609655578
"3051" 610 583.828756143321 81.9227582152187 622.970458279556 93.7028031097318
"3052" 610.2 559.916386313812 80.0270246438688 600.568116410044 85.6544533155103
"3053" 610.4 537.685365825223 82.8695949744069 576.362243597937 84.194639584177
"3054" 610.6 515.109936220356 90.6692887194406 555.508028908859 84.0138119602918
"3055" 610.8 494.435893614473 100.94397962842 530.365296580352 85.4675608852474
"3056" 611 471.849612439737 112.345795858949 510.013081535297 94.3257870519309
"3057" 611.2 452.91879834182 125.924487577688 486.107150133723 104.44514971777
"3058" 611.4 431.448743082869 141.739136284971 466.005389486916 116.839816015799
"3059" 611.6 416.515338610586 155.978967825626 445.199032006587 130.256356346955
"3060" 611.8 400.594811013581 174.249711908258 428.911669314427 143.797999502311
"3061" 612 386.769499804655 195.404087218506 412.626616959523 161.74370582672
"3062" 612.2 372.891718306916 215.235093701791 395.710957404289 181.810789106469
"3063" 612.4 363.200594943322 238.104686042852 386.208348637389 201.583698992842
"3064" 612.6 351.499060999764 259.248257570524 372.36175493143 223.847068983607
"3065" 612.8 344.140329421375 283.352781203911 360.589480270579 246.484283544064
"3066" 613 336.24842635949 306.674979259865 349.605519363011 267.650513525279
"3067" 613.2 331.560278628897 331.267037666633 343.836317294392 291.689565882105
"3068" 613.4 325.875538389552 352.589624659326 338.068868081426 316.250390846205
"3069" 613.6 328.107428834535 377.438125242181 332.755435606831 336.012270926951
"3070" 613.8 333.850676022907 402.663961297561 329.015995766726 360.096126685363
"3071" 614 342.404718394454 425.690589809079 329.883143046388 384.649916470074
"3072" 614.2 349.746994097587 450.655212700662 340.64627664795 408.234278978587
"3073" 614.4 361.743091008346 469.827306735571 347.394093994022 432.481310463804
"3074" 614.6 373.034715237958 493.874757271724 357.174706735947 456.109045862977
"3075" 614.8 387.27556661725 514.37952255912 366.2448254151 478.372492486956
"3076" 615 399.076074639406 539.753829010459 380.403728923393 498.813505564126
"3077" 615.2 413.127881417771 557.373490823345 392.746850349842 523.761827525892
"3078" 615.4 430.338677006219 573.28231056525 403.250567150211 543.618470752304
"3079" 615.6 451.75589932074 586.831401416552 417.253051199841 565.173136695838
"3080" 615.8 471.008056244006 599.663899950069 435.771088317007 580.965972712224
"3081" 616 492.741508056336 609.300518271426 456.737650571959 591.290229782062
"3082" 616.2 516.030097013193 617.142782540394 476.420489803451 598.979498519765
"3083" 616.4 538.207205307544 622.887208321717 497.020233224805 607.445669871357
"3084" 616.6 562.226102985991 630.20688520412 518.748506309713 616.271603034522
"3085" 616.8 581.849045454593 632.197274293943 542.657653850103 620.989751963103
"3086" 617 605.426956858563 633.313749402889 564.084093278494 627.518841685252
"3087" 617.2 630.848671218754 638.702367950166 588.616216637109 629.886811265452
"3088" 617.4 652.234151219879 638.212291975611 612.951907824492 633.044048292943
"3089" 617.6 676.371866930453 636.318049701591 636.021865198533 635.301136922609
"3090" 617.8 700.647596619391 631.521212107428 659.210869770279 635.621741257439
"3091" 618 723.568922165682 624.209011497251 682.860695307993 634.30676168846
"3092" 618.2 745.309739700667 614.960947541687 707.110674012002 625.965977426828
"3093" 618.4 769.316359246873 606.152917850138 730.865682004022 618.520060923937
"3094" 618.6 789.102431830538 593.756771520743 749.480065228215 611.319810029634
"3095" 618.8 809.327703516736 580.468878916035 771.784350472491 603.158620910391
"3096" 619 820.240481261782 570.10575159247 789.393377504793 592.271298555429
"3097" 619.2 830.782316018201 553.392388098277 801.52186144411 581.740538279032
"3098" 619.4 837.202315033642 534.488445714652 819.351550412665 567.386780850728
"3099" 619.6 840.720266279734 516.7271634461 825.506288149179 555.116490683051
"3100" 619.8 843.780767941774 494.41095245699 835.835984326661 536.81233359602
"3101" 620 843.882596816973 474.662094943252 842.606380228185 514.04391970565
"3102" 620.2 845.22044220069 452.887145995306 844.299245891313 494.620157345675
"3103" 620.4 845.718140952349 431.801948552676 845.399951857027 470.746085672743
"3104" 620.6 840.302075833846 409.203169592224 844.82354372442 452.056685038261
"3105" 620.8 838.430011341459 389.749669025171 844.561324735247 429.082485784051
"3106" 621 835.58688430984 368.901767061725 840.785604820368 408.465560668276
"3107" 621.2 826.700339742408 347.530933524085 836.606514027146 388.436015118806
"3108" 621.4 819.416691158952 324.100946695288 833.681366318732 366.217231900496
"3109" 621.6 811.55474569944 310.143631548996 826.671089131548 345.2869552404
"3110" 621.8 799.391549299798 290.172260879307 819.931815010726 330.372194279463
"3111" 622 791.014389681616 277.149702485522 811.586129909213 310.729248626008
"3112" 622.2 777.586066198488 260.709253276246 804.985903762 298.187092484664
"3113" 622.4 765.675125872202 245.25874757917 794.400627628261 276.866000867578
"3114" 622.6 750.032540387299 228.939436236019 776.838665546242 259.045427569957
"3115" 622.8 734.843926275124 211.292740537456 763.220826312546 242.328392318891
"3116" 623 716.650141833056 195.915575676444 746.927049002186 225.940783509598
"3117" 623.2 698.889246477259 184.1863849802 729.957027028086 209.960509310903
"3118" 623.4 678.946415778229 173.779071337791 714.060001316178 194.721621404747
"3119" 623.6 655.439089803408 163.686660530387 693.125182767856 182.016058317394
"3120" 623.8 632.047705769486 149.851014985002 672.534402697992 171.855604482452
"3121" 624 610.813572359884 141.292703457172 648.021566702581 162.879922945908
"3122" 624.2 589.053806079422 135.84342212926 625.485291139871 150.02658613786
"3123" 624.4 563.026197713114 135.235697324605 603.801758243751 141.005648476656
"3124" 624.6 538.306354596757 132.135947250476 578.655564630428 134.723761422617
"3125" 624.8 510.972543541534 131.453922521778 553.762240759274 135.331806388022
"3126" 625 486.875135226816 134.978361272599 527.646649970345 132.751187255562
"3127" 625.2 458.129048021196 140.092087292886 501.689066394831 133.590785175855
"3128" 625.4 433.067914392233 147.215206091212 477.854170457104 138.356170765554
"3129" 625.6 418.425701581642 157.43947959191 451.84457053729 141.925937079278
"3130" 625.8 406.03448783218 176.610535803366 431.98352627092 148.275382712668
"3131" 626 392.847266967242 200.707211748047 414.435460640284 159.128864320751
"3132" 626.2 384.134907529402 216.272635376368 399.410117175254 177.645235584966
"3133" 626.4 379.374238637888 234.336564768113 391.577517781222 196.019143666891
"3134" 626.6 373.15608192045 258.006177302656 385.373719054161 219.731014426834
"3135" 626.8 366.068084179412 282.472398969449 377.93991370597 243.408938816738
"3136" 627 360.454148363835 308.4161346169 371.221661104711 267.959510757193
"3137" 627.2 359.086362606025 333.037557665492 365.818311394441 292.234982288478
"3138" 627.4 357.394134980709 358.017120190332 362.565677380087 318.279604475223
"3139" 627.6 360.494100521669 382.911115363019 358.08603641268 342.556404512814
"3140" 627.8 362.07905465559 409.70913980058 358.236049078612 367.153789920771
"3141" 628 365.305655125521 435.24769999843 363.401012408801 393.075175726938
"3142" 628.2 370.493419777019 461.327811983172 364.868034509498 421.477973797819
"3143" 628.4 378.693382552275 486.560538448367 366.674256597616 445.225052138262
"3144" 628.6 387.945085632712 510.674287551411 375.038749803617 471.182822387789
"3145" 628.8 398.2722654645 532.747543576514 381.067489394586 495.202057520926
"3146" 629 415.725117997757 543.774400083071 390.010880056339 514.428421379099
"3147" 629.2 437.434186587438 554.137569412994 400.970088089756 529.131433624279
"3148" 629.4 460.597843222946 564.218028758535 419.313560299135 546.20887719943
"3149" 629.6 480.747552503234 572.068451278286 442.778212152988 557.699734858436
"3150" 629.8 504.856539138537 579.96839970835 464.889661560146 566.086131640078
"3151" 630 529.592147419027 585.45593843301 489.315337998573 573.341444307691
"3152" 630.2 554.251522232481 589.259646114294 512.561752334589 582.269316861074
"3153" 630.4 576.699526260263 593.410667669575 537.192836018511 585.515111719855
"3154" 630.6 603.635193561233 599.176994842126 561.852694090783 590.600734414255
"3155" 630.8 625.952639732783 603.811077121135 587.016586775632 594.55316724056
"3156" 631 650.020846844284 604.157550034653 610.673338149569 599.023330977053
"3157" 631.2 675.777794968666 601.640849684383 634.143361627596 602.923879823928
"3158" 631.4 698.901305797553 596.184923814397 658.670698234559 602.561642647508
"3159" 631.6 723.351123024194 590.982748264961 683.00543804988 598.865755922535
"3160" 631.8 747.064746205189 580.39806542356 706.106533655415 593.508739855378
"3161" 632 766.164441308527 570.978593306192 728.187794897633 586.138956443656
"3162" 632.2 786.440899784717 556.723971764925 750.132243267819 577.938795770421
"3163" 632.4 808.165550855339 543.8850070429 771.067387263797 566.526455192988
"3164" 632.6 819.176708123585 536.289501602312 787.567596452573 556.163214209458
"3165" 632.8 831.022959203378 521.53490502547 800.501935162676 548.482698226304
"3166" 633 838.456790011777 502.573211507673 815.159118978575 536.183091246845
"3167" 633.2 847.779190251599 480.723958627946 829.458573611489 518.897474860224
"3168" 633.4 853.501534916428 463.101833234488 839.794077931086 499.087772793022
"3169" 633.6 859.414224560697 439.511907353207 844.457274251017 480.599231001633
"3170" 633.8 868.214487473053 419.56002799232 853.688233316181 457.952925090047
"3171" 634 871.760839002841 400.159270248555 859.134159214805 439.437385320533
"3172" 634.2 871.876143651467 378.059992559971 863.709752888909 422.243882601361
"3173" 634.4 872.991843137833 355.136857320695 872.202118058857 399.048572431279
"3174" 634.6 871.824592590074 335.832111760668 875.140395685824 374.637453020839
"3175" 634.8 868.73269592691 314.14688971584 873.269574243617 353.935119862348
"3176" 635 863.981458064896 290.275442064319 870.656563574574 330.293864534805
"3177" 635.2 853.947849204721 269.645578068338 866.864457331515 307.68784990221
"3178" 635.4 843.692357542988 243.860949862902 862.618679675471 284.975176009632
"3179" 635.6 834.6583250668 224.973109640014 852.503933137951 262.704516631213
"3180" 635.8 824.752439101543 204.028845211854 843.845532461204 240.5276373359
"3181" 636 810.952675811053 183.635466576964 831.320729482274 218.849092938606
"3182" 636.2 796.347972567157 161.152395720746 820.420145460646 197.185351444723
"3183" 636.4 780.913714804429 144.205481572698 804.659083995588 179.210299733694
"3184" 636.6 766.700929024572 125.897731844566 790.720877552623 159.641956243587
"3185" 636.8 747.312007917392 110.816800470492 776.463639637266 139.770229389527
"3186" 637 727.344566691723 97.1483552367941 761.078342377878 122.49949855587
"3187" 637.2 705.832345554645 88.1158795532147 739.972175729469 109.103955015219
"3188" 637.4 683.340539689515 85.941289771632 722.419799910435 96.992491919511
"3189" 637.6 656.411293436041 82.0832393207594 702.331774552932 86.8565090203355
"3190" 637.8 635.460985572775 80.86235154118 677.943873212904 85.1906281297684
"3191" 638 615.26475154884 80.7662460934539 655.165024159778 85.2311811282205
"3192" 638.2 590.947454108304 83.793436713873 630.420059115148 84.6931101054035
"3193" 638.4 566.105025298599 87.7141413443662 607.181873205662 83.8155838457839
"3194" 638.6 542.483569237045 92.9356629940511 583.343958789646 86.1469665880589
"3195" 638.8 522.596363795806 98.6593249853206 560.289577941283 90.8013064038771
"3196" 639 500.387337921651 107.305157531603 539.739865484045 93.5995242034726
"3197" 639.2 480.952898226229 120.672520142643 515.564754516361 101.54951833597
"3198" 639.4 459.692363563431 136.520425922973 495.041023508262 111.643043584838
"3199" 639.6 444.183891163195 153.101625929541 474.830284824397 125.841009769582
"3200" 639.8 430.447632532177 167.804268369951 458.586184660429 140.065997115867
"3201" 640 418.884340497645 188.38005391608 442.92517194586 156.390906923591
"3202" 640.2 410.488596777475 208.445690266442 428.493330550971 173.341654027762
"3203" 640.4 400.905543286262 232.451113366457 416.829841468786 193.465331972274
"3204" 640.6 396.897957994898 253.25689435464 409.0531741579 214.467417559519
"3205" 640.8 392.212575728189 274.256873657947 402.061915719017 233.231365566134
"3206" 641 388.856227583075 298.327715928036 397.559750432272 255.026620029047
"3207" 641.2 389.231816291033 316.302580025683 393.676605839848 276.778937297842
"3208" 641.4 389.470810209348 340.449744444306 392.011138057379 297.160533797623
"3209" 641.6 393.052927756604 363.291167159225 389.898413745513 321.224470632662
"3210" 641.8 397.879067001141 381.497672058794 390.399399341225 340.658601922457
"3211" 642 403.874896091644 403.21197048227 393.835315719586 363.48694869406
"3212" 642.2 415.956057642989 424.030948931125 399.466898487199 384.527336937949
"3213" 642.4 429.017724883435 442.963249061863 407.280588766123 408.361981203515
"3214" 642.6 445.353572316583 462.609927139054 420.454039830187 430.192020384222
"3215" 642.8 463.092197443834 482.272297611694 435.801425902765 451.613011542765
"3216" 643 481.119304710955 496.891838697558 451.970737403025 468.523143982869
"3217" 643.2 501.207586419149 510.450432371049 468.578672387585 485.391565701654
"3218" 643.4 518.015035208517 525.012960693533 485.974349878479 503.239130328101
"3219" 643.6 541.315378498932 537.07217329439 504.84144739945 513.681245672128
"3220" 643.8 560.108621532521 551.712275099224 526.362440804657 527.899029349091
"3221" 644 582.839361861671 562.453158375992 547.585099420704 540.338055318402
"3222" 644.2 604.884702242309 576.16646510927 568.532915894957 553.393022315982
"3223" 644.4 620.098200956105 589.433096151462 589.221813487074 564.777327210906
"3224" 644.6 638.8273453773 607.211978908475 609.641813677327 576.588421096145
"3225" 644.8 658.169669661626 612.945615263216 626.501750874019 591.402924282541
"3226" 645 673.535081403868 606.46701405892 637.727418135835 601.010516251032
"3227" 645.2 697.972315485498 597.994529085741 654.235362977402 609.443124609218
"3228" 645.4 713.989619693518 588.231565749328 674.521161702314 609.580003766681
"3229" 645.6 721.966097014908 583.219598025584 688.389794745281 600.463196963635
"3230" 645.8 737.934611696243 570.973933517089 702.415274013492 591.13712193873
"3231" 646 748.358318001945 559.677906662338 713.285580268855 578.901185153811
"3232" 646.2 762.175970991117 545.435975817076 726.892257148047 569.227983407004
"3233" 646.4 774.990579759407 531.75245147237 745.736746021266 556.358942143679
"3234" 646.6 783.814566723713 512.746806578723 758.552865991534 544.84605370769
"3235" 646.8 794.862009998558 491.939873552451 773.151284282226 527.974622236254
"3236" 647 803.121710001649 470.147112308587 783.763240917652 508.335074969611
"3237" 647.2 809.340936357693 450.211029210983 794.131288483824 487.672190903022
"3238" 647.4 818.76199864132 428.113319410261 803.117384980375 464.148735613983
"3239" 647.6 820.504834088414 406.189641124403 808.523297501333 447.663777461401
"3240" 647.8 819.591665812093 385.260065972766 816.976936298068 427.261039041154
"3241" 648 818.286066111632 364.407226254083 820.880754701697 404.55960775215
"3242" 648.2 812.965783534597 340.476987936219 817.678830548833 382.469435528942
"3243" 648.4 808.244969858413 316.858870732204 815.950132278846 360.528553217201
"3244" 648.6 798.754117319784 297.65343868069 809.891995494697 335.685619076246
"3245" 648.8 788.490345971674 279.506198680353 806.372949914561 318.175622221329
"3246" 649 774.852219544139 258.609057619169 798.865338076189 296.664898193658
"3247" 649.2 761.748254987764 246.380985988666 787.637128719355 276.999882554524
"3248" 649.4 741.264255335091 231.768414998164 772.106610267479 258.870735407748
"3249" 649.6 719.237494482659 217.495587557553 753.800680037709 241.744662605797
"3250" 649.8 697.809819914398 206.586796969101 734.70872686625 226.479848231168
"3251" 650 677.660456853231 196.002455437263 712.406925044934 212.92080528066
"3252" 650.2 654.251635117937 191.347274071414 694.243501862278 206.107960063831
"3253" 650.4 629.148435025527 185.274240906265 670.378468686931 195.012176095423
"3254" 650.6 606.004779169201 182.927972061513 646.401195999169 188.53805234557
"3255" 650.8 581.118440583653 180.874215400578 622.269538507142 186.572151821707
"3256" 651 556.624301007451 181.101092926899 597.538896372868 184.040122564058
"3257" 651.2 533.296881341536 181.13882352884 572.8068223065 181.051025451252
"3258" 651.4 506.657040349842 184.804953321704 549.811303066094 182.533716127782
"3259" 651.6 486.120427727313 189.48570737604 525.432149437841 182.741422404362
"3260" 651.8 465.392174522888 192.211469210107 506.821516872306 185.19484776629
"3261" 652 446.404297244052 205.855252178886 485.393528298976 190.04816079522
"3262" 652.2 428.523316618038 223.242391291701 464.108400788774 196.725400839843
"3263" 652.4 414.632042081513 244.094986366221 439.468256580065 209.138300598669
"3264" 652.6 404.279410374297 259.183964347543 422.647552087531 226.702650584309
"3265" 652.8 392.414549372925 281.072175684322 413.350525124364 244.344241477402
"3266" 653 383.977530408814 304.508629081845 400.738070449404 265.563448520005
"3267" 653.2 379.115650809212 329.707943936763 389.532424156328 289.163632376129
"3268" 653.4 377.116046101676 356.175406626534 382.634828696143 312.834803438821
"3269" 653.6 379.438841869341 381.262212781079 380.757391709855 339.607543171531
"3270" 653.8 381.278503746611 407.359510991859 377.086279626596 366.945155144785
"3271" 654 388.947920614363 434.343168076046 379.179425641963 394.260690760052
"3272" 654.2 396.130001494136 457.307310074752 384.224495854918 419.015458026637
"3273" 654.4 406.015932836259 481.166091236752 392.787875938145 443.368707005841
"3274" 654.6 417.598727839796 506.829504733856 400.287459343447 468.593198744113
"3275" 654.8 431.627858869549 527.211627472134 410.457545198718 491.419743006093
"3276" 655 449.751976872401 545.223674570931 423.256460381713 514.229336136124
"3277" 655.2 469.618176864511 563.240002290474 436.977832235004 533.163420317047
"3278" 655.4 490.716479173048 574.804028060996 455.590981030391 552.185973066543
"3279" 655.6 512.137704080236 587.520327169914 476.751999484775 566.934958854093
"3280" 655.8 535.776318506424 599.811952082308 498.061643079586 578.933457661341
"3281" 656 556.323660567718 607.866823716629 518.716824589762 589.304947797756
"3282" 656.2 578.262164648845 609.493830465371 538.888558207965 599.891169579038
"3283" 656.4 602.498244214203 608.783244519424 560.929668715032 605.136212147032
"3284" 656.6 625.916962268496 607.152833339547 584.363725693333 607.523342464559
"3285" 656.8 648.100972365072 600.453869877598 609.138625203913 608.160788528378
"3286" 657 671.491229936604 594.348866645888 632.157403647939 604.38068094398
"3287" 657.2 692.981575071354 585.129991787484 655.517780249698 598.07592941694
"3288" 657.4 710.747469824108 579.406554682625 671.732358239105 592.589402841664
"3289" 657.6 732.470690035602 569.304535033121 689.761567250885 585.268947805763
"3290" 657.8 748.632553386329 556.411966006325 715.82688307877 577.386101510223
"3291" 658 770.883327764496 542.78257001032 734.366511173798 566.355377458061
"3292" 658.2 789.439512572908 526.494603820797 754.547274281549 553.851633856964
"3293" 658.4 804.769228730596 511.533016663685 777.278791171936 538.247851306497
"3294" 658.6 819.74168449112 490.503038182215 793.253239110021 523.407411475751
"3295" 658.8 829.237140014507 474.276718688216 807.232676620057 505.829741561871
"3296" 659 842.773632166763 452.799550555551 818.328384896647 488.405783510851
"3297" 659.2 849.899891616141 433.033602628517 832.862304591961 468.92825255172
"3298" 659.4 856.13603630618 408.75774148787 845.287238689419 448.298005569519
"3299" 659.6 859.220700567784 384.769197241424 853.959757995787 426.992790986008
"3300" 659.8 862.963640317251 361.375312501466 857.24730107747 402.950148344838
"3301" 660 864.149299077854 340.447410911688 861.161152197156 379.391447247794
"3302" 660.2 861.53428604764 315.616086425523 862.165648961802 355.652466825488
"3303" 660.4 857.49455313403 289.97081544269 862.743770855392 332.474426133573
"3304" 660.6 851.88347496509 267.677510316809 859.934065127169 306.901868219371
"3305" 660.8 844.26823701118 243.992505778494 854.674016740297 282.806303600358
"3306" 661 832.751004223576 219.606437556114 848.730922784546 257.650729072428
"3307" 661.2 821.966860669371 196.739072291347 837.942175088128 232.466792987253
"3308" 661.4 809.051985084158 174.160777177722 828.759975034281 210.469447270183
"3309" 661.6 793.381185388942 154.61144406066 816.730028955204 190.121023418221
"3310" 661.8 780.475154714792 140.40736411264 805.442576715273 170.221782871068
"3311" 662 761.374872374687 123.86245149812 791.920969659643 153.284835051725
"3312" 662.2 745.69345181543 110.489439060686 777.041914881835 134.852371938079
"3313" 662.4 728.966898636316 95.984627917307 760.965957966528 121.956609295212
"3314" 662.6 711.784081607827 84.330992180035 742.937754970818 108.774788209497
"3315" 662.8 690.570656152524 83.2426394344695 728.405568540968 96.032599479938
"3316" 663 667.831659083135 84.5995197305451 708.394881678977 87.0591281292176
"3317" 663.2 643.709197308419 89.6684819768346 687.847410117538 84.7296197580735
"3318" 663.4 628.023002465683 92.9534795249327 666.414939461289 84.687605839987
"3319" 663.6 602.998832579928 98.3100905328142 647.507889552053 90.3749370456357
"3320" 663.8 582.898710084533 108.223348718019 622.181478958075 93.0422760202854
"3321" 664 562.96417587875 118.793483451684 600.337164121745 100.647045844426
"3322" 664.2 543.899767933248 132.359585278461 578.864827239133 112.302941007839
"3323" 664.4 525.819852742782 149.422392417027 557.46181488947 123.643700404107
"3324" 664.6 506.897774780547 168.655348694988 538.839381786751 138.15808702256
"3325" 664.8 492.873830260766 189.274276182292 519.702385519438 154.631629047399
"3326" 665 480.788100840797 211.626106790327 502.79492956477 174.328844121074
"3327" 665.2 470.474604820016 230.069195851692 491.423619795841 196.643354625314
"3328" 665.4 461.621571432834 250.099834528951 481.81669538085 214.652216341704
"3329" 665.6 454.504066680835 276.437222261431 469.577003189803 233.288097815411
"3330" 665.8 446.731799098256 300.6844297011 461.276260343962 258.51175137782
"3331" 666 440.305647364407 324.199760663894 453.473041201832 284.723895023868
"3332" 666.2 435.365761018201 348.295854610541 445.1670147776 309.748417350517
"3333" 666.4 432.756207661951 377.557435700052 438.911585624547 335.089228340736
"3334" 666.6 434.531572649268 402.337052561166 435.672936410895 359.623103271554
"3335" 666.8 436.188613643468 426.757557758903 433.433126283392 385.559825248588
"3336" 667 442.296156012127 451.539133442807 434.573502707874 411.516979810295
"3337" 667.2 449.360508655971 478.916729334196 439.390226070977 436.47381611134
"3338" 667.4 457.860708843349 505.378132502509 444.941469115061 460.545517440419
"3339" 667.6 463.873714378434 527.896255749536 453.102357582523 485.290649706265
"3340" 667.8 471.345579205903 546.818443159883 457.022807336296 507.855366101449
"3341" 668 483.455544265785 569.231703893923 464.688778708119 527.62439285951
"3342" 668.2 497.078445863265 584.740063392334 475.23034487274 551.960186930404
"3343" 668.4 512.766676355328 598.610179715592 486.047236137209 570.089786419797
"3344" 668.6 524.719037319673 610.015480328135 497.440601507507 582.996209038882
"3345" 668.8 523.990264329291 618.369093732492 501.76199524616 588.475286629398
"3346" 669 524.737718905873 626.066951551983 508.025056257071 591.682770659675
"3347" 669.2 532.659463678035 628.053674952207 516.949194094501 595.584768975244
"3348" 669.4 551.06989386331 633.979529562676 525.554045559096 605.740555717307
"3349" 669.6 570.673888007431 638.334441361401 535.880855582583 620.88326467643
"3350" 669.8 592.191857970933 640.020611408964 554.548325421991 633.619357516304
"3351" 670 616.328522318544 640.409443991791 575.649468228986 638.862097418856
"3352" 670.2 637.149439101089 638.962689715488 598.199650321702 637.416377377377
"3353" 670.4 654.662113502894 635.278052274326 612.316740228888 636.406865528569
"3354" 670.6 678.980662339219 630.277329396686 634.498169368671 636.0685818322
"3355" 670.8 694.181980034982 623.743644468408 657.44868394962 632.532686063849
"3356" 671 716.553451043771 611.160358950693 675.004362256218 627.635501021013
"3357" 671.2 737.78785107144 601.322109732907 696.394523024521 619.463358550674
"3358" 671.4 750.09335399489 593.564372323084 716.300180137402 610.524272140799
"3359" 671.6 770.010043792862 579.111922690586 731.765229525884 601.303768765898
"3360" 671.8 784.807148740636 567.349481540619 753.26555363382 589.746846616122
"3361" 672 799.352904440969 552.467083816448 769.388566573282 579.264578553616
"3362" 672.2 814.050996420497 530.564188083329 786.586106774726 564.01542308839
"3363" 672.4 828.967969079252 511.418930957323 804.433025994286 543.645167541259
"3364" 672.6 839.678182407402 490.693225978306 818.401867621505 525.027813572272
"3365" 672.8 850.877246548389 469.22455389761 831.573284872585 505.799841853532
"3366" 673 858.853359335888 445.638331025607 841.186777638963 481.987333407296
"3367" 673.2 863.797573362576 423.052413705881 851.105286170725 459.287096941992
"3368" 673.4 864.267408141072 396.797693180093 858.738197615587 436.279469770979
"3369" 673.6 863.845695378467 369.736430316657 862.97797574793 413.059009762514
"3370" 673.8 860.798431107952 345.301579000577 861.855801894774 388.063656474967
"3371" 674 856.953428882655 321.191293100292 861.922262360707 361.990082372277
"3372" 674.2 848.747633620359 298.685948236763 859.253717046681 336.704488087358
"3373" 674.4 840.206278846643 274.323279483111 854.010254676009 311.793943164107
"3374" 674.6 829.298617661584 248.607765980249 844.118872495806 288.4642806254
"3375" 674.8 820.310056033291 222.556176489502 834.436487854776 264.502181599182
"3376" 675 807.734043543156 203.881785530397 825.330655175914 239.71502931197
"3377" 675.2 792.272521912659 182.136927333555 816.097476287596 213.756562537353
"3378" 675.4 773.618057973326 162.476488876775 799.940170565108 192.163414801356
"3379" 675.6 755.14684244141 145.467184592953 785.007193029823 174.227863496947
"3380" 675.8 734.06228809786 133.046774637908 765.990161102898 156.880502680783
"3381" 676 708.856358549646 118.84536444083 745.87418885738 141.894080438462
"3382" 676.2 684.505396157021 108.437307620426 724.324454160902 131.026992049484
"3383" 676.4 662.306659974768 100.967835537757 701.279375045891 120.824746947484
"3384" 676.6 639.500376879835 92.8946504713615 677.214626077666 109.365106971085
"3385" 676.8 612.331353439234 90.0082372760442 654.175781827773 94.6808120409166
"3386" 677 586.917058383965 87.0817339417872 628.705495937392 83.3539973274716
"3387" 677.2 563.309209161942 89.5465113537187 601.772772871373 81.4816013908963
"3388" 677.4 538.831698876114 95.3105284379847 580.003302168456 89.8486654634715
"3389" 677.6 516.807977743027 106.633295439324 554.185117665083 99.2276582420969
"3390" 677.8 491.862880417748 118.312271819457 532.620282834471 109.765798778311
"3391" 678 473.964505784408 133.478873391624 508.023484182437 115.077747419457
"3392" 678.2 451.988171191487 150.609710388108 483.176935503789 123.567940884651
"3393" 678.4 434.791028145649 168.591197886285 461.318721672282 138.582517481953
"3394" 678.6 417.406306458449 188.654381923233 444.525976976008 158.298930501253
"3395" 678.8 403.188290099727 210.437806140506 428.277893908438 179.008976053658
"3396" 679 393.216959466413 233.867373587705 412.698928028942 198.611282079951
"3397" 679.2 380.31767987938 258.863604530269 400.363285109908 221.822629353189
"3398" 679.4 373.295228062271 283.302367531851 387.94104298832 242.386277545304
"3399" 679.6 368.066358036159 307.092139805633 380.890596079507 265.445377379729
"3400" 679.8 368.097458462931 329.936239188889 373.406779269499 290.296537451937
"3401" 680 368.006562489162 356.493536589415 369.707432992439 316.006539403464
"3402" 680.2 369.780639538371 383.667432830595 368.355997118171 340.116339817635
"3403" 680.4 373.882797628056 406.06683058686 369.559833839368 366.800180443091
"3404" 680.6 381.486535716024 430.510617627466 371.572262547794 388.323303366658
"3405" 680.8 389.854575555172 452.981976190306 378.626540057554 411.877276129097
"3406" 681 400.565143885693 474.37116224691 384.406277141004 435.896826106583
"3407" 681.2 413.200564120726 497.473515278839 393.335102480821 458.775318835792
"3408" 681.4 427.874076552518 520.086838615729 404.263069962277 479.642999323799
"3409" 681.6 439.869370815539 537.735937968232 419.065827030822 501.75595209684
"3410" 681.8 458.451662007907 554.145599505198 431.821684125105 521.647808280646
"3411" 682 478.364860206978 567.124644972514 447.798522840093 540.945630153778
"3412" 682.2 501.556760587756 581.374845761559 465.946244742717 556.092643204126
"3413" 682.4 523.021265577721 591.659891689526 487.630334718098 569.171754660859
"3414" 682.6 545.473490127358 600.338790000972 509.075595957908 582.907577211177
"3415" 682.8 569.580679161175 607.760614809945 530.647396280865 590.556812650687
"3416" 683 594.165195203918 613.722603149458 552.2975122546 601.042029649913
"3417" 683.2 615.76108779163 617.735459544058 577.50434723651 607.581691390747
"3418" 683.4 641.187372502505 620.907183488139 601.099869041553 611.867812581202
"3419" 683.6 665.378857073999 625.168860104417 625.374851739373 616.026826557459
"3420" 683.8 691.412736390054 628.720223915436 647.39479211707 618.4630235293
"3421" 684 713.206896033218 628.238360211973 672.201734862506 622.281387899422
"3422" 684.2 730.621143001442 621.091544500145 693.443941209663 624.216191091027
"3423" 684.4 754.565615721211 611.641672677703 714.889133475366 624.871633726913
"3424" 684.6 774.973969055107 606.331164349755 737.46019591023 618.437984449087
"3425" 684.8 795.532115159707 604.311803464783 754.890301924366 608.012423729718
"3426" 685 807.671404791122 594.534565410507 772.994596404577 601.861811701914
"3427" 685.2 811.815855148539 579.006259126639 780.287326977167 598.162439623182
"3428" 685.4 814.392375609394 557.674854183154 796.934588426079 591.362045867485
"3429" 685.6 817.837503900242 538.616548506149 808.678593455754 576.936135092303
"3430" 685.8 821.078700291997 520.243811087049 817.692940934027 557.545675256615
"3431" 686 826.313352719793 497.502508012586 824.986552458583 537.411817734919
"3432" 686.2 828.761453480044 474.751036297992 830.520707930721 514.750431519706
"3433" 686.4 828.081271170635 453.305855293988 826.7330679183 493.736648960099
"3434" 686.6 820.902718825765 430.809121849964 824.941603721389 473.102932335444
"3435" 686.8 815.739494489602 407.044065828669 824.302043863286 448.690020686504
"3436" 687 806.56647533185 386.105667630255 817.718562386841 426.524726997614
"3437" 687.2 795.173339965107 368.473402162889 813.54595285408 403.842168394587
"3438" 687.4 783.094477621138 346.799788465543 802.150834427819 382.072925697539
"3439" 687.6 766.485706542331 329.419183906437 790.419117999239 363.523591980255
"3440" 687.8 748.017651433733 309.523237838269 778.15374254836 346.447655233682
"3441" 688 730.004640677393 295.455680948535 763.329585692472 328.245786880675
"3442" 688.2 715.726781101674 285.916302306164 749.003581850193 312.628131361552
"3443" 688.4 702.339494970069 279.230259480853 731.689841257285 304.200479430326
"3444" 688.6 682.047694929063 269.20852395502 714.227220873763 293.456402359167
"3445" 688.8 657.920762427377 259.854859205121 697.336335526993 279.435233728121
"3446" 689 638.501628239252 251.556098214244 674.384567211918 269.348706930567
"3447" 689.2 614.716553690493 244.778670911607 655.392717401567 260.886004422273
"3448" 689.4 588.077197189888 238.135914573496 631.673457955457 250.257585560141
"3449" 689.6 566.800185811476 233.624728549821 606.395913787461 244.238301304566
"3450" 689.8 541.373416263908 231.475275483056 582.678550750814 237.475817411013
"3451" 690 513.767590340056 230.467224127336 557.033549886906 233.485371831118
"3452" 690.2 494.268265306241 231.431087559542 533.099329416292 230.815294318965
"3453" 690.4 469.726023655639 234.756787974828 512.775980316722 231.179317598683
"3454" 690.6 445.503637700673 242.485375444054 488.703770870017 233.323871964199
"3455" 690.8 423.582351775717 247.844288652488 462.868988951533 237.924246664464
"3456" 691 409.498100944857 258.113903992097 445.599411447077 241.092558283668
"3457" 691.2 393.648464557228 275.468783015505 424.949585594052 250.302893863912
"3458" 691.4 373.323618705418 292.136262489435 407.727020930496 264.187836069203
"3459" 691.6 357.639986584348 309.925509387722 389.495104421863 278.796534798082
"3460" 691.8 351.363691615526 323.327565745237 373.523219183067 293.440013576013
"3461" 692 351.660746330691 339.474239899514 364.547177023955 303.983517961059
"3462" 692.2 353.94137372954 361.50970956444 355.628555574833 320.322640816815
"3463" 692.4 358.097790918941 383.586925627655 351.869363310556 341.65635017843
"3464" 692.6 362.570707055409 405.741463090384 356.329070235672 364.412854024612
"3465" 692.8 372.271208968017 426.757941697307 362.184258941426 387.326807517824
"3466" 693 382.871422350342 445.369741196935 365.0163984381 410.558160994894
"3467" 693.2 397.407131985954 467.612916944613 376.617937028606 430.673648900779
"3468" 693.4 413.084013060481 487.156479227161 387.056751417792 452.273086355586
"3469" 693.6 431.208022404893 504.639024531386 401.392907610149 473.28300428362
"3470" 693.8 446.415772415911 516.524037543152 417.078534252083 489.641879849517
"3471" 694 466.180137883594 532.753829549287 434.485154861052 505.942062799939
"3472" 694.2 486.660211399203 542.726727160544 453.876533949252 520.349048485533
"3473" 694.4 510.577323193332 556.458569389222 472.974340585194 533.592309228361
"3474" 694.6 531.121248370453 562.872554614215 494.114408833261 544.632949437985
"3475" 694.8 555.909938011239 572.791856656468 516.336448178909 556.467489727807
"3476" 695 580.80413876978 576.985461421987 539.361873092239 565.708133708182
"3477" 695.2 605.258166619217 583.301983957581 562.812253492514 573.060250414512
"3478" 695.4 629.1047793738 583.722440185315 587.889599392713 578.847405430251
"3479" 695.6 654.1368383488 584.553404490358 611.504588045227 582.278116168604
"3480" 695.8 679.210591948181 581.740020829405 634.547265321237 581.856520198859
"3481" 696 704.158731494491 582.13151844061 659.839758439943 582.991532790706
"3482" 696.2 726.730391165139 576.540964621698 684.95840855878 580.557325793276
"3483" 696.4 751.075116049819 571.517862484905 710.305744116054 578.933102287233
"3484" 696.6 771.223424748822 557.936898017272 733.512291783085 574.635769915621
"3485" 696.8 787.142970686887 541.792175371559 755.429851047959 567.533844967427
"3486" 697 801.846891206756 522.597597456026 774.223099113171 553.692859782908
"3487" 697.2 814.348264427498 503.829151207252 789.881186494126 535.859702150731
"3488" 697.4 825.396797021409 479.975074626791 803.70186560382 516.770911246172
"3489" 697.6 835.012026602212 458.030594392544 818.930948272731 495.365597591276
"3490" 697.8 841.631800467463 435.475240416145 826.36536127339 473.260994400107
"3491" 698 844.69703354162 409.71049890651 835.240857426491 450.009801313496
"3492" 698.2 843.664173227226 384.160128443035 841.297002634854 424.922487411837
"3493" 698.4 842.559191246166 358.187208427584 843.583779189435 401.216802751727
"3494" 698.6 837.246292755711 335.766491796443 841.361959528021 376.282907679288
"3495" 698.8 828.655176922634 313.560941375647 837.917861027624 354.82371758163
"3496" 699 818.594531206562 289.946970614501 831.888316583165 330.575321678275
"3497" 699.2 809.583811270085 273.092565814502 824.659168133349 308.65794941609
"3498" 699.4 796.070105324188 251.050695067677 817.325125716244 290.985008272322
"3499" 699.6 780.867461521008 234.791300166575 803.779656907087 268.327086640239
"3500" 699.8 768.949973606294 223.915424508507 794.186605751083 251.65101134084
"3501" 700 748.792126331142 208.939548857849 782.388761020199 236.325476849261
"3502" 700.2 731.297133807827 200.724057805207 765.555697951408 220.379226526478
"3503" 700.4 709.347163921839 190.371281169502 746.481684103465 209.780105923972
"3504" 700.6 690.35280600676 181.174097235065 724.915640261954 197.037746788553
"3505" 700.8 667.714565551588 175.160741874821 708.600746555528 188.726599796839
"3506" 701 643.50996768362 167.836577595939 686.133870975767 179.749330236324
"3507" 701.2 624.452054294614 165.143459888773 662.585740324553 172.19567250914
"3508" 701.4 600.642137980594 166.213451404392 644.297949896292 169.286858440695
"3509" 701.6 574.519052245391 164.877540798712 621.357710584224 165.22394502431
"3510" 701.8 551.245340965053 169.094661001999 594.829316145152 165.301710180249
"3511" 702 529.637135549393 172.799849058811 569.323215529681 163.700737655666
"3512" 702.2 504.753966613087 182.31474901758 545.741768814615 168.809163577265
"3513" 702.4 480.612365234043 191.011533751953 521.200320517474 174.577236101838
"3514" 702.6 461.157579045887 202.500215454495 497.508771293037 186.196659492591
"3515" 702.8 440.611692620861 217.723203062101 475.456098262829 194.572829230644
"3516" 703 424.192476910213 237.195410165075 453.238305649879 207.582108686179
"3517" 703.2 408.182015401853 258.101383250583 433.25906249126 223.128291478508
"3518" 703.4 396.998872875974 278.236071087436 419.382494383148 244.316493218406
"3519" 703.6 389.586522158994 295.568692050815 409.217200305113 261.728002841019
"3520" 703.8 382.160008277568 319.773028302753 398.299688415909 279.871020876682
"3521" 704 375.933729318741 344.809933206881 390.435469203423 303.230056070123
"3522" 704.2 374.5968126451 368.968596490622 380.016665166478 326.472238043861
"3523" 704.4 381.005889081235 392.950114925469 374.938810052189 350.976468895339
"3524" 704.6 387.121175111324 412.100737442202 378.021336570506 374.599670221376
"3525" 704.8 399.539078469284 433.279197321942 383.018191973049 394.568136029804
"3526" 705 410.892129694778 457.42055501004 391.164925113522 415.480539240052
"3527" 705.2 425.116280943836 476.441203989059 401.564730315009 439.143684876006
"3528" 705.4 438.246839283042 489.085401422882 413.73190155981 457.314292612391
"3529" 705.6 456.66544356155 507.144021233127 428.30151920652 476.342417422951
"3530" 705.8 478.553732472752 520.60431470302 445.553070695915 493.620169118782
"3531" 706 496.581859392293 532.39545660596 463.226572798978 509.957516088178
"3532" 706.2 519.688676390725 542.214171462775 480.686533899115 522.249312701009
"3533" 706.4 542.745069183401 553.067691238744 502.464089856308 531.122523458898
"3534" 706.6 563.688248108428 559.927022339357 526.219468506519 542.993458308755
"3535" 706.8 587.288164397868 564.65427054437 546.066024486566 552.681078804031
"3536" 707 613.996625120094 568.089923440387 570.012084843 560.086908431833
"3537" 707.2 636.337234130422 568.535498267626 593.453347064004 563.954095184279
"3538" 707.4 659.419814947095 568.846611560352 619.525002984073 564.737628312498
"3539" 707.6 685.733091645122 566.91764297795 643.420739574532 567.605727829509
"3540" 707.8 710.283328622219 569.772368957731 666.024655596073 567.249686349076
"3541" 708 733.791360424782 569.459838698012 692.876368675145 568.590449287008
"3542" 708.2 759.225992440469 568.776623282851 717.523145781378 568.129101389026
"3543" 708.4 781.089804050202 561.000103292609 741.358972777243 566.966074280701
"3544" 708.6 801.033360614875 548.857970739472 762.523707506276 564.830711609358
"3545" 708.8 818.369842297642 532.368728930329 784.138659074633 556.966840208737
"3546" 709 827.613093205288 517.656627887436 801.597079197216 546.010375416568
"3547" 709.2 836.598764276211 498.731151950016 813.083340086366 535.05278308463
"3548" 709.4 845.529122832026 477.641633426448 828.686149201204 516.447048929667
"3549" 709.6 850.487252957909 458.33807942316 837.985227853502 497.392946284072
"3550" 709.8 853.306042434392 440.125724633757 844.010513978091 477.119735985128
"3551" 710 855.886570959605 418.438788739056 847.716670376506 458.035550007504
"3552" 710.2 855.173593367589 396.982237550164 852.08670877512 437.607433373949
"3553" 710.4 853.655931318811 372.388202019971 854.369416681653 417.270889996057
"3554" 710.6 851.537709439588 352.499512086686 855.038297772288 391.726570758847
"3555" 710.8 845.179688443889 331.76261351326 854.173283711822 372.345660618901
"3556" 711 836.875725207073 308.230140241027 849.817451035607 351.897797673327
"3557" 711.2 831.371180667321 288.844326138872 844.455512889114 327.84636500154
"3558" 711.4 820.535866176541 267.984911564538 836.366583746565 306.896699700579
"3559" 711.6 809.390222261614 244.484403422362 826.976602723542 287.706673753769
"3560" 711.8 796.989909895302 223.360134725843 817.269533824877 264.654001567666
"3561" 712 785.305424009307 206.917017330865 805.60853625721 242.452342846278
"3562" 712.2 769.919243545171 189.787909930834 794.544815672993 223.365851229853
"3563" 712.4 751.865299759833 175.961248877357 779.554291501924 204.375167702929
"3564" 712.6 733.587996103272 161.341173819184 764.944945731373 187.48232496211
"3565" 712.8 712.933437248775 150.087396676794 749.459192314923 173.391017344687
"3566" 713 690.73102235198 137.838391790919 727.429102248154 162.366911665871
"3567" 713.2 668.099192559168 127.157804054905 705.715356796851 147.18067202587
"3568" 713.4 648.169126940174 114.937347283399 685.267723321553 134.258075516992
"3569" 713.6 624.353263499154 105.226890562238 663.686724166528 121.22492178675
"3570" 713.8 602.577788075944 102.159889135672 641.991688375434 112.015891030917
"3571" 714 578.200543810458 99.3924414123362 619.53901315596 102.786805443334
"3572" 714.2 554.382932292499 96.5656907419419 595.047406186037 101.994539402578
"3573" 714.4 532.069253312131 87.0999539516089 573.416611622788 101.907284913737
"3574" 714.6 518.725355361768 91.8929927827202 549.862076982275 98.5889960732699
"3575" 714.8 496.564806179643 105.166954134071 534.951114296976 103.30065334424
"3576" 715 483.981274226373 122.898474449205 516.394057346568 105.189486686307
"3577" 715.2 468.993606642014 144.936520367731 495.400722261138 112.64139080946
"3578" 715.4 457.275796046349 168.360444542794 478.850270678019 129.215750257495
"3579" 715.6 447.386754913152 184.626145127577 466.154783444672 150.248418646542
"3580" 715.8 440.353237208843 203.805187502892 460.248200991636 160.031417233703
"3581" 716 435.077790776438 223.290589297759 449.825441198446 178.903039859438
"3582" 716.2 433.643939719876 237.697382458258 442.227427276678 199.112903365635
"3583" 716.4 433.817577506518 261.871529377814 440.068555399478 215.257404355131
"3584" 716.6 432.572083394269 283.547163676359 435.191116688626 239.839860571302
"3585" 716.8 432.897005180803 304.111812987521 434.481854070365 263.804500554992
"3586" 717 433.634702243366 329.259449307401 433.96866492472 288.212540030965
"3587" 717.2 437.362892194953 354.721922149486 434.594718009201 313.779616661387
"3588" 717.4 441.881810847909 381.621799551789 436.530527125554 339.608367298481
"3589" 717.6 451.852444605533 404.658579885811 440.182638251181 364.147836343141
"3590" 717.8 460.975130681563 427.867202741611 444.046906575353 386.727092091048
"3591" 718 473.411075691694 447.300684408636 456.173334535962 409.084872915019
"3592" 718.2 486.161776600786 466.034451208997 464.668778056396 431.871237465895
"3593" 718.4 503.696794235989 487.984522486019 477.632238095184 453.390500464359
"3594" 718.6 519.227344559188 504.748099676894 491.367874939397 473.206619556236
"3595" 718.8 534.034858931122 519.824331966611 506.810723814812 489.549516571638
"3596" 719 554.257247094412 535.8375276211 523.939349479833 503.944024553272
"3597" 719.2 572.753425057575 552.642005014709 541.658580457166 523.614176677848
"3598" 719.4 591.604043363753 564.148408110204 560.144590383263 541.119060305856
"3599" 719.6 614.138299238621 578.765974178646 577.751017320255 553.861080682139
"3600" 719.8 635.144701768401 585.886521559557 597.802894483659 567.725081100086
"3601" 720 655.815285360257 590.212061827019 617.673531966655 578.875416158254
"3602" 720.2 681.721368069431 597.624144081334 639.845734130139 585.835982459554
"3603" 720.4 703.694901320092 598.653110162707 662.968181820776 592.169124393306
"3604" 720.6 726.990126054571 599.356572332956 686.076425544306 597.727658018247
"3605" 720.8 752.099238413507 600.311859495252 710.094927768461 597.735471130997
"3606" 721 772.397405891376 595.363629959574 734.043873862948 598.769590436733
"3607" 721.2 786.495232583605 580.843217030781 750.824079152186 597.961498009544
"3608" 721.4 797.469870050774 559.877663034115 771.97222706052 594.013049602706
"3609" 721.6 808.949825050711 538.420997812802 787.011746096819 577.984019747189
"3610" 721.8 816.946642363566 525.969634190784 795.169030749851 558.183896345349
"3611" 722 825.773765115886 504.68600042878 800.371527980404 542.208479290475
"3612" 722.2 835.003548004588 483.610499384788 815.339352584043 523.266962741869
"3613" 722.4 839.66976930541 463.136754231678 831.171130213871 502.590598099809
"3614" 722.6 840.777382981004 442.362995337184 838.503239563473 480.721418395493
"3615" 722.8 841.334043195276 418.906065818522 837.515228353759 461.771838697017
"3616" 723 835.311203983689 395.228254576342 840.197042543727 438.388368886749
"3617" 723.2 831.969048859741 371.763540554599 838.419733451728 413.463335445799
"3618" 723.4 823.790694941111 348.899712172588 833.763632637052 389.252495670178
"3619" 723.6 814.827876968174 324.421816111505 827.16027872862 365.169112221266
"3620" 723.8 801.88916185174 302.252376100914 820.222111499315 340.812110346749
"3621" 724 789.048253987249 281.446875745711 809.186994982453 317.282604290337
"3622" 724.2 770.912226939584 261.835955025119 798.190910937011 294.207297749353
"3623" 724.4 753.893993635605 240.290284350792 781.239993647477 273.833516821226
"3624" 724.6 736.976018047 226.026452912876 764.875476280681 253.660932198407
"3625" 724.8 715.163062609472 210.163594404862 747.997199354385 235.896043269743
"3626" 725 692.61123859462 198.778403741604 727.356722292041 221.377671392664
"3627" 725.2 668.775935984106 184.282391284147 705.298420612485 205.474251777389
"3628" 725.4 643.623806476098 173.924441959589 682.013748434244 191.168486370286
"3629" 725.6 617.940834198904 166.939787533882 657.283073614789 181.221728639107
"3630" 725.8 591.173988608322 161.020370508099 631.63846871225 174.006307111577
"3631" 726 564.981088619735 156.963788706028 606.090431874855 166.199272462098
"3632" 726.2 538.889157944836 151.093661728335 579.4930377054 163.149253475485
"3633" 726.4 513.700086260572 153.249059388465 553.682179699083 156.439602135241
"3634" 726.6 486.622328895424 154.027536920706 529.057183651952 154.557715728445
"3635" 726.8 461.245408528105 157.976279457975 503.332703218194 153.380829484022
"3636" 727 436.176200795868 161.969574792535 476.494284556682 157.9487107382
"3637" 727.2 412.26075266382 170.574607629663 450.592799587406 158.087122744564
"3638" 727.4 390.450289300601 182.645607976421 425.511441261834 164.216614720438
"3639" 727.6 375.193129253902 201.045613012632 403.598688226923 174.858137373466
"3640" 727.8 363.809280985529 224.176715378184 385.965976418463 188.676020985883
"3641" 728 356.018854935265 247.999413433726 371.248368012657 207.54785327378
"3642" 728.2 350.88238270144 268.232798409081 366.286604845537 229.817483158767
"3643" 728.4 350.225414728516 292.830876761629 358.506873121215 252.381583242532
"3644" 728.6 348.242633624804 319.129108857435 352.581553990655 278.21188590927
"3645" 728.8 350.035012271296 343.203907416242 349.946486403368 302.457065552338
"3646" 729 352.354271759929 369.155101970413 350.675200837948 327.496574722797
"3647" 729.2 361.265414029052 392.344630361574 352.455040757358 351.948736193015
"3648" 729.4 370.059386459293 415.71946738426 357.980068960135 376.479949936607
"3649" 729.6 380.91810940292 438.609925502991 365.058832461598 400.152400322823
"3650" 729.8 391.496784522647 462.286963381717 375.678250527803 422.65007087164
"3651" 730 406.639158254735 481.740399605309 383.975504008214 445.641016889593
"3652" 730.2 422.173629410878 502.578402791454 397.694473809063 468.154497544263
"3653" 730.4 441.674331373094 519.563898776421 412.180989122943 486.917607057654
"3654" 730.6 459.091649730139 535.001878720062 429.461158411009 506.681907802825
"3655" 730.8 481.057115886455 546.925463902352 445.629564746473 522.602863032507
"3656" 731 503.545574996027 560.42683624589 466.254601213909 535.186982227103
"3657" 731.2 526.248833055597 569.722465378709 487.295185897485 547.538182174678
"3658" 731.4 549.027435003529 581.597396422185 512.676421063174 557.86357363729
"3659" 731.6 570.911053404231 588.51101385163 532.937155062642 570.862985085301
"3660" 731.8 596.52806754934 597.139735368205 554.944582683563 580.497928199736
"3661" 732 620.80538130755 599.825288219747 577.304911822363 588.813089216885
"3662" 732.2 644.023838490941 604.069326236778 603.092353508056 596.796652148029
"3663" 732.4 669.68476351781 604.472397792121 625.219962099607 599.742295926024
"3664" 732.6 692.657510398627 602.781934067632 650.1728238668 602.97813009122
"3665" 732.8 712.243990727892 598.581030989192 668.923426947487 605.30924028198
"3666" 733 737.389607288203 591.354682878474 689.356571319848 604.499396761641
"3667" 733.2 755.649982177493 587.033869963515 715.71744286756 599.936132570475
"3668" 733.4 766.570471398923 580.223798117794 729.009481972536 592.382277753303
"3669" 733.6 786.389289686422 567.92587532597 741.685950344915 587.05967040534
"3670" 733.8 802.678301136399 560.686053680113 766.217407582142 578.526704554115
"3671" 734 815.749143489116 554.040847024459 774.838352997087 571.678389691585
"3672" 734.2 829.055322950208 539.380349275833 794.022019025146 562.162197090403
"3673" 734.4 837.740048086826 523.918038383119 813.314322526091 552.673582833009
"3674" 734.6 846.529213515594 501.63976422567 824.837112712906 541.418765285651
"3675" 734.8 849.982886756876 489.575417314605 836.652827363507 525.107353354348
"3676" 735 850.128782307043 469.176525988231 840.638938210262 512.683878032164
"3677" 735.2 853.396041348195 450.427503560101 846.08632547282 491.765196655795
"3678" 735.4 854.154963690327 430.683008255594 850.136162318006 469.521341175
"3679" 735.6 851.126068476732 412.396982553117 850.43365394804 453.318450857945
"3680" 735.8 842.718659936838 389.710236599237 850.08613553375 431.824248640861
"3681" 736 833.590659269103 362.533405640347 846.962647949909 404.579819806911
"3682" 736.2 826.289470095113 348.251489148612 841.752115939239 384.834301147088
"3683" 736.4 817.233423828962 332.396265132625 834.168642556964 371.865031739119
"3684" 736.6 805.429349371592 310.573768385352 825.145861736138 349.101676715298
"3685" 736.8 795.729919516693 298.111717855117 816.015680311266 330.673012720046
"3686" 737 774.379122846297 279.309729967161 806.048099747227 315.269706260867
"3687" 737.2 759.900663317437 267.664067288667 794.542695083936 299.780808148699
"3688" 737.4 747.031730285936 259.818632172735 778.379143373397 283.287127572197
"3689" 737.6 727.58041612593 250.457431724813 764.316975909804 274.180924010489
"3690" 737.8 705.368350070282 242.046779064412 746.144404948899 261.689218751252
"3691" 738 686.799889786489 235.970273214926 723.870426722112 249.093317589314
"3692" 738.2 664.650497909472 233.257421838693 709.485702647226 244.360008175516
"3693" 738.4 640.492106319423 233.154797157144 687.023134163214 235.262857383329
"3694" 738.6 616.388974711623 231.154324220676 659.764159169183 232.64918454626
"3695" 738.8 593.707611209903 233.651045615193 632.406685388886 232.820059082802
"3696" 739 567.589380775289 238.573533152227 609.569574735027 234.581852913416
"3697" 739.2 541.518990782589 246.071535458781 583.825793816161 235.113192734776
"3698" 739.4 520.39466883693 253.178281650452 558.689037959513 243.37923645026
"3699" 739.6 498.345920189663 267.276732728717 536.313864162187 249.373060677943
"3700" 739.8 475.685900865167 282.581273121199 513.94423708266 259.087170670746
"3701" 740 461.184344148799 297.208618247107 491.280405018717 272.193885535009
"3702" 740.2 445.508798107122 315.531320323453 474.907363411799 285.081221964323
"3703" 740.4 432.346128283272 337.954432102802 457.226828167974 301.972169598316
"3704" 740.6 421.132310546502 356.969569567409 441.824316327889 322.614714423359
"3705" 740.8 415.128354349959 378.511127479347 430.138239798365 341.444107981559
"3706" 741 409.243284764625 404.437978693291 420.872545334834 364.498783938845
"3707" 741.2 408.443611187052 430.160810698484 415.535184048648 387.722256594752
"3708" 741.4 408.150309942704 453.762519185161 410.337578543771 413.272019762349
"3709" 741.6 411.42668596214 477.791115955272 408.951272848573 436.735970847693
"3710" 741.8 414.445735808812 504.012030769202 410.77002629372 461.346420499901
"3711" 742 421.153808439645 528.435315229225 413.736151145209 485.930567525844
"3712" 742.2 427.87313989225 552.34295833932 417.154016894344 512.132481543224
"3713" 742.4 438.439202178034 572.167695216726 425.537083530127 536.076597014699
"3714" 742.6 454.736452086318 590.564463006864 431.753497796471 556.737306467357
"3715" 742.8 475.981934545216 600.933606098094 442.891052284545 575.93433760525
"3716" 743 498.204494312196 615.034293700406 460.074619602741 591.06633030917
"3717" 743.2 518.139281567701 622.220001121092 480.280697333979 602.712622745604
"3718" 743.4 543.635668004974 625.582590090088 501.83728822813 612.823937088487
"3719" 743.6 561.168230923609 624.975082079366 523.693973116645 620.696658968047
"3720" 743.8 588.673086558802 624.314583348171 542.326031343253 623.387671127525
"3721" 744 613.769652747578 626.235711717253 568.194020500196 625.726492047939
"3722" 744.2 632.971111712726 623.383271698961 593.55601423292 625.158444866948
"3723" 744.4 651.889591376263 618.622897692196 611.942172410175 625.81789002133
"3724" 744.6 677.154227170794 613.169758701459 631.054087096238 624.080528007489
"3725" 744.8 692.601002499521 608.215426654493 654.896122847465 618.821347536937
"3726" 745 712.363431266861 597.884347203795 674.129917143795 612.836589033229
"3727" 745.2 734.362882920813 585.780085533884 695.163782050867 603.817945243104
"3728" 745.4 751.130993390806 570.089716228362 716.467983014934 594.372265916411
"3729" 745.6 766.861832898519 552.836023388413 736.98969112768 582.980380950989
"3730" 745.8 780.797524173737 535.351343760313 753.889066405038 563.883672797645
"3731" 746 793.680536659162 514.868464350367 770.395176048109 548.456605446979
"3732" 746.2 807.469304908013 493.764939103752 784.346366194113 528.407335327531
"3733" 746.4 814.260165626134 472.273662523591 796.663606001939 509.054029157675
"3734" 746.6 821.320882348607 448.56356625337 807.641229950014 487.92587153851
"3735" 746.8 823.920939267588 424.483929111833 816.769698506843 466.225956353091
"3736" 747 830.221628558869 400.126706385272 820.059130316955 442.252271339451
"3737" 747.2 833.773851079819 377.336707769262 825.809485396447 415.644243691292
"3738" 747.4 836.349163817297 352.379907064822 828.8522675803 396.677911964568
"3739" 747.6 836.621131258856 328.812363576802 834.392859987278 371.880998726943
"3740" 747.8 832.684216236616 309.728920105776 834.754732924916 348.630973226071
"3741" 748 828.859364166312 284.658541841186 833.19170229082 327.060234407798
"3742" 748.2 818.934770516014 261.157225975844 830.966431043728 303.288255798717
"3743" 748.4 810.384588773979 244.929155286939 827.038571398121 278.944938355655
"3744" 748.6 792.519558696946 222.53895275461 818.246424806273 256.973525756031
"3745" 748.8 778.66140721051 206.876880138755 805.88829181357 239.13516496467
"3746" 749 765.323730463212 192.361204534628 792.341517963473 223.230692314701
"3747" 749.2 746.612481363636 177.364861988018 776.055174396748 204.688247235651
"3748" 749.4 725.24750209461 164.806387480214 759.676489629839 187.633634314513
"3749" 749.6 704.832375835802 154.480631225956 741.923408380719 173.043274476516
"3750" 749.8 682.070598448742 148.412319104634 720.735244167763 163.638336703855
"3751" 750 658.430074521522 141.43898012947 696.762921895131 152.449566373526
"3752" 750.2 632.355717183399 139.156136911273 673.119079623316 146.756646701625
"3753" 750.4 611.321063395875 136.923660652617 650.766969347865 141.449468020362
"3754" 750.6 587.426062037361 142.448472948819 630.082710673306 139.312442704291
"3755" 750.8 570.601510133509 147.28695890301 607.411794123103 138.709688403075
"3756" 751 544.222061552182 152.777005526028 589.741164330681 142.071765754075
"3757" 751.2 521.309426513017 161.934757248004 565.284900590193 147.721743347247
"3758" 751.4 501.624718685218 168.847761692828 538.321359252864 153.608677875328
"3759" 751.6 487.260985845587 177.686140518962 522.086720690262 160.366816165233
"3760" 751.8 466.757202702288 192.309605826648 507.907703795963 168.918550639597
"3761" 752 451.819317030642 203.538543565812 486.338045816225 179.595212079575
"3762" 752.2 437.783045031455 218.633301217413 466.820610430003 190.524529587804
"3763" 752.4 425.58365903859 240.257873798286 452.834097036839 205.251308055911
"3764" 752.6 414.096192638427 259.644355336538 433.05540071877 224.256691127888
"3765" 752.8 405.375160270288 281.162261799052 419.611529686726 244.766242306558
"3766" 753 399.719299476475 305.60507542649 410.934286495774 263.575531442913
"3767" 753.2 395.620484839935 330.078898138697 402.991954928049 287.652022752256
"3768" 753.4 396.592532702718 350.507922366788 395.984899701955 311.773879512576
"3769" 753.6 398.302649541597 377.557813945059 396.079971348125 332.955409531709
"3770" 753.8 403.340349493271 400.680416966585 395.481662859533 359.924330670825
"3771" 754 408.222007600471 423.29356911179 397.741873209557 384.77855482824
"3772" 754.2 419.243667735867 447.89684866175 406.184480460607 408.937201484217
"3773" 754.4 432.665846461191 471.832117986053 418.208926899873 433.721095586236
"3774" 754.6 450.202410714365 493.466061754459 427.066629787663 456.75850709136
"3775" 754.8 468.90827478377 512.816616451991 441.615257584246 477.670284640125
"3776" 755 483.457504691232 525.211603875881 456.282419651629 495.772838570527
"3777" 755.2 505.499222439217 539.426358560689 471.172428496443 512.602752591722
"3778" 755.4 526.465904679379 547.447249472625 488.963819857291 527.222970176581
"3779" 755.6 548.178698612946 558.752489676794 509.211176794093 538.824296004741
"3780" 755.8 571.185810314125 563.29105628159 532.305634741303 550.561791343525
"3781" 756 595.980502424396 567.957451208867 553.670402547151 559.648427993884
"3782" 756.2 622.300393101745 569.189017007525 578.921608499033 564.494361657273
"3783" 756.4 645.360715930295 570.959040524644 603.132446842948 567.654887688346
"3784" 756.6 665.4708392819 567.911409635666 625.338404648521 568.248521360223
"3785" 756.8 692.174695093035 566.216676516828 646.600633336487 565.684407687589
"3786" 757 715.494639641695 566.210643138773 672.346115303062 564.742541582276
"3787" 757.2 734.575189639144 561.974794793238 693.089116145396 563.621661193428
"3788" 757.4 761.425829720838 557.779947473598 716.431043878194 563.369460256306
"3789" 757.6 777.918903262393 551.819590207784 739.486900612086 557.6774050856
"3790" 757.8 798.101830638809 541.074305137976 757.796934676814 553.845500182385
"3791" 758 820.810775544645 533.586810772328 780.272062163688 547.965511278374
"3792" 758.2 842.755672246022 520.555588712364 803.10500791842 535.887446908547
"3793" 758.4 859.503169606457 508.262512234172 826.116649322449 523.820155299016
"3794" 758.6 872.014472415741 489.347213455744 842.488727090599 512.876590135904
"3795" 758.8 872.850798385113 471.666167533047 854.304309226185 503.731103324593
"3796" 759 871.645649393242 448.117165079329 866.208058208792 489.787564816392
"3797" 759.2 866.510760046402 426.926618528797 871.315978737153 469.730405061784
"3798" 759.4 861.189467411984 413.066985347073 868.721489396896 453.086825582366
"3799" 759.6 854.377451558878 391.874008147377 864.62515373404 434.999176041757
"3800" 759.8 848.557153429381 375.219126251553 859.965301937589 411.958219826502
"3801" 760 838.854602550161 358.459894848927 854.0581300227 395.55118036547
"3802" 760.2 823.49216665189 338.026705511071 845.728570366624 376.714323448517
"3803" 760.4 811.451796990335 317.516914812834 834.40807847035 356.185545476719
"3804" 760.6 800.000253024919 305.864164435204 827.806670659129 337.221295421743
"3805" 760.8 783.465520059366 291.428941442091 816.283336202253 322.869470211655
"3806" 761 766.565335651013 276.317371267374 798.492044497789 305.274884907806
"3807" 761.2 749.727838025912 262.808183350095 779.805100444059 286.791211579024
"3808" 761.4 726.272126441593 254.436978555088 761.672369139308 273.837791786829
"3809" 761.6 700.495946359812 247.316387666166 741.066206352144 259.352203740699
"3810" 761.8 674.102385066237 244.31009719267 716.444957339381 250.322623966935
"3811" 762 655.101654177739 245.915119574788 694.305549173333 245.811611053986
"3812" 762.2 629.139610783498 252.687811116715 673.409830912902 246.685356865343
"3813" 762.4 600.533371712533 254.471987354617 648.926214541969 248.18519398912
"3814" 762.6 575.474443357663 259.441504369889 622.76139086532 255.970212163392
"3815" 762.8 554.427644270481 265.005549595122 593.437171934826 255.196626170296
"3816" 763 531.270716389103 277.663837901262 564.418667180519 254.851293188595
"3817" 763.2 509.283516989005 289.223104053512 537.697638991811 260.935114906079
"3818" 763.4 492.308742307426 306.861485888819 512.834581531727 273.703382893762
"3819" 763.6 475.128492219661 322.742054338442 493.020026697441 291.206765770162
"3820" 763.8 459.501287441892 343.367180515066 477.120913774901 308.350029980268
"3821" 764 443.858295798204 364.32263636275 468.599231690613 325.553557026481
"3822" 764.2 432.663560504684 386.369200428168 455.294085098946 351.25302536146
"3823" 764.4 421.168059912354 408.409226436278 440.952860893142 373.97337433308
"3824" 764.6 415.877110494407 435.125051095134 428.258338105176 395.323392605943
"3825" 764.8 412.785205794182 461.765789712075 419.406291494045 418.133738657218
"3826" 765 416.120051634494 481.386402960279 415.840516532528 442.481102407251
"3827" 765.2 421.851826235132 505.918444326685 414.536086068947 465.650080309789
"3828" 765.4 433.480894525782 527.090437582862 417.578067497847 488.791500535176
"3829" 765.6 443.737232742727 547.582892500227 425.754133908314 511.332869955378
"3830" 765.8 460.44582179761 568.138224660372 435.028092571895 528.52250059338
"3831" 766 474.947404571511 587.535109820369 445.908553102945 550.608268916249
"3832" 766.2 490.775645118146 600.435500648612 462.372217654034 571.341275682243
"3833" 766.4 511.234354002072 610.277063248926 477.802175255089 586.334219144619
"3834" 766.6 533.789894738148 619.868762020557 496.853696978762 600.174664979918
"3835" 766.8 556.132920269856 623.204279163773 516.237471464415 612.02621516402
"3836" 767 582.305167749649 631.440413761551 537.083520435721 619.108395500489
"3837" 767.2 603.365785720165 632.712640337923 563.625547702551 622.487220166396
"3838" 767.4 627.587399664616 631.325904587003 585.960208208166 629.659823635894
"3839" 767.6 652.306662859523 627.583090409647 612.16942043485 634.221156365526
"3840" 767.8 671.338559500028 622.073809366487 634.97510082393 633.701707993199
"3841" 768 697.28860115812 614.499906018014 654.346543809806 629.644860870052
"3842" 768.2 719.656338958777 604.024554452404 676.901402202307 620.000491612561
"3843" 768.4 734.973816885297 596.862760680543 702.696682544092 613.830027650412
"3844" 768.6 748.037313533682 584.771008708176 714.263041850433 610.365796514064
"3845" 768.8 764.597871231182 569.534636162678 730.293303631853 600.547993117777
"3846" 769 780.07513623939 553.268001073265 752.705756840795 586.840921999249
"3847" 769.2 793.307664246383 538.263078103436 766.448107224245 568.730832727201
"3848" 769.4 806.267336544205 518.429936134353 782.082502463777 549.712069884348
"3849" 769.6 817.115540961981 494.970003740769 797.135207334754 532.272137021227
"3850" 769.8 826.648621813619 475.493584613298 808.944128090278 511.390875603341
"3851" 770 832.751516300907 451.673957898711 819.16065112688 490.973427961637
"3852" 770.2 842.066887299662 427.166024542529 826.058412028682 467.89077687937
"3853" 770.4 846.960211072294 408.397434296201 834.218410339274 446.315292481988
"3854" 770.6 850.157297782784 384.131617731955 840.562566545068 426.289530671903
"3855" 770.8 851.586356462927 360.619911089304 846.12836554487 402.05689773858
"3856" 771 849.359936290028 338.658485906819 854.399483856741 378.71512499782
"3857" 771.2 848.170251987932 314.578107544551 855.153388294 355.125954802431
"3858" 771.4 843.713610451746 292.96374938964 850.874756018419 333.539216887502
"3859" 771.6 837.094519624267 267.593976908789 846.336124004645 310.417284948196
"3860" 771.8 827.064796067267 246.035284719432 843.555820666578 286.11844682928
"3861" 772 816.344181817514 229.687159737511 834.341864842744 264.60650028142
"3862" 772.2 802.160214935626 208.285681473708 824.036713207379 243.627417279672
"3863" 772.4 783.725818273726 189.419887234066 812.759099114045 222.041400890685
"3864" 772.6 766.669970538598 171.155641973602 796.610066662044 201.997984649538
"3865" 772.8 747.090686454377 160.950619936955 780.218344230719 181.43220471827
"3866" 773 722.115454401309 148.073342273462 760.899035709772 168.937374064192
"3867" 773.2 699.118129130817 140.811297272879 736.952988129692 154.070291265962
"3868" 773.4 675.55480220133 134.737910059727 715.485638053926 144.000597515111
"3869" 773.6 649.492873318725 135.036014722175 693.051874345955 136.278555765128
"3870" 773.8 624.501101891593 136.402945026022 667.619777498829 132.87145492229
"3871" 774 604.266328684789 140.338566058554 643.852332887012 135.523896679841
"3872" 774.2 579.575006490323 143.862827102321 620.600185621249 139.821987067595
"3873" 774.4 554.129063661993 148.893938001671 594.623818872271 142.776722400139
"3874" 774.6 529.902580168762 155.972277117902 569.986046681606 146.886941108914
"3875" 774.8 506.312371239698 166.411781763944 544.993498481338 152.650933721039
"3876" 775 482.868373087432 179.214660348208 522.655909038293 161.533077970277
"3877" 775.2 462.874528127506 191.546897870921 498.996036643025 174.101822272756
"3878" 775.4 446.069884157164 203.970483549704 483.591676965013 182.235498476479
"3879" 775.6 424.990700159418 220.258457001443 461.814652737867 194.154264251236
"3880" 775.8 416.136705276926 231.770074055151 443.401972085194 205.100999899587
"3881" 776 407.932110367953 252.353600681172 430.582580032669 218.299083100822
"3882" 776.2 398.82141229637 273.492032376835 415.686866513427 235.523121224457
"3883" 776.4 394.408233257185 295.907591519984 406.038978895141 256.069372510401
"3884" 776.6 389.279217892629 320.690069536449 398.258243263168 278.484602382724
"3885" 776.8 388.527004988902 339.73184734123 393.163984671929 300.890661145107
"3886" 777 393.58855408367 362.364251685978 390.484428840174 317.521098405069
"3887" 777.2 399.985444894458 385.861329650238 388.749095249907 340.893745542054
"3888" 777.4 404.669696418314 399.628430855377 393.387558222929 362.25338785171
"3889" 777.6 416.560323948519 418.633013179358 400.062315332591 377.640485500903
"3890" 777.8 430.625158425999 437.907195851184 408.266735547367 398.427827541411
"3891" 778 446.992634061692 454.656113435929 419.772532457099 422.707810568855
"3892" 778.2 464.755152993191 467.656969872324 434.499254011668 442.393212098013
"3893" 778.4 486.206425851688 486.22229413233 452.035417770371 458.105833088509
"3894" 778.6 503.863833506569 496.056388448948 470.859104335885 476.342511971216
"3895" 778.8 526.30820229806 508.389684052993 485.533027222865 487.542641564786
"3896" 779 549.788305542258 515.797632976159 508.547785515353 498.346792429533
"3897" 779.2 566.335909237469 520.846436123441 531.430879481865 510.400749064444
"3898" 779.4 589.098220566058 526.563055494237 543.878604098646 515.152980009427
"3899" 779.6 613.780360134175 527.626946359452 565.6826268193 520.309383921626
"3900" 779.8 628.991464260914 529.441248431827 590.163657565695 524.180726594087
"3901" 780 647.266200987137 525.910059175687 603.697955008338 525.169169620315
"3902" 780.2 672.335344999435 523.054511710947 624.405875588138 526.053560990446
"3903" 780.4 690.190659758951 518.481429964625 649.844584900696 525.799571729686
"3904" 780.6 709.80687554944 509.740574823462 671.918159555436 522.370593737291
"3905" 780.8 732.876049460018 500.570319899865 695.663867589768 515.36999078876
"3906" 781 754.312620017323 491.618978958376 716.102242162416 505.327013728126
"3907" 781.2 776.790175691208 482.234034472403 739.363341157862 497.118452684277
"3908" 781.4 796.386561186376 466.443937218218 760.832186148493 489.189235190708
"3909" 781.6 815.877266263761 450.862706819729 782.343344336379 478.204471572449
"3910" 781.8 830.627551603964 436.53161005519 800.458791000069 462.295928958703
"3911" 782 850.492356371975 419.539600072629 816.646211084803 447.096315371577
"3912" 782.2 866.519383264284 404.356082591446 834.44557514027 430.99174854891
"3913" 782.4 877.861496606499 386.599546727747 853.437190155715 416.699409765584
"3914" 782.6 890.809832112244 364.460888720501 870.655194522023 399.707559104468
"3915" 782.8 897.189020697631 340.411139939514 885.843393883097 380.609953247074
"3916" 783 902.785498379736 321.126034631626 895.083729865649 358.272012979195
"3917" 783.2 901.783353231806 298.183238774409 897.614749723072 337.937594991231
"3918" 783.4 892.537440127352 276.341408852801 900.75460045033 316.572787782325
"3919" 783.6 880.504279770046 254.789323604176 900.074350941971 291.286381760226
"3920" 783.8 866.394404375488 237.516212023335 890.996464014777 268.281196149141
"3921" 784 851.687170534082 217.793228538504 876.162935897003 249.803335400043
"3922" 784.2 832.110690338147 199.870670960652 860.45762655409 231.088183315515
"3923" 784.4 815.021504341234 186.319596453406 843.962494165529 212.658662363911
"3924" 784.6 795.17901081632 179.198399893744 831.517039046149 202.37254432439
"3925" 784.8 769.555190291095 170.635658220845 813.768743576509 189.792290016106
"3926" 785 750.58544605144 165.465622550445 791.331499098934 177.055376235555
"3927" 785.2 732.953906770806 164.530408624467 774.708376873687 173.552196167793
"3928" 785.4 707.631822925977 166.539534097595 752.212301229047 168.754056493499
"3929" 785.6 683.283021015233 169.026717162219 726.936995603081 163.720141144574
"3930" 785.8 661.196698856622 174.547332217061 701.237141012548 164.87034326519
"3931" 786 634.557221319624 179.911129650425 676.861470372305 173.719794004848
"3932" 786.2 610.264142857566 187.105030506299 649.994170335561 178.120638176726
"3933" 786.4 583.870538510743 195.371677325342 625.209173535163 184.673946204404
"3934" 786.6 560.151702149558 206.25357674102 599.372585631898 190.069959928562
"3935" 786.8 538.657789916916 220.266540267538 575.90886190022 200.990939067101
"3936" 787 517.170360740107 234.300322915204 552.788414535036 211.781599749626
"3937" 787.2 499.37665958059 252.161152928786 530.984366269168 225.029848921797
"3938" 787.4 481.094671325976 271.469265962498 511.342233541473 243.997748837498
"3939" 787.6 466.794995088652 294.297799142519 493.688659184162 263.433565743947
"3940" 787.8 455.086790826145 320.189402301572 474.960559835831 284.160081730355
"3941" 788 445.494157855718 346.060660532071 454.945324483765 305.524169735826
"3942" 788.2 442.261602713815 369.652006935649 446.180096821168 329.41020707942
"3943" 788.4 437.262565776897 396.20804175397 445.081638182691 353.77184269997
"3944" 788.6 437.057773823417 421.454167702272 443.568355050514 377.523673815037
"3945" 788.8 437.328099193267 444.235518694013 437.874508977902 403.541300432132
"3946" 789 441.027273146805 471.504069342849 436.500933181952 427.946940209589
"3947" 789.2 445.90668033319 493.569439235715 436.911150028151 453.666052643707
"3948" 789.4 454.655368557037 512.127224643956 441.454830510854 473.725329725936
"3949" 789.6 466.032116260772 535.923324377382 448.936842542104 494.920630760971
"3950" 789.8 475.04591008204 557.484416711203 458.176324200048 520.51791886453
"3951" 790 487.647155247221 573.399391695126 466.701915211796 537.466943927581
"3952" 790.2 503.338270541884 594.764998234055 477.689892642317 556.348602955429
"3953" 790.4 513.417973486183 606.795817213672 489.649159743284 576.269279240109
"3954" 790.6 531.640838905946 621.781981804497 501.439172320525 592.690874625181
"3955" 790.8 549.108909036987 625.794478484844 513.380498488215 607.699313610931
"3956" 791 572.001933871724 628.72760933989 530.492839959459 623.569591913048
"3957" 791.2 595.633421505311 628.414959476245 552.861049617338 635.056507943436
"3958" 791.4 612.984211789517 627.878118933691 574.613047260282 638.366340100442
"3959" 791.6 633.257008782801 627.031370870237 595.84961128972 635.071528650899
"3960" 791.8 657.228472756526 622.291013523898 610.285671967274 631.579438952719
"3961" 792 670.961741343508 616.84285731465 633.113887383684 627.722079337922
"3962" 792.2 683.456909874124 609.185922174535 646.645263678638 625.904007665346
"3963" 792.4 703.616018404393 598.41306718519 664.90033255273 618.631205299556
"3964" 792.6 718.891292664193 586.40191526737 685.581604513427 607.880951055944
"3965" 792.8 737.200768654178 570.160756839151 705.63436204949 595.042811274585
"3966" 793 753.943275907851 553.048759087609 724.051537391415 581.4214579063
"3967" 793.2 766.903822819952 535.691573529175 740.516481336434 565.764309444896
"3968" 793.4 781.133907250197 515.94031405243 755.802175741385 550.920837144401
"3969" 793.6 790.642720759178 494.205262815361 768.828079027737 530.270031053809
"3970" 793.8 796.396023941655 477.169936775483 781.932566946354 513.728048011133
"3971" 794 801.99386102193 453.88515040848 791.975344648743 492.588517249706
"3972" 794.2 802.422765075765 429.114412689029 798.683798883604 471.178661668681
"3973" 794.4 803.292413789516 404.09278296324 804.039666817727 447.263285186378
"3974" 794.6 798.629134558337 382.598016471748 802.912841101088 422.033882717588
"3975" 794.8 792.147088451883 361.687755928716 801.064970258745 403.040309664614
"3976" 795 782.685119000618 337.646230336572 797.078454849274 380.672108760863
"3977" 795.2 771.163021618963 320.214161034384 789.033135795249 359.989746393932
"3978" 795.4 760.134229070216 303.131961988069 781.607072169933 335.841281853614
"3979" 795.6 741.164412450632 282.297011872477 769.189492315975 315.047734240122
"3980" 795.8 721.150156660672 265.267969035246 755.914624839922 295.555196002464
"3981" 796 699.967588074906 251.636996340278 736.464823713968 279.927660731664
"3982" 796.2 679.859398386778 239.366659594684 715.333954172739 262.047323432155
"3983" 796.4 656.012618054294 229.439244999339 693.139395166886 250.663600173224
"3984" 796.6 631.787610663965 219.194538609999 671.875546524789 237.750476350316
"3985" 796.8 607.758494598801 213.515912239627 646.875743155998 226.39235200386
"3986" 797 584.258147548581 208.68573785181 623.018199501173 219.609569627925
"3987" 797.2 557.843531402152 206.990818925971 599.48320362216 213.598361948381
"3988" 797.4 531.584194094296 204.932265478934 573.993332573584 208.924233648385
"3989" 797.6 505.592911063706 209.003715148821 550.634325254827 208.282418433979
"3990" 797.8 483.104839937679 213.935703506672 522.555068349306 207.977599620335
"3991" 798 463.687553803821 220.752280894098 503.66620769954 210.620600540908
"3992" 798.2 438.780092092144 229.80069976951 480.338578508107 216.361554025281
"3993" 798.4 418.344181463694 240.152757527178 454.86512379919 224.109595006451
"3994" 798.6 399.051508209597 256.037538910655 431.948894255703 232.340961086535
"3995" 798.8 376.737262641108 271.882781167797 410.642960059738 247.355724418855
"3996" 799 360.400369535445 289.480362176963 391.278159904453 262.429557643146
"3997" 799.2 349.107189641099 309.339353695719 374.611424111809 279.010703343494
"3998" 799.4 345.936583782875 322.147889574614 362.943987408173 289.627153781762
"3999" 799.6 348.807826474213 341.32582356685 357.702398382984 299.387194585732
"4000" 799.8 355.303335086221 360.36687306167 350.332356919792 318.850628317443
"4001" 800 361.634554893893 383.231791106649 349.522557549611 342.242647351864
"4002" 800.2 368.851082284693 397.955349365506 356.963088963115 359.961720669526
"4003" 800.4 384.582103990949 418.168670026676 365.248349438687 379.725738149677
"4004" 800.6 396.585671823779 436.038883766001 375.157184786941 401.822842931394
"4005" 800.8 412.632032249187 448.028039712631 385.858105389943 416.86187317453
"4006" 801 431.561417698783 461.717600894252 400.239494974362 432.000235178038
"4007" 801.2 451.576923684251 478.860988938604 417.097532797278 448.362341004175
"4008" 801.4 468.980325940739 484.645342472947 435.112736188476 462.598137090981
"4009" 801.6 486.574027494961 490.115576998468 448.471170798374 470.767609550708
"4010" 801.8 509.827376181184 497.356044224323 466.737540833239 480.927023942037
"4011" 802 525.400712215921 497.331740660109 486.467435963528 488.784452940603
"4012" 802.2 543.306934753671 495.108934023341 501.458278782705 489.963421757498
"4013" 802.4 567.944243661157 491.133112739276 523.75568344476 494.766601816437
"4014" 802.6 588.295280316575 487.227604564753 548.829961122656 493.017330197247
"4015" 802.8 605.971963022042 479.909488081492 566.153903408919 491.691726246131
"4016" 803 627.928889799962 467.063618086764 587.58596803865 487.085756405805
"4017" 803.2 646.266232943941 454.164083634437 609.310578344738 475.678676576862
"4018" 803.4 661.450307519712 438.172505410118 631.073894551769 463.803036114343
"4019" 803.6 681.101301143935 419.463002650147 648.145934861586 448.690705640595
"4020" 803.8 695.617266511716 397.718937823091 666.05897721737 432.89541217595
"4021" 804 705.904643375786 382.694739602713 685.980778697627 415.290078140688
"4022" 804.2 711.395878028329 361.473993642495 699.167752731105 402.318490642406
"4023" 804.4 716.448924989751 338.238148549754 709.362288685037 382.392311807242
"4024" 804.6 717.173695646081 324.482801233945 711.057271377837 362.150914973549
"4025" 804.8 720.46173970385 300.244493810296 712.301967996463 344.537180068961
"4026" 805 719.941944319873 276.867386131323 716.438762096584 319.825221213918
"4027" 805.2 719.204832529051 258.146256740981 721.602523040797 299.242340437819
"4028" 805.4 715.479828721987 233.010366645986 719.338605753438 274.180258892869
"4029" 805.6 710.100757342893 211.656731088525 717.196777288833 250.009473087399
"4030" 805.8 700.408219874981 186.297944267709 713.620711696829 227.734737127542
"4031" 806 689.992727620639 167.143180118931 706.81294212482 203.550069733079
"4032" 806.2 678.107852130078 147.098772320077 698.088693446118 182.636307140117
"4033" 806.4 662.42287036836 128.420992973001 687.140226549621 161.454090801789
"4034" 806.6 646.849767419947 108.14575035342 672.173112015052 143.378140020548
"4035" 806.8 633.641646552957 97.2563420259007 658.206054134865 126.778769210079
"4036" 807 616.719498350094 88.3646156800659 647.476115939242 113.951078985678
"4037" 807.2 599.172151206318 86.4663641144561 636.507514318902 101.455887047666
"4038" 807.4 579.405292731424 85.1485669088166 618.387453516898 92.874236973874
"4039" 807.6 557.571441108232 82.9876616660939 597.644941831941 88.957610060341
"4040" 807.8 544.719813521877 85.336352949957 582.668259362952 88.978899805412
"4041" 808 535.242269377663 94.3940500474335 571.404981033302 87.7793858352757
"4042" 808.2 518.820436683262 111.009718419864 558.771633249792 87.9228874392403
"4043" 808.4 499.563412937289 124.018419591828 537.898264978868 92.758464321394
"4044" 808.6 490.654558296922 134.645260010877 515.010459802895 100.919868553623
"4045" 808.8 480.956630072972 148.583639015701 495.498400876942 118.465101174768
"4046" 809 470.145581449957 170.25251059818 476.233379094532 136.366860567893
"4047" 809.2 463.165280740873 190.453231092059 461.400388231023 159.716606384444
"4048" 809.4 456.68407115255 207.673836793886 448.784268705793 184.653384767123
"4049" 809.6 457.332046478305 217.398359962677 439.244503544527 207.933754118825
"4050" 809.8 457.925072046089 233.755043227657 424.520588235301 226.729411764712
"4051" 810 458.36338028169 244.535211267606 414.231884057971 243.139130434783
"4052" 810.2 459.197771587744 251.091922005571 404.381088825215 251.094555873926
"4053" 810.4 458.796089385475 252.572625698324 396.134897360704 260.07917888563
"4054" 810.6 459.615819209041 254.223163841811 389.305714285724 264.094285714282
"4055" 810.8 461.269444444453 255.27222222224 384.405172413891 262.655172413765
"4056" 811 462.493074792244 257.329639889197 377.477064220184 259.908256880734
"4057" 811.2 463.366666666667 261.602777777778 368.551136363636 262.039772727273
"4058" 811.4 463.147398843931 256.121387283237 354.685878962536 265.256484149856
"4059" 811.6 463.977011494253 256.405172413793 347.708933717579 263.838616714697
"4060" 811.8 463.795389048991 257.149855907781 346.586705202312 263.531791907514
"4061" 812 463.835694050992 257.320113314448 350.381231671554 264.771260997067
"4062" 812.2 463.85878962536 257.438040345821 352.313953488372 269.226744186046
"4063" 812.4 463.976744186047 257.56976744186 354.574468085106 276.398176291793
"4064" 812.6 464.350574712644 258.241379310345 356.12084592145 290.093655589124
"4065" 812.8 464.443502824859 257.751412429379 352.235294117647 307.832352941176
"4066" 813 464.680911680912 257.396011396011 347.537572254335 326.710982658959
"4067" 813.2 465.065714285714 257.277142857143 340.26409495549 341.741839762611
"4068" 813.4 465.191428571429 257.225714285714 333.72514619883 359.508771929825
"4069" 813.6 465.205056179775 257.011235955056 333.350453172205 370.04833836858
"4070" 813.8 465.425770308123 256.960784313725 340.68580060423 380.456193353474
"4071" 814 465.254237288136 256.54802259887 351.463190184049 395.478527607362
"4072" 814.2 465.24649859944 256.408963585434 366.653731343284 410.426865671642
"4073" 814.4 465.21568627451 256.487394957983 384.720588235294 421.873529411765
"4074" 814.6 465.376044568245 256.618384401114 402.561253561254 430.492877492878
"4075" 814.8 465.33893557423 256.529411764706 424.550724637681 439.35652173913
"4076" 815 465.352941176471 256.450980392157 442.101744186047 440.299418604651
"4077" 815.2 465.321126760563 256.445070422535 461.147398843931 439.335260115607
"4078" 815.4 465.334277620397 256.274787535411 485.192307692308 435.860946745562
"4079" 815.6 465.380403458213 255.893371757925 500.422155688623 426.341317365269
"4080" 815.8 465.832386363636 255.829545454545 514.426035502959 419.245562130178
"4081" 816 465.859550561798 255.789325842697 535.950437317784 413.892128279883
"4082" 816.2 465.857142857143 255.865546218487 550.179710144928 411.547826086957
"4083" 816.4 465.898876404494 255.792134831461 558.470254957507 415.906515580736
"4084" 816.6 465.570621468927 255.706214689266 571.947674418605 424.139534883721
"4085" 816.8 465.193820224719 256.01404494382 588.320699708455 437.160349854227
"4086" 817 464.883852691218 256.118980169972 602.573065902579 451.424068767908
"4087" 817.2 464.939828080229 256.489971346705 617.579881656805 471.804733727811
"4088" 817.4 464.807365439093 256.654390934844 628.324074074074 492.981481481481
"4089" 817.6 464.941690962099 257.416909620991 637.682352941176 511.697058823529
"4090" 817.8 464.703812316715 257.926686217009 646.835329341317 533.940119760479
"4091" 818 464.50303030303 258.721212121212 663 552.868035190616
"4092" 818.2 463.784431137725 259.769461077844 681.213166144201 574.664576802508
"4093" 818.4 463.080118694362 260.032640949555 700.276397515528 595.742236024845
"4094" 818.6 462.014245014245 260.717948717949 716.714714714715 618.48048048048
"4095" 818.8 461.959654178674 261.665706051873 729.720588235294 637.117647058823
"4096" 819 461.857971014493 261.713043478261 722.28527607362 629.269938650307
"4097" 819.2 462.495702005731 262.266475644699 714.975232198142 620.095975232198
"4098" 819.4 463.892655367232 263.062146892655 707.160130718954 623.967320261438
"4099" 819.6 465.424157303371 264.780898876404 697.408805031447 639.22641509434
"4100" 819.8 465.426997245179 265.661157024793 689.375375375375 647.336336336336
"4101" 820 465.217630853995 265.404958677686 687.957186544343 645.80122324159
"4102" 820.2 463.366559485531 262.090032154341 676.788519637462 650.398791540786
"4103" 820.4 463.640625 261.884375 665.90119760479 657.925149700599
"4104" 820.6 464.210826210826 263.159544159544 663.104294478528 658.340490797546
"4105" 820.8 464.244956772334 263.541786743516 652.134556574924 659.938837920489
"4106" 821 464.113372093023 263.723837209302 641.942249240122 661.933130699088
"4107" 821.2 464.078078078078 264.177177177177 638.359133126935 658.922600619195
"4108" 821.4 464.08282208589 264.493865030675 628.625786163522 657.694968553459
"4109" 821.6 464.271341463415 264.978658536585 614.877976190476 659.026785714286
"4110" 821.8 464.331288343558 265.276073619632 600.268436578171 662.6401179941
"4111" 822 464.443786982249 265.109467455621 597.65889212828 662.714285714286
"4112" 822.2 464.341614906832 265.270186335404 597.40350877193 662.736842105263
"4113" 822.4 464.516717325228 265.26443768997 594.948012232416 662.021406727829
"4114" 822.6 464.414110429448 265.018404907975 587.595611285266 658.363636363636
"4115" 822.8 464.429447852761 265.01226993865 575.320359281437 657.625748502994
"4116" 823 464.531722054381 265.157099697885 563.275449101796 657.362275449102
"4117" 823.2 464.557228915663 265.213855421687 554.764525993884 654.837920489297
"4118" 823.4 464.516417910448 265.032835820896 541.052147239264 649.969325153374
"4119" 823.6 464.551928783383 264.86646884273 523.295731707317 647.182926829268
"4120" 823.8 464.641791044776 264.850746268657 514.545994065282 642.391691394659
"4121" 824 464.615853658537 264.838414634146 505.225519287834 633.949554896142
"4122" 824.2 464.694189602446 265.149847094801 489.104938271605 624.524691358025
"4123" 824.4 464.747720364742 265.243161094225 469.776435045317 615.78247734139
"4124" 824.6 464.662576687117 265.098159509202 451.340298507463 609.134328358209
"4125" 824.8 464.706422018349 265.128440366972 444.832352941177 605.602941176471
"4126" 825 464.693251533742 265.128834355828 434.207831325301 595.370481927711
"4127" 825.2 464.765432098765 265.29012345679 418.584848484848 584.00303030303
"4128" 825.4 464.715151515152 264.960606060606 409 570.530791788856
"4129" 825.6 464.712990936556 264.909365558912 395.235119047619 557.535714285714
"4130" 825.8 464.665662650602 264.427710843373 384.7 544.045454545455
"4131" 826 464.723214285714 264.53869047619 376.80547112462 529.349544072948
"4132" 826.2 464.714285714286 264.77811550152 365.047169811321 513.883647798742
"4133" 826.4 464.646153846154 264.609230769231 352.026627218935 497.573964497041
"4134" 826.6 464.655384615385 264.643076923077 347.923512747875 491.011331444759
"4135" 826.8 464.670769230769 264.64 347.190769230769 481.356923076923
"4136" 827 464.743827160494 264.549382716049 343.862619808307 465.85303514377
"4137" 827.2 465.224242424243 264.418181818182 335.735384615385 447.286153846154
"4138" 827.4 466.085399449036 263.264462809917 328.172619047619 430.720238095238
"4139" 827.6 467.338797814208 263.724043715847 324.329341317365 413.197604790419
"4140" 827.8 467.775 263.963888888889 320.060702875399 390.38338658147
"4141" 828 468.994565217391 264.896739130435 316.386996904025 369.482972136223
"4142" 828.2 470.608815426997 265.600550964187 319.093093093093 357.252252252252
"4143" 828.4 472.597826086957 266.334239130435 322.081818181818 336.078787878788
"4144" 828.6 474.352150537634 267.567204301075 320.932721712538 312.620795107034
"4145" 828.8 475.705405405405 267.724324324324 323.431309904153 299.610223642173
"4146" 829 477.800539083558 267.293800539084 327.525373134328 278.850746268657
"4147" 829.2 480.891598915989 267.273712737127 333.9625 253.303125
"4148" 829.4 483.339572192513 268.633689839572 341.813504823151 230.279742765273
"4149" 829.6 486.040106951872 268.855614973262 352.382530120482 210.05421686747
"4150" 829.8 489.951219512195 268.493224932249 370.107462686567 190.325373134328
"4151" 830 493.634210526316 269.021052631579 387.19512195122 180.289634146341
"4152" 830.2 497.846965699209 269.831134564644 406.40350877193 170.011695906433
"4153" 830.4 503.801608579089 268.627345844504 412.654867256637 166.153392330383
"4154" 830.6 508.983651226158 269.242506811989 418.230320699708 154.609329446064
"4155" 830.8 514.878947368421 267.028947368421 415.140672782875 138.544342507645
"4156" 831 519.097883597884 266.775132275132 414.047318611987 140.845425867508
"4157" 831.2 523.384210526316 265.118421052632 411.6 140.124242424242
"4158" 831.4 528.670984455958 263.642487046632 408.840579710145 150.046376811594
"4159" 831.6 533.20580474934 261.981530343008 396.693251533742 160.337423312883
"4160" 831.8 537.68700265252 259.16976127321 379.246913580247 173.16049382716
"4161" 832 542.733333333333 258.453333333333 365.302670623145 187.483679525223
"4162" 832.2 545.819628647215 256.994694960212 355.537091988131 203.412462908012
"4163" 832.4 548.843243243243 256.556756756757 345.766081871345 225.295321637427
"4164" 832.6 552.85254691689 256.764075067024 337.885714285714 244.337142857143
"4165" 832.8 556.622282608696 255.701086956522 332.194202898551 264.040579710145
"4166" 833 560.239247311828 257.158602150538 324.626822157434 282.565597667638
"4167" 833.2 564.275204359673 258.16621253406 324.72754491018 301.74251497006
"4168" 833.4 566.886486486487 259.691891891892 321.186390532544 323.766272189349
"4169" 833.6 570.920980926431 262.269754768392 318.315476190476 336.785714285714
"4170" 833.8 573.043010752688 263.14247311828 321.454545454545 353.210031347962
"4171" 834 574.732970027248 264.888283378747 321.821752265861 374.132930513595
"4172" 834.2 577.188679245283 267.490566037736 325.667731629393 389.434504792332
"4173" 834.4 579.049315068493 267.556164383562 332.578947368421 405.616099071207
"4174" 834.6 582.470430107527 268.491935483871 332.784431137725 426.934131736527
"4175" 834.8 586.237967914439 270.339572192513 334.709580838323 441.137724550898
"4176" 835 590.544474393531 270.474393530997 344.109090909091 449.845454545455
"4177" 835.2 593.706349206349 271.238095238095 351.910769230769 470.769230769231
"4178" 835.4 597.371967654987 272.956873315364 354.189189189189 492.135135135135
"4179" 835.6 600.98927613941 273.536193029491 361.376146788991 497.678899082569
"4180" 835.8 603.957219251337 275.082887700535 372.547987616099 510.439628482972
"4181" 836 606.2 275.805333333333 383.305637982196 531.949554896142
"4182" 836.2 608.743935309973 274.927223719677 391.018126888217 551.069486404834
"4183" 836.4 610.875 275.880319148936 401.978851963746 558.942598187311
"4184" 836.6 613.586021505376 277.424731182796 416.140718562874 572.601796407186
"4185" 836.8 618.126373626374 278.824175824176 431.015197568389 590.534954407295
"4186" 837 619.267029972752 279.465940054496 443.957957957958 602.018018018018
"4187" 837.2 621.516042780749 280.304812834225 462.586419753086 610.546296296296
"4188" 837.4 624.112947658402 280.63085399449 480.771771771772 622.453453453453
"4189" 837.6 628.02688172043 281.077956989247 497.628048780488 635.353658536585
"4190" 837.8 631.485175202156 282.183288409703 509.732732732733 636.099099099099
"4191" 838 635.123655913978 283.295698924731 526.743440233236 642.924198250729
"4192" 838.2 638.792553191489 283.962765957447 537.738372093023 647.113372093023
"4193" 838.4 642.261904761905 284.997354497355 551.763473053892 646.479041916168
"4194" 838.6 645.256684491979 284.697860962567 571.333333333333 646.897196261682
"4195" 838.8 646.890374331551 284.208556149733 597.431610942249 649.890577507599
"4196" 839 649.063324538259 283.97889182058 623.101492537313 655.191044776119
"4197" 839.2 650.775956284153 282.281420765027 650.953271028037 655.476635514019
"4198" 839.4 653.138586956522 279.404891304348 676.060606060606 658.260606060606
"4199" 839.6 654.511049723757 278.309392265193 687.20253164557 649.882911392405
"4200" 839.8 657.147138964578 276.228882833787 705.650943396226 635.150943396226
"4201" 840 658.806970509383 274.187667560322 729.072784810127 620.996835443038
"4202" 840.2 661.435356200528 272.266490765172 754.686930091185 612.437689969605
"4203" 840.4 664.633689839572 271.786096256684 777.317610062893 607.833333333333
"4204" 840.6 667.10582010582 270.230158730159 790.46130952381 599.85119047619
"4205" 840.8 669.848 268.402666666667 803.273556231003 584.723404255319
"4206" 841 671.548128342246 267.965240641711 816.092024539877 568.490797546012
"4207" 841.2 674.578125 268.6875 828.021671826625 553.504643962848
"4208" 841.4 676.538666666667 269.618666666667 834.778816199377 537.158878504673
"4209" 841.6 677.704419889503 270.825966850829 840.041009463722 517.457413249211
"4210" 841.8 681.333333333333 273.800546448087 846.873015873016 496.939682539683
"4211" 842 682.896648044693 276.078212290503 856.225705329154 474.23197492163
"4212" 842.2 684.873655913978 277.086021505376 859.594339622641 450.852201257862
"4213" 842.4 687.384210526316 279.442105263158 860.189910979229 427.083086053413
"4214" 842.6 688.212534059945 281.297002724796 853.278846153846 405.653846153846
"4215" 842.8 690.606557377049 282.185792349727 843.379746835443 382.939873417721
"4216" 843 693.402144772118 282.825737265416 835.952681388013 356.116719242902
"4217" 843.2 695.342105263158 284.88947368421 825.315151515152 331.293939393939
"4218" 843.4 697.698113207547 287.080862533693 812.438066465257 313.02416918429
"4219" 843.6 699.487870619946 288.215633423181 792.525423728814 298.937853107345
"4220" 843.8 701.887096774194 291.252688172043 772.504504504505 284.714714714715
"4221" 844 703.213720316623 292.588390501319 747.230769230769 275.122507122507
"4222" 844.2 705.361930294906 293.402144772118 722.279538904899 266.985590778098
"4223" 844.4 707.313065076994 293.827931713728 705.82603919476 271.842513773058
"4224" 844.6 712.59841619064 296.168138061986 705.249122346952 275.401677499151
"4225" 844.8 720.391486872936 298.545428629159 706.969532220325 277.036959943368
"4226" 845 728.384244726378 302.802098231039 707.962199732931 279.283719308198
"4227" 845.2 735.922673784257 308.52081410119 710.024122769808 285.215608217132
"4228" 845.4 746.567789164152 313.671316069087 716.402090079059 292.757000909642
"4229" 845.6 756.856336513369 317.203120748685 724.014683070419 300.006047694961
"4230" 845.8 768.475763668942 321.670061185767 733.396952323601 306.265379587726
"4231" 846 781.559302419728 325.627819034091 746.03080918266 313.28080418854
"4232" 846.2 795.963822112669 327.758789956197 758.79345063333 320.484273194048
"4233" 846.4 810.48137986389 328.788975327951 772.584730131783 324.888592499682
"4234" 846.6 823.289863494662 330.335331539845 785.117748024572 328.112242268455
"4235" 846.8 834.80164700004 332.163101549892 795.614093741813 329.513882140927
"4236" 847 846.451833114284 335.878826217115 808.918018253783 329.788507697917
"4237" 847.2 859.861090368664 338.130091737507 821.583026691889 330.908506491315
"4238" 847.4 870.951435808524 336.696246502742 832.789699095727 332.182087364281
"4239" 847.6 877.6022687997 332.820383023532 840.662121636804 334.848979497876
"4240" 847.8 881.282207441073 332.857237597734 843.903376280737 334.486075038001
"4241" 848 884.438117244492 331.344731820543 847.728188008607 336.462930475873
"4242" 848.2 882.030260983118 327.486533745334 847.631928801251 336.962416899856
"4243" 848.4 880.024576324248 323.618338888651 848.281929183658 336.079744171381
"4244" 848.6 875.891069056994 319.420810576992 848.675501853712 336.284737207945
"4245" 848.8 869.806533094814 314.140174629002 849.310982834605 336.326666866652
"4246" 849 862.98004546379 308.264221655805 850.966746461138 335.446454510254
"4247" 849.2 855.101937082052 300.091871143183 851.609917265567 334.188425932169
"4248" 849.4 849.020392341602 288.745207138438 865.655948036049 328.732080020122
"4249" 849.6 849.755221128801 286.374764029875 880.293816309881 314.821924579999
"4250" 849.8 850.026627218935 283.801775147929 886.193146417445 295.457943925234
"4251" 850 850.071216617211 281.142433234421 882.217665615142 275.615141955836
"4252" 850.2 850.03519061756 280.630498530066 874.371875000905 258.734375001431
"4253" 850.4 850.175128125867 278.308342190703 865.354776826135 239.403704217991
"4254" 850.6 856.337174310032 263.619952236601 854.960129760966 215.592523680411
"4255" 850.8 855.912213232651 242.519010247092 837.628535492161 199.273766558423
"4256" 851 848.043674280962 224.695300224895 824.929390646271 204.695317996482
"4257" 851.2 840.827367066542 222.646898696752 812.361329494516 203.404839450149
"4258" 851.4 840.112778237271 222.593736453048 811.975054902145 205.66734040981
"4259" 851.6 838.106471952061 222.794985022351 808.876869461189 204.460785190548
"4260" 851.8 835.489118224469 221.724786317626 806.498192045561 201.098777407249
"4261" 852 830.040090073711 221.045948303329 807.626904754862 194.432908159227
"4262" 852.2 826.346350243658 223.33799670944 810.731651088367 194.154238179874
"4263" 852.4 820.101342288848 224.008645077307 817.556969749237 192.059196259781
"4264" 852.6 819.667310250152 221.665522432166 827.024374605647 192.222285748146
"4265" 852.8 819.310464912521 217.591162530463 838.145970242138 197.11935875593
"4266" 853 823.8758491981 212.487481884159 853.224822541477 207.472049191133
"4267" 853.2 829.567160737999 210.609440162742 861.170180954439 225.245218743039
"4268" 853.4 851.95472861582 213.133705756995 872.173545027555 250.74522687285
"4269" 853.6 874.12834438491 234.330398650093 880.46710668278 275.522034902677
"4270" 853.8 883.189530827273 260.666007185609 885.766921740339 299.160740468524
"4271" 854 889.284126140914 283.819382658815 890.282616899604 321.706346317024
"4272" 854.2 895.372438416311 308.525654641564 892.011859207044 345.727254812826
"4273" 854.4 898.45734201005 329.60654461856 891.982470763761 366.726495836805
"4274" 854.6 898.68402252192 351.216016792355 883.75318663888 389.354854097315
"4275" 854.8 891.499820930589 379.327870795361 876.009809762798 414.828310264381
"4276" 855 884.985207357 402.726822356714 875.848046117323 437.823558878352
"4277" 855.2 882.566214220621 425.079947652705 874.822955712809 463.937110507703
"4278" 855.4 878.203401169812 449.443574701789 876.065984142965 486.742129967753
"4279" 855.6 878.083235333472 460.218229846885 873.590251652838 496.399532803996
"4280" 855.8 876.434873658305 472.348598530069 863.889870544315 509.302548673857
"4281" 856 870.938033865272 501.027936742595 842.945009130722 529.119265222438
"4282" 856.2 850.8104764749 531.500102077872 822.224724742256 546.33623452594
"4283" 856.4 827.236614022086 555.765258218566 801.433272282924 567.625545535354
"4284" 856.6 800.359067039718 582.600398253939 777.885808073032 597.041998540802
"4285" 856.8 777.843209087746 621.040302578578 759.32604509294 637.465933403763
"4286" 857 758.522344364499 650.175981315276 716.27426908042 642.953176153948
"4287" 857.2 721.399999967497 659.950000033472 680.030000219043 643.563333364481
"4288" 857.4 687.956200598853 660.482487072289 654.548131178622 645.734171765885
"4289" 857.6 664.642822933559 651.463709271072 628.415677861012 652.572128249884
"4290" 857.8 638.489347007257 645.972793396684 603.596786508982 656.75700867133
"4291" 858 612.612843912533 646.347387668142 579.787264991566 658.387549333412
"4292" 858.2 584.427011385342 648.581427956271 551.942753049174 658.444002999709
"4293" 858.4 560.003695083997 647.940144614046 527.934165483978 653.878432684143
"4294" 858.6 535.517300681589 647.521372223259 503.642990327829 642.320165126068
"4295" 858.8 515.430295526726 641.847857284581 481.444260067398 628.496042626801
"4296" 859 487.451027593615 631.306502122068 455.162941157546 616.000681458677
"4297" 859.2 457.464653884529 624.626136756383 435.779539225114 602.397440121551
"4298" 859.4 430.530661849333 607.045926054239 413.095963657164 580.791830143876
"4299" 859.6 405.605819080992 582.685287019412 393.545741837897 557.042636509314
"4300" 859.8 385.190794814718 559.452992023815 371.688835795499 533.911090694603
"4301" 860 361.165911694355 528.350458063856 355.126772332089 494.021637326246
"4302" 860.2 343.233399650186 487.470014174097 336.390371587811 453.206460590718
"4303" 860.4 335.789265548048 458.835806263411 326.254041670621 421.23372754616
"4304" 860.6 332.070536209675 431.403718946424 320.102627773909 393.480526452536
"4305" 860.8 327.983996309516 405.401784429352 316.378421513325 366.698555998001
"4306" 861 322.704805228578 383.08129188816 316.739382016162 342.540321283078
"4307" 861.2 317.381351777542 352.371726689118 317.250882910779 312.880123629749
"4308" 861.4 311.938541313301 322.34158489262 321.255523329357 286.677511802878
"4309" 861.6 315.195962523701 293.754766686369 327.748131193847 257.936143610529
"4310" 861.8 322.714162892359 270.362318125541 337.222818505909 233.733036317593
"4311" 862 334.159245762715 247.227457408116 351.415579801697 211.460171172592
"4312" 862.2 348.038338308181 220.071014146647 364.118276281724 183.534994611235
"4313" 862.4 358.35917385742 196.573491413639 378.501406110672 164.72569488257
"4314" 862.6 371.609235958491 173.901721818391 395.824271295249 142.429586378461
"4315" 862.8 387.503737446371 150.449177287253 414.47821902216 123.438303293144
"4316" 863 402.827952099014 129.372027373987 437.041493943014 104.637357707991
"4317" 863.2 425.416245061085 107.246518635405 457.966678586971 93.2743376108635
"4318" 863.4 450.9184768764 91.1541619205007 482.223203639372 81.4377090557229
"4319" 863.6 474.366051200029 77.8583487754707 507.639277361803 67.5320703256571
"4320" 863.8 491.156116297259 67.9740372450789 528.855200624392 56.9885647216047
"4321" 864 521.317753155423 58.4481558867775 555.300415020842 48.2726214743685
"4322" 864.2 547.257499179114 48.4930178803727 583.308792046871 41.9632383820676
"4323" 864.4 573.088765434794 37.3660937299238 610.743252843322 39.5831229000132
"4324" 864.6 606.343373698195 32.8979266930752 638.665297795523 38.1808012270594
"4325" 864.8 632.70700972316 40.2201989756528 669.175991599147 41.7092665244359
"4326" 865 659.615065152767 44.4954409689487 694.537593217405 46.8261101959208
"4327" 865.2 690.574293482379 50.4838847186379 725.245676360902 52.9798046793969
"4328" 865.4 715.833116078641 59.173537602489 745.404005515859 61.7489311741338
"4329" 865.6 741.619716684349 65.7549056231858 779.839421603483 78.937692459162
"4330" 865.8 777.253375572292 78.4296809828407 810.121761624454 92.6675696771192
"4331" 866 799.238141300849 86.6203568745332 830.591381763767 108.802226548379
"4332" 866.2 827.10690729961 100.613315546602 853.459856125535 129.037557189186
"4333" 866.4 847.957758317256 125.417253623781 873.250804565738 152.418651642822
"4334" 866.6 869.296905541849 154.972066168244 893.132791281523 181.190201969859
"4335" 866.8 885.237803438289 182.811326885069 907.098657623194 210.362927632126
"4336" 867 900.527476670413 210.295461812462 921.701302070463 236.588840162768
"4337" 867.2 907.395003234384 233.428333610541 923.559887185017 252.563781164479
"4338" 867.4 918.47897362915 266.492673929942 938.382934354865 284.47320630077
"4339" 867.6 928.198644735584 300.38571770261 944.352769222451 320.339696109246
"4340" 867.8 936.381578732364 337.921623480924 934.414584958118 372.02967337393
"4341" 868 930.41417591587 377.322180389335 912.804630076778 405.688672402878
"4342" 868.2 921.491573775508 418.32095158982 907.996755433334 439.51083074562
"4343" 868.4 920.118631856852 453.549474483516 912.46639706743 482.339596657566
"4344" 868.6 917.435821570593 491.454973855988 891.818823810908 517.520193957871
"4345" 868.8 897.620429513985 521.25958086061 871.158229460848 550.824813797375
"4346" 869 870.164381961449 550.587452356999 847.335075473245 579.032508270337
"4347" 869.2 849.594332575241 571.088185483466 820.681857268842 597.189246177433
"4348" 869.4 822.517735321461 593.045602872049 794.82685598231 620.229505124881
"4349" 869.6 806.811772292144 605.983413422856 775.180546999314 631.330838239817
"4350" 869.8 780.706206444816 621.95550546593 744.541010576626 645.308674774186
"4351" 870 757.975609127171 642.136199436677 711.316624364662 657.195183181273
"4352" 870.2 738.584306223823 653.781974903882 682.346764652383 665.501545867616
"4353" 870.4 711.185685245337 658.922844322757 662.179339076444 668.366691342928
"4354" 870.6 682.872593803217 666.863686127709 634.269896034917 670.974007907623
"4355" 870.8 642.569243728583 673.169069970274 604.95039361987 670.357677934048
"4356" 871 608.015879309138 674.493515493871 573.43900595741 667.407126515689
"4357" 871.2 590.384408343975 673.321344604768 549.554239476309 662.919457786725
"4358" 871.4 563.504244812907 663.716059372699 520.584564729236 654.840088669144
"4359" 871.6 529.809676312459 654.570880452472 494.491053853565 642.854178212625
"4360" 871.8 500.722776355599 645.811972048358 465.658617709944 629.564198293397
"4361" 872 475.407750491156 634.008341217602 443.307695082768 612.880520947797
"4362" 872.2 445.57453887091 616.822566063427 416.69367415852 593.054443604509
"4363" 872.4 420.653460845439 601.326535809024 398.542310581418 571.168311289588
"4364" 872.6 398.102004498612 577.324848033568 377.233464804229 546.666462533357
"4365" 872.8 376.499968242678 555.806376770747 361.181961003799 522.474154562832
"4366" 873 357.667674062434 528.279711209935 345.790493583396 495.793958672464
"4367" 873.2 343.407176695242 501.599925985972 334.060701318325 467.293820280657
"4368" 873.4 331.624989534627 476.162712809878 325.034538236676 438.184682537809
"4369" 873.6 322.835202021599 447.919346403263 317.131346954369 405.468856813263
"4370" 873.8 321.943116144666 419.391217098578 312.080530044492 377.53445864141
"4371" 874 323.035984357535 388.111031259546 312.057674476377 346.248362318237
"4372" 874.2 317.795410717499 355.980677786153 314.20581082124 315.408382799941
"4373" 874.4 315.302109357626 325.42483383248 318.220130429006 282.682560176762
"4374" 874.6 318.635328009338 291.122697565286 327.090133745527 251.390691165752
"4375" 874.8 326.526499009418 260.472681944547 337.905055126182 221.72566227885
"4376" 875 336.411829596268 229.083531625605 353.96476441404 190.924239083159
"4377" 875.2 349.192123996082 198.931248740536 372.392475255815 164.801935105992
"4378" 875.4 368.157590074287 171.725706490586 392.765763273597 138.99903809454
"4379" 875.6 387.508814293844 144.895980942032 414.39058767617 115.851342515204
"4380" 875.8 405.132382569246 121.999813000639 441.3912891056 101.536424173178
"4381" 876 428.788006741002 108.0952989804 469.946732851797 86.0542657100637
"4382" 876.2 456.807143166659 93.7943607069313 495.912234233739 71.859722940746
"4383" 876.4 481.527586842322 79.3601289118905 516.432623692964 62.1694267305648
"4384" 876.6 508.89128697038 65.7152232889003 546.49042555621 52.638280125281
"4385" 876.8 540.373179548829 53.4522992880407 577.63408733402 43.3780771632387
"4386" 877 561.880724874388 43.5418242232541 597.10121298266 46.7821790710368
"4387" 877.2 588.567812548179 38.3819959311691 622.29787863595 56.183447310134
"4388" 877.4 629.049358085813 44.5147359420538 650.759933072262 66.190745507896
"4389" 877.6 664.844261277298 52.0503060649512 681.594495469736 72.866621186254
"4390" 877.8 696.613411124774 63.2646468710342 707.088175698907 81.7964718137362
"4391" 878 732.041705522849 74.7627962364245 727.584436874967 91.1170879635271
"4392" 878.2 758.290138349367 97.429870589461 737.646492032174 104.625533865391
"4393" 878.4 762.789754755592 126.021033353592 742.520379474368 109.073226597496
"4394" 878.6 764.763754940148 130.040089346767 746.381146889111 113.244134655289
"4395" 878.8 767.253870110748 136.085263269737 747.680605759282 115.017782319619
"4396" 879 767.422231920151 136.617662941744 748.910071236743 115.796525797037
"4397" 879.2 761.966987680067 139.860186683929 750.037641181763 116.627596388722
"4398" 879.4 754.797633426797 143.367486338264 751.074433313671 117.906926452054
"4399" 879.6 747.08112975375 151.921473665098 751.720835724242 121.050505109446
"4400" 879.8 739.462428704868 156.783080798707 751.640989607398 126.730117346036
"4401" 880 730.764991026192 163.494638824604 749.982907790806 134.593483385377
"4402" 880.2 718.982190297806 167.474374084334 745.576296442199 143.668659784663
"4403" 880.4 715.747845954895 169.993570533391 742.917159039388 146.884905855184
"4404" 880.6 720.768334170891 178.070306345626 741.030042569318 149.178203590303
"4405" 880.8 729.121363747567 189.008660490376 733.533960928492 156.879162881086
"4406" 881 743.632790986073 189.385196836211 732.632128414875 159.455162505879
"4407" 881.2 754.834581942419 182.858144858936 731.978066990152 163.181758138697
"4408" 881.4 760.208171315843 171.231415242211 732.911404234449 164.492879897858
"4409" 881.6 760.792255741211 157.264402048514 735.023379129093 164.135245796167
"4410" 881.8 760.263515069339 141.234860485918 738.704138698151 164.092966735715
"4411" 882 764.329244035572 129.785724686603 744.294300561794 158.945235671693
"4412" 882.2 762.740376491887 124.078187973976 748.567063239576 155.732122612338
"4413" 882.4 749.226413706273 121.321754466172 749.00931173676 153.858799206723
"4414" 882.6 736.727223963049 119.18757039818 749.865269941466 150.486721673322
"4415" 882.8 721.074294232192 117.190945188487 749.753137252634 139.023875581307
"4416" 883 703.243144152857 112.484599642892 739.132802177598 134.173333005313
"4417" 883.2 685.592299715568 106.221773840698 721.619842365223 121.267652903379
"4418" 883.4 662.997805169742 98.0846153083326 701.71757536242 112.936777361362
"4419" 883.6 639.838316095123 90.6445395079349 678.420986833429 103.87374968279
"4420" 883.8 614.879366861935 83.6878245152489 656.045299278134 96.0492908928723
"4421" 884 590.588997568634 79.2384753388453 631.754881181969 89.0354611184067
"4422" 884.2 568.039703306651 78.7486193169699 608.503385877265 82.9473314763252
"4423" 884.4 544.245131626342 85.5653463628234 583.611661220652 80.2950853154749
"4424" 884.6 522.688196836768 96.6264267768504 561.275562347822 82.5909958878849
"4425" 884.8 503.578763352127 114.863847399525 537.5346037364 90.5545062227523
"4426" 885 485.477363630417 133.022876905939 517.648551913066 103.419252540482
"4427" 885.2 468.220831615952 150.290147857668 497.207776409486 122.90135807215
"4428" 885.4 449.047935734361 167.157556580573 478.312226427926 140.474310855013
"4429" 885.6 431.423463794801 185.954160785701 459.266691074791 157.724400690714
"4430" 885.8 411.924994555949 199.062268796835 443.827658132711 172.189959233972
"4431" 886 395.522012224726 216.414883584157 425.00628387254 186.339140996229
"4432" 886.2 388.173108321961 234.960391310978 409.059295999855 202.305704417379
"4433" 886.4 385.306210523958 256.219756861125 397.743478153138 217.134750917082
"4434" 886.6 386.98452920952 278.862727270946 390.152630045793 239.37095182886
"4435" 886.8 391.002113430375 299.539174808364 388.973278000429 260.578988730961
"4436" 887 394.964562115759 325.429007495056 390.597170142497 285.641090683004
"4437" 887.2 400.677173967177 353.248955091019 394.99492833553 312.99916346303
"4438" 887.4 404.0968501076 378.661258903677 399.308547758196 338.733613069477
"4439" 887.6 409.400955046393 404.567041198013 401.823897480145 363.828672577711
"4440" 887.8 411.551215789495 425.794275603399 405.806754436006 386.810197524084
"4441" 888 418.060422416667 449.12967042394 408.706635611643 409.143012203391
"4442" 888.2 422.233630276017 472.854420604107 412.77620930355 430.302803354586
"4443" 888.4 425.18410970738 496.931041083158 418.454896111252 455.309303468952
"4444" 888.6 433.476196259652 511.660372166574 422.732181555411 473.992993092268
"4445" 888.8 450.007065598249 529.31707122554 426.894425222504 494.025632451
"4446" 889 469.470858067568 543.74093572773 438.226621383054 514.94556928898
"4447" 889.2 489.516579406091 554.774341376966 454.228262132572 531.70966569991
"4448" 889.4 510.900952874519 569.552565584771 477.102794798642 547.128217853702
"4449" 889.6 534.793842307639 584.338268473637 498.211816045 561.882061763865
"4450" 889.8 555.966901816223 596.467934943808 519.800847481618 575.806201394834
"4451" 890 577.69195910093 606.711441861912 542.418790800319 590.160696519223
"4452" 890.2 604.442232676084 611.737838061039 563.88244752097 601.546571766872
"4453" 890.4 629.784320848685 611.961835498752 586.704080463758 608.134085771766
"4454" 890.6 655.462021882491 614.321157266091 613.473511498999 609.073370504694
"4455" 890.8 676.887718096258 612.715801341898 637.089263216324 611.690561422686
"4456" 891 702.263452864167 606.504289624545 662.261382418843 614.061187306815
"4457" 891.2 725.554396491119 596.31828330518 688.253312606222 610.269600068301
"4458" 891.4 749.828371517107 583.372354764155 712.656791528693 602.833328719891
"4459" 891.6 771.505633648044 567.987362650132 737.01881519667 590.304892331754
"4460" 891.8 790.246958312575 551.479890466044 759.396554375358 577.616152212196
"4461" 892 800.880804270891 532.467247171107 777.173704054007 563.134826769637
"4462" 892.2 812.412574773914 511.20043930042 793.580969597397 546.502959168964
"4463" 892.4 821.43103481294 487.760253572337 805.948886472375 525.820095750936
"4464" 892.6 827.359030696896 467.697545666089 815.294728670907 505.426377789467
"4465" 892.8 835.148910157401 444.960860540617 823.883513315457 482.522939590146
"4466" 893 838.115460785319 422.195331356336 828.177849183616 462.976819033855
"4467" 893.2 839.661489772762 400.774998571955 835.858781048897 441.903065297366
"4468" 893.4 840.658434456612 378.705400693701 836.413847792909 419.750279353479
"4469" 893.6 850.119138378815 353.44598363455 839.119148672368 394.750822708082
"4470" 893.8 862.148097809178 335.13357461825 843.794471153966 370.873336017682
"4471" 894 874.219435822736 316.038985292843 854.296125259771 351.736997363976
"4472" 894.2 880.704206624476 299.364967302076 863.951725807498 333.919831684112
"4473" 894.4 878.65155632736 284.865078999322 873.006492934833 320.698649726614
"4474" 894.6 868.811756759087 278.200743085039 874.618930132833 313.807514471684
"4475" 894.8 852.329979598329 262.845990306201 874.90122630297 301.975263134205
"4476" 895 841.22042165545 248.899438632371 865.092788082787 283.269266435466
"4477" 895.2 826.81528111931 235.402410860208 851.310422339694 265.508168762242
"4478" 895.4 805.885340803516 220.825247751533 835.678902765422 246.649101744868
"4479" 895.6 784.873963120005 205.628962491985 816.990406265721 230.299427018167
"4480" 895.8 759.715377416272 194.854121215717 796.233622767468 214.789698660296
"4481" 896 736.807567378553 187.956557074557 775.567542009961 202.301473086228
"4482" 896.2 712.813905132017 185.162685233081 751.070400233559 193.633300141176
"4483" 896.4 688.735780802454 183.350965545477 730.368171864122 188.15096402413
"4484" 896.6 667.389280007091 187.297737824292 708.282976101042 187.107946586238
"4485" 896.8 646.635941312933 189.938227109671 685.211481079781 186.103649009345
"4486" 897 628.042645549311 187.16866543373 666.708976331703 187.190969647985
"4487" 897.2 608.698588247162 184.128384493544 647.32109590485 186.991610282971
"4488" 897.4 595.569600954164 182.484790433375 632.965559582752 186.360490823542
"4489" 897.6 594.02063065672 177.272022196014 630.34200376283 186.786396885915
"4490" 897.8 592.362788700746 173.606493163439 627.396324492471 185.783785380576
"4491" 898 584.386129111638 160.800537924022 620.219255586255 183.009587503135
"4492" 898.2 577.681620737317 147.739117921327 607.718332008512 174.949443839656
"4493" 898.4 568.266668723967 131.980501125036 594.67163391977 161.155025589119
"4494" 898.6 555.722548238415 117.364411857191 581.592092499674 146.727284727528
"4495" 898.8 541.245931482104 106.122849054317 569.811439053569 132.989106550971
"4496" 899 537.311006645105 107.521702794599 566.988917256303 126.905130184549
"4497" 899.2 537.641058941592 115.855826970221 567.889548249788 126.485253625445
"4498" 899.4 532.625979492122 126.724203321782 566.958246491642 126.087141499527
"4499" 899.6 528.465040580053 138.816630980274 557.309239413914 123.864983147545
"4500" 899.8 520.28471409115 159.758730846709 546.706094661428 130.260401723342
"4501" 900 510.804426696023 179.68984056719 531.719635249329 146.455440881983
"4502" 900.2 496.793440598056 201.358264337591 519.538266351419 166.301071545062
"4503" 900.4 479.831790399652 216.7441489833 507.483857127152 187.164564754401
"4504" 900.6 465.908758256141 232.982974045338 492.945419994427 205.183650019809
"4505" 900.8 457.363467102419 245.454408041842 482.961980867496 216.02166969227
"4506" 901 456.1485543869 251.881673629767 477.530647629974 221.678490665628
"4507" 901.2 463.368639890198 255.799327887724 475.394649557533 222.472647702399
"4508" 901.4 476.724390233258 261.032532338327 470.822961632134 228.503017439666
"4509" 901.6 494.665082544006 272.791058315444 469.566216824069 242.214979007027
"4510" 901.8 507.040512496316 280.656665497609 480.320372010629 252.914733107678
"4511" 902 518.597918902772 294.060244688776 493.502807953797 263.872594793358
"4512" 902.2 529.704946385857 312.471209958362 507.105643744998 280.201408959117
"4513" 902.4 539.189677143991 332.257933921876 518.145109254693 296.615098916648
"4514" 902.6 548.350564619241 350.468982542767 528.14295789938 314.261854612777
"4515" 902.8 563.489299747755 368.831573772317 537.953498297019 332.546016861597
"4516" 903 575.015266110582 382.202398287903 551.157403842634 350.716502468122
"4517" 903.2 587.731519657434 399.935536567669 563.352584958982 367.487369731354
"4518" 903.4 604.200226589699 417.670834284808 577.956831985233 385.813812200229
"4519" 903.6 619.291405308366 427.645274563549 590.533418703769 401.775190278576
"4520" 903.8 639.93662540793 440.440100037481 602.529751597678 413.702051949331
"4521" 904 658.925923198726 446.281691218901 621.805686128352 427.938609107406
"4522" 904.2 679.075874200012 449.61142033292 642.200014614436 437.508967837046
"4523" 904.4 700.77928908062 450.50141068772 660.994633809221 444.963874531755
"4524" 904.6 724.330342336053 450.182134089668 683.239610886197 447.580506666127
"4525" 904.8 750.654199118167 448.874664540267 708.167540268499 449.9592326734
"4526" 905 774.896051854008 444.703978573771 732.924842624471 448.674470794525
"4527" 905.2 797.879020217109 436.637219158577 759.817943685008 446.732800102223
"4528" 905.4 825.167155618558 430.060892976215 785.245931793677 442.068401090332
"4529" 905.6 845.816419897147 425.489624852076 807.795445222049 434.188956398253
"4530" 905.8 866.197452575443 426.706240341237 827.040103385648 428.488738642106
"4531" 906 877.991751649437 427.865963444587 840.379496250115 425.805829341757
"4532" 906.2 880.143309817697 420.235031183896 844.521723457285 426.075896528106
"4533" 906.4 879.913743125392 409.123283281009 849.28885443864 426.387772364449
"4534" 906.6 878.975335787453 390.275149379843 863.313828303169 421.840305484269
"4535" 906.8 870.11026171029 367.626127639404 870.39215488197 406.918948766776
"4536" 907 863.733787369971 341.985977778262 869.695562743191 383.495966460407
"4537" 907.2 859.105571683567 320.462934024158 865.739374242342 359.472712004539
"4538" 907.4 859.770574278409 294.693983897724 861.028914026839 337.381627329455
"4539" 907.6 864.000682194721 271.364748854252 859.763963094513 313.692297132217
"4540" 907.8 870.642453226234 252.219727334808 859.399318885007 290.394396600988
"4541" 908 870.86540621704 235.795548956246 863.369222644606 272.912591871883
"4542" 908.2 859.468097347762 224.246268983154 864.412656703926 264.629326423517
"4543" 908.4 841.407737835504 212.453708807449 862.580945168465 245.826899182928
"4544" 908.6 822.533180747703 203.090199183546 851.499850468772 228.563635738314
"4545" 908.8 797.734654343147 195.941429218315 834.937601776592 213.769632629974
"4546" 909 776.309809249839 186.454208856198 814.452530240149 203.209988654467
"4547" 909.2 752.936188400833 172.540252226905 791.498076401205 193.768739603738
"4548" 909.4 737.570135024597 155.966849468593 771.923026805137 181.441167464798
"4549" 909.6 727.585738356333 142.868847897085 755.074659233292 172.879462115788
"4550" 909.8 716.163973821523 125.008686753703 738.401352103273 157.494067444864
"4551" 910 703.173195567519 105.539318312297 724.746359468423 138.874978710953
"4552" 910.2 688.026659676393 95.8674615373817 714.854481652357 123.10239122157
"4553" 910.4 666.847650966103 94.6943348056812 703.243828775065 110.997851029293
"4554" 910.6 643.209212896725 96.3916626632103 685.252788034335 100.96168824289
"4555" 910.8 621.318810912433 101.452513808862 663.156943053076 97.6752636526617
"4556" 911 606.876443324397 103.716858157488 647.661929275681 100.164675066018
"4557" 911.2 584.650058339983 112.470575426901 630.09571157322 101.661209050647
"4558" 911.4 564.818087501714 123.201519548028 605.637703561873 105.027424443848
"4559" 911.6 549.173843920007 135.772382344983 582.729263199849 116.040617658588
"4560" 911.8 529.047155037904 149.353034914606 564.305869377182 128.586652350384
"4561" 912 509.973892244473 168.968245082501 542.308961291166 142.877991451698
"4562" 912.2 491.470574846271 186.308288534418 521.356872578839 159.721711550335
"4563" 912.4 473.620499635014 208.673521526508 501.634154564574 177.523685346632
"4564" 912.6 458.574539266752 228.263308609758 483.931696247671 197.848922330545
"4565" 912.8 453.571844556934 249.615357225708 471.003670999358 214.850482215383
"4566" 913 450.713430561026 271.979334944531 459.902822344579 234.064195762518
"4567" 913.2 448.204973726144 293.178950697961 454.939905319708 254.196610292624
"4568" 913.4 443.501127328369 315.440295314568 451.405569009814 275.759795521526
"4569" 913.6 446.272324440943 340.455640791651 446.489786526638 298.162275485108
"4570" 913.8 452.04924903446 362.807486279287 445.883773902344 322.326774133469
"4571" 914 462.24685658968 382.472259563811 448.157559546271 345.548721518186
"4572" 914.2 474.904915573134 402.25220642763 455.509070190911 366.523435015507
"4573" 914.4 485.866961646915 420.092209166473 464.970760724261 387.234284444699
"4574" 914.6 504.042788263671 436.97505537764 474.992404161633 404.600472061283
"4575" 914.8 516.380558417388 449.428291347837 490.049688252305 420.966465207965
"4576" 915 533.949577900325 464.288273696149 499.790224148437 433.28206157021
"4577" 915.2 546.904798485768 475.513748434568 512.71286179122 447.759709997214
"4578" 915.4 559.128512916992 484.124859592663 528.542060964247 461.199028644672
"4579" 915.6 578.902498239924 495.878374758831 546.035349777658 472.551600850629
"4580" 915.8 598.279775081264 509.280813810751 565.122382181797 487.953035813827
"4581" 916 621.160208746508 515.279560288649 584.606512566145 501.142829688471
"4582" 916.2 641.090599706079 516.258921252734 601.274216294192 508.698888825177
"4583" 916.4 665.42678548765 516.071019464714 622.553514775555 514.214487546792
"4584" 916.6 691.031721753474 512.776981002818 646.911693827572 514.310702716046
"4585" 916.8 712.669596791758 505.524612644553 672.670444118279 516.873020681067
"4586" 917 728.391634677909 492.535629274663 694.435317814036 510.151128502098
"4587" 917.2 749.673586472042 477.266235351944 716.670325264971 500.700692424818
"4588" 917.4 765.19139210164 459.970493632101 735.834335961327 488.124400028984
"4589" 917.6 779.566269384132 441.221112857597 754.407636201542 472.657025979374
"4590" 917.8 789.824439690501 424.04858413074 768.100902509088 456.125838646402
"4591" 918 799.133969690462 402.507173859383 778.449114848783 439.064189893274
"4592" 918.2 806.59821999044 379.547623010894 792.194660675755 419.199454012951
"4593" 918.4 809.788472512335 354.716614624358 802.182495116444 394.84186840408
"4594" 918.6 809.299875486117 331.849811046805 808.664917557754 372.060007664072
"4595" 918.8 802.321783851706 308.814057015542 809.143632901156 346.635826054216
"4596" 919 794.346293889835 285.722314370444 806.477436451333 324.063091061283
"4597" 919.2 783.293302844048 264.31399262195 799.174273876456 302.512656382234
"4598" 919.4 773.058986887483 242.966402419219 791.609069465485 279.914489048355
"4599" 919.6 756.739707967773 223.391203121047 780.268068265217 257.923805287944
"4600" 919.8 743.038226283852 202.901444221023 767.079190791801 237.795335507648
"4601" 920 726.611840361643 181.775779579416 750.390164216801 216.160712667376
"4602" 920.2 713.88144900918 160.630080668161 735.627243146199 193.052160580591
"4603" 920.4 701.563365474063 135.197545984328 722.330516494512 173.463733128806
"4604" 920.6 696.641142136069 114.092758000443 710.827333748419 151.937573263271
"4605" 920.8 690.979582106339 96.6304327267824 704.210763954665 138.193668498777
"4606" 921 679.664426125712 82.3629058454179 696.725602287422 117.506112711208
"4607" 921.2 668.905581112874 77.6482007778802 692.46582597899 106.064027560688
"4608" 921.4 652.17219255035 78.3470435240481 687.928297869529 98.8023376245373
"4609" 921.6 634.092292769837 77.6785409266211 673.837493389738 87.7638886835285
"4610" 921.8 617.454870780131 77.7291586351102 656.416096544394 82.6069036460527
"4611" 922 591.817671894058 77.5528339672389 638.034345299338 80.2515689653517
"4612" 922.2 571.703611977574 78.5005027952794 613.43250682764 78.598847325859
"4613" 922.4 548.072531832054 78.0795329057386 590.314110325949 78.269122689198
"4614" 922.6 525.792860419967 78.3239000008316 565.520035128836 76.9885094558231
"4615" 922.8 520.727912557212 75.0478684382764 556.649489623337 76.272712757777
"4616" 923 525.570634321431 79.2654970514719 559.109453683304 76.5708221404668
"4617" 923.2 531.50895597115 93.1128307874895 561.407650379722 77.8916456906823
"4618" 923.4 534.218330667067 111.445369075003 558.530210606624 79.5077367715928
"4619" 923.6 534.801183487042 127.532642746775 550.342374715618 89.2730280749264
"4620" 923.8 532.061528141178 144.982660467137 543.01938367311 106.319460673046
"4621" 924 529.024068328631 166.83579330926 538.754234355607 128.322125901655
"4622" 924.2 520.891695091199 189.337618926574 534.732924052643 151.691223312623
"4623" 924.4 517.29720799656 213.229515355899 529.106639118881 172.129220464205
"4624" 924.6 516.717154491483 231.720126707937 522.414727944613 192.212789147052
"4625" 924.8 516.107256056745 252.310744138225 519.626229711288 207.896145790793
"4626" 925 511.921596199568 273.185145651616 519.615877013692 227.231001036169
"4627" 925.2 506.426648320383 289.495241267713 517.188714731468 251.781738407771
"4628" 925.4 502.750560377495 307.043931177461 514.248660423529 265.267488695803
"4629" 925.6 500.204772384389 327.656530586709 507.585246786005 285.827185020068
"4630" 925.8 501.054433396167 344.062278639261 504.652011130038 302.395959198714
"4631" 926 501.255019384385 368.750591017383 503.191164711444 321.307260917619
"4632" 926.2 501.395670079628 391.051783698522 498.264988796186 346.787598213281
"4633" 926.4 499.125010143641 410.110798969962 502.468669002889 370.589276295025
"4634" 926.6 493.189104954123 437.626618573994 503.814803112361 395.844451992207
"4635" 926.8 487.996068373127 459.438937288874 498.285062094697 421.11476283781
"4636" 927 474.907877335986 482.407953549983 492.36399570213 444.671075400579
"4637" 927.2 462.639522985349 504.30870351963 483.542486158628 468.839240502865
"4638" 927.4 455.533943998787 527.946983126194 469.540534903762 490.266186252598
"4639" 927.6 453.992517892944 549.768900418134 461.618386884332 511.659949096663
"4640" 927.8 461.554126208629 561.028358525265 458.77535331576 522.629369612867
"4641" 928 476.385745264113 574.127827145163 456.716090988036 538.744430314937
"4642" 928.2 495.110874098481 585.090668047199 466.045481193361 555.841598668635
"4643" 928.4 508.921543488303 593.809214309625 478.742164997469 569.420496164502
"4644" 928.6 530.969013286411 607.434633777083 493.503992165899 581.967723497211
"4645" 928.8 550.920030053607 619.082481162936 514.913679050554 595.28111199679
"4646" 929 563.653439648788 629.25266476818 531.496283961561 605.907986599414
"4647" 929.2 582.067735146302 643.531629744726 548.733047205732 616.946035183741
"4648" 929.4 602.927825850267 648.105789504576 566.834385258798 634.455559747294
"4649" 929.6 625.70541944197 651.032000872444 584.59220388403 643.193848151471
"4650" 929.8 646.290188600706 653.147142764933 606.117186777213 646.087324142313
"4651" 930 671.06261030674 651.246115022331 629.100396997336 651.160219332924
"4652" 930.2 694.909612318904 650.982213086736 654.366748198126 650.556234024957
"4653" 930.4 716.455388792946 645.757035670201 676.888820888044 650.153362373983
"4654" 930.6 738.795637849498 640.78020719286 700.376677696418 648.210591461528
"4655" 930.8 757.683304725157 635.064564969878 720.220522874765 643.871016254668
"4656" 931 763.440419682734 621.14534648963 728.158124605408 641.314541052881
"4657" 931.2 771.982108687206 607.99759802375 741.557532408053 633.548518803824
"4658" 931.4 786.671369229491 589.359501416845 756.247089937546 621.639257179401
"4659" 931.6 798.742437382152 575.02261765956 774.486835214865 604.097144820007
"4660" 931.8 813.259156866775 558.232310140243 784.968286457089 590.525283619867
"4661" 932 830.649182479213 540.031859935438 802.383229400823 572.704901846428
"4662" 932.2 843.181539635776 519.110712137602 822.980368303219 553.861702755095
"4663" 932.4 855.693916203088 502.723807207384 833.935530780265 534.378894309616
"4664" 932.6 871.340487584086 482.527186629797 846.400903251262 514.181721063567
"4665" 932.8 885.449098597342 463.051591566849 859.893452184005 496.642335186596
"4666" 933 897.675715100293 440.450986599405 874.508510347877 478.137658422521
"4667" 933.2 903.66164211061 418.187824256139 888.939605370568 456.169998932406
"4668" 933.4 909.676384052714 393.940980420767 899.668093282452 432.742180534548
"4669" 933.6 910.534658034836 370.108890219189 904.767003711921 409.431430471509
"4670" 933.8 908.966782480204 343.583791239148 909.574917010928 385.484789854282
"4671" 934 903.419284307423 318.317899142636 908.55766111805 361.659317072657
"4672" 934.2 900.155919958879 297.495032066841 907.613062738535 336.326791111593
"4673" 934.4 888.97385167051 273.835827185473 903.59848882036 312.998646023668
"4674" 934.6 881.943988562981 250.20680689307 896.055095314758 287.754353630596
"4675" 934.8 870.876139555341 227.621625086137 886.664235468341 265.439385835592
"4676" 935 865.788022466718 202.909241457561 877.188642512432 239.596157069357
"4677" 935.2 860.048038362498 179.23488294733 870.110724833576 222.276841630655
"4678" 935.4 852.377211262361 167.013049780997 865.79862776617 203.988132057902
"4679" 935.6 836.603295607644 161.475651770305 862.049066196418 193.889590280449
"4680" 935.8 814.129714326934 154.164838139505 850.57195716326 177.012592109872
"4681" 936 797.021023197297 156.540653004858 833.266645998466 164.858327014555
"4682" 936.2 775.328907171962 158.602973906297 820.80045661515 160.738095203643
"4683" 936.4 759.611954278306 159.063018603229 801.468565174344 157.519278382556
"4684" 936.6 743.233335588571 161.763765719308 783.918542388881 158.032352874088
"4685" 936.8 720.580836761203 166.267356929407 761.273065271234 160.532537409137
"4686" 937 697.726742881686 168.227260244594 738.432600315961 163.836764989811
"4687" 937.2 676.634285475062 174.26899632659 714.291459421599 165.240868925166
"4688" 937.4 658.834746503999 189.359647509512 693.613902177705 168.979482692231
"4689" 937.6 643.657879871849 205.890080784495 676.31651518327 179.170311487926
"4690" 937.8 630.519465556416 224.15158735275 659.555474659467 193.012912365722
"4691" 938 618.986762934482 239.054683866633 644.593744210426 208.63367309748
"4692" 938.2 602.268887037028 260.397047483723 628.752759926885 225.898153686123
"4693" 938.4 594.282388981538 278.526757701559 613.277334114213 243.397257116962
"4694" 938.6 579.28319680323 298.658234991898 602.529800590338 262.70117638794
"4695" 938.8 570.254799156234 312.255752033283 590.987761389008 279.30071714429
"4696" 939 563.27724077694 333.918925454479 581.309728753911 295.416710670825
"4697" 939.2 554.945014363303 357.832203993558 566.532374916338 317.197765515835
"4698" 939.4 556.165560735303 380.165962856696 558.72333109995 341.922396418498
"4699" 939.6 558.575596589474 405.710078129168 555.344375285122 365.671275655245
"4700" 939.8 565.976033788578 434.264011344622 556.82802977262 391.015385208556
"4701" 940 572.002926322489 457.33010979703 561.076080999445 418.021200032556
"4702" 940.2 582.76237156786 475.289228569743 567.392800115678 438.892091832547
"4703" 940.4 597.238471019632 498.712674310772 574.898282467566 463.188222791299
"4704" 940.6 613.187899641555 520.959509530632 589.545690339059 487.167679190219
"4705" 940.8 625.333199954781 540.367051704044 603.980373773331 507.166636483148
"4706" 941 641.279422034545 563.838937317386 617.64863869352 529.177155335277
"4707" 941.2 650.868229189226 582.973235061925 631.743457354549 549.457619366045
"4708" 941.4 665.334793566179 602.756624812505 643.975979046392 567.696028374128
"4709" 941.6 678.746559586335 621.518147932169 655.643124108188 589.834204066086
"4710" 941.8 696.419329739924 632.318392962056 667.15237516919 606.287138339233
"4711" 942 711.928339691039 634.124698525023 678.658738935797 621.029145594179
"4712" 942.2 735.92382613344 635.077391229185 690.313870777336 628.898474113804
"4713" 942.4 753.631537276225 630.935337868384 707.999111093405 635.830606653266
"4714" 942.6 766.598472533474 623.378101225895 728.416995978865 632.645063794074
"4715" 942.8 781.9074171665 613.765834341267 745.228147027497 627.08795435432
"4716" 943 797.92576957037 599.764800456326 764.298273868778 620.421081851332
"4717" 943.2 814.478116242932 583.623142668185 781.981207628655 612.03506599369
"4718" 943.4 827.23802498213 573.597596300175 797.694642178225 597.201235106056
"4719" 943.6 847.817347739985 561.884649529242 811.759084796316 583.529371574345
"4720" 943.8 859.95037812082 549.665411034279 829.50981823141 572.081129788363
"4721" 944 873.748410104859 531.284748830666 846.216344353652 559.183017918559
"4722" 944.2 891.177666394342 511.685056995623 862.579264391599 543.986499016593
"4723" 944.4 897.260013914214 495.396395718971 876.433114702148 527.637389920907
"4724" 944.6 903.587543860854 472.81928630176 886.119681670354 512.795256515478
"4725" 944.8 912.299451462659 449.768490017218 898.278641111217 491.555585653829
"4726" 945 916.968325761228 433.812154686284 905.254576014038 470.875840931844
"4727" 945.2 917.820395191881 411.647518571739 909.811854281017 454.617280238062
"4728" 945.4 917.067118819854 396.596860107476 915.221135193653 435.840104359905
"4729" 945.6 915.499262895466 373.664208196484 917.647461555263 415.800813532118
"4730" 945.8 909.200277686879 352.200718347289 915.389409091309 393.680523665871
"4731" 946 899.47069410767 335.568711996057 913.242449837121 372.594753051839
"4732" 946.2 888.508145166548 318.377866474402 908.399453794373 355.004412042257
"4733" 946.4 875.358197992378 296.884293297181 898.975403698287 335.793776415848
"4734" 946.6 866.646227749237 279.26712484423 888.653185050051 316.147062655786
"4735" 946.8 857.968971538433 274.042867345827 883.251739495518 303.977512921223
"4736" 947 841.325251500637 261.571770533238 875.619652804277 289.664726673868
"4737" 947.2 824.006507738004 249.071607105637 857.519411108996 275.309033513323
"4738" 947.4 808.315009966464 238.363796321329 840.289706616649 261.636718647761
"4739" 947.6 787.063803411032 225.386162553541 820.841380740564 247.311735833929
"4740" 947.8 765.84970464839 214.195007528655 800.721799732516 234.03765721495
"4741" 948 744.852287806563 205.400079353292 780.296571429415 222.663400540523
"4742" 948.2 719.652277593926 202.220634902889 759.036585435354 212.030185643482
"4743" 948.4 695.318888607728 201.081590875877 736.049789387253 204.621288385231
"4744" 948.6 670.990811300038 203.834137281085 713.496425903877 200.230726221403
"4745" 948.8 654.520764168728 209.477497476476 691.510498583294 199.080664004502
"4746" 949 626.727978683145 218.313244937512 675.428365663986 206.989403893352
"4747" 949.2 605.928267312151 225.542481645252 651.281056356112 210.154128117843
"4748" 949.4 585.459373170551 233.502451179478 624.727553140909 217.219562825696
"4749" 949.6 565.8706179023 244.712473054563 601.130699764611 226.495447172306
"4750" 949.8 543.623983069535 257.892580264691 578.841644929563 238.281777653892
"4751" 950 522.952785158175 275.2832128862 555.421027909049 249.385336096467
"4752" 950.2 503.469745774284 294.144185365773 533.431719334393 265.921007485557
"4753" 950.4 490.373405282435 316.038904747209 513.210898235515 284.263884451766
"4754" 950.6 480.131602677634 343.027702726365 495.95590323283 303.481780685384
"4755" 950.8 473.551409058675 366.833298586357 486.433604922072 326.827853795155
"4756" 951 469.106078417724 393.997718590123 476.691854328368 354.070188132688
"4757" 951.2 465.679523399279 420.72281939491 472.076374688839 380.193793603233
"4758" 951.4 465.19283242352 451.127763571875 467.216394417361 406.450705165
"4759" 951.6 469.505264784919 474.138899100666 466.25039728087 432.406916697368
"4760" 951.8 473.550121560206 501.336001271044 469.712745072474 459.314378651162
"4761" 952 478.938014326718 527.633526344698 472.381359371453 488.152274806525
"4762" 952.2 488.795286768279 551.470597936093 475.448887015535 513.234275145463
"4763" 952.4 502.072477723734 579.710529015322 484.076763080323 538.988685317693
"4764" 952.6 511.352350326121 596.597309334533 494.22246662348 562.868296644451
"4765" 952.8 527.622792460822 612.661491330393 504.042722323923 580.837761368918
"4766" 953 546.404260430303 630.628885518429 516.443599563536 601.654884445995
"4767" 953.2 565.271958238343 646.194454967555 534.051974403286 618.577432361786
"4768" 953.4 584.990894481586 655.600317654752 551.437807111733 634.164578367685
"4769" 953.6 604.969033655562 654.624258918047 568.056990136648 646.503422971931
"4770" 953.8 631.981999061468 653.499589300835 590.909536117705 654.175367754959
"4771" 954 658.59757084855 649.199973758747 614.60812686108 656.641413768046
"4772" 954.2 675.214950297813 643.558464454433 637.295823026157 652.79596714495
"4773" 954.4 697.205885126464 632.126195416514 659.569449077542 648.096191517715
"4774" 954.6 719.334031051051 621.781673817814 681.854503437432 639.65931348862
"4775" 954.8 738.246011058046 606.107768915821 704.457606791028 629.829926414228
"4776" 955 751.929046088404 592.724577212397 723.295012938856 619.026817535551
"4777" 955.2 770.913297397736 573.133439443514 740.975873208161 604.787756103572
"4778" 955.4 780.908625388418 554.89680956836 757.462583246447 588.755236444231
"4779" 955.6 789.719269935119 533.446661039317 773.512818042194 572.53216242325
"4780" 955.8 795.866290710216 513.202729062593 785.579378878495 551.924037962603
"4781" 956 802.021863951164 490.183705614989 792.791123465066 530.614915376909
"4782" 956.2 804.339150725114 466.457551015719 798.812172414298 507.269548961611
"4783" 956.4 802.807774226944 443.787319986695 801.943172200016 484.240691604685
"4784" 956.6 796.632312104706 421.159437682914 804.153084571809 459.89733122132
"4785" 956.8 790.152112160531 395.642738428164 800.733904090914 435.500833854476
"4786" 957 781.201616614053 370.546997410633 794.79743459175 412.386422425732
"4787" 957.2 771.596240220459 354.910683668048 789.26926729112 389.937048901352
"4788" 957.4 757.216097439679 336.325105032326 779.256528021267 370.673664196145
"4789" 957.6 740.468317329003 313.830726191207 767.377151067603 348.966277974404
"4790" 957.8 726.021248852252 298.564977743399 752.233029342936 327.667127411533
"4791" 958 708.337554472385 276.933190099498 737.019459072682 311.769686625024
"4792" 958.2 693.18809999145 257.975686595437 718.378837936831 290.901627710329
"4793" 958.4 680.582252438885 241.299242366299 704.91129603299 273.09895678993
"4794" 958.6 662.133431254374 221.030548324289 689.075338535432 254.025849758502
"4795" 958.8 647.239611911367 207.0150929823 675.817648042554 235.876141258476
"4796" 959 630.461669683451 185.668655914521 659.227019786749 219.150821274705
"4797" 959.2 618.594684746277 166.516999138293 642.678720158068 199.876296224544
"4798" 959.4 610.418946477149 155.105141671854 631.773390955077 186.083422079198
"4799" 959.6 595.287615544085 143.778726078511 624.097529989735 174.367783503408
"4800" 959.8 579.004562636395 134.121790555065 608.772306482686 158.980341856433
"4801" 960 556.793677357644 129.986567234116 595.765397652881 147.834197875547
"4802" 960.2 538.860551496932 127.965729304018 577.306991966273 136.703687929366
"4803" 960.4 517.530850174219 128.022346521179 558.868258595411 130.668306432226
"4804" 960.6 494.006050852784 134.618254243756 536.653556144681 127.662603579418
"4805" 960.8 473.938053830076 137.490463137936 513.946525426477 127.896296696012
"4806" 961 454.131355515319 144.640071380334 494.029805092037 133.816441499265
"4807" 961.2 430.435449708247 156.847353053834 472.464568271004 143.150950288115
"4808" 961.4 409.608034647384 170.747543847638 445.121281093039 149.286770039373
"4809" 961.6 394.874022111519 188.940837355111 425.897418172207 160.960603599059
"4810" 961.8 387.574725900795 211.190973596435 407.404895844052 175.684700804398
"4811" 962 380.536922256084 236.06521280194 394.272316227671 197.218617844727
"4812" 962.2 379.100947492085 261.198102883962 385.95357120954 220.964146981072
"4813" 962.4 377.09630047244 285.692710380659 379.857653763415 245.150153072244
"4814" 962.6 379.924186749542 310.380523212688 377.391452954174 267.384983836059
"4815" 962.8 385.189287343413 329.618930486845 377.271105322854 289.795606063532
"4816" 963 398.593241658473 346.880516868023 381.134344680262 309.746329214642
"4817" 963.2 418.057788895713 364.740060634206 387.697915001513 331.770204453851
"4818" 963.4 433.718317926647 378.094688021665 403.09330868546 350.061381512941
"4819" 963.6 450.306377380523 385.098088329867 416.90108933835 362.301107515996
"4820" 963.8 475.627698941153 394.715345044763 437.876933737808 379.379601299499
"4821" 964 496.883556685423 403.101246127485 459.80583293856 388.04297291688
"4822" 964.2 519.946300598756 411.855475097272 483.671074741937 396.802349590256
"4823" 964.4 545.869086531361 422.839756874989 506.378804731457 408.70523672818
"4824" 964.6 567.284450007534 432.301775213078 529.66785365332 416.710026876949
"4825" 964.8 589.178431638519 444.858778943586 552.892438711395 424.387205694377
"4826" 965 609.303184368048 453.124539517545 572.714549012023 434.280430266897
"4827" 965.2 632.225268463418 463.879401454651 594.957918740806 446.526907897744
"4828" 965.4 649.841358446222 474.190091962759 615.06928356461 454.558441358064
"4829" 965.6 659.558298684629 487.290675792195 627.262407197891 460.574557506382
"4830" 965.8 673.683196078925 503.374648727567 643.713067293281 472.625892100958
"4831" 966 691.676994601928 507.084771664301 657.253184183085 488.240903950865
"4832" 966.2 712.495542974055 503.065850309904 672.227036203403 502.002354269765
"4833" 966.4 731.484529764316 499.342329274293 692.440452650333 511.754767908288
"4834" 966.6 748.832331093092 498.242766561208 716.977704385551 511.106516288692
"4835" 966.8 767.617950028583 497.381517989043 736.33466788658 507.828103760475
"4836" 967 791.986976244902 492.573213090943 748.442611389659 505.146237281033
"4837" 967.2 803.810349184601 481.566100990469 763.503687624421 496.436263996167
"4838" 967.4 807.821661038876 470.626951152088 779.774677034217 494.419292020893
"4839" 967.6 818.819182887661 446.923925783679 796.207230020788 485.757631503771
"4840" 967.8 825.815947793156 432.578395179945 809.259945074192 468.304850887561
"4841" 968 829.284925057704 417.730452963512 816.631853345909 455.790685937819
"4842" 968.2 832.3731879359 397.395797079402 823.797643826318 435.591569157979
"4843" 968.4 836.986148598403 371.430909746637 827.683512651863 414.335510465928
"4844" 968.6 840.410998974464 354.764812969329 832.950865415252 393.896234610606
"4845" 968.8 841.671250229933 332.677903975867 837.805594213122 377.328672662375
"4846" 969 839.23940057423 309.38917176457 840.693926203518 352.149991849105
"4847" 969.2 834.42662299624 293.598637625469 842.735405640673 330.823495517769
"4848" 969.4 827.620901731563 268.431293190671 838.520933982728 311.273734552338
"4849" 969.6 819.157104304748 242.828565760849 833.275813764648 285.87088288548
"4850" 969.8 814.774866991611 223.453274847769 825.270767706214 261.872750712466
"4851" 970 803.820583634083 201.67356232338 817.166465719462 239.271087833217
"4852" 970.2 790.395101013672 180.59460330588 810.195539568126 215.653479914242
"4853" 970.4 775.115085861347 162.192029935006 798.699732813418 194.320124869781
"4854" 970.6 760.599178646539 143.982729234821 786.447152686626 175.628219200437
"4855" 970.8 739.073606532952 131.210060741377 772.889149302647 156.364543075296
"4856" 971 716.731563542892 119.011740380505 754.300649092471 139.409510627728
"4857" 971.2 694.230121550892 113.529376691025 733.008520588126 127.112087500082
"4858" 971.4 670.024385108488 110.245325424713 709.377780255142 116.700454523706
"4859" 971.6 641.860336481525 109.918727010776 684.111794028546 110.272116712811
"4860" 971.8 618.826441910052 109.604272581403 659.23374919301 106.427962633839
"4861" 972 594.801880061306 115.785037307045 635.655330548487 110.42184124562
"4862" 972.2 569.579564364897 121.44703549868 609.127069541694 112.024013113527
"4863" 972.4 545.374962056741 132.283061538396 584.101826134829 118.017101557959
"4864" 972.6 521.05899858508 146.848765917097 561.035963540865 125.027080991273
"4865" 972.8 499.673483910995 159.952073791066 539.21923230104 137.226333109897
"4866" 973 489.91083970884 169.16661432755 521.883062413744 145.711887785314
"4867" 973.2 468.650263589004 186.106170187047 505.319782094251 156.455653716201
"4868" 973.4 457.230177328984 198.889034198765 485.735135508339 171.891247049381
"4869" 973.6 445.03332578666 215.062531196185 475.035210439845 182.653775744332
"4870" 973.8 437.431753568234 236.846609026533 459.01013201955 198.147487311834
"4871" 974 433.07927847637 253.635406607463 442.552205146298 215.117713309064
"4872" 974.2 426.208112956088 274.008851542841 437.759510692459 234.356119119789
"4873" 974.4 418.78708329653 297.066904178794 432.102338378761 257.902571064472
"4874" 974.6 412.280954127728 323.202954691844 423.182542172671 283.8025843243
"4875" 974.8 412.857943629816 349.42850928201 414.884293414513 307.924059537882
"4876" 975 414.294401228707 374.454070375564 412.95333240837 332.967755091162
"4877" 975.2 418.443761476599 400.282566396249 413.099734359241 357.229083252201
"4878" 975.4 422.388000976402 428.021566710032 417.209632884186 382.512431614376
"4879" 975.6 423.12651252145 451.010598258731 419.957995481934 407.918221285756
"4880" 975.8 425.20996726772 472.506947632352 421.76884858208 432.433326621021
"4881" 976 426.221538920199 497.70227541915 424.804881791822 455.412912656677
"4882" 976.2 431.914583565422 521.185578984022 423.983056242961 479.83469342503
"4883" 976.4 444.808386004102 540.665048501921 426.066244009115 505.916451524744
"4884" 976.6 464.164474453212 554.922484233804 435.85168227819 525.554276519701
"4885" 976.8 490.439374946983 568.608219428569 449.241242457438 544.711434759166
"4886" 977 514.067565203508 578.965271678786 471.969033175534 555.857600071004
"4887" 977.2 534.417757943118 584.852646593258 493.692162388006 569.019390336731
"4888" 977.4 559.250630289197 590.62743147323 519.238037865666 580.127317459925
"4889" 977.6 585.167452889263 598.122224397644 542.463728559181 587.482266043202
"4890" 977.8 606.997893267198 601.102760906477 567.043758105383 592.41411402856
"4891" 978 632.484161227828 601.865669834702 589.626371748531 596.563605624815
"4892" 978.2 659.545252023825 603.285004536514 612.73170004556 602.151558806797
"4893" 978.4 677.166199567042 602.090922528126 639.125210066062 603.883105115868
"4894" 978.6 693.479630742816 600.521569429744 653.652018121429 605.920502513996
"4895" 978.8 720.848306050773 598.683477516715 676.17577448657 605.382655197075
"4896" 979 741.498066200175 595.489244514057 703.738521282622 602.662026375819
"4897" 979.2 759.503766249275 597.445707096831 719.149745744565 599.462817634389
"4898" 979.4 783.259609427408 598.842124287607 740.11822493968 599.030002897773
"4899" 979.6 800.297566075389 590.989085814633 762.131667745703 597.526859411061
"4900" 979.8 812.155285920404 577.325504943959 778.402321157236 595.84436363381
"4901" 980 821.498576968409 553.531671407239 796.396410940513 591.71074334766
"4902" 980.2 826.666359801579 536.935640059058 813.016329223105 575.214457245534
"4903" 980.4 832.031272798923 526.005081910293 820.312551156714 560.122139140954
"4904" 980.6 837.151192181104 504.41330989742 825.410102366328 547.739455474561
"4905" 980.8 843.841760283853 484.971404354836 833.845269140915 527.600626818864
"4906" 981 845.936316971931 467.090482556555 839.411107819786 505.555168139378
"4907" 981.2 848.713438512596 442.961699852476 841.865139373822 487.211289515463
"4908" 981.4 851.443171457782 426.592777153164 847.175409866267 465.361287714489
"4909" 981.6 851.801527186951 406.812487162775 851.011464182092 448.13083758144
"4910" 981.8 848.409919335948 381.909989969264 850.282286116766 424.958145698501
"4911" 982 843.776786851141 355.947459360636 852.865760607329 399.805694641602
"4912" 982.2 836.540455201585 336.17456263509 848.263597627692 375.81007881295
"4913" 982.4 827.239161180327 315.339545338786 841.825225957431 354.792209696273
"4914" 982.6 813.345609354804 292.362893901739 836.285605960473 333.704268504385
"4915" 982.8 801.579844218894 270.249534705942 825.088016758103 310.618403530943
"4916" 983 788.477523815335 254.202308727265 814.118372969333 286.975053262766
"4917" 983.2 772.852821717322 232.562812428636 798.635881544108 267.604493104226
"4918" 983.4 753.661512535933 211.891098961827 784.967288014434 247.208221321017
"4919" 983.6 736.300974354015 194.413452288552 766.325151681492 225.260987501828
"4920" 983.8 723.870472822101 184.270470409659 752.712827112992 209.501020226835
"4921" 984 702.000557389182 164.902832421421 738.437662111065 196.145167500842
"4922" 984.2 683.018822564295 149.491974487163 718.861953907879 178.517320535184
"4923" 984.4 670.241010612567 142.446049834135 701.695612311371 163.611334942674
"4924" 984.6 647.8832152888 132.281460771183 685.839346428284 151.540111824264
"4925" 984.8 623.357940832022 121.174450442041 665.622381190981 141.156793357451
"4926" 985 602.17848469985 106.730676043128 640.029295661166 130.771006457945
"4927" 985.2 585.093053454317 97.05722326334 618.377173426957 117.817806359361
"4928" 985.4 561.525907380446 86.4934188765909 604.313014957944 106.345234558456
"4929" 985.6 538.145478657878 83.5827782108467 580.89439149403 93.2399589199045
"4930" 985.8 523.883018281672 87.4846470344737 561.596369603049 86.4031872933168
"4931" 986 507.839201813616 99.3653472284438 547.302990410403 86.3699962551337
"4932" 986.2 487.619855192512 116.823554163761 526.813760386486 90.6275624016296
"4933" 986.4 472.435508522872 126.908749189384 503.91165484738 103.634341928803
"4934" 986.6 458.916194225811 137.352799888439 490.417342754106 112.753606274787
"4935" 986.8 442.146603022691 157.502688686363 474.830236537557 126.167800544212
"4936" 987 430.367751669704 172.756440474336 456.616888197641 141.874957263282
"4937" 987.2 419.127180395805 193.496056393068 441.275543031122 158.721641638239
"4938" 987.4 416.366743887149 213.493904493871 428.727606969559 174.117426268404
"4939" 987.6 410.271597469448 238.852877517572 420.451878243673 195.681854980326
"4940" 987.8 405.975014971372 259.193047930249 414.47281892035 219.699545819183
"4941" 988 401.981813954002 280.102903086076 411.196241351617 240.968314835344
"4942" 988.2 397.269348063616 303.516119545104 407.289872048339 261.097948720981
"4943" 988.4 393.261671021199 323.499219654553 401.450685723991 284.489655760539
"4944" 988.6 387.066399985883 340.366398185338 397.461101463956 302.464618679874
"4945" 988.8 382.890350089008 363.021148753281 393.544725814597 321.034612996502
"4946" 989 380.008509313945 390.736609783872 388.309468731255 343.326064650053
"4947" 989.2 374.030490498465 409.661779499406 383.166654128218 368.686882063106
"4948" 989.4 369.473077289126 429.809462090729 379.730914138549 386.57705341324
"4949" 989.6 370.44388406341 454.22284971664 373.209748347586 409.274903635505
"4950" 989.8 377.185276751331 470.091618177251 369.728596168984 433.653817407611
"4951" 990 397.079873880468 488.047383601669 368.380405161692 455.044417650221
"4952" 990.2 415.596126526772 498.477328801097 374.779251099476 476.935866088585
"4953" 990.4 422.193239907331 499.426904383064 389.005479564969 494.708298270676
"4954" 990.6 435.032996934268 503.664801300633 407.118047630733 513.46026926161
"4955" 990.8 441.368851861952 504.926229938664 432.543750332915 526.200000351309
"4956" 991 448.071430094472 504.035719062244 458.710844636919 526.954820358946
"4957" 991.2 456.034795427869 505.181347274704 493.979937751879 525.033469677613
"4958" 991.4 488.812477226939 523.665541997276 528.464166709333 511.385489866803
"4959" 991.6 538.364494842982 528.537144329133 547.156913976656 492.12107535412
"4960" 991.8 590.310924369748 528.21568627451 556.497058823529 484.25
"4961" 992 619.502923976544 535.520467836221 556.468468468476 483.252252252242
"4962" 992.2 637.26706231454 534.807121661721 556.994065281899 485.323442136499
"4963" 992.4 644.657060518732 519.870317002882 559.731343283582 485.632835820895
"4964" 992.6 641.423728813559 518.367231638418 568.492447129909 484.220543806647
"4965" 992.8 639.885793871866 516.08356545961 578.567975830818 488.583081570997
"4966" 993 641.613888891285 519.602777779679 582.112462030271 491.313069919482
"4967" 993.2 662.659631238732 527.545177937591 594.88217672992 497.655589344701
"4968" 993.4 688.219424338097 530.147334272738 611.431135302095 512.685626814803
"4969" 993.6 693.945086705202 534.546242774566 624.714285714286 531.080357142857
"4970" 993.8 688.773255813954 538.671511627907 628.794029850746 548.429850746269
"4971" 994 683.798270893372 535.07492795389 633.621212121212 556.3
"4972" 994.2 679.996904024768 539.879256965944 637.56 574.083076923077
"4973" 994.4 665.203956139822 564.596665828454 641.416981628399 591.10875907275
"4974" 994.6 649.616556495058 592.708801400368 656.271173193784 631.058298422778
"4975" 994.8 656.137732309315 627.124863099754 677.80177101533 657.094627496007
"4976" 995 656.902765935434 641.04985462632 678.664635243343 660.961886809994
"4977" 995.2 653.199591587421 638.81492821764 675.468030558295 657.613595004088
"4978" 995.4 652.972744659393 640.223093014031 677.860659055382 653.527503601012
"4979" 995.6 653.581049504616 641.693848707883 682.537367386832 648.250116446293
"4980" 995.8 655.65084458049 639.375868511626 687.243856929148 642.758623675817
"4981" 996 668.474513084363 633.674347594492 693.586129093968 633.777502995748
"4982" 996.2 686.051333678225 620.6538483411 712.611252501946 612.151269017385
"4983" 996.4 702.386534396469 604.34971035232 726.431422423992 593.702089964235
"4984" 996.6 720.320678017322 582.600301025664 742.131039634481 565.103108206481
"4985" 996.8 735.919075587112 551.520304143253 754.771966274714 534.805640377324
"4986" 997 749.045943044069 513.228347767486 763.991763826053 498.069153677182
"4987" 997.2 756.094255934658 474.564148839485 768.40256596922 461.101828527398
"4988" 997.4 751.859834571572 433.006225967561 771.24013542638 436.322377778844
"4989" 997.6 755.556270096509 378.707395498472 773.799342105264 421.710526315822
"4990" 997.8 757.520634922324 333.463492053194 770.996598629102 413.353741456981
"4991" 998 759.709302325581 300.377906976744 764.622641509434 400.701257861635
"4992" 998.2 760.162241887906 272.460176991151 760.841059602649 382.622516556291
"4993" 998.4 764.977337110482 258.390934844193 762.166666666667 363.76282051282
"4994" 998.6 782.223463687151 254.664804469274 761.037974683545 344.787974683544
"4995" 998.8 801.507978723404 251.5 761.412698412698 327.133333333333
"4996" 999 832.550135501355 246.487804878049 763.558282208589 315.423312883436
"4997" 999.2 845.920980926431 252.468664850136 767.673981191223 304.702194357367
"4998" 999.4 847.391780821918 263.882191780822 773.027607361963 289.901840490798
"4999" 999.6 867.035519125683 292.409836065574 779.012158054711 275.252279635258
"5000" 999.8 871.793002915452 313.65889212828 785.244047619048 262.574404761905
"5001" 1000 858.683060109289 324.603825136612 792.508720930233 255.34011627907
"5002" 1000.2 841.642857142857 330.568681318681 800.908587257618 255.711911357341
"5003" 1000.4 820.041551246537 337.09972299169 805.497175141243 256.80790960452
"5004" 1000.6 800.765193370166 345.088397790055 815.997175141243 253.858757062147
"5005" 1000.8 783.693121693122 356.304232804233 825.202857142857 252.311428571429
"5006" 1001 758.148148148148 369.753968253968 835.505714285714 254.491428571429
"5007" 1001.2 731.088154269973 384.424242424242 843.15625 253.443181818182
"5008" 1001.4 707.333333333333 388.962059620596 846.13056379822 249.786350148368
"5009" 1001.6 686.322033898305 390.824858757062 845.370588235294 243.314705882353
"5010" 1001.8 672.626344086022 384.08064516129 842.584615384615 236.332307692308
"5011" 1002 657.15873015873 373.917989417989 834.441717791411 231.59509202454
"5012" 1002.2 636.489473684211 367.463157894737 833.570063694268 233.108280254777
"5013" 1002.4 616.694594594595 360.837837837838 837.417956656347 236.151702786378
"5014" 1002.6 601.164383561644 350.671232876712 844.979104477612 238.286567164179
"5015" 1002.8 588.489304812834 332.219251336898 855.119760479042 240.703592814371
"5016" 1003 581.273480662983 312.005524861878 866.872093023256 245.485465116279
"5017" 1003.2 578.791208791209 286.692307692308 873.577142857143 251.3
"5018" 1003.4 569.75 258.505747126437 873.416666666667 251.364942528736
"5019" 1003.6 553.722222222222 222.422222222222 878.670520231214 250.263005780347
"5020" 1003.8 546.948275862069 190.416666666667 883.040579710145 247.904347826087
"5021" 1004 546.731428571429 154.322857142857 872.2 248.212698412698
"5022" 1004.2 545.333333333333 130.458689458689 867.773648648649 249.172297297297
"5023" 1004.4 541.778409090909 105.40625 857.532544378698 249.834319526627
"5024" 1004.6 535.288461538462 83.7417582417582 841.759643916914 248.632047477745
"5025" 1004.8 527.505494505495 70.4093406593407 822.853731343284 245.764179104478
[truncated: 1,056,546 more chars]
