# Supplementary material for: Adaptive switch to sexually dimorphic movements by partner-seeking termites
Source: Sci Adv. 2019 Jun 19;5(6):eaau6108. doi: 10.1126/sciadv.aau6108 (PMC6584256; doi:10.1126/sciadv.aau6108)
Supplement: Data file S1 [file aau6108_Data_file_S1.zip › Dataset/CfNaturalTandem/170629_173_01-position-fixed.txt]

"time" "x0" "y0" "x1" "y1"
"1" 0 621.700808625336 408.609164420485 447.227272727272 431.334415584416
"2" 0.2 637.060773480663 426.596685082873 430.611285266458 412.15987460815
"3" 0.4 658.365038560411 438.043701799486 404.531446540881 390.138364779874
"4" 0.6 679.906976744186 449.105943152455 384.132911392405 376.132911392405
"5" 0.8 699.131284916201 466.703910614525 349.454258675079 366.864353312303
"6" 1 724.171195652174 480.33152173913 322.092814371258 353.188622754491
"7" 1.2 748.217158176944 493.957104557641 325.696666666667 356.596666666667
"8" 1.4 770.167553191489 510.829787234043 319.154385964912 357.722807017544
"9" 1.6 785.493112947659 533.066115702479 317.387323943662 358.661971830986
"10" 1.8 807.165745856354 547.483425414365 316.205047318612 371.03785488959
"11" 2 825.756830601093 567.715846994535 312.016181229773 390.200647249191
"12" 2.2 840.713467048711 583.203438395415 310.763239875389 412.467289719626
"13" 2.4 837.616393442623 587.15737704918 316.636363636364 434.876623376623
"14" 2.6 829.185074626866 601.862686567164 323.803921568627 453.075163398693
"15" 2.8 824.353846153846 610.913846153846 335.158940397351 475.413907284768
"16" 3 810.586206896552 621.936781609195 337.684210526316 485.021052631579
"17" 3.2 793.708454810496 634.413994169096 342.642140468227 494.996655518395
"18" 3.4 780 643.240384615385 353.120401337793 513.505016722408
"19" 3.6 762.936454849498 652.785953177258 367.447183098592 534.218309859155
"20" 3.8 742.608832807571 658.337539432177 380.159468438538 556.966777408638
"21" 4 720.572784810127 671.522151898734 389.305466237942 569.819935691318
"22" 4.2 699.023411371237 679.197324414716 409.410423452769 586.241042345277
"23" 4.4 678.172297297297 683.314189189189 429.84126984127 608.838095238095
"24" 4.6 655.866883116883 686.068181818182 439.240625 618.853125
"25" 4.8 631.200617283951 684.87962962963 453.824840764331 626.369426751592
"26" 5 609.260997067449 684.897360703812 470.158415841584 638.811881188119
"27" 5.2 585.234234234234 679.906906906907 480.972789115646 646.656462585034
"28" 5.4 569.635542127834 673.430722880314 490.853820592195 648.262458467924
"29" 5.6 551.776234487672 660.322619420213 506.823589054157 653.433873766334
"30" 5.8 552.07376702887 665.812103789552 507.43298936973 656.403261339945
"31" 6 546.412637308153 668.692117006069 514.450325020439 662.004734279484
"32" 6.2 556.312490642448 665.126610708025 520.81855856576 665.200252794669
"33" 6.4 566.585419476585 671.865966446101 534.516061593029 672.392209615044
"34" 6.6 574.747606690898 676.641956887034 545.33991123294 677.210560408974
"35" 6.8 584.088177969298 674.306679667908 558.162842034509 677.732214504706
"36" 7 588.900165432689 674.827610343264 562.866333066222 677.889458271152
"37" 7.2 597.140807638509 676.300451300294 568.921097228568 678.189805661857
"38" 7.4 604.746032161352 675.691634905347 575.957704371169 678.905112298457
"39" 7.6 610.197553333898 673.14403813095 580.437175910331 677.794473602643
"40" 7.8 619.651342850703 674.419513901173 584.877968132538 676.997358280191
"41" 8 633.875133413729 676.706057803904 592.756144108592 674.423812456786
"42" 8.2 651.892616016172 680.648494045141 607.307642212133 674.638260978383
"43" 8.4 662.464132169899 680.625471979518 620.772570665581 674.531070655848
"44" 8.6 676.49486781282 683.163981124868 636.303181693743 676.327980491105
"45" 8.8 689.511863997223 680.462580335876 648.120976411882 678.507203270694
"46" 9 695.71238195565 675.145505370008 654.109783990823 678.767745076643
"47" 9.2 705.974847313112 667.574670884965 666.618486128228 679.350439575979
"48" 9.4 721.312363258672 657.107701567704 684.666911786015 675.074638195085
"49" 9.6 739.682754418288 643.721243522757 705.737949745808 666.267686588795
"50" 9.8 766.628810898535 634.11664914748 730.708884539943 650.824391685634
"51" 10 793.487954382366 621.415147863559 758.265375199799 637.645409597955
"52" 10.2 823.887813601642 602.228268143056 789.782350780428 622.664047564391
"53" 10.4 852.443214786556 581.49540348297 820.621727280313 604.321692704224
"54" 10.6 882.418566744115 556.233705289323 851.720966032189 582.170552263199
"55" 10.8 909.892892887906 532.480837998653 878.586483358656 559.904746038734
"56" 11 916.949090835413 515.456389073223 896.076212603937 545.141351460335
"57" 11.2 924.788046273294 488.23215476129 909.42563397064 524.344059035623
"58" 11.4 935.272187997028 451.058205885844 923.932001452355 491.696342107577
"59" 11.6 945.745233971125 416.748497429608 934.076999051953 453.374566749397
"60" 11.8 954.580798693103 376.401450874201 945.971512047789 415.541912308481
"61" 12 961.769734998709 336.302926699474 954.484523897927 376.806364994632
"62" 12.2 955.89597233221 315.398704114348 959.712376576674 353.463215420585
"63" 12.4 941.694252193655 286.256218208866 956.14590875879 327.321085723783
"64" 12.6 932.088774740396 260.077239414776 944.065604668846 296.963622321599
"65" 12.8 917.117290732709 223.917537660606 933.290853981188 262.148804748466
"66" 13 899.06288990592 193.95520085935 917.330294061776 227.757863119867
"67" 13.2 884.091900116216 159.652666555211 898.660105236643 194.562617422063
"68" 13.4 869.499506329294 129.522722973659 885.464923739193 163.676042218682
"69" 13.6 838.001466602209 102.865916386366 866.315540010323 131.721670415626
"70" 13.8 811.246788147685 82.081996109574 841.769290849579 104.942803035461
"71" 14 772.519217312611 65.0385690345449 809.760132497388 82.3715206876662
"72" 14.2 739.238319113414 50.6365775317584 773.963761442346 64.9074580712444
"73" 14.4 702.607690507046 41.3603213977261 741.232790872526 51.2762531779432
"74" 14.6 663.124228524124 32.479296301854 702.723521906131 42.342044740896
"75" 14.8 651.304530042824 35.5463929119798 687.733763363133 38.8936440032531
"76" 15 646.324076961442 41.6587656942596 681.288035449354 35.4727549259954
"77" 15.2 642.274453835103 51.7985891876622 674.128241432769 35.2135874620326
"78" 15.4 636.219900064257 63.4086839074376 661.816647597231 36.9148642510825
"79" 15.6 634.189001782627 79.7562646653503 648.384564147346 46.0299566738381
"80" 15.8 628.95851355931 96.6901798234939 643.357245315174 62.2498164628791
"81" 16 620.498609945674 114.823904046359 637.254361394487 77.5511451919745
"82" 16.2 603.114486429754 140.679276339626 623.38090068254 108.874312074811
"83" 16.4 580.614470562188 168.199967010873 603.466659671327 139.808668263154
"84" 16.6 553.648415658487 195.808475676847 580.259383917451 168.256581505549
"85" 16.8 528.935784072606 226.002222724898 553.495979187915 196.032332964085
"86" 17 497.629533328504 254.156226074911 527.121233728931 227.965198935338
"87" 17.2 462.300810684389 279.851513841168 494.260636200199 256.288847052632
"88" 17.4 425.613369433548 300.567669229485 458.147673915649 281.818050525304
"89" 17.6 387.345951137785 322.179591916197 420.408761046798 304.410283564765
"90" 17.8 346.916279656486 337.339590950757 383.208971818909 324.736740419929
"91" 18 326.703835112667 341.068884833945 358.070785572952 332.649750339567
"92" 18.2 326.850886325188 352.721327438632 353.362980727613 331.882296645553
"93" 18.4 322.792911916534 372.323974478582 346.033272146065 337.091759653276
"94" 18.6 319.178605161163 393.625199489525 331.400309120511 355.325345799556
"95" 18.8 320.337639418491 414.842573074905 324.999201170871 376.091037278538
"96" 19 325.752599198913 446.473005867545 323.476688417902 407.884803166992
"97" 19.2 336.110671280703 462.57388439409 325.133474829713 423.966450292139
"98" 19.4 348.352076238422 490.261555201865 332.065748511597 450.902263886229
"99" 19.6 361.383305935411 516.818078524962 344.495470998748 481.613434004412
"100" 19.8 378.512500470183 547.262381766507 359.308706148774 510.617084716704
"101" 20 392.415568848785 564.802612543918 370.971530746221 533.144849745355
"102" 20.2 408.49351321122 585.40279791856 385.4637532047 554.433687512902
"103" 20.4 428.309376216389 600.395562231202 400.413425411869 571.935079743526
"104" 20.6 439.207448310216 611.740679606574 412.095923687258 582.589050098815
"105" 20.8 449.479276793168 619.932505962287 421.733624402386 593.148781186201
"106" 21 458.286293913198 623.79223791713 426.74001199354 598.765408094674
"107" 21.2 470.362293969419 628.587298621959 437.067775206281 606.678840625531
"108" 21.4 489.955318519144 640.76581195262 455.140699296534 618.989426016399
"109" 21.6 503.008657797135 645.014288707027 468.449876050354 626.637397885127
"110" 21.8 508.665297530221 647.431707358033 474.097416682606 629.845456375711
"111" 22 520.798718496615 651.118032796642 484.295572100563 635.75715965298
"112" 22.2 532.89099696728 654.222508156024 495.989824411282 640.890085347579
"113" 22.4 551.057391582144 658.139624589637 512.431980506559 647.409864383869
"114" 22.6 558.969988671543 664.104413234843 523.103368847168 652.235321858331
"115" 22.8 561.853423559928 673.122292880062 530.16594988945 653.634403615168
"116" 23 570.287637429075 677.495333161949 535.915302248724 656.527472476961
"117" 23.2 578.406141100125 676.699503876643 544.117233871665 660.565689045502
"118" 23.4 588.581709384995 672.894531125432 551.498154680993 664.021619022545
"119" 23.6 580.039987563303 674.114023182646 549.024721574872 661.580548896779
"120" 23.8 577.924038872368 678.203611844845 550.359520776036 662.573945684515
"121" 24 567.929946744354 679.578773721653 548.365384428149 661.015627465712
"122" 24.2 557.093066568813 674.948372991794 544.722286879806 658.890146759813
"123" 24.4 543.256941251724 670.114864001641 540.979505234684 654.620647062428
"124" 24.6 531.604889361503 668.41589004695 539.203038170858 651.974857091225
"125" 24.8 519.578694163898 664.06370513165 537.586772998494 649.760614505767
"126" 25 502.582729292446 657.547357332895 536.196238683866 651.67769551049
"127" 25.2 489.857562315096 649.560517869721 524.764014841654 655.009126045795
"128" 25.4 478.290128195394 643.537298809506 514.510792698013 654.321074653008
"129" 25.6 463.501816763683 635.924325265679 499.202286653305 649.204226067626
"130" 25.8 457.137656073349 628.305211321115 490.646163835442 644.872099923662
"131" 26 447.57035114741 620.034891914901 480.296316503167 638.706431494805
"132" 26.2 435.535927369387 612.059088697392 468.300313314841 629.743380586608
"133" 26.4 426.340856091918 605.32882926496 458.947417049673 623.631300251964
"134" 26.6 413.422066534324 595.211277821783 444.919397722252 615.139642584709
"135" 26.8 401.382807128167 584.63093549509 433.73622834886 606.884203178308
"136" 27 400.994002652649 578.484679445973 427.366922861234 601.971140142921
"137" 27.2 392.88907954674 569.616307803166 421.03620230028 595.567435496896
"138" 27.4 385.31485553856 562.3309666738 411.84178820126 585.650523762318
"139" 27.6 381.081519479696 553.099109421942 406.455902834572 581.048991075936
"140" 27.8 369.822076478573 539.998585700895 395.907671335413 567.770145055129
"141" 28 363.494204492179 533.404786264988 388.490201211915 559.076894942289
"142" 28.2 356.723111512796 522.686234560314 381.790631023359 550.750840820426
"143" 28.4 347.293544015149 505.59926725397 369.803921278748 535.805451195131
"144" 28.6 337.964747861366 487.821199205522 357.643450257622 517.885760245801
"145" 28.8 333.092755407207 467.907312437975 349.482332108508 503.35273244721
"146" 29 321.415103466197 444.87042008155 337.972787482346 478.696594344706
"147" 29.2 314.557272283179 420.642323874378 327.711480083476 456.358024155122
"148" 29.4 315.300207988866 395.770064678526 319.993084006162 433.056908832087
"149" 29.6 311.016913055285 366.520166773856 316.921568884178 402.452998229981
"150" 29.8 313.988208078871 352.050006324898 316.394153110072 389.874481390166
"151" 30 317.491100871781 333.380868783029 314.722631619531 371.362581481101
"152" 30.2 319.297801975625 307.924683144559 316.687608179607 344.395437541248
"153" 30.4 319.249464666859 301.050509893062 317.508241813976 334.224603288752
"154" 30.6 324.981986602645 291.274180201603 317.848728112507 330.910545310219
"155" 30.8 324.258827550826 272.706357205781 323.416824557152 310.026871376442
"156" 31 330.819169705591 249.183451583176 325.984268371236 288.664141158659
"157" 31.2 341.219220848972 226.989572000815 329.34763429393 263.326709750377
"158" 31.4 354.16561614823 203.387666745859 340.001302998055 236.413157599412
"159" 31.6 368.152446874177 182.667791140704 350.177070117468 217.953894206006
"160" 31.8 376.05922134125 169.122133879714 360.990504398874 199.699652126413
"161" 32 383.898705507968 167.891743444617 362.061494297488 199.163350854402
"162" 32.2 395.304433852356 152.810151350778 372.886820610884 182.783097957524
"163" 32.4 404.415039586388 136.911480303349 385.718340348519 169.240811184677
"164" 32.6 417.595780498407 121.433730915575 396.222661789999 153.815592665821
"165" 32.8 435.032398691171 103.442826686983 410.999207890775 132.244911204871
"166" 33 451.101859573974 91.1903154032186 424.067490596416 117.063431125452
"167" 33.2 472.542205639081 76.5895242688495 441.590216166123 98.9374861781721
"168" 33.4 497.133113110491 63.0492573556181 463.632077139771 83.3327268637164
"169" 33.6 525.886012208682 51.3957068535353 491.847600875044 67.208541618774
"170" 33.8 555.099187360008 42.3394585861975 519.250728667484 53.4122227959501
"171" 34 584.694832689712 35.5607165401225 548.669899123994 45.4360959842077
"172" 34.2 618.645405533786 30.8554526287008 582.679044696744 36.4117467114575
"173" 34.4 649.649032957919 33.802108677112 610.534466460276 33.0286981507958
"174" 34.6 678.705006060882 34.0288554292659 641.206732083632 33.7564418262355
"175" 34.8 711.767247417777 40.879623923138 673.626943084597 34.9778573920513
"176" 35 747.017849084601 49.901706412123 710.736695264043 41.029041281813
"177" 35.2 778.196344830476 66.6647697110205 743.11720673993 49.7725177293548
"178" 35.4 810.654277035042 81.059370052886 775.410390964987 65.7137115629241
"179" 35.6 834.088486114888 101.871572059373 803.82488793321 79.5863941324567
"180" 35.8 862.032504494397 123.308331677067 831.880710982574 98.7745653170289
"181" 36 885.60801651784 146.279844392432 857.585921578068 119.576179648531
"182" 36.2 908.969180530731 174.998660838687 884.017211928055 145.434730316691
"183" 36.4 929.223842118504 206.939577561424 907.606194119474 174.849491082829
"184" 36.6 943.365834971611 240.565431512854 929.168913391494 205.666170069209
"185" 36.8 954.35508127373 276.176148558134 942.644166365353 240.181480838798
"186" 37 962.335049320643 311.076542534869 953.414199785646 275.049615848149
"187" 37.2 965.118075248488 347.992328685767 960.835048676157 309.865220157299
"188" 37.4 959.773098099001 385.250123317742 964.542467194974 348.790139831543
"189" 37.6 953.964306854603 422.255022996894 960.999500027137 384.295478307789
"190" 37.8 946.167956552464 460.98112682939 955.793091568352 422.491080934545
"191" 38 934.337327905483 491.591364222295 947.577753422206 456.653059731111
"192" 38.2 916.938814214427 529.500138394453 933.682919511135 494.14441899247
"193" 38.4 888.143860722977 561.639267255074 915.576540231147 532.427500707803
"194" 38.6 860.498764282315 593.021610183123 885.622278995786 564.099456021219
"195" 38.8 830.985154122784 620.00913295058 858.51631526317 595.943339599894
"196" 39 800.664879901199 627.328554687704 834.104527878248 614.338812681538
"197" 39.2 764.91438647156 632.00854952116 801.875604286679 627.412214547363
"198" 39.4 730.448474738934 628.853628518107 767.605735047848 632.832651458153
"199" 39.6 697.012291932514 626.864757392799 733.547628836035 630.769734243151
"200" 39.8 662.3554133353 635.311072169604 700.183298851701 630.983152272205
"201" 40 624.209206137162 645.340004515167 661.181497532598 636.240937382143
"202" 40.2 588.94186127436 660.875760756875 623.678833121182 645.181973353683
"203" 40.4 580.138359185427 675.911649377602 604.379394497391 653.400920971921
"204" 40.6 576.346402188454 670.124313556778 601.47630481656 651.971677630627
"205" 40.8 559.244329823512 662.86212362784 592.309759968566 658.023104713513
"206" 41 554.983334561364 653.279950976154 584.897715890414 661.805896539215
"207" 41.2 540.112583233438 626.755381023156 559.882516500715 658.5008873481
"208" 41.4 522.404885568741 606.173728338695 544.232444197815 634.747520212444
"209" 41.6 499.707242986299 583.950350059708 526.791326280989 608.738507480412
"210" 41.8 476.022015888167 559.300429948577 503.131005114609 585.786791396407
"211" 42 466.229387588226 531.328709401441 486.553592022118 569.270474205581
"212" 42.2 451.199570464334 502.368767993758 468.461293707186 534.776387111603
"213" 42.4 433.022840720541 472.469684829886 452.515015329512 502.52297483647
"214" 42.6 410.126717110087 441.274882039928 432.485085728869 471.826170734607
"215" 42.8 392.953506724278 408.776207682642 412.8284848477 442.061331256802
"216" 43 369.8794209317 376.870425620747 392.377355233887 408.941858283637
"217" 43.2 342.805774795749 347.554137316268 368.849516674184 375.792033747085
"218" 43.4 334.64631437938 331.491127663513 354.076321731692 359.089898745164
"219" 43.6 340.928761514055 326.973603113901 353.158297314055 358.313273024357
"220" 43.8 343.708340025482 309.107246010117 348.721649070058 350.17957271209
"221" 44 338.88041653163 283.466185238569 344.883747751227 322.017698021767
"222" 44.2 337.708165357585 276.352360229101 344.775612323338 309.245110478311
"223" 44.4 329.767997219507 280.628374658755 345.050735535397 306.208201122921
"224" 44.6 335.904862764164 284.667865347841 347.769808167483 307.179341720549
"225" 44.8 337.528196256694 286.166148990784 349.998367834436 308.19444066677
"226" 45 335.570164072894 289.835725409908 351.131939115398 304.483655497675
"227" 45.2 334.65784816624 294.937532671361 350.741381018909 304.44198935919
"228" 45.4 332.773488959398 300.311656828038 350.456741576859 304.225569997153
"229" 45.6 328.074084968275 308.87828707141 352.792468108755 299.756160547342
"230" 45.8 326.886779247345 317.081551340685 348.395943718635 294.444686432519
"231" 46 329.197892802407 324.876531904486 347.32713130785 294.270405885641
"232" 46.2 331.248517626542 341.179088121427 339.458598859017 302.334638074806
"233" 46.4 333.966784609281 361.804749638406 336.013714334784 310.167544093632
"234" 46.6 335.993038377173 368.894446915154 334.251035732707 325.32096171041
"235" 46.8 336.638093478411 387.073999840497 330.663191123545 344.302242455169
"236" 47 337.295551714004 413.525942632001 335.551787392418 371.103993247072
"237" 47.2 340.686702235466 443.642943491149 336.075037320029 403.542106803671
"238" 47.4 346.624429118569 475.083187177452 338.80455157608 435.810023225434
"239" 47.6 358.13914531109 500.245797571632 342.251042835455 462.65785395922
"240" 47.8 378.132342914474 527.829921215751 355.372157527437 492.855759474059
"241" 48 399.717394429013 552.415245814494 374.187883470415 519.975022946462
"242" 48.2 422.307627907443 573.293500476366 394.893678634949 543.92341327206
"243" 48.4 449.319983886747 592.651407382657 414.12657518273 565.416990371238
"244" 48.6 481.886180065378 609.408793881109 438.706807553447 588.162042920135
"245" 48.8 507.682258547884 617.663954746399 470.122126573145 603.088121401845
"246" 49 544.876274923085 628.278377291436 505.29212976465 616.690328896416
"247" 49.2 584.608035276258 641.411014822923 546.087232034067 629.67018004513
"248" 49.4 623.129806594838 647.11039687273 584.593889291329 640.012956316534
"249" 49.6 659.798599624651 643.335151468909 622.341354870551 646.173416798858
"250" 49.8 704.214954361844 638.766972915976 666.203486855624 642.895239633187
"251" 50 741.084180814179 629.490138012438 703.768597032058 638.360585074836
"252" 50.2 776.138690380719 612.495002070229 742.249692372389 628.126756346928
"253" 50.4 813.865857079209 586.833483391993 783.340830735538 609.281092089845
"254" 50.6 855.199738536931 567.961848243137 822.235136680149 586.059672866973
"255" 50.8 895.938758783841 548.231547668417 862.603395450463 563.752995878683
"256" 51 906.771584730762 523.07497152053 884.996232397717 550.520005642235
"257" 51.2 912.774272301595 487.768721102686 902.734608906195 523.317376675763
"258" 51.4 924.180030321141 451.594679073429 914.478549030875 488.042659600244
"259" 51.6 932.064031678268 411.926256249793 922.963374022057 448.429961159691
"260" 51.8 940.004930359294 370.515323820213 932.48246076679 407.552975950824
"261" 52 946.968275077975 328.114118624243 939.772382312813 364.858617972953
"262" 52.2 949.944766494321 290.079214744929 945.998076272901 328.55068419357
"263" 52.4 943.232563268545 254.049741467644 948.227349997934 291.74248903192
"264" 52.6 935.477223114928 218.219704548664 944.31166337378 258.710220672335
"265" 52.8 916.922684062723 207.099725348303 938.471317629274 238.149897526969
"266" 53 889.625346936233 183.293078291679 918.633977553408 209.908945156113
"267" 53.2 863.537040762943 152.186848789865 888.016425930523 183.657688422492
"268" 53.4 838.523637808504 121.346113676352 862.51220467426 152.315201309466
"269" 53.6 813.406220028492 93.5765859482383 838.476018414311 120.366753652448
"270" 53.8 782.881828083099 68.5246437592691 811.732306722236 92.152679579765
"271" 54 750.32043958309 59.0820769359856 788.083843723927 72.0337271501224
"272" 54.2 708.213462271941 47.7017654794232 746.351846401409 56.2906581380182
"273" 54.4 672.8737103672 35.6908945907397 707.426673578148 47.5351181700125
"274" 54.6 640.24078828296 43.3108034144554 679.480723192213 41.7898336647526
"275" 54.8 598.688839679422 45.9800833567922 637.728393907482 44.9019371914683
"276" 55 555.94096840649 45.7872994727384 594.283590157353 47.3126215837754
"277" 55.2 515.968321888476 53.0754342679376 553.735578310543 47.3339738728564
"278" 55.4 483.143379186841 77.9648392693158 518.419614802868 54.3348368035277
"279" 55.6 459.865162417292 106.690803139367 483.817320320233 79.1638065711541
"280" 55.8 437.470654363848 142.402840326965 458.294957208337 108.664611545378
"281" 56 411.677219297461 173.76833889995 435.800372086086 143.243508760759
"282" 56.2 387.193958034781 208.849902374496 412.947281855055 174.063985622839
"283" 56.4 362.189150477882 238.201866584702 387.403433682446 209.601096545122
"284" 56.6 340.715039048088 262.785246448992 363.242949754407 237.786984213088
"285" 56.8 343.578805824221 293.16865474749 352.63087104727 253.585258089097
"286" 57 351.061839680176 325.503562238102 342.995928522844 288.901631688465
"287" 57.2 342.67730871558 362.60300385574 348.158499051672 320.596854358348
"288" 57.4 330.61065045085 399.321954117866 344.311460850525 360.295067233719
"289" 57.6 320.855912783264 435.443642374874 330.377991902332 399.013748625822
"290" 57.8 334.854186690228 461.433541923908 324.799462073659 423.565116518121
"291" 58 356.324179663828 499.268553078696 336.449505139967 465.466226153943
"292" 58.2 373.811934488623 533.758531053917 354.391873656767 502.060034907493
"293" 58.4 396.248673882927 565.388020927341 374.028930112518 531.764349423379
"294" 58.6 419.559751746346 595.163030690933 395.173806540425 561.59862836299
"295" 58.8 443.958233770478 614.777661263027 415.602676159141 587.349528792732
"296" 59 472.430105704747 638.122761398495 442.076817759917 610.856424409769
"297" 59.2 505.434603459874 657.97647715357 470.213766680996 635.072458560684
"298" 59.4 539.70058939783 674.300368717616 504.540791452928 655.766805143065
"299" 59.6 579.255527819679 687.183228121046 538.867195871059 674.015663437806
"300" 59.8 618.161561427722 689.117724008364 578.275868822917 684.393044296795
"301" 60 651.669670697306 689.016149507125 614.258334011324 688.152942092706
"302" 60.2 674.671379858843 685.287100954791 633.688773209438 687.236656076928
"303" 60.4 706.719089785333 680.357809878773 667.859411016651 683.337334565573
"304" 60.6 716.736373558915 671.637266866597 683.4006971574 680.482729289099
"305" 60.8 734.144047732697 663.108091379446 698.55953543003 676.924937580049
"306" 61 749.463152269841 658.826813851723 713.967022974242 670.505119959283
"307" 61.2 762.638365397522 653.122894426985 727.522462840541 664.801671182784
"308" 61.4 769.615816172246 648.376659385643 734.394200953277 659.615789352575
"309" 61.6 785.125826725566 639.76186871608 748.268378367135 653.646215768212
"310" 61.8 805.071758443437 632.938203577026 768.311726871788 645.468194849351
"311" 62 824.099558085429 626.063799838201 788.041380621053 637.819428784168
"312" 62.2 829.286339486969 615.413951122946 798.631290090524 634.352725134628
"313" 62.4 838.462823866766 602.589707720522 809.889840617889 628.327149056536
"314" 62.6 852.057474442899 590.884080267319 822.98433116721 616.655939299386
"315" 62.8 857.927614899209 584.318684394366 830.550403133009 609.975825264686
"316" 63 872.527518034829 571.235414639284 844.329764219862 598.931530794567
"317" 63.2 898.331066678957 555.679414189717 863.418033261765 577.865382376341
"318" 63.4 903.391827212516 542.209561586655 877.456911170788 568.892885149523
"319" 63.6 917.890968085069 512.74628968731 901.712690310159 547.064590949934
"320" 63.8 934.19201786134 483.683870035424 916.745850716949 516.03354256005
"321" 64 948.395342641446 452.332996915619 931.313052744613 486.263090590133
"322" 64.2 959.682834586005 419.353965484537 945.401904883511 458.064690147651
"323" 64.4 958.079281265856 394.648684107418 952.914873184184 434.09472229905
"324" 64.6 964.135757648488 359.982673945034 956.395457067452 397.496672316855
"325" 64.8 964.465617186467 330.072977014284 962.527461751338 365.840931791251
"326" 65 958.29639325082 292.975946971575 963.828222497244 333.124077611542
"327" 65.2 948.940134660257 265.338658209035 958.221714878714 302.190257685366
"328" 65.4 941.77554370214 242.592882044294 952.179117874881 278.08490007281
"329" 65.6 933.7879239571 217.095911915086 945.134237032494 251.967725401672
"330" 65.8 922.685845140392 198.360331864845 938.854901190764 233.386178723385
"331" 66 907.04126190358 173.599004136121 928.002326182582 208.898002368104
"332" 66.2 894.392505941763 156.69630755809 915.36884523535 185.636020510519
"333" 66.4 877.857826857279 135.580847039772 900.435327488858 165.740122133877
"334" 66.6 858.329263429707 113.310273932696 882.117387785015 142.200680145611
"335" 66.8 833.010231034117 95.6264447670691 862.680610788546 119.847431655539
"336" 67 801.958768765629 82.5080796680513 838.985730095152 100.614736423563
"337" 67.2 769.231661449536 66.1653138458784 801.646839396745 83.1695850445028
"338" 67.4 748.178066581953 54.8495382890237 780.120150939228 73.1162334621057
"339" 67.6 728.307626893141 47.2261522105756 762.109549503488 63.13790330343
"340" 67.8 710.065363107026 50.0157461930889 748.083381952378 58.0061030567062
"341" 68 675.523669242671 41.5793501217914 713.912002876171 50.1852961741078
"342" 68.2 646.741081018472 34.5187059105949 684.20313651688 42.9606623250894
"343" 68.4 619.577417547004 37.0116589497505 657.757779743504 37.9872559076957
"344" 68.6 589.961116707824 39.7206236675663 628.49129822822 38.8583197040013
"345" 68.8 553.862653837661 41.90963063185 593.566448126025 38.1257565938159
"346" 69 510.377485389841 62.2123244687628 546.342687324173 45.1347783556999
"347" 69.2 470.464939281582 78.1264264223868 506.106071594075 61.9557615659541
"348" 69.4 444.502585800502 96.5503285383641 475.162407858386 74.7128973195035
"349" 69.6 416.510032050557 126.428001243058 443.071377031087 97.2538772257379
"350" 69.8 393.324270514303 154.624060282789 415.449550582095 126.532314710146
"351" 70 390.282029088728 171.245515684101 406.870465182314 137.079044847912
"352" 70.2 381.115588132408 189.315358899914 397.448244452487 156.820573135149
"353" 70.4 366.788563780397 205.269905284021 389.873878874967 171.589828036695
"354" 70.6 349.160919223019 226.081655375695 373.11331859306 197.468792919777
"355" 70.8 335.402518819441 253.643064011102 352.317041202277 223.565203789723
"356" 71 336.093747327827 275.908505152897 343.684561488591 237.473625107575
"357" 71.2 328.844401445716 308.933353994544 335.764141428275 267.405840676116
"358" 71.4 321.754695581979 341.223508201245 328.939311335511 302.911032516904
"359" 71.6 314.476188579181 369.180154125832 322.11402199949 332.113479166669
"360" 71.8 321.153017150461 385.865659988761 318.65271112421 344.913270162549
"361" 72 328.337298534132 415.422684647495 319.931534455019 378.268768629291
"362" 72.2 335.362078095114 451.735342928123 327.411368301875 411.591345144552
"363" 72.4 344.024855031423 479.3862492182 333.380315432226 446.230874997317
"364" 72.6 358.695984133578 504.494236429848 341.101716750891 468.065262153264
"365" 72.8 374.85213508393 525.307945416833 354.335624658554 492.126863848371
"366" 73 393.585872659979 554.329468066054 370.191746198416 521.609962203825
"367" 73.2 416.472007799309 581.315402775453 389.516365871082 550.360053639994
"368" 73.4 438.798696242503 604.292882975918 410.811000318138 577.735155320691
"369" 73.6 461.661069646403 621.520627169721 431.247804349156 599.081812736158
"370" 73.8 492.406783885688 644.193694274825 460.570754610008 619.179784231608
"371" 74 513.145077630242 654.003409904216 479.640969478767 634.345455941061
"372" 74.2 535.402032876878 669.045498389537 503.431194086742 648.767166029952
"373" 74.4 543.976106318809 670.311662870786 513.149582811294 652.573045996127
"374" 74.6 552.600523793772 678.118544335118 521.080745131752 658.026028267118
"375" 74.8 550.355898484177 676.553653130753 525.503025987641 660.733498900164
"376" 75 559.445743473486 678.115190190039 522.03075668099 658.535612557993
"377" 75.2 572.609300486758 677.809603277443 535.680430856314 665.11077232569
"378" 75.4 592.536054393435 678.116928097376 553.127360481179 671.162831795642
"379" 75.6 621.616166904185 683.811318589052 579.399348569656 675.876848558181
"380" 75.8 644.350829305225 685.688497292365 605.468229945988 680.889260406327
"381" 76 662.251502485866 686.306325059239 625.052826428972 684.376503998851
"382" 76.2 673.935511273155 677.602748547853 636.953384849822 685.406035413939
"383" 76.4 699.50121028028 674.629383404226 659.724255902656 680.026998060756
"384" 76.6 722.18997989771 667.493006770914 684.701910081795 677.157702337285
"385" 76.8 749.058624462887 657.62958504081 712.443793328236 669.080749127389
"386" 77 780.661123881245 648.487316398038 742.978576594354 659.304025649373
"387" 77.2 810.870799397873 635.861000873318 775.029041193747 649.929605333974
"388" 77.4 840.719359112714 616.610034408315 807.496902523575 636.921971089014
"389" 77.6 868.408425318719 594.727831555839 837.02495237807 619.045971118662
"390" 77.8 890.026809649347 569.57438093804 864.519459590408 598.193697474865
"391" 78 912.270929108743 538.853578949257 889.306959901887 571.675432974958
"392" 78.2 931.689208403007 507.035525261716 911.195809248002 537.678273615366
"393" 78.4 940.293337646267 472.191362061055 926.063044298504 508.725449092348
"394" 78.6 950.081507288673 431.06788935391 938.103939006552 471.076399449763
"395" 78.8 962.646393732738 394.416430501335 949.906199886712 430.661921650452
"396" 79 962.876206642127 361.817695506205 959.148076729213 399.565269146282
"397" 79.2 964.501540366798 328.987251285184 963.530492746168 366.684767683631
"398" 79.4 951.433424895714 304.930393569432 961.644123384083 341.651775196327
"399" 79.6 940.730110358881 269.412928603036 954.641708407663 303.662832242968
"400" 79.8 933.768139175411 236.440104547188 941.404069629193 273.805571220086
"401" 80 926.61974913545 206.294931005696 934.375866530855 243.199934007969
"402" 80.2 908.360994145042 177.59993472365 926.912246662084 209.919577773641
"403" 80.4 884.696199525252 145.333655596983 909.077110975884 173.840867138785
"404" 80.6 859.955501041673 118.600272242577 887.429617110564 145.309009143082
"405" 80.8 826.520760380063 98.433210334465 859.347655758554 119.179736982196
"406" 81 788.71598427213 87.4986489950996 824.272320473118 97.9596085174841
"407" 81.2 747.825252689819 78.6517000803836 787.666443243494 84.5799220990967
"408" 81.4 710.34171961691 66.8043020755756 747.56305795178 76.0925870945793
"409" 81.6 671.696012713471 53.1017881250345 709.083346424917 66.5931741205645
"410" 81.8 641.405595724159 37.9646998571738 673.254367538896 54.4205439041555
"411" 82 614.749212030944 44.0581425977754 655.519194521813 46.6039298139323
"412" 82.2 578.589931795987 44.5247208613215 620.048996225625 40.0941651270559
"413" 82.4 550.820450387135 46.488880214568 587.857590220477 48.6574293362548
"414" 82.6 527.26186396255 63.3136959275796 563.879717302677 49.3969228615075
"415" 82.8 496.069301285154 86.7822894016396 525.176729790293 62.4214537632998
"416" 83 467.299968652708 101.796280706901 498.071899990473 83.5886628848413
"417" 83.2 433.152067096065 118.455829262978 465.665002395708 102.901504205454
"418" 83.4 418.512030870155 144.182128829627 443.2515135673 117.227517322597
"419" 83.6 401.37313407119 180.744097841308 417.643233794139 145.434483446324
"420" 83.8 381.94814572819 218.350834918377 400.078808750488 180.25900439466
"421" 84 360.419615450812 249.391293060606 381.587538424707 218.158842459813
"422" 84.2 339.922977195374 272.98864860821 363.528481951781 244.994883421706
"423" 84.4 333.34077316242 306.473711563739 344.232336739764 268.690154979203
"424" 84.6 323.961617139417 342.863170115087 334.436026865715 304.611864006777
"425" 84.8 324.4879333703 368.044501887865 328.963559266856 330.265440106628
"426" 85 325.088910933888 408.28501063319 326.490177152879 354.967190328357
"427" 85.2 324.316244138411 432.668342647437 328.56373786609 396.267487543356
"428" 85.4 328.415868214702 447.353330395139 330.308741031134 413.733068529045
"429" 85.6 344.154281669764 479.519947442159 327.65423820517 438.887788944205
"430" 85.8 356.266311805663 506.318297096458 340.646412320831 475.518398035639
"431" 86 368.62533419847 530.793773785067 351.739705004708 496.226004361821
"432" 86.2 385.074439267636 555.215983692951 366.396393318163 521.249583556106
"433" 86.4 408.827802328306 584.823087253205 384.246607450813 554.509111604025
"434" 86.6 434.48584695085 613.584542966332 406.512506980063 584.178828881844
"435" 86.8 462.907725318352 636.831270135387 432.078884115218 610.080237780422
"436" 87 492.91925923616 653.309368743669 459.268678227585 631.671919485494
"437" 87.2 519.481896029559 667.34734543162 485.655485464345 650.387250951105
"438" 87.4 557.056988043507 681.817761016281 515.834111768473 663.755426730449
"439" 87.6 586.332225770089 683.174830105422 548.708738213027 676.817496254853
"440" 87.8 623.99581067152 681.098532329422 580.624488460029 685.136379268723
"441" 88 663.076321913893 680.618926296311 620.479999408698 681.36092962527
"442" 88.2 695.048313525275 685.724227545143 658.183699768628 680.391976874923
"443" 88.4 709.814946784989 675.697500915274 669.954352625197 682.175965849739
"444" 88.6 736.627775438833 665.88052848073 701.750550816612 679.138930195468
"445" 88.8 770.182536260407 649.46735124285 733.391899391593 665.546682546423
"446" 89 806.101907067371 633.214508385046 769.322939891973 645.637984437126
"447" 89.2 836.286199514097 619.243230488856 803.630313461484 634.427636391534
"448" 89.4 860.894004375476 592.593785325613 830.239910437851 620.912460492341
"449" 89.6 889.984929248974 566.278240691189 860.599169860626 592.121690933438
"450" 89.8 903.167352463077 537.235332457978 881.957379997878 569.60572767909
"451" 90 917.087697597116 499.875345582206 900.988134246413 537.318624437809
"452" 90.2 936.962803607042 466.992944254759 915.450752475436 500.145615795375
"453" 90.4 952.311729358423 433.385522259211 935.116003494774 466.60955459207
"454" 90.6 956.268628241949 388.649706146624 953.159507765682 430.787835893512
"455" 90.8 958.240696667215 347.200691587913 957.67421231602 385.453389947554
"456" 91 957.596331378636 316.35369546372 956.921184206622 351.714165208827
"457" 91.2 939.416680158129 288.824048236286 955.328077989069 324.435022441497
"458" 91.4 925.142942385511 259.005035167745 943.90700204743 289.75868213844
"459" 91.6 905.473673779959 230.303793702633 925.944644252662 265.017159208641
"460" 91.8 892.796720981467 202.393867513557 910.14003026829 236.627976100132
"461" 92 871.651129842926 172.691224524528 893.925946171104 206.558225416254
"462" 92.2 853.843800301821 142.610591025771 874.189795227069 175.117068831527
"463" 92.4 844.304496262076 108.910143513164 856.404935858301 144.002773604296
"464" 92.6 818.415645734734 93.975101012935 844.545481373674 120.609232007398
"465" 92.8 783.210501651579 91.5576562254729 823.089406418742 94.4891888701095
"466" 93 756.046239934084 84.2087286501389 790.20536870538 93.9026853959423
"467" 93.2 727.307271654572 71.9192727562845 759.776462463761 91.5644203617576
"468" 93.4 700.513580960351 83.4161012832525 736.143430366123 78.8147321086308
"469" 93.6 667.902670540926 110.321006959118 699.609928970184 79.0202696515876
"470" 93.8 642.432503214695 127.231239625662 672.395255983616 104.38759341794
"471" 94 607.129492676811 141.028857874564 645.266872121185 130.43270543237
"472" 94.2 570.006026461633 156.642341010699 603.123674548754 142.490343933369
"473" 94.4 526.316570353737 157.24294298929 562.206933607873 157.748356257735
"474" 94.6 487.195308826123 137.899644924531 520.532460843719 158.252023572872
"475" 94.8 448.441966183443 118.464177671446 483.442672917103 136.948569302049
"476" 95 443.110044055407 114.275823374727 470.782324423298 129.481644075275
"477" 95.2 431.454083172836 125.899216253765 467.477354133987 128.366495370579
"478" 95.4 416.878240777081 146.852410707529 451.365728185762 126.108740547614
"479" 95.6 417.166005012367 166.06353895589 435.513332764813 132.11623637448
"480" 95.8 404.090804085895 198.182045215591 419.661240506564 160.36081820553
"481" 96 384.598764841556 227.368963430779 406.562443764881 196.71199858101
"482" 96.2 363.151412104177 262.041709976795 386.194214130037 226.076125806808
"483" 96.4 338.766107217372 299.381336098483 360.237708194124 268.501722613468
"484" 96.6 337.33014780551 328.199924981251 343.908200173519 291.539103931229
"485" 96.8 351.278052451079 364.236313527117 337.022570598424 325.56113414562
"486" 97 359.541824128172 402.555495839662 348.942976066426 362.561096758674
"487" 97.2 369.678916269348 439.465597196812 361.30451779156 400.60857184434
"488" 97.4 376.192532562463 482.706338862867 369.650078157207 444.972196512767
"489" 97.6 391.152633508075 525.444811542543 378.076306819658 487.858106148277
"490" 97.8 414.116927198181 563.546115969499 393.547279459102 530.84776506678
"491" 98 443.370805525653 592.242389480487 414.450762345402 566.105356066816
"492" 98.2 475.67200400323 617.467720470348 442.757410976579 594.656126922383
"493" 98.4 497.769164480153 645.409967505299 474.280458459477 616.018939268315
"494" 98.6 526.02934549341 659.198343153717 495.057304096876 633.315521402927
"495" 98.8 551.460994119291 673.629522206144 518.336444461984 657.097274161668
"496" 99 585.715481422442 674.338492152984 547.498952773506 672.066660626188
"497" 99.2 625.015719604198 676.183241217622 586.867501744608 674.323189409509
"498" 99.4 664.689451618101 680.936753966556 629.022869371745 675.79284001197
"499" 99.6 703.867108539408 678.612966759863 666.323686782254 679.331261260375
"500" 99.8 736.748256928578 651.845468767901 701.889300543131 678.256759162732
"501" 100 764.750762595633 633.822822107203 734.654033917071 656.930623009138
"502" 100.2 796.417417362297 610.042009415153 762.998500369444 632.745057991065
"503" 100.4 829.169212024226 582.778992582256 798.5372128467 606.552560265233
"504" 100.6 866.212446898953 555.377998136388 833.648914565848 579.920020259268
"505" 100.8 902.26910457262 528.705340676386 871.242411684555 550.493728191581
"506" 101 925.878697428895 501.885364595302 901.259687646628 524.823343139809
"507" 101.2 938.331288863615 465.267664601221 919.304450097715 504.347595383911
"508" 101.4 946.130861797624 429.641589921794 937.958116485176 465.862395783909
"509" 101.6 946.406974822081 388.727465048505 945.725556594721 429.199809323415
"510" 101.8 938.132056854032 349.138181041084 945.689102977292 386.102586114308
"511" 102 917.866440823218 311.305042819661 936.088710474167 347.304429767529
"512" 102.2 898.658462794597 278.844412239941 918.243897355631 313.048860211389
"513" 102.4 879.728060940154 246.479498347256 899.617920993762 278.80448120765
"514" 102.6 852.224401553173 215.714027777467 881.2278211265 247.449734221166
"515" 102.8 826.024634325481 185.330733601996 853.239686804451 213.777087775802
"516" 103 799.796806554609 155.651653462382 828.946903773423 185.653530809101
"517" 103.2 774.984451510906 124.057174737087 800.372018807001 152.864159680251
"518" 103.4 747.983553122064 94.7257456030922 774.210922177219 123.69751311518
"519" 103.6 731.555094575763 70.96571807329 753.587107747562 98.3035229682859
"520" 103.8 710.300959357798 81.9504048610385 750.128030893961 92.1367723039497
"521" 104 691.919833971968 103.429768636939 732.683405542388 82.9581312670873
"522" 104.2 686.023335859165 110.573054146639 716.807144825023 89.3304376228602
"523" 104.4 665.360726199958 99.7402477312272 700.264236492464 100.948066128523
"524" 104.6 655.753212366351 76.0649922549781 680.228163944303 101.029472402346
"525" 104.8 656.289538196402 42.169978477975 660.965375701666 78.4815833155038
"526" 105 678.52187743839 45.50683599265 658.194888353929 71.7255365025143
"527" 105.2 707.318049898831 49.0419867929272 669.643108796315 59.0258663689359
"528" 105.4 734.251466200718 58.2977704589731 697.999846447973 52.9573641276304
"529" 105.6 767.510193346333 76.7670170434026 729.562696640184 57.9326591649399
"530" 105.8 801.579619867895 91.9313358200789 765.676644467229 74.659586907139
"531" 106 832.574080901891 100.314571338572 795.125253977951 90.5157614790481
"532" 106.2 862.725895621137 124.033511854789 826.791249942347 103.393931726991
"533" 106.4 883.001215011317 149.317300129168 852.107682955875 120.777107372798
"534" 106.6 897.710983808086 174.521808545931 875.342485809488 142.674814433438
"535" 106.8 902.808977366944 212.618322278818 895.357578188445 172.595202862516
"536" 107 907.938528877004 245.649671528937 905.519628625956 210.772406720563
"537" 107.2 926.410136620621 277.794455476242 911.620542621634 244.826683298599
"538" 107.4 952.007092759816 303.226205514232 926.325942471804 276.757763602119
"539" 107.6 960.899699793192 338.78072461699 945.890749728611 299.176865938894
"540" 107.8 950.954361458187 372.79025760627 959.191161811403 335.256491062061
"541" 108 928.259407530931 405.980918439455 952.784400921908 375.738983562489
"542" 108.2 909.456400715973 443.206094380231 928.63498006775 411.517802459824
"543" 108.4 884.014642839155 471.50678902955 912.201259812289 438.977608880649
"544" 108.6 853.188448107231 498.94245050211 883.733274663666 472.147607302364
"545" 108.8 821.468934139834 511.695061958972 857.370042607557 497.160569199591
"546" 109 785.019101906714 524.806288265832 820.44845252339 512.635083407161
"547" 109.2 753.049135346345 538.098618883011 788.112209453532 522.272245295656
"548" 109.4 715.488239616629 556.956744501342 748.41352250125 540.843243679947
"549" 109.6 678.810345860063 583.059400040625 711.622426248655 562.618956366361
"550" 109.8 632.426708541871 598.800226288532 669.012218033505 586.800283717708
"551" 110 590.063743281243 616.214713469043 625.932852630017 603.457044375594
"552" 110.2 547.422929791766 617.626592360927 585.036255224458 615.245601144845
"553" 110.4 502.749349952163 614.022012614054 539.951670540749 621.82777962554
"554" 110.6 464.132149301585 618.023762191821 501.7070226542 615.69857165526
"555" 110.8 452.203885395571 605.361336495178 486.28869417023 615.802575325737
"556" 111 432.296821906671 588.572805722633 465.21344893615 607.750428456073
"557" 111.2 430.993343719243 586.893734518829 458.234118883587 601.289019412733
"558" 111.4 429.706520953025 592.966412896536 457.633350981463 598.915158014386
"559" 111.6 433.1857104323 601.907667555652 457.098539311198 597.544494295235
"560" 111.8 437.523983712531 605.876044209817 456.870007598289 595.908877316734
"561" 112 443.096538489623 613.533684279716 456.687199166751 595.064835367155
"562" 112.2 453.192842800703 623.779894204556 452.793967060146 596.462766768074
"563" 112.4 471.005646133577 636.383681671568 448.293566567233 606.418822153359
"564" 112.6 497.244402690533 653.139914517911 468.971311946401 628.218314227227
"565" 112.8 523.459024017307 662.215463068929 489.224433356342 646.624520861821
"566" 113 538.083119929263 669.163571424821 503.609639984727 653.335471136077
"567" 113.2 561.659339165658 677.994966012648 525.53739070061 662.365490508938
"568" 113.4 592.880712916307 685.577610811903 554.922065285774 673.496193476465
"569" 113.6 616.150500575879 686.664821806776 579.558552872916 681.92479290827
"570" 113.8 620.388822064938 685.184022127939 583.441080367137 682.110342697462
"571" 114 627.397610502665 684.319514596088 588.873128033754 682.981656726721
"572" 114.2 647.257473346114 684.822189577546 607.706237617171 683.447917565911
"573" 114.4 667.277828732469 685.790503222527 632.753658654663 681.313944194611
"574" 114.6 675.131974576447 685.933305649528 638.714123801131 682.614141091458
"575" 114.8 675.793613867377 678.984280336612 640.677459975945 682.554706525577
"576" 115 681.471567561281 672.513904643938 643.902473771818 681.616213037135
"577" 115.2 696.695985748056 661.267473114525 661.724930089542 680.143350683121
"578" 115.4 718.179439554444 645.537200299429 685.46651406548 668.373008928189
"579" 115.6 745.705155520443 626.209103417849 713.753840402698 649.01331816361
"580" 115.8 779.524931058573 605.031557693569 744.819599855208 628.776657447008
"581" 116 813.087233562815 584.345821016802 778.873192310343 605.216767142804
"582" 116.2 846.778327568298 563.939134270329 814.140237267596 584.342145671708
"583" 116.4 885.885004570198 540.980998148921 851.382231284209 562.651195820147
"584" 116.6 913.946697196722 522.737544440566 884.289613543332 541.829914894359
"585" 116.8 927.709393673655 491.774363702311 903.441146661769 527.87117084439
"586" 117 942.092693557052 462.460846315389 923.130553782154 494.943758492276
"587" 117.2 942.898797014155 426.800426646184 937.897501713313 466.567875120569
"588" 117.4 946.308861801951 386.416602664916 946.055256382329 422.735221068604
"589" 117.6 952.116321817741 344.974807842886 947.320326949534 382.303760454534
"590" 117.8 946.728962372446 304.767702946962 951.321828939364 344.671762194913
"591" 118 932.331700034694 270.124816731365 946.739819834369 304.831666725311
"592" 118.2 919.971966742852 233.441445169414 931.976273927606 268.082974461755
"593" 118.4 903.931694323688 196.69527512611 918.373537282252 231.997552728483
"594" 118.6 885.971925137401 158.919853867253 904.942592801347 194.429667936675
"595" 118.8 870.523910190947 132.035606572269 891.474261776207 161.140926072188
"596" 119 842.109427984908 110.800713609354 875.758058628559 139.454500030718
"597" 119.2 814.127859415679 89.4574928451663 843.062330907402 113.789482382519
"598" 119.4 781.983532068142 66.3689930436705 814.794767797376 89.3075841018587
"599" 119.6 761.73628136601 64.408648886583 795.731166887128 75.2216369707056
"600" 119.8 730.701743429416 62.5587951993242 779.741208789336 68.9634754645361
"601" 120 701.237347220315 49.5082772054824 739.850129494753 65.3057050465807
"602" 120.2 672.692025643288 38.3280670669846 710.322195509784 53.0985368592882
"603" 120.4 645.167606147121 34.8339236798568 681.39105977295 39.8263665650661
"604" 120.6 625.613552015924 50.9238421965494 662.919037283002 36.1815405438454
"605" 120.8 592.651749957282 68.4416539416702 625.229125757677 47.849171905859
"606" 121 561.297304658382 75.8394263197345 597.06855126381 63.9762308905606
"607" 121.2 531.556931077685 89.8502579126034 567.186224451647 78.4740464482971
"608" 121.4 500.559914338719 103.48433109743 534.580532392795 88.8333764705207
"609" 121.6 469.207465226999 128.389711389071 498.704068360214 106.165527861999
"610" 121.8 435.224268236012 147.019881937175 468.170108601109 128.136561128128
"611" 122 414.911312167377 147.125512701604 445.214420643885 141.315415730372
"612" 122.2 415.139767094816 155.988671033504 441.854173738873 143.338686831847
"613" 122.4 408.478335069151 181.831870222861 435.091108341678 148.20479261637
"614" 122.6 403.701502306404 201.034985762083 419.270804901188 166.32198791493
"615" 122.8 399.411115932307 232.358410435886 406.737802102343 191.632319181982
"616" 123 397.902714437065 269.825459551479 401.169556262236 231.156949248253
"617" 123.2 396.800284547497 310.48441333985 398.177726193432 271.464049403844
"618" 123.4 392.888772429216 347.252976827151 394.826348286006 307.359385719995
"619" 123.6 394.35718485836 387.619940080049 393.76508617693 348.658515950548
"620" 123.8 388.527579186302 429.781153888496 394.013837581078 391.213240887299
"621" 124 375.456444478682 469.576466257812 387.137175368129 432.673223967921
"622" 124.2 367.516819719848 503.208032941085 376.484780302509 468.702790023598
"623" 124.4 383.407165020225 508.508068540422 375.568559536427 472.954148420863
"624" 124.6 409.115227193384 523.770017447938 379.495261662201 492.63938298142
"625" 124.8 428.887639648893 540.31422548807 403.803935604956 518.902898938602
"626" 125 436.644372052231 573.584282562572 414.083839578307 528.749555346188
"627" 125.2 454.318761672168 600.078814618292 433.49515529167 562.106488970998
"628" 125.4 476.712707296446 613.430589658469 447.423080481716 589.015808018397
"629" 125.6 514.610393174762 631.498129744932 478.300089891038 612.809290200202
"630" 125.8 554.574890615441 644.429699392988 516.118925805526 630.639334451638
"631" 126 595.614516051429 654.943275320742 557.842143000729 645.426281376222
"632" 126.2 639.687715522596 667.374393629951 601.455358642947 656.282745071938
"633" 126.4 682.401416366511 677.225028366838 644.687371734672 667.305761889441
"634" 126.6 715.826659046904 669.049247992013 678.022736371119 674.507352609873
"635" 126.8 745.526748080132 644.157449471126 713.102084394085 670.965317721034
"636" 127 775.90058833526 620.946271941296 742.405185005784 639.344185024545
"637" 127.2 804.769793023215 595.760726439176 773.11266492263 620.096374643198
"638" 127.4 834.877360178176 565.115559240092 807.571705799981 591.528406075322
"639" 127.6 872.477177689051 536.037613520341 839.244346172995 560.837772081306
"640" 127.8 902.461980996796 502.82388957043 876.379533165116 529.751538741058
"641" 128 922.88383317476 461.980517149674 905.338444341474 497.059821796826
"642" 128.2 937.175623147516 419.817692482173 924.288373333515 456.622223131684
"643" 128.4 943.45836385089 381.647813284164 935.777951877645 419.615304402912
"644" 128.6 943.135300140293 342.438262027366 942.867203557509 380.669809484104
"645" 128.8 936.630790447066 303.603275261337 943.050791064591 342.163457358185
"646" 129 926.485892827921 268.472637480451 937.83420731949 305.222995318185
"647" 129.2 902.276352178873 243.557468012601 927.851170048634 271.943592360759
"648" 129.4 878.65144746981 221.698308313024 906.550156287094 246.562420259914
"649" 129.6 857.940409860219 197.811984451563 884.562880734334 226.695197231589
"650" 129.8 839.156362443338 176.760737625987 865.098922951169 205.438257241941
"651" 130 817.235380391342 150.23727669106 840.307523750658 179.612801328774
"652" 130.2 806.045313581604 121.196836092791 821.321331034984 155.148483594261
"653" 130.4 787.741542510701 100.346572337801 808.649225230536 131.51737145458
"654" 130.6 768.175749344973 103.670438982093 799.481289503062 117.309395660108
"655" 130.8 762.678436892583 116.565991843345 794.580872180154 114.114156546837
"656" 131 759.122937525892 101.635357990169 791.276198153107 114.439629914077
"657" 131.2 763.122610827089 80.9585671692501 778.592018008245 110.39251240473
"658" 131.4 774.465839630949 75.9571234637688 772.411105765417 107.173008153414
"659" 131.6 779.564291790128 79.9965154990228 774.669319220682 109.996490413127
"660" 131.8 780.037605670689 73.3363140361661 775.903994965896 109.398550297987
"661" 132 773.833173906913 65.0105554958862 775.740629536989 102.679176628152
"662" 132.2 767.758344528336 55.7669284887659 775.759789159248 89.6850552815231
"663" 132.4 742.164012590816 53.5828614446174 773.197637410396 73.0405614559936
"664" 132.6 716.043362676937 47.5904237142045 751.630506745699 58.2336861296337
"665" 132.8 689.358667710795 33.8694974886816 722.020451953325 51.8217474969452
"666" 133 662.171318244341 32.9771631523159 699.168405841161 41.000445413403
"667" 133.2 627.633062038185 33.1178595474194 665.402288485833 32.5747833546439
"668" 133.4 598.77964364426 49.0027823846636 633.018091833076 33.8336225499041
"669" 133.6 584.457416378497 74.0348563517529 610.993998891655 42.9310944820687
"670" 133.8 562.149809990185 101.490036612171 585.486223253758 71.9179134855384
"671" 134 538.795434885385 119.257141246451 568.48112349951 96.0761291387811
"672" 134.2 505.911537690138 138.335419077182 539.4892760281 120.809602000505
"673" 134.4 469.714735217303 144.389750759276 507.701103149114 138.050494689227
"674" 134.6 428.6351756396 147.634333735028 466.42526468451 146.293529136281
"675" 134.8 419.76077075044 145.614289017262 448.381933813992 149.114832127653
"676" 135 418.586923667732 158.759053038223 446.196130452016 149.247732352012
"677" 135.2 414.853572531892 184.577564366477 437.885105076122 150.133211468787
"678" 135.4 421.406478683417 207.59074453678 422.616097877489 171.077693058243
"679" 135.6 419.671123799111 243.855880165429 422.575683810679 204.801010135242
"680" 135.8 419.022984948774 285.002956000575 421.963512830773 245.539896325621
"681" 136 413.617486590854 330.423096605037 419.20025326591 291.984294229911
"682" 136.2 398.293825300243 372.695679955425 413.994184613285 337.025346193573
"683" 136.4 371.544692740468 409.335419627136 396.624368262982 378.565345978214
"684" 136.6 340.040722826591 435.551840293043 369.476224600597 412.550663495723
"685" 136.8 332.04914459216 436.541159995263 351.519924786033 418.826886181349
"686" 137 338.680679173491 443.177750219924 341.190876959437 416.440107490167
"687" 137.2 352.003336704818 465.150928674343 334.888362110992 430.988868998298
"688" 137.4 369.052942157118 488.396479324693 353.021288886851 452.068969472699
"689" 137.6 387.281339599421 515.290978109904 365.771705735936 482.938974939133
"690" 137.8 416.143231549798 543.948249887985 388.561192215301 515.144230761196
"691" 138 448.936316909961 569.428337233642 417.972284691537 545.434265433708
"692" 138.2 488.738804765217 583.585531456374 450.242369344774 568.516435758811
"693" 138.4 533.245431722002 594.852888532218 494.115520101343 586.623515369045
"694" 138.6 578.016636719785 603.640093079744 538.219068910493 596.37564916625
"695" 138.8 621.447844241708 604.332114064836 582.431888986501 603.176657804498
"696" 139 666.890536832815 602.588498558812 630.256796100151 605.448541041342
"697" 139.2 717.03445254797 602.568607371051 676.683097758744 600.540124819724
"698" 139.4 762.299024715196 602.800837669654 722.408651061499 601.731222239846
"699" 139.6 807.9271940133 602.341057166004 770.719979105969 602.905768041735
"700" 139.8 854.169367107108 592.487469392806 816.223634186803 601.576043543341
"701" 140 882.235752475561 570.900247980847 854.233060815603 592.832452509974
"702" 140.2 895.27557490643 531.092516091312 880.368365033884 572.063180644393
"703" 140.4 912.514482444447 498.789302774342 894.9852352287 531.861848531169
"704" 140.6 937.733528751982 470.55166242398 913.674330083557 499.483886131036
"705" 140.8 937.805277245541 435.773954484724 932.015777720055 473.719629635145
"706" 141 937.676544498229 394.517004486897 938.233020336933 435.763455496318
"707" 141.2 934.987403456748 353.771006203892 938.481931802775 393.545145604571
"708" 141.4 931.492676702494 313.821272501449 938.605873100294 350.946745361107
"709" 141.6 925.24242063606 273.030681094773 929.614357760874 311.212616059292
"710" 141.8 917.644913891858 235.209068547239 924.428218000297 272.852538673215
"711" 142 915.219212161902 193.223781731804 916.408529119717 231.0078519398
"712" 142.2 898.815837262545 163.815677914997 913.902542058455 199.027177384686
"713" 142.4 875.730371484822 135.879345317485 899.91173273696 164.042418317695
"714" 142.6 850.515248826392 107.64511364479 876.502595487166 135.480075794173
"715" 142.8 823.253555666711 88.1836395748371 852.694156653657 111.16347954784
"716" 143 793.201169531899 81.3511582134934 828.743055968894 92.477648755376
"717" 143.2 756.766517367005 61.6087242256101 794.386461003861 78.9667699796925
"718" 143.4 731.512231543233 47.2615164971031 762.037943224757 65.6898923816899
"719" 143.6 707.393493933747 54.0041863304783 743.504092256546 54.4758376937673
"720" 143.8 670.319696722027 56.1737472683559 707.182459416501 47.9317822196464
"721" 144 635.907770403129 48.7923940150523 672.550780738847 53.1378149397071
"722" 144.2 609.214567714472 36.9146432429971 641.380643671503 52.2772202096391
"723" 144.4 591.171692264447 44.6641403265374 628.358902275809 47.7288186579682
"724" 144.6 567.757324104177 58.7419787341531 608.826246545317 46.5614043977579
"725" 144.8 542.549674656621 75.0974643327073 577.591855523048 57.8239087873375
"726" 145 501.436625667043 89.4448198890292 538.300544306127 74.9336879945032
"727" 145.2 460.351930510384 102.548297111654 496.048996485451 91.0702148562737
"728" 145.4 424.67837664785 121.923524508792 458.824370194567 103.644980311896
"729" 145.6 413.258868106606 150.218118794292 439.07057741935 116.016405495608
"730" 145.8 398.608077946065 182.338275079845 416.240761976369 146.410795134868
"731" 146 385.993451006377 214.95123317231 401.566850335992 178.081334920495
"732" 146.2 369.868145477444 253.527950524119 384.017616683482 217.854890291493
"733" 146.4 356.96547806024 294.301079507831 368.774984646268 256.590870439485
"734" 146.6 341.037014126612 334.235266975825 356.123135872746 298.463354806965
"735" 146.8 325.467626912563 376.621484054067 338.788880981526 339.421942737158
"736" 147 317.896742536177 423.082872613269 323.605932044668 383.020640714301
"737" 147.2 334.462283772046 453.071864345321 319.083219156365 416.945680319996
"738" 147.4 361.83138272966 484.571117707988 330.622157759399 451.984551139532
"739" 147.6 377.413499376582 506.127693774957 354.982993838637 478.440783054406
"740" 147.8 401.230397760698 534.741220003674 376.572458221322 502.200378820133
"741" 148 429.629794472719 557.975046464783 400.720994564994 531.841352813727
"742" 148.2 465.455410394521 579.465561058575 431.69165995742 558.587111289753
"743" 148.4 498.854183140065 603.260274518024 466.872991796836 580.651424738712
"744" 148.6 542.229660386186 616.88362066156 503.163306715962 604.545271017642
"745" 148.8 589.621171906176 629.204163121276 546.43889224698 619.223683758275
"746" 149 631.227069724653 636.893404695263 593.415191723054 628.676886423798
"747" 149.2 677.329684948156 638.735228524764 635.874478272667 639.325506383014
"748" 149.4 721.85910534178 630.218229491017 684.546598030423 637.758696396146
"749" 149.6 770.151893768642 620.11221568173 730.145909191324 626.560606303933
"750" 149.8 813.999455922004 607.538894787103 775.722686991073 622.066892329884
"751" 150 855.585820878119 590.028058852015 817.717773229573 607.305941271433
"752" 150.2 886.369283226585 569.303876015688 853.901710667199 590.075808773109
"753" 150.4 900.313029118064 543.650556178689 879.09282460727 574.545209916935
"754" 150.6 904.987948283455 503.485578736416 896.516057245903 550.935355175687
"755" 150.8 913.054605334847 470.994886559982 902.23862701096 511.305724674211
"756" 151 918.399207366576 433.797051027885 910.743004841816 473.460627234262
"757" 151.2 920.61786345509 391.368443602098 918.454630807727 429.762016228723
"758" 151.4 920.998327721578 346.202007855043 920.258186671203 386.556605020224
"759" 151.6 913.974525267798 306.585984969318 919.631056251637 344.150760410133
"760" 151.8 901.393383586931 269.281729354742 912.882433537871 304.738087367913
"761" 152 885.819147167032 229.150173788227 899.91019433384 266.061428675432
"762" 152.2 866.32414803469 193.896030045476 884.104909248298 227.62335550137
"763" 152.4 845.047686497348 161.035981925514 867.69466962887 194.427459734011
"764" 152.6 821.386949730698 124.824968472284 844.259585816666 160.497322214446
"765" 152.8 807.994746921579 90.3083128604943 819.430335256179 128.022294796819
"766" 153 810.359904235406 84.2623583214611 807.405271776243 113.649076006303
"767" 153.2 806.127731836733 75.6441100350393 807.423554412723 107.234407015641
"768" 153.4 771.273873150928 70.8750379736856 804.519318325489 90.3549306838772
"769" 153.6 749.315041868729 57.8387525146493 784.749556622346 75.8161115948237
"770" 153.8 733.04986820662 63.6909947732195 772.596054822572 73.6818995511492
"771" 154 702.210656749222 74.6938881354135 743.013128027439 67.4695158193317
"772" 154.2 666.013297358547 81.0787986410899 704.5092605061 75.0584725809029
"773" 154.4 623.520450176907 89.0886060450023 661.497493722083 82.676842264279
"774" 154.6 582.678085264829 87.6777448723054 622.418253964046 88.8177882622711
"775" 154.8 544.603845669786 72.6704285542616 581.79944873786 87.0692936414779
"776" 155 506.625060169253 58.3299778968701 542.057398469464 71.8704397321039
"777" 155.2 480.604355980351 76.6893262050653 515.253282397423 63.0775328484444
"778" 155.4 466.885508590777 105.390476357328 479.465610117339 71.8460434033635
"779" 155.6 454.583440976124 143.038280792115 467.359763928934 99.2780406787355
"780" 155.8 441.072348958442 176.727346373733 461.334582519356 142.971044108416
"781" 156 422.230756263327 211.566801630591 442.439939959419 177.453114340579
"782" 156.2 400.377161671274 247.21429657901 421.295575160802 213.066267570437
"783" 156.4 373.772949877483 277.256287411908 398.381466530659 248.873917559814
"784" 156.6 346.001844903539 291.246148839993 378.58557562006 273.037874776815
"785" 156.8 342.494775432527 311.027768321418 366.047288144587 281.875876006872
"786" 157 333.041967382006 348.363436692378 342.503315819018 304.884329644599
"787" 157.2 328.025039565833 376.950095623645 333.048115614728 339.427306414962
"788" 157.4 319.033517506111 412.925601895964 328.203869928934 373.024552013947
"789" 157.6 327.809810481266 446.673381792978 323.563261766688 405.283165928782
"790" 157.8 351.577870928993 479.671814091447 329.151763993972 445.139669075041
"791" 158 382.225194532301 504.581209855753 352.320368122475 478.576594527694
"792" 158.2 413.798592470341 535.347757906438 383.843773165941 507.603747506996
"793" 158.4 447.391565432563 564.540296207249 420.609478839697 533.951264026343
"794" 158.6 484.341625274042 591.522281664151 451.959426724613 565.602126138069
"795" 158.8 529.711973315066 611.957928571524 461.632996492933 587.252525141954
"796" 159 557.802596939498 627.556639813908 491.676638046923 604.442396358601
"797" 159.2 571.380327868668 631.042622950734 524.448916408703 596.315789473662
"798" 159.4 577.070287539936 629.361022364217 547.615969581749 596.003802281369
"799" 159.6 587.586031097222 629.260401612775 551.764558831451 620.571819200693
"800" 159.8 621.344807607032 625.639157040247 583.610723340469 632.201220586868
"801" 160 662.637705668136 607.992072217427 626.239005998394 623.750524840201
"802" 160.2 704.187351996542 586.013254830652 667.998665880597 606.607686242487
"803" 160.4 745.055240985752 561.596889757329 712.022705657503 582.793475304348
"804" 160.6 785.19235555038 534.674327057999 752.720350950581 557.851672440022
"805" 160.8 816.85330529971 499.402772975548 791.632021154349 529.055450486323
"806" 161 849.72882742966 461.41977794478 824.907869313983 492.41837656699
"807" 161.2 880.229637140381 425.10504017857 856.074264447484 453.702441951662
"808" 161.4 910.474824924103 391.385972300272 885.746108134168 420.491039320716
"809" 161.6 942.400133880938 357.486775381584 912.487846751308 384.840216390394
"810" 161.8 952.296057681859 332.059613465156 937.717009991432 360.44507892127
"811" 162 932.570036604735 295.605820453677 945.649596673598 337.415588616373
"812" 162.2 919.684599666121 263.217264960334 934.876297993774 296.768159107484
"813" 162.4 895.684902977615 229.572758225563 915.504315750878 263.241818570394
"814" 162.6 869.284079996034 195.970936839409 891.545597785836 226.344985711015
"815" 162.8 844.541966635452 156.990808975057 866.707164234305 192.95109985978
"816" 163 821.985593046879 126.985284939183 843.164093113312 157.573969857209
"817" 163.2 802.773757740203 91.3310166023921 822.626399865198 126.39863479148
"818" 163.4 784.113565289792 68.7034090399989 805.128582062047 97.7885111379989
"819" 163.6 755.244270697388 69.6127583330132 790.691348393885 83.2857049190671
"820" 163.8 737.214064472764 55.471157820523 767.196613296512 69.5509839173645
"821" 164 726.402093851221 43.854107432776 755.131083619489 64.2435147342407
"822" 164.2 730.322974655662 44.9458353613201 753.898593010317 64.2675162536929
"823" 164.4 736.399824734357 46.351597759573 756.811798590524 66.584423050568
"824" 164.6 731.281197679946 56.7463624724297 759.31928309784 67.4166057471105
"825" 164.8 712.854465131954 78.5181566221267 755.938953990464 66.2336120251582
"826" 165 696.733914399065 88.8370234356735 741.751255595927 68.8860490628334
"827" 165.2 685.27249178644 91.6613957256003 723.409832696041 82.2715235491536
"828" 165.4 652.056127455454 98.4996622050546 689.530574064585 90.0546295402282
"829" 165.6 612.971599318103 99.6174245538028 651.356458250419 98.8029529937603
"830" 165.8 568.736691221291 86.4128635772466 607.866107874953 97.8078372560692
"831" 166 529.912600971364 72.1224038015 566.811058604409 83.3573150732101
"832" 166.2 498.060117023748 69.4781867608958 534.253462157332 71.1959051011296
"833" 166.4 465.053952124175 92.2024501456601 504.349920771799 71.7561991127381
"834" 166.6 440.702928352092 115.082718922894 470.246694055603 89.9735096693043
"835" 166.8 412.831567787738 146.569978373292 441.163481958991 119.904192909751
"836" 167 388.335891067418 185.960046454621 410.770287003549 152.729825782655
"837" 167.2 364.895519134413 229.528583586169 385.677082203612 194.520587816332
"838" 167.4 344.453238280896 267.90216822907 362.404887446239 234.466132440802
"839" 167.6 335.709447006234 298.241306906346 346.941815046669 261.455238141366
"840" 167.8 338.747674859751 336.991505599615 338.58811989386 299.248603624419
"841" 168 345.84843336851 370.98870114287 338.086256445871 333.177050923848
"842" 168.2 353.467730626848 411.56514697544 344.812053520422 372.561374714816
"843" 168.4 365.865114872047 456.774044830184 355.945000211505 417.541120776678
"844" 168.6 383.81949994553 496.317759401439 369.713591043807 459.924470089653
"845" 168.8 406.63434040184 538.598287679145 386.522858833426 503.305999461523
"846" 169 433.68680385391 578.952413949631 408.870676980011 542.511243983667
"847" 169.2 463.954589341997 607.24255677307 435.304244003376 582.000873769639
"848" 169.4 506.40571318844 633.557265014399 469.423543839152 612.819202971848
"849" 169.6 547.14207921462 655.352901466393 511.951209679594 635.314058187848
"850" 169.8 593.911326666756 658.783897162425 552.653280119747 657.90293635437
"851" 170 637.44142341944 649.722793259001 600.955130759991 660.659415195897
"852" 170.2 683.173065482549 627.168207478622 645.235369099507 646.989584497583
"853" 170.4 719.621187728543 600.483591413105 689.126091552511 624.127282282563
"854" 170.6 751.516236663999 565.692732744246 725.600820449968 594.525822266051
"855" 170.8 779.64012457771 526.224625974876 757.538085426674 559.816421657107
"856" 171 802.460786690865 485.13472171403 782.783112448897 521.412303111226
"857" 171.2 812.975933207486 440.962205998881 802.886542494351 480.865474177491
"858" 171.4 818.48301413879 393.372576266788 815.629813788323 433.406750812271
"859" 171.6 832.773982799366 355.113007779988 819.299165456399 389.36131969775
"860" 171.8 860.61961006575 322.00695635844 831.520612651229 352.445213507754
"861" 172 884.503043440234 302.427031578309 853.981681519814 323.222852340754
"862" 172.2 902.499277871155 272.852610771655 881.975808664677 302.281505562674
"863" 172.4 918.911457799995 235.056386856218 902.641378362693 272.971191590504
"864" 172.6 924.287340229151 206.776987057078 912.051023367533 239.044041132595
"865" 172.8 907.82084745946 183.88789387238 916.883746636483 219.108028333288
"866" 173 892.196681300031 154.82084373718 910.477669947397 185.822277153264
"867" 173.2 873.125048783297 141.179198525877 899.591422474959 167.724475610889
"868" 173.4 839.774725156449 122.298223245899 876.036882365009 144.744638186876
"869" 173.6 811.110465843107 100.640095659186 842.708299997009 122.174075611849
"870" 173.8 783.504005141219 69.4071132066801 808.959519710471 97.7903752618768
"871" 174 762.51014694235 55.4689412527479 789.466169414711 78.5728905689078
"872" 174.2 728.514603209772 60.6738085154692 770.911583037221 63.1751670748244
"873" 174.4 689.200249083005 58.6823074441558 734.494454921152 59.7260794111529
"874" 174.6 655.553165729853 46.6719214655943 696.869266906068 74.3282954397491
"875" 174.8 639.032258064592 37.3076923077922 650.933121019057 72.7452229299467
"876" 175 637.615789473684 36.9105263157893 626.047923322684 85.9552715654941
"877" 175.2 626.665775401069 42.1016042780749 606.985915492958 116.904929577465
"878" 175.4 610.608478802993 50.7730673316708 579.742765273312 130.157556270096
"879" 175.6 599.216417910448 54.2338308457711 570.679738562092 117.830065359477
"880" 175.8 599.067567567568 57.4378378378378 572.325301204819 115.379518072289
"881" 176 593.722371967655 61.4231805929919 570.739263803681 122.263803680982
"882" 176.2 584.538083539273 66.776412775717 575.685430462851 145.54635760903
"883" 176.4 577.732673267327 69.2227722772277 595.094736842105 157.961403508772
"884" 176.6 578.007772020725 71.7487046632124 614.730519480519 139.633116883117
"885" 176.8 578.137157107232 74.3366583541147 633.782467532468 101.337662337662
"886" 177 578.73163769871 78.6024919868691 626.190415966781 70.5278363503654
"887" 177.2 576.057107109238 84.9904783850855 607.392610625163 45.099165677497
"888" 177.4 566.046592813174 92.576836830457 594.349920273445 59.9358860369458
"889" 177.6 543.563361106313 103.795158760954 576.955713099146 87.4144676431375
"890" 177.8 506.038110536678 116.027321342593 542.853963135859 103.87823189922
"891" 178 468.125614810079 131.351162409736 502.521444865999 116.369391064973
"892" 178.2 426.185399753949 141.901367155884 462.883275457207 132.605754164593
"893" 178.4 400.00332355488 168.529126101207 427.614275574491 144.9203279977
"894" 178.6 383.223826210525 207.473971991614 398.518684690619 171.928722756771
"895" 178.8 373.471756439578 251.195488141035 381.207201153947 212.347603804324
"896" 179 376.533128518786 293.141678708656 372.948894022255 253.351942884103
"897" 179.2 384.496473787178 340.41213649116 377.688302950561 300.396907461566
"898" 179.4 391.9405625325 386.291302391028 386.8599940577 347.813180609892
"899" 179.6 399.760638972419 435.281249253286 393.184643180937 396.874750332859
"900" 179.8 422.225623180321 483.496030407992 404.269213585606 448.112871729493
"901" 180 449.298501550529 526.073499943481 427.290381444999 492.452398200325
"902" 180.2 484.503923021437 560.907079759732 457.749650772173 532.852811888749
"903" 180.4 523.34698551458 590.429899451825 489.628239673476 567.628401928403
"904" 180.6 564.157050479818 620.343814170662 532.517560236819 596.302876627505
"905" 180.8 605.694774769761 635.713925374368 569.672090431 621.950496438003
"906" 181 647.922619385615 631.853849593631 609.033143940781 636.739805162228
"907" 181.2 689.27564668649 610.737885668996 655.088426393208 627.061362200002
"908" 181.4 722.491265015222 579.616475317189 693.001424367086 605.57031876232
"909" 181.6 747.064545894794 539.710814776769 727.236777212648 572.592070528878
"910" 181.8 762.221023341389 493.817982935934 755.243900937491 531.485862162756
"911" 182 764.695431890565 455.649609305618 762.533879611991 494.280158175703
"912" 182.2 768.419981446867 407.10626960261 764.955336068867 446.084579682542
"913" 182.4 772.982300243984 361.835332414653 770.657220345718 400.696970473516
"914" 182.6 777.698412623731 313.907190511638 774.297550237558 352.283044928933
"915" 182.8 778.55523719755 266.731759951754 778.212610300251 304.797305224738
"916" 183 782.823712937305 223.833579979638 780.555724089671 261.813804799678
"917" 183.2 790.194637463562 180.84671342264 784.497932463835 219.079561165648
"918" 183.4 804.838520466427 144.273550475536 789.431866871728 180.616102664067
"919" 183.6 822.392971913139 107.954951176618 803.602267560159 140.912209836247
"920" 183.8 826.530565694434 100.233016796222 812.922908216962 127.596302445693
"921" 184 808.158696360893 89.3548686230006 813.292438800545 125.112406020399
"922" 184.2 789.365093765832 68.3578841983807 813.421171216909 109.664318604131
"923" 184.4 785.632541468203 71.8954967449196 808.144128326958 100.981865892442
"924" 184.6 766.560393376003 75.2163237912109 801.64082784691 93.5146209818586
"925" 184.8 734.939011943995 62.2279670820819 777.152884204605 78.1704075811671
"926" 185 716.375426232276 47.0377709972419 746.118522688061 68.1685345205
"927" 185.2 696.752080453398 45.427979227667 732.281215887521 61.0437629194226
"928" 185.4 675.049728313791 38.3693905976259 710.121974888153 48.7315403097615
"929" 185.6 679.964856734127 37.804366102911 705.8423783343 49.2688178033642
"930" 185.8 697.188183993913 36.2766105592059 708.746217407549 52.0136081754485
"931" 186 712.638793226001 43.9119517617761 713.629231883782 57.2421063557829
"932" 186.2 733.758051844847 48.7986384201029 713.49394048073 56.4601033242624
"933" 186.4 757.110013038404 55.2649630099312 717.710492858722 55.5141913483272
"934" 186.6 769.717685690387 58.4861160593538 730.509556038418 54.8824008393467
"935" 186.8 797.470683268766 68.1307321027492 759.147065974752 60.1600262040775
"936" 187 821.658172688797 84.3299725628065 786.065044167126 67.9120510457312
"937" 187.2 848.333778229202 100.646890922994 814.541788159934 82.3709040468591
"938" 187.4 870.417104530199 126.90909482385 843.832191172803 100.846319273314
"939" 187.6 893.707722370019 147.330222213506 863.507809696188 123.850779716767
"940" 187.8 908.884899845848 175.040084375635 884.643534051096 145.480134420356
"941" 188 934.356259731989 204.737851993002 909.188006427279 174.327596838036
"942" 188.2 943.380362746356 235.945464398969 926.688822699869 204.270395804477
"943" 188.4 951.775837640718 268.133313468602 940.395134955491 233.060499360812
"944" 188.6 960.142836137585 301.924766097837 948.990645473473 267.577676079632
"945" 188.8 971.95300601649 337.973165292988 959.636344279829 302.516460392021
"946" 189 966.666963983002 367.829091598016 967.439509616557 333.187502024232
"947" 189.2 960.715087428579 405.693502027751 967.066391707552 368.70694855923
"948" 189.4 956.745189009221 428.26460047773 961.869506222486 397.244190890453
"949" 189.6 952.493421806976 455.33660295859 957.604525795022 416.08477866751
"950" 189.8 939.742781073096 486.585481837509 949.724601512219 451.421984758893
"951" 190 926.594794042811 519.18271056899 939.36538473691 483.63855951992
"952" 190.2 907.045824881626 549.263970015357 925.535980227408 516.551381220763
"953" 190.4 890.012642381179 575.322809347844 906.88352314893 546.152399887942
"954" 190.6 872.338652318095 589.547837866217 895.376682106507 560.739948992548
"955" 190.8 855.425719709945 608.104081080607 875.734420202486 582.946835669684
"956" 191 836.021584139713 618.340115902999 867.689167112404 591.48553295329
"957" 191.2 815.039049473344 635.520904253492 842.226962076185 616.795387907135
"958" 191.4 788.824945271401 649.71110509261 819.726908603461 630.005682323857
"959" 191.6 760.683119169805 655.778317313112 795.181256382301 641.340979077436
"960" 191.8 747.22656647767 668.701897273104 772.065062512627 647.52914312413
"961" 192 751.167651017816 666.248535970193 773.172866594092 646.809961907215
"962" 192.2 757.725939021873 667.876633496442 774.621149291524 647.37445119442
"963" 192.4 760.45768820839 665.770881494781 777.38858672246 646.925114498198
"964" 192.6 763.04628639299 665.7228839154 779.681712814216 647.165894863748
"965" 192.8 759.043891067041 664.711729493439 782.090016282576 645.523862692392
"966" 193 745.327434871735 667.631569327374 777.987652936839 647.491964984322
"967" 193.2 728.322879703877 677.245833665092 758.099449478886 658.321248487235
"968" 193.4 700.091834907168 684.459997880957 734.916081350724 670.708200567147
"969" 193.6 668.022939313207 689.000819286254 704.329192848512 680.995815288554
"970" 193.8 632.363664051354 690.148451184775 669.949074550504 687.977142034206
"971" 194 600.143827575206 691.7638408681 637.564513667803 689.21738740055
"972" 194.2 568.904662944346 687.037894245516 604.702029425144 690.990846105434
"973" 194.4 540.661319958485 674.436174441709 580.457620924082 689.047427002979
"974" 194.6 510.232962972271 659.322084444351 543.762865014391 675.92391324901
"975" 194.8 477.449607426197 638.954283874612 510.086366623911 661.213410549992
"976" 195 452.511568289911 613.62316177438 478.420771776249 641.62427942611
"977" 195.2 434.372833087339 581.83046280624 451.84872249016 613.177937346521
"978" 195.4 422.891433034162 552.300459725248 436.272689220448 587.226532196553
"979" 195.6 408.765443264003 524.285801636033 423.132807689033 558.150252848301
"980" 195.8 395.675423756424 501.826814452172 413.501881309688 536.171765526172
"981" 196 384.894903835192 479.498302136474 401.849950174916 513.504211931485
"982" 196.2 384.866002727751 452.651972558046 390.81214782768 489.430400783993
"983" 196.4 376.32233302576 430.138014263713 384.072643946704 465.623093096864
"984" 196.6 352.784000821544 415.187868470842 378.698840622335 442.14570065183
"985" 196.8 325.674780009849 399.2986904269 356.634070458823 419.649821235729
"986" 197 330.447519998726 397.665009716875 351.315564636223 418.328489807766
"987" 197.2 339.49750865477 380.913764908732 348.206115885799 416.238897445066
"988" 197.4 351.543359348704 355.223365546573 341.559502214635 392.605402812911
"989" 197.6 363.326141394863 327.656930532969 348.366464305122 362.448776170687
"990" 197.8 384.671674481579 298.156309209983 363.975908717297 329.528921346513
"991" 198 404.77972657577 267.413991346423 382.264235234001 300.513519925034
"992" 198.2 423.964200968496 238.634084345776 403.078759186219 270.892988772176
"993" 198.4 438.645234928172 201.247690935487 424.099033788726 236.20654216292
"994" 198.6 454.356471389678 159.728881890027 440.266655664696 197.063004471618
"995" 198.8 471.43963566892 119.404934944331 455.551369691482 154.03178137711
"996" 199 482.730151153435 78.135905278656 473.505564021017 113.529957250321
"997" 199.2 504.94017474989 57.748359494802 481.902871869789 84.8629283505052
"998" 199.4 510.795578020782 53.6170144191125 488.526369205426 76.460845411546
"999" 199.6 505.570443105633 56.1237234273624 486.948712992481 77.6486901666818
"1000" 199.8 502.64471235613 59.8852113547237 486.712116734011 78.4078083816785
"1001" 200 505.494061746214 62.1081462911752 484.338981950191 80.7949990696975
"1002" 200.2 512.127310223568 69.0142278786229 483.335603316337 82.7008493407645
"1003" 200.4 533.485132123187 68.1911978360833 494.651065349039 76.7629366605704
"1004" 200.6 552.780431466334 52.2400454925434 521.024900451865 72.0253191500269
"1005" 200.8 554.170355747694 47.8709879700132 529.975272580141 71.2399388237693
"1006" 201 548.982713561768 43.5306527216545 535.288999638053 67.806903312521
"1007" 201.2 540.131695165861 43.5688750622829 539.633767869401 65.4168497802546
"1008" 201.4 526.416198441185 47.4298063087087 542.142441768699 63.9415954583095
"1009" 201.6 509.107671639679 54.9165420992251 541.369509342732 58.9482533346386
"1010" 201.8 492.332407789767 60.1622882428246 529.34965928029 57.1456967187553
"1011" 202 479.598504900532 73.6169293925706 514.084249765313 58.5259650410611
"1012" 202.2 455.476673657465 89.3290280078143 487.34557555673 69.8177643371427
"1013" 202.4 439.862953408646 107.14475932664 470.445138186183 84.9239431067931
"1014" 202.6 425.255839896328 129.870400578424 448.236982841684 102.914726356191
"1015" 202.8 422.509593292059 151.424321948911 433.944870984005 117.930792794257
"1016" 203 421.321639847425 170.130453665898 427.860927046913 133.291566132346
"1017" 203.2 418.820322765635 191.328338025051 426.193172972138 154.279959422721
"1018" 203.4 411.660598377281 218.698161610426 421.059062574634 181.952542097799
"1019" 203.6 402.902739443713 251.401338829221 413.508786321327 211.993993592696
"1020" 203.8 396.492795504649 291.01118043965 402.930049651251 251.816995462987
"1021" 204 379.954034637387 324.208128366081 396.511726362659 290.150010267045
"1022" 204.2 357.251242962145 345.599475404185 382.186614240266 318.203524872494
"1023" 204.4 331.046095672464 361.36873082181 361.301191239848 340.573079189771
"1024" 204.6 332.622888218327 374.301893242616 354.910610933252 346.824329479237
"1025" 204.8 339.99591320794 396.967134831149 344.240590476065 358.741893539937
"1026" 205 360.022973095165 421.2504581119 341.0477002068 385.482302057307
"1027" 205.2 389.450211397215 438.262031939243 358.549527403631 415.17125607244
"1028" 205.4 429.073620533384 453.799050500947 392.33074370319 440.11187867586
"1029" 205.6 466.164292306516 458.77602566684 428.078857842885 453.95874177513
"1030" 205.8 509.457692648036 457.703924281753 470.544826653115 460.649242466672
"1031" 206 542.87240184136 451.81478956282 506.836516117941 458.264117046134
"1032" 206.2 581.677895888479 443.365604671852 543.164720755207 451.826955900379
"1033" 206.4 623.407802767817 436.789184696018 585.524370886212 442.181050878876
"1034" 206.6 665.351773399041 421.7867973951 630.025895543739 434.735793932328
"1035" 206.8 708.874263638312 408.052705368518 670.159411255369 421.730060729183
"1036" 207 747.428654239606 386.496233846579 714.704894420238 406.040122489214
"1037" 207.2 776.453227777735 356.610732320097 750.843616347901 383.13582839343
"1038" 207.4 791.223898623335 317.016286914952 775.956331230645 351.110319350115
"1039" 207.6 801.379058606835 285.990770338931 791.222183124968 321.540641120986
"1040" 207.8 827.407053092379 256.876577130491 803.204452300732 289.549828371791
"1041" 208 857.038795146005 231.852155096325 829.38576315999 257.891422133199
"1042" 208.2 878.63121574486 201.867414547398 855.684847935459 230.541723744029
"1043" 208.4 897.850142122364 168.177009308392 877.838737674253 201.552504326395
"1044" 208.6 897.934932033888 154.758326080986 887.416356076415 187.744400826593
"1045" 208.8 898.258628707748 152.73892845103 889.233284220857 181.603797257852
"1046" 209 899.837322053442 157.170103706824 889.272843740362 184.080847566586
"1047" 209.2 904.38648205313 163.006212681696 889.110467713702 185.08128200406
"1048" 209.4 908.9671284102 165.258762889892 889.531699056958 184.431115609296
"1049" 209.6 909.21910094322 166.673918884139 888.483479122474 186.120829158499
"1050" 209.8 908.027602323516 167.464935507623 887.03015596319 186.824047567478
"1051" 210 905.825000226529 167.210379103533 886.296230669724 186.998758641711
"1052" 210.2 904.152115735137 159.674942347719 887.121310788358 186.14604461704
"1053" 210.4 895.682342096334 152.030059731929 888.083951767357 185.534895158208
"1054" 210.6 881.176074241873 137.712539149104 891.356133496525 178.341215263982
"1055" 210.8 871.146273494219 126.363001333075 890.402690202655 156.815720387406
"1056" 211 852.122775626432 106.499976792251 877.153579670766 139.348204898667
"1057" 211.2 828.254440229413 88.0941358771895 857.868085913288 114.87205915886
"1058" 211.4 800.326996411691 70.4355575860651 830.843651027595 91.6189016668597
"1059" 211.6 773.405210559116 55.8024788356348 805.376272744458 74.5104781335901
"1060" 211.8 750.531950081291 54.7237786509142 789.321473466974 65.4665355181017
"1061" 212 726.843362552999 40.7765263255703 760.363211189396 56.7494459929455
"1062" 212.2 719.927290192497 39.2544319045714 750.047744504951 53.6178103286544
"1063" 212.4 693.427279470622 43.924984473509 740.936342436467 49.8432237118256
"1064" 212.6 661.73106145097 39.0251362023639 706.462626495997 43.2346013000236
"1065" 212.8 645.254654516921 31.2350835013836 679.241310395103 46.2367414948937
"1066" 213 624.567993098483 28.8511556432651 659.34715071154 38.0252647088132
"1067" 213.2 594.923801078524 35.1012517407344 634.407524500585 33.9676731249026
"1068" 213.4 559.666423185476 38.3880825610219 598.55448192165 35.994658503258
"1069" 213.6 530.065474879931 53.8903090155116 564.40572509288 39.8431558988127
"1070" 213.8 496.037951329909 74.5133983253499 527.489602728733 54.4690704762041
"1071" 214 466.792750752477 96.198753734354 497.553816562719 74.0171072814387
"1072" 214.2 450.705983890276 111.753396519774 476.866784518444 89.5862397913379
"1073" 214.4 434.376903524443 131.223668339375 459.065321576287 103.642256455686
"1074" 214.6 417.52850362167 155.731355197975 438.724464658044 123.727771884991
"1075" 214.8 405.030357056293 188.630466155578 418.930436344657 152.631517605338
"1076" 215 388.123507709741 219.648369056691 405.335345145338 185.219404865435
"1077" 215.2 364.224730008805 236.648491427837 392.82066696529 213.123607105071
"1078" 215.4 350.025064972968 244.873294174167 377.894152053642 225.346883528321
"1079" 215.6 357.085529863546 259.584714845082 373.319558891969 229.014846253304
"1080" 215.8 363.871945866058 280.129812318062 363.055203188785 243.9531566829
"1081" 216 367.498996369573 312.38049014376 363.489583368743 272.928129717973
"1082" 216.2 372.563780024946 350.032315902643 366.937721518746 310.198684093782
"1083" 216.4 375.047420865909 388.97589445404 370.864596374265 350.569850548463
"1084" 216.6 377.645824674412 430.370959742555 375.102397356952 390.90396117821
"1085" 216.8 376.121950828824 473.655290033483 376.496084262086 434.921500696293
"1086" 217 365.091356147961 507.115009592053 377.334994614458 472.120072454389
"1087" 217.2 373.86285574963 508.64637135308 376.56402493856 478.708861556252
"1088" 217.4 395.020533040149 506.923523617482 377.453540074279 479.998825166765
"1089" 217.6 428.041406309057 507.570780281218 387.367239115989 498.64955059938
"1090" 217.8 454.829709680712 508.217921297056 418.429007011706 506.092047088788
"1091" 218 489.312359503365 509.151498377357 451.996296268319 507.283830060888
"1092" 218.2 528.444257636495 510.381149914301 491.681921113688 508.893505847365
"1093" 218.4 568.121547572301 506.552167012986 528.933025072346 510.131195663614
"1094" 218.6 609.078890048203 497.426960740436 571.759304585807 505.048923485217
"1095" 218.8 653.948499941701 494.086477382516 615.926821570804 495.031937611788
"1096" 219 700.390907900935 497.135545545998 659.242776883199 491.892500109826
"1097" 219.2 748.18710586017 492.639324537202 710.527320733279 495.355468690312
"1098" 219.4 788.115776939712 471.803122826974 755.702701742745 490.01504843692
"1099" 219.6 830.690180649103 451.781083669432 795.799358966576 467.374612931548
"1100" 219.8 876.302822002361 447.254053821185 836.497556108001 448.309463277869
"1101" 220 920.183681614292 453.669652102631 881.501704269583 445.982458042829
"1102" 220.2 933.599679563316 460.945025885211 909.124374563436 450.416189419978
"1103" 220.4 931.707412019472 475.238859403285 909.133725137818 451.494782075081
"1104" 220.6 927.557760270209 493.857654295664 919.398157713437 461.824521935352
"1105" 220.8 919.632133035448 513.165852332403 919.308933126685 474.34644415386
"1106" 221 904.265130380299 542.12609274991 912.85657172915 504.731126429784
"1107" 221.2 889.737180044728 569.077761787747 905.526353405001 534.528539158365
"1108" 221.4 865.279364785613 592.744172045013 891.087210439229 564.39414931302
"1109" 221.6 842.074820669886 616.660556595849 868.090285937714 589.256227701796
"1110" 221.8 824.225351689605 628.896365197258 851.248049818792 608.257242291695
"1111" 222 797.313019374738 644.658020694741 827.964888813793 623.425106413729
"1112" 222.2 771.013149339601 661.083302807569 799.545234425266 639.863637801042
"1113" 222.4 774.037063437462 659.97364079154 794.206585708807 642.74481974975
"1114" 222.6 775.567348067621 659.050794324502 795.218864020169 642.857710842112
"1115" 222.8 782.566827861785 656.929258995008 798.231923455017 642.310599971359
"1116" 223 788.232916169339 656.751736795198 796.760973844068 641.770655355886
"1117" 223.2 786.042565225045 658.300758304983 795.461691603773 643.662286779518
"1118" 223.4 792.58579473693 655.284513692482 794.275236885951 642.76132259333
"1119" 223.6 797.193289146359 651.366215409658 789.359347601745 640.501637910536
"1120" 223.8 812.394671729396 642.347183355938 786.28139064752 637.33803477523
"1121" 224 832.922518030516 629.730922969496 792.399069421433 642.750350917958
"1122" 224.2 844.723948157546 615.110406160384 811.078002283698 635.724031677961
"1123" 224.4 865.396023907029 594.812770133973 836.840468598047 623.601658878624
"1124" 224.6 886.897992125255 571.278246575956 860.886387432364 599.630993021095
"1125" 224.8 908.436162027974 537.74634832603 885.746918238044 569.800627655152
"1126" 225 922.125444600144 499.490610164462 908.833676226991 535.668385355401
"1127" 225.2 937.005447440311 457.292344495299 923.741922023568 494.562280018233
"1128" 225.4 954.944324949056 419.188939963158 937.149894187057 456.54953632395
"1129" 225.6 963.042543595081 382.300123884336 951.618728531709 418.820727729882
"1130" 225.8 960.665563168693 341.702399942223 961.055527207629 379.87132000697
"1131" 226 948.147554794739 300.242485653773 961.408597322035 335.984605668733
"1132" 226.2 933.407687341091 261.894172073221 947.911828101602 297.515953862536
"1133" 226.4 915.331182479938 222.632850342327 932.34815195846 257.081375867667
"1134" 226.6 896.32049432999 184.265516877785 913.525584337891 218.333493543352
"1135" 226.8 875.656696451902 144.86205385475 895.498083378934 180.647164504759
"1136" 227 856.628635276161 113.317611903512 875.835471115064 144.778250198738
"1137" 227.2 820.794913066489 97.752444140034 855.778198033502 116.518873020524
"1138" 227.4 786.898952310238 79.5630211954974 820.037553634089 96.4816724237044
"1139" 227.6 771.381131593565 59.0218033372987 795.408305457754 85.6497735740992
"1140" 227.8 767.014955573409 54.4707541384915 788.137001296921 81.6430571391061
"1141" 228 761.22997677962 62.401454370179 786.648250548436 79.3915720203692
"1142" 228.2 744.28368913214 85.326259532753 781.995738087015 77.7711573093446
"1143" 228.4 722.971750466064 105.498792046399 751.845753064903 82.3740781532303
"1144" 228.6 696.198254248557 128.034486353334 726.813479177548 105.100003207068
"1145" 228.8 665.185444965963 139.928548554141 697.857449609186 127.375393609345
"1146" 229 646.640820098104 142.974921850034 681.215926789113 136.291502822453
"1147" 229.2 625.202366023285 145.427068325595 663.613956545105 141.634721792298
"1148" 229.4 606.780394874269 141.69060671242 643.581166756589 142.841965550439
"1149" 229.6 583.500814111411 143.497470390825 620.470174739173 143.672569522782
"1150" 229.8 555.690512731281 143.702700099839 593.542495776128 144.280172105793
"1151" 230 533.043864873182 151.924194737578 570.147481329461 143.232137359321
"1152" 230.2 513.091973538011 172.168549474018 544.349745038105 149.321524673411
"1153" 230.4 483.111127665499 189.480457332806 515.468584375367 169.162761595092
"1154" 230.6 447.781297400609 203.872274690051 482.541569359637 191.514375731118
"1155" 230.8 415.435947764679 226.062671428833 445.573703617487 206.854865681195
"1156" 231 381.402947958416 231.044042157759 418.219111913391 222.406060694867
"1157" 231.2 364.834271221749 218.815605277665 392.083976218607 229.771189958793
"1158" 231.4 371.163406951505 218.156745016825 382.094107212558 234.93791841313
"1159" 231.6 360.480735497197 218.4389259468 379.515571144042 230.66675769424
"1160" 231.8 357.110850540769 236.208079487357 376.935000241881 227.50666833586
"1161" 232 370.716927171815 256.311339903925 374.992191591308 229.135886851857
"1162" 232.2 390.301836075364 283.771970210558 368.914213080712 244.424992842452
"1163" 232.4 397.115328620458 297.667632938782 387.702080824862 264.301891144037
"1164" 232.6 411.533807376752 319.838335892552 401.927194628294 287.926058876582
"1165" 232.8 431.630372742698 350.452081927892 409.771539217456 319.71426951465
"1166" 233 454.718838581044 392.145119237867 436.04042237795 356.890809327277
"1167" 233.2 473.258397704514 434.937444663472 459.410249513337 399.736179913901
"1168" 233.4 503.024157047325 470.199687293599 479.68215491179 439.780963125354
"1169" 233.6 534.220396942695 509.259466405314 508.566712692581 478.415877836207
"1170" 233.8 566.285028326076 542.491204461439 542.600027724332 514.350012150007
"1171" 234 596.643199461993 579.805473871643 573.659360238503 550.135564677222
"1172" 234.2 616.337033122303 619.006410087638 600.085634212704 585.737882825481
"1173" 234.4 619.658691814964 660.464723775768 620.530078502807 625.09420177439
"1174" 234.6 604.213113993901 673.369725496366 624.780664598163 653.726303258258
"1175" 234.8 582.859376036133 668.987394332173 616.545521783044 670.707386640166
"1176" 235 571.032082205426 666.849284063512 599.494411964569 665.328244459612
"1177" 235.2 569.449402227716 671.926796681863 590.583266281542 657.169767760882
"1178" 235.4 583.486035341433 674.162536562947 590.626393653705 654.80770496606
"1179" 235.6 604.774966970281 668.894811628757 578.197512604152 652.389532442577
"1180" 235.8 621.700661173384 657.927118332102 581.790803042359 656.120394127205
"1181" 236 644.910991289828 648.141308903392 603.364681411573 652.465877084616
"1182" 236.2 668.236054872045 632.564341153598 634.110061731963 650.845313424067
"1183" 236.4 701.778687619915 611.501196673479 669.53211611348 631.918856504786
"1184" 236.6 738.826430168706 588.759300575102 706.45169752929 609.878751839435
"1185" 236.8 778.561279337853 566.651412435806 745.298789236227 585.160941697957
"1186" 237 816.682623738335 542.762780444696 784.688543952734 562.785796661126
"1187" 237.2 859.820046860121 517.84382701019 825.825393049179 534.831436327973
"1188" 237.4 906.191834983634 505.046125615766 869.384269438702 511.609313085849
"1189" 237.6 929.405784392707 488.740007182031 902.72832086624 504.118578771468
"1190" 237.8 931.646984301349 455.508918166882 917.122571719326 492.376557235947
"1191" 238 939.131193861271 418.02676706192 928.404491564296 452.863182119814
"1192" 238.2 944.073655290505 378.347230522322 938.42750004712 415.08964116122
"1193" 238.4 944.099231653273 334.958157395073 944.110265409652 376.3605361711
"1194" 238.6 945.807992442054 293.215028591159 943.477931768276 330.868464748227
"1195" 238.8 943.354774361535 248.245516458377 945.513450911557 286.046667384586
"1196" 239 926.113948175477 204.624388875672 940.485589647256 239.155761143993
"1197" 239.2 902.739949791629 174.354774744778 925.433990644888 201.13324850367
"1198" 239.4 868.745400824295 155.939077541294 902.712162824269 174.108350535869
"1199" 239.6 833.751974635264 129.945135192184 863.493643376026 153.033041795133
"1200" 239.8 801.230142522597 103.282727662777 829.685332463329 127.041786977881
"1201" 240 766.183103352964 76.4749980438995 795.533985264444 100.310715796925
"1202" 240.2 735.210164021317 50.8654270914375 764.106940272097 75.5042526449493
"1203" 240.4 709.745443750737 41.4314969136303 741.756918810751 58.5150596205445
"1204" 240.6 683.586864541371 52.4255710938778 721.450985990875 49.2773875479655
"1205" 240.8 645.48210221494 62.0338163922999 684.066727648824 54.5735750408274
"1206" 241 605.493689911828 66.2564200992946 644.590618441987 62.4574743962146
"1207" 241.2 562.412516311907 65.5659413080158 601.118079762009 67.665132207627
"1208" 241.4 524.152000983345 58.6667802839318 562.086001503696 64.5091985384171
"1209" 241.6 493.084688993305 70.5545814192459 528.790955594305 59.8041594123889
"1210" 241.8 476.58487305264 97.7232594899946 498.110765358568 67.5608098624675
"1211" 242 467.178802888991 139.270886875052 473.48580561476 100.949781661478
"1212" 242.2 453.448674394684 173.797540977915 467.747042320083 138.287983109007
"1213" 242.4 436.568550734981 208.350082752689 455.82842204861 175.890282066004
"1214" 242.6 417.347452791589 249.58435611176 435.469221360454 213.782842713058
"1215" 242.8 394.416961706995 284.539537666654 418.567740056317 253.403553017351
"1216" 243 373.707612545785 318.886857681652 394.256710755633 286.875376913646
"1217" 243.2 362.121802894482 358.787534058192 372.984563891539 320.844222594007
"1218" 243.4 356.177437048872 396.616821630203 362.863256219524 357.694771602826
"1219" 243.6 333.844884769834 423.747811385566 355.660068246882 390.183835159857
"1220" 243.8 327.910814601736 436.595473399846 345.578067101862 414.447378420496
"1221" 244 351.617641722818 444.136215182848 345.043835844766 415.558921635976
"1222" 244.2 379.574397163043 438.384996099345 345.955419141587 424.78083302623
"1223" 244.4 411.151515593756 429.044914765796 370.03744159306 435.528592178301
"1224" 244.6 442.160129002781 418.987585852573 401.250437442664 422.514339256843
"1225" 244.8 473.073596097317 401.941201796637 436.421497213777 418.02802856486
"1226" 245 507.13791358091 374.66097326441 476.306239764252 401.223053163757
"1227" 245.2 545.467575215675 347.987807478245 510.109076685626 372.046309941279
"1228" 245.4 581.349204728811 323.723695031834 549.272948010885 345.584190121633
"1229" 245.6 620.174766842346 287.437794738291 589.315758150487 318.673719873214
"1230" 245.8 652.591518060871 257.246403910954 622.117917070358 281.738456726483
"1231" 246 685.812097294735 226.784470995039 657.718803824302 252.972935671572
"1232" 246.2 714.031199709443 187.675850719627 689.7490363266 217.905709716467
"1233" 246.4 738.155005998398 143.939499181934 718.236941830617 178.890874624237
"1234" 246.6 761.817705538522 104.099727716083 742.316911969329 137.226574596946
"1235" 246.8 773.269646929286 68.5218250230882 761.834731347959 102.954054456971
"1236" 247 753.51816516901 58.711248751477 767.286474420782 89.246012735453
"1237" 247.2 759.151364945078 56.5162746048692 769.775936920885 86.172185799793
"1238" 247.4 770.128003724813 54.0255623344834 768.389416925317 82.3946457954088
"1239" 247.6 779.522666333069 58.4860174987585 766.704159350928 78.9529135249259
"1240" 247.8 791.065205417776 69.2840458952702 767.08838323428 81.6460896790654
"1241" 248 816.338821175477 80.6153417022649 778.636263946423 78.4688477335243
"1242" 248.2 836.867205439157 102.462235926585 803.434672253075 81.4329091924889
"1243" 248.4 863.898692381669 121.801948446661 831.952812111008 100.995949753294
"1244" 248.6 890.32468300893 147.206902659601 858.209699540954 121.95872584872
"1245" 248.8 913.126589121034 180.03781350901 889.183367178505 150.285145345239
"1246" 249 931.562269862621 213.283826426684 912.073768626055 179.805483269816
"1247" 249.2 941.300210629915 245.688954879349 928.849820986307 211.017007047392
"1248" 249.4 955.85224424482 286.999088384954 943.410450716558 249.799186562728
"1249" 249.6 961.455132223132 326.402570486981 951.57081743123 284.590931015265
"1250" 249.8 966.032494473483 368.235491983576 961.121651485736 330.029389820425
"1251" 250 956.041271549241 407.386451663928 964.876422935233 370.32113578948
"1252" 250.2 943.830585747489 453.827449596827 954.308834764984 416.516667082807
"1253" 250.4 938.642930574186 494.046521261161 943.78274018664 458.087323099105
"1254" 250.6 920.92688605533 511.334744371225 939.640243270223 476.493146978174
"1255" 250.8 899.812521438748 549.037944716592 926.017079993181 510.341683608545
"1256" 251 880.384461269593 573.787385507988 900.400273904065 545.959876584823
"1257" 251.2 849.658403536028 603.170292327996 875.182945623058 574.874526754548
"1258" 251.4 814.610816397186 630.023161274452 847.098476857572 610.079199381173
"1259" 251.6 781.545664889224 650.103815679546 815.405608714144 636.270896749077
"1260" 251.8 748.403820587324 662.258111248041 781.921313880144 650.900450058572
"1261" 252 707.042482481249 675.991990169923 744.61158920188 663.086607648461
"1262" 252.2 673.452665452746 684.613602036554 709.001603405041 675.044359577353
"1263" 252.4 630.199147728233 684.501738693196 668.996391621948 684.136755289466
"1264" 252.6 589.365495719097 683.924603660977 625.377586676646 686.608393107995
"1265" 252.8 551.394478727583 674.643487011389 587.948039094119 684.827147925615
"1266" 253 510.002698177854 654.494353799026 540.621974498566 676.730961486215
"1267" 253.2 480.139221245147 635.443967541245 506.645560415562 662.163720994447
"1268" 253.4 450.460330914021 615.911369332746 481.888320506464 637.814453996155
"1269" 253.6 426.58567640093 592.719286708237 459.028537471563 618.768606522798
"1270" 253.8 398.478365929359 561.05240939491 421.791209609387 592.838303470931
"1271" 254 377.317277975567 533.133826431989 397.043325142312 565.462990975749
"1272" 254.2 359.804650775745 494.953387956048 375.738006017329 530.615673998725
"1273" 254.4 348.766810622403 455.911905829297 358.145259853522 493.640273762729
"1274" 254.6 345.033905557287 415.660145795072 347.775875784392 455.1483161266
"1275" 254.8 347.642684388714 373.391040834609 338.078634322311 410.259457009366
"1276" 255 352.329557554335 338.136350813998 341.198697388853 372.925171815728
"1277" 255.2 353.098607158223 298.364842068404 350.353654688541 338.068660057111
"1278" 255.4 361.381360074937 257.873399208879 351.735349572123 296.066112016199
"1279" 255.6 383.301610285838 225.794537460921 360.068678862925 257.486106549242
"1280" 255.8 405.156433402923 192.004006901219 382.231915238932 223.194112597375
"1281" 256 428.231592132266 152.945332713405 407.69324100706 186.223257342639
"1282" 256.2 455.598836018611 119.823689048911 429.192135024587 150.429826396234
"1283" 256.4 484.26363604111 91.7041613581151 455.291933239107 117.735852206393
"1284" 256.6 515.857334857866 59.2865325895165 487.526154120873 86.6966564992783
"1285" 256.8 538.594352025203 56.2439820624124 506.087110955687 70.7217175021783
"1286" 257 541.570142999322 48.9638690808974 513.511745166144 64.9520917704042
"1287" 257.2 534.045992163991 47.228311790413 513.612125884284 66.5170394981895
"1288" 257.4 525.197764299267 47.8871135367951 511.486190610949 67.774674205586
"1289" 257.6 522.197048803749 51.1020656310364 512.775385920955 67.7770596998959
"1290" 257.8 520.062342782566 54.5584918334447 512.970962563778 69.7683923290166
"1291" 258 504.909464946654 57.1587426485784 520.531620343279 72.1397286002138
"1292" 258.2 487.348657919092 63.9507916600803 519.006397361016 65.9347210211805
"1293" 258.4 465.315786936153 76.7315651259565 502.178000928102 64.2802894099659
"1294" 258.6 439.47911468131 96.8616607248781 472.222675166026 75.7365522152062
"1295" 258.8 427.543048762724 120.33862279667 451.818280723108 91.4084476279625
"1296" 259 406.317302363747 145.901850556702 431.617129999739 116.013286411169
"1297" 259.2 384.135976730927 173.808266470257 407.215003882833 144.441383161926
"1298" 259.4 364.951293324678 199.555023702167 392.147882463842 167.605976452385
"1299" 259.6 348.10849014037 223.571442535907 374.058147809281 193.652193802281
"1300" 259.8 335.655697252382 250.710845682804 356.969003130632 217.39289283997
"1301" 260 336.929599070998 279.272745735035 345.283249260571 239.096733401719
"1302" 260.2 330.487435921577 317.414380603793 339.012976574317 276.062901352809
"1303" 260.4 321.819407150276 349.064689504022 334.352583553062 287.711246169686
"1304" 260.6 323.290373354471 361.535912359989 326.721944475202 305.2678188077
"1305" 260.8 331.013544480797 371.583123597565 330.670246343973 325.342309940559
"1306" 261 338.550168771498 398.333413114488 330.11798405632 357.183315562199
"1307" 261.2 356.285097670748 428.888758547044 337.428343721319 393.795316428647
"1308" 261.4 383.121281970717 459.260528105856 357.860179405949 430.277933962392
"1309" 261.6 411.694851327705 486.141485744875 383.820124893047 459.45671130687
"1310" 261.8 441.539577455111 512.893869214426 411.750905400894 487.228817427416
"1311" 262 469.303003979146 544.013633808784 444.434823590432 515.862722675073
"1312" 262.2 496.403177592333 573.108918642471 470.543098016485 544.681021238159
"1313" 262.4 528.881732599964 599.042738505056 498.323824080864 573.836159350185
"1314" 262.6 552.233023142231 631.126982128761 530.784170518965 600.69119765391
"1315" 262.8 556.251057379878 671.130405324752 556.481148613707 635.645223205247
"1316" 263 564.216262271312 670.715305808852 561.558144356076 645.636517358753
"1317" 263.2 591.701230099396 673.203887356014 564.35274200764 655.321945415639
"1318" 263.4 616.302697024689 680.047229192266 581.278196451644 669.326965252972
"1319" 263.6 622.591933497166 675.777281862757 589.478558384126 670.861310562452
"1320" 263.8 631.685985372639 662.156245796971 595.067957198068 670.370215485257
"1321" 264 653.052747067419 637.016766847436 623.826706119926 662.62235276851
"1322" 264.2 678.898334883888 603.401421115439 653.423643929461 633.734222113556
"1323" 264.4 696.285395225253 562.871452123371 678.306295342321 600.132036743949
"1324" 264.6 713.953391841935 526.930085456531 697.208336774639 561.01705221293
"1325" 264.8 731.687454553115 488.315506590698 713.512866071207 523.017536336675
"1326" 265 745.269874337341 449.076948412256 731.377023681712 485.851243608264
"1327" 265.2 762.31016179999 403.124691245186 748.185944356956 443.099666944671
"1328" 265.4 782.854171868834 363.31835634676 763.289876819812 398.081980986446
"1329" 265.6 803.893298233557 323.567439274229 783.584826613096 357.229322533441
"1330" 265.8 814.742448013946 282.090322213366 804.319019371971 318.215354748479
"1331" 266 809.314374981176 243.937952653276 814.028908814114 282.880949791987
"1332" 266.2 803.161370436277 202.169302278177 809.81593029719 240.787180615044
"1333" 266.4 819.261577633692 166.260685385367 803.771556029168 200.477061888775
"1334" 266.6 851.59102719661 149.375486136558 820.238679177821 165.716702307765
"1335" 266.8 881.857005494397 154.120870580935 848.859590369982 150.854794713996
"1336" 267 901.424265357586 175.236147111888 870.686848520928 154.496799011802
"1337" 267.2 915.797668631839 198.67703154995 891.031793437461 169.561010888211
"1338" 267.4 935.09282924972 228.537672417469 914.013405823663 195.882327518337
"1339" 267.6 940.634363051593 253.059450093577 931.580328850207 221.745752896353
"1340" 267.8 941.805970852089 256.6002306294 932.417012219596 227.279620425652
"1341" 268 937.940832839634 249.219260438292 929.970591381983 229.371261183872
"1342" 268.2 938.975496338369 240.959712983646 919.899794665249 245.322364780639
"1343" 268.4 934.767779397811 230.777751458777 916.750366766127 249.75399507211
"1344" 268.6 924.993710302448 207.782384018877 922.298089227616 246.081555173011
"1345" 268.8 913.882659560652 191.236906921595 921.84205442746 226.719491220545
"1346" 269 900.749388615908 163.703763071974 916.464424578047 199.74549027879
"1347" 269.2 877.559353638561 132.872322618625 908.225914369476 169.775960281326
"1348" 269.4 853.074757174332 113.772361622747 882.152653564677 138.984912736995
"1349" 269.6 818.137376728794 98.329179390266 853.003919552241 115.791533082628
"1350" 269.8 783.29691509189 75.9219617745684 815.310844359208 96.1922723564556
"1351" 270 750.570116914258 53.4234513404167 781.96668096628 76.7582800333647
"1352" 270.2 712.508287474815 47.0782839748692 750.661326593506 56.9384070661834
"1353" 270.4 671.184212598676 39.0500585624414 709.032722229282 46.7706920996033
"1354" 270.6 638.727985702572 31.074966015524 674.456463815247 40.7879259070357
"1355" 270.8 606.748350969902 41.5144147743865 646.884494994687 36.3524020741635
"1356" 271 567.448746319159 46.1700360531759 606.600504598232 41.074284395906
"1357" 271.2 528.6765981026 50.6227394563591 567.105980797476 47.8900487418859
"1358" 271.4 496.656404297382 73.6341269818696 531.473130982355 52.5088322635944
"1359" 271.6 460.921805747249 94.4267819708121 492.988450971146 76.1599991802942
"1360" 271.8 436.795713306745 109.868792246747 465.604026198696 90.6912759662492
"1361" 272 431.059613696025 144.898635504921 446.539795918364 106.83051652096
"1362" 272.2 422.264650201497 180.397194358889 430.839070704872 145.08440503544
"1363" 272.4 409.003644683942 218.075401580061 422.179280705516 180.994539463319
"1364" 272.6 392.366756428203 258.117895411268 407.820276944432 219.608303725204
"1365" 272.8 369.367158745153 292.189738149266 389.996133825084 260.483676996463
"1366" 273 335.224991384072 322.327348702298 367.133676548977 295.278913610601
"1367" 273.2 326.737576024668 350.068142355653 346.700662021092 319.72210883025
"1368" 273.4 334.602395924793 382.439857744459 332.754725621984 343.770661591248
"1369" 273.6 353.510180927397 414.346930164995 335.106048114738 381.77146149085
"1370" 273.8 374.698033650582 451.585571761099 357.284101550224 417.213566982845
"1371" 274 397.706198458067 487.987868684346 376.365847341758 453.236351380295
"1372" 274.2 413.166357626441 523.410432330318 396.861466900458 489.366315481063
"1373" 274.4 426.170679375275 561.081900380551 414.393775187626 524.345161054035
"1374" 274.6 432.75688711688 598.328377726515 426.052563138262 561.594565766153
"1375" 274.8 438.507463839538 591.597058306868 425.167779387768 563.874208856948
"1376" 275 462.241542622348 589.894189848579 427.259128515244 568.755717019678
"1377" 275.2 495.926974819672 591.631367785471 448.485334487362 580.909791502457
"1378" 275.4 526.351264541638 591.035066020595 488.220820867764 585.480804598806
"1379" 275.6 560.766398314794 594.258726677507 521.934324026628 591.241153307902
"1380" 275.8 598.86647247262 602.656138166662 558.96523070388 594.12000879738
"1381" 276 639.677617928877 612.546121397044 600.540102758418 603.137208403743
"1382" 276.2 681.999997705832 625.039630017377 643.065196702127 611.773109927862
"1383" 276.4 720.576969337126 631.852556252643 684.712750595625 625.759189066702
"1384" 276.6 759.338268897545 639.455197102294 721.115691308024 632.320038384731
"1385" 276.8 789.964190291028 635.647774253598 754.382668542998 638.279858634833
"1386" 277 826.597745978364 618.976140109728 789.393030904541 635.329729606614
"1387" 277.2 839.671058702153 603.737114934059 809.662819159361 625.939147990165
"1388" 277.4 855.966777292691 576.445926912941 825.382418169375 605.50246269227
"1389" 277.6 875.625242661049 545.532949958303 851.657722158984 575.463632369118
"1390" 277.8 892.038615432839 507.653533288511 875.154868140565 541.942779328025
"1391" 278 906.404584886565 468.297531723043 892.683562483579 506.337142246562
"1392" 278.2 910.329117450102 427.446385315048 908.628850543552 469.010674799567
"1393" 278.4 910.891342543433 389.772006700027 913.28473737296 427.231086390408
"1394" 278.6 909.147774433787 345.008897452823 910.437516081232 385.681302967571
"1395" 278.8 912.000581511072 303.995313585358 909.162664857148 342.744195428277
"1396" 279 909.175842351418 262.922598224666 909.913307559876 302.15637521465
"1397" 279.2 898.730239050836 224.746752701117 908.988422743105 262.544639856959
"1398" 279.4 887.528874943182 185.033653869691 897.105613320811 221.57958547976
"1399" 279.6 867.102271350285 157.10172410666 886.236690320421 190.470269433836
"1400" 279.8 835.674323748511 133.215621206948 868.408137637394 154.718868470307
"1401" 280 801.651693055033 110.925375666509 835.556034220849 130.088920744782
"1402" 280.2 760.986709181063 100.588001460779 798.615391156178 109.138063883399
"1403" 280.4 723.388473287637 89.1773847421786 758.832696894326 100.358520901164
"1404" 280.6 683.621034873587 78.391146587428 721.009618746132 89.9890709475189
"1405" 280.8 646.738265312394 77.1037461735992 686.381764480855 81.0913007620971
"1406" 281 610.628356551204 85.1180932012014 647.037357198284 77.8363396610712
"1407" 281.2 572.216034447537 89.2190714834468 610.683276860301 81.8121539853565
"1408" 281.4 531.434690744897 93.0380285413186 569.538846526844 89.793673425535
"1409" 281.6 491.451828329476 96.0484096306314 529.493666639152 95.324504644015
"1410" 281.8 450.915375043313 105.62508366118 488.260780639371 99.5034871851004
"1411" 282 426.765791730197 125.574056188286 453.810393250807 105.385347155552
"1412" 282.2 416.523902353391 149.17679622499 439.416411996785 117.113001824763
"1413" 282.4 390.096790028291 175.187246366826 416.442096417917 147.735841856405
"1414" 282.6 374.236157517629 198.972978636435 398.72693594886 170.682910311053
"1415" 282.8 360.16263010837 221.737167991662 382.078389461594 189.874097087981
"1416" 283 350.544015704132 222.87294492077 376.965826098036 202.436149159715
"1417" 283.2 356.388273186036 215.073915816002 378.935419547307 201.517918024962
"1418" 283.4 364.542274181409 219.511930390505 381.134066661481 199.132140256888
"1419" 283.6 377.056022848185 239.215753629884 380.391001174886 201.323460381142
"1420" 283.8 384.060173268896 262.606953280437 377.54257380117 213.241768987875
"1421" 284 387.013569833031 277.047695033085 382.330094552573 240.3508251585
"1422" 284.2 392.738032141551 308.561164381541 385.303203718088 269.513479229697
"1423" 284.4 397.510301874738 348.52565085881 393.908250525375 310.1044439315
"1424" 284.6 396.295049032724 391.069957524459 397.399991634453 352.673627294651
"1425" 284.8 390.899382700666 435.010899866125 396.728564176622 397.664629908265
"1426" 285 378.247010937866 477.501041152139 388.595533218047 439.663548541929
"1427" 285.2 371.286367632643 517.067602588418 378.655578339946 480.112069335223
"1428" 285.4 383.268236865467 530.36132528923 375.271114895736 494.402211005036
"1429" 285.6 403.553580815092 533.70324264013 377.43944467947 504.225247868132
"1430" 285.8 441.419556273014 543.538695732209 394.92593948864 527.765535346403
"1431" 286 465.399936960742 546.86031765549 429.063278699007 536.668275801553
"1432" 286.2 505.869542539321 543.41203487832 466.65543609111 542.895316643098
"1433" 286.4 551.870725659977 538.956183132391 514.515433456435 541.407367229149
"1434" 286.6 597.72524708984 532.350963408461 558.625484529135 535.633608220534
"1435" 286.8 640.434524962392 520.055583902312 603.749491030236 529.981684993593
"1436" 287 686.80630250468 507.370586645669 651.231323299525 516.736752898079
"1437" 287.2 732.81597426757 502.393882097324 696.645756969446 506.862585800402
"1438" 287.4 779.386230301932 498.488359660809 742.068888179423 499.800516508043
"1439" 287.6 822.042921941498 487.76503800811 783.305992476204 493.706827636591
"1440" 287.8 866.58511556185 481.238132006156 827.937966230121 487.173039136703
"1441" 288 910.291852701341 470.970056725482 871.317661988136 479.025283199729
"1442" 288.2 939.563248969549 460.399552618833 908.183800409492 470.595592126218
"1443" 288.4 930.885523487456 436.421950525916 914.978227615068 467.553118103074
"1444" 288.6 926.652188621778 410.244094425408 932.533183702512 448.613117852321
"1445" 288.8 927.468948532581 383.966859781539 929.76761344831 418.422411770234
"1446" 289 920.023426665451 348.654560457502 926.854229650824 389.048303211494
"1447" 289.2 907.560855285799 308.965617197639 919.034967454209 348.276610322258
"1448" 289.4 890.275142557229 277.445693786188 908.732135000985 311.657012110343
"1449" 289.6 869.239430795488 239.716719135994 886.936167163697 274.988221197102
"1450" 289.8 844.199978948741 204.62307330486 863.43113489733 236.392501550873
"1451" 290 812.610852357112 172.204255208346 840.167608283789 199.946217787544
"1452" 290.2 783.17992336099 133.651024106472 807.752485127527 168.852493136553
"1453" 290.4 759.985895751075 97.4972657989292 781.941067156423 128.937346133866
"1454" 290.6 727.95188596897 78.1087825151334 759.113640909766 99.7755631306041
"1455" 290.8 690.006540298379 56.8782805233349 724.696500165318 76.6119548947358
"1456" 291 654.996306557595 39.0853294902513 689.240311098697 54.9308188460244
"1457" 291.2 622.388836529502 44.7454055646027 656.843253515961 38.0637589173905
"1458" 291.4 582.465124281928 62.2617769912774 618.964944474895 42.9678957880009
"1459" 291.6 542.009982501702 74.6397227180749 578.037320551831 61.5896097233683
"1460" 291.8 497.673350717939 91.6326259339216 535.325726055714 77.927750766734
"1461" 292 457.114185547986 108.871682489608 493.039344072349 93.5945024617619
"1462" 292.2 423.911338199332 125.222997956819 454.744223681172 106.725601240816
"1463" 292.4 401.919763061957 160.78907168509 425.710767747744 124.522727367523
"1464" 292.6 380.285899909672 194.843696654171 400.684333513583 161.057706877726
"1465" 292.8 353.862593900649 228.621647012119 378.013755636827 198.406778901213
"1466" 293 337.742557319173 264.948549662779 354.351978592743 230.55831834808
"1467" 293.2 330.105040162097 305.411345878919 337.912017419891 267.156510128264
"1468" 293.4 324.516022473162 349.00859152593 329.528274999666 309.360260940857
"1469" 293.6 319.083804039538 394.597963220323 324.010535409419 354.819684627559
"1470" 293.8 319.140486143285 433.523485518055 319.661586350855 396.273103967397
"1471" 294 337.729522958971 467.895500535612 322.719174292904 430.80798526501
"1472" 294.2 356.53376926726 503.165784929385 337.954055727817 469.048074728085
"1473" 294.4 377.822093231067 539.236977354584 357.684107188873 505.363034236643
"1474" 294.6 401.524461392202 567.883586607017 376.941753708351 535.792384227401
"1475" 294.8 410.153097502248 579.86198106686 389.83175766164 552.86336040149
"1476" 295 422.17558532061 589.042015507518 395.209509879035 559.434530145848
"1477" 295.2 448.602747484409 602.254833179342 416.152762755609 578.018178726555
"1478" 295.4 482.609428844311 613.315470767914 444.24229813848 598.172937911052
"1479" 295.6 518.812956379763 621.31069454877 480.399660900272 612.481371164079
"1480" 295.8 560.893869058254 617.594639545668 519.49362041338 621.329195165862
"1481" 296 596.084955754859 606.409971541983 560.862600854368 617.705011601658
"1482" 296.2 632.590800608312 588.221230629493 599.190317711405 604.862160700899
"1483" 296.4 663.168187894073 563.345626793412 633.332089722832 586.622726263128
"1484" 296.6 685.836337503569 528.63618475684 662.015720328992 559.906116324106
"1485" 296.8 711.434573476993 492.421187991237 687.187353958377 524.177940766834
"1486" 297 730.8930036998 456.878222416666 709.495918542288 488.37165052486
"1487" 297.2 759.720533819598 423.763942626926 731.322124000174 452.712056185944
"1488" 297.4 797.224037925687 401.061481088928 761.658430920056 418.554316937963
"1489" 297.6 833.059796639973 388.537403570948 796.996435212486 397.901698220799
"1490" 297.8 871.106836375444 372.064993109171 834.045290385098 385.943798453222
"1491" 298 902.108854106505 346.41873875408 870.429151235717 369.079097652091
"1492" 298.2 920.451073201419 309.203291148767 903.457400074486 345.16147335176
"1493" 298.4 918.948509858115 269.931914641308 923.737777380363 309.246490428406
"1494" 298.6 902.416263278857 242.169340330655 919.880460850606 276.323060151024
"1495" 298.8 874.123570812759 209.281011727596 900.824098276961 238.344406174145
"1496" 299 845.880348822964 182.745087328487 874.514583019696 208.894790402948
"1497" 299.2 811.095377274869 165.172728850163 845.215954878112 183.554658049601
"1498" 299.4 770.648070503588 144.641633421597 811.736731458929 162.548727815268
"1499" 299.6 734.178960988626 130.438972389403 770.998049482882 145.512176717516
"1500" 299.8 696.052682859879 115.96766249331 735.59443229564 132.666501029798
"1501" 300 661.844697438436 99.7459490205813 696.329116704268 119.317500937851
"1502" 300.2 625.920780984468 75.9579633196603 660.224034988584 98.5094982852168
"1503" 300.4 590.075256514386 55.1316552678928 624.793324323645 75.2896759067847
"1504" 300.6 562.908317652241 48.1112867841427 596.532003537438 59.8644341013035
"1505" 300.8 548.301165101473 68.8747070772333 583.814338842714 55.7437566202246
"1506" 301 526.265608281511 100.814443930126 552.492992649307 62.355398103781
"1507" 301.2 511.298915406858 125.549968042631 529.303098679844 90.7553104596325
"1508" 301.4 491.857019569423 159.231735379287 515.067786797009 127.134114112141
"1509" 301.6 470.094089496741 193.954197151845 492.621719941695 162.409626020141
"1510" 301.8 450.476053621678 234.150871377181 467.570263596546 199.513511388925
"1511" 302 429.368095939334 274.495149746479 448.326086343849 239.249905919586
"1512" 302.2 409.11812763492 315.797752601676 428.696360135159 280.690633670939
"1513" 302.4 394.939520915361 356.670763925398 407.942981231647 320.08389625611
"1514" 302.6 387.457891744811 403.464338693799 392.990746727915 364.31792445387
"1515" 302.8 386.395583042552 446.255290577512 387.426474740556 406.935399869552
"1516" 303 384.950908513675 493.205258384748 385.542366996384 454.049040772037
"1517" 303.2 396.342684819823 531.774771271992 385.3872817438 494.43114588664
"1518" 303.4 400.588112363034 554.205299281186 391.06347407895 520.977292282846
"1519" 303.6 423.396259442504 552.144421049149 393.54004318224 524.817062901676
"1520" 303.8 450.093104084603 552.074638157942 409.026856163938 542.643151815135
"1521" 304 467.133618146678 534.79582360516 431.078581681686 545.273023594428
"1522" 304.2 501.457935059374 516.272345112872 459.948277655827 531.968529752472
"1523" 304.4 530.541826686252 498.423343304538 497.473629274327 516.446358670317
"1524" 304.6 565.940893809235 473.481557620889 534.336385146176 494.827917089642
"1525" 304.8 592.046186274558 438.031804926232 566.549544748907 470.759086981425
"1526" 305 611.792143412621 399.524194709276 594.472917251746 436.242467755677
"1527" 305.2 621.735930658504 359.61000962932 611.150505794305 397.909291908533
"1528" 305.4 620.231450635319 317.788763983519 620.130208264814 358.352468130924
"1529" 305.6 612.877841755186 275.458418883441 619.575746211936 315.574064666866
"1530" 305.8 607.574287036266 233.098899982466 614.124546624424 272.766535173411
"1531" 306 607.733807083362 195.377139349154 607.148933884778 233.636174528427
"1532" 306.2 612.760335600967 154.724434828451 606.342289855583 193.101669028442
"1533" 306.4 621.728663985566 113.494427047221 612.530688615122 152.441213250185
"1534" 306.6 626.869668009973 81.6669198205744 620.437827485275 119.025472856657
"1535" 306.8 635.281609935479 49.3831870883862 626.643313991515 86.6540956303731
"1536" 307 645.170158693145 48.5714607467161 627.334754616607 75.7529439681217
"1537" 307.2 664.252714102226 49.9142426192016 631.968522998891 66.372506401419
"1538" 307.4 686.204644727032 43.0727278008866 649.693988785036 58.6587781609828
"1539" 307.6 699.595036411956 44.603347017456 665.447839194017 53.4602817384584
"1540" 307.8 700.976767907669 46.7728541314848 672.930140109936 55.2865720807614
"1541" 308 692.512998058307 40.3326446211547 684.838674529477 58.4157624379668
"1542" 308.2 674.348207137401 37.1090780051653 687.518917012158 60.8825314440672
"1543" 308.4 652.342021115061 35.9749180405182 684.611603973724 50.5957193739964
"1544" 308.6 622.282758781902 38.9345971559371 663.06117061842 41.6349419338734
"1545" 308.8 589.986926335217 39.2175825590981 627.626195549041 41.3703587794912
"1546" 309 552.864416965213 45.624683086225 593.33451776844 41.7982628057407
"1547" 309.2 518.473300999388 59.5775696808256 554.98338713573 46.2465596507204
"1548" 309.4 482.388771866178 71.7920038835181 517.160021506344 59.7099391005044
"1549" 309.6 443.803515745727 94.6733941222818 476.993951302687 76.6464033274756
"1550" 309.8 430.133460592782 123.172579499786 451.952430428962 92.2421696046641
"1551" 310 407.181267482579 160.31116247313 429.656741195413 121.752122286464
"1552" 310.2 382.797384304426 182.645059303895 411.728775963111 163.886976328684
"1553" 310.4 359.834286334487 212.658830090157 393.147517386501 185.873179150856
"1554" 310.6 340.711502538712 237.629536594086 359.063277370765 208.960864514271
"1555" 310.8 335.239737106185 272.69978077188 347.739790169334 233.661321827275
"1556" 311 328.553597300482 311.728511155406 336.516713271904 271.589184023532
"1557" 311.2 321.584333583189 354.969608607554 328.499351135635 315.409531721631
"1558" 311.4 313.677276690159 394.842788119805 323.028704795672 356.920016094636
"1559" 311.6 319.310217073906 435.569657036524 317.593390691012 394.150748660499
"1560" 311.8 338.547772370867 468.143259481752 320.706195791673 430.264002863957
"1561" 312 362.470228373796 500.846074220405 340.060134330088 468.564394526328
"1562" 312.2 385.63034199251 527.771802961166 360.409893850779 498.426734517488
"1563" 312.4 408.271714249432 542.033054145115 377.55415293088 516.469261987558
"1564" 312.6 437.762241755767 558.395036084715 403.918415519356 536.355087153269
"1565" 312.8 464.409084869966 585.310034601983 434.050197747021 557.796852005491
"1566" 313 490.602534901532 616.411395248674 467.09847235559 584.45070939138
"1567" 313.2 509.539860501588 647.949738535076 491.689233407504 615.820759312332
"1568" 313.4 543.425512717788 656.686178202566 502.025460135259 631.303617565949
"1569" 313.6 575.357199869886 667.466843397451 532.959499615495 651.250504376655
"1570" 313.8 601.333014898805 675.470157508906 563.932737723473 660.565484906281
"1571" 314 639.653984290779 675.823745546651 596.416022407506 671.745908164799
"1572" 314.2 682.372579694541 672.022278413336 641.226872280451 675.281082381347
"1573" 314.4 718.169090240093 667.567257013776 681.206311411249 671.829402104999
"1574" 314.6 750.073207786069 646.624529500831 712.07903576126 666.158793181948
"1575" 314.8 780.159708789431 627.328226275767 746.505721753498 647.997231028055
"1576" 315 813.04502107447 607.145772588567 778.397415784521 625.982077106759
"1577" 315.2 851.00890116265 590.416471428839 816.897500015011 606.971222488404
"1578" 315.4 883.406537509122 574.794608270992 850.937981004681 590.339117770571
"1579" 315.6 896.509967846487 543.096233519566 876.24265793873 576.537859676969
"1580" 315.8 905.029035610524 502.665513225245 895.712913603079 545.799652864852
"1581" 316 911.092643005103 473.529995042528 901.712694069059 511.093090045619
"1582" 316.2 920.68456590062 431.947037132385 909.465589847024 469.615148289185
"1583" 316.4 935.219321434094 391.547774377773 919.672839358995 428.403178714592
"1584" 316.6 951.953228869036 354.033541581718 933.948115923167 387.818717023106
"1585" 316.8 956.61537389138 329.179343100481 945.999556251209 361.77027485617
"1586" 317 933.299621102443 309.342168043837 949.453383730452 342.954555030506
"1587" 317.2 901.890851806167 291.978006968161 938.560391956075 311.664632030507
"1588" 317.4 870.763008710904 280.769462397626 904.747763760602 300.642286293236
"1589" 317.6 838.136196756391 279.008975704873 873.776899683955 290.089999687
"1590" 317.8 795.796483330391 269.713840697798 833.349841029967 277.686848050862
"1591" 318 754.774370838337 259.025179749215 790.755947087206 273.31197716526
"1592" 318.2 714.913053687056 257.356870485554 754.257640655049 263.585202214479
"1593" 318.4 673.725121895916 257.357514573335 712.513824000541 257.587738938268
"1594" 318.6 628.600339947361 264.639054684163 668.651429891486 259.83815267875
"1595" 318.8 587.856099588254 271.536693633592 625.72770144646 264.728899451991
"1596" 319 544.501035886001 280.867905352037 583.044565546183 274.710696316225
"1597" 319.2 500.440419744861 288.111645695877 539.546269143284 283.655123730279
"1598" 319.4 455.459115126643 296.454130567979 495.092771302955 290.344715996764
"1599" 319.6 414.727062851691 301.044576716946 453.270296063221 300.406421675176
"1600" 319.8 371.149016736378 299.351659427987 408.559157208691 303.469241933212
"1601" 320 338.675312956988 293.796366995348 374.021148924197 301.275880758925
"1602" 320.2 340.902907495086 279.444326197303 368.288077499415 300.221648708261
"1603" 320.4 340.258075083342 270.031736204408 360.557133123561 294.798837548583
"1604" 320.6 335.946036047429 282.808360893228 360.035156793423 294.644910511736
"1605" 320.8 333.434685616086 297.358435458986 359.707423763369 292.70109053945
"1606" 321 332.268803483514 322.352743219846 353.214058822012 294.434903521696
"1607" 321.2 325.158615843793 352.265778554278 339.130897851302 314.951097771265
"1608" 321.4 317.854397810208 388.545218541456 327.98219454312 349.599741072853
"1609" 321.6 317.72707022321 423.387910586308 318.677369973893 384.17306156603
"1610" 321.8 327.468627303657 455.870179726708 318.154562367154 417.921147491463
"1611" 322 351.056676425532 480.830715726774 326.065661877121 446.641755571425
"1612" 322.2 375.44838952513 508.043551051767 349.819383375531 479.599951460511
"1613" 322.4 402.484613994787 536.30128685733 375.335305716229 508.945373287536
"1614" 322.6 434.658498083822 560.987413025509 401.52726903781 534.392276321087
"1615" 322.8 467.93368406672 581.858642389972 436.173088916342 558.840942931423
"1616" 323 502.198966340505 608.422123395225 470.364478012371 581.017905510616
"1617" 323.2 536.798016760894 627.796881230808 504.635711392914 606.426434573669
"1618" 323.4 579.217558694442 641.851649997471 537.416892173758 627.310980960268
"1619" 323.6 613.78253022245 649.440634170941 577.262094215637 641.635803285261
"1620" 323.8 649.647369985992 657.410816506481 609.920338474479 649.072491022623
"1621" 324 689.981448692104 666.590739265376 650.852385715783 657.546127243365
"1622" 324.2 722.000963493932 666.949168752577 685.448499002124 665.405317131339
"1623" 324.4 754.500799453125 653.353519729624 713.016692544523 665.730448308959
"1624" 324.6 781.562519480941 647.465281095056 746.299702673906 658.910736161661
"1625" 324.8 790.953283188578 639.01032640835 754.352915491816 651.740243341184
"1626" 325 815.960983417134 620.780995621424 780.853992263422 641.716575270801
"1627" 325.2 845.124762007348 597.637276653322 813.808935779292 621.451002604047
"1628" 325.4 874.465184145729 569.506812739765 846.076857350248 596.416740306071
"1629" 325.6 904.270797123533 538.929830302452 876.484687076412 566.664796660775
"1630" 325.8 928.057502125442 508.884538237052 904.51725476074 538.112116431811
"1631" 326 932.413261085704 473.59743866366 920.857665598388 510.278772563143
"1632" 326.2 937.113813522889 430.911225187319 932.932944649504 470.161524006198
"1633" 326.4 943.225440064763 394.035082490799 936.339802178614 431.616684230075
"1634" 326.6 947.303635328683 352.643068759613 940.772890163768 390.870367427484
"1635" 326.8 945.864243031387 309.47968625253 946.382459009604 352.086088893195
"1636" 327 944.284655943016 268.071538734469 948.156360958436 307.808152053642
"1637" 327.2 935.951842175856 232.000187131774 942.500672472586 268.093090030946
"1638" 327.4 911.032444740615 210.286231212048 936.64550916667 243.171393608182
"1639" 327.6 881.597305384928 187.308884420287 912.684749992624 211.805262984927
"1640" 327.8 849.539589278859 172.37997072646 882.071777019941 190.827666291806
"1641" 328 812.85535418661 164.191062596846 850.45373469274 173.151327539991
"1642" 328.2 773.881499405627 158.887955367903 813.5341073203 163.584174487168
"1643" 328.4 737.346454553435 164.637382020977 778.684174854175 159.828029300238
"1644" 328.6 704.395114297207 176.412704716138 739.892345986199 163.116377517125
"1645" 328.8 672.872867885976 196.291064388355 708.20153457983 176.628405553707
"1646" 329 639.560962994467 221.981880064304 672.555035284512 194.652638337561
"1647" 329.2 609.910731201626 243.868326821902 640.145669911127 221.841021756776
"1648" 329.4 578.823300002524 274.44512357251 607.148999650953 247.44581450544
"1649" 329.6 554.055820589695 307.789446087858 577.908412227804 280.777736307137
"1650" 329.8 529.422740808679 341.65707433765 552.648876638995 311.674797796313
"1651" 330 502.285944238752 373.911509617031 529.042722644238 344.997827894853
"1652" 330.2 473.161020813181 405.683058714361 500.746404827976 377.240236191939
"1653" 330.4 447.96690492953 433.063847630493 474.761847953008 405.191025029229
"1654" 330.6 424.201572670409 467.326921397453 448.493414765803 435.717032845903
"1655" 330.8 393.421993866029 496.479800960291 425.196871665849 470.398009859828
"1656" 331 381.426529237721 523.284776351749 397.863190477535 493.74813695089
"1657" 331.2 395.940313922453 537.488319947094 390.118984514696 502.081051042826
"1658" 331.4 405.068810336229 546.164734268536 387.551259519011 515.464009909611
"1659" 331.6 406.921467553373 565.243974090384 396.540171307829 533.700006743774
"1660" 331.8 396.45016056379 560.880546375648 399.963214381135 535.430504010116
"1661" 332 389.523879936898 547.446687341469 400.192177282854 529.073730603459
"1662" 332.2 382.873218278016 538.695350765148 403.713177231202 527.991284523764
"1663" 332.4 373.467988863477 528.449451996311 406.425064663441 535.586076554455
"1664" 332.6 361.954431694 520.970443487481 394.260507389025 530.500243044325
"1665" 332.8 355.295686659161 509.050393238341 390.372562092265 525.427263811215
"1666" 333 351.354881377409 498.137299009785 380.672381557865 517.743318106278
"1667" 333.2 354.601868048289 495.523967892599 381.637062873326 516.618924339695
"1668" 333.4 350.02325439432 489.725739978682 378.269646542724 511.915212652325
"1669" 333.6 343.626285706327 479.495070905693 372.48098543263 504.816337339726
"1670" 333.8 332.913083892403 465.969686247068 360.895605576417 492.011735144452
"1671" 334 326.437244700513 449.762375734841 348.017580503851 480.024905972341
"1672" 334.2 327.249884239856 447.315062067138 345.862159216579 476.234861539184
"1673" 334.4 323.638257121857 451.320455123028 345.820556131128 473.798994197414
"1674" 334.6 330.280779109705 451.377978969149 346.510657720635 472.070815582457
"1675" 334.8 334.907327296515 453.895105451504 349.312700007256 470.365912804386
"1676" 335 336.762917639397 469.942721356895 349.69777859933 457.127251296158
"1677" 335.2 343.580065051402 490.015792743834 341.512273892978 456.205064109785
"1678" 335.4 356.940850835918 515.667635953077 342.191649207663 480.660865417218
"1679" 335.6 375.124172795298 541.772482667158 355.115908001805 508.257648297267
"1680" 335.8 398.387791058346 566.267347811126 373.401224110606 536.106158187595
"1681" 336 426.280841389484 594.273634662404 397.463662488556 566.14194765501
"1682" 336.2 439.848776581864 612.553408050598 413.22519140799 585.962772043364
"1683" 336.4 459.353196572926 614.221383280885 423.012043254426 594.811374006877
"1684" 336.6 487.352710082696 612.573438649473 448.149633439083 608.046158314598
"1685" 336.8 522.577898239427 614.208966087324 483.560605176743 613.723848233858
"1686" 337 563.082197656465 620.829394314035 525.898281250363 614.8970772396
"1687" 337.2 585.458396815801 631.894057133852 554.67497935388 614.464181823639
"1688" 337.4 608.782537623703 644.502645730454 577.520444411291 624.980750024383
"1689" 337.6 636.222331362458 665.249639996307 604.662200621308 642.04054916828
"1690" 337.8 653.292521500634 680.445871425307 627.444520870748 657.941535219206
"1691" 338 672.483547185034 680.761415612947 635.011884905297 662.270806253939
"1692" 338.2 698.851595602903 677.544271360616 654.539035639121 671.426755496312
"1693" 338.4 716.408170978516 675.058498422045 678.020679175429 673.552866349715
"1694" 338.6 722.879190337889 667.61466117761 686.303363959826 674.538926176454
"1695" 338.8 736.043342916428 660.220703570232 700.621591979404 673.840019454904
"1696" 339 765.261996583133 652.085874094018 728.661331543999 663.432655919915
"1697" 339.2 794.236174758826 640.862212542514 757.959306947795 652.9281368032
"1698" 339.4 823.907584039222 627.54774157365 786.478790535645 643.35902408439
"1699" 339.6 847.572182528495 611.215425440766 813.616319936063 630.427437428585
"1700" 339.8 867.102361450935 590.947947933408 835.135304508601 616.411337180229
"1701" 340 891.551414031524 570.309941147628 858.698012449723 595.38584896967
"1702" 340.2 898.525896954095 548.42813722702 876.609700199041 579.629196404018
"1703" 340.4 907.692676202615 514.430689965029 896.363843667451 552.110527449499
"1704" 340.6 919.058228020201 476.726875349112 906.809335651721 515.325374573091
"1705" 340.8 936.778972982588 445.155236065162 917.860077642368 477.902779555211
"1706" 341 956.262425743222 416.760299474093 934.583035821953 442.697215463845
"1707" 341.2 956.987731460833 397.259497133868 939.005121156582 430.866421730435
"1708" 341.4 965.427212219833 372.908722234948 950.394131704171 408.823628412461
"1709" 341.6 969.610115050308 356.265624109992 959.394556842042 391.016298551537
"1710" 341.8 962.655256024866 357.90798863055 959.437909572766 391.117494691962
"1711" 342 942.221492062444 355.643906043538 958.642274481338 389.030595804076
"1712" 342.2 917.811055587397 349.939265329779 951.549844012347 371.865166321776
"1713" 342.4 906.509165394577 351.740142187483 941.078483854545 363.14772837793
"1714" 342.6 882.242594676572 347.570614905528 922.632789741419 356.416959647758
"1715" 342.8 852.553958970615 338.010101146573 887.753682158207 351.373646950944
"1716" 343 817.956265460875 325.78311704934 854.019966303427 341.359923383731
"1717" 343.2 781.050768520692 314.255867736998 815.500740073264 326.601047958731
"1718" 343.4 743.217324810689 297.153006691804 777.946160303767 312.871256037527
"1719" 343.6 705.48322471595 279.381116547157 739.867755543509 296.630389908029
"1720" 343.8 667.856550912042 263.217973988279 703.541493668778 278.309420538101
"1721" 344 630.259642647155 250.773962857485 666.252538414461 261.31765387049
"1722" 344.2 591.218538264285 248.532731271163 629.654571582918 252.943930040964
"1723" 344.4 551.973206532245 242.793877916312 590.051404051905 248.530377436247
"1724" 344.6 510.883724846457 229.424764348117 548.035524033713 243.850000745308
"1725" 344.8 477.320606654375 208.142977509364 505.290843979317 233.254852581232
"1726" 345 450.237544917901 185.022481835527 479.544098241077 208.413238184078
"1727" 345.2 413.458687759338 170.160946739832 448.168596427183 184.606576953789
"1728" 345.4 414.269694719943 160.138243185917 435.359810805293 181.327207068409
"1729" 345.6 419.872819752854 142.837138982858 429.361665185571 175.079319391113
"1730" 345.8 418.997026368394 147.153050073529 427.523093110631 172.511866066575
"1731" 346 402.431493652738 156.585898878783 424.800449262086 169.733047921248
"1732" 346.2 391.437526232429 176.006969109398 422.986036457596 169.008285158833
"1733" 346.4 371.925673417813 204.392072675869 399.532273227231 174.021952057409
"1734" 346.6 354.50889919798 231.484583983081 376.644146220664 199.224030525302
"1735" 346.8 345.262993626545 267.220648421868 359.369111490257 226.622468266556
"1736" 347 340.968913349243 303.475088649558 348.144189552842 264.628250626317
"1737" 347.2 329.010565192987 340.034224107781 340.878286215388 303.000898155021
"1738" 347.4 326.898342502971 374.814727110581 334.239183530414 335.139162986577
"1739" 347.6 333.489066337252 412.183429587906 328.629865141719 372.758140496686
"1740" 347.8 335.617840553485 454.431514848557 333.423321204533 415.377651216639
"1741" 348 347.508411053297 487.638273958226 338.881947876839 450.228737383038
"1742" 348.2 363.273233470952 523.24796918254 347.384719924058 489.470415286356
"1743" 348.4 393.35769252356 547.654670992609 361.575835047536 518.281832912849
"1744" 348.6 422.44357937415 575.305396971142 394.149446801979 547.662668410907
"1745" 348.8 449.187356507535 604.783458211975 424.569793268822 574.795173609074
"1746" 349 476.854948346502 631.232317997244 451.415509849621 604.05347526784
"1747" 349.2 514.546651347675 651.341568889339 481.422192137077 630.119338615804
"1748" 349.4 553.645956057765 668.669458531004 517.874904361229 651.170135976032
"1749" 349.6 586.741654554329 682.487442923855 555.346333482165 666.433559727428
"1750" 349.8 617.566167240739 685.193330192973 582.34831881908 675.422945453717
"1751" 350 647.992619421151 684.23104146446 609.408594759748 682.52926569986
"1752" 350.2 684.590468351384 679.648465378067 641.797276922094 685.097624346166
"1753" 350.4 716.525610098322 672.606289990862 680.062123080375 679.16715170153
"1754" 350.6 739.641671479257 655.370924019984 701.386598084841 673.480576327045
"1755" 350.8 772.884196107282 639.31991097849 733.054952185955 657.577030634347
"1756" 351 800.706772148626 627.665241845181 765.221618825545 640.105107079728
"1757" 351.2 835.986163085301 612.326315743466 796.494530586105 627.050281654555
"1758" 351.4 866.752522303934 592.327929826032 833.473679349111 612.834921074203
"1759" 351.6 889.12745836206 568.112705197642 859.957650370615 596.511819338858
"1760" 351.8 907.055104681464 536.069604212409 884.74192780927 569.347297246153
"1761" 352 928.48412044027 501.354659348395 906.578401577477 532.767155917368
"1762" 352.2 943.716427801295 468.138425575623 924.13396140121 501.158155178136
"1763" 352.4 956.193577505702 429.408101738883 942.725248186188 465.561502483373
"1764" 352.6 964.477131351901 388.595498358974 957.70316434219 426.118206613757
"1765" 352.8 965.573324495977 354.284271329117 961.486820648681 393.937544026999
"1766" 353 961.978471125362 312.55617034841 963.548877369332 352.341092779105
"1767" 353.2 953.758535958945 274.019468132309 962.75966077117 310.637098031696
"1768" 353.4 942.078493502505 241.810385719993 953.28032681105 279.614337985336
"1769" 353.6 924.890039329699 206.106824179159 940.193497253263 242.504083796747
"1770" 353.8 908.226708933782 172.97894891133 926.293013663564 208.661129810796
"1771" 354 886.858490843016 142.4296196361 908.67783665956 173.843080590907
"1772" 354.2 859.813763148267 120.818857004778 889.71845372827 148.561736773096
"1773" 354.4 825.339095306342 98.678817100065 861.252900507724 117.273621412883
"1774" 354.6 802.331475811989 76.7206368568984 831.203816377509 99.8546054925336
"1775" 354.8 770.333107642451 64.5952195113042 806.302827431168 82.9681472017435
"1776" 355 733.975701256933 49.8153113562116 769.984842522002 64.338664340056
"1777" 355.2 702.541574431652 47.6156238421651 740.151742181446 53.3613114599406
"1778" 355.4 660.778750460277 55.8613954215461 703.84270370106 47.3049388865027
"1779" 355.6 631.512634318168 64.8448295223427 667.296857600557 53.8974440387009
"1780" 355.8 597.394191869864 76.368707246601 636.448970437024 63.1525412775509
"1781" 356 565.822767551705 83.679015452938 603.08884622631 74.551845981306
"1782" 356.2 538.725670818993 101.964587860477 571.314911446696 82.2100338023117
"1783" 356.4 515.677919226058 130.196208899457 537.38975348438 101.937481198723
"1784" 356.6 495.926021961781 158.202387645595 515.586486932251 126.69895886238
"1785" 356.8 474.073793398964 183.763061791546 497.836423987505 155.540485920961
"1786" 357 450.255968250999 210.152795131135 474.818269742663 182.250772927293
"1787" 357.2 427.578098141102 239.260596112375 452.235658992426 210.234715266926
"1788" 357.4 399.729702929406 263.56732335667 426.264827067841 238.799839360313
"1789" 357.6 364.444684372703 271.705514096905 402.021728990218 261.929603492004
"1790" 357.8 345.847242952141 266.380232946801 374.497985066413 273.66702487679
"1791" 358 347.37900235497 261.331878250389 374.346462958434 273.964689514698
"1792" 358.2 339.709016440785 273.187796814785 371.193504491406 273.007326389558
"1793" 358.4 335.471223524033 293.585646292066 361.753853645518 272.769199423705
"1794" 358.6 332.24360765003 325.267244770836 341.286857465347 283.471172796522
"1795" 358.8 332.128837228982 351.600514231292 335.969474657572 312.620153308705
"1796" 359 336.141553437054 385.332276744071 336.132163402849 345.449172332923
"1797" 359.2 347.485414912423 418.526593985971 337.444300987678 381.060118660728
"1798" 359.4 365.648033815771 454.80023721776 347.767779479896 419.829579025443
"1799" 359.6 384.724944663309 490.538436476478 366.270838128723 455.410389297023
"1800" 359.8 409.680740945221 524.813012973291 385.928156118086 493.306861276761
"1801" 360 438.512573714425 557.686377844481 410.032794030184 527.928612627442
"1802" 360.2 466.962661616386 585.118838679157 438.527706265513 557.513757615109
"1803" 360.4 498.68100682884 615.938010778423 468.403543815451 587.107122191621
"1804" 360.6 528.592663068873 644.89138276922 501.415838803304 617.341177906552
"1805" 360.8 566.260998194915 670.857167851837 532.604199774269 648.228800168554
"1806" 361 593.393570722434 682.421134263975 559.500213722151 667.150469903794
"1807" 361.2 633.024219314718 682.504875164918 588.827518295225 679.959796239217
"1808" 361.4 670.040984606513 683.209866035522 630.47123499346 684.648198519788
"1809" 361.6 705.368891051165 679.381765956404 666.855435687536 682.600432544004
"1810" 361.8 729.575246892088 659.199840953826 694.51681841825 677.981728777187
"1811" 362 761.142716635628 633.780503628846 730.921689595986 660.794989455277
"1812" 362.2 794.65607663593 614.492679273227 760.409842713784 634.109050804515
"1813" 362.4 832.777919136731 603.948090136697 795.738590094059 614.067026439351
"1814" 362.6 867.726567897063 590.595151743529 832.666196518612 602.103343679556
"1815" 362.8 889.279777579973 563.666264629964 861.831551440372 590.867855953465
"1816" 363 913.354502909815 530.847211764062 891.594655862908 563.292100060764
"1817" 363.2 928.433759887688 503.179626165543 907.700220322666 535.488852408248
"1818" 363.4 937.231974837959 467.989277735509 924.167992389769 505.067514939308
"1819" 363.6 946.818002692531 429.422152611667 936.941487070271 468.435666998868
"1820" 363.8 960.118387751458 388.584812595726 946.407049364934 427.705599788142
"1821" 364 964.977728207403 355.796845873367 958.742407003399 390.62872503072
"1822" 364.2 959.047061438574 327.591384100932 963.176544026786 365.501199489288
"1823" 364.4 953.866109094972 297.783218652422 959.017730009531 333.720130667346
"1824" 364.6 946.166047603931 265.513106267587 952.763293183231 307.558459474849
"1825" 364.8 937.668343545709 237.404660548131 947.254466740341 273.362242093868
"1826" 365 916.54562764455 211.77405724529 939.068344185378 246.428416178922
"1827" 365.2 890.203517449475 181.073427198321 917.788903471857 213.90297200088
"1828" 365.4 865.595999864355 156.757600530336 893.687209362886 184.9925712366
"1829" 365.6 840.504220686957 132.711970322207 867.69761427413 158.253819721777
"1830" 365.8 812.836134877582 110.812880202145 843.599739671925 136.663256892577
"1831" 366 780.452455097502 94.1455081760979 814.918329949202 113.448415555983
"1832" 366.2 746.18118489878 79.1805549404554 783.497661395517 95.9022800987508
"1833" 366.4 711.066341537639 75.314087015309 748.895270810165 80.3938125640455
"1834" 366.6 671.254247375785 74.0746993126072 712.739489009435 74.7045243802792
"1835" 366.8 633.554673634664 80.6058213689878 672.936928656975 73.4781487213058
"1836" 367 595.998272202826 87.3781255669548 634.616898862339 77.92684329908
"1837" 367.2 561.851713046335 101.430049749913 600.621223002839 86.3918836170116
"1838" 367.4 523.869691313396 120.486515710475 560.483093606807 100.742566226432
"1839" 367.6 484.838382828887 132.348952473592 521.966618317368 119.863544385705
"1840" 367.8 445.691809628823 141.273304238076 485.946395123303 132.267200541102
"1841" 368 412.098714868305 149.242103219527 446.056336214479 138.685456684009
"1842" 368.2 411.916774237144 163.325159918486 438.406906704718 141.508144366887
"1843" 368.4 415.732637052624 189.516606070078 427.003799050854 152.597526760886
"1844" 368.6 421.270106495276 222.241089083609 413.571972467079 184.812921864829
"1845" 368.8 433.069731793111 256.581719170246 423.718046039039 218.534681575793
"1846" 369 445.70944067538 294.030604861577 433.473898902925 256.367609627466
"1847" 369.2 456.733154498534 331.772564107218 446.923077038424 291.367094299079
"1848" 369.4 474.52854627873 368.29911134594 458.739890532582 332.162773945129
"1849" 369.6 498.290792885896 400.049933415239 473.81939940449 367.461644594836
"1850" 369.8 525.187412312538 431.649762690346 497.35937662957 400.111589045037
"1851" 370 553.847317800906 464.837661340391 528.340910093296 433.354535715255
"1852" 370.2 579.012664878323 495.358043555723 553.289195043909 462.029744472429
"1853" 370.4 599.279657737845 531.028232868371 579.703025837228 495.00907808365
"1854" 370.6 623.413558030478 563.659766817475 602.313056798582 530.699036036823
"1855" 370.8 655.576274737871 589.982483410692 623.532364580358 563.676587081216
"1856" 371 684.137790223766 616.542987038858 654.755029116565 588.745917823062
"1857" 371.2 713.546511111021 643.797147404325 685.92750265071 615.619269766111
"1858" 371.4 734.307831511184 656.89452910897 706.783668989409 639.267366089701
"1859" 371.6 742.163712260022 644.487894744047 708.050024269881 642.114922328908
"1860" 371.8 766.637486400767 625.454284418445 722.346857952687 643.63762748019
"1861" 372 792.905976198297 617.42081375118 747.394046955461 629.411949731736
"1862" 372.2 818.541989814818 604.829403172863 781.932702672042 614.279632563169
"1863" 372.4 848.404611084011 594.948204527792 813.037494231044 607.151954252735
"1864" 372.6 867.86236717219 585.487526567555 837.681034270358 600.723254333254
"1865" 372.8 865.727668325491 575.210202559769 839.699469016019 598.313396924169
"1866" 373 880.261907074332 559.439500380707 851.729479327057 590.059994411495
"1867" 373.2 895.251034110669 552.517625738871 862.505568900192 570.205363621462
"1868" 373.4 899.745475130081 546.667180138887 870.196955660659 564.152443956756
"1869" 373.6 893.000339846835 526.360591355577 874.57276688189 559.318665486878
"1870" 373.8 888.564991370527 492.784659340011 887.773069363117 531.134966079093
"1871" 374 883.724626278836 455.690022215181 887.955887560149 494.645031236455
"1872" 374.2 880.847996676503 421.729603467324 882.675380182423 459.496995059234
"1873" 374.4 879.967290750396 385.478627228298 879.532574535093 425.291939765849
"1874" 374.6 868.348021512933 347.902473987683 879.361204814074 386.111656102836
"1875" 374.8 844.488548422133 313.19638012562 869.43991924633 345.927197742049
"1876" 375 815.800088527257 285.054714768333 842.480776617222 312.635289636528
"1877" 375.2 782.687395656832 254.518813698626 811.951925038506 283.301641831068
"1878" 375.4 749.421906148595 221.465313494709 780.618694511093 252.418227029082
"1879" 375.6 712.700978975981 202.236050487048 748.166884575221 221.559396360486
"1880" 375.8 670.266205625367 191.845567350998 708.724423752754 202.305437964624
"1881" 376 625.861192451663 184.342081020337 665.130146290004 191.64062763311
"1882" 376.2 581.318299249514 175.433209884811 619.546698929556 184.097843408127
"1883" 376.4 534.882731654029 169.495070048832 575.438102554657 176.236152163401
"1884" 376.6 488.226183443345 170.782798536804 528.147357089449 169.0500559808
"1885" 376.8 441.374410524767 170.232252649848 479.30741644433 171.552337744774
"1886" 377 401.070767100422 163.776624282782 437.1011397054 169.427472719181
"1887" 377.2 405.088201063671 165.204338138861 433.977421038957 170.018588073699
"1888" 377.4 403.708120665271 175.131974991676 435.144967928552 169.703933873088
"1889" 377.6 407.589514531123 194.859868299488 432.092991408799 171.098291248096
"1890" 377.8 400.577176873412 225.968636702255 414.14074067949 183.97115608238
"1891" 378 398.855754103373 253.649627571925 408.942608228084 212.680216569864
"1892" 378.2 394.626895032522 289.148372258792 402.074923232418 252.264344098179
"1893" 378.4 391.162949040967 327.791429979101 395.82740056327 288.95374594284
"1894" 378.6 392.825137843202 367.072483523773 393.205357584627 327.79901938371
"1895" 378.8 397.574992566695 409.342729597741 392.478976056968 371.013056616665
"1896" 379 398.629554140846 451.906374831699 397.059831063129 412.325935795783
"1897" 379.2 393.71705096572 496.576519267296 398.463933767839 457.11106325418
"1898" 379.4 385.327736876575 534.668354552561 393.68448696502 496.747422408138
"1899" 379.6 398.705446518285 544.751129697599 390.118387233763 509.67800666905
"1900" 379.8 427.165609294914 553.570275237864 391.938970760272 522.979057847488
"1901" 380 453.822600452262 566.165160445588 418.373165044067 543.679665053405
"1902" 380.2 487.245949501091 571.426782936471 449.852862724722 560.851397396586
"1903" 380.4 528.412810526831 580.057676593093 489.765111414499 571.908166682401
"1904" 380.6 569.412017658968 589.695528736418 532.888802898443 578.335721904535
"1905" 380.8 610.044475197482 595.936265291332 568.827859547749 588.387852348828
"1906" 381 649.448047814576 611.921896610025 611.484213699796 596.964995692197
"1907" 381.2 690.379256444787 630.149064399356 651.785282506274 613.253808670242
"1908" 381.4 729.867231351639 638.581459484185 691.055892540894 627.830152458776
"1909" 381.6 768.752846075341 645.730526150343 730.616935754805 637.704456285138
"1910" 381.8 782.154386844866 635.552495957272 746.682728125113 642.697864288215
"1911" 382 804.77844658533 608.349779222469 761.26892196168 640.573572731215
"1912" 382.2 821.519513867019 589.159393850678 789.930503174878 625.685746926579
"1913" 382.4 830.184140230632 578.103418107788 802.347209669132 600.378115281397
"1914" 382.6 851.063660923247 551.244201944849 826.153939200455 579.586510438195
"1915" 382.8 868.717447333687 517.280451615681 850.925440223792 551.611442983448
"1916" 383 884.833511275452 479.845824633627 869.163415457813 515.305369508091
"1917" 383.2 904.950428068023 444.143533136859 885.845999621229 477.62712169226
"1918" 383.4 921.253001218018 406.450876411676 903.945410022222 441.767705065392
"1919" 383.6 927.670284843636 367.513179505549 919.415930538542 406.345437827362
"1920" 383.8 917.136842133756 326.813081347704 931.623674600525 365.975271959175
"1921" 384 892.249870686445 306.862682590148 926.952768549175 327.218403884755
"1922" 384.2 860.367477138558 288.839579602916 895.64705494068 305.964351555759
"1923" 384.4 827.45947010722 278.299496587377 861.487458114522 295.038581132223
"1924" 384.6 793.155152359218 263.073405125476 828.203465487711 278.499115582379
"1925" 384.8 757.146237309373 260.071994950983 795.34101998073 262.682771378129
"1926" 385 714.971452065902 261.276272683488 766.059194952139 259.716077032384
"1927" 385.2 683.513983575587 267.802672962857 730.430959322621 257.488009318113
"1928" 385.4 662.752218976307 270.130736868525 698.988678116036 271.476853181211
"1929" 385.6 625.455467340154 278.892729996699 662.592499896865 273.159931790106
"1930" 385.8 592.113298271378 300.172434565215 623.407510692479 276.254950921222
"1931" 386 557.852940214775 324.429010324033 589.129460155154 301.293783879128
"1932" 386.2 524.380121634781 342.111407171033 556.831158570645 322.501231753523
"1933" 386.4 488.780162005036 367.326226319252 520.783253812995 345.681457778973
"1934" 386.6 454.679809804644 393.333597877508 484.560146953513 369.867539408011
"1935" 386.8 418.323883576191 421.484706237023 449.610358740247 398.383041000929
"1936" 387 386.355846911751 452.309178315139 415.174552068801 428.792912974183
"1937" 387.2 351.753463046132 478.933439177748 382.354050682338 455.464924806165
"1938" 387.4 348.218169919947 473.555838399727 376.593001232727 460.784879112953
"1939" 387.6 354.889508593677 482.799328508015 374.619321084794 461.727408305991
"1940" 387.8 363.901968048517 500.222325662507 372.223743121426 465.400062900091
"1941" 388 378.971621506111 523.021098024007 365.39077108073 488.098119174561
"1942" 388.2 403.958002163235 550.09990956287 377.938032943556 518.315681598581
"1943" 388.4 432.229622155489 577.301685915314 404.345282909004 547.501122782094
"1944" 388.6 462.147152343446 601.134222478403 431.543436007552 576.113921822494
"1945" 388.8 495.482201803888 627.818421000808 464.44731555521 603.620918764276
"1946" 389 528.09712372495 656.339674425117 497.650544968628 630.562915983841
"1947" 389.2 555.746642422713 679.943814346814 525.60942512886 655.485027903523
"1948" 389.4 570.306123438466 679.420237907958 538.232677481681 668.714085758946
"1949" 389.6 575.552692646456 664.961071410634 541.463907974393 669.520903575639
"1950" 389.8 599.818221090483 640.638172620814 567.701884946202 664.145467647691
"1951" 390 619.4028733842 613.968254402281 594.308062459201 644.337021820904
"1952" 390.2 639.211356288665 582.88513080759 616.702118322939 616.761024300338
"1953" 390.4 660.663991100416 550.878013337788 639.693653635285 583.107233845071
"1954" 390.6 676.169374638887 521.995643111013 658.087589328774 555.198126296564
"1955" 390.8 689.252251108632 489.632361731601 674.777441501988 524.996193305932
"1956" 391 702.654498987966 455.538740064692 687.503315395616 492.494266252383
"1957" 391.2 721.862369873087 426.938520683142 701.141863023811 459.169336212263
"1958" 391.4 734.722501527563 391.376304712147 719.151729684185 429.86886477788
"1959" 391.6 737.691260139311 356.144888079007 735.949520769077 392.7955580871
"1960" 391.8 733.862357095269 317.769263742474 737.718936790441 357.977355185899
"1961" 392 715.276922836664 285.697550384806 734.167479746481 318.874745825247
"1962" 392.2 692.668469695639 250.990964573002 712.637750351234 284.705832767856
"1963" 392.4 663.826200695309 222.275376259428 683.469346476941 256.805168358475
"1964" 392.6 631.360051091027 208.245327577182 667.789457168428 227.871727327609
"1965" 392.8 598.997972493288 197.577584540548 635.920961285721 207.098530265179
"1966" 393 561.245601770764 190.128515537012 601.135737585975 198.17356422222
"1967" 393.2 520.699562006057 188.973889945999 559.406239387644 188.831322352459
"1968" 393.4 481.008491751918 187.300829674043 518.829083374858 187.682351917122
"1969" 393.6 436.458339656138 193.080808608759 474.927653896185 185.114529324952
"1970" 393.8 395.258278374823 195.325200475748 429.921805309111 189.401772901535
"1971" 394 386.724305319018 186.036438941521 418.993105781761 189.842052495111
"1972" 394.2 392.882719544291 181.402353586277 421.37308929645 190.177551968382
"1973" 394.4 392.208066801899 191.725015824368 422.524855621538 190.391521361366
"1974" 394.6 388.755924586921 212.387954941162 419.803743616077 190.386193927416
"1975" 394.8 378.899115725712 243.426907613005 402.246789695333 197.665131702402
"1976" 395 377.637690622135 263.894109334518 391.391639694755 225.157885062648
"1977" 395.2 378.505344127591 293.353774608135 380.579683303264 253.6871125205
"1978" 395.4 379.052365083021 334.184698365701 378.044330461137 294.958034757537
"1979" 395.6 378.8616201562 377.153997497384 377.888730851454 337.77483809535
"1980" 395.8 375.003212898875 421.187633861115 378.856830046023 381.16573463322
"1981" 396 372.768018856539 458.897213627377 374.559179032355 419.229836257874
"1982" 396.2 376.485965226219 496.946224515222 373.392847202856 457.929003393103
"1983" 396.4 393.828686542517 533.990951960914 377.421526435592 497.989409905318
"1984" 396.6 418.309929431207 568.456979916783 394.704347161418 535.585988521245
"1985" 396.8 442.011844740715 602.611007879571 418.198791762104 566.520888040727
"1986" 397 466.542740858074 618.618667189452 434.859961771758 597.526823154991
"1987" 397.2 501.999955383678 629.980300675721 462.320738894251 618.867527689662
"1988" 397.4 538.202455054629 650.034452817547 501.364628334881 632.077728309119
"1989" 397.6 572.466286096974 675.407875430651 539.73336554526 651.704495041853
"1990" 397.8 602.731274121868 679.490987715442 566.313172520723 668.514616273222
"1991" 398 645.789982893631 675.216827951151 601.713161079533 678.921435395766
"1992" 398.2 685.053670197187 670.86782810242 646.347311418266 675.002953765703
"1993" 398.4 727.343456138106 663.748263866591 689.225911165261 668.068656136577
"1994" 398.6 764.811306716798 652.271522243089 727.363078388269 662.16420191459
"1995" 398.8 800.073414331034 633.62839351935 764.840740927319 653.310623888714
"1996" 399 832.604135562958 607.364056889821 801.718127408772 632.276493728973
"1997" 399.2 857.541864505584 582.641296139431 830.107486398364 609.045183577241
"1998" 399.4 884.232871696187 550.009254175945 858.215065182466 581.608866177624
"1999" 399.6 902.778643090104 512.445646941608 886.134294253255 547.9230115288
"2000" 399.8 918.165811596388 473.695915701916 905.430681916339 509.406971158392
"2001" 400 930.538054964211 435.34002940671 917.615511190724 473.305623196945
"2002" 400.2 937.190270163466 393.973572116239 930.449503588549 433.658456826604
"2003" 400.4 933.845718232192 352.947037011792 936.66157735323 394.050093166486
"2004" 400.6 935.923620405112 312.124239670676 936.46183541308 351.026073198623
"2005" 400.8 933.36501744372 272.888028965986 934.747152826466 312.752798193598
"2006" 401 924.847745496111 232.053438659657 931.938032421494 271.913043122665
"2007" 401.2 916.932395784452 189.578204071364 925.014460363086 231.433052046515
"2008" 401.4 894.519438496511 169.824276055074 917.141219870754 203.393403879416
"2009" 401.6 862.287965599441 152.010594018483 896.535494524457 174.706143045137
"2010" 401.8 828.291055679379 139.568802717606 864.208515040502 152.788834722578
"2011" 402 787.749866928964 125.860974022214 827.110109546633 140.656725974263
"2012" 402.2 755.831457536254 117.695742107269 791.974575706767 129.349949163339
"2013" 402.4 716.317653584628 113.630052821129 753.85403751685 117.902059638852
"2014" 402.6 674.045217879728 102.911785193295 714.053061740208 111.430223871702
"2015" 402.8 637.458392529749 97.2691432048552 674.923962436814 103.072041905806
"2016" 403 610.182419625373 109.320490133603 643.07284058279 96.9484703059991
"2017" 403.2 586.501401229712 136.247829005321 621.258391974547 108.387732147607
"2018" 403.4 556.258467271029 159.656136323837 589.345768213383 137.64639840719
"2019" 403.6 521.657372548546 168.16450165101 558.413085493824 158.540497940643
"2020" 403.8 479.796882696387 179.933938492221 515.706699750222 170.606291281803
"2021" 404 437.987238973883 182.126800424213 475.954790010446 180.390434519898
"2022" 404.2 404.402660090574 164.955760254003 435.270772194872 182.686233289173
"2023" 404.4 415.748934752073 155.600782052785 416.75640073358 181.543314291781
"2024" 404.6 420.619318181802 131.000000000092 402.617449664406 165.261744966415
"2025" 404.8 428.732399168629 120.546576202235 410.309957381012 140.510304643203
"2026" 405 448.990831403917 103.60474173729 420.79925936513 133.404040575765
"2027" 405.2 456.739648992516 94.3410726807666 444.003710832454 125.439185894963
"2028" 405.4 455.830627232431 96.1510199633094 452.820578416575 121.557647870984
"2029" 405.6 443.055434651787 101.590677905087 455.559996486199 119.388754949062
"2030" 405.8 428.244137720952 111.595336389981 454.61545840194 115.716683663074
"2031" 406 415.672432389099 129.806058088463 449.157750622353 112.276651627884
"2032" 406.2 396.004615833553 150.931762161205 437.965483780957 121.628748933163
"2033" 406.4 384.045040094895 166.974723913026 411.987979517454 138.762882845059
"2034" 406.6 369.280236225053 188.264021347184 394.900281876662 155.606210854975
"2035" 406.8 346.933300510388 220.960560484112 377.445456786163 173.904733975364
"2036" 407 338.875550476959 241.283450829699 358.921526073798 207.64552748482
"2037" 407.2 327.460098234517 272.172918227059 342.516175199589 235.365876957814
"2038" 407.4 327.945580990007 303.921473254395 334.458147762481 261.541219441148
"2039" 407.6 323.725513818625 338.620180433537 328.601233543317 298.802163125737
"2040" 407.8 320.849688705549 372.292838514631 323.519223079924 332.255245992201
"2041" 408 322.244409166367 410.566743491132 322.820113367255 368.461996227223
"2042" 408.2 325.548335696108 447.878199863775 324.772346048807 409.326390396042
"2043" 408.4 339.7013332795 469.86206895869 331.350171066204 437.825403525841
"2044" 408.6 364.94741549403 497.46997117598 337.969491480229 456.390657949931
"2045" 408.8 386.100198144939 518.586777312478 358.863347270416 490.495724314204
"2046" 409 412.397529171007 540.036520886948 383.392275927527 511.927182201693
"2047" 409.2 440.98580191113 566.415552884979 411.577893368683 537.644101413526
"2048" 409.4 464.045109142296 597.240044442471 439.348535628835 564.399106775586
"2049" 409.6 482.956423447169 631.857340991973 463.709420481851 595.829601937125
"2050" 409.8 508.232534431067 648.873861243648 479.198321650197 620.524264454711
"2051" 410 547.661719096324 659.139433770754 506.795207527913 645.49783468298
"2052" 410.2 585.412805613327 666.792030799005 546.815894609206 661.335137704141
"2053" 410.4 621.249130096387 683.757294459897 585.49881056973 667.493725081489
"2054" 410.6 659.815915120548 689.210021626568 620.942626571484 678.266431486265
"2055" 410.8 693.682225005005 684.378771461249 654.257195540415 688.152072489104
"2056" 411 733.985834699786 669.611981801096 697.845419187576 683.081737995258
"2057" 411.2 767.704292435672 645.181324563731 734.210124774514 668.538635541229
"2058" 411.4 801.427918621623 618.845928862247 770.33775036427 644.858674611752
"2059" 411.6 836.279394096138 598.697232640965 801.886401357636 620.502890005907
"2060" 411.8 870.523759341808 581.620948611378 835.116024035171 598.515781604046
"2061" 412 896.065652285239 557.703050199469 865.585595766296 582.29877496501
"2062" 412.2 920.231222421812 523.576949812738 895.844150585294 559.950659490159
"2063" 412.4 931.614618345432 492.190277405084 918.491186798948 527.649437506399
"2064" 412.6 932.396540772702 447.906427589943 930.684537111476 487.664393316998
"2065" 412.8 935.35216327068 405.253389251335 930.10297416482 444.697524282676
"2066" 413 943.455945471155 366.748445631393 934.357334465939 403.981728152765
"2067" 413.2 951.439449157424 328.019596064493 942.522486042085 364.647188575911
"2068" 413.4 949.28982185589 283.574722435371 952.11823176478 340.164880930841
"2069" 413.6 936.650452013822 257.54157991481 966.21621466368 316.020280524457
"2070" 413.8 916.049357851814 242.350740049691 958.134957198111 304.484452663899
"2071" 414 905.643864018279 235.167795446363 944.284398342074 277.262152992455
"2072" 414.2 896.097669431736 233.847794175535 928.617997073043 257.136133765579
"2073" 414.4 855.974827628768 221.735742718943 892.87576191712 236.5127007244
"2074" 414.6 816.223437364514 214.45500492787 853.698986818571 225.16208783718
"2075" 414.8 773.057563834754 210.050443263946 811.947296086615 216.961204058786
"2076" 415 730.550307269612 211.5144295379 768.546386893159 210.292769133149
"2077" 415.2 683.875276959884 217.523156155346 726.959745508794 211.172553500117
"2078" 415.4 642.651572712672 228.10445313508 681.019257789328 219.860429297076
"2079" 415.6 599.741036057389 245.587443263981 636.042026831393 231.776334790857
"2080" 415.8 554.516004129791 261.809306266909 589.475356744526 249.359470344991
"2081" 416 512.834050435628 282.967191493132 547.986997376759 266.364922487524
"2082" 416.2 479.025112627837 309.144614476099 509.397557464367 284.407174201852
"2083" 416.4 446.048146393549 340.480115137943 476.317237843757 312.699129795403
"2084" 416.6 409.567535457827 368.546435458445 441.290529953996 343.853567544826
"2085" 416.8 375.190409838473 396.671326728299 406.552217450723 371.589453128843
"2086" 417 338.979704574375 417.425364019256 372.46127525654 396.680346034299
"2087" 417.2 324.642296541701 421.471449308072 352.534494673221 407.705339022359
"2088" 417.4 328.650285048372 430.013628682431 351.207326994794 407.945787148758
"2089" 417.6 329.955998288547 454.897688987911 342.90570401872 415.146156894597
"2090" 417.8 344.757340874365 469.562759886081 334.001017744534 433.913641958117
"2091" 418 367.394898242832 494.294587496214 342.338566280852 462.040446963879
"2092" 418.2 395.580945754873 523.11661405604 364.657039817204 492.174892234231
"2093" 418.4 423.720216416613 544.120719593733 392.82311196696 519.883514132821
"2094" 418.6 456.89425852945 567.526082023215 425.202675086756 544.866730891004
"2095" 418.8 492.824484238026 590.874085217432 460.003196156757 568.083612167501
"2096" 419 528.217761651376 610.768169869754 492.939874460452 590.8708727752
"2097" 419.2 560.446651989489 639.920729503177 529.539616862476 613.490434703528
"2098" 419.4 582.156185153887 672.312857658503 559.427794135959 641.707780194112
"2099" 419.6 586.835658842922 672.439340543704 566.745422657074 650.836418647236
"2100" 419.8 609.304367291173 660.81180964751 570.637877890804 651.81044564552
"2101" 420 642.407834246312 650.427283565323 597.280742520709 659.730367736951
"2102" 420.2 671.556912686364 639.887068148522 635.518831536943 652.382775008065
"2103" 420.4 707.65330156057 623.600105023139 672.991715443796 639.318982416639
"2104" 420.6 744.90602076902 605.403819798236 709.453665316775 622.496780526431
"2105" 420.8 776.629000150214 582.974636787664 745.269243032842 605.720697569243
"2106" 421 805.940824069755 556.965406893041 776.60160668044 582.138938893435
"2107" 421.2 838.109015817771 530.090344439785 806.530415062715 555.527613233523
"2108" 421.4 864.773181115691 500.231116811167 835.927606771926 528.3745614378
"2109" 421.6 883.703363367484 464.81994400948 864.30125508481 499.594004194452
"2110" 421.8 904.896798123003 430.544704568975 884.976119940837 463.024873393857
"2111" 422 922.098595602038 395.845860085797 904.097187771894 430.273451198538
"2112" 422.2 931.875686264687 359.416587372782 921.471232567273 396.39592358862
"2113" 422.4 918.83323788048 324.80520643963 929.136351281876 361.582298721085
"2114" 422.6 892.943357185412 297.52948491467 920.808221982931 328.557380489311
"2115" 422.8 866.800334236647 277.204625405889 895.685202911693 299.465092422608
"2116" 423 836.188147286709 254.108823397746 870.997162355469 278.508452083918
"2117" 423.2 807.609133557414 229.85797917166 838.602571434674 257.524238485851
"2118" 423.4 777.160349837616 209.583622159049 807.490259558367 234.007772113095
"2119" 423.6 741.519223746427 189.995198065381 775.356716668 208.930203375064
"2120" 423.8 703.367184487797 170.630880065363 738.850558230575 189.70271637016
"2121" 424 667.448532476629 155.621332391662 701.848288830524 171.289630197552
"2122" 424.2 626.896975042708 141.566382927297 665.796649219765 154.845493226381
"2123" 424.4 584.171833491018 135.457374468644 622.9821626192 143.193337478654
"2124" 424.6 544.244477397835 133.646528418848 583.94482208944 137.468637558568
"2125" 424.8 504.016675657802 128.143649293854 542.25479610272 134.355274074214
"2126" 425 465.64236980966 110.981079551685 499.302449375842 127.336124407399
"2127" 425.2 460.054996873174 92.2583347425584 478.0184456146 122.900277341575
"2128" 425.4 472.339803550871 82.4827822137062 472.281608035848 116.550535570674
"2129" 425.6 489.150778251289 72.3698537776671 473.357810393467 101.101040022529
"2130" 425.8 500.568274219048 62.4784078110769 479.97780025594 95.0856102161794
"2131" 426 516.15382770524 57.2894314261385 490.291107293014 84.4007608710774
"2132" 426.2 537.656902623646 46.6306435866842 505.147978201988 71.9256252396961
"2133" 426.4 552.176458003974 43.6619351936265 522.115798898501 58.3283574709314
"2134" 426.6 551.77294970967 45.7375100295212 525.787183661803 56.6744417512591
"2135" 426.8 548.729029979337 48.7269360757999 526.768954865953 58.1880716616013
"2136" 427 542.766862081201 47.1869041845304 527.332202279815 59.5030862991826
"2137" 427.2 535.060850006686 45.8327307959655 532.453883601626 63.8151622197925
"2138" 427.4 522.907849911105 53.4902785058457 531.57339576143 66.628162400479
"2139" 427.6 499.422125921232 61.9853202814638 532.95361955048 64.1839577706007
"2140" 427.8 487.649537771592 69.6086251312686 525.840000722476 63.046903415491
"2141" 428 461.877587169758 80.9196084260955 498.682987634861 65.7071999984054
"2142" 428.2 433.725998512679 105.271676233756 465.131011455186 80.0451508473894
"2143" 428.4 417.398934522124 131.985248182708 440.724927718923 99.8531147169707
"2144" 428.6 400.244653002825 165.25053285172 418.214425626133 129.174373520364
"2145" 428.8 384.940643982036 202.247243944279 399.945849203677 165.479274752222
"2146" 429 362.379334148426 238.078007285082 383.551403163455 205.359729664429
"2147" 429.2 340.575474839755 263.612959997852 363.836919979255 233.968793536637
"2148" 429.4 335.931561519552 294.186759733751 348.262094008416 256.19027213298
"2149" 429.6 333.630028858081 338.298765393082 336.631404621437 297.533180411088
"2150" 429.8 325.710524703272 381.852365959121 333.230992490515 340.002448966251
"2151" 430 318.792890204429 419.95600183137 327.263681669655 381.449368128699
"2152" 430.2 331.645604401361 455.575673780774 321.280319353785 417.619949154653
"2153" 430.4 354.790870371203 492.088252849685 332.700157733388 456.921136559407
"2154" 430.6 380.575282827955 526.337629141837 356.697234913757 493.881296013831
"2155" 430.8 404.357626754569 561.050863503645 381.429025136831 526.098158144519
"2156" 431 417.588548988234 585.050382531809 398.450872558167 553.323986866981
"2157" 431.2 447.451237565122 603.68279151515 415.391863739639 575.718006234973
"2158" 431.4 477.099586231556 629.097367921627 444.177232455003 602.948149920591
"2159" 431.6 506.538691174512 649.795937201361 475.839657414846 624.962598975727
"2160" 431.8 542.317265523182 663.180120914151 506.567768770576 646.213084190576
"2161" 432 581.295646490468 678.437595214459 544.272609085009 663.7104269896
"2162" 432.2 615.282068632878 684.737489980009 577.447696520864 675.154478930318
"2163" 432.4 654.149705445501 685.924268658258 615.242107611218 681.024867846274
"2164" 432.6 696.973294987824 683.169684954873 657.860129690606 683.300836706776
"2165" 432.8 731.575270159224 667.124572032328 694.823622007926 679.546167418872
"2166" 433 769.12088257582 647.452866038215 733.728496945334 665.890015329946
"2167" 433.2 806.423400382496 627.089703621038 770.291847432389 646.131562038928
"2168" 433.4 844.047991048163 612.033406282439 807.520940050437 627.046162571717
"2169" 433.6 861.406640219157 583.853672586015 833.10608370947 612.975875665391
"2170" 433.8 883.62098484198 551.728152236732 860.50345924956 586.202062100836
"2171" 434 907.125865787973 518.581482031398 884.85777014247 550.965993988694
"2172" 434.2 933.100363478358 484.157453001566 909.286686411039 519.498453655885
"2173" 434.4 942.349316504887 459.110983869484 928.325311293161 491.278778793717
"2174" 434.6 950.756512404736 417.955739508924 941.420250592153 460.429334700974
"2175" 434.8 963.981994984993 382.21383473572 949.01275820221 421.374087602267
"2176" 435 959.849075362435 350.007424311737 957.781347452341 387.619200047044
"2177" 435.2 946.661929384282 307.270488928572 961.400573658851 346.882376210492
"2178" 435.4 931.950514211803 270.096435310139 946.14600044791 307.480896429958
"2179" 435.6 914.939636828035 232.991095697536 931.419100689624 269.493534376326
"2180" 435.8 896.323405148317 197.257835248917 917.530579318334 234.448315530978
"2181" 436 869.332073925259 165.093022219998 893.342030444617 198.993538307104
"2182" 436.2 840.559273798392 137.788554121912 867.818045512607 166.523029830141
"2183" 436.4 811.717796294504 108.92248935245 840.839340711846 134.958901017069
"2184" 436.6 776.017994944562 85.3925196306464 810.342438328584 107.458693635355
"2185" 436.8 738.247210774137 68.3484611719598 774.560091529859 82.4808929258953
"2186" 437 701.153344399526 51.4488216590607 736.72821310332 66.2259771795265
"2187" 437.2 659.625317733043 39.7760751197657 697.958845786704 50.1742011406586
"2188" 437.4 621.553895044885 37.9559344664962 660.152846437269 41.0753232292725
"2189" 437.6 588.351527772965 38.6119606560122 626.233447689436 37.2766919206046
"2190" 437.8 562.987462963252 48.1693879827174 602.033932454558 38.7580993025366
"2191" 438 524.286330767156 65.4925264091247 568.03855558714 46.3722713930017
"2192" 438.2 493.755468489135 81.2381713321831 527.844248603529 60.8103899108637
"2193" 438.4 459.983024351593 101.913051819204 494.227664675484 81.4959382461148
"2194" 438.6 426.492482210211 124.284814325706 458.790074023831 102.963517058766
"2195" 438.8 402.487758548752 156.825844947435 430.988656993543 123.714174829309
"2196" 439 381.111809124059 193.570708164907 404.844211952751 154.800411445399
"2197" 439.2 357.332376690149 226.609698051932 382.009161352281 194.528495166592
"2198" 439.4 338.071112272054 256.185299769684 360.092401806776 225.891457228432
"2199" 439.6 338.16846127736 285.446755892373 346.834102311425 245.864317005132
"2200" 439.8 340.908234872368 321.926506249848 336.911166992282 282.50802532196
"2201" 440 344.999783860667 362.776137078667 339.556282141512 321.143945437549
"2202" 440.2 350.625832107024 399.611732036444 345.103140308271 359.903824541691
"2203" 440.4 363.0412822836 437.829161676226 351.957853817944 399.356806965067
"2204" 440.6 377.979131660577 476.42625345374 361.678161339215 438.329059916143
"2205" 440.8 396.079492609825 515.432810027733 378.724097642538 476.472615120627
"2206" 441 419.409867044829 546.125083098257 397.588854767024 511.996985851583
"2207" 441.2 444.127460229915 579.893987356295 417.539996346099 542.371327165386
"2208" 441.4 465.581605722919 606.284922482547 443.629138649187 575.398515310704
"2209" 441.6 490.871044559522 637.175690269362 466.012857798849 607.109511579654
"2210" 441.8 508.123378854151 650.018404142703 478.901049228838 621.222877026008
"2211" 442 539.058365961234 662.232333644022 498.878165666893 636.053372390291
"2212" 442.2 562.06212621675 676.120960091692 528.59854049568 657.034740193032
"2213" 442.4 590.693065760369 680.278674159813 551.972493242679 667.583618777959
"2214" 442.6 616.141792555276 672.088266365968 574.906890415635 673.261250905332
"2215" 442.8 655.8351534837 662.923463535638 612.2431597708 671.575462186321
"2216" 443 689.383227713698 650.511969684095 654.386357377569 663.925240176048
"2217" 443.2 724.592618810828 633.526739048719 689.960132925529 649.32221969262
"2218" 443.4 760.817909028634 608.507226009844 724.863180987644 629.544368177797
"2219" 443.6 794.645583042905 582.49017635691 763.825278010814 608.384542191444
"2220" 443.8 826.812987684348 556.484036866844 797.922576686343 583.597244847093
"2221" 444 853.167274126308 528.390878930525 826.231212812029 555.915132528719
"2222" 444.2 879.771846819684 496.395689375294 853.187614121322 525.966790443456
"2223" 444.4 912.688312628779 471.315198953998 879.834018425474 496.691485412768
"2224" 444.6 944.330573704906 451.747958150673 910.453076293689 470.506761833964
"2225" 444.8 946.107737723078 439.248315455659 921.523099853579 463.529484425994
"2226" 445 943.898239631254 407.589610835541 937.498394696447 446.856066214788
"2227" 445.2 948.413217161516 371.718785375417 945.28387371819 411.463347172398
"2228" 445.4 942.552969158615 337.785079351298 943.429657157844 377.84405565317
"2229" 445.6 939.554644554835 299.556331063814 942.521537941497 338.544033605157
"2230" 445.8 945.177063755798 263.07134467909 940.475888250119 300.37144142358
"2231" 446 932.978188738628 244.884610658278 942.068387230459 280.431608132804
"2232" 446.2 912.195168153505 212.295365254675 934.150056703494 248.761538114106
"2233" 446.4 893.240309290317 183.897629618822 914.720657816992 215.570882632562
"2234" 446.6 873.759716746569 150.182180743715 891.486280498946 185.835091238694
"2235" 446.8 849.688895990132 121.691929438115 874.03804471015 155.313806450428
"2236" 447 820.739480022339 96.2214629565585 849.317677385185 123.002695122591
"2237" 447.2 784.844044190448 75.2318986467888 820.906042096597 96.9486587393121
"2238" 447.4 748.833560289882 62.9090804742283 785.861572240884 72.6429132701248
"2239" 447.6 707.683721328918 59.8620656807727 745.251389008026 62.0193344413806
"2240" 447.8 666.274864711956 57.5774867036067 705.220646986431 59.7426251365737
"2241" 448 628.949576815804 62.5334746982063 666.885433494246 58.4102523247088
"2242" 448.2 593.489147223047 71.7092133184213 630.322495027658 62.2664921481315
"2243" 448.4 555.629911923362 83.2851933069399 593.285398561011 71.7879395064086
"2244" 448.6 518.671131388504 99.4833744734031 553.606686582886 84.6554983880242
"2245" 448.8 480.726821062669 121.042398756321 518.303623699372 98.4193796203122
"2246" 449 445.243099388683 143.198489129603 480.94478420987 118.855515653519
"2247" 449.2 416.129089171294 171.858589320927 445.107885825782 141.782099331546
"2248" 449.4 387.602099379087 207.229721334336 411.558251887741 171.81446254987
"2249" 449.6 361.402590400136 236.857896639883 388.654223091082 203.506838537079
"2250" 449.8 338.794247193336 272.267177037032 361.572417320816 238.342812956774
"2251" 450 334.466961688649 312.00086901517 340.027589843425 271.103452690896
"2252" 450.2 326.54551540083 354.582594913366 331.757910427935 314.939111381213
"2253" 450.4 324.139034368085 396.913826943715 325.487027204254 356.994837828815
"2254" 450.6 330.804160200577 440.421720335166 324.705789367755 400.082655614852
"2255" 450.8 343.322586577475 475.754631564394 330.207250231441 438.139984471126
"2256" 451 361.717374698973 513.741793814263 343.562775737266 477.988229095272
"2257" 451.2 381.423009099595 542.253671735448 359.501537471152 509.026637732231
"2258" 451.4 406.772300684903 570.218726712628 377.339870960578 538.982110764489
"2259" 451.6 432.745478674731 600.433188851279 404.41010694903 571.78106709336
"2260" 451.8 458.110070944206 625.527203473856 431.644842931704 597.213244006593
"2261" 452 491.70358926642 644.429754339631 458.22750739384 620.731295913581
"2262" 452.2 526.321945937085 660.895312046144 490.172826423478 642.880465209284
"2263" 452.4 564.562174636696 678.869038125991 528.746036987459 658.594031603046
"2264" 452.6 602.535057951375 686.939411945305 562.922999779152 676.770168676208
"2265" 452.8 638.528063882148 683.999476454362 595.535608805264 685.819459852582
"2266" 453 677.784400107336 681.300775315171 638.325828320341 683.035500019524
"2267" 453.2 718.416978243715 672.162300060417 677.074785061916 678.987928085847
"2268" 453.4 750.044412204515 657.109410547978 715.642168587163 671.83045432173
"2269" 453.6 787.918771037692 642.599004871869 750.814751085078 658.466491130812
"2270" 453.8 823.723987728856 624.634017534709 785.230748580797 641.366457367441
"2271" 454 849.231140422922 606.480691692917 817.676174200196 625.981789660609
"2272" 454.2 878.94574587439 581.209419004161 845.818812726481 607.362794516687
"2273" 454.4 902.186295425039 556.400923571879 873.948217486909 583.886515236747
"2274" 454.6 909.449405864469 526.341952918885 893.484374792021 564.051153733325
"2275" 454.8 921.131128610819 491.370201160746 906.920941745115 530.816539952949
"2276" 455 938.705719666398 458.259974219409 919.671331653967 493.505434354097
"2277" 455.2 953.616653756286 433.449838969655 934.031534240005 466.069482377495
"2278" 455.4 959.584870508748 402.068344091099 946.481863788539 439.370618598096
"2279" 455.6 966.427401336433 369.188744874267 957.245428370063 407.910516874078
"2280" 455.8 967.708354822292 334.185455962574 964.188310985757 374.650877527615
"2281" 456 961.944640555273 302.752787800362 965.515011731681 340.263457974637
"2282" 456.2 952.537607633338 264.086477202922 961.922997012206 306.832199355852
"2283" 456.4 940.336117961815 229.51585147809 954.10464228506 271.542446683866
"2284" 456.6 926.33884822703 199.461995663754 940.397455029405 236.5787988385
"2285" 456.8 906.05806649798 165.880009817071 926.455645493231 200.659864177319
"2286" 457 882.1502226425 136.905166700807 904.681377441863 167.148611146218
"2287" 457.2 853.905741361145 107.268164997785 882.766960106958 138.909417078518
"2288" 457.4 826.456395402377 90.5982956651753 858.044212451824 112.815799078836
"2289" 457.6 793.949228091916 68.5516404058685 833.892923765483 93.8434663408773
"2290" 457.8 765.665477314252 53.6365246159525 800.018905413949 72.6778743617846
"2291" 458 732.119847381322 45.7305396316335 771.916076576885 59.6065397192175
"2292" 458.2 699.165611726664 36.2963158590955 736.732107376026 46.6280008372034
"2293" 458.4 668.944116432284 29.0410234596593 707.484027929159 41.2517803920147
"2294" 458.6 632.695404408648 29.1233315944551 673.986808498722 33.9032744774234
"2295" 458.8 596.12320882569 32.3140207556377 634.879371348332 30.0669834680623
"2296" 459 558.974467555649 39.9038463747189 597.59633871459 31.5307311096075
"2297" 459.2 518.460375476824 51.6822213502026 557.586492103232 40.254056484482
"2298" 459.4 477.848728887013 71.8764826913333 522.338467666475 53.1798614601566
"2299" 459.6 445.314548284866 93.8459210989181 484.133567933494 70.2684176169967
"2300" 459.8 429.269456634668 114.288141464727 451.727959844593 88.5875665662207
"2301" 460 409.472143294755 146.717910070489 432.371331857959 106.851174703664
"2302" 460.2 394.93220314291 175.40513404642 416.476828328882 138.327102719202
"2303" 460.4 382.135715257441 206.825514370336 398.924311573122 170.907739427661
"2304" 460.6 366.485983723565 243.646130415608 382.825950897216 207.142916548994
"2305" 460.8 358.885215255274 281.36967589275 365.625410378268 243.042331460834
"2306" 461 360.805410020184 321.049133249633 357.926306824041 280.767887072443
"2307" 461.2 366.153589547203 359.892530853988 360.223650800438 320.149423716957
"2308" 461.4 377.388315853133 397.898232578714 366.922494619204 358.731287371207
"2309" 461.6 391.820096048062 438.593336394307 378.16127044581 400.440639136381
"2310" 461.8 411.7706162898 478.853941296495 393.014665841857 441.028617545138
"2311" 462 435.685512853111 510.313102237112 411.77564425555 476.767775219911
"2312" 462.2 464.82235586484 534.14905546251 435.475070018129 506.66455171638
"2313" 462.4 494.631094762635 563.374115149961 464.190396556462 534.277853590977
"2314" 462.6 523.645319343046 591.661240983494 492.854498046977 564.320559682194
"2315" 462.8 560.386017792939 612.035565467895 523.108606479425 592.726695799675
"2316" 463 598.595865746128 630.7334790091 561.531113655877 613.389448957023
"2317" 463.2 636.623686388779 651.78028195668 601.260254897422 630.998173726695
"2318" 463.4 674.596983779375 672.602901901224 623.085007250153 644.680255978572
"2319" 463.6 692.723917597394 680.575496544197 653.237661039381 665.873528131801
"2320" 463.8 705.772823977064 672.974100089505 669.934928716033 666.989754147917
"2321" 464 740.960800652475 663.436572732918 696.275142485655 670.024889733125
"2322" 464.2 766.701413104059 650.596442961535 730.598106885608 664.912651527135
"2323" 464.4 802.636132031659 632.989259801293 764.401711597148 648.21034144058
"2324" 464.6 836.432681953401 616.877071913275 798.11346039593 632.499389502004
"2325" 464.8 859.408427944509 594.374962514818 829.20908500019 619.663428278289
"2326" 465 884.861337163903 560.934436499035 858.193416277689 594.232702721881
"2327" 465.2 910.41812271994 527.837847417825 883.662030488925 559.931180744726
"2328" 465.4 933.285355424217 494.035412077963 908.452996585069 527.546614093199
"2329" 465.6 951.267012650554 456.29509503971 933.57453585651 491.562055090798
"2330" 465.8 951.306728089565 425.864720313112 945.496933557423 463.141342189286
"2331" 466 953.048447258226 385.341202016884 952.455989246592 431.979376370894
"2332" 466.2 953.984430914524 358.89082283395 955.348739988918 393.806109527703
"2333" 466.4 956.650509632082 320.354744000284 953.702127268945 359.52501555191
"2334" 466.6 953.810790671499 292.712975338753 955.974660735553 330.091964145637
"2335" 466.8 946.412011684141 249.434410903817 954.802859390703 293.224836254771
"2336" 467 934.339799876412 221.464816925493 947.371684035926 257.695534449395
"2337" 467.2 913.018981759377 187.373065112543 934.697023944519 220.568645042912
"2338" 467.4 890.656531026533 153.582177669078 910.92603540966 185.630759852347
"2339" 467.6 864.089047566195 121.952631132024 890.123669676817 154.71671949618
"2340" 467.8 841.447118957375 100.942976582521 869.480979619503 130.127588399626
"2341" 468 804.221209087784 73.5734579316788 835.660429827614 97.2297800950381
"2342" 468.2 767.49783797011 56.2818714218378 804.095259014476 74.2284863264938
"2343" 468.4 725.543391994787 48.600567155195 765.618838386285 57.5128288355971
"2344" 468.6 690.164842349012 46.715416230559 733.395956068319 50.9474630449161
"2345" 468.8 650.678688924858 40.2670522138775 690.351651269689 48.099784741172
"2346" 469 604.23636893141 40.3647982353372 643.386113319232 39.8752380494293
"2347" 469.2 571.439014581566 51.7701243785031 608.150595276018 39.501867993769
"2348" 469.4 554.736673139481 78.4633868557029 582.07534684432 47.8368757815059
"2349" 469.6 534.677989256268 108.43267038594 555.185370232599 77.4968337537727
"2350" 469.8 509.680668862291 127.539507935559 538.563561188076 102.175906290821
"2351" 470 492.626692695661 133.392352702533 523.085322247862 117.777846420322
"2352" 470.2 483.15167616159 130.947981942413 519.188183567601 119.3712360549
"2353" 470.4 459.712442528117 131.941430587384 497.695565934594 126.418050501282
"2354" 470.6 431.238861014837 142.959987587339 467.213847135158 132.534675184656
"2355" 470.8 410.11619430748 167.52260973229 437.52706195137 143.550029475559
"2356" 471 418.541215382024 197.753453158639 422.450584367155 157.09470642208
"2357" 471.2 422.279389076628 231.743411590573 413.203888448426 189.912919667503
"2358" 471.4 425.206564915323 260.76863354813 419.336363800055 221.516503481111
"2359" 471.6 432.214081576589 294.898518403878 430.457341504314 254.005861093218
"2360" 471.8 430.47910783731 330.935703424659 433.53766918334 290.376667045673
"2361" 472 428.975924405788 367.619424552892 429.966077450522 328.170879514791
"2362" 472.2 434.431488082559 405.9730872314 429.378908060267 366.030782600413
"2363" 472.4 443.521635801315 447.874054331382 434.074124812262 407.677734684943
"2364" 472.6 451.632711992759 482.512633993195 441.914151450975 444.177657822873
"2365" 472.8 467.139034622638 522.594134336189 452.46743266725 484.306662121619
"2366" 473 477.882759287413 561.171454087529 468.018767928719 522.683636634764
"2367" 473.2 498.042334814908 596.045292194686 479.902349965218 561.552377534396
"2368" 473.4 527.958504185511 620.629263873041 497.484947699597 592.859827999611
"2369" 473.6 554.091451262699 644.429969546715 523.324132013926 618.799544982914
"2370" 473.8 559.069896447299 674.495386613026 547.760221319172 640.564898717411
"2371" 474 566.213850285543 668.883013838437 557.902409699157 644.633984887095
"2372" 474.2 593.11516804883 671.127244678044 566.896267158445 655.824349124866
"2373" 474.4 625.502365935711 661.948057822266 587.229767638112 669.333749871832
"2374" 474.6 658.578703632217 655.080671060929 613.482636656496 661.712568315162
"2375" 474.8 688.212141737633 647.058497781273 650.633343273602 652.97736530402
"2376" 475 723.445698844448 633.008469376929 686.606964408575 646.632372998017
"2377" 475.2 760.398007419074 617.041624268669 725.675060778402 633.136315152633
"2378" 475.4 802.335203653258 602.418751352218 763.264115128812 615.01131659179
"2379" 475.6 842.559007562716 592.298412793404 803.834426684822 599.427155240307
"2380" 475.8 874.533580353561 580.252381648595 840.695871862628 589.594455690888
"2381" 476 898.669986753667 549.613915611999 869.595748609409 581.114255408944
"2382" 476.2 917.830712345786 514.735085392056 898.858407805982 552.007425608411
"2383" 476.4 939.319543886539 479.897725075856 917.737419767651 511.845090431793
"2384" 476.6 952.413945935654 441.884996562611 937.974056075552 478.954270138806
"2385" 476.8 962.55638323407 400.162797706411 952.642654576345 438.278133536913
"2386" 477 967.122554385954 356.03929008975 962.908752969941 395.305503780402
"2387" 477.2 963.872589136321 319.176368480342 966.229389959252 357.199149705307
"2388" 477.4 955.026897939252 274.350378470126 961.364919879698 316.381660008206
"2389" 477.6 944.288926489295 240.307441426976 953.705317238971 277.001056060561
"2390" 477.8 928.513612818152 205.208894797258 942.909302833414 242.373025385106
"2391" 478 905.954680628301 170.633384990501 928.063080356002 205.882075971839
"2392" 478.2 877.989037332153 137.610725763503 904.938431231944 169.302228191047
"2393" 478.4 855.053340695755 109.826265610892 880.070664537914 139.611015336375
"2394" 478.6 824.270937213366 84.5178740204061 853.733742598175 111.47382937717
"2395" 478.8 787.726171789117 63.2225422525143 823.909267371634 86.2006706329102
"2396" 479 750.1811129588 50.6212354531337 788.243403288139 65.633937564743
"2397" 479.2 709.853569131357 45.01474314667 749.061724832264 51.7008777953018
"2398" 479.4 668.204912579246 42.5919525888104 708.586205078965 43.7662714664929
"2399" 479.6 628.552996942259 39.6412138301662 669.795469283343 42.6739305822918
"2400" 479.8 593.208994125775 36.0440526882011 633.01530431223 37.9932115039231
"2401" 480 562.451813908503 48.0162694536499 599.790128444816 37.8071638360793
"2402" 480.2 531.738019019049 71.5053036055408 566.056480601677 47.0425302635756
"2403" 480.4 499.002610657634 92.3524975356094 531.03773590564 69.912124975151
"2404" 480.6 462.993779093494 109.705024539864 499.095612491123 91.6510827846719
"2405" 480.8 427.10813675003 125.956987496219 461.09393771057 111.464794701869
"2406" 481 414.25426542481 158.045054363004 438.037387530615 124.062788534736
"2407" 481.2 410.091734160859 197.466829144694 412.083083540079 150.25684945886
"2408" 481.4 409.75734329825 218.85156891926 407.43288128152 183.150646346847
"2409" 481.6 410.001465085779 245.198741773715 409.340015516358 201.428179924585
"2410" 481.8 418.670444421615 278.482955956272 411.43857122897 237.832856266652
"2411" 482 434.228507505083 314.329725166805 420.433316514775 276.544163521404
"2412" 482.2 452.786250665665 348.612895319437 435.540280619746 313.185742727006
"2413" 482.4 467.299941339507 388.332320811799 452.703054812753 351.802923996113
"2414" 482.6 472.459720651217 427.709094323319 467.983451032094 387.117819515696
"2415" 482.8 478.019923073927 464.37592448585 473.014262672348 425.062985595282
"2416" 483 491.910931630049 503.546224311273 480.492685655869 465.269857016731
"2417" 483.2 502.6712926772 544.560975754824 492.394573419983 505.978713515124
"2418" 483.4 515.815002759907 583.751010743996 505.24293077041 545.808772420049
"2419" 483.6 528.756681201399 620.009482000274 515.832715968499 583.027992164425
"2420" 483.8 525.82697012159 649.195001593554 525.394311472446 613.92217955225
"2421" 484 533.648406398245 646.727832913956 527.697279013478 616.509821498793
"2422" 484.2 557.300447383995 647.441113639447 530.100516790906 620.254008000446
"2423" 484.4 583.386959629495 635.283375968865 543.188567468098 636.375668844231
"2424" 484.6 614.124435020706 622.075071193561 570.838072091625 635.213222730838
"2425" 484.8 638.105476386058 603.992610875704 604.608040453855 621.683184666697
"2426" 485 669.982418562984 579.621086103339 639.479394061289 604.378484501485
"2427" 485.2 699.407798215996 551.819321477192 669.538457446746 577.90259981532
"2428" 485.4 728.613266823889 521.704918622046 699.687397812299 551.507492549447
"2429" 485.6 760.815032722005 492.909639012922 729.633356838092 520.544198795886
"2430" 485.8 795.422266328916 473.823226008389 760.947476911006 491.263909327452
"2431" 486 834.104102424224 460.200432152012 797.301540960726 471.779886621778
"2432" 486.2 871.715679467123 451.783819177788 834.753135192093 458.108873542925
"2433" 486.4 912.272670844935 444.365536333621 874.532908313333 451.503364134381
"2434" 486.6 947.562269830556 434.050859525144 910.573955781763 444.937780521494
"2435" 486.8 952.73771986533 410.086031997698 926.396862438171 439.180200203374
"2436" 487 962.251343544842 380.234773017672 946.225569485001 416.286658005172
"2437" 487.2 962.208432298186 348.546990567293 955.223648321396 386.913961018981
"2438" 487.4 961.030136519142 317.012780127299 960.244235164698 354.002234284453
"2439" 487.6 949.01598880122 285.585472408884 958.309214591548 325.110536934784
"2440" 487.8 940.360581968073 249.174912693675 949.733083024206 288.414277381597
"2441" 488 929.441619245248 211.370951536304 939.963153213205 248.806924407355
"2442" 488.2 910.411862176332 177.764715919108 928.996731974139 213.699566690566
"2443" 488.4 882.576095415985 151.358026817277 910.457183391744 182.389718006215
"2444" 488.6 857.658605045622 122.414434220658 883.175707733104 153.904868978311
"2445" 488.8 830.604162348766 95.0430709305304 859.137564942361 125.919316734082
"2446" 489 801.732459388983 71.9131984340655 833.757444878074 98.4862073354637
"2447" 489.2 766.175663201513 56.7558817798475 803.774938739692 73.8149996453703
"2448" 489.4 723.849910112131 49.4045087020402 764.252002559203 59.5767173162943
"2449" 489.6 686.246638423369 37.3979040577578 723.739239494942 49.5378073823821
"2450" 489.8 646.532708850858 31.2295601784803 685.922939448616 39.4757743490377
"2451" 490 610.640413916625 43.2155243337158 651.245633019089 34.1214201295703
"2452" 490.2 573.719609886479 53.2786478906671 612.842527304037 42.3812453860636
"2453" 490.4 535.311454835409 57.9331093892901 574.440777603852 53.8844908436349
"2454" 490.6 497.501501630795 63.3798836252722 535.037578200974 60.7995225669892
"2455" 490.8 464.850752896461 80.2951911744729 499.366018881036 64.9792989662494
"2456" 491 435.189047848369 104.715744927626 469.380825549841 80.0344446148504
"2457" 491.2 422.066510827794 135.307840104372 440.754968013327 101.290420230998
"2458" 491.4 398.911481544468 171.013444714801 423.055952434792 137.069913429877
"2459" 491.6 372.811339775297 201.8065259303 399.556793694308 173.650247236865
"2460" 491.8 346.165698418701 233.255270235748 372.728267820546 204.72860261989
"2461" 492 335.30328780976 267.179672892255 350.112986388495 229.906878156479
"2462" 492.2 338.404522966606 308.057879131927 336.009847130359 265.590514144774
"2463" 492.4 344.165503699882 344.711659840901 336.284768099865 306.342345451577
"2464" 492.6 361.177617316702 380.000595847413 345.064302379275 343.956755378745
"2465" 492.8 385.148148036264 412.453737810893 359.974528541872 376.773623318796
"2466" 493 409.618369739213 441.806967455668 385.0862795118 409.933031761438
"2467" 493.2 437.999592732702 464.186437380166 408.477011181971 437.987333868513
"2468" 493.4 468.820190877214 474.612493480583 433.280504729614 461.034148795038
"2469" 493.6 509.145474145262 480.582628536734 469.766184597918 475.928461813781
"2470" 493.8 544.263853626396 476.002388604327 504.702233380067 478.556250513417
"2471" 494 581.893798080873 469.648996829212 542.674368715684 476.988212282256
"2472" 494.2 620.045609341869 470.500408895077 578.251118689323 471.219484135008
"2473" 494.4 657.243303964713 476.344088990105 617.383396304095 470.413225853391
"2474" 494.6 691.041568682237 492.73043188405 655.838938647931 475.408444204209
"2475" 494.8 722.190516373827 513.241856463903 690.34901853619 489.784297548467
"2476" 495 754.459890982828 534.187737992998 722.684650376158 511.739584227691
"2477" 495.2 787.260998963105 559.93602885044 755.520657460831 533.943700543314
"2478" 495.4 811.445204104944 586.300852812349 785.373129605521 558.983774000183
"2479" 495.6 836.656451654598 607.782353308789 810.86894510218 582.308984213904
"2480" 495.8 830.754873152821 608.524277557713 814.567391991724 582.674281951218
"2481" 496 823.464793674646 618.538608051956 817.458563316529 588.109928275269
"2482" 496.2 820.767679801345 614.892001767035 815.188105749364 587.343164625574
"2483" 496.4 832.563501509029 613.016155473871 811.615915446129 590.205731578765
"2484" 496.6 846.810718789354 603.988363387816 814.112017852302 600.048346964137
"2485" 496.8 866.230486875159 586.992531649057 832.134348569432 603.373927241411
"2486" 497 890.325570533005 562.425777707501 859.520509788213 589.278403067274
"2487" 497.2 911.11675318781 540.870467123644 882.369434285091 567.704563177509
"2488" 497.4 922.462868964934 510.236645889831 902.488142665494 544.727628164832
"2489" 497.6 935.977419505625 476.315246406044 919.620896093353 513.739602275482
"2490" 497.8 951.863856546287 447.991123710998 933.267324604323 480.697863551281
"2491" 498 953.494964435253 418.591160901534 943.965623545083 456.676237700879
"2492" 498.2 954.156455483558 381.799576156373 951.504484014463 422.70405403541
"2493" 498.4 959.820548796451 345.460038915617 953.642797264284 384.032858529611
"2494" 498.6 960.23991536353 316.659522142101 958.788508612739 354.380308158238
"2495" 498.8 947.643471451091 283.357591519559 957.88434401022 320.089217615441
"2496" 499 932.235665766836 249.014065948535 948.54579184842 286.808987172507
"2497" 499.2 915.297545672458 213.125624591561 932.741988543192 249.815564441388
"2498" 499.4 902.989940705145 177.78207777202 915.754317692828 214.211535791597
"2499" 499.6 884.860920680927 143.841103619843 902.74796257122 179.162064031915
"2500" 499.8 857.292332866451 116.50522269717 885.650670081946 146.03559998142
"2501" 500 824.011669713211 93.0542105739141 857.17770947897 118.117501195372
"2502" 500.2 789.742630821689 67.5564054890056 824.17191601402 93.0436369267229
"2503" 500.4 756.28146019918 53.2786728596121 792.135340412911 68.6017375103577
"2504" 500.6 715.706072892379 42.9002681086424 753.728176243735 52.4254681445072
"2505" 500.8 677.707519550292 34.8702503175077 716.200531782398 42.7959465115548
"2506" 501 637.338536544711 36.630691141308 677.723096733303 34.9440891865085
"2507" 501.2 596.210489647705 38.6709966681937 637.459419769663 35.4199070335723
"2508" 501.4 561.452203396648 43.3948233245232 599.801350818875 39.2788755862104
"2509" 501.6 524.641767345714 57.4776404842762 562.209401451018 46.8804011875506
"2510" 501.8 490.269324903569 74.5910630199782 526.077912751442 58.9611343653627
"2511" 502 463.426344414565 97.9876975131691 493.268533931776 71.1264924603129
"2512" 502.2 433.11135563939 123.008003663224 462.620515335323 96.0283242253815
"2513" 502.4 410.080262837395 146.105817463539 436.88483575677 118.406926241197
"2514" 502.6 387.818978358582 182.336336790141 411.64320821919 147.092239207577
"2515" 502.8 376.020522523089 215.583075620184 389.910808032923 178.117482077068
"2516" 503 368.737256102235 253.26112076242 375.723726493055 214.070188013713
"2517" 503.2 366.013007673343 289.483586050468 367.591026120617 248.568794362833
"2518" 503.4 366.569359745062 327.280426226687 364.379261339206 286.76794471608
"2519" 503.6 356.117924403491 359.81202007072 365.042914631919 321.729012681271
"2520" 503.8 336.155621404905 388.417641792229 357.602941636302 354.352413106041
"2521" 504 317.890356164768 415.128790860941 338.834327333369 383.111407961027
"2522" 504.2 333.78851673997 431.935952459104 327.71130594305 396.416557325257
"2523" 504.4 357.099385343957 459.445763976522 322.973768905603 423.068857410024
"2524" 504.6 374.99999983017 481.284900138529 331.682242993458 459.152648041681
"2525" 504.8 387.356215933575 487.650039759339 353.071973229321 478.24190332066
"2526" 505 412.096446989448 501.043610535456 378.324535859398 478.131512573835
"2527" 505.2 445.643736079752 513.186656360831 411.942256956608 496.42651209195
"2528" 505.4 484.894237560883 517.4577392511 446.923319824344 512.109001266417
"2529" 505.6 526.944710999368 516.724646686492 487.383599903145 517.908266501523
"2530" 505.8 566.917833189282 512.781850101545 529.042935576615 517.36456089633
"2531" 506 602.006685835743 496.484379502076 568.374202202557 513.606260004625
"2532" 506.2 636.323716379241 473.126109333378 602.619324256863 495.634598932936
"2533" 506.4 665.268514285643 445.853099593865 635.804984656606 471.525302809758
"2534" 506.6 694.402990590313 417.392005379077 665.534777411498 444.862676420647
"2535" 506.8 719.444940672309 383.806397679279 695.560431014685 415.461724728165
"2536" 507 746.336902913559 348.328897739664 721.092930411321 380.818622663138
"2537" 507.2 773.363194229638 318.84728332756 746.526498986306 346.232816737084
"2538" 507.4 797.978485962181 283.236464133136 774.580890104689 315.69934190408
"2539" 507.6 818.202318912205 249.089181954964 799.998957025735 284.088273655213
"2540" 507.8 840.497140900735 215.924347530058 819.577374946819 249.795469085161
"2541" 508 860.269549028437 178.691165984266 840.771799491175 213.987182561357
"2542" 508.2 877.265697562658 143.389033865178 860.769358300211 179.393525464732
"2543" 508.4 861.311010105098 121.355248642414 871.003774793808 156.365029219005
"2544" 508.6 836.400946594055 95.4078093336286 867.390508254612 130.032152039886
"2545" 508.8 809.849523861779 80.1117264508968 843.14691736472 103.658707371517
"2546" 509 778.971306310881 64.3695104748032 814.97688292481 86.4077792994701
"2547" 509.2 747.543269836354 50.2855520418614 782.644769287945 64.9235183696589
"2548" 509.4 708.33943233623 41.3095170558038 746.758965142305 50.6321284333396
"2549" 509.6 670.78229384691 32.3430606742017 707.470549069863 45.5135008823103
"2550" 509.8 637.99281068902 32.1918590981782 674.52207677516 34.80860091688
"2551" 510 601.275501420971 39.9303376564674 646.112894725824 32.2811684061297
"2552" 510.2 562.665840306773 46.9459824468243 604.977968365846 41.3506660938175
"2553" 510.4 528.707979047122 49.8766707880441 565.13400204897 47.9337566157007
"2554" 510.6 496.783248204825 63.3459231475275 534.658687209065 50.4845950046499
"2555" 510.8 463.279079059137 82.1629801671181 497.342296392902 62.3130506107009
"2556" 511 432.860503475876 102.768784956632 463.253455523237 82.3796718647143
"2557" 511.2 410.860666371973 132.091165852143 434.889217981896 103.668150300661
"2558" 511.4 395.305107158942 164.782570844255 413.897792642031 128.508843311289
"2559" 511.6 377.120145394287 197.571979539805 396.958818193052 162.595984846723
"2560" 511.8 352.843425089882 227.29311093444 378.589106561974 195.966278832227
"2561" 512 338.325134688927 250.203891779741 359.7136610547 222.662785799338
"2562" 512.2 328.569898830347 275.435686235505 347.848568203236 240.034395886479
"2563" 512.4 322.798736911427 302.072535661374 336.491820232578 264.175639093293
"2564" 512.6 316.222734945439 339.686678483761 324.442918069557 296.875818772293
"2565" 512.8 315.115651268746 374.638775362473 316.954482464282 333.485497797881
"2566" 513 313.050243026268 409.912974197795 314.283988823483 370.384102121953
"2567" 513.2 322.805682318189 440.175521429065 314.709953224451 401.419728119103
"2568" 513.4 336.675386636264 473.752450486727 320.782174482344 435.607764904401
"2569" 513.6 354.663198457396 506.809277191124 333.571925448096 471.092470584666
"2570" 513.8 372.715265747087 536.14382146067 351.249473485339 502.903046967913
"2571" 514 397.632688834885 561.199617193094 370.048498673331 529.461922569941
"2572" 514.2 428.595988920555 584.152399044435 393.900728045157 558.142399370931
"2573" 514.4 456.584900038929 599.943309871361 422.190566000449 580.905708075087
"2574" 514.6 492.065518729295 615.094229422059 452.503914703484 598.463541509801
"2575" 514.8 527.111276609247 628.276891646945 489.966146219536 614.695534987001
"2576" 515 566.461511748417 638.722068697227 527.476393906166 627.545585324868
"2577" 515.2 605.110903619328 641.046407060836 564.870608908033 635.883302899726
"2578" 515.4 645.163229372068 637.957152132995 606.540519956344 641.150976681679
"2579" 515.6 684.537857599362 629.877960587494 646.934689204295 640.297965571368
"2580" 515.8 724.82684470061 619.448849216484 687.31098676678 631.456096732918
"2581" 516 762.698379749923 606.308579908935 723.217045789168 622.862660155117
"2582" 516.2 794.722922626036 590.864797306414 758.823576740303 607.60610796827
"2583" 516.4 829.106802229832 578.238029951057 793.339498740781 592.683011021531
"2584" 516.6 863.751229523983 558.577279758226 828.649207307493 575.100832909835
"2585" 516.8 894.10333984679 536.712665381456 862.651886941478 557.762999442786
"2586" 517 917.131235869652 511.526990874121 891.863286615651 540.034527924181
"2587" 517.2 927.233766476793 476.062421407664 913.849838472921 514.39452127715
"2588" 517.4 936.587640609751 435.419139929124 927.531167813553 478.922855512825
"2589" 517.6 941.407401278551 400.70636816967 936.661918066545 440.233759193689
"2590" 517.8 942.21536414583 362.29462252607 940.797947019676 401.864653322604
"2591" 518 942.689681961565 320.008914586408 943.097365936159 360.211481994859
"2592" 518.2 943.960636524946 277.095640007082 941.856273246964 319.87654990811
"2593" 518.4 937.372228635581 240.88340153694 944.635066461844 280.571147405704
"2594" 518.6 926.407655009276 203.226813643715 938.804487984317 242.356195272408
"2595" 518.8 901.861554582604 177.923427331071 927.399265953099 209.048786879379
"2596" 519 872.634277796028 152.79846958112 904.351279605778 178.944560434858
"2597" 519.2 846.641764738675 125.987617659517 874.369205714146 152.744936191007
"2598" 519.4 821.962185416584 93.290313233369 846.441069027604 123.909948131686
"2599" 519.6 791.436415731894 70.2364607181235 821.235718664053 94.6403687471706
"2600" 519.8 750.327912490604 54.9761729536923 790.7231247358 69.6402814878359
"2601" 520 716.264647962858 43.5193071530327 753.425737726703 54.1329405601416
"2602" 520.2 676.985146018121 34.3727769524491 716.646143782045 45.3182644331794
"2603" 520.4 638.798147097333 31.0395694602891 678.380523212185 35.1625077403289
"2604" 520.6 597.459958844732 33.3624092661916 638.924540897932 32.5057731720134
"2605" 520.8 558.212678122581 40.1245252517585 598.199144515267 32.3187790980143
"2606" 521 520.365193132972 55.1156927287293 561.758279858452 37.9314973194772
"2607" 521.2 486.288085204475 65.7938867465196 524.924925355186 51.5711665815564
"2608" 521.4 455.337644139691 82.9304442243452 490.468168539077 66.8726114328481
"2609" 521.6 431.953351312506 109.660836222669 461.553994890811 80.4530370395623
"2610" 521.8 411.611350154202 138.484947043436 433.694484221651 106.981804452795
"2611" 522 390.841654499395 172.69905983482 412.22174357675 137.29484414224
"2612" 522.2 375.932839463939 209.337761529938 389.672405021359 171.348129193595
"2613" 522.4 363.810094974486 245.049171781312 376.050324178102 207.093906770836
"2614" 522.6 349.216362512528 279.702975952417 364.814383216469 241.630736700251
"2615" 522.8 335.300970036414 314.22959284592 350.444191236916 276.532184459109
"2616" 523 323.541166404237 343.839831246004 336.033987592635 306.670974692812
"2617" 523.2 334.14757250078 373.201763222258 327.987354120977 333.727857535215
"2618" 523.4 350.64537796433 408.017125653605 328.803022623414 372.160708530259
"2619" 523.6 368.742517926404 438.492206608864 345.924132046581 405.373404617546
"2620" 523.8 390.464119748278 464.105415289919 366.726153901072 431.646016197556
"2621" 524 418.243763120458 481.384002799072 385.608119897263 457.408603489605
"2622" 524.2 452.506132429786 495.335391264517 413.385686421161 480.329362280503
"2623" 524.4 491.732458497784 506.364895505629 449.699772493107 494.476449150491
"2624" 524.6 523.458724289506 510.261432687563 484.184455835041 503.855557877612
"2625" 524.8 563.40360466189 522.074563808198 521.092284431296 511.011378690498
"2626" 525 597.692428085888 525.647886326064 556.071974275936 520.166734206104
"2627" 525.2 632.28552595592 518.198680262755 594.978063824949 528.934127966728
"2628" 525.4 666.959452505184 510.166008599859 626.877362923491 520.884858832425
"2629" 525.6 703.530296754068 497.85456395827 666.137264786333 507.788604441003
"2630" 525.8 736.9549504635 480.836607525284 700.760103458083 499.163000299616
"2631" 526 774.087769608813 464.109510014634 734.648745803256 481.755234706821
"2632" 526.2 810.546793549021 450.466828087921 771.74768711255 464.675971163327
"2633" 526.4 846.814608662441 438.475579365295 809.443690315767 449.460511274892
"2634" 526.6 884.508268159493 424.164914158365 847.183750498476 437.397375050131
"2635" 526.8 920.817539577395 404.805968129266 882.243019721541 425.119599425692
"2636" 527 952.794202099232 382.693796199859 918.538745557366 408.574173210486
"2637" 527.2 961.730476930155 357.896374009691 943.030938019412 390.03793037116
"2638" 527.4 963.881603821425 322.938093482277 957.424938567302 366.818625773655
"2639" 527.6 955.468459805993 302.071647209958 962.364142110954 342.83475239269
"2640" 527.8 947.463595650397 267.697094115551 959.163038970449 307.898252971742
"2641" 528 940.905245777382 234.353859437994 948.84862817277 275.219751863079
"2642" 528.2 928.56610861191 203.171751004104 941.267428401704 238.671589805758
"2643" 528.4 905.892877227101 166.204124579626 931.022986691931 207.442426978782
"2644" 528.6 882.199001289699 144.51670530884 912.0154575075 176.220592740034
"2645" 528.8 858.135957960605 116.903610858413 880.386863890865 149.101986042812
"2646" 529 832.61652894913 92.0831144957563 860.587558606492 120.750820830565
"2647" 529.2 798.075950778697 71.612776593355 831.68797738086 93.9304648865298
"2648" 529.4 761.604167178165 53.7700470971089 799.366180611899 73.1575478613097
"2649" 529.6 723.30490345703 41.9281614769744 764.349479415605 54.4259213497978
"2650" 529.8 683.038824659128 33.3419294754897 722.786916876262 42.7653860694092
"2651" 530 641.390631416915 28.0087683322702 682.823730598792 35.7261982143733
"2652" 530.2 601.033127000899 31.0903332202198 643.50569041768 29.2174234063733
"2653" 530.4 562.016810016739 38.6279203931891 604.269373463259 31.9983505979196
"2654" 530.6 522.911747868895 49.4455114452628 562.579893689696 37.6379434946461
"2655" 530.8 486.295485205742 65.6586874238188 522.538740775491 50.5065231118427
"2656" 531 450.243514314379 86.8787776094835 484.479327193124 67.7140565962336
"2657" 531.2 423.206703916574 114.089010753941 451.856093246169 87.4510354423956
"2658" 531.4 398.621459654081 152.284319451871 421.723214375617 113.264353726041
"2659" 531.6 378.28456109228 180.663701353817 400.236358394648 145.980388695724
"2660" 531.8 359.065991392198 214.098900275243 379.947387908953 180.462242619065
"2661" 532 337.964466854917 246.091618407165 359.134709969342 214.556066006588
"2662" 532.2 335.931453153233 272.265298492759 345.976091399552 232.787399196724
"2663" 532.4 330.796873835157 311.528431406438 337.955315754841 262.283787843027
"2664" 532.6 322.908347702848 337.123160816115 335.887366567229 302.281493890444
"2665" 532.8 320.854897951107 366.394654871802 327.810819945286 328.142626800357
"2666" 533 337.344888497177 393.729074425441 322.767326114592 355.454399085889
"2667" 533.2 362.527684937047 416.49704179358 331.745489299313 387.707019302575
"2668" 533.4 378.169120345758 439.972043898505 355.102658656607 412.891006428993
"2669" 533.6 386.769715785007 466.023164385941 372.158405296745 431.768874240384
"2670" 533.8 398.11798807571 500.575890260708 385.131572750941 462.513894987478
"2671" 534 409.980960322484 532.065915425357 396.374297866798 495.230555694677
"2672" 534.2 413.532863263783 567.791484969007 409.063079628136 529.143368928822
"2673" 534.4 432.819625024599 584.163986416464 412.353844553269 551.988355584679
"2674" 534.6 465.846153986708 590.382073200129 426.069567510099 575.353452424671
"2675" 534.8 499.558366485213 586.977844516061 454.879592208128 589.988056940636
"2676" 535 525.087454462079 586.045960818586 486.691625047243 585.276631220037
"2677" 535.2 559.785856867697 580.135583316185 521.499712638167 582.167905632458
"2678" 535.4 599.827034922509 568.693964354665 562.658398075749 578.481885065422
"2679" 535.6 640.338865503609 557.951065069112 602.456997997298 568.671760170356
"2680" 535.8 680.911345635441 539.552185177191 642.213215964779 558.736118661937
"2681" 536 706.709215791311 515.799016128888 677.363403745895 543.58132976758
"2682" 536.2 728.675358916391 489.616310104006 703.38082876478 518.29640333805
"2683" 536.4 751.896557489497 460.329559722637 725.33725669633 493.944463621451
"2684" 536.6 775.842240939708 432.392210947933 749.271527110406 460.948882728859
"2685" 536.8 800.605273778225 401.106110711238 775.294862906973 431.722847277827
"2686" 537 821.972202087406 365.399457955186 801.108085576944 399.713954939184
"2687" 537.2 843.02075263759 327.850097786473 823.567706769498 364.051192244148
"2688" 537.4 854.437734145073 289.429660159737 842.291134176318 330.237065251548
"2689" 537.6 863.248566420567 251.527443060116 852.919196838369 290.703905935711
"2690" 537.8 871.640179143278 213.363378323822 863.500346964077 251.713454046049
"2691" 538 874.922762800547 171.228853572316 871.350135596841 212.597598577372
"2692" 538.2 871.104787584305 134.281824667974 874.964271036232 173.248519766605
"2693" 538.4 847.373702010197 107.349755617532 871.456888086327 141.76266287946
"2694" 538.6 818.877729066245 83.7304236650284 853.609980204293 110.44654074168
"2695" 538.8 793.601498461227 65.6400432058335 826.098161678234 87.8919486413208
"2696" 539 760.613125458391 54.6615989185943 798.224821363304 72.1631368769045
"2697" 539.2 722.421152828963 42.3771215468158 763.302537769229 55.3336721452411
"2698" 539.4 686.643029116691 34.7393496117832 727.449617069092 44.7765128518558
"2699" 539.6 647.562164333883 29.2359545079101 688.506671361952 33.6989551889179
"2700" 539.8 605.609595132735 31.0516487926592 647.8821547743 29.0180142617636
"2701" 540 567.388262214012 37.5138704805036 610.148106125411 29.6042698291118
"2702" 540.2 532.608667460324 48.4121917463567 569.932963693464 35.7962956345399
"2703" 540.4 497.349099285055 61.1400372867876 535.572385867802 46.6290336292156
"2704" 540.6 459.343283254289 80.4203510336295 496.696676267735 61.2143823597549
"2705" 540.8 431.107843961016 103.979782953109 462.060910357235 80.6115076578762
"2706" 541 414.130236010394 133.468476077038 437.759712274502 98.9819011878527
"2707" 541.2 390.594093840606 165.916433358548 414.193544298695 127.232111857663
"2708" 541.4 371.412575626914 188.392792955317 396.150341025761 158.286038146347
"2709" 541.6 347.564176921516 219.054199167616 374.623779292974 187.022914402346
"2710" 541.8 341.374009260654 246.525308738621 355.109018097215 211.267855396024
"2711" 542 337.948988072096 283.935108437367 341.862561546991 244.077250586163
"2712" 542.2 337.081201982743 320.686990509326 339.95907502274 278.277636365359
"2713" 542.4 333.565575943816 358.721863936097 337.940245060038 314.951602764701
"2714" 542.6 330.154296056381 393.303070287035 332.360357348394 352.869967998312
"2715" 542.8 326.157854655877 431.497016127664 329.653913268353 389.817662002315
"2716" 543 329.955333987732 454.206660845347 327.461259132997 415.958064326171
"2717" 543.2 348.038341543359 480.996555540952 327.435719227414 438.470687560633
"2718" 543.4 358.232066314522 508.94305790181 336.124943506982 473.44597387537
"2719" 543.6 366.028995013562 524.069244288507 354.332226958448 491.436498774458
"2720" 543.8 365.763396464518 530.762246779482 358.051100801347 497.791822222549
"2721" 544 361.531262102335 527.465905822087 357.253823103665 495.089339344763
"2722" 544.2 360.625832964061 525.176563182832 355.668264100667 491.770899741143
"2723" 544.4 364.891723986321 523.810495475747 355.756618172929 490.777776336615
"2724" 544.6 379.218575302307 527.447571594069 356.323819757522 492.930419143081
"2725" 544.8 395.023865746148 540.414946917764 367.532069779406 509.562498837933
"2726" 545 416.763368563635 563.964053241681 387.29007105013 531.58304169982
"2727" 545.2 435.756477532645 585.827123856915 409.911326270058 555.877344158141
"2728" 545.4 454.38193745609 615.360667041747 432.656284068659 582.064117380336
"2729" 545.6 479.385662848183 636.057625797477 450.403025047635 607.446689910462
"2730" 545.8 514.641396779623 653.917641255661 476.277669044945 633.229025860211
"2731" 546 546.47686194657 670.628535173172 510.971115234956 651.213891259632
"2732" 546.2 582.955337989212 683.314402324321 544.1302193569 667.927880082826
"2733" 546.4 619.327472606444 681.026387271679 579.216336802457 679.898519287217
"2734" 546.6 660.659842776081 672.864989213988 621.131116878504 680.647201871696
"2735" 546.8 702.076639321692 663.316173000036 662.088951894808 673.416083536156
"2736" 547 737.86567843804 651.292199310846 699.700388533706 663.247073713473
"2737" 547.2 772.027453390497 632.271683907522 737.735680264684 650.136678372072
"2738" 547.4 808.051576516103 608.983653773603 773.665002759784 633.80848745046
"2739" 547.6 843.826235580143 583.200898459125 810.183716325871 607.936276774907
"2740" 547.8 874.602982512859 561.271801616648 844.013081347228 584.583234535212
"2741" 548 909.244063530475 539.411927470192 874.875305687518 559.539225227823
"2742" 548.2 917.846563753978 510.015157946296 894.68236574313 542.197648384913
"2743" 548.4 930.530800847392 468.374527874971 916.637291306213 514.201263840023
"2744" 548.6 937.763612725125 439.316212800607 929.654182866151 476.176036724262
"2745" 548.8 948.369840559605 401.784786358367 936.590608468469 438.66137003904
"2746" 549 954.835361232508 358.510781728036 949.36224146207 397.064488418658
"2747" 549.2 962.569967169239 320.440152539643 953.949577682952 356.259295647444
"2748" 549.4 951.706312807192 285.578686644583 958.33644629418 326.154899623871
"2749" 549.6 935.557930999559 243.104103569648 953.290253183917 282.511343988022
"2750" 549.8 925.923601673994 206.376765014421 936.150285575252 242.758622267229
"2751" 550 906.319311980085 177.157443444734 922.514545958076 215.740341485434
"2752" 550.2 880.746324612938 146.262332937938 905.979703491659 179.00045678381
"2753" 550.4 854.399044343166 114.931919339307 879.992538501865 143.540194072675
"2754" 550.6 824.802240659964 87.1333653129075 853.320811140974 115.107786373941
"2755" 550.8 789.242879334955 63.8936109838765 824.15154552852 86.3066371891366
"2756" 551 752.686132390653 53.9455664950308 790.776464185101 65.5874284016828
"2757" 551.2 709.299907301663 42.13487740608 754.443485412564 55.0205283673285
"2758" 551.4 678.17633577867 31.1001219776356 712.178709753016 45.5269160435325
"2759" 551.6 640.189799534223 30.3524383530338 681.386923740737 34.6615390445652
"2760" 551.8 603.186339593572 33.287208588797 642.696287510784 28.7897001745006
"2761" 552 562.688079119055 40.2340027035342 605.893251673647 30.7905571367077
"2762" 552.2 530.295929018381 49.5566924323745 567.784352723677 39.8468267913136
"2763" 552.4 491.967634611633 64.4922032325588 534.026557244026 51.4002313476279
"2764" 552.6 459.391545703525 82.587304460854 493.396376086044 65.3421830789247
"2765" 552.8 430.916930858038 106.585013154534 459.942546908787 80.2418803157247
"2766" 553 409.26046346189 135.600670198356 432.740217451855 105.975871994483
"2767" 553.2 388.21089394128 173.485069536873 408.486584023032 136.039764768011
"2768" 553.4 362.786674712454 207.775811043426 386.656814621591 171.938653475613
"2769" 553.6 342.241654551778 230.349215530111 367.493522505875 202.283931218624
"2770" 553.8 337.304698945117 262.965693493441 350.238321019722 223.884744182241
"2771" 554 336.036666909915 293.402436791821 337.389677730755 255.024630055845
"2772" 554.2 342.083984226209 328.248863817132 336.590400681177 288.028850539628
"2773" 554.4 350.034893248074 364.265925762052 339.495809948821 324.765955737368
"2774" 554.6 359.489587569286 400.833813576552 347.310343289733 362.435454470427
"2775" 554.8 362.643698695633 438.558084578626 357.88089202283 398.293138250225
"2776" 555 356.40289025832 470.834037577557 362.926123255288 432.444439678122
"2777" 555.2 349.535481683638 496.065210931707 358.62029300545 463.113459589825
"2778" 555.4 367.900341519026 517.023881811807 354.594829894591 479.496372124275
"2779" 555.6 398.516383701778 532.714703849846 360.671047984203 511.816958324529
"2780" 555.8 419.063856804239 535.579480194139 383.046253511711 525.781034559978
"2781" 556 453.988104892788 536.14510977291 412.07414988518 533.664052494692
"2782" 556.2 486.582840472076 539.452492463399 446.58522515291 537.749077978588
"2783" 556.4 521.111251520848 533.65990970601 482.247558327097 536.932325355417
"2784" 556.6 556.68614374705 522.813072193693 519.785594338937 533.231920784309
"2785" 556.8 596.490388578005 510.491417133284 554.419933370648 524.349720861529
"2786" 557 624.688261528008 494.3256408934 590.470594452101 512.427597495855
"2787" 557.2 655.71531611131 470.120134632355 622.105178250216 495.289848045054
"2788" 557.4 685.462797095955 443.374463943144 654.548500526573 470.892865611053
"2789" 557.6 713.198017760993 413.39982957738 685.208407523005 442.084222927199
"2790" 557.8 737.081683230639 379.184058926431 714.824282622617 411.789479999841
"2791" 558 756.711323210784 346.38816138087 735.326400262744 380.126430894581
"2792" 558.2 771.851249690127 310.158250656818 754.392279604313 347.209495166277
"2793" 558.4 791.802143832173 276.544847404977 771.684692928201 312.028501538043
"2794" 558.6 806.214498578085 237.104723996743 789.96119903378 277.189253693
"2795" 558.8 814.044277956385 200.432778391768 805.409313862367 239.736803997556
"2796" 559 818.440440816325 157.623275044763 812.964777526366 200.460634579614
"2797" 559.2 822.045952795225 119.239531605568 820.050645931206 159.418334778888
"2798" 559.4 823.863779858817 92.7578268304855 823.061454716268 129.830058970778
"2799" 559.6 803.990594185 84.605543019751 822.869162271503 120.123799307536
"2800" 559.8 781.184645519982 65.3147705595484 815.385467266551 94.5386033266668
"2801" 560 764.207555623328 56.9574028623891 796.526876554635 75.3857062119974
"2802" 560.2 732.426879305349 45.0921000564299 765.467394207184 65.7832857179288
"2803" 560.4 697.340246048652 36.213398413193 734.582095107166 50.5945169467273
"2804" 560.6 658.217580084705 33.7849408847146 699.75700797247 38.6162981910052
"2805" 560.8 619.063157169388 30.2570591417968 657.946398195276 34.5072349600553
"2806" 561 586.294402991626 38.3625095699744 625.925034946029 33.7645967316046
"2807" 561.2 547.13340484922 51.2224135921406 586.551236525891 34.7930762412075
"2808" 561.4 512.257175254025 57.0004126352871 549.849001129294 48.1598552838616
"2809" 561.6 480.705003035698 70.7788552138698 518.711807001554 58.257833418181
"2810" 561.8 445.194045259805 93.0431232970309 480.223568247609 71.0289545853855
"2811" 562 428.508138028371 117.344278109168 448.78495961267 86.0577577274333
"2812" 562.2 409.673856658085 147.749502438676 428.95569855417 110.714512345784
"2813" 562.4 390.026355061931 180.4149115211 411.412453999242 145.156240405782
"2814" 562.6 365.518048615221 208.041171638154 394.262908274389 178.555945212055
"2815" 562.8 339.830576715804 236.45889190791 366.915286671124 207.199180271706
"2816" 563 343.502054368398 249.745645167824 355.610239818456 219.065311051157
"2817" 563.2 351.445989508018 276.120111688856 351.071061046366 230.802627103432
"2818" 563.4 354.247082781423 308.847488720851 346.625673490288 263.809923014123
"2819" 563.6 360.748403677413 334.758692337798 354.672899403387 295.580728196784
"2820" 563.8 360.668275290334 369.579350013575 360.30621802727 328.003778682917
"2821" 564 365.241204361961 397.86875435417 361.244891887466 359.010467826868
"2822" 564.2 370.976066040337 435.003991728047 364.770355197842 396.91789370808
"2823" 564.4 383.706484163221 470.526880984175 370.882225944675 433.179174368546
"2824" 564.6 396.744598780364 505.703978413116 383.348859255463 468.138632302988
"2825" 564.8 411.351694870382 539.298412587724 396.780745584094 503.2143722159
"2826" 565 436.257256440468 572.265477031382 412.841229681096 539.040109933952
"2827" 565.2 467.395830288429 589.854546765339 431.074272371517 565.922169327063
"2828" 565.4 503.978382156869 604.732849118966 463.002602550854 587.937022098503
"2829" 565.6 536.104125276534 606.777294829368 497.827761429237 600.907650240499
"2830" 565.8 575.201352108291 615.875813009718 534.985057139921 606.968374986493
"2831" 566 612.588813717456 613.087499550694 570.594218721556 616.473420251117
"2832" 566.2 649.458379807508 608.493148242535 608.270444338009 617.782475111684
"2833" 566.4 679.375552890805 597.423796660871 642.865820118929 610.712215536131
"2834" 566.6 707.747756719463 579.061031040698 671.939943717028 599.145478497428
"2835" 566.8 736.794941251869 555.540619165475 704.369423844692 583.249455783686
"2836" 567 755.349911406408 530.032855322193 730.755704582572 558.825841934145
"2837" 567.2 778.520671804739 496.823464235053 754.350821606968 530.415641181306
"2838" 567.4 793.979847697236 463.296867320771 777.913841927573 498.772509341073
"2839" 567.6 802.817492098053 421.896679262924 792.368471857499 464.624836588618
"2840" 567.8 810.298992625004 384.552155733851 802.29587581049 426.42857413189
"2841" 568 821.322274644193 348.398158177243 806.436263081168 388.020298726721
"2842" 568.2 829.78760469665 311.320999586731 819.780041290385 350.491892449084
"2843" 568.4 835.04136596195 271.270862212634 830.085230395417 313.12859191949
"2844" 568.6 837.569071079109 228.322791357216 835.76306675723 270.689710468855
"2845" 568.8 838.121398868193 191.789518301905 838.16157419019 232.542392442561
"2846" 569 829.432415017569 150.368714111715 840.165564680482 193.452114992969
"2847" 569.2 820.983863371993 112.68013852756 830.321776755312 152.259329408875
"2848" 569.4 806.682926094715 83.5812022276643 820.993179892234 118.340419641801
"2849" 569.6 781.708780344196 80.9776671751787 815.815714396905 97.1355743750299
"2850" 569.8 748.49018644592 66.0254851373577 792.106088424129 80.2749760240772
"2851" 570 728.157947889887 49.9725349116063 765.439113936351 82.6604140963922
"2852" 570.2 727.68683292384 49.4598014804896 735.905737328432 91.2250571012352
"2853" 570.4 733.590909090909 51.0294117647059 721.625 83.9207317073171
"2854" 570.6 733.070806594576 53.5374421360235 725.669011656733 76.4831346499989
"2855" 570.8 720.666131731209 55.2618473344385 728.163984061256 75.1975108331315
"2856" 571 701.714377249069 61.1199803061329 726.723107973488 73.9037446451839
"2857" 571.2 681.097239654002 67.7328304762905 716.139168757762 70.0422544154533
"2858" 571.4 656.414845136288 73.7306883349166 694.322209913751 66.6197052538309
"2859" 571.6 624.653347152612 79.8092684900152 663.622310918169 74.1825259688952
"2860" 571.8 589.956686383578 84.6444802064351 629.021861920442 79.6384228163907
"2861" 572 557.91831034086 75.5035019167426 596.224635406907 83.0550387649006
"2862" 572.2 526.736996935343 56.9170220486031 560.543954862419 74.7171787271806
"2863" 572.4 519.240839343263 63.917964407108 550.78705848277 68.3410881678411
"2864" 572.6 521.869576884029 85.7306069395569 550.213468425359 69.2693098768611
"2865" 572.8 517.28770056857 117.668805314029 535.294090354604 73.752155690884
"2866" 573 513.931274030729 133.937096376217 525.769653626783 93.3238434782445
"2867" 573.2 508.790725484699 148.05576456416 532.359252188068 122.474126079653
"2868" 573.4 500.573198683935 168.155085574632 519.784223110185 151.911871566906
"2869" 573.6 488.963326249139 202.071210219317 509.354153935421 172.457977352334
"2870" 573.8 476.085496591644 226.955598266755 492.123374908147 191.522534630905
"2871" 574 456.432589274596 257.010198599544 478.444602768136 221.683021966609
"2872" 574.2 432.270951615995 285.344932832517 458.724392382885 255.952318468098
"2873" 574.4 397.323488401685 303.522205373472 431.501432146281 284.263146784338
"2874" 574.6 359.223500603561 313.468749767463 398.435502195796 302.561305899806
"2875" 574.8 336.926432840985 312.334237327772 369.877533466993 310.993013122921
"2876" 575 343.204279158643 312.381207632447 371.345730925766 313.580982265384
"2877" 575.2 344.062792248386 329.759402487842 370.401530502821 314.415608817744
"2878" 575.4 342.815347240087 357.158221263412 360.891656401344 317.235643357515
"2879" 575.6 344.366854429017 381.517964250801 351.00490325386 336.784946614944
"2880" 575.8 351.560590169977 401.974715527241 345.201003542715 362.72419265153
"2881" 576 364.782269066249 432.60797152098 350.696217552589 396.648279055807
"2882" 576.2 377.100614388848 469.998705975833 362.873362528631 432.457832716259
"2883" 576.4 385.27467196084 504.221569401438 375.691143561156 465.129852575207
"2884" 576.6 398.655080519143 542.687441142046 386.421335039934 503.440831418041
"2885" 576.8 416.626929652881 570.498406595074 396.105743527962 537.296272336338
"2886" 577 437.564137572545 593.454608153969 412.380974732274 562.922281155003
"2887" 577.2 469.596629949439 613.188958300404 435.158915095769 586.576226304172
"2888" 577.4 504.975713411265 623.862533108715 466.441530714093 609.562024889499
"2889" 577.6 542.041888619002 631.114804437504 501.081958747652 623.173129765851
"2890" 577.8 578.44284252485 631.613190643672 536.43565535541 631.155271584798
"2891" 578 617.835049158713 622.036680132032 577.581914463307 631.338585681534
"2892" 578.2 651.222121663746 613.454026887853 613.697637396828 620.779998253387
"2893" 578.4 688.692029311712 600.449035597212 651.718956441237 612.117677520295
"2894" 578.6 724.048168626981 578.826426833231 689.61654944879 601.749863501218
"2895" 578.8 753.70820698325 557.461677498206 722.107535053672 580.827122871346
"2896" 579 781.485161646541 528.051447628458 752.651255647325 557.477864595655
"2897" 579.2 809.820503417942 500.150839515087 782.222253719241 529.56168923729
"2898" 579.4 840.445966216563 469.700385612871 810.721480559159 498.154511193
"2899" 579.6 864.211895145128 440.43091088012 839.371616607311 471.158749819084
"2900" 579.8 888.680353644134 406.33448841953 863.472255220388 440.240724952828
"2901" 580 910.835857801001 375.223789755906 887.04844772226 407.507957650699
"2902" 580.2 935.778726480656 344.964786481239 911.004693310284 375.329314274643
"2903" 580.4 958.737143738258 312.46663621777 934.836693489151 345.218418395367
"2904" 580.6 936.371903457377 302.742776930264 944.709111484116 336.490700202211
"2905" 580.8 909.323994915151 279.369079249855 950.151826803539 310.653443915762
"2906" 581 893.292349726776 257.877049180328 939.74025974026 286.032467532467
"2907" 581.2 884.969061588195 253.570831993124 920.898583067603 280.936556110288
"2908" 581.4 882.373322134187 251.767282687269 894.096527959111 276.273474198008
"2909" 581.6 889.154994862084 250.6185628874 879.559265066393 265.205642045342
"2910" 581.8 899.131928596403 241.716749797659 880.528765565417 257.395624042321
"2911" 582 909.93119301988 239.543852016242 891.784786832555 252.632946134488
"2912" 582.2 922.685400767657 229.501759055759 905.193720311921 246.965923871134
"2913" 582.4 927.99669974782 221.294725521004 913.125141034859 244.635445175882
"2914" 582.6 928.70068439975 217.944724150157 915.79007687616 241.817117981123
"2915" 582.8 929.133779315923 218.410405372882 916.95784101392 241.885741203897
"2916" 583 928.575668688771 216.738241299041 917.398973066632 242.140222333591
"2917" 583.2 928.549744305178 216.488643567487 917.665052392441 242.095031703192
"2918" 583.4 928.845517773652 215.805187100137 917.911922106964 242.587972800776
"2919" 583.6 929.306657906192 215.887374356993 917.872474096321 242.963745064874
"2920" 583.8 929.778051393605 215.272156998908 918.504754585383 242.772537885224
"2921" 584 931.074037597122 215.293668197495 919.124630839276 242.484175066181
"2922" 584.2 931.976382242194 214.905233368652 919.21567405283 242.052867705615
"2923" 584.4 931.494345442315 213.79957119435 918.603305504694 240.752557119223
"2924" 584.6 931.651269229523 213.411019558545 919.284497420157 240.263527958183
"2925" 584.8 931.714287474956 212.742357269218 920.134256107084 240.65887322863
"2926" 585 931.147493704721 212.725558183272 920.778141298924 240.09244918169
"2927" 585.2 926.300582162354 212.251449047966 920.779137217357 239.337666301788
"2928" 585.4 920.339393704888 210.256299941507 919.299548733606 239.180192340389
"2929" 585.6 914.696216672153 211.138767421006 918.700725296107 238.388505196601
"2930" 585.8 910.764555265094 209.934143074569 916.132963171023 238.964283265144
"2931" 586 905.802262912048 208.019647694834 914.997480699867 236.992723853246
"2932" 586.2 898.420971171147 205.444005929855 913.554883278197 234.552007070429
"2933" 586.4 887.503052900415 203.212947944771 910.545622222066 227.966505286619
"2934" 586.6 870.046091058276 199.8855813337 903.26582748869 217.936870661298
"2935" 586.8 843.802843251893 191.995651468667 880.530411456879 206.245592690406
"2936" 587 816.19962581092 181.504985126459 855.183795035083 196.218922806234
"2937" 587.2 794.965167502922 162.335870960609 827.385818739636 185.227603536078
"2938" 587.4 771.255326350765 134.088285305122 800.307013223327 164.006343866062
"2939" 587.6 757.866953604293 102.737701289072 775.667515638241 142.214230546393
"2940" 587.8 743.946095476822 73.3760200956099 760.677075918946 107.584654387823
"2941" 588 724.795752829794 51.2875251603357 749.076869823224 81.1755234160077
"2942" 588.2 697.727407895736 51.8537565356999 736.75860149328 65.7026417062664
"2943" 588.4 662.141402572035 57.7232720781142 703.648664107452 55.2433377687809
"2944" 588.6 624.348033546567 64.8317586541654 664.14790694391 57.9570514373448
"2945" 588.8 584.884339983818 68.4842359414297 626.417766485476 63.7062462415482
"2946" 589 552.704285569346 78.5754826996591 589.322902283037 69.9671501485734
"2947" 589.2 519.087586266334 97.3285225568806 555.73692313255 78.3344020199868
"2948" 589.4 487.825228002594 117.000261226552 521.495651880051 97.1297595779049
"2949" 589.6 454.71308443913 128.38238052259 490.442792810206 116.262663973757
"2950" 589.8 420.187915424929 149.727679721779 456.249215532131 129.250621343924
"2951" 590 387.999469677819 174.080078277818 420.684158918709 150.348684032182
"2952" 590.2 366.726803698667 204.949031611958 392.661321951186 174.934356939405
"2953" 590.4 345.363352016596 240.110777916149 366.552180691201 205.063181634429
"2954" 590.6 343.595401677531 267.125840873265 352.774095024533 230.398491767904
"2955" 590.8 353.735266625501 301.492010691026 345.970368144689 261.285078179227
"2956" 591 362.40502580127 337.367450991577 351.29688453905 300.074595364859
"2957" 591.2 373.897194010677 372.956195736196 360.051366885899 334.58287676346
"2958" 591.4 392.044053403392 405.366158385064 371.283994323424 370.209305798244
"2959" 591.6 410.132910618148 439.406393260109 389.676030595607 404.944532556307
"2960" 591.8 433.06816556029 470.997858370465 408.827220187081 436.856807667224
"2961" 592 453.814510885984 501.110036642056 430.375334259909 466.851735441537
"2962" 592.2 478.74784064085 528.272964562542 451.568749117438 498.249938723821
"2963" 592.4 493.204555026483 559.350566311082 471.178262795079 524.152070867182
"2964" 592.6 511.263587410517 591.230184531657 492.23581428622 556.512321232147
"2965" 592.8 538.521701179906 618.50227765512 510.372231379168 590.263067831002
"2966" 593 565.952070084906 645.761708711546 537.501645831389 618.908061598082
"2967" 593.2 594.49185032827 672.430519323579 565.207924798282 645.147947945289
"2968" 593.4 616.473421787324 674.155332855532 582.692143948269 663.037693495832
"2969" 593.6 658.144759761216 665.768376206945 606.987002634516 672.1203047393
"2970" 593.8 684.564464574304 654.83438991283 642.70825131065 670.425995210267
"2971" 594 712.00167039579 643.148789757092 674.365411967294 655.696240838094
"2972" 594.2 748.795201141731 626.060823804545 712.913222019043 640.88108432996
"2973" 594.4 785.514016962999 605.640994242208 750.948155322029 623.008896707475
"2974" 594.6 820.503297509104 585.164079233236 786.696766671449 603.195415314424
"2975" 594.8 858.743845494295 560.915170357414 825.774314001022 581.276748940309
"2976" 595 889.58403486914 531.983004263462 860.803958126869 558.945299046366
"2977" 595.2 909.521788045445 494.650969330861 891.395220357881 529.137883259149
"2978" 595.4 925.933547830563 454.479649532271 912.933656312698 491.558396691375
"2979" 595.6 937.809483960856 414.313905833911 926.610632046613 453.34963856701
"2980" 595.8 949.095253880599 374.271925267386 937.631193858626 413.210190161329
"2981" 596 955.54669389806 334.362480670277 947.639903508023 374.193726942688
"2982" 596.2 955.934950568098 298.885961181348 956.67642453952 337.256398501189
"2983" 596.4 942.648920504897 267.05220807953 956.072677803556 303.769750251267
"2984" 596.6 927.285222121227 230.04975042157 942.45652546761 266.78882268181
"2985" 596.8 912.071873278261 194.451338031768 928.913500967098 233.830153615113
"2986" 597 894.868811321587 157.630534223323 914.358138876838 196.335086982975
"2987" 597.2 873.216093609698 128.675398628661 896.0864086597 160.096490579934
"2988" 597.4 841.557459889531 99.268620297402 871.302161483409 127.684371659259
"2989" 597.6 809.124466093763 77.8575989923209 844.388985374746 101.423244457066
"2990" 597.8 772.679231078793 58.4669101260335 807.904713414107 77.8963141949149
"2991" 598 735.802108923465 49.9994097274275 774.964168220561 59.844669333533
"2992" 598.2 692.96269799541 42.5677484728703 735.468122054239 47.0597082585193
"2993" 598.4 653.974908187369 34.2298305920729 693.805390286826 40.286719079059
"2994" 598.6 624.818227572564 33.8444065467397 663.053779921694 36.5142940920583
"2995" 598.8 587.569762005189 48.1535808444232 633.626096625783 32.4261801745086
"2996" 599 558.338083792106 57.3652071460805 597.162033856014 46.2966141064448
"2997" 599.2 527.217169489455 58.6336327327795 565.560248266981 59.1406679807916
"2998" 599.4 493.843380880009 63.9804199248993 532.020253645857 59.8893001843263
"2999" 599.6 469.184987140366 84.0544715538969 502.354728970152 62.7065779110892
"3000" 599.8 438.285838005229 110.621824195763 466.881306406203 83.2673017841319
"3001" 600 413.705140016897 135.265161079136 442.434433135596 109.101404355598
"3002" 600.2 389.211618017105 168.013933691339 416.506038164798 134.747673840551
"3003" 600.4 368.29865262556 199.037856980406 391.883959918432 166.048086449809
"3004" 600.6 347.423213817681 228.690885466784 371.163004350957 196.087658744511
"3005" 600.8 333.569897842135 260.921715871597 353.056700395888 224.906775956854
"3006" 601 325.041898872621 295.478859515753 336.484656084819 257.718435482934
"3007" 601.2 318.823293498002 333.887225476487 324.741635714418 292.203863752996
"3008" 601.4 317.072893187016 372.648236141983 318.512048708111 329.199774181728
"3009" 601.6 314.037348843697 411.298494508739 316.352897342359 371.362332436547
"3010" 601.8 322.037878103349 445.078893601028 315.441714054707 403.121734898645
"3011" 602 343.013017573514 483.074939083129 322.636719937315 446.412353330562
"3012" 602.2 362.408579875459 518.604857984278 343.336121907063 482.495299198328
"3013" 602.4 384.683324118584 548.896073521713 362.235192159187 516.310182279629
"3014" 602.6 409.003476844027 575.11039535085 380.878997989175 544.597356240248
"3015" 602.8 430.247001021223 599.891123112941 405.803848089036 571.962474448068
"3016" 603 465.461412612922 627.429061153816 433.249498599665 598.900123592899
"3017" 603.2 499.25327511452 650.626972572398 462.690937640999 621.97733012216
"3018" 603.4 521.873123273149 661.860453930717 488.774306011214 642.428782905362
"3019" 603.6 562.893668173995 674.746128128456 521.784047233656 658.215436217079
"3020" 603.8 601.074053497608 678.737163551831 561.986063746623 670.956647824928
"3021" 604 650.548169001272 683.71824403396 607.966217429143 677.845629942525
"3022" 604.2 679.280857780744 678.361024087653 640.433503817598 680.472523432065
"3023" 604.4 713.317256834432 663.866986406239 677.039783227539 677.219628641635
"3024" 604.6 750.937569896887 643.756380647632 713.348539853663 663.969376198122
"3025" 604.8 784.277378253411 624.522926745638 749.241936684625 643.570101852059
"3026" 605 816.051551821662 596.95196025348 783.847952141228 622.205345349627
"3027" 605.2 842.147934465443 569.127998332518 815.916384372701 597.059651983838
"3028" 605.4 868.572683575556 538.02454704773 841.454388991538 570.957805482269
"3029" 605.6 893.335363950613 513.277223692811 865.505368793269 541.31845870175
"3030" 605.8 917.079039567195 481.326801673552 891.310003571409 513.393596251661
"3031" 606 940.935259569872 447.79275741705 915.825677213134 483.595126380944
"3032" 606.2 955.148220952391 419.668757393009 936.895121205008 453.062553726113
"3033" 606.4 957.638027095188 381.809668494807 952.676306113565 425.909543951503
"3034" 606.6 960.453726992019 344.00360370017 959.355150698473 391.179713169507
"3035" 606.8 961.636557009661 314.114412972714 956.942010393123 351.539403960491
"3036" 607 945.523819700262 287.482712257151 957.831677237133 323.052977432998
"3037" 607.2 922.253260683318 253.983934989129 947.443798118976 288.756214784762
"3038" 607.4 902.581479861942 221.464794094258 922.298315581804 256.440295232709
"3039" 607.6 879.81515163126 186.067103668163 900.632841610568 219.765520658018
"3040" 607.8 852.511915522444 152.386603813235 876.112812827642 184.656860810924
"3041" 608 822.633771239389 119.982330731828 848.344086516046 150.834339167598
"3042" 608.2 795.531912495834 90.2899815167563 820.504651313795 121.520494148459
"3043" 608.4 765.009407492952 60.5215315735571 792.939776197437 89.8077024685118
"3044" 608.6 733.512345791749 51.9665458194165 769.758201244615 67.4081845216113
"3045" 608.8 692.271806081082 47.813595225871 737.144171699071 52.5963308850722
"3046" 609 657.045023605375 40.8455176235867 695.143348191506 46.2845160039844
"3047" 609.2 619.464348371582 33.2412343635228 656.740991645612 43.2272122087321
"3048" 609.4 581.808230629834 37.2738922628085 620.496511062003 36.3030778862755
"3049" 609.6 545.361541971257 45.0123881486293 583.655533217934 37.2744158314099
"3050" 609.8 509.243010035507 59.3023953704935 546.35294009386 45.6305272823853
"3051" 610 472.064069258311 75.3973193683893 508.466294033585 60.1548127097904
"3052" 610.2 437.617542790379 96.1311136494766 470.481454072962 77.0923429237022
"3053" 610.4 419.034274776169 123.340582787294 444.185109887153 94.0473598889086
"3054" 610.6 395.883597043459 157.513020870854 421.325924728031 122.25272827472
"3055" 610.8 374.915500731287 187.892773152678 396.930269311629 156.314983207967
"3056" 611 353.62005959758 220.082196139916 375.451931229343 184.973472775215
"3057" 611.2 340.50844896259 258.366734806492 352.945495880598 219.580898972778
"3058" 611.4 329.763930481691 292.486843901555 341.677787943573 256.007530309571
"3059" 611.6 336.235305506328 329.685672104262 333.257082291872 288.538200547221
"3060" 611.8 348.5734486381 368.217939931986 334.025774905043 328.194929341463
"3061" 612 361.546719018674 400.324609386139 345.812362198819 363.907444756932
"3062" 612.2 377.587552013227 434.969389868659 360.426459466859 398.445595156287
"3063" 612.4 403.420436913874 465.789344309657 375.646857356334 432.493976499694
"3064" 612.6 427.666339758932 495.081820816034 401.235534222413 461.126424202487
"3065" 612.8 457.209301346776 519.834576901974 426.682774474194 492.413194082297
"3066" 613 488.42730284191 543.360307962321 456.327899985642 520.907262922697
"3067" 613.2 525.278769326886 563.989131268857 486.620376513718 544.136909783188
"3068" 613.4 561.06045841924 578.963967062623 520.260735632662 569.289072850372
"3069" 613.6 598.997009310451 590.855711732708 560.635911100199 577.786271662095
"3070" 613.8 636.495836747071 589.381466115129 596.377788542535 587.817167494492
"3071" 614 674.652371041769 583.977542898387 636.70460626987 590.939178760876
"3072" 614.2 718.78206086283 573.980042578453 679.879423635676 582.919132373805
"3073" 614.4 758.82179716159 555.848405928024 722.694763169275 570.430394653808
"3074" 614.6 794.272574712527 532.777120217407 761.33007726451 554.634177155703
"3075" 614.8 829.63376406277 507.513942054573 795.215878556892 532.395630805414
"3076" 615 862.32762844463 481.586815049663 829.904938360429 505.975068476543
"3077" 615.2 893.127828398219 455.312356862978 862.273845174648 481.032998915782
"3078" 615.4 923.213161276648 424.374780761004 894.689087929421 454.524435896056
"3079" 615.6 952.436372773239 392.659899609548 924.507042737193 421.833573518073
"3080" 615.8 962.506664326363 363.819892421539 947.376038258588 397.629022176087
"3081" 616 956.532966240076 327.079389712041 961.958138181145 370.878981171556
"3082" 616.2 956.422296308283 301.526163840378 962.250664238313 339.731196423556
"3083" 616.4 952.288589126022 275.239065155378 949.137452771586 306.322735329947
"3084" 616.6 939.461954426993 245.304834616736 940.121469756894 278.369559281528
"3085" 616.8 929.684453919938 210.767703572691 934.08918820628 248.007497056296
"3086" 617 913.564734033683 176.68474417612 930.46891184983 211.879317837316
"3087" 617.2 890.561520137814 147.751798734117 913.806968282017 179.694087403973
"3088" 617.4 864.115997979069 118.493719948204 890.518989960344 148.340243419681
"3089" 617.6 834.452099572409 94.2073188111773 864.44611014775 121.556038940193
"3090" 617.8 802.520068769322 73.9729340363461 835.753502632042 97.7140031248536
"3091" 618 764.965260096381 55.0997085385072 802.737423617197 75.7826845828478
"3092" 618.2 726.656447095106 42.3421767916359 768.418642441758 57.416120832667
"3093" 618.4 689.20987961644 34.2957930609265 728.074551288948 45.4440514783773
"3094" 618.6 647.864188473926 30.2544869041133 689.636782955141 36.0054162459397
"3095" 618.8 605.41959514539 31.1084528698754 650.02432972542 29.1040367366803
"3096" 619 570.594658058947 37.1670623734039 609.200762597785 32.8417023665184
"3097" 619.2 527.998121260647 47.3970135144668 569.855909435772 36.6504896986433
"3098" 619.4 492.951458803124 61.1989845686161 529.802112835379 49.0555409948508
"3099" 619.6 458.182911340607 80.5192953794957 495.038649894281 62.6311801099552
"3100" 619.8 429.624668505617 105.761996956288 457.368568751049 80.9410809432916
"3101" 620 410.489055676559 138.680034705919 432.615226465357 103.541107930893
"3102" 620.2 389.830883557732 173.600907138219 412.441231455976 136.220007040006
"3103" 620.4 370.135503128109 194.407546356573 395.574899551272 166.983723505043
"3104" 620.6 347.443940697525 226.87298200358 374.145711820516 195.878638086565
"3105" 620.8 331.135557703406 257.045224298381 351.047191624176 224.431575846072
"3106" 621 335.833969012604 280.183524853149 340.894193233898 240.850037008614
"3107" 621.2 345.078892660166 317.768824346029 335.273734939118 272.196901375027
"3108" 621.4 355.918157160523 348.4723535462 347.933131866622 309.277963501142
"3109" 621.6 370.733254994158 374.63258515945 354.786500190894 338.858504393614
"3110" 621.8 392.229609336728 399.289198536022 366.025047604181 368.631184737237
"3111" 622 413.180726672658 420.832782195889 384.774188654011 393.595935517484
"3112" 622.2 434.286447314373 447.815056916345 409.961630366477 416.549042647616
"3113" 622.4 461.82484159374 472.865576029404 430.296822272988 440.868712846048
"3114" 622.6 476.766647426565 499.601949908109 455.159100478797 467.40622019577
"3115" 622.8 504.812746800556 523.785076734589 475.627631375231 495.524643292289
"3116" 623 541.747205131073 533.673902617249 500.981696079262 519.510394718752
"3117" 623.2 579.222935180048 540.183367487518 537.283807002707 533.193320976329
"3118" 623.4 619.926295659296 545.998290829298 577.888150396912 540.179239191137
"3119" 623.6 658.460877942849 545.269540315906 618.720977104459 547.286819007811
"3120" 623.8 697.040433331966 529.910834773656 655.435918555681 546.994057870533
"3121" 624 730.226181181044 510.559885769548 694.893850420972 535.288076136986
"3122" 624.2 758.231504698012 497.30715587551 722.410933629863 512.104411882045
"3123" 624.4 790.353452369674 478.430591839265 755.005446191718 496.345994765278
"3124" 624.6 823.667210793606 452.700142930577 792.575331901056 477.670482121631
"3125" 624.8 857.802396463488 427.661625436976 822.419210149435 452.928101812695
"3126" 625 890.696324924045 402.151166328357 854.684418691439 426.899440884813
"3127" 625.2 921.817622109628 380.523270223882 889.220511048488 402.333490482791
"3128" 625.4 955.636463619942 356.909827807853 922.095709910291 380.330871609744
"3129" 625.6 962.28713077498 331.499033778546 946.511558142839 363.007181294881
"3130" 625.8 952.836663800671 294.371827264482 966.088546332053 337.797168250413
"3131" 626 945.359550562294 264.356741574543 968.4113712376 318.454849498252
"3132" 626.2 941.702857596893 244.808572694262 960.695652305657 302.08695705042
"3133" 626.4 941.096364710414 238.168706406785 950.147075963696 278.028962930422
"3134" 626.6 931.036837621922 216.351821363224 941.426871409413 255.225080256087
"3135" 626.8 917.231591956442 182.262567138104 931.824579990602 219.046280657388
"3136" 627 893.883977026993 150.607988990879 915.455821346228 183.929179751953
"3137" 627.2 868.530811776503 122.537537745838 895.449880771242 152.699874104928
"3138" 627.4 837.806630417926 96.3098182385108 871.487572676281 125.037956231904
"3139" 627.6 804.359278961925 76.5915446810226 838.942075729218 97.7108769189378
"3140" 627.8 764.40881455683 57.5902366984532 804.288278611896 77.7703014528862
"3141" 628 730.377668795879 45.8661266128718 765.928197516105 61.2553379558165
"3142" 628.2 686.419230701646 41.1526381609963 729.524712083198 48.6110827485197
"3143" 628.4 645.109305890894 33.2673069822219 687.649874326005 39.9231845005
"3144" 628.6 609.787895358076 32.5012795902718 649.602388779362 36.1207778551396
"3145" 628.8 571.335178391314 38.2400584438852 612.19744744235 32.13021392262
"3146" 629 530.36633669606 47.8194601220997 569.899010177484 37.0736655859952
"3147" 629.2 490.979251606016 63.7280097668405 528.959000845749 48.8877097738779
"3148" 629.4 454.930894648962 85.9074151145748 488.384785107751 64.8774617096292
"3149" 629.6 425.154467852298 111.906892296931 455.190398584308 86.6925861366621
"3150" 629.8 401.96489326794 148.65981942985 425.168539365244 115.799639805982
"3151" 630 379.54686091427 184.68667816069 399.175776170956 151.613043351454
"3152" 630.2 359.839001256872 219.128082563178 382.032763508658 183.530568894403
"3153" 630.4 342.038593037455 250.31510983397 360.943866363021 216.80490935592
"3154" 630.6 338.401858613006 284.70995486911 345.385659192091 241.901219467549
"3155" 630.8 338.680199134293 323.66176962521 335.526680465914 279.539591197043
"3156" 631 338.408302012077 358.043979064723 338.426735012062 317.451556464154
"3157" 631.2 343.654068281919 389.916623086335 340.083306962357 351.085400038332
"3158" 631.4 355.225350165374 423.501892871791 341.385733292046 383.716142327414
"3159" 631.6 363.165656096067 460.02573091934 353.768148948881 421.469469638788
"3160" 631.8 365.901273739209 497.672066958225 362.808336551115 458.450520154589
"3161" 632 372.296705964559 530.654744008075 366.050559700994 491.447198582133
"3162" 632.2 395.937342778055 561.725063826665 370.792107185322 524.474696822391
"3163" 632.4 414.527016817945 561.499712736058 381.431871962516 548.861329002892
"3164" 632.6 448.983313636111 556.815239886516 404.280097705099 558.435881469101
"3165" 632.8 478.286516835081 550.941923353339 439.12020505175 561.872507495578
"3166" 633 496.887707442603 546.697514140844 465.510501421823 560.222440060359
"3167" 633.2 526.628336175556 536.322220785368 482.352509246894 550.262334510837
"3168" 633.4 553.846582418263 520.798740012874 519.02142316097 537.160487176595
"3169" 633.6 584.751226015111 498.829786210016 552.509302137009 522.46925553936
"3170" 633.8 611.856573438093 470.820435479321 583.867409707957 498.923123761791
"3171" 634 635.913605783942 435.732820993137 611.549642656832 470.583611959747
"3172" 634.2 659.660394864297 399.228880654099 637.389723065826 432.818358925113
"3173" 634.4 681.302822318487 360.239724836654 661.611564866528 396.120188726903
"3174" 634.6 704.912954365179 321.140860910486 683.615664001939 356.729947592652
"3175" 634.8 725.795290481064 282.207534916126 706.511742575806 320.61440305547
"3176" 635 737.98763166713 242.181321469219 724.82655205551 281.578295652435
"3177" 635.2 743.558464230939 202.149176997138 738.006665018209 243.8868414433
"3178" 635.4 746.369234198542 161.749094385891 743.742586565059 201.18807782879
"3179" 635.6 744.636178418497 118.946781984492 746.82375492497 158.782739024411
"3180" 635.8 740.374500837758 80.6187020137961 745.102612161106 122.839026432637
"3181" 636 732.170793567013 51.4202565480332 742.6149203644 85.9863619222775
"3182" 636.2 714.102017111931 50.6906273144897 749.678393139956 80.3632435587152
"3183" 636.4 689.878048831599 43.5447154797325 754.262458477852 63.0132890173952
"3184" 636.6 670.183168316838 35.8663366336663 753.240677966102 56.9457627118628
"3185" 636.8 660.403990024938 33.6633416458853 748.874617737003 56.5382262996942
"3186" 637 649.068965517251 35.0640394088689 734.850931677019 49.7950310559004
"3187" 637.2 648.972431077918 37.2656641604403 720.407624633415 40.6422287389685
"3188" 637.4 653.602460637429 40.861864553405 702.901633466243 43.0256738881225
"3189" 637.6 652.320557845528 42.3362036934016 688.624226172976 47.7707366497845
"3190" 637.8 648.467538203935 41.1272997355381 684.01676818775 48.1355935685258
"3191" 638 642.633705636916 37.0299213235786 678.777056130261 46.4590156697913
"3192" 638.2 640.014584054381 36.2571133801643 674.822169797437 46.2170367857357
"3193" 638.4 637.772780096501 36.87397904362 673.47947617717 45.6490199347989
"3194" 638.6 636.333690529059 37.4693918178231 672.319598768588 45.8174875952097
"3195" 638.8 634.644428439431 37.2629311553527 670.241250984021 45.101225881815
"3196" 639 630.305401849755 37.8345371010454 666.868888584331 45.244140280615
"3197" 639.2 622.508372887997 37.9908772058887 660.324947708422 43.5322314609204
"3198" 639.4 611.139905912196 38.1389986493586 647.953908844272 42.039287077478
"3199" 639.6 589.072597671926 37.1911257716787 628.895760281645 41.7431943876014
"3200" 639.8 568.813466211997 37.7207983104807 606.702185114909 40.7931898464799
"3201" 640 545.705096989483 41.1339362001738 587.264646399193 38.5307509821901
"3202" 640.2 526.075113516179 49.6218872346873 562.602070785537 40.8291756989099
"3203" 640.4 497.959905061037 59.8518911908762 534.238581354725 49.0100850563107
"3204" 640.6 469.980911844839 72.4405566589687 505.256345783068 57.5427972769179
"3205" 640.8 444.568416540032 88.4660212102169 476.508218494943 70.0646903767003
"3206" 641 432.29985380515 107.862261762731 458.59675382783 80.5416207301416
"3207" 641.2 419.557946557751 135.676284419069 440.233723399132 100.928929231362
"3208" 641.4 396.353400050515 161.452799923878 422.377337513549 132.536347119092
"3209" 641.6 374.898393164481 186.308049785235 401.627179195881 156.626664713219
"3210" 641.8 350.705085836327 219.748255611686 375.748623638533 185.568210283512
"3211" 642 335.666205504687 256.319607824618 350.816541475465 220.069023348426
"3212" 642.2 328.129883590536 297.2562702315 334.824074597993 255.614911574671
"3213" 642.4 330.517896896174 341.586639906022 327.123293977853 296.555755216862
"3214" 642.6 333.596492301308 378.256420605204 329.742229956359 338.437257250778
"3215" 642.8 342.470245946254 419.602552463674 334.736073163921 380.59386382292
"3216" 643 352.633676253202 459.241425637744 344.217290072823 420.645543053468
"3217" 643.2 354.999668961597 495.971327560815 351.098160741545 457.577934051815
"3218" 643.4 373.527456960203 525.326039149582 356.686660781534 487.7456582983
"3219" 643.6 403.629460529642 553.910279962156 371.219110226004 524.929269127503
"3220" 643.8 432.874617148373 577.585509836884 400.549742507423 552.09840767676
"3221" 644 461.218641740444 606.280665410375 434.649270219324 577.83189217666
"3222" 644.2 489.819999874495 635.521635942171 462.049027779763 606.610444220275
"3223" 644.4 528.250534608119 649.893022235488 491.364240727049 633.193722077377
"3224" 644.6 568.940577946225 657.428656425847 528.880026802367 649.316172894494
"3225" 644.8 601.891699458759 651.976452757123 564.444412982816 655.294480953156
"3226" 645 635.87374931944 625.4552816156 602.369091567261 653.558559769772
"3227" 645.2 663.670175161712 602.456896344174 638.928967310236 634.183933218423
"3228" 645.4 687.104231049439 586.071077662536 655.213367221606 606.889085589028
"3229" 645.6 711.804525994402 559.268522822676 680.557862589165 581.545804002574
"3230" 645.8 728.206485922532 527.344806831823 709.408009183054 560.868913026774
"3231" 646 740.678573245985 485.656637153792 731.800268778877 523.264652068595
"3232" 646.2 754.266142983938 447.109058589973 740.575713689065 483.389050788505
"3233" 646.4 760.733058948808 400.491187309046 755.437240863085 440.118330146753
"3234" 646.6 767.992966062513 355.825091371647 763.441747058615 394.916232699277
"3235" 646.8 769.628377108712 311.683999277339 767.57217583227 351.500010528914
"3236" 647 773.562117150095 265.119289860575 770.559660626869 306.46287611826
"3237" 647.2 777.56783536229 224.950020041836 774.079526285231 265.063203427157
"3238" 647.4 776.962701211611 182.176156660138 776.78078133255 223.06481093381
"3239" 647.6 778.353087366069 140.375303844726 776.458288655907 179.716531150234
"3240" 647.8 779.668054753314 95.3111206792081 776.792616451744 135.82495853499
"3241" 648 772.275821493433 63.5473042933066 779.503162641743 100.178221792073
"3242" 648.2 748.380591081259 57.1933938732371 776.202265425211 79.2265437846516
"3243" 648.4 716.442859651719 46.0880084012779 755.505551971418 63.8061289100684
"3244" 648.6 683.264296090741 33.202201988542 720.234346024227 47.1193885267664
"3245" 648.8 646.162693078348 29.7561590050095 684.991584131299 35.7137281492238
"3246" 649 604.384214091569 31.7876573070464 644.975390383457 28.3346944747636
"3247" 649.2 563.954432892156 38.9645566192942 633.871060615823 30.1117478226512
"3248" 649.4 533.607143459626 47.4387754000728 614.749262596143 34.1504424814272
"3249" 649.6 515.367542527252 60.5202862397215 582.811912429746 47.9561128339187
"3250" 649.8 504.946210268949 64.1858190709046 567.302547770701 65.1878980891721
"3251" 650 506.236872611651 64.3614110931643 550.635428444777 58.5149433129805
"3252" 650.2 499.943999932582 69.3819206831758 533.377827294455 53.9642987779378
"3253" 650.4 467.150849157042 85.5737070201286 507.604756563897 65.1771081057268
"3254" 650.6 442.599733838128 97.3893700566065 476.727765551529 82.3006107574463
"3255" 650.8 424.206707529913 123.859569083122 453.289312969232 94.8062252461574
"3256" 651 400.765296245508 156.452914604353 424.240757284063 123.876678706417
"3257" 651.2 377.611354373276 186.751225074196 400.820582011662 155.345710856542
"3258" 651.4 352.310997415265 222.462228779008 377.915274095965 189.313273729166
"3259" 651.6 341.418288848814 244.221311965514 360.405651743332 210.796483830036
"3260" 651.8 328.409378570178 274.92884737986 344.373881107296 239.268672272687
"3261" 652 333.868804120255 301.319644236179 337.713246255453 261.535203874765
"3262" 652.2 337.398232050726 338.594497413687 337.257545176557 297.96056895887
"3263" 652.4 340.441437840002 378.734149285038 336.188228236552 339.10636578057
"3264" 652.6 345.475512829426 415.309741016309 339.452305056137 376.778025232469
"3265" 652.8 346.294941952389 452.688173796332 343.470298096237 412.449742181412
"3266" 653 349.221193190418 491.856435111153 347.719157893482 451.741705301798
"3267" 653.2 366.10156060163 528.803013952312 347.124737297022 491.270211618267
"3268" 653.4 391.2529713324 555.613199897025 362.315115490066 529.904123189204
"3269" 653.6 415.860099120458 584.608394352673 388.956171589377 555.960797320979
"3270" 653.8 449.093798700001 607.423541037989 416.139764563149 581.979255493889
"3271" 654 484.336729977119 623.926982236474 448.094804272541 607.867512656567
"3272" 654.2 527.71775112051 635.037525206505 487.432289038729 623.094982108241
"3273" 654.4 566.45955485162 648.260760727309 529.988038173028 633.693664547445
"3274" 654.6 606.088469694573 654.761716780492 566.370912255715 645.631698586579
"3275" 654.8 644.420965775236 649.464608114675 603.432413444768 654.616883454891
"3276" 655 684.533773638628 637.944970828911 645.388129137514 649.168333585894
"3277" 655.2 722.35833395504 619.39667538231 685.691294801599 638.43133214566
"3278" 655.4 760.060649963376 598.866395473519 724.629902508978 619.838215617742
"3279" 655.6 793.279632415747 570.755725843962 761.459639857473 596.866493587367
"3280" 655.8 825.361004394893 541.769978421831 795.685905662676 570.24823474452
"3281" 656 853.559920645797 513.237859150921 825.788252289483 542.383684988817
"3282" 656.2 878.564936214479 481.839645265257 853.352495588081 513.552560141804
"3283" 656.4 908.072817231785 449.507763234241 880.01524332365 480.679379608764
"3284" 656.6 937.108495811006 420.436528546183 909.039018405837 448.486471883706
"3285" 656.8 956.483169099693 396.796913115767 933.071229238835 424.645639186939
"3286" 657 953.133393480792 360.586116221122 949.441103728618 401.990903694555
"3287" 657.2 949.524799115762 320.612340216585 953.975195690467 362.352986801812
"3288" 657.4 951.767750954066 284.494802350134 946.187271682474 322.003341755832
"3289" 657.6 939.4122101067 257.538419494658 944.873615506253 295.775989277424
"3290" 657.8 925.264781924332 222.846670290807 939.604135950342 262.578729193889
"3291" 658 912.266802846343 185.484447365435 925.606983194541 224.405214164545
"3292" 658.2 892.932205351308 154.686126363916 912.152653459458 189.327462736311
"3293" 658.4 871.395095386128 126.681625479488 894.344265313082 158.535300676669
"3294" 658.6 841.443397003643 98.6131304539203 870.033307545078 128.8419796012
"3295" 658.8 812.532498885453 79.1856121604221 843.826686945849 102.11490061433
"3296" 659 775.781968278573 59.7422892850703 810.536817347571 78.606175309834
"3297" 659.2 736.086443323822 43.6507804571245 774.850219352869 60.3678283328164
"3298" 659.4 697.146747937932 35.3875231057576 737.556287043642 45.6985470557261
"3299" 659.6 656.869467513384 29.1529768974186 695.984872355612 36.0765348855102
"3300" 659.8 615.71560528304 34.8917691580436 656.464193249176 30.21787934932
"3301" 660 574.642971787611 38.6313438988898 614.901374138478 34.5187735170716
"3302" 660.2 535.116991107702 47.8223789736553 576.766360989417 41.3106274727038
"3303" 660.4 497.75598137351 61.4603692688468 536.16717300784 48.0130010336566
"3304" 660.6 465.099385390749 83.8592851733862 498.649999186739 61.3748912006815
"3305" 660.8 430.222516359754 111.446456034362 462.542765701532 83.480381298636
"3306" 661 411.089167539848 143.840943636863 432.681075827485 109.636836456162
"3307" 661.2 391.961343300266 182.250666874854 409.202544392699 143.869761109469
"3308" 661.4 371.316295360304 218.059854185171 392.244526838868 182.127608001179
"3309" 661.6 352.989933858979 253.854813370565 372.632858794051 219.02363773539
"3310" 661.8 333.162692430025 288.534713391554 352.696806012096 253.005631272021
"3311" 662 335.995291231786 316.812467670677 339.615520396475 278.280585196653
"3312" 662.2 352.333686821291 349.432258961966 336.700555674348 311.816900064113
"3313" 662.4 368.450405016783 381.941003211222 349.841569002358 345.822329552787
"3314" 662.6 392.448466035754 412.81890481087 368.026942655883 378.315797944675
"3315" 662.8 419.159543779651 440.195555880378 393.050262245487 408.148613484389
"3316" 663 448.555684149556 467.763528994667 419.033730850421 436.843241484843
"3317" 663.2 480.616111288 493.340236499494 447.501540583388 466.723736711951
"3318" 663.4 511.832857857007 517.683687222122 479.630951674751 492.664573196997
"3319" 663.6 545.626362594174 539.365034760205 511.749364656997 515.90971636152
"3320" 663.8 584.025196143676 563.2206394274 543.303283784373 538.70411429594
"3321" 664 607.510878482024 587.2683747678 579.397692194032 561.682321857769
"3322" 664.2 633.541423089685 618.106298626028 609.315348101971 584.039559475005
"3323" 664.4 662.460978223748 640.30618605602 633.660640792951 614.060524363314
"3324" 664.6 695.00827620294 659.491671006824 662.690751713292 640.767914202148
"3325" 664.8 703.455113830548 672.372292491483 680.927575784941 650.799776185707
"3326" 665 703.575331410947 668.395729190679 679.49540735553 649.65657156446
"3327" 665.2 714.826860471056 655.328057551592 681.098809803256 651.549114534351
"3328" 665.4 724.771310457506 635.579786810139 692.132219670213 654.002278027668
"3329" 665.6 726.406292862381 617.951887563525 707.613879653457 648.108307385808
"3330" 665.8 733.936750155767 588.125751927912 719.305877914975 624.500896554505
"3331" 666 741.110801688385 553.49115777248 730.786143268656 593.033133982014
"3332" 666.2 744.22616307458 517.666277858905 738.524348462807 555.950932430467
"3333" 666.4 748.008305494974 481.620764153311 743.436633033267 523.622055829118
"3334" 666.6 756.001546192519 448.771160314805 747.335603697495 486.568830527902
"3335" 666.8 758.261215276436 409.93104158684 755.136482521351 452.044870126983
"3336" 667 752.932521336968 371.893392199875 756.169344871695 411.49152790518
"3337" 667.2 743.952223454376 337.648850205846 753.131866592868 375.619996906609
"3338" 667.4 728.335288907223 298.164773392524 744.83667102143 339.042185125899
"3339" 667.6 715.903474774408 259.048065890092 728.758000379234 296.705379632106
"3340" 667.8 708.323291976515 217.990860783475 715.391621736881 257.697905879211
"3341" 668 701.90175536009 174.135819192498 706.573742521804 215.81086012458
"3342" 668.2 696.439112382959 133.804955383082 701.957232272803 173.161330301732
"3343" 668.4 692.957043393808 91.4385742473978 693.310747108204 132.041561972471
"3344" 668.6 694.859755586948 52.7573969570376 690.375117555113 91.9875641828663
"3345" 668.8 708.354990452486 45.789213500817 690.882137125832 73.7742798625012
"3346" 669 721.522627361469 48.7651864386021 694.776541719139 67.431588671771
"3347" 669.2 728.45942020762 51.4416719815848 696.390505663439 69.1104939122228
"3348" 669.4 724.147098306897 51.2658782971025 700.419749202824 68.0942525705481
"3349" 669.6 710.273549815922 39.3126035385095 707.341458776454 65.6429011977584
"3350" 669.8 683.093364637034 35.8842294463889 710.147805052111 59.1132988699059
"3351" 670 650.831960789541 35.2830038894973 704.291922569142 46.7656668403932
"3352" 670.2 635.946383723282 35.4895230454167 687.271822198088 46.597719353994
"3353" 670.4 632.162643617037 38.4999344385764 661.606724840715 51.4570937117467
"3354" 670.6 611.659245270551 40.2465614999746 646.690608889399 48.9227715590494
"3355" 670.8 577.180521765232 40.7481696450921 620.474953561892 34.4739450984531
"3356" 671 551.163311795134 47.6695126698185 589.128295154058 38.4175430873783
"3357" 671.2 518.462583512496 61.1869374306449 555.737142785554 47.4557490402948
"3358" 671.4 480.480329582862 79.4496536954606 516.25599390956 63.2224229775239
"3359" 671.6 446.92968019354 103.937882270235 479.627414499617 81.4453409518407
"3360" 671.8 419.774028671245 134.312780914059 444.301184004819 105.450879985799
"3361" 672 408.144816594243 171.28298942846 424.670518066771 131.973437439903
"3362" 672.2 396.402196506677 214.757895553397 409.820105255114 171.821166671042
"3363" 672.4 387.248392579517 253.39396663111 397.532957222769 212.575081748913
"3364" 672.6 380.177971083422 293.254309177155 386.039865792544 254.707697588415
"3365" 672.8 382.625533949299 334.019793603546 380.834391795897 294.523875067357
"3366" 673 383.987630048283 378.001287589017 382.547875838357 334.762126899958
"3367" 673.2 376.640623084042 417.380595401458 385.700434334295 377.77850693783
"3368" 673.4 366.843888382584 458.991197538607 379.21103187587 421.494956932324
"3369" 673.6 367.250227036189 502.007462759496 368.015031882665 461.049271012349
"3370" 673.8 379.200835840323 533.135235878062 364.907068623968 497.946636324195
"3371" 674 410.128232973749 550.591555317282 378.315908857814 526.317364191955
"3372" 674.2 451.236901047693 560.830885258353 409.284105224783 548.412785755033
"3373" 674.4 488.171168876221 569.892324978775 450.914526379272 560.369303683291
"3374" 674.6 527.685270891623 579.128509478844 486.168537758158 568.905745682725
"3375" 674.8 567.725369841949 587.37066933472 528.665346538401 578.458738425986
"3376" 675 614.829867893308 596.014387757987 573.676200923741 585.793736962005
"3377" 675.2 657.636081654371 603.606909571723 616.530547367344 597.644177777156
"3378" 675.4 699.292005269802 603.715029650354 657.710345326225 603.717273891674
"3379" 675.6 742.717395004248 598.255834326663 702.416917736548 603.874065891839
"3380" 675.8 787.243375873202 596.987354137964 745.170066909015 597.861945345493
"3381" 676 832.090113507104 598.930107290907 788.196623975452 595.125903248678
"3382" 676.2 856.995724615163 589.075183523167 822.915400681443 600.656998595234
"3383" 676.4 882.070070441521 560.045920799135 848.42080724328 592.025729132824
"3384" 676.6 902.835005410717 534.305780808656 872.878345702044 566.776666719851
"3385" 676.8 918.423153187314 512.308462276353 892.950242056972 539.464832939523
"3386" 677 930.325167111343 500.047744308106 906.09340300821 526.244060389147
"3387" 677.2 924.333906226098 483.789862906476 911.693172303609 518.188177406977
"3388" 677.4 919.020571268488 451.443192633889 919.710582332684 491.445824874995
"3389" 677.6 904.395753539596 418.435345121776 918.794203178064 457.855664596581
"3390" 677.8 892.399283694254 383.485575080431 906.080616260992 420.874421780108
"3391" 678 877.6202949933 345.154197076502 890.852468451189 384.95624027724
"3392" 678.2 859.8782436419 310.821252220815 878.926829036648 347.598842825544
"3393" 678.4 842.074967795784 274.705310764512 860.057325007625 311.65306258255
"3394" 678.6 829.195302201399 237.695855786392 841.330426235358 275.710652739978
"3395" 678.8 824.415124555257 195.974642066029 827.884820201125 235.227875818222
"3396" 679 824.370561250256 156.046765222557 823.602953525739 195.815528977633
"3397" 679.2 823.486111250037 115.359031203673 824.375543387394 154.9932195463
"3398" 679.4 813.889868892696 86.7914889969442 823.611480803339 123.596994969538
"3399" 679.6 788.650197838872 76.3693845223663 817.341592287884 99.7118849683811
"3400" 679.8 752.575919311687 69.4694750135936 794.09167940599 78.0713165942262
"3401" 680 717.28856878771 63.7815491256818 755.870279038059 69.6239721176476
"3402" 680.2 675.916631078928 65.1396118045031 716.167962765944 65.1596106724924
"3403" 680.4 637.179773288257 74.0733102420532 679.908100119146 65.6679673898949
"3404" 680.6 601.552282385693 85.6280195595414 638.264453604348 73.550911239335
"3405" 680.8 557.604331271732 98.4007469001046 598.88318264159 86.3060684465121
"3406" 681 516.064435071678 114.781999086634 551.480167013367 99.8265234739089
"3407" 681.2 477.406915689729 132.676236193149 515.07249523156 115.395674016208
"3408" 681.4 438.514425560148 154.181978052121 473.862847728464 135.995815515066
"3409" 681.6 407.867168677045 185.937434375476 436.977866053754 157.035055125939
"3410" 681.8 389.307046692272 223.659511776554 405.97630436018 186.016423975249
"3411" 682 376.924918214927 260.882707420653 386.052180186222 222.106869126488
"3412" 682.2 366.597823056307 301.545088447376 376.565294363918 262.362219282049
"3413" 682.4 357.669954836344 342.320847771694 366.057586023967 304.44841750424
"3414" 682.6 355.581868584649 385.544983831857 356.163540961683 345.876417796234
"3415" 682.8 355.48996639759 427.598861045676 349.783936740684 387.788307278735
"3416" 683 358.243443125277 470.634433431255 352.933721381592 429.355694904359
"3417" 683.2 364.683290353794 510.625603032284 357.000776109999 471.72104463346
"3418" 683.4 385.475736875238 546.989538599203 365.367149253235 512.053040307832
"3419" 683.6 410.395834204919 581.658326499439 385.20206306027 549.250115507521
"3420" 683.8 427.09898262002 584.67944970017 396.578708482642 567.098823257617
"3421" 684 467.501900799893 583.825345412327 416.454328761463 576.327773671247
"3422" 684.2 497.548193512011 583.745671947926 451.044661378982 578.99146963145
"3423" 684.4 528.597938762534 587.784530345604 490.762516571702 580.238078637416
"3424" 684.6 569.597548157928 595.608771617992 529.579636737549 587.178274501448
"3425" 684.8 610.898896866339 602.173298133531 571.235763008745 594.714095903839
"3426" 685 655.433378381518 607.957348363744 615.667679785324 602.983528759264
"3427" 685.2 701.538797854463 608.619801512383 657.230901724352 606.244950623683
"3428" 685.4 745.210205170114 600.275273465086 700.64361104714 610.236443036423
"3429" 685.6 783.920161058982 585.642491741273 744.777380565484 601.264503436898
"3430" 685.8 822.434533587936 572.413648817182 784.325771555169 586.697779691547
"3431" 686 858.895124495764 555.864540995547 823.110003395184 571.427840247699
"3432" 686.2 896.504487541942 533.546047799168 862.54267415311 555.746851317968
"3433" 686.4 926.171192095528 511.485402560689 896.667664614468 533.959459387842
"3434" 686.6 931.373048458107 477.370126800749 914.285194003524 515.369104118854
"3435" 686.8 941.429882571856 436.279664496284 931.695227667576 481.019418793906
"3436" 687 954.955629097325 403.316110942146 936.456992714656 438.694793594581
"3437" 687.2 965.865975626385 367.83803243115 952.294012856772 404.477872408419
"3438" 687.4 964.658461017922 326.73190215974 964.209232898422 365.208333703815
"3439" 687.6 957.358929387198 291.921728701077 962.958126509268 331.600394458314
"3440" 687.8 938.912381469514 254.941510599708 956.172399030231 297.140064106626
"3441" 688 925.689741113785 217.426040758514 941.230492906346 257.115653333835
"3442" 688.2 913.502489414881 180.938184170987 924.375452643545 219.446628708097
"3443" 688.4 891.445390671324 148.091446207292 911.83895235316 182.537567936959
"3444" 688.6 864.726962776854 119.886826723993 893.079212456292 148.959861547734
"3445" 688.8 834.209918930752 92.247021094672 866.135114616596 118.978054751704
"3446" 689 801.952300598045 73.4773716424652 836.053485824118 95.447859364888
"3447" 689.2 760.727741173319 59.5583266077727 800.649685746996 73.3828302136446
"3448" 689.4 723.399962716156 43.653286146884 759.884729726427 59.2054228774786
"3449" 689.6 682.405944610631 34.5529445901019 723.255498934255 47.4003256502515
"3450" 689.8 642.986170136866 32.216155572158 683.870766013541 35.2735281562191
"3451" 690 596.946694045864 33.1964500098668 643.842307183928 31.5179533794898
"3452" 690.2 557.861102073825 42.3150554798522 600.675160144287 36.0705266981588
"3453" 690.4 520.607559990917 59.887871000219 558.451865285146 42.3564064810086
"3454" 690.6 481.377911099625 84.1655502087106 518.1157089625 61.3131588177917
"3455" 690.8 440.839481134653 101.209805433379 479.534058681673 81.3276716580079
"3456" 691 430.823810340095 126.259735250472 455.849211957072 96.0310483919071
"3457" 691.2 411.561761422545 164.646739104473 432.570820485593 123.703556780307
"3458" 691.4 391.970007978799 196.574689995863 416.341643448203 159.345484936308
"3459" 691.6 373.163248342103 227.386762421339 398.804743493205 197.394461925214
"3460" 691.8 346.208271580877 262.253997290601 371.693822754688 230.477790446714
"3461" 692 329.789321871382 296.973215222726 347.181094857535 260.630502516986
"3462" 692.2 325.619851519066 338.17304832294 329.674626687962 295.389068446069
"3463" 692.4 321.119466292613 381.473587913524 323.998187972123 338.237434330261
"3464" 692.6 318.193094098606 425.495986588004 321.717591797045 381.905231403849
"3465" 692.8 330.275014466781 464.361827722286 318.784706771619 422.168183787257
"3466" 693 351.274461854808 503.36748725999 330.002137723931 464.070150404628
"3467" 693.2 374.430511761338 535.630626166467 355.17063150885 500.73728409247
"3468" 693.4 400.409688455971 571.574659787788 375.709597349868 535.406260571364
"3469" 693.6 426.300071008441 599.767218594225 397.999225239606 569.841070553665
"3470" 693.8 457.066480217121 626.494356932181 427.509336116273 598.433904090529
"3471" 694 495.751398856609 646.694180223996 456.31885511362 622.319048498855
"3472" 694.2 534.401302999833 661.618988556574 493.2705291431 642.789122807501
"3473" 694.4 571.970153314379 676.868897438752 533.887385280035 661.128479333803
"3474" 694.6 611.577003420014 684.842423191592 572.100998058769 675.201940524053
"3475" 694.8 652.304032118262 681.540082820762 605.94956590747 683.589407572261
"3476" 695 668.8481755846 682.558085465615 628.446294173158 680.476831178696
"3477" 695.2 700.469546912884 684.388740808781 660.063839285659 681.037855460237
"3478" 695.4 721.869302473966 670.561975923916 681.177042375753 681.934684274942
"3479" 695.6 756.005138127781 656.103582954792 715.605369068944 672.207659235484
"3480" 695.8 788.40483026471 643.429324847062 752.317859654861 656.224279474738
"3481" 696 826.409601475557 627.8795500261 784.699204006224 643.112782976638
"3482" 696.2 849.411092768766 609.207553538427 815.973888394452 629.298913135198
"3483" 696.4 878.057420502789 582.903766123605 843.322105471064 611.744368744472
"3484" 696.6 900.71219492366 556.431612769409 871.541926739449 587.089060078733
"3485" 696.8 918.539279969327 527.436806177211 894.670372251952 560.357833225376
"3486" 697 937.398585433443 490.428735651482 915.729389887065 530.834230415989
"3487" 697.2 948.902870385445 460.074072287368 930.586369877559 496.07768743724
"3488" 697.4 956.213930212309 424.354460277473 944.656739728984 464.557955081869
"3489" 697.6 964.510218431283 387.037580103224 955.2026741892 428.094880585447
"3490" 697.8 965.337203614018 351.495338166197 962.158155514728 390.174591739563
"3491" 698 965.169221263634 309.00918665087 965.085072905706 353.218583028023
"3492" 698.2 953.573240151836 276.139959658614 966.237380640795 314.815184240131
"3493" 698.4 943.825886377347 240.299999415807 957.116452980518 278.685857974229
"3494" 698.6 926.927616167563 205.556358235513 943.214522005531 244.182274607327
"3495" 698.8 905.935259825706 169.05548744583 927.480162032372 207.017048466047
"3496" 699 880.2572827589 134.900296599637 905.457130421526 168.975088528819
"3497" 699.2 849.848354118477 105.274587389624 878.963207896735 136.558831489088
"3498" 699.4 821.652313297496 82.4329169585862 852.103469872346 107.320007486126
"3499" 699.6 781.519237050478 60.1352154562351 822.307183387204 83.3481614950825
"3500" 699.8 741.831841361594 45.7194255242601 785.26542490763 64.8624678502365
"3501" 700 702.483580008521 38.2249733006807 742.20198330117 53.4117405537459
"3502" 700.2 663.995744929765 35.6765800402978 704.122709992339 40.2882827802617
"3503" 700.4 622.596316252242 33.0741120149572 664.692442266464 34.8433166428036
"3504" 700.6 585.711542187719 34.2490751487899 625.658786237237 33.7635263248024
"3505" 700.8 544.990925114108 41.4554029916618 585.669698146808 34.5566695624268
"3506" 701 503.172512310226 55.643078302451 543.445009486153 43.6458184230019
"3507" 701.2 470.069471885314 74.3263005735083 505.922356927188 56.7388130842418
"3508" 701.4 438.518893569217 100.687442772001 470.755537026955 75.8015253054423
"3509" 701.6 419.579661305739 130.200325801495 443.181430646591 96.0324779175508
"3510" 701.8 401.10739549283 166.219545299226 416.440223652949 124.229037924767
"3511" 702 383.98720796978 194.237464758305 404.107814816862 159.12195533585
"3512" 702.2 363.003363374958 226.453289731264 387.589196030322 192.81538806228
"3513" 702.4 341.917753955289 257.721363664215 365.635884627992 224.723753680283
"3514" 702.6 343.642227475918 288.764306082505 348.467749930738 247.645628153723
"3515" 702.8 358.352129112529 326.854211196902 340.003110387467 281.673744148348
"3516" 703 373.877884929296 349.273535380251 353.502161299852 316.509710460045
"3517" 703.2 397.062825962776 383.311863339788 373.957067428114 348.260967591893
"3518" 703.4 421.608784007011 414.44306741669 396.422675550156 382.614493846689
"3519" 703.6 452.770584458766 440.051440320574 419.576960476013 411.272299948969
"3520" 703.8 484.125661111218 460.982852538947 449.558287609221 437.25967951223
"3521" 704 516.511851766623 485.045043166162 482.381424601256 459.10090449816
"3522" 704.2 546.918754840249 507.858124059018 516.150061487132 481.892062084397
"3523" 704.4 585.173591785397 523.212227634488 545.350511180915 505.289731755747
"3524" 704.6 625.404304904248 531.493912601105 581.513163365178 522.8636561036
"3525" 704.8 663.19178942656 536.170569652841 621.381439167848 530.216885586941
"3526" 705 706.343608463189 533.532122876139 661.633557440091 534.313386088623
"3527" 705.2 743.810910909036 529.268197739171 703.50553271598 534.80704112543
"3528" 705.4 784.428726405502 522.040100122227 740.622745409989 529.097738865636
"3529" 705.6 827.582329532063 513.431174442948 780.931790858399 523.750146680551
"3530" 705.8 865.365425931205 491.323346537528 824.137851575735 514.135019586728
"3531" 706 894.523621032664 467.418527770154 861.805515983534 495.342610438728
"3532" 706.2 922.640888378861 444.149244993069 887.393952917877 466.928983806363
"3533" 706.4 951.476511270413 413.156123990163 922.318171236597 443.55700932422
"3534" 706.6 953.342218396651 391.429378198186 941.717621196618 425.897991897992
"3535" 706.8 961.453994690399 352.029730594254 952.212262683209 396.344210467585
"3536" 707 958.487109723564 324.049818513217 959.076472204009 362.417440913531
"3537" 707.2 949.145286879474 287.738581997988 956.037421312483 327.164879575581
"3538" 707.4 939.833493746077 244.765784228443 947.14796996709 286.895198186962
"3539" 707.6 927.826107698864 206.678962961442 938.448725953415 247.397366115803
"3540" 707.8 908.955895065113 170.158657901893 926.521361360398 208.104542878806
"3541" 708 877.265470873782 139.585989354959 907.869783365547 169.144937679745
"3542" 708.2 846.511549961061 113.242003479256 876.82027975894 140.50657827079
"3543" 708.4 813.530407300349 82.4864586710944 844.278927556426 115.10571034627
"3544" 708.6 782.603326299336 65.4473282722441 814.346405010506 87.547300676016
"3545" 708.8 739.144710266658 54.3962802583134 780.639122559179 64.6922915669171
"3546" 709 697.60967067478 48.2751026902435 739.832734961216 53.708333317746
"3547" 709.2 654.97518806681 43.0415100727252 697.923512889662 48.5494974619154
"3548" 709.4 614.218295200206 39.0858613140074 655.313270451068 43.3256389455644
"3549" 709.6 573.713746700197 39.3522307194808 614.48609168634 38.3780742616601
"3550" 709.8 541.701135960677 53.564485414424 577.578996361401 39.8747573992395
"3551" 710 509.720470846716 77.2436559040683 544.737853001927 49.8118905964775
"3552" 710.2 486.60375776882 99.9748549709326 514.518108293093 71.7566192770031
"3553" 710.4 458.318729386043 122.892648979345 489.068929514411 96.0825468535638
"3554" 710.6 433.329235232124 153.432378572787 460.634525995753 120.620318008894
"3555" 710.8 405.163599172977 184.45741821089 432.391864572553 153.062691933606
"3556" 711 372.274554460619 205.305459204278 405.379404341653 183.282573648193
"3557" 711.2 357.37755655915 219.971535017317 386.491414488708 199.923201988799
"3558" 711.4 363.193587149927 244.229788581481 375.522614982315 208.107857777659
"3559" 711.6 379.830070210869 277.605723318939 365.452853378563 233.985153368098
"3560" 711.8 387.056785139247 304.250340584521 377.372951529806 267.125283702338
"3561" 712 394.545726156274 334.728332431715 391.684373409786 295.935100848893
"3562" 712.2 413.462964849739 372.365423345637 395.476503512325 332.976835293406
"3563" 712.4 430.894051029727 406.98573328659 414.521213487872 372.301574722067
"3564" 712.6 442.881306532272 451.101170396915 430.776541442624 408.425195273672
"3565" 712.8 460.450134196396 487.351631926276 444.483161028735 449.938530574729
"3566" 713 485.499838947985 524.85757139025 461.215028728587 489.386895186707
"3567" 713.2 508.457029812235 559.551868122338 487.24220027151 526.110470547949
"3568" 713.4 533.024767944964 593.684999134849 515.707152513286 560.429081553397
"3569" 713.6 565.170721582508 620.829607909526 536.965677557271 593.185138824964
"3570" 713.8 597.715707818709 651.417649575269 566.901953977806 623.458861495411
"3571" 714 621.9634491213 678.911986674854 596.954827041364 650.558792197049
"3572" 714.2 658.00581405049 679.022645122352 616.357531241121 673.016594514509
"3573" 714.4 687.601654821797 664.067963637121 647.925615045961 687.928832112061
"3574" 714.6 715.635220125786 655.374213836478 684.745098039216 687.482352941176
"3575" 714.8 728.341880338577 647.478632490142 715.092783500974 676.934707908052
"3576" 715 741.350282385057 630.980226586911 728.956521418739 663.284281374417
"3577" 715.2 760.465969625125 619.731534663009 728.741876559699 644.744415082528
"3578" 715.4 787.263233921122 601.146748802346 752.902295667928 618.669181376691
"3579" 715.6 818.151420581589 577.34348234889 787.85492849391 600.347203531871
"3580" 715.8 851.85564745765 553.955577369158 817.116333998871 578.561927409576
"3581" 716 885.769531646702 528.442997116835 852.089889999423 553.323436548844
"3582" 716.2 917.995510083778 502.389700501873 887.389647685453 526.328724423004
"3583" 716.4 942.756927202381 470.079029303978 920.494959298845 500.819278937671
"3584" 716.6 943.381013853266 435.577063819645 937.929923324514 476.704706338557
"3585" 716.8 939.590624224723 396.152094814762 944.248699596279 437.659505754058
"3586" 717 928.228820129586 358.318186199794 940.481602787187 396.216728141452
"3587" 717.2 909.952887984629 321.297109568996 926.722258098143 359.324220966428
"3588" 717.4 892.43878628974 285.739210831859 908.445834947946 321.210263041902
"3589" 717.6 876.212673660324 249.023597026553 889.568642840936 285.368921492952
"3590" 717.8 852.76473795815 215.291985066761 873.382515856289 249.087634186283
"3591" 718 824.41699861905 183.365078186127 853.508422112628 214.927127552439
"3592" 718.2 795.996489105732 152.086101959707 823.216464732304 183.229614632751
"3593" 718.4 767.263597347362 124.931903666124 795.89696972795 153.942708241034
"3594" 718.6 734.629833677369 97.0449158396878 768.889675577539 122.478350319465
"3595" 718.8 704.177152588377 70.7885280563995 735.864634030952 98.5062938625109
"3596" 719 672.697120960523 47.8053367711667 703.073633786073 71.2026264549286
"3597" 719.2 648.019012627325 43.5312142609363 683.222529308732 49.8021582305923
"3598" 719.4 617.909863388815 59.701442285676 657.233357975253 45.3037763076469
"3599" 719.6 587.051689440812 77.0376506794642 621.645698785683 58.0031924726945
"3600" 719.8 564.366499681249 99.050811405891 592.175139026714 76.0723361530004
"3601" 720 543.058985817462 125.270592204107 568.985690393177 94.230143259832
"3602" 720.2 525.048846986973 154.249262317571 546.026950538282 119.070140616045
"3603" 720.4 512.005457761415 188.583876407543 527.428012684644 151.540283059267
"3604" 720.6 503.012244419363 225.784357449462 511.861749087342 185.5530754314
"3605" 720.8 482.560407145096 260.67286889356 501.006881423429 225.837987031565
"3606" 721 469.945622014284 294.118924414573 484.220289975527 257.91149537696
"3607" 721.2 463.420022131844 335.246867342001 469.826748579565 293.190720013746
"3608" 721.4 460.472258999393 370.851569306076 464.357641992739 331.350619968611
"3609" 721.6 465.695811096258 403.993024000997 461.870660992165 365.246511770089
"3610" 721.8 476.567976200102 440.834852953018 464.19252318028 398.72614536381
"3611" 722 478.929842884369 478.512467014216 473.861590538733 433.620954075956
"3612" 722.2 478.773959124267 515.692393010712 480.038939497808 476.109537920439
"3613" 722.4 473.803804789041 555.539488305315 478.701006907767 515.144014438253
"3614" 722.6 463.501079444099 592.778824987225 474.602061376715 555.296692300183
"3615" 722.8 463.704816545578 617.210032513141 468.38848345851 585.860881375138
"3616" 723 485.978793477622 621.551125549426 468.640168284042 591.107558224262
"3617" 723.2 507.224588439353 609.274829258283 472.410696502249 603.243262541596
"3618" 723.4 536.239591909047 598.985289255188 495.466086825415 612.394567435024
"3619" 723.6 556.197019479761 584.525095128065 512.495503612857 597.96514365681
"3620" 723.8 577.521930033448 562.074971970598 544.55263525052 586.486565134547
"3621" 724 593.464430933504 526.140568172011 577.390901202977 565.061805453733
"3622" 724.2 603.277507661918 495.669883505485 592.794683771366 532.569508965027
"3623" 724.4 609.593229798955 457.592845316466 603.769942689282 496.538216829719
"3624" 724.6 610.152756129464 419.001731794047 607.450000558075 458.42708503834
"3625" 724.8 612.412008867601 376.193251768696 610.12921727969 418.814391116922
"3626" 725 604.100626716987 338.243422868438 612.707174265208 377.717783734471
"3627" 725.2 582.561154405497 302.038409773882 601.108753908686 337.75110035544
"3628" 725.4 556.288976928135 269.808305515238 581.619858938414 300.265940021367
"3629" 725.6 528.05231340039 236.333964223853 556.246539035655 266.905697916935
"3630" 725.8 498.416093508561 207.315010992032 526.543010287591 237.372879913904
"3631" 726 468.640588169375 173.873258783929 496.833474461668 205.368614446668
"3632" 726.2 442.547616328538 144.399537258577 467.162542329081 176.244202495798
"3633" 726.4 433.485070390535 120.719511668757 440.057587051838 151.348636639235
"3634" 726.6 444.519286279899 98.4080283797044 433.600974827975 130.999528887883
"3635" 726.8 461.532374522675 86.6107445912429 439.282887165929 115.721880635419
"3636" 727 478.827859878723 74.2700362458634 453.118362677273 99.4614777630031
"3637" 727.2 493.857516655979 67.8641338764368 464.59785211996 89.8714155611775
"3638" 727.4 490.910204115305 69.0895881170153 474.610663940563 88.0480467538621
"3639" 727.6 478.915949483972 70.4337531420259 479.112647173597 88.5401275165954
"3640" 727.8 465.020630982133 81.6589090685215 487.150832981573 89.3537870642305
"3641" 728 435.200395839972 100.208443221967 477.569573834408 87.3714088045613
"3642" 728.2 428.471676766915 121.043809101568 457.519105828183 100.628336183658
"3643" 728.4 416.798847669148 149.402019044018 438.43480647972 114.652939262469
"3644" 728.6 401.679518288497 178.075235332064 420.325030452605 142.17443456318
"3645" 728.8 386.483110447541 210.961159910861 404.88025429153 173.713366862799
"3646" 729 372.178508552486 247.911058056607 388.666526052545 207.849944841373
"3647" 729.2 365.027301389718 283.020112754985 374.241320760799 243.950658860687
"3648" 729.4 357.365833567935 323.982494366519 364.66908188429 282.160845750136
"3649" 729.6 346.986339988879 360.003367568178 359.721803293457 320.498625141447
"3650" 729.8 344.613927843584 397.021327028509 349.114680901341 353.887628329842
"3651" 730 352.1082506886 434.53227429931 343.38148871195 394.729023456053
"3652" 730.2 373.15947807969 469.298908922872 352.020065849074 432.80328997782
"3653" 730.4 391.551718542332 508.718278294388 373.341055754436 466.30495165903
"3654" 730.6 406.101256237789 541.947389189332 392.251472550355 505.70377450703
"3655" 730.8 427.538770457564 580.830447528419 404.886468732846 542.870306819382
"3656" 731 452.435120810974 611.058869789245 426.210797820389 577.335571606702
"3657" 731.2 475.670036608524 623.399928163218 444.790171446346 603.015095007983
"3658" 731.4 512.337484103913 616.033025388475 469.160550716186 620.034647053729
"3659" 731.6 545.173608924969 605.504693643221 504.687891026388 620.833463590715
"3660" 731.8 576.580883651597 601.394040006853 536.59695768716 606.451858480824
"3661" 732 612.819489151699 589.205479700923 573.493591227972 596.511867961148
"3662" 732.2 648.754567029365 572.408331535944 613.389212152025 585.502263639164
"3663" 732.4 683.525754530856 543.92805504795 649.915512081076 569.749669891007
"3664" 732.6 708.023614459942 512.511513474318 682.446412946639 542.932304686818
"3665" 732.8 731.138778210248 474.312257495182 709.657973690662 512.054517311588
"3666" 733 747.379600127322 436.599886781335 730.388839418755 475.075607444621
"3667" 733.2 762.925898989586 399.314596934561 748.817258825013 436.470571056482
"3668" 733.4 776.516970336345 360.181345952472 762.944440875195 399.76687948478
"3669" 733.6 782.898838216567 318.340565748524 776.148866357046 358.065187920865
"3670" 733.8 789.466708160305 274.861798743689 784.031684299754 314.400062284699
"3671" 734 794.730150792774 231.320587658725 788.586843791276 271.025924619595
"3672" 734.2 798.747828381471 187.901577770361 792.093393999999 231.532657126057
"3673" 734.4 799.179587696265 147.979219920401 795.388288341663 187.500777478343
"3674" 734.6 791.278587163633 107.639074267578 798.196234293805 148.627174852226
"3675" 734.8 779.435643139658 75.8719828406643 792.797016891579 112.992596214755
"3676" 735 745.623133080077 61.4206136240409 779.935003558682 80.4866165830626
"3677" 735.2 706.225933322175 54.913108759169 753.832105673773 58.3594336764522
"3678" 735.4 672.227543619516 46.1361666914801 720.864056370362 54.8562401956712
"3679" 735.6 647.719883176151 35.5665555051589 687.926139592549 58.6215967586837
"3680" 735.8 617.39127961048 34.4995990672784 653.336798968921 44.1739109049346
"3681" 736 573.606598115777 44.4371454950445 610.570223500167 33.2094423873835
"3682" 736.2 538.159551795989 58.5853755533499 572.514602761473 43.3647744512305
"3683" 736.4 506.002199766253 72.5087231068742 540.780670183339 59.5098775196896
"3684" 736.6 466.17912182296 82.5805818519278 502.943763439235 71.4567535801513
"3685" 736.8 433.866061983454 104.945241916201 467.245938185456 85.1594677116538
"3686" 737 420.850654050607 140.312350206828 439.159675517221 103.743293861885
"3687" 737.2 405.534408098716 169.359328038536 423.002955196137 130.820202413539
"3688" 737.4 384.322931556775 197.249349445604 413.293288470126 170.906588865833
"3689" 737.6 354.754662577903 213.6937129514 389.828622142738 198.671294330782
"3690" 737.8 349.084392452604 226.975135432541 375.349277897398 207.763739694649
"3691" 738 361.753174642943 241.567607031426 372.305120742455 208.404625009406
"3692" 738.2 372.904104986645 272.718835014373 359.670115792378 225.685218583748
"3693" 738.4 380.411877532086 298.969011981409 370.25849502552 249.52810436824
"3694" 738.6 390.052776493481 321.022154095729 381.661806364571 283.971195218073
"3695" 738.8 402.972009036414 350.591345616426 389.85123480188 311.361397061392
"3696" 739 415.790484702443 384.600478156806 402.271309129383 346.806259606721
"3697" 739.2 427.520833475105 424.539397247769 416.024054450754 384.15249728062
"3698" 739.4 439.921974647282 461.069345847253 427.507707258118 421.674004323345
"3699" 739.6 447.512506516958 500.796844907532 439.405264825347 462.324769538675
"3700" 739.8 455.493313379716 543.606161618623 446.900646311005 501.236952233556
"3701" 740 461.725978382934 582.819391326158 454.978392468872 543.027050000137
"3702" 740.2 479.115596120663 618.915672359895 460.742790416004 579.678789179302
"3703" 740.4 501.285260123305 638.560131552716 475.703367155018 610.374560764539
"3704" 740.6 537.344826050843 646.831253550878 495.752527896028 632.657963015142
"3705" 740.8 578.157405069214 658.732490768094 533.87556328735 644.868842600781
"3706" 741 612.28369708646 664.347576561581 573.948861995345 656.012771216544
"3707" 741.2 653.812379449056 667.310141917724 611.674748514489 664.290846850586
"3708" 741.4 694.759878693474 660.720080857084 652.32814500062 665.955788422931
"3709" 741.6 729.731708665191 646.333810598493 691.379930853322 660.243652391582
"3710" 741.8 764.535532179608 625.463557055004 727.87168859527 647.440362386159
"3711" 742 794.6344757103 597.410046554872 763.161493206935 623.748372060004
"3712" 742.2 820.170373063145 562.577509026407 794.28080070356 598.999660385516
"3713" 742.4 842.044871760495 529.635409676052 820.123479488758 566.079301233913
"3714" 742.6 864.629213361495 491.305174420534 842.630909846072 530.807514026901
"3715" 742.8 886.072424437808 454.31804590324 864.000877152272 493.739062517294
"3716" 743 904.892783805598 419.788936760146 885.541101242419 456.80488734501
"3717" 743.2 917.14283235825 379.961863787609 904.299863164189 419.598108549307
"3718" 743.4 918.898601538967 335.055557714426 918.677922455546 379.13148157171
"3719" 743.6 921.830046437572 298.933870068412 920.089936039028 338.497608200103
"3720" 743.8 916.906895351656 261.983834890585 918.548668242073 302.692404478923
"3721" 744 909.303684831537 217.371480531438 916.709809265391 263.202757365968
"3722" 744.2 896.543814815397 177.696327250091 909.590870361708 220.998109799033
"3723" 744.4 877.559763439404 144.353751573971 896.037726568562 180.868374803827
"3724" 744.6 855.236717905743 114.727897240371 878.456217433915 147.568088033551
"3725" 744.8 822.624866801897 87.9686799714355 858.607060779018 116.035273657431
"3726" 745 791.205738789531 68.2990476199865 830.277551673199 88.092409198403
"3727" 745.2 758.178360958757 58.3672603962012 795.687427806736 74.6448882389885
"3728" 745.4 719.191258127457 48.0120838273399 760.122894691894 58.9544365266357
"3729" 745.6 680.76392396885 41.569217921119 720.32801243945 46.3987430423412
"3730" 745.8 640.345718445637 35.701033987184 679.724203261522 41.1768954265828
"3731" 746 595.564261476912 36.1916434665739 638.104296241442 36.3997199602714
"3732" 746.2 554.88588150979 45.5635231810288 597.856574225383 35.793858371206
"3733" 746.4 517.829864956586 56.1090170109976 553.356228522977 43.4725234292923
"3734" 746.6 483.210567718261 72.3024539677496 519.355045125052 54.9679379903367
"3735" 746.8 449.097748314904 90.7915723930314 483.923855908103 71.4644284593938
"3736" 747 426.468053330527 117.332391607326 453.150688924192 89.2835787443057
"3737" 747.2 409.028368165525 158.014438933561 426.199747271008 116.034852328562
"3738" 747.4 387.105362189112 185.858132847539 411.014628251097 151.671207191527
"3739" 747.6 367.18632057005 213.463432791347 396.530386713647 182.590877190112
"3740" 747.8 347.306626363903 246.226858649666 369.159441080304 212.753558089981
"3741" 748 334.346571065876 275.342417185209 350.691993087071 239.185814036405
"3742" 748.2 328.630563962321 311.79662842918 338.797865551336 271.396878829429
"3743" 748.4 322.79186201258 350.973092686251 329.489651177329 308.528716225
"3744" 748.6 324.017845917265 390.700695728579 320.844689681402 346.36478751854
"3745" 748.8 324.995460081128 429.635016592125 322.263110887397 386.203050775937
"3746" 749 337.853164624982 464.64627744812 323.499219933017 425.580667855434
"3747" 749.2 362.022615040553 493.896021541692 334.955672192257 458.868330891216
"3748" 749.4 381.228223974234 527.152275661737 358.46519498856 488.847920696231
"3749" 749.6 399.598796152469 559.863064910947 381.806623983984 523.462344455501
"3750" 749.8 420.990285349156 589.166016752708 400.274490510643 555.521734116858
"3751" 750 444.748623241834 609.432353949175 415.306362517502 583.704889779501
"3752" 750.2 476.76024597026 629.535773861533 442.16812223136 605.870864785227
"3753" 750.4 508.980942370895 641.282212173717 469.814519850529 623.232270531249
"3754" 750.6 546.248521612995 654.186815149412 502.540021730234 640.480971033239
"3755" 750.8 581.762446836098 655.871075543583 542.040462506164 652.316006651041
"3756" 751 620.193409969762 653.272372167466 579.454939532966 656.180946243331
"3757" 751.2 658.546238493573 643.075616778224 619.786866474835 652.259172177323
"3758" 751.4 696.236913079476 628.593320966465 657.560505646567 641.818966721655
"3759" 751.6 733.163989246278 609.605944065001 695.034514819874 628.799848619506
"3760" 751.8 764.48462185987 587.436809268022 729.555856226104 610.484279019823
"3761" 752 792.497370437294 560.420533344375 761.261702399901 589.015637147516
"3762" 752.2 819.386917736593 532.114157325239 790.995920855561 562.053991957858
"3763" 752.4 839.691625349234 499.005045877178 818.582661945803 532.703300237031
"3764" 752.6 857.298191840404 458.088516643122 839.175295440846 500.537325958749
"3765" 752.8 875.993552925359 422.041034302996 854.368128407685 464.317633057868
"3766" 753 890.466518866592 388.157969393371 873.313752880103 425.852809095707
"3767" 753.2 905.404160022804 351.452055622879 889.812874818914 388.370328629059
"3768" 753.4 915.937324260852 309.536872607835 905.756204721633 352.003845235712
"3769" 753.6 925.543382492118 270.459040969986 915.87422579665 312.949978742571
"3770" 753.8 933.230672770688 232.435726984356 924.570640858558 272.850060040058
"3771" 754 921.824305141832 201.061459077712 932.843640154847 240.535618365201
"3772" 754.2 905.533697692537 168.605461984566 928.700198461066 208.67758715936
"3773" 754.4 886.552941596266 145.585969621615 909.723439014484 176.927087418888
"3774" 754.6 862.869527959775 118.089967266757 889.87102209311 149.970943285338
"3775" 754.8 830.751833759467 91.4630605021787 865.192588784 118.899124223681
"3776" 755 799.569930892288 72.5882394929283 832.246635547647 95.0275486865221
"3777" 755.2 763.346118563264 55.6354832614622 799.600258281272 74.7685480448919
"3778" 755.4 724.337853688122 46.4943804057423 767.359885402537 59.1874973816336
"3779" 755.6 683.42291981426 35.9174927565838 727.988439481402 49.3382401236516
"3780" 755.8 647.527362393314 30.5986804421791 688.831560205982 40.0332138031071
"3781" 756 605.921954135706 31.5639493720687 649.423204590436 31.653756430295
"3782" 756.2 566.271742072835 37.1473337768449 608.411069226778 29.8409883850639
"3783" 756.4 531.650765437307 46.2188460474524 573.002166374039 38.3792554286091
"3784" 756.6 495.976818416301 59.1925155162053 533.396024372929 47.3604518078066
"3785" 756.8 460.012736880618 83.0225056628275 496.834463754593 61.398481280628
"3786" 757 432.916628958542 105.609116959564 464.433607466194 79.779171959651
"3787" 757.2 411.816590786782 137.066503239523 435.315838554996 103.931497999615
"3788" 757.4 386.677181409385 171.833015974739 414.236043262391 136.405026888093
"3789" 757.6 366.014383258966 196.142986870995 393.496095793509 169.146545816439
"3790" 757.8 344.189249879316 232.356180237062 366.953239312753 196.715818948278
"3791" 758 329.769336428649 266.174752847098 345.64494857356 231.245076076165
"3792" 758.2 324.647781754212 294.665253727873 333.67005238665 255.09090775385
"3793" 758.4 315.652678921699 335.441942524 323.802428431176 288.279490071006
"3794" 758.6 314.776476085881 357.501896054229 319.541285040707 319.633706845511
"3795" 758.8 309.94982266746 392.727763217364 315.349897888122 349.14963033526
"3796" 759 313.678254265115 425.005397277814 312.252371375519 385.000263506056
"3797" 759.2 324.354516656996 457.857771725064 314.193181601803 417.86756438005
"3798" 759.4 343.249189399744 495.451685904235 320.407894966132 450.284186703576
"3799" 759.6 358.461315533796 522.522115580886 339.879346264702 485.486288669956
"3800" 759.8 377.284365842954 549.753957452897 357.746269521638 515.812803134713
"3801" 760 397.240464685381 573.006249103431 371.376815399683 541.685206233649
"3802" 760.2 423.064899239953 600.151810841709 392.781524365357 568.856935669502
"3803" 760.4 449.035806310474 623.872949468748 417.022840931932 593.758937161903
"3804" 760.6 480.687685924019 646.109513139292 444.774461156142 617.384541792565
"3805" 760.8 508.60219058602 657.504662036521 474.471501209338 638.942907817709
"3806" 761 545.184316323542 672.709126446886 503.528710419483 654.508575054964
"3807" 761.2 581.226163739062 683.391333919961 539.745548903034 672.530829157034
"3808" 761.4 620.218340870308 685.077347278645 577.290742562007 682.011077507942
"3809" 761.6 659.469896282584 682.037931015885 617.833945434532 683.663994419957
"3810" 761.8 702.258742386676 679.937834320356 656.775657869843 681.960204085801
"3811" 762 733.902262652531 665.800965651958 695.680581992163 678.171471812514
"3812" 762.2 768.285759527857 644.695235265559 732.886416682867 669.105674309814
"3813" 762.4 803.206487198683 624.281737670296 764.583708112709 650.14366863081
"3814" 762.6 831.678568930704 604.284570772634 794.269260197936 622.365979431082
"3815" 762.8 861.44768833889 583.753414482609 827.812132867204 603.790584401608
"3816" 763 894.442490473212 559.784335765881 859.807527301804 585.578335262116
"3817" 763.2 910.189542676336 533.081086608834 885.770004091313 563.747051469895
"3818" 763.4 923.176071025112 495.634064364429 907.49278116142 538.493397916581
"3819" 763.6 938.022226881259 461.191123770262 923.148468586122 501.830491923996
"3820" 763.8 951.600920324705 427.290635409007 935.42216310076 462.963305066215
"3821" 764 961.030732411795 388.090691320886 952.023671252474 426.163577235225
"3822" 764.2 965.539435037411 348.162917956668 962.342103923355 387.87010824992
"3823" 764.4 958.293198852931 306.481410863713 966.363537291329 352.308615162116
"3824" 764.6 945.987065818694 268.421144128665 962.174819938518 314.883337087515
"3825" 764.8 938.455052003524 233.923780393368 948.94868959771 275.381262457658
"3826" 765 925.388811299764 204.350478355801 939.301435859127 243.377646310684
"3827" 765.2 906.313611643873 167.059865255478 925.545916796038 206.796459417707
"3828" 765.4 882.089540810779 135.786561435246 908.758195497194 167.74264708674
"3829" 765.6 856.079739658703 108.140435646022 884.204644753601 136.282115440373
"3830" 765.8 820.887593489173 84.352134132386 856.795699245264 109.243287208407
"3831" 766 786.519850293856 62.5515195171254 822.495437631487 86.5116831828093
"3832" 766.2 750.635063505045 51.4391999763217 785.806522668909 67.9876177694971
"3833" 766.4 707.457881543515 43.8281465706779 749.450030218453 51.5747604902312
"3834" 766.6 664.928522506892 33.9514746732398 711.345890186122 43.5346151504749
"3835" 766.8 630.373072206708 32.4536423260319 669.598792366562 38.5913452446611
"3836" 767 590.185256338014 34.4671524306067 633.715429682554 33.3860527769865
"3837" 767.2 550.1225815297 42.4907386063878 591.296306452722 35.254182542276
"3838" 767.4 510.54958762067 57.5038879320751 550.454623087047 42.4272167780676
"3839" 767.6 475.188322200231 70.210807152447 510.962314834832 55.2388694772702
"3840" 767.8 441.580098877666 94.0870341918949 478.64134223548 70.6581267353384
"3841" 768 424.84868313192 119.365712204536 448.738219666921 91.1385173271606
"3842" 768.2 400.505068491599 152.489145730519 428.154207505201 116.322095357837
"3843" 768.4 376.202155308453 176.790178933331 404.533686641276 147.727159512164
"3844" 768.6 357.74866784525 205.122812158099 384.221458336692 173.559153940118
"3845" 768.8 339.267868038983 236.482959694729 360.776113725285 201.404451094911
"3846" 769 329.08237849753 269.397909264426 341.089082410251 231.213317392265
"3847" 769.2 323.077466045047 300.994231210607 328.833006740688 263.002049797965
"3848" 769.4 317.709310858792 337.889472783365 324.730709162541 294.045088726691
"3849" 769.6 315.407836915628 377.110595944556 316.50520329353 331.550308520529
"3850" 769.8 315.188231886429 412.287555703671 314.242290691018 371.788587640868
"3851" 770 320.034942256509 450.580525016017 315.731321441166 410.644886844388
"3852" 770.2 340.489172023132 481.234388720667 319.189647648515 442.165674622286
"3853" 770.4 357.686493589526 510.954198561467 336.693242650615 475.555115462247
"3854" 770.6 374.670507971675 544.027823312192 354.803711369968 506.149102048161
"3855" 770.8 397.669905347017 574.391855399672 373.348101559499 539.418611089467
"3856" 771 428.916850958577 596.162446095012 395.357968116055 569.835424539012
"3857" 771.2 459.014267818229 619.754007976666 425.4027990963 593.105279367588
"3858" 771.4 494.640920105266 640.925993136694 454.560619746478 616.575720359623
"3859" 771.6 528.788374685415 655.594583250704 488.530260189808 637.943443037123
"3860" 771.8 562.338777289418 673.58294350606 526.366379869063 651.683931661209
"3861" 772 600.045377214695 686.246012339922 562.860092384563 669.534470471381
"3862" 772.2 634.51390281705 687.786549239682 594.493451712012 682.881513221515
"3863" 772.4 672.321078680879 689.419445208031 633.068974452722 688.666580701772
"3864" 772.6 702.055153444402 681.847247986431 663.783683645174 688.744057560737
"3865" 772.8 716.715349613313 678.392725340251 677.332647058414 688.443739961791
"3866" 773 732.607148260563 671.709662377966 694.105479342785 684.846908619884
"3867" 773.2 740.113874635253 670.430969638761 704.604555751646 680.199034132687
"3868" 773.4 741.121133741849 670.663775259556 705.081337572585 679.195957545081
"3869" 773.6 752.152737736906 665.598373536376 711.983408187489 676.927015462098
"3870" 773.8 762.901454443234 660.91613242392 726.970392496533 674.542359731221
"3871" 774 775.086363421852 656.297871117977 740.332372576698 671.344595632102
"3872" 774.2 786.002690421406 646.621457403855 752.263431015747 666.710618478994
"3873" 774.4 802.427846690123 625.410786216909 767.213956274251 658.43040952023
"3874" 774.6 816.130734489771 606.174908966212 790.382069441767 640.003724220002
"3875" 774.8 826.856736268889 585.565224160203 805.183132612279 620.245126425352
"3876" 775 838.593809198458 552.510705240172 822.66906282452 591.470126784082
"3877" 775.2 849.924335772555 517.008463008347 838.612649316038 555.833764593418
"3878" 775.4 859.325891993526 479.312341636169 848.885496416598 518.111842299054
"3879" 775.6 868.142346419795 437.684791804695 858.824940931958 480.979933136041
"3880" 775.8 872.563306181619 397.904919087592 862.791034430104 444.734725364372
"3881" 776 871.92520210427 362.097813240467 876.095195706117 413.554607001118
"3882" 776.2 871.892101019132 337.69908225853 870.858804331753 376.973592614886
"3883" 776.4 872.33313257943 297.354829879135 870.388401196467 337.255696596237
"3884" 776.6 869.099032482679 257.941185030257 870.848489737761 296.698915028843
"3885" 776.8 866.352091939979 215.800082118692 869.918218984285 255.325078985183
"3886" 777 865.014584257688 179.789901554452 868.138422906151 218.70842732365
"3887" 777.2 861.417964071185 138.693717997532 865.900739290106 180.334275902604
"3888" 777.4 844.833827529754 106.101432766238 860.831948241866 140.167578033599
"3889" 777.6 811.730428453222 85.1500205807989 845.829799264204 109.068219161431
"3890" 777.8 777.604605855284 63.4195173599046 814.823748055157 84.9044762086716
"3891" 778 744.25222006116 49.7573745224786 778.331758449509 68.8401385667335
"3892" 778.2 701.002308857118 43.3633442944418 743.751014795925 50.7496364609999
"3893" 778.4 661.355721688968 35.5104301468253 700.565634857603 43.8248537918037
"3894" 778.6 622.289587642565 31.9471459567893 661.352797904526 39.6347135335154
"3895" 778.8 584.031812402071 35.498633529782 623.684822876663 31.8367865413126
"3896" 779 540.429298001695 43.6487871782245 584.393084057161 34.674279520647
"3897" 779.2 503.729594347199 55.7657084926744 544.053921152327 44.0918834623909
"3898" 779.4 468.260530302074 76.2447274398275 506.581922852156 54.1273625984762
"3899" 779.6 435.859794268318 98.2203923129076 466.607108477498 76.1647443823815
"3900" 779.8 415.778900424524 130.124548556632 441.594901488485 98.4907776362515
"3901" 780 390.934140499387 159.148030748532 415.522644674184 126.475462989349
"3902" 780.2 364.974184673648 188.601532397691 390.043464270894 157.390924612223
"3903" 780.4 339.756020832455 221.384245841636 365.451778510771 188.447963568456
"3904" 780.6 327.562487879922 252.050998698823 344.169015360079 216.171975732664
"3905" 780.8 323.918718218442 286.923084709724 330.328776999569 246.989744380686
"3906" 781 319.574958858695 326.13776685367 323.736263782509 282.844229889477
"3907" 781.2 316.67221427948 361.020005848361 323.857328847592 322.376941933433
"3908" 781.4 314.17906108744 399.978452403888 316.85579265136 359.697101001306
"3909" 781.6 316.075663093297 433.987719093136 314.980362967731 393.665319595758
"3910" 781.8 331.191298269412 464.312569782377 316.07593231738 428.14122679647
"3911" 782 350.400805145868 502.160124996676 330.023680764962 460.937156973142
"3912" 782.2 365.621305936322 535.438295394945 346.78424572802 497.8563015177
"3913" 782.4 384.138703813134 557.128749055424 357.786413507248 523.181133211463
"3914" 782.6 409.13090202388 584.876293328178 374.707795604447 551.267647061441
"3915" 782.8 428.193033044492 605.771243492504 401.866633371157 577.828816255858
"3916" 783 453.393569452558 627.024745610911 425.66384495439 597.860879978447
"3917" 783.2 484.5957610038 649.014225863081 451.797583148655 623.372837820398
"3918" 783.4 519.233469959366 664.451515690631 480.547816427963 645.783027793674
"3919" 783.6 555.244972029096 680.466760323442 517.487060033914 664.655153408692
"3920" 783.8 594.67210875992 687.637569442175 552.260292839572 676.032656985176
"3921" 784 624.697685128673 685.662778774957 583.22259375945 684.682409627317
"3922" 784.2 662.559549103305 679.345535115797 620.910481557674 686.34378242005
"3923" 784.4 701.093453782353 675.223867496762 660.044191250232 679.91998605613
"3924" 784.6 721.835326043346 671.655412544062 684.144887189902 677.493420597051
"3925" 784.8 726.251163901524 664.100617653081 688.311778726076 676.159168132397
"3926" 785 744.114322796618 649.916398496719 703.991841581317 672.957647732858
"3927" 785.2 769.654831723981 633.904952885533 731.646924480965 657.959411804607
"3928" 785.4 797.249993042715 615.60383198846 762.615861635618 637.076101996039
"3929" 785.6 825.440388012935 592.365178905237 793.395457389706 618.229273239779
"3930" 785.8 857.05309137015 568.288441192776 824.767227934307 595.967210742381
"3931" 786 884.964245230042 548.522304851419 853.148408116567 570.443186011343
"3932" 786.2 914.253762438007 523.821962092524 883.097721375498 549.333900717743
"3933" 786.4 931.275883778476 499.972542991007 906.409760991846 529.256310913519
"3934" 786.6 939.764014146909 465.968000998991 924.641236057683 507.627050998001
"3935" 786.8 951.466769142419 431.01278469568 938.873721475691 471.787949273479
"3936" 787 961.130565714262 397.187170869431 948.402772585984 437.902142228836
"3937" 787.2 965.712211103198 364.360976767313 960.087807996345 403.578345421098
"3938" 787.4 964.319968243584 324.39513858075 964.741473624914 365.926599217067
"3939" 787.6 958.048318243667 293.054463565784 964.360478477531 330.830535047229
"3940" 787.8 944.004631596046 253.678441123526 958.367552185421 296.88884273706
"3941" 788 935.435037511007 219.068719586989 946.097954823536 262.493387189552
"3942" 788.2 920.394282851306 186.878556383511 930.945379105343 223.765268621967
"3943" 788.4 897.616876702349 154.050569202497 921.282657776024 189.818806495445
"3944" 788.6 870.065766257869 124.725832123462 897.734768004257 156.137589236168
"3945" 788.8 844.226195968117 101.680334308255 872.238832435731 127.444287838875
"3946" 789 809.543208539275 76.2050244648573 841.916341877753 104.026922365736
"3947" 789.2 774.896994786244 57.8251888613241 809.691423065794 78.4397183879386
"3948" 789.4 736.176246561927 43.0441986052359 773.991211742351 57.7712100825233
"3949" 789.6 699.25157520125 34.9913088656463 738.32313726121 44.4421842975263
"3950" 789.8 659.049879898655 29.5823168366248 701.456260647802 34.5015686420452
"3951" 790 620.174494995759 29.0268793043099 659.719318019283 30.7179775059421
"3952" 790.2 578.029223739956 35.1242457777916 619.912997560344 29.545330739869
"3953" 790.4 542.365226481702 44.7671983269206 579.682283761355 35.9185642604123
"3954" 790.6 504.578289251507 56.1838254342155 543.103517940202 46.3320388666035
"3955" 790.8 469.38508984982 76.3188589170559 504.338382593268 56.3270749561158
"3956" 791 438.133585202763 96.9928270440387 470.982709327485 73.8928112734682
"3957" 791.2 415.605184588491 124.740393898426 441.209002385053 94.4404411215336
"3958" 791.4 394.088649994107 158.79237714714 414.439902732219 120.397339150274
"3959" 791.6 371.42770375215 186.399540345635 393.404604240231 153.756679561309
"3960" 791.8 348.532215777619 215.962091904545 377.793019914946 183.57485761829
"3961" 792 342.229817642198 223.741082151119 361.187715154031 202.520292694025
"3962" 792.2 350.401700492375 234.157738353458 362.496942104092 202.359297367035
"3963" 792.4 354.182605381746 262.589585300178 354.703046586118 215.230105738375
"3964" 792.6 351.106599371868 289.633836241284 351.261513399181 245.263877196322
"3965" 792.8 349.432032609089 315.033775907611 352.260183954189 275.690544031277
"3966" 793 350.16693100458 350.103906033806 351.133388155499 309.227725226015
"3967" 793.2 344.574752763902 389.103320722936 349.872132543038 346.017514528287
"3968" 793.4 337.49994432921 422.355552627771 346.640362170732 385.2083215338
"3969" 793.6 325.403885473538 448.940808682157 337.845195532511 415.322106535381
"3970" 793.8 335.207064196606 451.278546921238 338.411663533489 415.326113173569
"3971" 794 346.857238192805 476.360289629233 335.455559229814 422.835786588413
"3972" 794.2 353.954466491002 496.885003507791 338.768099976207 446.546261667299
"3973" 794.4 357.314040364264 509.755126659751 351.907078553557 471.034018783278
"3974" 794.6 371.145907163422 529.450249932398 357.603111387256 491.549600263615
"3975" 794.8 395.254060662231 553.659075157165 367.589100489811 520.310876717923
"3976" 795 421.380665286995 579.73931507829 392.408837370286 549.244868895594
"3977" 795.2 454.825931881662 603.32341088169 417.082264546627 573.069376285824
"3978" 795.4 481.4911838722 614.656371121973 447.186534831052 596.909386788747
"3979" 795.6 517.450081249001 624.465103428027 476.946924457115 611.3082228754
"3980" 795.8 554.422163228799 630.756605121457 512.649522408188 622.36184455236
"3981" 796 592.438198943443 628.400993423228 551.665802194766 630.691053999753
"3982" 796.2 632.195906985923 624.348230977528 591.420552515209 629.542358942552
"3983" 796.4 673.61413736791 615.078532627479 632.737494501846 623.203326106667
"3984" 796.6 710.8460300697 598.02917487835 669.397925344149 616.132393739066
"3985" 796.8 743.535980646031 578.476988435991 706.599720475267 598.246199194656
"3986" 797 774.199379867166 552.83261476335 742.679528873249 578.090499052882
"3987" 797.2 809.57632726587 525.352606750674 774.607887309166 553.918440949604
"3988" 797.4 835.2153484253 499.843038951563 805.030318796611 525.901479103795
"3989" 797.6 853.94221172331 464.338662909766 833.402823460537 500.337288807714
"3990" 797.8 874.343818092171 428.289315901036 854.15514113879 466.764953660746
"3991" 798 896.356175731199 397.535423496471 872.323295843851 431.18890515267
"3992" 798.2 918.955507549059 363.334648609096 895.963862548757 397.514065214966
"3993" 798.4 929.354305045804 328.04589757987 918.839114212882 366.995817911108
"3994" 798.6 934.302033653942 287.301206332456 930.137318561332 327.904172295661
"3995" 798.8 942.376321237399 252.098446148248 934.901332840385 289.707621347095
"3996" 799 927.888907261207 232.299908471843 938.94416197579 270.025630147989
"3997" 799.2 910.243339934826 198.595496512017 933.625313411481 239.229039631589
"3998" 799.4 893.933233852856 166.999913871228 912.026851703365 208.089221469618
"3999" 799.6 877.711409924791 135.740607693845 895.60405299054 172.100757643284
"4000" 799.8 850.771543974059 107.621476284112 879.962729676445 137.754435459102
"4001" 800 819.010348563139 82.4132442041333 855.487349908013 106.430334639634
"4002" 800.2 785.155301554592 62.4502130156159 820.280311572908 85.5648179390727
"4003" 800.4 748.020681198879 46.7187791394685 785.657281854662 64.7868229984269
"4004" 800.6 709.034196345492 38.6283156044791 749.757150183503 48.5411206990279
"4005" 800.8 668.418825992783 34.9211731511158 711.843045743126 38.2914813805312
"4006" 801 632.469719758073 32.8460538054026 671.628656393297 33.0944885700627
"4007" 801.2 592.387121293711 36.7792831721051 636.866301539006 33.1058449922111
"4008" 801.4 552.157499805613 45.4686241441422 597.968665823533 34.6522526945147
"4009" 801.6 520.266236566121 53.6703513858904 559.165663542886 45.502250862537
"4010" 801.8 480.670276426588 69.8332656469522 519.891530976452 56.4659876283183
"4011" 802 443.699945296422 89.268218704533 483.282550676526 69.1284832655094
"4012" 802.2 424.108603213036 116.907443284279 451.129457652227 86.4832454444441
"4013" 802.4 402.266513395858 151.30150983332 422.348213297739 111.711651010817
"4014" 802.6 377.483377986511 183.881837599453 403.926001287633 146.448460332673
"4015" 802.8 353.556554890348 210.99816858822 381.582509073506 182.160424016375
"4016" 803 334.012832509173 240.928545998855 356.603832079132 210.302117531592
"4017" 803.2 329.631128046604 276.578334682952 339.632799999002 237.028695083848
"4018" 803.4 323.092027449355 317.611075699591 329.153177654098 276.21337304641
"4019" 803.6 317.323290360057 355.291152822484 324.310148788714 315.452069282921
"4020" 803.8 315.152361796649 397.390710451893 317.022716820225 353.534733110311
"4021" 804 317.049901931107 433.965917037558 315.381190441342 394.234316504389
"4022" 804.2 331.115749211526 469.651601874528 318.674192055604 428.078724528398
"4023" 804.4 344.512076869301 506.041486866162 330.147889897542 465.335136836161
"4024" 804.6 364.868329505183 541.365245682458 343.324259761289 504.602160852699
"4025" 804.8 384.403846030487 569.82967019519 353.325228008593 531.243161129513
"4026" 805 382.40123187389 559.235332213341 355.608594299539 529.841473618845
"4027" 805.2 391.64315837035 566.61294146823 368.627450668884 526.734818352923
"4028" 805.4 400.382130527937 579.813656280931 387.169225597441 544.946680233351
"4029" 805.6 414.996726496949 596.48193430372 394.292591749651 562.962513415302
"4030" 805.8 437.739981943483 616.049215574444 410.012136570291 586.872365278115
"4031" 806 461.480978706678 634.903173844727 430.955440874916 610.228559964082
"4032" 806.2 489.298876449023 646.019785140309 452.020288913384 623.903893754362
"4033" 806.4 519.247246636868 657.800051147995 480.866047699189 640.469729584893
"4034" 806.6 550.937815930111 668.331006283515 509.25871107026 652.504268995022
"4035" 806.8 582.324563441983 673.763513727286 541.428333542402 664.469866665452
"4036" 807 612.158629634941 679.354950242533 572.430591916821 671.927226032082
"4037" 807.2 639.690064913695 685.095404217604 600.327351707055 677.267893290282
"4038" 807.4 665.899415390691 686.606966775413 626.024798167678 682.743751100055
"4039" 807.6 691.666723709207 681.829703532188 651.669961829926 685.169775199808
"4040" 807.8 699.245132581257 677.020547148307 662.547787243546 683.113739995947
"4041" 808 705.145251411725 676.643733032184 667.089153526423 682.294088338826
"4042" 808.2 709.980824984744 672.3873631297 671.451689029026 681.972203443173
"4043" 808.4 718.156410084509 664.115369465983 681.27627427172 680.210417201503
"4044" 808.6 723.085871105423 654.079510468625 691.893400393439 676.423030070931
"4045" 808.8 735.175813934514 641.055896378487 703.159530258469 668.789304972634
"4046" 809 750.100488345813 621.639166878956 720.858946728985 651.658638870222
"4047" 809.2 768.056539682989 597.585438225713 740.942245534141 630.389834903553
"4048" 809.4 784.015454089675 570.257839742824 763.230106754162 605.443340453545
"4049" 809.6 800.336681126706 541.407161094776 781.09810812613 579.200314998744
"4050" 809.8 815.47002897782 509.434919081488 797.503485156069 546.039909309064
"4051" 810 826.682589200223 472.012429784472 812.776735744385 511.654480219339
"4052" 810.2 839.216656008479 433.43370779717 827.202126259639 475.996990751764
"4053" 810.4 852.673838150163 402.749016939247 837.683457587301 439.502734784509
"4054" 810.6 862.104911338595 364.620206735086 851.362514127726 403.058054155589
"4055" 810.8 869.834446451243 324.068065425968 862.624847553538 365.010725942522
"4056" 811 873.93807467005 285.670242433287 870.023922542491 326.984377689642
"4057" 811.2 873.774248853931 245.572763576421 874.46463720763 285.3844121166
"4058" 811.4 874.933039972271 206.234575574229 873.875233049607 247.83108322543
"4059" 811.6 870.588786235571 172.701418909029 875.08431192967 212.606587389936
"4060" 811.8 866.4104897978 133.798149567506 872.774201321703 174.737616745732
"4061" 812 852.106105295978 116.061357757015 870.461593497117 148.217205355007
"4062" 812.2 823.702450735499 112.180590046437 862.485015251525 128.143728793225
"4063" 812.4 792.477305689504 107.392225282491 839.159977018891 110.688981075632
"4064" 812.6 760.702816088644 106.046290008472 807.782904268281 112.913600497501
"4065" 812.8 733.008740728678 106.274569749814 771.321442371121 111.995509731358
"4066" 813 699.418184987961 112.099043089485 738.797309509044 105.227167508609
"4067" 813.2 663.800769896283 117.640883341595 701.903164919994 109.082637585409
"4068" 813.4 626.217886935488 122.199824992766 666.07655401994 116.598049146437
"4069" 813.6 586.169606343855 121.156387246987 628.000062098477 122.612781351858
"4070" 813.8 549.4887992495 120.642748144896 589.052883286676 122.595438770375
"4071" 814 507.112757052764 122.422164777565 548.468477054144 119.884649731315
"4072" 814.2 467.464035848288 122.185313460475 507.132689879011 120.678018006007
"4073" 814.4 430.471316365932 123.057243330603 468.215963516599 120.784085462181
"4074" 814.6 420.582207696193 149.07305420977 456.320069487175 120.022418261619
"4075" 814.8 411.098481421928 181.428001655631 433.75075572192 128.361995392426
"4076" 815 410.535783619544 194.917856153561 409.573751396355 151.58382930685
"4077" 815.2 415.52940571336 205.098927633276 398.102482600967 182.978252880807
"4078" 815.4 433.249828462014 242.276467340535 413.033123294878 208.854785943015
"4079" 815.6 445.598161571602 280.279374455701 435.015814373587 240.712450917118
"4080" 815.8 458.567277297079 318.580702320887 447.010419106785 280.082324482865
"4081" 816 472.700803410427 359.122566995621 459.246074901396 320.672567915703
"4082" 816.2 488.110273786637 401.193793305971 472.068946683844 362.919734496385
"4083" 816.4 503.713922555673 440.577599168609 486.910766179721 403.70412471328
"4084" 816.6 517.398024510743 481.282815749608 503.709405614657 443.739008628285
"4085" 816.8 530.354552152493 518.330605923321 516.454900801006 480.431220126357
"4086" 817 541.221238131704 557.874213379765 529.476891050194 516.604636225523
"4087" 817.2 554.454044906094 596.142891221849 540.974905678096 555.106084335681
"4088" 817.4 568.45175040017 631.644577272144 554.857638466642 593.844745077548
"4089" 817.6 579.288233217164 672.700584679855 567.612682331552 632.277184148071
"4090" 817.8 599.07281107393 687.061050716902 576.171481450633 658.8133879117
"4091" 818 627.538448565177 681.679499726868 588.859954104831 675.082851320998
"4092" 818.2 660.287391472696 685.397379738669 614.985130375988 686.041122284947
"4093" 818.4 687.181033712293 679.593811906055 647.311466106024 678.624430686926
"4094" 818.6 706.786157763828 671.133047971078 670.137004397712 676.241590566588
"4095" 818.8 731.098377826163 663.338357264233 695.796868635338 674.178910528061
"4096" 819 753.302672145251 644.48057640881 719.581264764188 667.15581286705
"4097" 819.2 782.237513106789 621.089737910447 748.347450760833 649.833094189263
"4098" 819.4 805.562703962279 598.96002866711 776.112994686877 624.885153274836
"4099" 819.6 835.391828665979 576.061681927692 802.879035079637 601.014374349313
"4100" 819.8 869.426680561449 554.730698659143 834.287174052266 578.161700197269
"4101" 820 899.92611694678 532.700981234584 866.42929373491 556.348156567079
"4102" 820.2 926.22308260907 509.346156549013 896.058430878794 532.849269848129
"4103" 820.4 926.783979755803 486.585377336824 911.980880785099 520.039877142839
"4104" 820.6 916.542737525514 452.896456805274 923.133903512632 493.127400615138
"4105" 820.8 901.882223571568 420.561643615025 915.599642631071 459.629832456779
"4106" 821 885.508671157501 387.561887650312 902.662412134052 425.120538125911
"4107" 821.2 864.153530838325 359.780614352498 887.967098189305 392.007290259391
"4108" 821.4 838.109654778414 343.949331728918 870.133691165116 368.806539953364
"4109" 821.6 810.243433639141 323.612503668787 843.677437117193 345.962290436774
"4110" 821.8 776.645014856004 306.01453845735 814.634043527046 325.717055788948
"4111" 822 742.112503604915 298.77163281178 782.823430099038 308.271361570554
"4112" 822.2 703.361625169177 297.225270538587 744.200648668914 297.891453066315
"4113" 822.4 663.766608539661 291.247478261642 705.62942269785 296.764475978641
"4114" 822.6 626.854612342036 281.369439763771 667.421082094138 292.353896413179
"4115" 822.8 583.216603977639 276.658644080419 626.81969944242 283.075471331647
"4116" 823 548.832624542811 274.229291444772 587.786735533186 279.370572284687
"4117" 823.2 509.470435835663 268.674526624028 550.870470834345 273.277639616749
"4118" 823.4 472.306560004712 263.812238114621 511.775142029099 267.681546312855
"4119" 823.6 430.803993163353 253.291852709385 470.153753549952 265.617443581308
"4120" 823.8 390.584099877452 246.573662131521 429.939771887504 255.039145956888
"4121" 824 356.016519615042 252.942422835675 394.002980190652 247.363502651519
"4122" 824.2 345.762703186213 276.408807131614 365.39587284149 245.77097096785
"4123" 824.4 343.610841200566 310.13764763913 343.873047355249 268.103984804699
"4124" 824.6 352.83923729145 334.576721310122 340.783118673953 299.601712225526
"4125" 824.8 363.202431028696 365.738701630628 350.628326189152 326.611409459803
"4126" 825 382.546066760235 399.918445596244 362.540843296265 359.776781607224
"4127" 825.2 403.495765216844 430.973457502873 381.546487668729 393.93532470937
"4128" 825.4 428.015733906797 460.342436483865 402.563763427886 428.598765042739
"4129" 825.6 459.436462423145 487.640285888354 424.895489774054 456.997487382305
"4130" 825.8 492.655005791442 510.531770147528 454.224181296559 484.998975405782
"4131" 826 524.118247872374 526.585452352187 487.520438962072 507.703608400687
"4132" 826.2 557.868383547359 545.223002662724 521.512377215225 524.71841727929
"4133" 826.4 592.97888362977 562.547761861318 554.487192520261 541.600410804369
"4134" 826.6 625.587212737164 572.906921169617 586.552174296317 558.61918795259
"4135" 826.8 663.793464921781 583.534552199438 620.071373721363 572.280521483085
"4136" 827 700.540820468335 588.952196051205 658.051373088784 582.78461465408
"4137" 827.2 736.91003389511 593.739565946622 695.770299176627 586.690128835582
"4138" 827.4 774.40806698836 601.997207557288 731.469611978574 592.145727474242
"4139" 827.6 811.02839598056 603.806325692653 769.733396747026 600.804328042202
"4140" 827.8 845.678695714171 601.644009146458 802.935651733699 602.924063306186
"4141" 828 845.571016468064 602.560415087793 816.12579568488 600.673163174035
"4142" 828.2 839.119977175519 609.536623982059 810.997083206915 600.059637630382
"4143" 828.4 832.857736924658 608.851519726626 807.5833303118 599.526791785147
"4144" 828.6 836.226874531033 597.556352348455 808.932192056858 599.290883249877
"4145" 828.8 839.748258862882 575.811767133151 808.931775290288 598.019917004032
"4146" 829 844.100219164548 552.570152552864 822.675743026476 587.00612027562
"4147" 829.2 845.54035439599 530.58693329331 834.00888067036 569.655251983444
"4148" 829.4 843.975426172838 496.338116004157 841.602252559711 540.660109760289
"4149" 829.6 846.100895283669 465.956085072498 843.180295113866 505.021581874316
"4150" 829.8 841.793915308179 434.661156341964 844.762407243047 478.464756856718
"4151" 830 836.135792675017 402.893190989097 843.296510579187 443.276220498305
"4152" 830.2 826.356705874621 368.638904181286 836.249562221611 408.841549290613
"4153" 830.4 816.929919199973 336.08106319645 828.230761101585 375.741649556955
"4154" 830.6 808.244226727005 298.908200884792 818.124724823087 339.563917949141
"4155" 830.8 809.826262366728 264.787990278145 809.515533419605 305.522183279691
"4156" 831 812.232678783503 228.411163133845 808.348486951535 268.028183305673
"4157" 831.2 825.200587490086 193.481034123446 812.74434830159 233.91646472982
"4158" 831.4 844.437470030138 163.229069214055 825.030834364119 196.955078522847
"4159" 831.6 860.901240380807 137.463787630356 839.839025007494 169.90538174648
"4160" 831.8 864.968968860572 138.67964964366 841.926270350085 164.454618735735
"4161" 832 862.433567390221 144.037418357862 842.404066191829 166.032697945358
"4162" 832.2 852.620112472085 144.439945141578 844.629074360121 168.311581949878
"4163" 832.4 835.009345812258 144.270914024902 850.981184131146 166.82673411765
"4164" 832.6 810.480025686204 152.475486387086 843.853249882292 154.931058848716
"4165" 832.8 782.043726402325 164.154747607651 820.831629236575 155.394628291371
"4166" 833 753.585842296701 178.591438339201 790.507108016744 162.701926282067
"4167" 833.2 724.119035668956 195.404601450175 760.514089675583 174.588341005276
"4168" 833.4 694.895712180409 215.649288056199 733.016254369318 192.083452646981
"4169" 833.6 667.352728837375 235.514727820434 699.491191832057 213.449274784722
"4170" 833.8 640.928199843531 262.455044240197 670.732652373066 233.844915240453
"4171" 834 620.023125527592 291.632990066756 643.607542284706 259.021930087679
"4172" 834.2 594.856653835994 325.239780594819 622.273580960935 291.68971599546
"4173" 834.4 573.164412676616 358.951240146808 598.162478390835 323.296767392925
"4174" 834.6 556.162646036843 392.836393167453 573.733559064205 356.628694033584
"4175" 834.8 533.853604048633 433.326559758712 556.642470893196 393.305069330848
"4176" 835 521.269145166834 465.148323764419 537.711766121914 431.160428627979
"4177" 835.2 513.108343033622 504.05700048198 523.645953298329 463.716560158906
"4178" 835.4 507.837435096929 543.969564287886 514.059519628152 503.82511354642
"4179" 835.6 497.656940147659 580.828812944312 507.945775715588 541.346428688809
"4180" 835.8 494.322870808064 618.77178505612 498.81519540293 578.737502577801
"4181" 836 510.429240466647 645.438089276391 493.870886405126 612.457555014845
"4182" 836.2 541.848181876744 655.583440256685 505.585672245369 639.82759873021
"4183" 836.4 563.631505395938 671.884801932962 531.3835874814 655.565616725713
"4184" 836.6 568.817252480811 676.629600586687 553.236430432298 656.60340794371
"4185" 836.8 591.103123639888 678.723091673925 565.280131805971 660.008287924358
"4186" 837 622.001962700898 682.607375619178 584.082922430362 670.958839529414
"4187" 837.2 657.168331929296 682.273392038968 614.901723051305 680.361949138815
"4188" 837.4 690.825811101203 680.758849870952 651.141893000017 682.187079342218
"4189" 837.6 714.589217797441 668.217362475533 679.904777457216 681.013373106412
"4190" 837.8 741.373762701579 643.264832380465 706.786284899997 670.971919807049
"4191" 838 764.120248936344 618.415240454213 732.680856921837 646.249388064358
"4192" 838.2 787.092137294886 592.899229896328 760.816901236523 620.635285465371
"4193" 838.4 806.019635744384 557.375021941835 785.478492195978 593.806288768636
"4194" 838.6 828.497512066871 525.511093549325 807.036136241233 559.638608454824
"4195" 838.8 851.21643178884 500.2926996156 825.09467129373 530.05215818869
"4196" 839 882.112511370383 480.113902519639 850.75899571917 503.476587715769
"4197" 839.2 913.889077037116 464.051782436463 879.36736902961 481.563955373463
"4198" 839.4 937.706558689841 463.724607000013 902.626971275138 468.711898171952
"4199" 839.6 926.023126193286 468.597160793843 898.688096881676 469.935664722826
"4200" 839.8 926.733746212329 455.178598432634 901.567383655709 470.583405547497
"4201" 840 924.76602807863 426.274840165714 909.766219949131 467.739733999666
"4202" 840.2 915.571055618058 409.669278791329 924.59826119464 447.514070274437
"4203" 840.4 904.076025082364 391.992737368767 922.406658713619 428.54099078331
"4204" 840.6 886.930208568819 363.31188947302 907.582071488492 401.611292275554
"4205" 840.8 866.650704528021 334.901061872199 888.035210388971 367.71907893503
"4206" 841 839.878836967378 308.42080339339 869.195525432196 337.689663392289
"4207" 841.2 809.779646976823 286.758117290037 842.907031229581 308.949588144252
"4208" 841.4 777.562774916723 269.319541371545 812.891041086637 285.783068239073
"4209" 841.6 746.121041834067 253.310241440338 782.238394533659 272.920728724228
"4210" 841.8 709.18873921832 243.812870596365 748.306846556731 254.842158881609
"4211" 842 669.303033791673 245.733942113347 710.771491841702 242.325330770136
"4212" 842.2 629.198054584982 248.313958249229 674.284700071858 242.960272144629
"4213" 842.4 587.499830522232 257.423340762551 631.448314723378 247.057925420439
"4214" 842.6 552.846117608878 270.628929647013 587.428470850223 253.837294519832
"4215" 842.8 520.518457572421 289.802195613216 556.249537326712 270.189236195857
"4216" 843 480.913918678119 311.718604619065 517.074696337457 291.253041983403
"4217" 843.2 443.296546714401 329.472358358188 479.799253526754 311.657184818623
"4218" 843.4 405.270199337382 354.790475506072 440.74454196259 332.630847928175
"4219" 843.6 372.296433453086 382.292363007535 403.521748504351 354.116943719688
"4220" 843.8 340.334308481824 409.160348459927 370.660567050326 383.267928269658
"4221" 844 323.708503837034 432.308426136814 346.234277711757 402.789151595822
"4222" 844.2 333.427380204072 453.482804423328 332.450482743852 415.760024306369
"4223" 844.4 353.957347437513 482.279200909989 330.759322374256 442.596894351874
"4224" 844.6 372.780008423632 499.508326858272 344.704026753549 470.400514177403
"4225" 844.8 399.264848542407 528.721295309035 369.705892289585 494.110769072881
"4226" 845 422.49187736292 556.770275245628 396.384110840436 523.798895908217
"4227" 845.2 450.184401678861 584.382084980163 420.372381322796 553.641985169272
"4228" 845.4 480.780378577292 606.839490407797 446.826503914711 579.868675430215
"4229" 845.6 512.16828957292 633.772028133163 475.746043068424 605.065878628471
"4230" 845.8 538.885612679018 655.719857865363 508.320585612945 630.587204577292
"4231" 846 575.493895772618 675.121205229649 539.536687843621 653.369008826845
"4232" 846.2 607.629503584497 680.666965805921 570.368973419632 671.219203224049
"4233" 846.4 646.347840954839 671.943199471531 605.226648999881 680.482575197212
"4234" 846.6 685.0060575432 659.80934110342 645.028857693993 673.36206935484
"4235" 846.8 718.802449622111 651.239857717519 679.524627633962 660.994935450804
"4236" 847 756.763416434195 637.497648138931 718.25560975068 652.392916431475
"4237" 847.2 792.387830347555 619.81115197672 756.298692019048 639.283779025686
"4238" 847.4 828.916348257892 598.005896225402 791.101025328879 620.390580801096
"4239" 847.6 863.834053031156 579.132704566113 827.898716205056 595.625007677463
"4240" 847.8 888.69186921474 566.321410577959 855.695830198534 581.112857940105
"4241" 848 895.502371629926 539.380043742804 872.460873041035 572.472890938742
"4242" 848.2 906.498802029622 503.778966962678 892.915261353902 549.74867011946
"4243" 848.4 920.068938874008 478.740761656546 900.546026510071 515.228514078592
"4244" 848.6 933.178712555646 451.547215940586 912.424709666372 480.997593398313
"4245" 848.8 946.446396148045 420.401990814174 931.068166766441 454.667219760187
"4246" 849 960.307149901732 385.68023735143 946.521429229187 422.442060427843
"4247" 849.2 964.552340704278 356.549453737078 955.806392815479 392.861896492971
"4248" 849.4 963.908545308672 316.923854953246 964.680662648141 356.866946891077
"4249" 849.6 953.654251027019 286.550960409788 964.251306208031 328.364348442842
"4250" 849.8 941.441906185674 253.907593481284 954.501729144606 292.58712224775
"4251" 850 923.234365450899 220.837894106021 941.629487748555 256.74201700128
"4252" 850.2 902.156422034101 186.568407119513 924.975737219489 221.441292263929
"4253" 850.4 884.081065155919 153.498929201392 902.690479911966 188.85783914132
"4254" 850.6 862.744311111806 121.282067942397 882.988083199188 155.001337146825
"4255" 850.8 832.849507213023 92.7108057507481 862.636689576954 124.016782772022
"4256" 851 800.237048327892 73.2011241698433 833.414619820116 95.4205585084942
"4257" 851.2 762.730022356987 56.1995156983949 801.228155831749 73.0603156871705
"4258" 851.4 722.828105151514 40.5368374559512 762.631986564897 58.2887444889739
"4259" 851.6 684.08627148782 33.1902284874332 725.728079843617 41.2525760745059
"4260" 851.8 646.068525046896 30.7650403413605 684.987409048988 31.6975268403678
"4261" 852 604.169139877669 32.9416138837941 646.60994517551 31.0166268601987
"4262" 852.2 564.912335127717 40.2622640474953 604.41023021344 35.3851345540225
"4263" 852.4 524.654921944643 52.9069607351488 566.144318154641 39.2718466283728
"4264" 852.6 487.631934160953 68.2843436999512 528.572875050794 51.0359175164869
"4265" 852.8 456.284195845083 93.1173938121159 485.724517785145 67.4650010495089
"4266" 853 431.248747850607 114.916651166595 454.380461552576 87.0640523672188
"4267" 853.2 409.29649210037 146.323640664095 433.499615911733 110.563292591582
"4268" 853.4 384.087682932849 176.294586673838 411.308323295342 141.823606687203
"4269" 853.6 365.636744839813 199.410271680397 390.451855126836 170.738939597672
"4270" 853.8 339.399922944304 232.424648207865 366.935645969429 198.583823928213
"4271" 854 331.082574342862 263.674836520617 344.960902333366 228.453936309768
"4272" 854.2 324.271361292854 302.704412042969 332.748196692768 260.914308537316
"4273" 854.4 320.363243504691 343.943605686538 324.338068028435 300.083348787651
"4274" 854.6 316.245186680681 380.443658209262 320.219458840202 339.087279485352
"4275" 854.8 313.342829346315 421.674807268069 315.427175255711 380.511879984949
"4276" 855 325.245533800812 459.177905410741 316.534475012661 419.434627856105
"4277" 855.2 348.401168726819 488.915965296408 322.945905007767 450.844631655012
"4278" 855.4 370.050689131459 518.976001874377 340.752325431147 483.419750749956
"4279" 855.6 385.180594107471 543.444319577611 365.17347655515 509.484437880413
"4280" 855.8 405.4528190057 574.268848560916 383.105027561019 539.01726918115
"4281" 856 433.643610783477 603.728900935813 403.655060752143 574.395405070656
"4282" 856.2 463.389975985012 625.400939837349 431.127713615386 603.111087506704
"4283" 856.4 496.761714123904 648.374782242305 459.551913881463 623.332503777661
"4284" 856.6 532.254279381852 664.79435049151 493.72269905202 644.787088273353
"4285" 856.8 564.102968886728 679.219706812921 528.118316078056 661.406870376786
"4286" 857 594.754239593225 684.011970351307 555.536719266387 675.12896410592
"4287" 857.2 635.013756846907 685.63440493389 589.023530770247 683.923228348766
"4288" 857.4 669.126063408213 684.526522737668 628.412473806562 684.124794019235
"4289" 857.6 705.925773349795 677.912728756776 667.089324960692 680.733727836995
"4290" 857.8 734.254953843521 663.164300212383 694.949644697562 679.41455654516
"4291" 858 766.002439555788 653.325243292036 726.820216675968 666.998840942751
"4292" 858.2 795.836163888386 642.00705769175 756.930322191121 653.749411521381
"4293" 858.4 820.965440876478 627.648689158609 786.682544974804 646.422642929806
"4294" 858.6 844.78611485338 613.851318452263 811.054683408828 633.478975441933
"4295" 858.8 866.693003630252 591.88882529938 831.296774087078 619.386133202019
"4296" 859 889.298233171201 563.416063068955 860.7729186658 597.805254820616
"4297" 859.2 912.039050046347 537.603491735595 884.948368641818 568.634089260266
"4298" 859.4 921.878980364824 508.42294138087 904.336435361914 543.776185906135
"4299" 859.6 926.994552743457 466.990495139099 920.928918959161 510.815951531219
"4300" 859.8 929.525296805974 427.793597547923 926.707988561322 472.65840483329
"4301" 860 928.666125700053 395.091122478998 928.001603101579 433.511276519882
"4302" 860.2 936.967952494078 356.407300594494 930.12593275675 398.102469220364
"4303" 860.4 941.71470975529 320.441752134922 935.554055458543 359.632997646787
"4304" 860.6 938.421276881709 276.680816708914 940.680321732537 319.846420416342
"4305" 860.8 936.531615828391 234.030812009797 939.879292510786 280.370061291624
"4306" 861 927.267463098716 206.488324273143 935.84233776832 243.782518231223
"4307" 861.2 905.752104204128 168.514856972507 928.207895784638 205.783656558244
"4308" 861.4 882.490106732322 139.763445247482 907.628355092703 173.658046480391
"4309" 861.6 856.042643737954 112.52030142133 882.480022028839 142.353100581101
"4310" 861.8 821.734289196353 88.5581214836777 856.934151527862 113.720021438114
"4311" 862 786.827072912169 67.1782051900407 823.451178015692 90.6571781280009
"4312" 862.2 751.05873175636 54.8209919981113 789.294511845288 69.553460242836
"4313" 862.4 709.538080153548 46.4000912903588 750.71992008638 50.3004561339883
"4314" 862.6 673.226224850889 37.3232594047404 714.537381709387 44.549900090023
"4315" 862.8 638.114579495768 32.6966779878605 678.081054029012 37.8936643091
"4316" 863 594.987530988243 37.6079236790859 639.539296101552 30.6331728152274
"4317" 863.2 555.601656878753 42.2338056029615 597.192814657106 31.5220391807905
"4318" 863.4 520.395518615514 54.9026599076301 559.315404679557 39.507028239878
"4319" 863.6 481.867511106739 70.6032681413197 517.557357465225 52.9658088484741
"4320" 863.8 446.603426160342 92.9402692109366 482.852469359099 69.6284285639242
"4321" 864 424.381413382053 116.994995552263 451.67482658072 88.1773979179256
"4322" 864.2 403.687679145044 155.880622779802 423.726288405352 119.634601720538
"4323" 864.4 384.783180471205 189.920917848655 402.458457306079 152.754478091842
"4324" 864.6 361.77777974181 221.488276892087 386.138383704093 187.096381952468
"4325" 864.8 339.819564135342 253.094488891606 363.371857172865 221.873859365452
"4326" 865 328.308792075482 288.861199168215 344.291884684629 249.214944734587
"4327" 865.2 323.942500752789 326.19770093131 325.653502364879 283.385818968612
"4328" 865.4 318.274667035429 363.913860087174 320.876922084764 323.441815122146
"4329" 865.6 316.366710443657 400.506883298507 319.993346923631 359.339977072499
"4330" 865.8 321.789760181925 440.835715233884 317.712242639467 398.45954075071
"4331" 866 336.594688431402 473.876436593247 320.01395825067 438.007656677994
"4332" 866.2 353.806612131511 511.978482416187 334.346130324813 469.820379671647
"4333" 866.4 373.117403096122 544.552885683626 352.573688098048 507.170743809998
"4334" 866.6 397.326816620538 570.103324149219 371.835983570024 537.169620452825
"4335" 866.8 425.382445937071 599.435107040271 395.430072494081 567.991451804308
"4336" 867 456.156451824337 627.985969479817 423.955362523391 600.572852507426
"4337" 867.2 487.568530498608 642.219371421885 451.640999476737 622.411133520376
"4338" 867.4 526.339725506135 657.74207133271 486.067242066451 640.063573068952
"4339" 867.6 560.162181650536 671.890373830154 522.589177330297 653.374919549308
"4340" 867.8 593.978792395838 683.166097879199 556.763650628666 669.265433670656
"4341" 868 634.835013497978 687.805522321565 591.531684214289 681.974800567727
"4342" 868.2 667.424986483127 684.116187934232 629.281032539804 687.331981506208
"4343" 868.4 708.170957106928 675.992855600467 665.095724677097 682.323106242143
"4344" 868.6 741.668640010007 662.960956955198 704.088722140078 672.483701509006
"4345" 868.8 773.052524547234 651.685005512368 733.696751704048 664.83231887753
"4346" 869 811.593199246377 629.875372577407 773.818944841523 649.375338625949
"4347" 869.2 846.698685310829 611.435758849566 811.406785471395 632.824541182419
"4348" 869.4 872.326899036121 587.422997418746 839.450218969471 612.404869218202
"4349" 869.6 890.157841538727 562.622901772725 863.153355739557 592.185705312438
"4350" 869.8 914.08298339199 525.843018034116 890.614397579206 563.256350111935
"4351" 870 935.617619751325 488.901329675946 914.172746767902 525.475141190468
"4352" 870.2 951.928048142785 455.557045541299 932.806974685869 490.095128885899
"4353" 870.4 958.476136127933 423.056096825008 944.872258431834 466.043406899843
"4354" 870.6 963.868614009056 384.265650605778 956.547931343287 429.294469961552
"4355" 870.8 965.454235942711 354.51955712805 961.519153821804 392.939122938115
"4356" 871 956.875916137468 311.677752138508 964.64565285958 353.315828017364
"4357" 871.2 948.066342384401 281.831162579648 959.391143214952 321.860504651283
"4358" 871.4 933.503699105711 247.803992288021 948.846605233185 284.490510852006
"4359" 871.6 911.19295614575 212.457220890196 935.867501246066 251.62323583342
"4360" 871.8 887.905638130563 183.786808923788 915.361504058081 217.557957668349
"4361" 872 863.78371444885 155.823620169185 891.050730897739 188.007254324904
"4362" 872.2 834.636314387062 128.855115687375 866.400962934788 160.967061223137
"4363" 872.4 806.70211049757 108.039017363423 838.112788219341 134.475253144025
"4364" 872.6 773.053826692739 92.9865146406207 810.936393889864 114.062003988522
"4365" 872.8 736.937766383073 87.3063129706515 777.393829752695 95.3877747443921
"4366" 873 704.440550818733 89.3142941742154 743.066953220792 85.0039117787364
"4367" 873.2 664.094726988889 90.7135144329006 706.58486295318 87.4020112401512
"4368" 873.4 624.157644756419 97.5399117696343 668.773154009222 90.2360083379167
"4369" 873.6 589.034058635697 107.330040692774 630.234170123295 93.7644594475536
"4370" 873.8 553.879759770516 121.037630219026 594.793349896829 105.385550932543
"4371" 874 517.61902018424 134.443665709015 555.241204902597 123.20999500467
"4372" 874.2 482.512840042394 147.61697420021 519.625904117602 135.459960675523
"4373" 874.4 445.67297635753 165.510145566553 484.431558968192 147.169886500264
"4374" 874.6 407.440582496154 182.587344285718 447.406780097349 162.701970207369
"4375" 874.8 374.784461278276 198.137081140171 410.899153172263 181.535456849448
"4376" 875 365.736521450463 226.818239231078 389.340158506543 195.491610759281
"4377" 875.2 359.470401498456 265.08144970151 363.593285772782 219.873495129384
"4378" 875.4 360.756422025818 295.111094476485 354.908739603458 249.447730148084
"4379" 875.6 365.763616084493 324.57571608673 364.550338332773 282.59571636432
"4380" 875.8 371.250810298332 360.103846740465 364.752788852842 319.636084135636
"4381" 876 381.398040910534 396.035148463605 369.198298117554 357.616537535813
"4382" 876.2 395.977032876283 436.821633188478 379.799456348631 395.568913918881
"4383" 876.4 416.839598148415 470.212845629616 396.568232329968 432.669421882599
"4384" 876.6 439.011644933061 507.679054279506 416.777291797908 470.326938782283
"4385" 876.8 463.011492486937 539.251236860674 436.755430011072 503.538778320995
"4386" 877 487.237669380861 567.381703404094 458.84573071789 536.146335366288
"4387" 877.2 510.799598713267 599.884847928456 485.354120234471 565.761589750326
"4388" 877.4 538.001380128761 628.634410013529 509.786066626873 597.295298108386
"4389" 877.6 567.191675671161 656.407948635402 538.642393439365 627.870550430228
"4390" 877.8 588.621875648983 681.620808440731 563.964530730056 652.923404101854
"4391" 878 609.245680492211 674.855950231356 573.533295586462 659.984878911724
"4392" 878.2 641.652567010345 665.132774203467 596.696198726398 670.166007475467
"4393" 878.4 677.02713195054 655.320933233692 628.900255379129 664.824187511231
"4394" 878.6 703.352058283262 644.226886106244 663.289650443698 655.341412842263
"4395" 878.8 738.1571410764 630.600066171586 700.421112537916 643.23045655421
"4396" 879 776.80318358035 616.823856511732 736.81145958081 631.949456538131
"4397" 879.2 815.18715741452 600.930171809415 774.888593546205 615.480010590082
"4398" 879.4 851.257317929753 585.451851453004 813.551586628563 600.719540313211
"4399" 879.6 886.826417447353 564.835904302479 851.627648909905 584.846516716714
"4400" 879.8 901.840276006205 543.908947101814 877.262139984614 570.874207873185
"4401" 880 915.709244334405 507.319183842348 895.626612194401 550.848328618762
"4402" 880.2 935.566128218332 480.194143170213 908.450029045626 516.47971517405
"4403" 880.4 951.536261797312 452.440113899632 927.919048320657 483.047320760798
"4404" 880.6 957.796606875871 419.621979342871 947.969212359005 458.624918247956
"4405" 880.8 955.861842588241 380.165671821821 959.444357047786 422.402733185776
"4406" 881 952.926280147313 345.395505267731 955.91971107969 385.149115991237
"4407" 881.2 944.275980412212 308.137661928301 951.853712661587 350.293025926635
"4408" 881.4 938.040265591679 264.686647284223 943.472382110636 309.661790860343
"4409" 881.6 925.888754096933 230.736560086532 935.164595541422 270.126993296873
"4410" 881.8 907.852048107767 195.876175113683 926.963244878712 231.967508438284
"4411" 882 884.79664824313 164.339060260784 911.092367262308 196.362397770919
"4412" 882.2 862.663246794204 133.86248299922 885.61971680238 166.78726306205
"4413" 882.4 834.276694656047 106.959897732358 863.255360676259 135.925953933211
"4414" 882.6 806.564705179198 81.1384682404988 835.163957249798 108.053038901539
"4415" 882.8 775.084152127601 63.8084272373811 808.671274105029 85.3374215597858
"4416" 883 732.977324519043 55.591994595423 779.672099540087 63.9673095688124
"4417" 883.2 702.842044773569 53.06822169115 741.73387211611 56.6505869824221
"4418" 883.4 665.578686314337 54.1253477428499 706.607009611647 54.5972206613608
"4419" 883.6 625.717096275201 56.5376218264048 665.92665962059 52.8071582363513
"4420" 883.8 587.537417793222 66.6233312858657 629.969053926477 55.8470998336241
"4421" 884 549.33113704545 74.7660309777048 590.752126370954 62.8535644896663
"4422" 884.2 514.046377534261 83.9598501480838 554.691172577999 73.4309102567353
"4423" 884.4 476.869519938867 96.7249654646042 517.145434296142 83.0990617793604
"4424" 884.6 440.093830720327 110.229159162661 479.943779557335 96.0024044493143
"4425" 884.8 424.943511508588 134.99791522291 451.758275833742 106.300687758078
"4426" 885 416.707013376797 175.662559904882 425.691995080003 130.315748767078
"4427" 885.2 406.774209265902 210.277157667572 411.141550593425 163.175172644088
"4428" 885.4 401.591523698266 237.76401887933 408.64739085803 198.607372807533
"4429" 885.6 394.113754178989 273.383713772719 403.933971606207 233.472569704301
"4430" 885.8 390.663469293794 310.982031347561 393.804045573472 269.178378469983
"4431" 886 390.199434083894 347.096553386118 391.354108337644 305.329358014412
"4432" 886.2 390.726372466314 390.574353443735 389.313022030646 347.795031881507
"4433" 886.4 394.680902838276 430.40854540105 387.60479617959 389.871296519904
"4434" 886.6 396.542858669591 470.482333222003 395.472517567706 429.390008612577
"4435" 886.8 395.302363250218 511.478488254194 398.827995272303 469.083786232229
"4436" 887 398.818150120664 547.841443180162 396.610142131867 507.444052242541
"4437" 887.2 406.463390960426 567.541454827652 396.876613212748 534.872829396366
"4438" 887.4 431.107872025048 585.543998581609 399.51534278765 540.574824093607
"4439" 887.6 446.961858059255 610.864642005983 411.630848988758 558.306372969651
"4440" 887.8 447.471000662666 611.428569032835 433.653399945698 578.491592744581
"4441" 888 446.121910253729 615.464320692957 443.625146283459 587.883015903618
"4442" 888.2 444.396405542303 617.59459498357 444.364259798067 588.539754933384
"4443" 888.4 451.464425892091 621.964041993369 445.376787893251 592.457466611876
"4444" 888.6 473.461879143786 635.40573252463 448.398375710042 601.494652839541
"4445" 888.8 495.956877666641 649.953509892523 463.207957390994 624.62030499103
"4446" 889 524.778788086387 667.356952282776 489.905136535868 645.428360141453
"4447" 889.2 555.594987001259 684.860042866515 519.602426597349 664.250081230963
"4448" 889.4 591.176008647172 686.701334566898 547.933294225882 678.425783421712
"4449" 889.6 627.755550397626 686.202287903241 583.613420734762 686.67856278447
"4450" 889.8 663.016523966659 688.263598171908 619.070075551147 684.958484951681
"4451" 890 697.515190395661 685.366599052933 658.324928304688 686.492541450071
"4452" 890.2 729.897672651708 670.421833170185 690.853403116153 684.322349215186
"4453" 890.4 763.896168561902 650.327581566768 727.878662164582 671.341573164407
"4454" 890.6 798.336016468385 632.892824192203 759.254647237199 654.037850759474
"4455" 890.8 832.937723326089 614.804941454199 793.900490628015 633.782075260104
"4456" 891 863.514349614514 593.563197143119 829.298315504985 613.538577995941
"4457" 891.2 891.500629659192 568.427400022255 862.661581654924 595.205443948038
"4458" 891.4 913.062010763856 534.678124598841 890.469544298688 570.814860809689
"4459" 891.6 932.922354298475 504.124779431181 911.563575857843 536.978253322041
"4460" 891.8 939.579252735956 466.394882389128 926.817498585711 508.881260940365
"4461" 892 946.5797449197 431.444075715127 938.545446097535 469.158786585878
"4462" 892.2 952.755081838054 391.637972881737 945.761179975332 432.960115426168
"4463" 892.4 960.987294861002 353.582599052952 952.621741184238 393.471209794835
"4464" 892.6 964.19002932446 312.262008920303 961.685094001734 353.8646718483
"4465" 892.8 955.650495627424 276.405895697074 964.842879022944 315.3559162233
"4466" 893 943.838834367993 237.853050832165 953.236136386855 277.50659466814
"4467" 893.2 929.449840627683 203.665125117889 941.626737978946 239.272276192958
"4468" 893.4 906.609710816671 168.968477198917 929.779889524437 205.264525928009
"4469" 893.6 883.373884047564 137.775320380347 907.700281793162 170.34931514846
"4470" 893.8 857.792300422907 111.05120513199 886.285510569969 142.485364108764
"4471" 894 827.456620014331 88.0624028016035 860.527577393128 115.604825056884
"4472" 894.2 796.263315424575 67.300209378375 827.743734396866 91.3240077100936
"4473" 894.4 759.340430526463 51.8055276115977 794.496996928074 70.0449335298569
"4474" 894.6 718.768485222489 39.9648460840807 758.256021770622 53.3875860500283
"4475" 894.8 678.584517757248 29.9583108930687 717.630630410178 41.0972769544187
"4476" 895 637.847788182494 27.8916149026709 679.153213958431 30.5859805611031
"4477" 895.2 601.474231316323 28.7282927686064 642.093058271275 26.1687868884503
"4478" 895.4 563.707709561021 36.5855306774409 602.159695662633 29.4676918633044
"4479" 895.6 526.050922739056 53.9415838754836 567.714392909357 36.2191637377547
"4480" 895.8 491.419998280409 66.0542426694154 529.858176298709 51.5959188349104
"4481" 896 456.502828740396 83.4190309222279 494.933545719169 68.2324785480259
"4482" 896.2 427.758178083132 114.151509336526 457.87746904769 84.2980816264092
"4483" 896.4 408.145606865678 145.291885927512 428.268510305808 110.396020067315
"4484" 896.6 386.756774044488 179.675206980307 409.31963639361 145.729794376796
"4485" 896.8 365.50970739048 214.095582352103 389.16157597893 179.503648781646
"4486" 897 345.134688657449 245.837694970189 367.293240568586 212.269867047684
"4487" 897.2 336.023704154388 274.824718266698 350.844233388119 238.099675276186
"4488" 897.4 326.929764312195 313.653990236259 337.438300971469 270.683268923645
"4489" 897.6 317.826608702807 344.065843478091 330.678459280068 305.509805347622
"4490" 897.8 326.274376726697 366.247302709491 324.035801843912 328.193703921717
"4491" 898 340.884311271645 398.602755825039 325.039107410937 353.199955936355
"4492" 898.2 354.563497463824 429.637257702679 335.696851761052 386.835491654264
"4493" 898.4 365.069785616989 459.007715719146 351.850607597413 421.286804394083
"4494" 898.6 374.69685363396 492.135252751515 363.184693428887 454.243462344819
"4495" 898.8 380.830755320966 529.44521718181 373.296658552614 490.447231990616
"4496" 899 397.975137199703 562.693310041226 379.071204559064 523.975066921585
"4497" 899.2 421.290233995757 591.877313722129 391.052475492521 560.297944615938
"4498" 899.4 439.109390881904 608.166994769375 411.216496731797 580.8319071088
"4499" 899.6 467.999322527615 633.532732810217 435.615375769423 604.545281373369
"4500" 899.8 499.352295535051 646.565259459903 463.351653924789 626.795371632618
"4501" 900 533.928810100861 660.146089799969 495.448219053198 643.181678994158
"4502" 900.2 568.84964573159 673.357119385814 530.348906327955 657.517182419668
"4503" 900.4 605.031517148632 684.72784330068 561.877698341319 672.922885422065
"4504" 900.6 637.026054406417 686.596726860111 597.839998136082 682.154378737068
"4505" 900.8 674.961762955223 686.920191511962 633.056059006688 685.331506925216
"4506" 901 713.535239949463 679.613853564634 671.307278980987 684.920662912707
"4507" 901.2 745.478379881872 662.322821378944 708.616495240343 679.478025273109
"4508" 901.4 778.661441003018 640.336387258822 743.714549594262 663.163052163977
"4509" 901.6 812.438881988891 617.904270813062 775.261680085589 642.327075416174
"4510" 901.8 844.392462465406 600.710374238395 808.706675862136 618.187693736995
"4511" 902 873.412648263267 574.627385491492 842.180730724925 600.143315942083
"4512" 902.2 899.986860570288 543.467205438774 869.703654899541 576.210597229042
"4513" 902.4 920.912916598588 511.654102574605 895.686796489385 548.999853559769
"4514" 902.6 937.727679114703 480.669792020861 917.644509617654 516.507429492249
"4515" 902.8 953.326250254674 446.36035695362 935.045252030546 484.711703481711
"4516" 903 961.37371256054 410.837820240382 952.238430744872 449.505402524333
"4517" 903.2 968.415996103676 370.451845225821 959.493333460133 415.640187757839
"4518" 903.4 962.872237106708 336.734873795019 962.91300626829 377.342751195661
"4519" 903.6 950.321363907938 303.245758596656 963.20963226975 344.17894068092
"4520" 903.8 935.833940836533 266.192074450291 949.987352508794 306.263787660573
"4521" 904 922.074243250795 231.285181885724 937.947071843821 268.94947663443
"4522" 904.2 908.435497703545 198.644532827215 924.485462156721 234.912540126544
"4523" 904.4 895.108864812503 160.033500832663 910.739437450779 199.078083885368
"4524" 904.6 873.653635141568 132.560654968506 897.809226041085 165.382564979768
"4525" 904.8 842.920340693228 107.098441213647 878.290454353955 135.110470352464
"4526" 905 809.376006317966 85.3784350173631 847.572446753733 111.02903029313
"4527" 905.2 781.194003314445 67.3535974697412 814.788821150991 91.7343038360569
"4528" 905.4 747.702003843911 52.9029632849782 786.329265918226 68.5229549951899
"4529" 905.6 707.761004542434 45.9804228766151 750.441811470385 52.4263874804008
"4530" 905.8 671.497467662612 34.4656333222432 712.213752382081 46.0957654169293
"4531" 906 635.215413676251 33.5812365377168 677.104058452026 37.7368660242388
"4532" 906.2 594.526205034259 37.313759949818 638.182775812261 33.4283072525019
"4533" 906.4 556.982382620932 45.0900907840022 600.323460347757 38.7374062279016
"4534" 906.6 518.643751647339 59.2461635950438 556.780838490922 44.7302632931915
"4535" 906.8 478.932224909927 72.8678383440632 517.173499118536 59.6742340241926
"4536" 907 444.628493531645 94.4020606875247 481.346737380541 73.2141525244724
"4537" 907.2 420.077800366796 123.49357540788 446.928887534691 93.395503482065
"4538" 907.4 404.390064178877 160.370804217643 420.127741927047 122.230305831973
"4539" 907.6 390.502567532011 197.599303513995 405.067757590442 158.889970717382
"4540" 907.8 375.579980866754 237.432096471027 389.110670337917 197.412945889201
"4541" 908 360.759016104146 275.217595914866 374.794817921794 235.959349672197
"4542" 908.2 346.54503778343 310.554645664653 362.622224840838 270.979379151162
"4543" 908.4 329.231091318371 349.756319710289 347.498148127612 307.018428249073
"4544" 908.6 316.179720550653 391.392558027728 330.185029064638 346.372712578078
"4545" 908.8 318.479115816124 421.21398454256 319.387000736994 382.384200814821
"4546" 909 335.084584561606 457.903033456192 319.785237477166 414.180458442027
"4547" 909.2 353.25698127921 494.251392799338 321.26128975216 428.438708290523
"4548" 909.4 365.726256863005 518.877094666929 340.263492047667 451.676190420578
"4549" 909.6 378.197368421053 530.473684210526 366.31 473.186666666667
"4550" 909.8 391.266129032258 538.260752688172 387.641509433962 474.270440251572
"4551" 910 397.041450777202 542.450777202073 389.522151898734 475.73417721519
"4552" 910.2 399.277683863932 541.344125528347 379.722285690966 485.666708538765
"4553" 910.4 400.046494281286 538.451683084988 374.600215410178 508.483507050754
"4554" 910.6 412.502561431173 542.545398351061 379.747142320714 522.652099815234
"4555" 910.8 441.295327081326 555.782856859292 403.807560888072 535.998147930828
"4556" 911 471.220274533111 563.513603517743 432.922887155576 552.861137871412
"4557" 911.2 510.41871726907 573.385172512631 469.299926412267 564.676845374473
"4558" 911.4 548.026707586773 579.50981569932 507.511819294387 573.260440955773
"4559" 911.6 587.944205176385 582.102522448916 547.400416580904 578.51925017931
"4560" 911.8 632.346992581361 581.932544797791 589.826543790087 580.850244498167
"4561" 912 675.621826084888 583.409750897646 632.753215808831 580.069416752052
"4562" 912.2 715.660596591653 584.494154451615 674.71192722829 581.829593504474
"4563" 912.4 753.556651330692 575.579130100938 713.572569352292 583.697537484499
"4564" 912.6 795.147857550556 568.998930719425 753.52770681275 575.028864376188
"4565" 912.8 838.430977296886 566.160736013642 796.48662046879 569.517520947487
"4566" 913 879.195037767902 558.533958050229 836.841859283929 567.142952268981
"4567" 913.2 903.111314977583 542.177816881621 869.908389463247 558.731060508895
"4568" 913.4 914.843526835833 514.288089004601 893.590935309358 546.525307821747
"4569" 913.6 931.201853175973 483.028631539766 914.090729005886 518.792640597166
"4570" 913.8 941.661928363733 462.010951360658 923.953245706538 494.583883579173
"4571" 914 946.758026740197 428.749223652217 934.587933595593 470.729408541398
"4572" 914.2 955.315887739793 391.739202071475 945.435186397378 433.273300617089
"4573" 914.4 962.024731404807 356.275799778072 954.190491482238 395.107617157174
"4574" 914.6 962.898723655938 318.443185282295 962.270964556209 357.442432123819
"4575" 914.8 949.933290382558 280.844462286971 962.114315863621 320.210516122314
"4576" 915 936.39641349241 242.37880974875 950.584446580937 279.784774270841
"4577" 915.2 924.902028484786 208.456612247389 938.196871371735 244.02291667392
"4578" 915.4 906.772813613966 169.024891718535 925.151264951194 206.432063787696
"4579" 915.6 881.539099285963 136.228830125109 906.680349822443 170.370049911209
"4580" 915.8 853.285499042839 107.539317904699 883.63316567179 138.041263857417
"4581" 916 821.829254957568 84.351030626985 854.83501951459 111.690559721173
"4582" 916.2 785.467748838289 62.1583508083707 820.805785358861 85.1220563111244
"4583" 916.4 747.822767175541 50.8062967785657 786.202874790246 63.6288616796954
"4584" 916.6 705.050498056035 42.6044647770733 744.258490489949 50.1459225956519
"4585" 916.8 662.156478036947 32.7379221063145 704.481821942438 41.9406110481652
"4586" 917 624.39908657303 31.7196659878295 664.870853979397 33.0998429705284
"4587" 917.2 583.279732827569 35.2058896530842 623.122352516583 31.7225175405132
"4588" 917.4 546.075217857701 47.1642451347575 583.684669569378 35.9561563134092
"4589" 917.6 505.27541793271 65.0774663972207 541.900933851483 49.4944762727272
"4590" 917.8 465.68849864101 85.5175494245202 503.727114066333 65.9311719962329
"4591" 918 431.954713283774 108.154762407593 464.395059085244 84.5793260797837
"4592" 918.2 417.887813891205 141.216141101434 439.347690180318 103.684017082729
"4593" 918.4 398.954191283761 176.277698020763 417.471840086686 135.497939344637
"4594" 918.6 380.111496193997 208.062006337958 401.308275674927 174.081885476155
"4595" 918.8 361.924048627814 245.458363389271 380.316925028624 208.031928689859
"4596" 919 344.983763577611 283.15228090626 361.660605484822 242.119457666042
"4597" 919.2 332.853379423144 320.992182015539 346.541251169605 279.229198510031
"4598" 919.4 320.466179213921 356.739793321544 334.193174573457 320.721410856995
"4599" 919.6 323.003537542875 396.177345627302 322.273302727976 353.347369103387
"4600" 919.8 328.376541066136 439.491905471465 321.86857599208 395.390161518738
"4601" 920 336.549370793475 471.746230369294 328.462677357129 433.661917602969
"4602" 920.2 356.55970536711 511.045925459595 335.995213392326 471.607618298641
"4603" 920.4 376.949779461472 543.362044320023 355.211920709421 509.845584265839
"4604" 920.6 404.516163985162 576.644677346574 376.496325656991 541.85226245789
"4605" 920.8 432.835116323963 602.234495052215 399.890989974579 575.384805380699
"4606" 921 464.451710423076 628.276252834409 434.846388144289 602.448451437652
"4607" 921.2 496.931246946648 649.623145650067 465.870067587082 626.930183615228
"4608" 921.4 532.626020001243 658.514047623135 490.721254667786 644.479121539273
"4609" 921.6 571.80737232599 667.379476672069 526.587280089354 656.629732771302
"4610" 921.8 608.536792119749 669.444287078321 568.187767186433 663.546414637563
"4611" 922 649.216010194304 667.14027716393 609.134468105768 667.999167356281
"4612" 922.2 690.044039522767 657.274795954878 648.256250081856 667.476067047845
"4613" 922.4 726.133541045118 641.408162378913 687.628728289632 657.468395297926
"4614" 922.6 762.511055725391 621.64805077719 724.949155293678 641.535311375723
"4615" 922.8 799.459744246712 601.549284972361 761.966160562153 621.50673493297
"4616" 923 834.989582719325 577.812141191276 799.073097923116 602.496347573584
"4617" 923.2 868.671774610909 557.700084796896 834.586285956792 579.53911478921
"4618" 923.4 907.415388856354 536.424351928173 869.011935574165 558.478615422383
"4619" 923.6 919.843068139217 510.915114476764 899.252673590984 541.458734240734
"4620" 923.8 932.061958990897 475.181075165854 918.665417004184 515.38292389848
"4621" 924 946.964064982791 445.203962920319 932.284058069045 481.379251554044
"4622" 924.2 957.131302618659 413.368702647661 944.43914761146 450.369708271456
"4623" 924.4 957.613283262906 374.075711934976 953.623521261908 419.055817627081
"4624" 924.6 957.188271456476 334.293929200148 958.762477985513 380.43505220216
"4625" 924.8 957.485583291272 295.950779201968 957.65373709952 339.584164861514
"4626" 925 951.265576646325 261.563241238009 956.939322997431 300.934801658553
"4627" 925.2 937.997842858805 222.348446133659 950.463426722882 261.947474437915
"4628" 925.4 919.202936014594 188.0430298925 938.639425164971 224.457803789408
"4629" 925.6 898.114441391223 157.97206898483 920.133108383117 190.573041219268
"4630" 925.8 871.743997158295 126.971679123667 899.681286001304 159.093353740774
"4631" 926 842.520099676114 100.218622016187 874.718222078197 127.610803531976
"4632" 926.2 812.015160255106 77.5594836394229 846.260244987854 102.007328888469
"4633" 926.4 775.851584392179 59.0491627833735 813.49357532209 79.9613253980463
"4634" 926.6 738.649337395836 45.5731711522871 777.178743687797 61.6298592032941
"4635" 926.8 699.445323634693 34.3095211298609 737.669547750309 45.4840495043883
"4636" 927 658.969726184355 29.8674741897163 699.46370352442 36.6857141013985
"4637" 927.2 617.032734910164 31.9380032085189 661.011956716208 31.6573352468771
"4638" 927.4 579.59605835885 35.5229446273258 624.421078947175 29.1852957619607
"4639" 927.6 541.017090108252 43.7978890503956 583.277267317444 33.7950311038866
"4640" 927.8 504.502672228142 55.9311589029887 543.544240239474 42.5350071175529
"4641" 928 467.463168249001 76.5586613786144 507.35017069755 56.9873709538862
"4642" 928.2 435.426165119945 102.547920285731 468.923819263964 75.2939954499059
"4643" 928.4 412.426158925184 133.323994066826 441.009599955746 101.438037704769
"4644" 928.6 390.715998801324 168.600905528924 413.635986393212 132.325718562088
"4645" 928.8 369.431557088878 204.344897914828 391.140418275896 166.402262453086
"4646" 929 352.729400271671 237.313191983703 371.746884727719 200.98893131817
"4647" 929.2 336.210133632152 275.095980946388 353.424474501549 236.150364327411
"4648" 929.4 334.877640546851 312.093617142175 334.173812690287 271.214519618301
"4649" 929.6 337.959531319356 348.097502455383 330.803720847698 307.054911750551
"4650" 929.8 339.759898691187 380.918053609045 338.238417378349 341.260496856551
"4651" 930 344.336832040738 418.680397305541 341.384360937751 373.688494391298
"4652" 930.2 357.969063735691 449.339403911025 343.051517291096 413.259895923907
"4653" 930.4 372.468025692688 487.373000578278 355.148328357308 449.029819583738
"4654" 930.6 374.175799081892 520.481954758563 369.622445665477 481.814134526389
"4655" 930.8 390.63017202964 550.074275253422 375.134060294235 513.491308772702
"4656" 931 423.904054863288 564.93242523251 385.597614760368 541.937089861268
"4657" 931.2 452.109822631578 577.030116429967 413.127555893659 564.926723358787
"4658" 931.4 477.181666574993 585.003334931854 439.674669944494 574.443184483039
"4659" 931.6 510.84389785835 599.65751166938 472.901742088024 583.754438929697
"4660" 931.8 543.664110135966 612.678571331807 506.76227139189 594.732513323447
"4661" 932 581.04237588017 624.216973645565 539.049439451525 611.741741008685
"4662" 932.2 616.452105069348 632.113781946045 576.091760354719 621.143290187765
"4663" 932.4 654.115737590763 633.774770820469 613.244438257669 632.204905375122
"4664" 932.6 692.506245610742 630.964158405578 652.83206738758 633.376970878069
"4665" 932.8 733.750885150538 627.634581288679 690.270117562732 629.459600440502
"4666" 933 773.193556506586 631.015839127643 731.177286422064 627.390929059465
"4667" 933.2 810.933276497048 628.918173378411 768.724622187005 630.204209224284
"4668" 933.4 838.598665931341 607.313011184928 803.675313814924 629.410375031906
"4669" 933.6 868.571100893878 581.4155747881 837.417982667338 609.796987249885
"4670" 933.8 894.286129022204 555.614807342131 863.724115126378 582.49615906065
"4671" 934 914.377475215483 532.861372030051 888.044935380208 560.075125280324
"4672" 934.2 899.191279635427 516.809004430047 892.095624538795 556.153845903215
"4673" 934.4 886.854757135055 485.555497409467 898.90573931998 535.355498037559
"4674" 934.6 873.701653181425 468.670939929037 894.019003334709 511.206762166431
"4675" 934.8 863.091870793069 454.396279887687 879.759361364412 489.119446301872
"4676" 935 840.178877736075 431.324268756081 866.13281044127 460.535089140287
"4677" 935.2 808.487284718851 407.508887211925 840.024801138915 433.39834545464
"4678" 935.4 775.689157526351 385.113330403955 806.771545748836 408.545318790299
"4679" 935.6 739.932893668987 367.877267284824 775.643901287896 386.724210737508
"4680" 935.8 699.713690729791 351.08899449729 740.964258869491 367.564037982316
"4681" 936 661.905906199298 341.408933788222 704.46446519203 353.338703180071
"4682" 936.2 624.514901697714 337.583497722751 666.274960171411 344.336721273438
"4683" 936.4 582.166943506467 340.709342099098 623.702894025475 337.252802365497
"4684" 936.6 543.14943790907 347.916565175909 581.713611305891 342.335992323094
"4685" 936.8 501.884834228538 355.12976620094 540.623862850928 349.052697054595
"4686" 937 463.093006162509 364.98412187122 504.712600863436 355.459877983894
"4687" 937.2 427.305923268487 381.480831685944 463.040094665473 365.020810267484
"4688" 937.4 389.945084961588 397.967423328371 428.426527679538 380.652272109364
"4689" 937.6 357.404125619385 413.593699334649 392.203411754477 395.274809533302
"4690" 937.8 325.273918200975 434.613111078014 358.968680358532 410.317716875481
"4691" 938 327.436806944013 438.13175046613 348.558777306484 413.613619128661
"4692" 938.2 320.50125233678 431.855650871335 346.354248531966 415.360579876372
"4693" 938.4 316.363004373271 413.668449327812 345.563809112303 415.495207052096
"4694" 938.6 321.630669674462 402.962739447393 347.172554325144 414.223000180235
"4695" 938.8 319.985169121969 382.482277603112 342.771016785138 412.650753844889
"4696" 939 321.354886633398 364.109245243056 335.568501749308 398.282046019125
"4697" 939.2 320.594915691738 342.070056302116 330.375661735279 377.734020275805
"4698" 939.4 323.344352390733 323.649982409876 329.083653552024 359.889168693458
"4699" 939.6 322.732520974706 299.768386947962 328.537615488129 339.939988820784
"4700" 939.8 325.537197770619 287.018690423529 329.122196823732 323.010399812678
"4701" 940 327.971324261064 280.388835462526 331.632002135079 317.576051156772
"4702" 940.2 330.232972432435 282.420107198564 332.51151657082 316.284503637193
"4703" 940.4 330.341515672515 287.256234812187 332.956787648635 315.463531380581
"4704" 940.6 329.029900094723 289.605230294963 333.630400413299 314.910669026867
"4705" 940.8 324.491680715134 293.672110713323 335.671139787043 315.586363442586
"4706" 941 325.97935906569 295.616209853708 338.704472173861 313.748931640606
"4707" 941.2 320.262279751111 304.162852976012 340.632903651085 312.789976877721
"4708" 941.4 316.131315561095 318.216350633856 340.868267326999 313.632857604298
"4709" 941.6 314.741431041937 333.841668597404 339.270045187694 310.948427622439
"4710" 941.8 311.510452346199 354.420236550543 328.351543403263 320.025294940963
"4711" 942 317.741751940168 372.585725164398 321.736524261781 330.69788202213
"4712" 942.2 313.535149699465 395.673202427199 319.327280396453 352.065457909428
"4713" 942.4 315.976130347788 413.72317839919 320.288452086999 375.235980421941
"4714" 942.6 320.772793358665 440.430079079348 317.640528794598 399.503842345086
"4715" 942.8 332.144879285664 461.055700429113 319.034415658085 423.917261910341
"4716" 943 349.828433083671 489.350549695023 328.587948057105 450.285081513824
"4717" 943.2 361.474665616916 512.887035813371 345.694750467994 476.277407729305
"4718" 943.4 374.234921105629 541.488428582305 359.07308448739 503.584936533562
"4719" 943.6 396.349721262053 563.979828995896 370.681650090276 531.099568792175
"4720" 943.8 420.751733326628 589.116842982669 392.148261664182 557.734072118767
"4721" 944 440.638054872768 613.267904564951 415.752099158084 580.748238026457
"4722" 944.2 465.389443279578 631.915899490453 435.640608577803 606.725026063672
"4723" 944.4 494.799651529935 636.757113130559 455.940391994 621.794257814044
"4724" 944.6 527.027365620659 640.540577816923 487.724364250303 634.072431608429
"4725" 944.8 560.343871423441 649.430668400809 521.572362311767 640.589546072059
"4726" 945 594.173989660347 660.401199010271 552.44480646331 648.127171603607
"4727" 945.2 624.89668886558 671.496502142514 587.234655315163 658.037270969101
"4728" 945.4 654.991566913076 683.77032909521 620.589056300385 668.964643355832
"4729" 945.6 673.434433693069 671.921448658924 634.049128416652 673.949176256667
"4730" 945.8 687.526144656153 650.608763665784 656.82243321083 674.65919615208
"4731" 946 699.470498695576 617.703913523287 683.21526509866 658.995819833349
"4732" 946.2 706.256882570283 601.357232155675 690.139030539574 636.132158431448
"4733" 946.4 721.002069518274 576.85881573154 699.986285652663 610.923279775409
"4734" 946.6 738.190353727173 549.146262987067 717.101515286687 583.539890146075
"4735" 946.8 752.301567657204 519.659099752097 733.712649158068 555.297479074505
"4736" 947 773.153146165307 490.378092098895 750.334506489597 523.350551929535
"4737" 947.2 788.219670225323 459.481968673129 770.425137769354 495.056720621144
"4738" 947.4 804.004654810711 426.730396734988 788.268112832808 462.897005844925
"4739" 947.6 817.167432119998 402.106996774058 800.78060839952 437.41021243371
"4740" 947.8 818.28027894889 368.022906461099 812.690303714155 410.461248570337
"4741" 948 816.680322354129 330.571181241721 817.628532085898 370.69269337609
"4742" 948.2 807.740506031284 298.093055833855 815.805267363584 338.788634918357
"4743" 948.4 800.226908565421 259.831990121485 811.03983388608 303.00505627312
"4744" 948.6 794.772727004134 226.236461223078 801.164500613784 265.804354587044
"4745" 948.8 788.468773036205 191.124502479645 794.640619096291 230.144864891776
"4746" 949 783.142471764293 152.909505626484 789.74025579453 194.889235284698
"4747" 949.2 780.602588060869 117.215572760155 784.231389153993 157.407714215503
"4748" 949.4 772.124437088011 80.2610407740639 781.141369245873 119.726210509246
"4749" 949.6 760.546613117355 61.2797627382497 778.962003926873 94.3447409164381
"4750" 949.8 738.166554740916 59.7066649178249 772.543217461889 80.2798078121723
"4751" 950 712.185874253205 53.2735346641099 749.695390692892 67.1750588686909
"4752" 950.2 685.047393339148 59.928123654893 726.87636343909 59.2830151825806
"4753" 950.4 651.528095908498 70.452002057796 698.180003215942 59.6231852634881
"4754" 950.6 627.063098523519 76.0350446170913 665.766458566117 66.6746211989326
"4755" 950.8 594.260619591606 82.2562351005126 632.194699369867 74.0939814837053
"4756" 951 559.315470064295 91.9763538602589 599.331856111183 81.7406487237845
"4757" 951.2 527.314417129808 111.280441860907 563.238110303475 91.6757112212666
"4758" 951.4 501.53316908809 134.372694531758 534.039832382188 106.991548620091
"4759" 951.6 472.939381005888 153.805539157515 506.115348892912 127.25236470107
"4760" 951.8 444.201112707286 179.468042255302 476.192872763983 149.733132235397
"4761" 952 421.510468479725 208.848920558562 444.098790586958 174.337726687873
"4762" 952.2 402.204808492828 241.294977245422 421.693639973718 205.634700755703
"4763" 952.4 385.494531642204 274.555396253436 402.956675254687 236.508136832459
"4764" 952.6 368.647744883816 309.064268382564 385.349226776895 270.922414586423
"4765" 952.8 345.080553050776 340.629367454361 366.75896290181 307.212007815724
"4766" 953 329.121018690655 366.084287780146 347.831674414894 333.158641571589
"4767" 953.2 340.775101362781 385.534636264596 338.220660472421 345.735407883658
"4768" 953.4 362.885796636334 412.533466212895 332.577672599909 375.534827589418
"4769" 953.6 378.157162546803 434.360544755262 347.325996251427 397.110019710981
"4770" 953.8 398.275064762792 459.698245573438 376.018823973553 417.693400933488
"4771" 954 418.485392785697 481.936572525385 392.494746878902 450.45739244506
"4772" 954.2 445.105642717039 509.1183654063 416.745669599671 480.566952511673
"4773" 954.4 472.267873395191 535.502585351725 443.868474801904 508.186674602197
"4774" 954.6 502.195075299966 559.41514333531 469.611817080716 533.369559948407
"4775" 954.8 531.728308815332 580.772633121084 499.277812992149 558.594161254773
"4776" 955 568.035807167119 596.260129540743 529.585261700864 580.357869746218
"4777" 955.2 605.474701228399 611.16285138124 566.182745388928 595.27191763053
"4778" 955.4 644.507165538405 622.280323839124 604.797219382 609.240563601571
"4779" 955.6 679.842467187172 628.372193666968 641.497356458633 619.913026190069
"4780" 955.8 721.717017722992 635.128726781354 680.317499778995 629.746595435249
"4781" 956 762.09134484387 641.35318558283 722.32219707782 635.998028786245
"4782" 956.2 792.569732684132 636.626714409573 754.614332251875 639.809136790016
"4783" 956.4 813.895655584456 612.651001356696 779.375176725094 637.900528071905
"4784" 956.6 842.086813882251 596.181840893952 811.727775849231 621.009829695855
"4785" 956.8 856.769084358378 593.493718551172 823.91955373059 602.888415241496
"4786" 957 861.94764145073 578.543878599653 831.161155432676 598.301890613684
"4787" 957.2 872.634200472147 555.964707377411 847.366368101671 587.72530566281
"4788" 957.4 891.138101938128 525.254146063003 868.189967436015 559.123895912047
"4789" 957.6 906.637625013027 493.057603220379 887.992793476547 528.288557050167
"4790" 957.8 930.429652727143 461.152387799498 905.25274722081 494.159349457841
"4791" 958 949.800325922892 431.009013063512 927.096035771968 461.599605326661
"4792" 958.2 962.350037593882 391.874244783611 948.351815254015 431.671867139531
"4793" 958.4 964.666416728179 360.525915301547 962.137189754843 398.291847396372
"4794" 958.6 952.059076186552 329.898510038019 962.267341477831 369.027670841045
"4795" 958.8 934.662844268078 294.157104140879 951.163579421118 332.990311750676
"4796" 959 919.954653331385 261.631983701615 937.194356037814 297.409311457204
"4797" 959.2 901.228280453745 228.822073223526 920.186157684904 264.296862308245
"4798" 959.4 875.47641582478 201.835928095822 901.692367739691 232.466335123165
"4799" 959.6 847.935273813253 170.115562405162 876.752004006171 202.892553046744
"4800" 959.8 820.906455973888 141.417477496436 849.107395592534 171.993233636897
"4801" 960 792.616283007443 112.089422742539 819.766020867903 142.325544777891
"4802" 960.2 769.196758018365 78.7098966341437 795.044293449167 114.09456574131
"4803" 960.4 741.123150195618 53.6426516379136 768.568932840923 80.7549099190436
"4804" 960.6 706.333801685079 42.490105049892 743.940848559875 56.1211582206554
"4805" 960.8 667.513183276027 36.0926184648489 708.881653602556 42.5556470702464
"4806" 961 639.416647662185 37.9286787186121 679.330079737775 37.4048198973368
"4807" 961.2 605.222831411914 52.479157088141 646.039953581891 37.5213062087135
"4808" 961.4 578.916070649676 74.7647959081685 607.803470569899 48.5134356808756
"4809" 961.6 552.247046676631 90.4825609602533 585.456441671208 71.4412844891276
"4810" 961.8 523.204976292395 112.049858789335 556.386804313638 90.5406001256339
"4811" 962 494.604688016205 136.257860501241 524.287300116101 111.13209841001
"4812" 962.2 466.085182098734 165.829759218966 494.278328289666 134.527515331138
"4813" 962.4 447.232372857874 202.302861936799 467.299887486215 163.719425722005
"4814" 962.6 429.351099279115 236.628216432061 447.587628890445 200.741657326624
"4815" 962.8 419.604963947022 278.137377833421 429.247873726845 237.369659707545
"4816" 963 413.582558051816 318.28088175827 418.693931702588 277.951792499316
"4817" 963.2 409.172656804122 358.552028355084 414.079765698118 317.238301301005
"4818" 963.4 412.838705633672 400.417977092822 409.034170311149 357.731844639463
"4819" 963.6 420.749600994199 442.525291890529 412.04860955831 402.382333444944
"4820" 963.8 428.803008643346 485.233509566967 422.437201129376 443.626375301606
"4821" 964 435.714509128268 527.652622091737 429.574628395506 487.964542643923
"4822" 964.2 449.857742819013 560.931171935857 433.962399679668 522.948707681656
"4823" 964.4 462.629736508682 597.679354742359 444.580181276465 557.410056066162
"4824" 964.6 485.592327455471 626.894839581861 462.732583441743 594.023490551512
"4825" 964.8 514.550098008916 652.476363052573 484.055167347583 625.912405909232
"4826" 965 533.355103592678 657.446575882344 500.417771254506 642.60881625885
"4827" 965.2 563.642379604242 650.682951257273 521.263887703202 649.659903216493
"4828" 965.4 595.827432236201 640.626440933679 557.703152312128 656.218395065996
"4829" 965.6 618.934425596019 628.661675976731 589.045209019335 647.112314718061
"4830" 965.8 650.972856516557 614.318164293858 613.994757186187 631.030627192662
"4831" 966 683.716102827803 600.750989234464 646.320647590643 617.101785926499
"4832" 966.2 710.420627250715 575.163758074783 680.048507331432 600.844207700034
"4833" 966.4 738.638587075495 545.804889683365 709.390042119113 574.970104141012
"4834" 966.6 762.931835806861 515.371719026185 733.999311560183 546.202664270423
"4835" 966.8 781.403959408435 481.66415570527 763.854193318373 516.85160172746
"4836" 967 796.015766124798 444.395472275328 782.981849724821 484.226231509874
"4837" 967.2 812.208750500348 408.313906487285 796.642733678074 446.816840185998
"4838" 967.4 835.541977963955 377.466609122601 810.95597901321 411.182164964301
"4839" 967.6 861.467887470354 351.965018091039 834.745822461498 379.673132620818
"4840" 967.8 894.899734101994 337.91320934008 857.209851646002 354.682289896801
"4841" 968 931.613374786311 325.575567878243 894.517273836324 336.90876172341
"4842" 968.2 954.87430721743 312.180786581488 922.833329353831 329.859847643949
"4843" 968.4 953.290673193472 320.685554125332 927.025181036188 335.43401911045
"4844" 968.6 959.202033123546 328.099808507333 927.600709616106 335.864670717874
"4845" 968.8 962.768642560723 349.349351917489 928.742892974161 336.373298926078
"4846" 969 959.780257383664 366.595086650866 941.17231723954 339.935960230535
"4847" 969.2 958.715127738842 385.385006054448 947.760180925881 350.437630813629
"4848" 969.4 956.456281715406 410.330249204049 952.495523982304 372.236194389779
"4849" 969.6 953.53785988842 435.103089160835 951.647117132481 393.142747364828
"4850" 969.8 948.079866641938 460.248184414379 949.326988293568 419.789695440159
"4851" 970 939.083417643805 483.603840738771 944.531270927133 444.898770038883
"4852" 970.2 932.847595721715 502.209014543688 939.496724698534 466.105468263633
"4853" 970.4 920.657826711925 520.786580488638 934.773712611038 480.506930970801
"4854" 970.6 910.664585734633 536.895573733488 926.378897841414 506.201539967063
"4855" 970.8 899.692540028641 555.972210699432 918.557219880652 524.078610779004
"4856" 971 885.168721014272 577.401357078606 905.706499806658 542.606768702029
"4857" 971.2 868.575022214353 593.927540128322 892.631609250092 562.507785439648
"4858" 971.4 849.460392962907 611.372012677111 876.168037056551 580.53707937587
"4859" 971.6 830.284447373126 626.570778824308 857.830584376404 598.883139528808
"4860" 971.8 804.90775354706 642.601070675407 836.79142603871 617.373288582615
"4861" 972 790.084788628037 650.04538892103 820.106232640687 630.0071365504
"4862" 972.2 774.60715011179 652.054978167524 807.443626282544 636.845801479713
"4863" 972.4 757.666227238916 653.026678378342 794.335127167637 640.192735858946
"4864" 972.6 741.350741405277 667.313633690949 772.673839745868 646.275356710866
"4865" 972.8 732.353814647875 667.746038019164 766.708652764705 647.978853434602
"4866" 973 722.142591744746 675.708143744603 754.198100386876 652.861452375007
"4867" 973.2 704.493838699257 683.181500082561 740.707975520147 660.575162469133
"4868" 973.4 681.701673113761 689.622625879361 719.109635778776 672.183265585082
"4869" 973.6 662.348529368099 690.820560422675 698.551864897259 680.118028029573
"4870" 973.8 636.077391515707 689.870364455295 674.797709160792 685.511196411707
"4871" 974 603.021427045108 689.785402842998 643.374403160299 687.867850597599
"4872" 974.2 571.678235152884 686.622731509343 612.010982836829 688.609774986221
"4873" 974.4 545.038128535879 670.798464356532 583.524461873111 687.110913116067
"4874" 974.6 515.804740048993 659.553894572441 552.322401849021 674.226839163995
"4875" 974.8 484.090454216771 647.91967313564 523.199235806541 661.841200643799
"4876" 975 461.308294657332 634.157864080029 495.687020610488 650.488050229975
"4877" 975.2 454.665488478867 625.083598524923 484.776723422503 644.524704417448
"4878" 975.4 442.482292410405 619.221504884105 478.747338531789 639.945404822135
"4879" 975.6 436.015518535685 610.127970226639 465.375937745688 631.257143353884
"4880" 975.8 428.425226479926 608.338433923525 460.245420753117 626.252916492708
"4881" 976 426.793601241285 605.07290732341 459.064331524506 623.566243208666
"4882" 976.2 418.707019452305 592.708252257214 451.792970407134 617.839376718028
"4883" 976.4 402.951359126115 581.257843301929 432.30862844956 603.851310481814
"4884" 976.6 396.48501836008 575.58551062433 424.227949756373 597.824726216931
"4885" 976.8 386.260267217506 560.497248387342 415.198215475911 590.3973756166
"4886" 977 368.900074770162 546.031115890102 394.165687896546 572.268377970831
"4887" 977.2 361.97915726534 527.549733993547 382.253650264063 559.419882504975
"4888" 977.4 345.226024398899 503.470973873359 367.961429554439 537.858901570267
"4889" 977.6 339.266997282405 482.118831495394 355.827184859542 518.716274255037
"4890" 977.8 322.958305505695 457.431815351874 342.970575980852 492.435100227766
"4891" 978 315.831596031957 432.873252204896 331.813934187334 470.235510669315
"4892" 978.2 314.775619540986 411.33911162981 322.972372925758 449.921243038747
"4893" 978.4 310.601156933629 383.492148755969 316.897349685066 422.197681160661
"4894" 978.6 314.700258573851 358.285819243963 314.63732228446 399.145283052755
"4895" 978.8 317.633985464954 329.54598464608 313.875334790682 368.887466355756
"4896" 979 317.035297666412 302.273427225801 317.701324853191 341.539638526158
"4897" 979.2 323.182418080511 276.149464675458 318.511713058728 316.278527552141
"4898" 979.4 328.554399033958 247.663527376027 319.758771657816 287.466256795993
"4899" 979.6 339.986342912954 222.936743999329 325.914423816344 261.966738651709
"4900" 979.8 354.674022854756 198.818179488676 336.14500315267 233.494395044773
"4901" 980 371.315402342811 173.886867990949 349.95850426187 208.355235963169
"4902" 980.2 384.923992931221 156.55890085507 364.062226432342 187.300818246047
"4903" 980.4 408.368398829668 140.933509680025 378.702356978359 168.69458587836
"4904" 980.6 423.141356536773 115.426046684065 401.540532319762 147.545363855324
"4905" 980.8 441.138292810879 97.3866673770887 416.393034517858 128.680233972092
"4906" 981 465.488078563162 80.8725495990658 433.885773066367 106.77402061029
"4907" 981.2 490.996500835456 65.9680023589141 458.833579545142 87.0448884685146
"4908" 981.4 523.208119117313 50.1887279361758 487.161241814454 69.7616391981281
"4909" 981.6 554.037101959019 43.1649956518981 516.04331932623 53.8355974464675
"4910" 981.8 585.807920314131 37.5581562874515 548.786796066188 45.4739179351521
"4911" 982 619.751207169948 30.7208035118847 579.855933564583 40.285664480255
"4912" 982.2 651.394558775957 34.1768386914375 611.061113763193 34.8976197671882
"4913" 982.4 686.44767728189 37.2159473435829 646.181193010894 32.7504167377454
"4914" 982.6 717.544101665335 39.9295645113886 679.124466437384 36.2674541821646
"4915" 982.8 747.087865266576 56.5515438102565 710.275170449556 39.9632453542808
"4916" 983 782.112021493207 68.4975893085728 743.841077954305 54.8340483934274
"4917" 983.2 804.292243398132 76.3409451246795 767.38486233497 64.1376013254797
"4918" 983.4 832.976807361407 94.736023565421 796.034862315936 74.2057652981195
"4919" 983.6 856.143223575385 115.715034022972 823.068787388195 89.2486308998307
"4920" 983.8 879.957910085881 140.02347699836 849.478567017645 111.317152783166
"4921" 984 901.467603637891 162.500802180851 872.265016430652 134.563914279979
"4922" 984.2 918.776798386276 189.583623857388 895.262482446483 156.433937517692
"4923" 984.4 935.378331023738 219.455032265438 915.14939218577 185.269529938642
"4924" 984.6 948.989766440075 247.443860954848 931.621301949965 213.659479508108
"4925" 984.8 958.130672649064 282.862190232853 945.284350631512 244.790348777638
"4926" 985 965.453687388562 316.577474358841 954.921361376025 277.109346917199
"4927" 985.2 970.465121084878 349.921322769902 965.247760387015 310.660128355369
"4928" 985.4 965.779758204964 382.699722647367 969.56776471456 343.533685752608
"4929" 985.6 959.596193589348 417.188812571251 964.950696175966 377.746358504741
"4930" 985.8 953.168516930893 452.706652128534 958.779942850316 413.914377499384
"4931" 986 942.987938747617 491.229745721017 953.061857201284 446.051267233241
"4932" 986.2 923.951533483613 524.095194157557 945.187467231882 483.075949249073
"4933" 986.4 904.376658387311 550.157040306953 930.054710540991 518.142132100488
"4934" 986.6 885.724556687463 575.461081458719 909.031120664009 543.324820854205
"4935" 986.8 858.875533576361 601.346035203767 890.143074927382 569.014354991906
"4936" 987 830.734630380932 621.056141301534 862.57471884254 598.054751279845
"4937" 987.2 804.518813467458 640.415761883717 836.337419324742 619.718219683756
"4938" 987.4 775.911078688195 654.081026335237 808.954738907333 636.319003280102
"4939" 987.6 747.537695911357 666.091242892546 782.072099455987 650.710095177559
"4940" 987.8 718.608488963418 681.047278175525 754.402731237105 662.595442158662
"4941" 988 687.467902341702 686.066608726956 726.050514858685 674.593398847742
"4942" 988.2 655.355952283734 690.030383311278 693.271314607333 684.069540023864
"4943" 988.4 623.173102654492 689.718441966759 662.795150912775 686.83306954506
"4944" 988.6 586.301315767221 685.458495814055 629.639912887307 687.62619382251
"4945" 988.8 553.789912143281 680.076089784222 592.685318383984 685.54174032505
"4946" 989 524.327405695461 664.737657921974 561.171607128834 677.970119209411
"4947" 989.2 496.068351153616 652.079290551989 532.830596704684 667.854392303869
"4948" 989.4 469.577623434613 639.19084714127 504.254010068574 656.510330631508
"4949" 989.6 442.508742585337 619.651885313625 475.223903278728 641.136827026143
"4950" 989.8 420.170243559932 601.179421716787 449.768226590779 624.756036825048
"4951" 990 402.086745838366 585.525350949945 431.704726340256 608.376834522724
"4952" 990.2 407.774093970716 588.793135227385 430.526196709259 606.674827195671
"4953" 990.4 413.289868348897 595.753277077723 431.818021575468 606.552839259998
"4954" 990.6 421.123759199026 602.472525571803 436.524021864265 606.850468477789
"4955" 990.8 425.939890525227 607.300774952551 440.514680340222 605.881227061333
"4956" 991 429.858427294178 616.62425365293 441.74678386706 605.147395107958
"4957" 991.2 440.166870956568 623.079653211322 445.181604301589 604.550997193257
"4958" 991.4 452.375694424064 630.323895418101 444.149482131624 604.790780867889
"4959" 991.6 459.326055122799 633.159206540744 445.616643419852 606.030907572049
"4960" 991.8 471.938994346698 641.972049119789 445.848169979723 611.561136870295
"4961" 992 484.612334252714 650.766378714688 454.547109978216 623.599001161137
"4962" 992.2 500.169340018455 653.930200622864 465.059668324405 632.003245654276
"4963" 992.4 519.284771358602 661.315235337344 483.533398567093 643.1544748279
"4964" 992.6 538.037517696305 672.52585541838 504.604371755417 652.636516423435
"4965" 992.8 561.470492518404 680.635290071905 524.46643673288 661.572918128556
"4966" 993 588.994362239301 687.744799232095 550.529603639649 674.364433104482
"4967" 993.2 618.616972066394 690.072898958185 578.634969808146 681.701239869487
"4968" 993.4 648.604294481798 692.96963381581 606.188313685814 687.133521048173
"4969" 993.6 677.731413388201 689.567298343231 637.841929140536 690.671022432148
"4970" 993.8 710.558667111128 684.018472956218 669.777585745395 690.681760302093
"4971" 994 725.802257626731 673.323735649948 690.53149454503 684.901616321988
"4972" 994.2 751.131872375417 661.63498327847 715.689572011139 675.877303651364
"4973" 994.4 775.182648727491 656.167366160168 739.253084193742 665.445400455558
"4974" 994.6 798.711749806972 643.600951931623 759.977566315326 657.632749590875
"4975" 994.8 822.692135329479 630.746665333944 786.204493803504 646.861729394642
"4976" 995 846.769227053524 614.879145872091 812.315240353918 633.084783042236
"4977" 995.2 865.309318520214 596.865069739734 833.411100769464 619.26284963277
"4978" 995.4 888.67399621303 574.527172686144 857.183988066405 602.411181075344
"4979" 995.6 902.08361626637 549.167067082145 879.265017326886 582.236853850145
"4980" 995.8 923.509288656823 523.191934348449 898.764153849569 555.213039860916
"4981" 996 937.25490091054 495.693935416559 915.353928019433 529.662044123064
"4982" 996.2 949.49509792469 466.93189875435 931.485628480925 504.233903103189
"4983" 996.4 958.152869046761 435.922616552498 945.914661391014 473.633027265219
"4984" 996.6 963.063957386425 405.777282725804 955.670573467752 445.418266080252
"4985" 996.8 970.764898956258 372.578110469594 961.854368714472 414.345395455165
"4986" 997 970.559022642366 347.30238553419 966.71751863637 387.769906313024
"4987" 997.2 968.938073234002 321.561245684769 969.010324085613 360.327571623987
"4988" 997.4 962.657347563052 296.641720849942 966.022791888323 335.016896825252
"4989" 997.6 953.475300307401 264.673440716811 962.643941268023 303.371331048587
"4990" 997.8 942.941354427057 232.269292742964 955.182046500296 272.291971746763
"4991" 998 931.911195247304 202.2094455509 944.973984633414 239.188165349313
"4992" 998.2 915.124685830513 175.516167258415 933.954012091743 210.270551311006
"4993" 998.4 894.340474250112 149.940008369952 916.870031191386 179.935183989324
"4994" 998.6 872.717689040178 123.110703686148 898.174185604855 155.759553537919
"4995" 998.8 851.105404580145 106.218173560652 878.790645022458 134.166879829517
"4996" 999 828.972133707587 86.947655246367 856.916111017221 114.597747859927
"4997" 999.2 804.516092271098 77.7306479610397 838.513150532768 97.0495301288778
"4998" 999.4 776.216331052784 60.2477975110749 812.035132735663 82.9983461070259
"4999" 999.6 758.525967083727 58.3716470545942 791.205396195842 73.7110105970625
"5000" 999.8 738.806405383938 73.80931533222 776.711996427051 66.9044243711251
"5001" 1000 714.129581210772 87.6212298692877 747.261717056876 66.6361832329466
"5002" 1000.2 691.823945623823 90.8712947377116 725.861847565166 79.3920484752739
"5003" 1000.4 665.862731433596 83.5821190965468 703.451835737938 89.7138088715797
"5004" 1000.6 643.114856662507 73.3258448038289 678.472698838281 87.8401854154741
"5005" 1000.8 624.762107372671 50.1684958620484 654.798152243877 78.0623162787134
"5006" 1001 610.681755141848 35.9464747993839 637.318048128144 63.3142846641419
"5007" 1001.2 593.862608065691 45.1669330953737 629.391029119948 55.9236471358056
"5008" 1001.4 572.462573097557 64.0107861413139 608.214760357028 47.2177367154128
"5009" 1001.6 557.792565569362 82.3740197115054 583.038074878416 52.1595836267229
"5010" 1001.8 549.501644980455 95.1875430640682 572.600908168405 64.7979817010156
[truncated: 1,062,094 more chars]
