# Supplementary material for: Adaptive switch to sexually dimorphic movements by partner-seeking termites
Source: Sci Adv. 2019 Jun 19;5(6):eaau6108. doi: 10.1126/sciadv.aau6108 (PMC6584256; doi:10.1126/sciadv.aau6108)
Supplement: Data file S1 [file aau6108_Data_file_S1.zip › Dataset/CfNaturalTandem/170630_173_02-position.txt]

"time" "x0" "y0" "x1" "y1"
"1" 0 673.731343283582 381.44776119403 776.358208955224 223.350746268657
"2" 0.2 694.425 383.340625 761.109589041096 195.202054794521
"3" 0.4 713.086330935252 379.86690647482 738.167192429022 165.845425867508
"4" 0.6 731.616883116883 371.159090909091 713.700305810398 133.727828746177
"5" 0.8 749.90099009901 369.973597359736 686.960725075529 104.093655589124
"6" 1 773.458461538462 365.012307692308 666.722397476341 73.5141955835962
"7" 1.2 798.37106918239 355.566037735849 655.525835866261 56.5410334346505
"8" 1.4 819.355987055016 343.074433656958 656.306060606061 61.3757575757576
"9" 1.6 842.221864951768 329.659163987138 641.482972136223 61.030959752322
"10" 1.8 854.445482866044 311.757009345794 613.518731988473 54.7752161383285
"11" 2 867.081761006289 295.044025157233 585.585507246377 50.6057971014493
"12" 2.2 876.833333333333 275.374213836478 560.148734177215 63.3164556962025
"13" 2.4 891.114379084967 255.294117647059 536.093457943925 77.8660436137072
"14" 2.6 904.961904761905 242.32380952381 503.049382716049 87.9320987654321
"15" 2.8 902.174657534247 247.832191780822 468.462732919255 103.739130434783
"16" 3 904.731629392971 236.476038338658 434.517341040462 112.526011560694
"17" 3.2 903.037267080745 228.301242236025 409.538983050847 135.674576271186
"18" 3.4 898.019292604502 235.472668810289 379.958477508651 166.439446366782
"19" 3.6 900.901960784314 245.362745098039 351.087542087542 194.070707070707
"20" 3.8 907.025568181818 258.519886363636 326.286738351254 220.397849462366
"21" 4 915.111731843575 272.631284916201 310.655589123867 255.797583081571
"22" 4.2 916.718390804598 289.468390804598 306.204402515723 293.292452830189
"23" 4.4 922.929411764706 310.970588235294 304.910256410256 332.044871794872
"24" 4.6 927.451612903226 332.005865102639 302.012987012987 371.737012987013
"25" 4.8 920.609375 347.640625 317.605072463768 404.876811594203
"26" 5 916.471471471471 370.720720720721 332.489864864865 443.074324324324
"27" 5.2 915.655172413793 397.624137931034 356.698581560284 475.758865248227
"28" 5.4 912.115151515152 422.118181818182 362.993527508091 507.200647249191
"29" 5.6 905.790273556231 446.54103343465 364.602040816327 538.442176870748
"30" 5.8 897.767973856209 472.150326797386 386.986666666667 560.023333333333
"31" 6 888.604651162791 495.398255813953 417.968858131488 573.470588235294
"32" 6.2 878.729641693811 521.214983713355 452.109215017065 579.283276450512
"33" 6.4 862.254125412541 544.864686468647 486.696245733788 593.638225255973
"34" 6.6 849.413580246914 562.682098765432 522.945945945946 596.935810810811
"35" 6.8 828.248201438849 581.805755395683 562.670411985019 600.112359550562
"36" 7 803.829351535836 593.174061433447 599.108771929825 606.740350877193
"37" 7.2 779.548821548821 604.808080808081 631.584775086505 609.795847750865
"38" 7.4 753.380503144725 614.650943396186 666.750000000377 615.289062500047
"39" 7.6 725.923913043478 634.840579710145 703.496183206107 609.648854961832
"40" 7.8 705.159421835248 650.967389843339 747.90588226282 605.7803920653
"41" 8 691.422222222222 650.04126984127 788.824742268041 592.26116838488
"42" 8.2 665.384615384615 647.948717948718 821.287719298246 576.154385964912
"43" 8.4 636.824137931034 655.631034482759 844.042207792208 548.321428571429
"44" 8.6 606.825938566553 657.546075085324 845.451263537906 525.498194945848
"45" 8.8 579.673076923077 659.836538461538 854.611486486487 501.388513513514
"46" 9 556.792332268371 658.476038338658 863.397212543554 467.540069686411
"47" 9.2 531.23598820059 647.551622418879 878.136942675159 443.732484076433
"48" 9.4 503.07492795389 631.953890489914 902.236666666667 421.91
"49" 9.6 472.946478873239 618.512676056338 908.401993355482 403.63122923588
"50" 9.8 446.045325779037 601.14730878187 906.924137931034 374.672413793103
"51" 10 419.465181058496 581.426183844011 898.361774744027 342.580204778157
"52" 10.2 396.25 561.440340909091 888.557046979866 306.208053691275
"53" 10.4 372.15625 543.383522727273 877.184027777778 266.989583333333
"54" 10.6 360.612716763006 522.395953757225 861.807432432433 228.797297297297
"55" 10.8 355.198830409357 504.210526315789 849.098245614035 189.978947368421
"56" 11 353.312138728324 485.315028901734 840.007272727273 149.974545454545
"57" 11.2 355.115384615385 476.91124260355 821.854838709677 124.487096774194
"58" 11.4 351.228412256267 466.771587743733 793.253012048193 98.3132530120482
"59" 11.6 343.569863013699 463.304109589041 758.4 84.01
"60" 11.8 336.343406593407 460.197802197802 723.697819314642 71.0093457943925
"61" 12 332.797183098592 451.721126760563 692.387878787879 63.3424242424242
"62" 12.2 328.396600566572 433.776203966006 669.649122807018 55.7573099415205
"63" 12.4 316.878260869565 409.524637681159 657.256484149856 57.9365994236311
"64" 12.6 306.718390804598 384.364942528736 638.086826347305 49.4161676646707
"65" 12.8 314.66144200627 363.376175548589 606.236196319018 47.7024539877301
"66" 13 320.955357142857 333.3125 572.170347003155 58.5552050473186
"67" 13.2 328.988764044944 300.834269662921 538.88379204893 71.9388379204893
"68" 13.4 339.337175792507 270.556195965418 510.133561643836 94.2979452054795
"69" 13.6 346.045731707317 240.609756097561 493.817204301075 122.874551971326
"70" 13.8 359.543661971831 208.507042253521 478.477419354839 145.445161290323
"71" 14 378.317548746518 178.342618384401 474.609375 160.24375
"72" 14.2 397.105263157895 151.581717451524 476.926666666667 169.086666666667
"73" 14.4 421.89972899729 129.439024390244 475.547987616099 177.956656346749
"74" 14.6 442.114973262032 109.497326203209 473.728434504792 201.421725239617
"75" 14.8 467.526315789474 88.6921052631579 475.069306930693 223.095709570957
"76" 15 496.142480211082 73.490765171504 467.100334448161 218.946488294314
"77" 15.2 529.035422343324 60.9618528610354 457.214953271028 205.738317757009
"78" 15.4 551.855643044619 65.1128608923885 431.700617283951 194.083333333333
"79" 15.6 582.532763532764 78.0569800569801 418.361445783133 178.713855421687
"80" 15.8 611.815789473684 88.7397660818713 395.427710843374 155.222891566265
"81" 16 638.844311377246 105.473053892216 404.993506493507 148.649350649351
"82" 16.2 666.463068181818 121.46875 417.434931506849 134.16095890411
"83" 16.4 692.703125 136.465625 429.783281733746 118.811145510836
"84" 16.6 716.448 152.597333333333 447.125748502994 112.173652694611
"85" 16.8 743.25787965616 169.395415472779 467.126582278481 90.9018987341772
"86" 17 768.326145552561 184.129380053908 481.624624624625 86.0870870870871
"87" 17.2 796.368700265252 196.344827586207 502.716129032258 93.9032258064516
"88" 17.4 824.427792915531 212.566757493188 538.628834355828 95.7852760736196
"89" 17.6 849.584656084656 232.050264550265 570.886363636364 86.9642857142857
"90" 17.8 878.144927536232 254.086956521739 607.018987341772 77.4335443037975
"91" 18 902.371104815864 277.28328611898 640.803625377643 68.6706948640483
"92" 18.2 920.960227272727 295.627840909091 665.84776119403 62.3880597014925
"93" 18.4 917.153623188406 314.692753623188 673.569182389937 78.7641509433962
"94" 18.6 917.085889570552 339.38036809816 694.289230769231 108.836923076923
"95" 18.8 920.267857142857 365.392857142857 725.354430379747 139.430379746835
"96" 19 922.528052805281 376.963696369637 758.466257668712 166.89263803681
"97" 19.2 916.359375 403.35 794.113149847095 185.507645259939
"98" 19.4 911.595317725752 435.8127090301 834.306060606061 193.021212121212
"99" 19.6 902.876447876448 469.772200772201 872.047619047619 192.692307692308
"100" 19.8 890.846153846154 498.301282051282 870.116666666667 203.213333333333
"101" 20 882.869565217391 521.251552795031 866.007092198582 223.748226950355
"102" 20.2 865.592715231788 533.46357615894 864.160409556314 260.348122866894
"103" 20.4 837.427692307692 545.541538461538 865.503496503497 299.34965034965
"104" 20.6 809.586885245902 560.281967213115 869.237288135593 336.830508474576
"105" 20.8 787.06976744186 585.941860465116 873.543624161074 370.573825503356
"106" 21 766.259649122807 610.252631578947 868.427046263345 393.494661921708
"107" 21.2 745.421768707483 634.942176870748 878.147651006711 427.08389261745
"108" 21.4 721.622950819672 649.026229508197 899.074576271186 460.149152542373
"109" 21.6 692.933774834437 651.741721854305 896.940520446097 463.2156133829
"110" 21.8 662.848684210526 661.615131578947 886.560137457045 459.896907216495
"111" 22 632.674772036474 659.501519756839 867.793220338983 471.803389830508
"112" 22.2 598.189759036145 660.382530120482 845.304511278195 488.706766917293
"113" 22.4 568.59807073955 663.427652733119 819.141818181818 511.92
"114" 22.6 540.498470948012 659.724770642202 799.151408450704 541.964788732394
"115" 22.8 515.860248447205 652.366459627329 787.36678200692 579.252595155709
"116" 23 491.163323782235 636.315186246418 774.796551724138 618.910344827586
"117" 23.2 461.753709198813 624.100890207715 757.656934306569 629.660583941606
"118" 23.4 431.962427745665 609.459537572254 729.433098591549 648.038732394366
"119" 23.6 409.311797752809 589.76404494382 703.638989169675 649.303249097473
"120" 23.8 389.974285714286 560.942857142857 664.132867132867 656.716783216783
"121" 24 374.360703812317 530.375366568915 629.268656716418 666.272388059701
"122" 24.2 361.779761904762 498.443452380952 608.73285198556 660.956678700361
"123" 24.4 342.705056179775 468.629213483146 576.356890459364 653.742049469965
"124" 24.6 326.377358490566 441.247978436658 538.247148288973 658.904942965779
"125" 24.8 309.610644257703 409.857142857143 520.718631178707 652.961977186312
"126" 25 306.926345609065 386.71671388102 493.265957446808 639.914893617021
"127" 25.2 314.782208588957 357.625766871166 475.602040816327 626.676870748299
"128" 25.4 319.756598240469 320.656891495601 449.996610169492 617.549152542373
"129" 25.6 321.361111111111 286.35 430.441077441077 607.43771043771
"130" 25.8 323.218289085546 250.970501474926 415.022435897436 597.907051282051
"131" 26 330.414201183432 220.680473372781 401.145510835913 587.631578947368
"132" 26.2 350.736694677871 202.574229691877 397.109717868339 579.037617554859
"133" 26.4 377.464788732394 182.552112676056 382.848874598071 556.691318327974
"134" 26.6 401.50656167979 161.144356955381 358.680921052632 529.773026315789
"135" 26.8 429.194594594595 143.672972972973 341.254966887417 499.953642384106
"136" 27 456.772727272727 126 327.996794871795 470.903846153846
"137" 27.2 486.028947368421 108.828947368421 321.932330827068 436.733082706767
"138" 27.4 512.891304347826 88.2336956521739 309.753164556962 396.417721518987
"139" 27.6 539.3125 68.804347826087 301.563333333333 360.683333333333
"140" 27.8 570.591666666667 56.1527777777778 302.821917808219 330.866438356164
"141" 28 597.839887640449 53.25 319.986348122867 301.843003412969
"142" 28.2 629.976401179941 51.2389380530973 322.082236842105 260.332236842105
"143" 28.4 657.666666666667 58.7807807807808 329.312292358804 230.176079734219
"144" 28.6 685.109947643979 71.9005235602094 353.703821656051 211.165605095541
"145" 28.8 716.049046321526 88.7193460490463 377.993670886076 177.756329113924
"146" 29 746.675362318841 105.179710144928 402.615625 143.38125
"147" 29.2 778.140211640212 118.470899470899 422.397394136808 116.925081433225
"148" 29.4 809.475195822454 135.182767624021 444.385074626866 116.892537313433
"149" 29.6 836.862433862434 154.460317460317 477.663716814159 100.085545722714
"150" 29.8 865.319892473118 173.104838709677 513.525835866261 78.145896656535
"151" 30 874.964769647696 189.905149051491 547.589820359281 61.2844311377246
"152" 30.2 881.85393258427 215.662921348315 582.728658536585 52.2774390243902
"153" 30.4 890.42816091954 246.706896551724 588.509316770186 56.1335403726708
"154" 30.6 895.278996865204 277.617554858934 603.354037267081 65.5186335403727
"155" 30.8 898.705882352941 309.885294117647 635.116504854369 67.3009708737864
"156" 31 898.058641975309 345.913580246914 667.080459770115 74
"157" 31.2 892.86925795053 379.491166077739 702.684365781711 77.7020648967552
"158" 31.4 886.393501805054 412.079422382672 716.476744186047 72.7005813953488
"159" 31.6 880.275409836066 444.32131147541 711.496774193548 77.6096774193548
"160" 31.8 877.045751633987 474.362745098039 705.457413249211 76.1608832807571
"161" 32 866.862416107383 507.439597315436 700.591362126246 75.9269102990033
"162" 32.2 861.697749196141 539.533762057878 694.6699669967 74.9141914191419
"163" 32.4 846.101045296167 555.522648083624 689.62962962963 77.8549382716049
"164" 32.6 820.405315614618 570.418604651163 679.922619047619 76.7440476190476
"165" 32.8 793.634228187919 589.828859060403 664.301538461538 74.0676923076923
"166" 33 764.401993355482 609.730897009967 645.429022082019 77.4952681388013
"167" 33.2 736.697080291971 629.653284671533 618.187301587302 78.3079365079365
"168" 33.4 708.954385964912 649.185964912281 590.006430868167 74.2668810289389
"169" 33.6 679.867549668874 659.791390728477 562.358064516129 63.2935483870968
"170" 33.8 648.611650485437 663.394822006473 533.120481927711 62.0361445783133
"171" 34 615.794392523364 665.006230529595 512.622699386503 79.8957055214724
"172" 34.2 588.990163934426 665.367213114754 488.208469055375 101.641693811075
"173" 34.4 571.058139534884 656.55523255814 463.243243243243 112.132132132132
"174" 34.6 547.002915451895 642.451895043732 439.875776397515 125.503105590062
"175" 34.8 520.002824858757 627.553672316384 423.762463343108 139.75073313783
"176" 35 495.834285714286 617.548571428571 419.022364217252 150.127795527157
"177" 35.2 469.817109144543 598.867256637168 421.609427609428 157.053872053872
"178" 35.4 447.439528023599 574.185840707965 417.53125 162.834375
"179" 35.6 426.620786516854 548.23595505618 407.352380952381 189.139682539683
"180" 35.8 406.639053254438 520.748520710059 402.333333333333 212.49358974359
"181" 36 389.438596491228 489.099415204678 390.259259259259 235.753086419753
"182" 36.2 374.740412979351 456.654867256637 381.029900332226 263.063122923588
"183" 36.4 363.090909090909 424.238636363636 374.745222929936 288.926751592357
"184" 36.6 351.801302931599 392.351791530953 365.349624060141 311.503759398526
"185" 36.8 346.930901713662 369.007141189725 358.253229361833 336.845396574686
"186" 37 317.62469400651 365.085191723983 371.155962541241 365.736986426279
"187" 37.2 310.605898123325 356.439678284183 382.145922746781 399.111587982832
"188" 37.4 307.293150684932 338.380821917808 398.902527075812 435.397111913357
"189" 37.6 318.172619047619 325.675595238095 413.343971631206 466.45390070922
"190" 37.8 326.155487804878 303.024390243902 428.963455149502 480.681063122924
"191" 38 328.431610942249 272.844984802432 446.518272425249 487.498338870432
"192" 38.2 332.110447761194 243.370149253731 464.684039087948 508.635179153094
"193" 38.4 337.443786982249 218.60650887574 484.567741935484 527.851612903226
"194" 38.6 358.806010928962 195.855191256831 504.782006920415 553.612456747405
"195" 38.8 380.510752688172 172.938172043011 532.240924092409 574.181518151815
"196" 39 404.328729281768 150.886740331492 554.741818181818 595.069090909091
"197" 39.2 426.827397260274 126.391780821918 577.921568627451 620.470588235294
"198" 39.4 452.928571428571 112.121693121693 606.503472222222 635.729166666667
"199" 39.6 480.928571428571 105.302197802198 634.754325259516 647.031141868512
"200" 39.8 510.943243243243 92.4756756756757 667.905084745763 659.847457627119
"201" 40 541.940379403794 80.390243902439 701.027972027972 661.251748251748
"202" 40.2 567.483425414365 66.4668508287293 723.851211072664 652.321799307958
"203" 40.4 595.872403560831 53.9436201780415 746.390243902439 642.08362369338
"204" 40.6 619.865168539326 53.8876404494382 770.955882352941 629.900735294118
"205" 40.8 647.838983050847 61.3898305084746 781.323024054983 616.666666666667
"206" 41 676.614754098361 64.5901639344262 784.639175257732 615.494845360825
"207" 41.2 703.739018087855 74.1886304909561 774.146341463415 623.954703832753
"208" 41.4 735.941333333333 84.96 762.468438538206 627.661129568106
"209" 41.6 765.491758241758 94.7774725274725 752.034013605442 630.520408163265
"210" 41.8 781.653746770026 105.273901808786 738.961130742049 638.95406360424
"211" 42 793.964577656676 122.324250681199 727.01677852349 645.795302013423
"212" 42.2 816.140449438202 149.63202247191 711.775919732441 650.157190635451
"213" 42.4 834.031161473088 175.849858356941 684.881481481482 655.822222222222
"214" 42.6 852.813370473538 206.08077994429 663.835664335664 663.79020979021
"215" 42.8 871.897727272727 233.03125 647.255555555556 663.733333333333
"216" 43 888.448179271709 260.403361344538 620.116279069767 668.108527131783
"217" 43.2 903.011730205279 292.469208211144 601.284722222222 664.350694444444
"218" 43.4 912.769230769231 325.390532544379 575.58843537415 656.146258503401
"219" 43.6 919.265486725664 359.489675516224 541.853046594982 654.551971326165
"220" 43.8 920.539393939394 384.012121212121 517.687272727273 651.330909090909
"221" 44 915.466431095406 413.787985865724 508.152823920266 636.398671096346
"222" 44.2 901.310469314079 441.512635379061 485.382165605096 616.337579617834
"223" 44.4 889.406896551724 467.886206896552 458.016339869281 604.421568627451
"224" 44.6 880.264705882353 488.452205882353 425.940594059406 594.151815181518
"225" 44.8 868.829192546584 504.16149068323 400.689102564103 579.125
"226" 45 848.542124542124 525.545787545788 385.48322147651 559.993288590604
"227" 45.2 823.25 544.614864864865 379.871323529412 534.952205882353
"228" 45.4 806.657794676806 568.973384030418 364.934426229508 502.239344262295
"229" 45.6 792.928338762215 592.921824104235 350.506369426752 474.541401273885
"230" 45.8 779.769230769231 616.974358974359 339.391849529781 446.003134796238
"231" 46 753.498316498317 635.491582491582 326.361635220126 430.327044025157
"232" 46.2 725.130293159609 649.508143322476 315.703470031546 410.258675078864
"233" 46.4 693.37216828479 659.666666666667 304.96261682243 390.031152647975
"234" 46.6 663.963963963964 657.084084084084 309.379421221865 378.655948553055
"235" 46.8 629.70996978852 654.132930513595 314.714285714286 350.734219269103
"236" 47 597.448275862069 654.495297805643 304.76875 320.071875
"237" 47.2 567.376436781609 646.066091954023 316.83164983165 299.828282828283
"238" 47.4 539.13202247191 633.106741573034 331.897763578275 267.533546325879
"239" 47.6 508.719887955182 617.887955182073 347.313793103448 236.068965517241
"240" 47.8 482.704871060172 599.787965616046 352.303630363036 198.831683168317
"241" 48 457.858757062147 577.409604519774 366.571884984026 184.389776357827
"242" 48.2 431.690058479532 554.356725146199 388.706666666667 156.526666666667
"243" 48.4 409.594202898551 528.052173913043 407.685628742515 138.910179640719
"244" 48.6 390.117816091954 499.948275862069 430.92749244713 127.716012084592
"245" 48.8 373.856304985337 473.856304985337 458.12380952381 102.75873015873
"246" 49 360.411078717201 445.833819241982 483.898773006135 74.3036809815951
"247" 49.2 351.449720670391 420.941340782123 500.073529411765 75
"248" 49.4 338.470930232558 397.404069767442 509.525373134328 73.6059701492537
"249" 49.6 325.168044077135 378.782369146006 513.433526011561 64.9624277456647
"250" 49.8 309.914209115281 358.949061662198 514.788059701493 70.065671641791
"251" 50 304.6875 340.670454545455 514.358895705521 68.6441717791411
"252" 50.2 314.051515151515 318.933333333333 508.471518987342 71.6455696202532
"253" 50.4 318.890909090909 289.215151515151 500.627692307692 70.6307692307692
"254" 50.6 319.871165644172 254.058282208589 495.728862973761 72.9708454810496
"255" 50.8 333.293628808864 234.096952908587 484.539393939394 70.8909090909091
"256" 51 353 210.700564971751 485.698757763975 75.8416149068323
"257" 51.2 371.921348314607 182.241573033708 473.648093841642 83.41642228739
"258" 51.4 394.662125342059 154.945504085238 447.470394737101 89.1151315787884
"259" 51.6 416.914803157509 129.209393609978 441.307370162446 91.8325991805893
"260" 51.8 449.384823813858 117.769647397935 436.554486946198 102.916666702613
"261" 52 483.714666666703 85.1813333333106 418.240740740967 121.376543209755
"262" 52.2 498.112947658402 76.9559228650138 395.627450980392 139.882352941176
"263" 52.4 522.308539944904 70.168044077135 372.584097859327 157.996941896024
"264" 52.6 547.154727793696 60.0687679083095 356.335463258786 178.194888178914
"265" 52.8 544.300884955752 61.259587020649 348.853242320819 204.068259385666
"266" 53 542.537356321839 64.9798850574713 336.701538461538 233.144615384615
"267" 53.2 553.48717948718 75.3019943019943 325.072164948454 262.965635738832
"268" 53.4 574.663888888889 85.1194444444445 311.612121212121 286.781818181818
"269" 53.6 599.059829059829 102.239316239316 302.25748502994 308.850299401198
"270" 53.8 625.322766570605 117.844380403458 302.246913580247 337.635802469136
"271" 54 651.631123919308 137.636887608069 307.603225806452 367.951612903226
"272" 54.2 674.690544412607 159.32664756447 314.926174496644 402.110738255034
"273" 54.4 700.175342465753 179.775342465753 325.521428571429 436.725
"274" 54.6 725.309333333333 202.258666666667 342.514285714286 464.521428571429
"275" 54.8 748.838196286472 228.026525198939 350.318352059925 498.812734082397
"276" 55 774.432876712329 249.58904109589 350.807560137457 521.529209621993
"277" 55.2 800.759668508287 270.135359116022 353.328621908127 510.749116607774
"278" 55.4 826.417344173442 289.747967479675 371.920152091255 518.893536121673
"279" 55.6 854.725490196078 307.588235294118 396.493150684931 532.109589041096
"280" 55.8 883.515850144092 316.752161383285 422.986622073579 546.732441471572
"281" 56 912.14364640884 324.270718232044 447.496666666667 563.633333333333
"282" 56.2 917.248571428571 339.242857142857 477.18345323741 577.021582733813
"283" 56.4 915.342182890855 354.153392330383 498.046594982079 592.333333333333
"284" 56.6 917.588405797101 353.542028985507 529.676056338028 597.795774647887
"285" 56.8 918.435294117647 349.370588235294 558.378006872852 593.312714776632
"286" 57 915.814024390244 341.121951219512 585.234375 581.334375
"287" 57.2 915.753125 334.740625 610.026315789474 568.828947368421
"288" 57.4 922.11821086262 322.006389776358 628.77397260274 565.438356164384
"289" 57.6 923.15479876161 316.721362229102 636.39590443686 576.539249146758
"290" 57.8 920.800643086817 309.749196141479 658.106451612903 595.196774193548
"291" 58 924.953125 293.946875 686.82641509434 609.264150943396
"292" 58.2 923.337620578778 288.382636655949 713.53264604811 628.766323024055
"293" 58.4 922.716560509554 277.015923566879 725.187692307692 640.012307692308
"294" 58.6 921.066037735849 264.685534591195 733.678321678322 639.944055944056
"295" 58.8 917.806853582554 250.931464174455 756.686567164179 634.205223880597
"296" 59 911.803125 234.225 775.936802973978 627.587360594796
"297" 59.2 905.155619596542 221.342939481268 794.353951890034 615.460481099656
"298" 59.4 898.93471810089 206.952522255193 818.8125 599.708333333333
"299" 59.6 891.792168674699 196.186746987952 841.279069767442 581.777408637874
"300" 59.8 887.873873873874 191.594594594595 863.701342281879 563.557046979866
"301" 60 887.015015015015 188.516516516517 871.717607973422 541
"302" 60.2 884.943620178042 191.80118694362 884.521172638436 514.71986970684
"303" 60.4 878.996951219512 186.484756097561 901.555183946488 492.123745819398
"304" 60.6 874.538235294118 172.929411764706 905.098245614035 473.20701754386
"305" 60.8 873.581039755352 177.749235474006 908.759322033898 444.030508474576
"306" 61 869.871165644172 178.542944785276 917.846153846154 409.826086956522
"307" 61.2 862.226865671642 167.420895522388 921.23487544484 379.444839857651
"308" 61.4 852.559270516717 146.565349544073 922.637931034483 345.934482758621
"309" 61.6 837.281609195402 138.287356321839 917.342465753425 318.239726027397
"310" 61.8 817.834808259587 119.58407079646 904.223776223776 292.202797202797
"311" 62 800.547008547009 97.7150997150997 892.049833887043 273.34219269103
"312" 62.2 782.743093922652 87.0883977900552 880.071917808219 256.948630136986
"313" 62.4 758.394285714286 74.9057142857143 868.47619047619 236.727891156463
"314" 62.6 737.449591280654 67.1553133514986 846.336538461538 219.782051282051
"315" 62.8 719.122950819672 60.5737704918033 825.930817610063 203.405660377359
"316" 63 697.352303523035 60.2466124661247 801.524844720497 195.273291925466
"317" 63.2 681.674358974359 53.4230769230769 778.086419753086 181.466049382716
"318" 63.4 680.842818428184 51.2520325203252 754.21835443038 166.582278481013
"319" 63.6 681.036939313984 55.5118733509235 727.651090342679 160.267912772586
"320" 63.8 676.393048128342 60.0454545454545 698.460815047022 155.711598746082
"321" 64 668.763231197772 62.5793871866295 665.755417956656 155.953560371517
"322" 64.2 658.85974025974 66.4857142857143 633.078431372549 163.562091503268
"323" 64.4 642.097186700767 73.9181585677749 606.765243902439 172.826219512195
"324" 64.6 621.563342318059 81.177897574124 591.577777777778 176.68253968254
"325" 64.8 599.366197183099 81.6647887323944 582.357142857143 186.058441558442
"326" 65 577.214705882353 74.7647058823529 577.186708860759 195.664556962025
"327" 65.2 553.53562005277 65.9182058047493 568.623333333333 205.873333333333
"328" 65.4 543.48275862069 56.1379310344828 554.044585987261 208.079617834395
"329" 65.6 547.399463806971 64.0107238605898 539.401234567901 200.546296296296
"330" 65.8 533.672727272727 71.8606060606061 515.537267080745 189.928571428571
"331" 66 508.723684210526 76.1289473684211 484.323717948718 186.525641025641
"332" 66.2 481.208443271768 83.490765171504 462.224615384615 182.316923076923
"333" 66.4 456.489795918367 85.6588921282799 444.951298701299 183.334415584416
"334" 66.6 450.886740331492 95.0524861878453 437.990909090909 172.321212121212
"335" 66.8 435.1214362038 112.801768894046 419.391999657322 152.375344656574
"336" 67 422.917095240428 118.987050401781 414.424334654943 149.973294414526
"337" 67.2 417.677556475796 126.562262117225 424.74467536487 151.302786312118
"338" 67.4 421.617988803163 144.962422268957 429.794397398833 167.682083489584
"339" 67.6 425.21613055493 166.76149777097 429.713096394925 206.702921157587
"340" 67.8 435.0492717882 185.146475625931 424.936795159413 231.966197701779
"341" 68 426.952317955255 208.928926802761 415.777901408342 263.281675314068
"342" 68.2 415.415449433019 237.254197912214 406.618988933715 294.08535868113
"343" 68.4 399.481182795692 261.094086021505 398.67340067341 323.875420875337
"344" 68.6 381.372549019608 272.543417366947 396.577639751553 345.95652173913
"345" 68.8 354.201550387597 283.93023255814 390.386075949367 376.45253164557
"346" 69 318.165662650602 288.156626506024 381.83904109589 416.22602739726
"347" 69.2 321.734072022161 287.927977839335 374.996721311475 452.609836065574
"348" 69.4 321.818452380952 296.133928571429 367.542319749216 482.786833855799
"349" 69.6 315.074175824176 312.288461538462 358.88253968254 514.333333333333
"350" 69.8 304.969863013699 338.057534246575 364.102893890675 536.128617363344
"351" 70 298.76217765043 365.882521489971 375.888513513514 558.841216216216
"352" 70.2 299.694050991501 379.974504249292 383.367088607595 566.664556962025
"353" 70.4 305.140401146132 406.922636103152 385.340909090909 566.353896103896
"354" 70.6 308.130434782609 419.898550724638 380.871710526316 556.753289473684
"355" 70.8 313.125806451613 425.941935483871 375.787162162162 544.195945945946
"356" 71 319.893982808023 448.134670487106 369.721428571429 537.160714285714
"357" 71.2 323.724137931034 470.037356321839 361.192727272727 530.981818181818
"358" 71.4 331.907895371012 486.045424524161 352.606263610032 518.870603687375
"359" 71.6 339.84974213075 490.977954983839 357.272889845484 521.4359993731
"360" 71.8 358.740539909478 502.344767263973 362.020769485386 525.146220188893
"361" 72 381.011063470961 523.322980061075 360.798723480957 519.249087554782
"362" 72.2 388.05523255814 548.031976744186 355.140522875817 503.307189542484
"363" 72.4 385.209366391185 562.305785123967 348.04984423676 477.043613707165
"364" 72.6 378.641242937853 557.398305084746 332.833846153846 461.169230769231
"365" 72.8 371.575079872204 548.843450479233 333.350931677019 458.462732919255
"366" 73 363.329230769231 537.526153846154 336.57 446.44
"367" 73.2 356.56231884058 525.414492753623 330.536977491961 423.327974276527
"368" 73.4 347.678770949721 508.701117318436 312.075987841945 403.732522796353
"369" 73.6 337.947826086957 489.855072463768 312.542372881356 395.871186440678
"370" 73.8 328.324022346369 467.893854748603 324.913194444444 383.263888888889
"371" 74 316.86301369863 442.115068493151 330.103333333333 354.906666666667
"372" 74.2 310.158333333333 418.525 319.687116564417 322.042944785276
"373" 74.4 302.289693593315 390.094707520891 312.916398713826 297.836012861736
"374" 74.6 304.946587537135 364.12759643933 326.291139240188 284.930379747676
"375" 74.8 312.643265571707 338.43818151155 340.339621861481 269.311325951707
"376" 75 325.338421824871 310.289293605109 344.470986748136 246.864191880932
"377" 75.2 338.042565891011 281.774481820932 343.885750812188 230.305273930124
"378" 75.4 354.976289391056 254.849602856739 341.755698555754 210.804245083166
"379" 75.6 372.824657534246 230.890410958904 355.84858044164 212.044164037855
"380" 75.8 397.635658889464 210.139534875527 373.854729715794 204.293918918087
"381" 76 429.779944289694 182.426183844011 372.372013651877 168.965870307167
"382" 76.2 454.854447439353 160.396226415094 386.650154798762 164.684210526316
"383" 76.4 475.752873563632 138.824712643877 412.08011870033 156.311572698336
"384" 76.6 498.458123025382 122.002920233724 444.830136599819 143.837661231839
"385" 76.8 522.831922389125 119.04762542519 468.699663207983 141.072211421226
"386" 77 537.021602067781 104.075315353632 506.106729359442 136.519766053407
"387" 77.2 565.175813062942 70.980780632517 525.24358656634 108.471155699296
"388" 77.4 564.831520127618 64.5706518700561 538.560115809623 73.3841656349051
"389" 77.6 576.529180043741 66.3921125364526 546.528587192721 63.154941537375
"390" 77.8 578.828756620406 70.2174798155687 544.452275256953 68.173509105222
"391" 78 620.502961606526 92.2317071891917 555.886548066452 75.6972158055874
"392" 78.2 656.332172111239 111.469294348205 591.205227013382 84.0099192270677
"393" 78.4 686.804347824586 130.755434781542 628.459610027916 83.1225626739815
"394" 78.6 713.379403794038 153.579945799458 660.851002865329 92.9484240687679
"395" 78.8 738.591623036649 176.774869109948 677.551820728291 98.2577030812325
"396" 79 763.611859838275 203.727762803235 673.896825396825 105.884920634921
"397" 79.2 786.520661157025 230.528925619835 671.839743589744 129.807692307692
"398" 79.4 803.600558659218 260.72625698324 667.91724137931 164.258620689655
"399" 79.6 824.069060773481 286.408839779006 660.722602739726 191.479452054795
"400" 79.8 849.752808988764 300.401685393258 644.104895104895 212.346153846154
"401" 80 874.939481268011 320.046109510086 621.113793103448 220.234482758621
"402" 80.2 901.611267605634 336.70985915493 601.279605263158 226.592105263158
"403" 80.4 922.278931750742 339.33234421365 594.094224924012 217.689969604863
"404" 80.6 916.197142857143 343.96 582.49552238806 217.026865671642
"405" 80.8 914.632218844985 359.668693009119 554.748344370861 222.533112582781
"406" 81 912.828478964401 379.857605177994 525.888544891641 215.916408668731
"407" 81.2 907.862179487179 393.772435897436 493.009404388715 211.774294670846
"408" 81.4 904.866220735786 415.916387959866 462.706060606061 208.175757575758
"409" 81.6 891.658783783784 443 429.452830188679 205.405660377359
"410" 81.8 883.59477124183 471.196078431373 396.193146417445 214.470404984424
"411" 82 875.275862068965 500.551724137931 366.342105263158 229.651315789474
"412" 82.2 866.435483870968 532.487096774194 335.358803986711 246.099667774086
"413" 82.4 852.965838509317 559.757763975155 324.666666666667 265.405940594059
"414" 82.6 832.562289562289 581.228956228956 315.875 288.789634146341
"415" 82.8 809.602112676056 600.964788732394 311.401812688822 312.839879154079
"416" 83 781.488054607509 616.204778156997 301.084375 349.340625
"417" 83.2 753.271428571429 632.646428571429 303.128617363344 382.498392282958
"418" 83.4 728.348432055749 647.540069686411 307.490974729242 411.826714801444
"419" 83.6 704.724590163934 649.901639344262 324.8753894081 438.043613707165
"420" 83.8 674.746575342466 652.044520547945 340.28431372549 471.169934640523
"421" 84 646.054838709677 661.135483870968 347.022900763359 506.534351145038
"422" 84.2 620.237785016287 666.755700325733 365.308550185874 538.353159851301
"423" 84.4 598.256965944272 663.876160990712 387.591911764706 565.066176470588
"424" 84.6 567.801302931596 659.452768729642 403.527687296417 587.771986970684
"425" 84.8 536.39375 655.14375 424.250859106529 591.618556701031
"426" 85 509.246965328817 644.393299212421 452.672903860628 605.974009536126
"427" 85.2 496.356715879444 644.117884079625 477.516775709039 621.028853478741
"428" 85.4 512.404347484848 659.158364971731 494.179512814286 630.377215725691
"429" 85.6 533.830534154719 668.568831814136 507.533859212904 640.86727136019
"430" 85.8 549.705425625463 670.758825909939 516.70245531239 649.203450885463
"431" 86 560.118667442684 669.198075323494 527.495097237605 659.683615423521
"432" 86.2 575.637588399595 671.862578377105 539.233502056066 665.647803192858
"433" 86.4 586.041874499235 675.583533093973 549.975762227324 666.115431324892
"434" 86.6 587.159876156341 675.660002645882 551.463368237533 665.09406872852
"435" 86.8 594.009922233681 675.891084584416 556.200126173718 665.564059019017
"436" 87 606.661030065147 678.703082002156 570.467426704805 667.678835402098
"437" 87.2 605.2674097845 678.014010694559 571.994130147057 667.028710543658
"438" 87.4 596.936759976411 674.333630026985 567.813129441688 665.139233697502
"439" 87.6 593.101393615173 674.315114193211 562.297026397691 665.20499564698
"440" 87.8 587.068093790055 672.384116720322 559.721755994936 663.92336037111
"441" 88 586.24807700362 672.048871172 557.70066425166 662.541297515938
"442" 88.2 581.491763714596 673.147247998343 558.730627553709 661.316897904806
"443" 88.4 575.298414749084 672.596705850898 560.118811622468 659.781448448003
"444" 88.6 568.996089830936 670.418485457734 561.35532116493 655.163386659804
"445" 88.8 566.062342069045 668.728475773186 565.620794372071 653.794042835856
"446" 89 557.996799272937 667.390159125042 564.511220292831 652.480333804414
"447" 89.2 546.242791296322 666.291756926168 563.109872627622 650.615200930569
"448" 89.4 536.627442329223 663.965449162411 560.420908047151 649.164375579576
"449" 89.6 528.844425117272 660.318940917983 559.429803531867 649.766131376597
"450" 89.8 519.682866012644 655.299681264433 556.774159021798 651.555955134338
"451" 90 507.468763588019 651.518161668627 546.085336641611 655.062349974049
"452" 90.2 492.65968359288 645.06749616253 529.654767172602 653.749823787838
"453" 90.4 478.234160179949 637.276126703017 514.236888247882 651.376909368128
"454" 90.6 460.79275641631 628.260941917067 498.002793541785 644.926888769344
"455" 90.8 443.122873093694 620.069248793985 480.528921244296 636.303321486221
"456" 91 436.801272449268 607.482128082703 468.038261128897 630.500719214782
"457" 91.2 430.590049417925 593.1604880843 454.499972915613 624.299087513096
"458" 91.4 420.747584644245 567.706467820786 438.84322407733 605.737415986056
"459" 91.6 410.962763441666 543.185034464453 425.963143944892 580.176159839972
"460" 91.8 399.778906980808 513.805444370244 413.311774303121 552.313909213246
"461" 92 383.054665451226 489.237324733955 403.500547340839 523.142698696816
"462" 92.2 365.596067046521 465.464214144591 388.523359799841 498.473025436132
"463" 92.4 346.552529534018 440.634560666643 373.727033145051 474.919926313502
"464" 92.6 326.202220031796 415.516087482797 352.485902267123 447.487725843559
"465" 92.8 310.271199273998 400.063898991434 336.985760925986 427.521962148081
"466" 93 308.681047388877 378.879988413058 327.174492018136 414.231294260487
"467" 93.2 308.185097163065 352.416047595692 313.163879127819 393.828529964903
"468" 93.4 307.943262543704 327.641758488165 315.309106326562 365.183672256333
"469" 93.6 318.414936330372 295.536809716127 314.854244116283 334.829136994122
"470" 93.8 332.316524927212 259.752018646196 312.658624342588 300.328545621714
"471" 94 345.662098554931 230.678408005165 331.81215801029 266.947982931251
"472" 94.2 359.892192870748 198.783678088721 344.911833753301 235.884881600989
"473" 94.4 377.12495621614 165.931159856653 355.970125916037 204.022750292053
"474" 94.6 396.877444462898 145.053632360738 374.442826505622 174.308797316884
"475" 94.8 420.522149290975 116.002116039229 394.790003871384 146.241238557888
"476" 95 440.998485224549 105.350062056889 412.272616592651 129.251932596438
"477" 95.2 469.419820444245 98.8750359767082 432.64881683971 113.850623600931
"478" 95.4 501.605328677097 87.4101921875796 460.747745942709 102.378682367904
"479" 95.6 534.267927041102 72.575667865133 498.539078824603 86.9219517580253
"480" 95.8 566.65847418858 60.0091064109222 529.098951907807 74.1028139854228
"481" 96 590.978958565263 51.5762827694816 555.337372744249 64.8363558915974
"482" 96.2 611.289088406584 58.6785640216988 571.964911950364 58.5232758117478
"483" 96.4 642.317186132378 70.9360762441009 598.204612442321 58.0115886282829
"484" 96.6 671.086515820444 79.7366790291072 633.896399206708 71.6440220657411
"485" 96.8 706.783431978233 91.2778628674329 668.394700677242 80.9772449614998
"486" 97 743.603660077153 103.710571866386 703.708921529921 92.8001049902348
"487" 97.2 776.349298355675 114.865802002326 737.610964548765 101.957434452837
"488" 97.4 811.718595011667 127.680052022325 772.593969239475 113.314736912521
"489" 97.6 834.447348261312 141.091558943104 798.723527084323 123.574422435534
"490" 97.8 853.706924686309 161.802921396605 825.585828154582 136.206745229761
"491" 98 880.20546113371 188.887281930505 853.289841753426 158.639619479351
"492" 98.2 896.074345583542 213.889783302592 871.173648927733 182.366444317698
"493" 98.4 911.560855589248 240.268623466059 891.017953902608 208.472411024829
"494" 98.6 920.258200058704 278.535799224851 911.397111242895 233.447216607978
"495" 98.8 927.638723983164 309.504423276969 908.873089248826 260.989459733094
"496" 99 930.196813701245 330.928894186552 915.980036317917 294.4727457563
"497" 99.2 930.170583054275 358.48159456215 929.882885812266 319.602010678969
"498" 99.4 924.274047806106 392.190419680802 929.796872324388 350.55159509158
"499" 99.6 919.331608399061 422.65628360535 926.187668391264 385.415580565179
"500" 99.8 915.872498341846 454.785446971759 922.488652709304 416.723701020035
"501" 100 904.063925808818 480.985282244364 918.491121947628 443.919481362021
"502" 100.2 898.018420560313 495.169949865719 913.517585576985 459.07446291014
"503" 100.4 896.317781937687 496.674357065505 908.478529682079 466.638063804151
"504" 100.6 893.403416895371 497.698256415943 908.804183678432 466.456810213681
"505" 100.8 892.032563515571 498.556913899357 908.085904437063 468.644513208568
"506" 101 887.499957553646 505.967574411597 905.081839778793 474.902603843958
"507" 101.2 879.187281223554 515.557349460059 902.347201912067 483.136667131272
"508" 101.4 868.878271060779 527.082216586395 897.277170496137 494.886176828917
"509" 101.6 858.242102133558 539.943716826846 884.218024993326 510.026751675951
"510" 101.8 847.346397364987 557.683475775083 870.87256875458 525.855709537715
"511" 102 836.207443207457 566.023075271312 861.959787082319 539.250012006515
"512" 102.2 833.52893044059 563.774481720463 861.298056116616 539.015196603293
"513" 102.4 827.1158460319 565.112860718369 858.699422901002 539.656088832558
"514" 102.6 811.456155767551 571.542375988446 849.550255953372 547.890034876049
"515" 102.8 797.270997304731 576.12524474428 833.482972545684 559.55659207511
"516" 103 774.9939428777 581.669038382974 812.297376341386 572.59757484119
"517" 103.2 753.194067432799 585.810815415487 790.530930312298 574.947283156283
"518" 103.4 726.527363301039 593.304085656513 763.270334141915 581.988934918483
"519" 103.6 697.339411865987 599.659018335188 734.670167506809 592.025520935985
"520" 103.8 668.285662897487 607.77729166105 706.58818190056 599.025818139172
"521" 104 638.800672040422 613.738289728068 676.556683558208 607.001658151976
"522" 104.2 607.824638009879 618.017528518439 646.224092406204 612.320325821078
"523" 104.4 575.205550788135 616.971084054556 613.89584676501 618.831187828765
"524" 104.6 544.080637436821 613.535168981359 584.085828158619 619.540617560233
"525" 104.8 516.590707077111 601.991759503835 551.007997207427 618.507938108127
"526" 105 483.727259223875 592.47942740908 527.433704163059 605.264798261235
"527" 105.2 453.888861197601 580.861982367489 488.714258145675 593.592835493267
"528" 105.4 422.299609609897 565.812687713555 456.025005012771 583.898449571788
"529" 105.6 388.285179740588 556.881623096189 421.701606382492 571.48607485397
"530" 105.8 377.223435198687 544.105032923549 407.90178620553 567.044111881413
"531" 106 368.30094235017 526.156272063878 392.490292701823 556.927702851203
"532" 106.2 358.366429443775 501.944973355683 375.270291143911 536.511142165258
"533" 106.4 344.9326562945 478.075506101443 367.370757154682 509.89966317632
"534" 106.6 331.552634813939 459.650193537834 353.695875867496 491.22015500507
"535" 106.8 324.338509920267 438.024436763438 341.620445001466 472.736363312461
"536" 107 316.15019439784 409.45559257584 328.69673300704 448.162009758871
"537" 107.2 305.17227703984 377.870619070984 317.360964787656 415.479654517746
"538" 107.4 307.257384762814 352.26947658747 309.897785854616 390.887075531556
"539" 107.6 311.569194438425 318.455770778612 307.394935517351 360.31852151145
"540" 107.8 315.76708223751 287.370425246275 310.076016116235 328.42479413243
"541" 108 320.075173961903 251.527236045004 318.173261312773 291.430174612074
"542" 108.2 334.313873871692 225.723893171168 319.347456932658 262.839854193171
"543" 108.4 348.454970169684 199.719506002937 328.332953387486 235.271046260213
"544" 108.6 367.305586611011 170.353569932999 347.567633392631 206.275550899486
"545" 108.8 386.695287768865 156.443360048203 359.566559786654 183.827867760438
"546" 109 413.760672717219 137.967903311138 381.749083461232 159.6694475333
"547" 109.2 439.678785740363 113.89868824887 404.833447140276 141.434464803796
"548" 109.4 460.950112556098 88.6514338103899 440.043279047459 119.399824295899
"549" 109.6 487.372720223687 79.0660993886784 457.901710771998 101.058589672749
"550" 109.8 520.981157596834 68.2253000302213 481.617130408022 84.3939353507996
"551" 110 550.373976732426 56.9835114344619 517.31819770288 73.3555207038151
"552" 110.2 584.214617541137 51.1993715862082 546.1631031724 57.8122607792495
"553" 110.4 610.937369248273 48.1962177603811 575.439788603683 52.6340163944177
"554" 110.6 627.988732271987 45.5587065361218 594.332115663458 54.7561685029312
"555" 110.8 625.163493956138 49.569068565547 594.704983503917 56.3193594465002
"556" 111 623.630953137628 55.4196398408752 593.624524025985 55.8048587313528
"557" 111.2 624.212345296465 66.1354500176229 593.493893884621 56.9343656902222
"558" 111.4 632.527325308066 83.9426166729697 598.750840941056 56.1490937608543
"559" 111.6 643.752298000009 102.92370535932 609.855361997003 67.5776323111636
"560" 111.8 654.093611798245 118.599083490027 633.094417877521 84.7094882417481
"561" 112 667.201291880034 146.666905413942 649.719264923405 112.395283492371
"562" 112.2 682.408167397415 174.854356016508 665.226478164089 137.93786048877
"563" 112.4 695.469637118578 208.378616445109 681.45230763639 169.808415441592
"564" 112.6 705.86075361381 242.913214970601 696.312373262184 203.003835668121
"565" 112.8 714.119637097447 276.136293114868 710.67819108615 234.394411809064
"566" 113 726.761974161102 308.89861469845 707.936815964674 272.900718614552
"567" 113.2 744.698577090721 339.327143991238 720.397621297371 308.786660234228
"568" 113.4 763.519699911125 371.558124755741 743.774524221031 337.421498132219
"569" 113.6 774.21065155264 405.853782290478 763.145895178698 369.437031339929
"570" 113.8 781.79072070704 439.624377407308 773.388372922212 400.558183290551
"571" 114 784.95113945623 464.382901362847 779.670505492812 427.794216472435
"572" 114.2 772.929803637707 494.414140459472 786.726945951198 454.260865651979
"573" 114.4 761.397034567733 524.91322462338 779.366215967988 475.991760172503
"574" 114.6 749.920266910264 546.465109050194 756.724738389869 504.331012470585
"575" 114.8 736.409064853916 561.375182117366 752.642349813034 531.447138677556
"576" 115 711.667628188376 588.283245410082 742.177001153624 557.324519278496
"577" 115.2 684.627417699122 608.313144108939 717.780755216885 586.408727181929
"578" 115.4 651.189246198414 628.362365649685 685.234303873557 609.88440481812
"579" 115.6 616.964863286171 642.364251528508 652.401973459044 627.712125681262
"580" 115.8 581.454668937189 650.333850505505 619.106943033733 643.613016379598
"581" 116 550.045677129302 648.414776559419 586.259826859959 650.978355178099
"582" 116.2 520.673677549297 643.850849540764 560.385423438865 650.761313115562
"583" 116.4 501.32475566292 641.110514395837 533.678068877007 650.876468088381
"584" 116.6 501.800165194742 629.593017911644 531.038264112427 648.210349507781
"585" 116.8 497.722208753984 602.31869006567 518.09950204825 643.15167474228
"586" 117 495.902090394117 586.748660041354 507.431674617809 622.977009361522
"587" 117.2 487.936606798647 559.769402635894 498.714974361516 597.606830771733
"588" 117.4 479.892456642918 529.305689688379 489.799406486105 567.669549495185
"589" 117.6 475.195123654555 495.333368826919 480.457817021769 536.697016088359
"590" 117.8 469.671299643629 459.799741398886 475.398482403316 498.174994357976
"591" 118 463.829273231924 421.067989231903 471.271378885985 462.30106221268
"592" 118.2 463.594160614515 385.790949950659 464.360542525944 424.324981626027
"593" 118.4 464.47600900592 348.255757219345 460.451585215156 389.181970309637
"594" 118.6 467.258193736893 312.734349312193 462.937938312475 352.544141415798
"595" 118.8 471.175444789106 272.016822631421 465.132034042595 311.986493484614
"596" 119 480.623081050307 235.530848153246 468.818032444464 275.758295074437
"597" 119.2 494.047038108594 196.303975974613 475.487625179963 236.226074917735
"598" 119.4 506.756235907189 160.493150619284 489.066467530173 196.969917351641
"599" 119.6 520.869851701211 126.15238421767 502.117254314814 162.926413466615
"600" 119.8 537.449181524037 91.1627394137134 519.811236766949 127.125931194131
"601" 120 554.263830436151 65.3803600275521 533.669477125067 96.4432813549465
"602" 120.2 572.021276106933 67.3672890057867 537.120569606656 85.3443928729338
"603" 120.4 598.25384185363 55.7823745776511 558.495855004761 67.7565030369999
"604" 120.6 598.046653734413 54.646185009511 568.159897894194 68.8423744952829
"605" 120.8 591.775594617746 58.253955397058 564.829977747481 71.8471319186623
"606" 121 588.356855801769 55.096768571448 562.423729381069 72.0047765005301
"607" 121.2 588.696755991848 59.2313921615464 560.123863704014 72.8104070695927
"608" 121.4 589.446036249632 65.0709336411052 556.689890167533 73.7706835429157
"609" 121.6 591.907365904796 72.9001954317296 555.282750216662 74.6664883332353
"610" 121.8 597.277237341707 78.9599347813234 557.152012564682 73.5650740704033
"611" 122 605.667308087339 88.0497829812391 566.298348676302 73.8792324395258
"612" 122.2 618.726469257325 97.0100763786839 585.062731428401 76.5865296937025
"613" 122.4 638.674908720057 113.355395265068 606.248163548213 89.5483598043532
"614" 122.6 660.151549212139 133.695099360564 631.655018153697 105.729408180158
"615" 122.8 686.936008153435 154.269028941926 655.353460873879 128.141703703076
"616" 123 714.501104726654 175.866230926372 681.951467768033 147.690549748687
"617" 123.2 741.491555415061 194.350576772457 709.789009223916 168.108018140128
"618" 123.4 769.443326213773 212.460585606822 736.60256766611 188.822298859171
"619" 123.6 801.559391731741 228.784672940728 766.348156575223 210.076387861602
"620" 123.8 835.426820976245 243.487661042163 799.567253840561 226.026312609004
"621" 124 867.030588415242 260.47024223394 833.38193005918 239.861723210207
"622" 124.2 894.209194953913 281.206621610065 863.003369409773 257.093920044671
"623" 124.4 918.254351329925 302.469767826792 893.536781877429 277.37979279029
"624" 124.6 913.464339325845 316.476310289183 900.182673246038 282.755528133076
"625" 124.8 905.674676557959 346.212347919355 912.452279675772 301.750887904152
"626" 125 901.100362205311 371.756258939488 927.149534633791 315.800623559913
"627" 125.2 898.327645051492 388.081911261652 929.396875000164 314.337500000014
"628" 125.4 897.67701863354 391.590062111801 926.93870967742 310.864516129032
"629" 125.6 890.979310344828 410.5 924.510971786834 311.203761755486
"630" 125.8 884.013559322034 419.837288135593 922.636655948553 316.427652733119
"631" 126 882.91059602649 420.337748344371 928.529230769231 327.098461538461
"632" 126.2 883.522388059701 420.227611940299 932.306060606061 329.8
"633" 126.4 886.383141762452 415.344827586207 932.009375 329.765625
"634" 126.6 885.786259541985 417.003816793893 927.573426573427 337.185314685315
"635" 126.8 885.044280442809 418.154981549807 928.153571428572 358.97142857143
"636" 127 885.56678700361 417.657039711191 938.195205479452 381.082191780822
"637" 127.2 885.276978417266 418.446043165468 936.430034129693 391.720136518771
"638" 127.4 885.241721854305 417.91059602649 934.880952380952 414.275510204082
"639" 127.6 884.880136986301 418.924657534247 931.061433447099 439.866894197952
"640" 127.8 884.841772151899 417.465189873418 928.977611940299 449.085820895522
"641" 128 884.090909090909 418.104895104895 921.723404255319 469.255319148936
"642" 128.2 883.170212765957 417.932624113475 919.256704980843 477.697318007663
"643" 128.4 882.558052434457 417.719101123596 915.745583038869 486.756183745583
"644" 128.6 882.402027027027 416.209459459459 914.467680608365 493.992395437262
"645" 128.8 882.236486486487 416.030405405405 911.248175182482 495.182481751825
"646" 129 882.503597122302 415.741007194245 906.108771929825 507.045614035088
"647" 129.2 882.139194139194 415.882783882784 904.048611111111 510.0625
"648" 129.4 882.471830985916 415.316901408451 904.069078947368 506.434210526316
"649" 129.6 882.161870503597 415.964028776978 904.214285714286 500.630952380952
"650" 129.8 882.199275362319 416.166666666667 902.842975206612 503.954545454545
"651" 130 882.240875912409 416.273722627737 891.393939393939 504.383838383838
"652" 130.2 882.457446808511 415.964539007092 878.972508591065 517.216494845361
"653" 130.4 882.425531914894 416.13475177305 869.666666666667 524.666666666667
"654" 130.6 882.723905723906 415.457912457912 868.607913669065 531.913669064748
"655" 130.8 882.475083056478 415.747508305648 873.527508090615 535.035598705502
"656" 131 882.006734006734 416.360269360269 880.035031847134 536.047770700637
"657" 131.2 882.023489932886 416.332214765101 884.808362369338 534.742160278746
"658" 131.4 881.989898989899 416.360269360269 886.990196078431 527.957516339869
"659" 131.6 882.113333333333 416.22 893.824324324324 522.050675675676
"660" 131.8 882.231746031746 415.669841269841 897.672240802676 511.468227424749
"661" 132 882.294915254237 415.718644067797 894.387543252595 498.335640138408
"662" 132.2 882.247350503809 415.522966922231 885.673538480631 480.683842877579
"663" 132.4 882.210282860624 415.59774599754 882.668068228139 458.906058296234
"664" 132.6 880.768273305627 416.14241425165 884.436400923654 441.438269547277
"665" 132.8 878.044986346918 413.823173194448 887.138130199968 432.637086635169
"666" 133 876.862775617321 413.753586798522 889.899829505693 428.047691856974
"667" 133.2 875.457397698681 421.755268558045 892.498576380313 420.372537409304
"668" 133.4 873.227074141187 430.955894210844 895.014122876064 417.413439116962
"669" 133.6 865.20802811073 445.927514023718 889.306135715895 419.456824574889
"670" 133.8 847.703356563155 468.909359220377 874.619354346899 438.565708550163
"671" 134 829.772790144386 484.382678464409 858.435294062602 461.673109379646
"672" 134.2 811.016850666495 507.742738526252 838.016700566536 479.830987314326
"673" 134.4 789.14989188615 524.850660283871 818.987516133353 499.270278824493
"674" 134.6 763.473857759936 540.24657213477 798.107895183793 520.016188093597
"675" 134.8 732.607384768348 555.636182476278 767.73046631501 539.416519480832
"676" 135 700.849628673092 568.659291946019 736.702875536834 553.145990062542
"677" 135.2 668.52663625957 580.172333213817 706.362365391843 567.0518428683
"678" 135.4 632.324281575305 585.450873444569 670.558235171803 580.464727997424
"679" 135.6 598.288443017509 585.09318131859 636.06588903399 585.648680677979
"680" 135.8 562.088953027018 580.965818703539 601.444198438202 586.398635636735
"681" 136 523.815635522536 579.180029241628 564.260262215011 582.505632972786
"682" 136.2 487.718644257852 589.957602410369 525.80364731501 579.73927146118
"683" 136.4 451.608371004301 595.760263654393 490.843407256865 587.356737260889
"684" 136.6 428.190980258023 586.531176008819 463.281766529254 595.478642148931
"685" 136.8 426.38315518702 569.4896920005 448.825250254948 595.039617817728
"686" 137 426.866812721587 542.082840229539 439.135300062488 583.359714564932
"687" 137.2 423.279877682946 514.679227940511 428.770914291665 553.02009434048
"688" 137.4 420.56161213942 479.934802525968 424.086056880039 519.716268358816
"689" 137.6 424.960572935849 443.618119835607 422.077026834244 484.563790979215
"690" 137.8 436.958579208544 406.118525618985 425.309796827923 445.278600197289
"691" 138 448.064283432748 369.817495356378 432.219228906271 410.495807870784
"692" 138.2 459.995135641306 335.482842149312 447.180123205153 373.93110231402
"693" 138.4 474.182360084488 298.633311493465 459.484322038719 335.07976383138
"694" 138.6 488.234219221171 260.417795607933 472.316823104242 297.752991843693
"695" 138.8 509.071166733748 226.801755148208 488.219792786789 261.705363931437
"696" 139 532.475061365436 194.280166239609 507.5224067469 227.246602520257
"697" 139.2 557.122298124739 163.969597215616 531.100644401792 192.913417954395
"698" 139.4 582.4349153623 136.719503184959 556.662457406875 167.393331286636
"699" 139.6 609.870555022 113.725858059452 581.056389702091 138.617784695332
"700" 139.8 641.094457975719 92.5624048286238 607.705209206079 113.340630109138
"701" 140 655.583988094238 72.3449256264931 630.288216111093 100.618806915035
"702" 140.2 660.265259615658 63.9545094797945 640.492503041903 91.7783699671821
"703" 140.4 671.992559815133 73.3540135581075 642.84216978059 90.6164453509171
"704" 140.6 676.051928006329 83.375864368411 643.595313790952 88.3849982745792
"705" 140.8 687.460678110137 98.5736032978548 647.056794103516 85.1662900141867
"706" 141 701.704762044372 122.437382960254 670.275878442358 87.9943708231596
"707" 141.2 711.612244887307 131.920918349019 705.821958466001 95.8724035612153
"708" 141.4 716.438750191138 139.649566238292 717.544924308711 110.681150488789
"709" 141.6 729.326625218086 159.437935312656 719.549749943582 120.284234852832
"710" 141.8 744.789345129892 183.819115339573 720.39094927988 140.563893401767
"711" 142 754.642176169013 200.803816330827 732.231295990614 170.994594911631
"712" 142.2 766.112917693815 230.395076704568 751.791262256573 191.989684663497
"713" 142.4 783.818978745859 257.321618465635 762.972446973594 225.28419948844
"714" 142.6 799.554081872178 291.04639515081 783.163684848222 256.256148575614
"715" 142.8 807.384258747397 326.40784462817 800.732638683051 288.642267905547
"716" 143 811.588009608897 368.604664630349 805.88163895053 329.053157591799
"717" 143.2 805.035323084368 406.171794649633 811.054410792813 365.669721154099
"718" 143.4 795.126630028263 445.003871565624 805.083524252361 406.445613760727
"719" 143.6 780.88987117097 481.836916139883 794.346602752893 442.751855517835
"720" 143.8 767.382833811019 520.197803513146 782.394470900514 482.372806534533
"721" 144 756.297855024548 559.528210986961 765.856660653849 521.11280234841
"722" 144.2 746.665871122406 600.16568779378 755.964205458476 561.102756231455
"723" 144.4 735.150909824929 636.699816964975 747.331487643778 599.577862314134
"724" 144.6 715.693113090712 642.235591677565 741.679411901836 619.093307777712
"725" 144.8 688.369626766536 647.79256559098 724.352866647904 632.991500435006
"726" 145 654.069387284827 655.351493701382 694.184665316244 648.962700181514
"727" 145.2 619.492170889251 663.470194330989 656.941589113814 655.881379402361
"728" 145.4 584.285008744517 664.097036946326 623.038512255593 661.586318720222
"729" 145.6 548.191530377394 663.668621038807 585.879993124182 664.337758622198
"730" 145.8 518.006266764232 650.01805360869 554.818398604888 665.159194966082
"731" 146 494.498729344595 640.734423656998 528.287083046061 654.141936745209
"732" 146.2 475.897764934281 625.813476285721 509.655887542127 643.146827678165
"733" 146.4 446.12596641883 608.326978164039 478.892951967964 629.191819277672
"734" 146.6 420.067975219631 594.474895659524 453.258458885313 613.141833129903
"735" 146.8 413.652566520795 587.99189127364 446.260998826117 607.190618313168
"736" 147 411.475556426827 583.451459282626 441.619029535832 606.651656371959
"737" 147.2 412.128941049372 589.706880010449 440.650899913061 606.437647297613
"738" 147.4 416.146019269059 591.347551836255 442.997308974431 607.520048584733
"739" 147.6 421.267903459636 592.732904467869 445.025106432549 607.862436549939
"740" 147.8 423.100356133651 593.256132501876 449.647371644351 606.161197478596
"741" 148 423.163360615418 590.060582785537 450.469687087002 603.200510016243
"742" 148.2 422.650341234125 587.581735990432 451.511858953833 600.532255072664
"743" 148.4 420.688045814191 586.15967823061 449.464189021882 591.664295494309
"744" 148.6 423.304427870748 587.271747375119 452.429960568416 592.826807147331
"745" 148.8 423.582127928565 587.587349072895 454.305897854103 594.191512054251
"746" 149 423.576894581932 587.40788853865 455.870119767078 593.828102611834
"747" 149.2 424.070003774814 587.886213156329 457.212338334704 593.885705299947
"748" 149.4 424.089130164311 585.858152349697 457.665431992603 593.766253661266
"749" 149.6 423.862084587572 580.360770032168 457.650955803705 594.278410225659
"750" 149.8 426.471379031175 573.679964706864 457.093436376746 594.205045603185
"751" 150 426.906924421574 571.116918162387 456.229265574358 594.576302787023
"752" 150.2 429.232318739902 566.366108386225 454.913020781506 594.637927345642
"753" 150.4 427.569559041941 558.194360569725 445.484350862558 590.234661773171
"754" 150.6 426.488908409001 548.166805305624 436.000380478478 583.970297282042
"755" 150.8 429.250269757053 528.338113526708 428.334384535649 567.304833588513
"756" 151 435.815830142453 504.612330338295 426.806056625805 543.28310999773
"757" 151.2 442.46408359109 477.375379507353 433.39440678547 516.941147889226
"758" 151.4 452.951755567656 451.569450842862 439.745173694739 490.434419593953
"759" 151.6 462.802764121655 424.640131732682 446.82066188891 461.576694683886
"760" 151.8 471.312471015221 397.825365939787 455.72322090978 435.758871034423
"761" 152 484.390075805044 371.551807167257 464.179219791735 408.674308240488
"762" 152.2 497.308687242512 353.093203895648 474.760248383645 385.746418899056
"763" 152.4 506.119691915136 323.079179623473 488.499461508614 358.272271526223
"764" 152.6 507.065907100743 293.613686920994 499.12540914122 335.577977201485
"765" 152.8 510.5562070757 263.178269235599 507.11857255918 301.384565969825
"766" 153 519.330690547891 230.516425340594 506.389513643583 270.151975354794
"767" 153.2 525.742409594307 197.009607926085 516.247216728789 236.02463293854
"768" 153.4 528.49780658476 162.900300960804 525.287271027519 203.103411887074
"769" 153.6 535.878461359691 127.191359642114 529.257395557158 170.644674722483
"770" 153.8 545.04463012002 94.5066135824452 530.690044342712 133.710857940644
"771" 154 548.745019451037 67.562041513326 544.904974440876 105.401545177853
"772" 154.2 561.236732057373 64.3140924326635 549.843456488081 95.6252078148106
"773" 154.4 574.487947976758 67.4189940422899 550.917097835874 93.9673311132573
"774" 154.6 574.203456049481 65.4047637866457 550.145878475328 93.158845358874
"775" 154.8 573.258073779151 62.299374041048 550.367719179952 90.4531867732659
"776" 155 569.901345184674 64.2307000316755 549.850635036116 92.9128117562426
"777" 155.2 569.087603782521 68.3502997378659 549.200591495541 96.8643373048939
"778" 155.4 569.521131730439 69.1198959541534 550.351260602098 99.6961162763218
"779" 155.6 568.680887142863 71.0056569892479 550.175297724669 99.5725140986222
"780" 155.8 569.74299357222 73.7125607846606 549.456627052784 100.565323329582
"781" 156 573.492035122686 79.4478314386077 549.214004684234 100.399962933093
"782" 156.2 575.532314587452 84.1645929509818 549.298685229933 97.6731127124992
"783" 156.4 581.753806228054 90.0800064273766 550.330848446011 94.7628702488533
"784" 156.6 592.778674639927 103.804843301207 558.453655493767 91.4399945682727
"785" 156.8 606.838417826794 117.683284165444 573.55971884915 96.1255837881998
"786" 157 623.556245492432 137.161552052188 593.749102627997 108.296367920919
"787" 157.2 638.584044822071 161.40727313196 615.125160463901 127.694213384771
"788" 157.4 653.693786217005 187.275020059757 632.036538004046 151.916089325015
"789" 157.6 670.658909077055 213.8018391092 649.074392777292 177.897514841331
"790" 157.8 681.859540615536 244.617738321852 668.610941108388 204.681291552644
"791" 158 700.605406415528 271.423098157778 681.486364379011 235.679320614718
"792" 158.2 720.583988161933 299.450014177885 698.062264552012 265.746805127159
"793" 158.4 740.79465032275 327.779367492517 720.764214794575 294.638357730648
"794" 158.6 768.151487537035 352.534934939297 740.208941209823 322.316466604896
"795" 158.8 796.680883763209 367.240911240054 764.428028855225 346.129390510216
"796" 159 826.875823471843 384.013019610026 791.430405255943 362.099806305326
"797" 159.2 858.109784765836 397.074142980376 820.573376019462 378.801159966996
"798" 159.4 887.486382804297 407.54699794311 852.968808789946 393.232307728894
"799" 159.6 899.612103065093 417.650282760497 869.920567319825 399.217736759711
"800" 159.8 894.865400103862 427.531099781101 876.385194674009 400.328283167702
"801" 160 886.600836763962 433.131597284944 877.992997446687 400.489907772058
"802" 160.2 872.999602538449 444.533213324628 880.490427147539 409.392655147786
"803" 160.4 850.550565078599 445.677205020001 879.035884233348 420.349669312051
"804" 160.6 822.555514774574 453.657447561127 863.001581265855 432.82218936726
"805" 160.8 800.365089214731 460.388075696897 835.133795926519 447.535522279008
"806" 161 773.176681337514 470.624213559977 807.998697500095 457.293353519233
"807" 161.2 739.338332797188 476.752599172483 778.321534255394 470.614722095888
"808" 161.4 706.455282074841 479.218717809324 745.095549218963 475.845419662565
"809" 161.6 673.459496576892 480.504462454959 710.740229083247 480.246260244691
"810" 161.8 634.870403735619 482.218880279552 673.993801758728 482.425763557103
"811" 162 598.833944344127 479.615558013614 637.817103409883 483.49012387853
"812" 162.2 564.989675664112 476.580708146144 603.046884219875 481.621149044337
"813" 162.4 531.977686162232 468.13673822389 569.134280885228 478.630886718892
"814" 162.6 500.886752354755 454.712776765028 553.094042802116 474.177357589357
"815" 162.8 475.424505043391 442.140968494252 514.362205029451 465.394138249361
"816" 163 456.278894039182 432.994773526241 489.313152070495 449.478572586056
"817" 163.2 427.981640268053 415.139016777698 458.98434898877 436.419015177882
"818" 163.4 405.364293296483 388.702556825914 430.133304401703 421.200115709879
"819" 163.6 386.694050004933 357.31286830547 409.210889842706 389.005321613158
"820" 163.8 378.011619659454 326.23595640995 391.337934399045 360.772216244649
"821" 164 377.487447826191 292.760216646535 378.102511562264 338.817178612366
"822" 164.2 388.1206643339 269.736652310246 381.873487426553 307.413638226981
"823" 164.4 400.603102343957 253.011675196805 380.33285420446 274.896230383388
"824" 164.6 401.887195121951 236.798780487805 377.309278350515 244.697594501718
"825" 164.8 409.488636363636 204.201704545455 364.136778115501 223.273556231003
"826" 165 415.983146067416 183.022471910112 370.348275862069 221.058620689655
"827" 165.2 418.440645074393 178.504642069648 391.650548292856 217.389777892186
"828" 165.4 424.826086098286 162.229992758926 422.274619570057 192.406935933577
"829" 165.6 433.801657342529 129.389458052451 431.767231578111 166.547258106247
"830" 165.8 444.737866339934 99.692281662849 432.268288333198 134.33481346674
"831" 166 459.781083117502 101.197298607201 435.238124384291 123.313797415983
"832" 166.2 476.425699380691 100.258426936962 443.756932949503 116.556981354065
"833" 166.4 501.44760871426 92.0993690674444 463.769471739147 105.385051027702
"834" 166.6 536.289179930644 89.6585318857218 496.077769216463 92.5997357128121
"835" 166.8 568.671062382984 82.2179968410529 530.662035522152 87.6832998860729
"836" 167 601.821445464281 70.9438842225448 564.974012357259 82.8575226893601
"837" 167.2 633.804022352265 64.9132021516187 597.53297314883 73.9164102310428
"838" 167.4 666.507811016911 64.6884057403879 628.717363698739 65.1804938972795
"839" 167.6 694.578621797595 68.5853913145302 657.701140775798 65.881333718198
"840" 167.8 724.283067680949 77.5105259778488 684.787844306304 70.0087650796683
"841" 168 760.549919756793 91.7534727650278 721.492128692476 78.8724680220623
"842" 168.2 791.674874360222 102.510543916811 754.423849547172 94.8969924543104
"843" 168.4 809.72328468957 121.998060975895 774.597701551496 104.273250075886
"844" 168.6 834.366451955415 147.848201535007 807.943653165412 117.326253869158
"845" 168.8 859.244384171476 172.400958232095 831.639417302312 146.153975897142
"846" 169 887.374596559835 201.646076257284 859.935975839526 173.097867726158
"847" 169.2 900.379120173495 229.043769770735 881.274881048997 196.007092621349
"848" 169.4 907.787602832419 260.699019359081 897.292297926487 219.390177257701
"849" 169.6 917.45521875581 294.941611791329 907.27154578023 256.030219992693
"850" 169.8 923.74182261322 329.408298203408 919.509497879807 292.149259613326
"851" 170 922.75042974954 358.141832365899 922.312325726822 320.023172326037
"852" 170.2 912.479013986243 383.021636407855 922.858546345594 344.360419111942
"853" 170.4 905.73052759165 407.78717915194 917.119038116182 371.073618787407
"854" 170.6 907.436519859209 432.623879499284 910.187276837045 390.859575792191
"855" 170.8 912.493108984824 458.835315137442 908.477475996049 423.149068523962
"856" 171 898.19025605125 485.378426816827 913.751054894915 447.221506956274
"857" 171.2 881.734492383498 514.428022214866 900.566047758337 478.897818832429
"858" 171.4 862.501529112063 540.849900644475 885.012869192141 510.160347700468
"859" 171.6 840.706980269432 571.682445716012 863.708717765438 541.467435827592
"860" 171.8 820.374277409289 588.279289361468 848.096006038323 563.422080943366
"861" 172 790.502934026093 602.54978467131 825.370917750248 582.652756015801
"862" 172.2 760.284851784287 623.891098985232 792.409828574437 600.726526588004
"863" 172.4 735.547422057993 643.184859366995 764.968948576363 619.608063554025
"864" 172.6 704.894870537728 653.378476183404 739.405307434064 639.646041866127
"865" 172.8 671.511540718959 662.987749023794 708.447636431034 652.932717097593
"866" 173 642.636413904292 667.423634865604 680.098583368196 663.187893843377
"867" 173.2 622.255885387063 665.734896605423 657.858651430024 665.476453258821
"868" 173.4 594.832157046262 658.589526467124 630.848489870211 665.659288246895
"869" 173.6 565.04116475229 652.330893680003 601.319792735432 659.927401543428
"870" 173.8 534.376188857236 647.91323780784 572.643350897026 653.411904862401
"871" 174 502.374388429918 641.37851746838 538.562014649587 649.648296974674
"872" 174.2 477.311040237551 625.876477084723 507.42791013692 644.226800672527
"873" 174.4 462.81184708019 604.078897178227 487.59883316718 633.885561151241
"874" 174.6 441.362494735465 581.093482388262 467.169416563486 610.47658394518
"875" 174.8 420.732889390348 560.157628954166 446.576882310146 586.909693029509
"876" 175 397.903110464474 545.29451178973 426.99636571527 569.756455023174
"877" 175.2 382.608600194986 527.853971760707 408.040519310261 554.31522902308
"878" 175.4 376.034526774319 497.877418145595 380.572637804354 532.775199796959
"879" 175.6 369.436903713295 469.138504251913 371.111189088474 504.283008338445
"880" 175.8 364.065245759192 441.823724692265 374.017523051954 476.771339152411
"881" 176 361.554101571923 409.138594924694 368.397482213032 446.39609117657
"882" 176.2 360.444751952521 377.774463378176 360.962680033925 416.460969064507
"883" 176.4 361.547387307469 342.849217779613 359.931106401731 381.364960197745
"884" 176.6 369.859738499799 308.802947134185 361.389975042102 347.062781864931
"885" 176.8 390.855635188523 277.09054966273 365.031824503568 308.261634425733
"886" 177 413.7910880586 258.779234619999 385.004426567769 283.899131902103
"887" 177.2 441.465408513205 240.03194290458 409.884810484627 261.604574948722
"888" 177.4 472.505114286774 227.71543048273 437.165227679058 241.893638594336
"889" 177.6 501.060223056644 214.70069599268 464.373309934187 228.65158118823
"890" 177.8 530.301317491691 210.620505497211 492.836047014862 216.329050421936
"891" 178 560.929080920773 203.64379003239 523.986305061966 208.424126292245
"892" 178.2 593.545613915671 196.890663479299 554.936237086436 201.265483701595
"893" 178.4 629.469890297619 194.168819754993 590.368525457673 195.716061648756
"894" 178.6 662.8771000094 196.924529795082 625.403287805871 191.263688741609
"895" 178.8 693.660922153085 203.152674727804 655.662872210432 190.047235766179
"896" 179 725.000059535611 208.335775574064 687.335013009569 199.541335996137
"897" 179.2 761.368400055119 210.982162100603 721.339705145652 209.659582473951
"898" 179.4 797.46502660684 217.347774786584 757.458302369883 211.844175474111
"899" 179.6 827.110397316319 223.729855220859 789.998407248041 215.754763896741
"900" 179.8 853.561276856857 237.617922828132 820.107876702538 221.170055199665
"901" 180 861.955150539851 248.015387480815 836.315425303973 224.314620376543
"902" 180.2 883.034173503108 272.709526270375 857.486110993163 238.825373840785
"903" 180.4 895.74236112496 294.569870500988 878.366519289994 259.97958163518
"904" 180.6 903.354810839062 322.583043851001 892.474262592823 285.064476168675
"905" 180.8 913.539461513443 353.656634445936 906.763677245026 314.004473716845
"906" 181 915.599392515348 377.933149645508 912.054385507873 341.324222446402
"907" 181.2 919.731453869934 392.095007123592 913.202767034564 356.781676359881
"908" 181.4 920.483474754447 386.757902314006 913.206436404604 356.350854094365
"909" 181.6 919.241945164951 380.498977693686 911.807230007073 351.395618343113
"910" 181.8 911.912230501888 381.133701235748 912.348432136081 349.27081910922
"911" 182 903.223429022736 381.740169688099 912.066003040968 349.929330494247
"912" 182.2 902.165787278347 380.462489098808 912.81687562252 349.275341938485
"913" 182.4 890.263309460725 381.341892946733 914.368219951662 357.831331831621
"914" 182.6 869.613477024435 384.491418393034 903.070660357044 371.866453706031
"915" 182.8 842.186166423516 389.647207115218 877.662732939517 379.988825688996
"916" 183 817.696939967699 397.537093427667 853.403185275141 388.939574764813
"917" 183.2 789.267692958664 400.172329661007 825.487960482724 395.95544399559
"918" 183.4 757.982410965182 408.349029167783 794.671850635089 401.020051284997
"919" 183.6 727.707637771979 420.998653728656 761.259640880012 407.118670425672
"920" 183.8 695.037911017435 435.023311899452 729.865194987822 421.118513418815
"921" 184 663.017354245089 446.958257358027 696.909587428163 434.41424952042
"922" 184.2 632.205696474197 460.891739048787 666.345112741126 447.033776499603
"923" 184.4 601.028712241147 475.447571283785 635.473251730351 461.147785452815
"924" 184.6 571.305095348005 487.162180696011 606.341545373463 473.484882469246
"925" 184.8 538.473262472672 495.411468272784 575.682339932454 487.438690131263
"926" 185 503.477274231089 506.39197613821 540.497059615855 498.379494579047
"927" 185.2 471.372340354594 518.162471792458 507.724046199541 507.280526385625
"928" 185.4 439.388410395149 523.961915170252 477.230760564746 518.049189063902
"929" 185.6 407.041743484654 522.570866121176 444.255461738555 526.015823760519
"930" 185.8 389.689671802202 512.369387000857 421.994436137335 526.165220358812
"931" 186 377.605865270163 491.265047519343 401.246677890075 518.505580114794
"932" 186.2 372.963476656013 467.019979193928 380.704060882381 504.967192050694
"933" 186.4 371.019515060863 436.818970165244 374.864078061627 475.949662323342
"934" 186.6 373.175142869349 402.426332955553 372.226194620434 442.228658787018
"935" 186.8 381.221814480899 368.82142787283 371.658899146668 405.294183839168
"936" 187 394.002216012452 334.996663042244 377.833233780509 371.81744554825
"937" 187.2 412.990427349039 306.181367876488 394.420217396637 340.871396356959
"938" 187.4 443.20525427252 278.595200247995 412.961686002721 306.82204451298
"939" 187.6 474.971349059747 261.439895356318 440.525985433541 280.358069541386
"940" 187.8 510.939775179295 248.088821987392 475.53939520228 262.385690978308
"941" 188 544.964410752714 234.214276284182 509.617071144293 246.962815480127
"942" 188.2 582.718474051264 226.975947094187 544.54369686647 233.237842444874
"943" 188.4 618.251973609533 226.693594704382 584.655405984887 222.416437429624
"944" 188.6 655.077556177474 228.4130054996 614.721281458741 221.707086054666
"945" 188.8 691.093563825382 233.548957524709 652.692532335317 226.697077689304
"946" 189 726.482523907981 244.351902685487 690.401237093623 232.071117635393
"947" 189.2 755.637457503876 255.340401613608 719.758456283824 242.592532316231
"948" 189.4 775.886981475535 270.209540365103 744.647236117721 251.820498203261
"949" 189.6 797.777375915474 277.881009165915 765.85448475006 256.416084152525
"950" 189.8 826.704725471201 274.156477045116 783.014111483343 269.930268152523
"951" 190 855.004930645053 266.871803896603 821.534559653682 279.034856734157
"952" 190.2 884.914216683516 261.185194406775 850.511933207146 272.850255380469
"953" 190.4 913.091642233557 258.023158787686 877.042344962947 258.506216521224
"954" 190.6 903.358666492104 258.258770873251 872.436465508347 251.797879020508
"955" 190.8 899.587066770806 264.674558656753 871.28039613438 250.918567690889
"956" 191 893.26028858594 274.047203205337 871.649867726979 252.553166657784
"957" 191.2 891.553882837914 292.465431461754 879.719577657098 259.198590333768
"958" 191.4 887.949718833837 317.978873632003 888.552189702688 280.138094415228
"959" 191.6 883.04369084864 344.49977565617 888.793787452267 306.059390933186
"960" 191.8 876.52534429083 372.873823769508 882.645996415094 333.869778083867
"961" 192 863.153514813937 397.502657039164 878.581671104567 360.951618412837
"962" 192.2 840.380913462339 410.682169061473 868.808865486754 388.542083585314
"963" 192.4 812.839072261501 423.046387690728 845.153971167413 405.661486790631
"964" 192.6 784.289440984894 426.520444923746 819.284804134267 422.691311167932
"965" 192.8 750.489601193457 435.259519776461 784.394620826868 427.58692290954
"966" 193 716.939820620753 440.407207578441 753.266170968165 434.702307496288
"967" 193.2 684.998784706967 437.573063908571 720.862573806617 440.761424482805
"968" 193.4 649.503265354877 430.778672936314 686.321019620286 440.207556406519
"969" 193.6 618.408145513908 418.617421344498 652.473793061927 433.221461754521
"970" 193.8 590.573430657102 396.914652591997 618.415407810021 421.790898363841
"971" 194 561.148851716552 373.231132181746 590.688019279073 397.88243388648
"972" 194.2 533.819561918103 347.989290155619 559.625003127348 374.672160423543
"973" 194.4 513.538591788137 316.190599325585 532.261094102321 349.864690409402
"974" 194.6 498.269682293655 284.235065033743 513.196495480899 320.166424586187
"975" 194.8 490.203580443241 248.251930316027 497.363581793062 287.81026736313
"976" 195 490.811846628372 221.642391585129 485.916780033834 258.341239628257
"977" 195.2 493.921479826337 189.473125930021 488.396748281932 233.983345591283
"978" 195.4 495.634244298082 156.343897877726 490.598698148157 194.362522372571
"979" 195.6 504.280463607299 126.632929048868 491.010557491028 161.097632306904
"980" 195.8 518.950697751881 116.710458705133 496.029905824568 139.590226528806
"981" 196 538.832429889219 114.77184361711 506.160373510432 129.408473493863
"982" 196.2 560.327267393078 112.20556114219 524.806308407738 116.557855299324
"983" 196.4 577.359687541289 104.812993276092 541.06043868503 113.0435104518
"984" 196.6 580.020837448275 89.0773085719524 552.741602141034 110.285362440031
"985" 196.8 575.309792337239 73.4817798568606 559.373466478738 105.430240664369
"986" 197 564.374602309229 66.8188347563059 561.685457836582 102.065185520525
"987" 197.2 570.30319982366 72.7759159543701 561.738178771278 103.581971926242
"988" 197.4 584.20699046977 77.6293763664283 561.74251967136 102.031918678313
"989" 197.6 602.854134564589 85.1660534639061 563.220367566787 94.8098747853183
"990" 197.8 624.406862023655 92.0180992239042 578.868787204944 90.1728509235305
"991" 198 639.872096157766 93.0867179285104 600.961461244648 94.3495244879986
"992" 198.2 669.261791476746 96.5201035356836 628.646706024747 93.9627136762829
"993" 198.4 699.137830196758 97.7731612900732 660.567480409729 93.750535414194
"994" 198.6 730.179689415774 103.991833134816 691.178671711548 97.2779928346715
"995" 198.8 762.870430709949 111.888259852872 724.784051210739 102.510878253413
"996" 199 795.325448023599 120.754800291965 757.789566674831 109.557264710944
"997" 199.2 821.245623767475 132.600993790241 789.054447609252 118.070155784723
"998" 199.4 816.632312991623 141.015926889336 793.528246205354 119.956584644145
"999" 199.6 815.383085192202 149.447631337105 795.333629106122 121.59888223648
"1000" 199.8 813.076466858155 175.474156725911 811.053815168546 136.065234125724
"1001" 200 811.916611746061 200.126982629921 812.914792835931 162.358230019488
"1002" 200.2 812.129900759666 232.45952857798 810.844418126654 194.933203058089
"1003" 200.4 810.731506248331 268.511031521583 812.565153937629 229.295872118359
"1004" 200.6 804.442635676404 303.78076037717 811.180359951891 264.808980211014
"1005" 200.8 795.748292569938 332.331621854458 808.421665846157 292.344217723838
"1006" 201 779.238777316185 369.697166644802 796.812988615239 333.03055306907
"1007" 201.2 764.535942846076 403.127913532081 783.72371398433 368.603395020666
"1008" 201.4 745.802163991458 438.328866345469 762.843428826425 403.076186235996
"1009" 201.6 729.012207995974 466.069106107786 748.366905446507 431.516462818634
"1010" 201.8 711.750329723221 499.764194680875 730.537423241968 466.238001337476
"1011" 202 686.485483415419 535.697298305404 710.264053340881 504.662023707797
"1012" 202.2 663.33423127473 565.149081127639 688.643966736038 536.985042314499
"1013" 202.4 641.500792862859 586.75696824229 670.872052989049 559.721461886134
"1014" 202.6 609.423904231932 606.92389670576 647.813209215417 586.16369197836
"1015" 202.8 578.939472117838 617.724376528516 611.345829988151 603.883424569461
"1016" 203 536.241192223824 624.023599353705 571.894652503588 621.77261823179
"1017" 203.2 506.208096563407 620.786021980269 543.828880706043 625.196319201309
"1018" 203.4 481.371172264015 612.516294539669 515.737435067517 623.188055324954
"1019" 203.6 449.018145866861 598.17221343374 483.64792417511 615.038188597844
"1020" 203.8 423.098946273631 579.816603421921 455.58451967739 605.743558851987
"1021" 204 406.582757669897 579.785008509341 437.092037294342 593.484777956465
"1022" 204.2 410.724927144492 577.161493401624 438.80863757273 592.722839309924
"1023" 204.4 413.37514111788 571.948295528585 439.541753525918 588.777877999802
"1024" 204.6 415.781924814392 565.633839912832 440.609859819963 587.616889049626
"1025" 204.8 420.924801410862 550.278857000578 435.490436173598 583.29355993944
"1026" 205 424.677506167597 529.582914952597 428.954656768922 567.711451978223
"1027" 205.2 430.979483562064 503.096150520569 423.679529712503 540.393201669748
"1028" 205.4 441.359785859277 469.290590355042 430.679279247764 506.362125720397
"1029" 205.6 453.597614223812 441.783382911915 439.489496631595 477.904241056156
"1030" 205.8 469.937806790535 411.058948250718 451.92280205473 445.823897756667
"1031" 206 486.057660091737 383.643919663077 466.416529986165 415.842036640245
"1032" 206.2 503.421840069992 354.075308253427 482.94285948653 387.612277872026
"1033" 206.4 526.009020310874 324.065626715064 500.809820866327 354.053147346802
"1034" 206.6 557.619454781812 296.421458797564 524.085106374752 321.14862540299
"1035" 206.8 587.941070178733 274.33808193316 555.389419593746 295.74603761865
"1036" 207 624.725101254638 252.430154167895 591.315625958949 272.338204101777
"1037" 207.2 658.589233300009 237.252927796239 625.448612109507 251.554463589855
"1038" 207.4 694.127735352726 238.593319928409 653.288538663326 237.94329425252
"1039" 207.6 717.802522882648 248.896210553287 679.669847231081 238.228695911698
"1040" 207.8 741.808534395377 258.049840786238 708.249092947015 245.384949184141
"1041" 208 768.915339796045 264.291398707425 730.558246490523 250.370213618295
"1042" 208.2 801.300737615819 272.745691760984 761.826595514606 259.31424251248
"1043" 208.4 831.398284357333 287.655876668325 795.919846152244 270.2528544392
"1044" 208.6 855.237224024494 306.417287497049 828.511690096938 281.014381520207
"1045" 208.8 882.584754209717 314.140954061266 850.3635416627 298.265493137162
"1046" 209 904.049991611394 303.942021614813 867.520818797177 307.69758785498
"1047" 209.2 915.783017646629 285.202073931184 888.104026484392 306.834293417733
"1048" 209.4 915.544202062501 272.745245672443 894.163652257242 302.978289689839
"1049" 209.6 906.892498006507 262.421853964779 898.077256415381 295.515023272588
"1050" 209.8 910.053031274376 242.535416536887 897.403518791776 281.383218487229
"1051" 210 904.064491294311 246.933683872356 893.552679874738 271.469979014603
"1052" 210.2 906.519151031627 253.978282155247 893.89697246651 275.300537318979
"1053" 210.4 903.954651959309 259.539519599746 891.854851113625 276.663756461076
"1054" 210.6 902.697479050911 266.515862093393 890.817138377801 278.711499042866
"1055" 210.8 909.411293889008 276.709551415494 888.704694214517 274.061175297704
"1056" 211 915.984475053975 290.172050558857 893.202261022104 270.711194849405
"1057" 211.2 923.562926180714 311.522762388038 905.740847838371 280.491051624792
"1058" 211.4 927.302354751959 337.89254594545 918.448395628085 302.077833866205
"1059" 211.6 923.250377973188 360.37625707106 925.511733946934 323.267677142346
"1060" 211.8 913.313259454858 387.005715882322 925.084671090118 344.919726648291
"1061" 212 908.26550365676 399.807792151403 921.86042594016 366.346936815708
"1062" 212.2 900.926308619961 421.103064423302 908.958292417085 383.434552211763
"1063" 212.4 887.275587731425 443.063955986538 904.551515559038 411.299013932151
"1064" 212.6 869.171106644627 469.367636824391 890.952059946083 438.795722504343
"1065" 212.8 853.337351086042 499.640864199102 871.012105510584 464.999974381223
"1066" 213 833.619815744479 526.365582776254 854.695490081214 493.521098966156
"1067" 213.2 813.065193328107 556.85476272917 835.576272956793 524.180553254446
"1068" 213.4 790.107443627521 586.182825525013 813.035993504901 554.81559112113
"1069" 213.6 761.702541834103 609.178372612287 790.396312937914 582.883178634421
"1070" 213.8 730.810114556303 628.962068108047 764.461303222282 609.517957965438
"1071" 214 697.061819923348 645.22905371901 731.933220929061 629.538902580094
"1072" 214.2 662.68625508608 655.94468832879 698.672429154159 644.947648568185
"1073" 214.4 628.366070650542 661.940880619527 664.082144591297 656.792096353259
"1074" 214.6 605.702998022284 662.391644540888 637.121467663342 663.220943772759
"1075" 214.8 588.189759918057 659.791021110238 622.865344953818 661.074612686896
"1076" 215 563.533505539049 651.960282210095 601.857504212735 660.775885481079
"1077" 215.2 536.740418120283 638.068501148469 569.94386250473 655.014164793544
"1078" 215.4 508.947356492454 622.100404336514 543.154171054372 639.71169603459
"1079" 215.6 478.766140117147 605.34668543072 511.563921331446 624.409224701165
"1080" 215.8 449.886392417871 587.64479819678 480.860205610573 608.776753987032
"1081" 216 418.869234260824 571.207117970833 451.883898646308 590.613741672263
"1082" 216.2 387.942628982999 557.248688033607 420.190154850318 573.455654521443
"1083" 216.4 372.858410614925 543.399750187759 400.46489027384 564.7631615409
"1084" 216.6 375.802889540817 544.856716439177 398.412447673773 563.590683254016
"1085" 216.8 380.501749723477 541.683196334204 400.323763124762 563.780731473947
"1086" 217 391.802602798872 533.748859125974 401.258143594469 563.262242099331
"1087" 217.2 403.946635733123 513.987043553219 396.700342560013 556.426255231136
"1088" 217.4 412.456004328684 500.023754783434 401.847319850436 540.229231268149
"1089" 217.6 425.026098444163 479.104647687622 407.041929033727 512.852957300293
"1090" 217.8 446.299266715318 455.638843506682 420.999700350894 485.41466939161
"1091" 218 464.375373412489 424.781557154414 441.203320597544 456.750103227486
"1092" 218.2 487.709154376739 399.382521752182 462.897017319289 428.2358568895
"1093" 218.4 515.567459518435 377.137033752314 483.387996547933 400.185767905815
"1094" 218.6 544.678460037818 355.381500564365 515.965659547255 377.523937988867
"1095" 218.8 576.971203003656 336.953556261936 543.549457405032 356.397441284663
"1096" 219 608.532247292297 320.209673342826 574.402796996585 338.410950876905
"1097" 219.2 646.620330934954 309.024742805041 608.925395107573 320.726478210844
"1098" 219.4 684.29931763502 308.184609850479 644.399699804131 302.40363313194
"1099" 219.6 717.908999662332 309.294963160964 677.892630228047 308.242888347696
"1100" 219.8 728.233233064629 311.107873069434 711.841643321526 334.061585038365
"1101" 220 731.240488714564 308.821109461582 711.361636454563 361.224999878318
"1102" 220.2 733.250793650793 304.584126984127 693.925324675325 370.607142857143
"1103" 220.4 735.413461538462 303.544871794872 699.109634551495 370.784053156146
"1104" 220.6 734.904320987654 304.833333333333 720.807829181495 363.042704626335
"1105" 220.8 734.713280075858 308.688025978703 724.4692686855 337.949490294221
"1106" 221 756.461730354547 317.733922874515 707.884868667934 310.470411552179
"1107" 221.2 768.61194029272 332.364179097578 712.143302179616 282.897196262656
"1108" 221.4 767.692957717699 332.107042220573 736.939597326712 274.224832210708
"1109" 221.6 768.045092838196 332.867374005305 755.946372239748 268.851735015773
"1110" 221.8 767.0712328767 332.673972602974 751.616438356783 260.671232879232
"1111" 222 765.222527004825 332.673076205219 733.03821661631 273.318471272763
"1112" 222.2 763.761087637839 333.328435820105 730.056150216358 303.550648788689
"1113" 222.4 763.474164488152 333.91696854448 736.982588900543 316.528571317064
"1114" 222.6 771.347846688637 339.019610300075 742.381857428828 319.018244470531
"1115" 222.8 787.425376513895 344.770919658444 757.450697413669 323.498697754181
"1116" 223 808.729839518308 350.440164726576 774.808363217889 333.1656774805
"1117" 223.2 832.86218545515 348.410122784631 795.014246772613 340.859997068428
"1118" 223.4 856.172344286859 339.963669738274 817.122015939435 342.898666188655
"1119" 223.6 884.881387976057 335.83125177322 846.370238948185 339.835663134001
"1120" 223.8 910.788119200309 332.992601009098 872.176743707675 336.374747309883
"1121" 224 924.772241002636 335.1338347693 892.201668311506 332.628587878033
"1122" 224.2 917.523953298764 340.182065180031 888.179496549735 332.316146272834
"1123" 224.4 914.944494473573 349.842848077953 888.105156292072 332.866516632014
"1124" 224.6 917.349886559787 369.175435013187 901.625776163591 337.696621374754
"1125" 224.8 915.233438547582 395.26183429799 910.565575642211 359.877615310786
"1126" 225 909.352919640816 423.630990833579 915.376065360408 385.51690950985
"1127" 225.2 900.425660175293 457.06176314296 907.499827334815 419.725427221389
"1128" 225.4 893.952385792525 492.900220112855 902.231879960605 455.13049245375
"1129" 225.6 882.647767481011 520.436393491449 894.640852805404 485.603141202873
"1130" 225.8 861.088148772109 543.407715428429 884.084913112208 513.166582786407
"1131" 226 835.469901581692 570.840108560182 863.894269158636 542.551278145522
"1132" 226.2 811.52352533802 592.427170212691 839.473837525438 565.460722537628
"1133" 226.4 783.367647041997 616.447166606934 812.471230070683 591.247499553085
"1134" 226.6 752.180369980397 636.102708937728 784.854002922047 614.008431526291
"1135" 226.8 726.323680116454 639.864292518975 760.567002339481 631.010830173889
"1136" 227 690.222438557899 643.628040826882 731.273779719196 640.244783634082
"1137" 227.2 654.93739106029 646.263083679442 691.17985439389 643.551872044447
"1138" 227.4 615.403533428522 647.508827414078 654.737828704102 646.593478121723
"1139" 227.6 577.652719740567 644.806732859192 614.330708086442 649.235341216643
"1140" 227.8 540.107036873476 639.838685908521 577.291051563904 644.276756638647
"1141" 228 502.467215481884 628.27008743044 538.63289386937 640.405672016498
"1142" 228.2 466.588676072392 613.177645604264 500.139819824942 628.8408988124
"1143" 228.4 438.869375358708 605.631851081252 472.539477240667 614.956902390312
"1144" 228.6 426.833906225393 582.058902993013 458.301587734055 609.399294941243
"1145" 228.8 409.298285180669 559.825443566317 436.409709302672 590.204263877006
"1146" 229 389.881807281272 531.33684310116 412.769552050516 561.877365353723
"1147" 229.2 373.248007158568 496.006490228301 388.873312600241 531.596830561064
"1148" 229.4 360.350442329281 460.257473169716 371.294613468341 496.656458881325
"1149" 229.6 350.433294501305 423.55084229581 357.897145812746 462.518883910819
"1150" 229.8 343.63753611845 387.02634634729 349.657603287021 425.427419984893
"1151" 230 341.456500292927 348.497894385187 343.257403829847 389.136900928724
"1152" 230.2 339.194490474608 308.036652253735 339.462828811155 350.130937342595
"1153" 230.4 339.069668116955 273.556564513331 334.952817032508 312.882307224582
"1154" 230.6 341.870201506273 238.138776186359 336.269905587476 275.688150849203
"1155" 230.8 347.952260347998 204.599533803591 340.321545713786 242.09860041011
"1156" 231 369.422602415421 194.840134303083 343.879943348972 219.788942564901
"1157" 231.2 395.010508750413 178.174927759391 361.946261410462 201.618555205745
"1158" 231.4 421.51416089989 163.377834430249 388.55574834657 182.124883912612
"1159" 231.6 452.808620673909 147.520752419887 417.537592268846 164.883901887652
"1160" 231.8 481.406617905999 130.630358224574 448.671243189183 148.163841204993
"1161" 232 512.067421580962 112.935419506839 477.126477683372 129.188334496648
"1162" 232.2 541.895617181849 99.6873573640183 506.234707906878 112.414076852139
"1163" 232.4 568.491742880493 85.247280057649 535.528929052765 97.8593728228528
"1164" 232.6 593.097852804396 82.516983961127 557.478487411898 86.3980929723723
"1165" 232.8 614.661288987641 84.5156454619346 576.011903797111 80.4829939396109
"1166" 233 642.803228634167 71.0349578961361 606.212682674955 80.6105589434141
"1167" 233.2 654.921825225068 60.5344525209762 625.975672984401 75.4836985774305
"1168" 233.4 654.748954686131 64.3716317605078 627.075468871657 76.109832045442
"1169" 233.6 650.572072109016 65.2355815040562 624.687468810994 77.9102633381847
"1170" 233.8 649.816355888685 65.6020731885108 623.1016422372 80.3933384451366
"1171" 234 648.08590873949 68.9503622953596 621.594044696687 84.0574324536328
"1172" 234.2 647.772149123499 71.3191735175548 621.593265507113 86.3175374224845
"1173" 234.4 647.33715243391 73.5183052643015 619.302433834739 88.0766026576592
"1174" 234.6 644.725199407152 75.426495315113 617.978652093672 89.230855070884
"1175" 234.8 644.939814307301 75.7076695411172 616.595297006064 90.0688480095399
"1176" 235 644.216472362731 77.5648480083021 614.376104935626 89.9926157584731
"1177" 235.2 644.984754426515 77.8884508861453 613.755297008961 90.3627550895959
"1178" 235.4 646.683356060159 80.6825308345631 610.934504955469 88.5275631513611
"1179" 235.6 647.658224364058 82.435349882519 610.958128242429 87.389918576955
"1180" 235.8 647.634762373587 82.2692260120867 611.599269186692 86.2864264133291
"1181" 236 648.578549152438 85.6519900450474 612.152842185318 85.6909221961968
"1182" 236.2 649.690573670776 90.1394513557724 613.590333922356 85.3942521204792
"1183" 236.4 655.7224351195 97.1205735855616 620.271535165081 83.9670912782321
"1184" 236.6 659.843475553244 104.575122929999 629.223072333318 84.6569835383956
"1185" 236.8 665.335049780803 113.813692982888 637.034421764094 86.9097380964414
"1186" 237 668.877982456724 123.386418443888 646.37351430184 92.1392136812004
"1187" 237.2 670.633666183972 138.035794006772 656.129186832827 101.600869585842
"1188" 237.4 672.723251134862 153.707487742853 664.468358809625 114.976710620422
"1189" 237.6 671.176693172636 169.02048591739 669.157092045203 128.302082889642
"1190" 237.8 669.191816360146 191.099554327917 674.448326180435 151.123137876214
"1191" 238 667.714500352046 212.887120493549 669.537612605859 173.427221715158
"1192" 238.2 672.314130186333 238.071841192974 669.286490173955 196.980691194271
"1193" 238.4 677.331000810292 266.381789267306 671.563753123307 225.017768585664
"1194" 238.6 687.865981972973 295.740588621037 677.490843317112 257.651111604858
"1195" 238.8 699.086674324971 320.07097507364 685.288163764661 283.153794600664
"1196" 239 707.471503916393 348.215040185449 695.897411960188 310.171552170155
"1197" 239.2 713.180228963329 381.478968738602 704.866746147412 343.702724071963
"1198" 239.4 723.056827003036 413.399091247555 712.488426060295 376.484688938855
"1199" 239.6 729.486417510007 448.639223646866 723.433004376352 410.377065703142
"1200" 239.8 731.889104551982 483.286548287875 730.1950865423 443.775408194711
"1201" 240 737.904233100301 519.003114434595 732.834226663202 481.434218679486
"1202" 240.2 740.474524085415 553.227778621939 735.998904455724 513.772175151099
"1203" 240.4 739.85592664331 587.584203245104 743.60261992607 550.479223751152
"1204" 240.6 729.428261401179 615.267578444055 742.695808548985 580.819535175319
"1205" 240.8 709.703700178655 633.743536392236 735.632097279919 605.863249899255
"1206" 241 685.552269037136 638.124246585657 719.801870929731 623.962900492807
"1207" 241.2 654.132746835051 639.982012362308 692.16949575076 637.392982231266
"1208" 241.4 617.838554227237 637.34692446495 657.042452731211 642.422435886996
"1209" 241.6 585.239563135052 629.410700889766 620.980773467859 639.956840414118
"1210" 241.8 549.920735071255 620.926081436493 586.004499072087 632.261816718747
"1211" 242 518.317861920775 607.249619764375 553.687190206451 622.908152609379
"1212" 242.2 486.323531393425 593.680050722934 520.648248105273 610.524021867662
"1213" 242.4 453.486122214237 583.158179344313 489.534611654483 595.385314532312
"1214" 242.6 421.867239233975 568.418905558224 456.440035536406 585.659137763913
"1215" 242.8 391.037930503096 555.305225729904 425.93784467958 571.998708991451
"1216" 243 380.684877735053 555.037907216581 411.571577849932 567.454922445287
"1217" 243.2 383.419143875405 549.718165563848 411.621855573642 566.922039852077
"1218" 243.4 386.164268145389 541.982574874533 409.767047795915 565.562242579922
"1219" 243.6 389.895277989935 535.037441894069 409.652840999185 564.823671040678
"1220" 243.8 390.998360009237 517.303367181061 401.709029529638 554.681608222415
"1221" 244 392.723662097522 487.877589005538 393.266786114076 525.801852748376
"1222" 244.2 394.237565885277 455.317281840846 393.086797644597 494.507469855583
"1223" 244.4 400.664637812995 422.379791042934 395.528781350784 461.353292714469
"1224" 244.6 408.344500196394 386.947655607232 400.628297064271 425.344199419895
"1225" 244.8 417.500381525978 352.088784373223 407.519324344134 390.861378172156
"1226" 245 431.405797515076 318.079085615345 415.60770825905 353.489200298789
"1227" 245.2 448.926879885879 282.888061846364 430.305185727828 317.424006086339
"1228" 245.4 463.868331235342 246.851901077864 446.22257126229 283.658812866643
"1229" 245.6 480.872274415773 215.940572141286 459.57458643251 249.670874961968
"1230" 245.8 499.408903800855 185.546510931195 478.118931462971 218.349708724605
"1231" 246 523.089758510362 158.102407569429 495.771177255115 189.170579776854
"1232" 246.2 543.992885767082 131.047722278351 513.649765527768 160.850865692813
"1233" 246.4 548.482478256951 106.35811918619 538.59859488167 140.83546509369
"1234" 246.6 545.766198438594 96.7647219240702 540.799001929644 132.974412143512
"1235" 246.8 558.744644680156 101.175252502906 540.235031351579 128.913598646859
"1236" 247 570.064437178713 112.282215322819 541.261760514746 122.629701307807
"1237" 247.2 587.320735040313 136.927514895671 552.40623663654 114.294404880802
"1238" 247.4 595.536851664198 150.956442440741 569.688971052596 124.856030152549
"1239" 247.6 607.520537408739 178.665192137713 589.628128380154 143.285761931955
"1240" 247.8 620.240940900275 209.754624502298 605.415121954806 173.725581554422
"1241" 248 632.036242377221 241.688669191093 620.235369083312 203.619958099904
"1242" 248.2 640.680542741197 272.967791545405 632.135897769309 234.918680854151
"1243" 248.4 642.380892971975 307.36448109574 640.926628958696 267.316616483601
"1244" 248.6 640.189032850063 342.714125568264 644.051586149137 301.619962506208
"1245" 248.8 638.476604040521 375.475613814152 643.93433503882 337.43991333907
"1246" 249 633.639999615693 409.909051254707 640.724065550982 370.508772106678
"1247" 249.2 620.917935539844 443.945039244175 635.555140379943 406.603347356946
"1248" 249.4 607.952228976773 480.334711705645 624.981082121568 442.507983549925
"1249" 249.6 588.428191479619 510.217042135923 610.166988557892 477.632910537507
"1250" 249.8 565.868318666627 537.9473883495 592.521766615438 509.217940651077
"1251" 250 542.173551754849 563.206278080216 570.832501186911 537.624904106274
"1252" 250.2 517.533125031011 589.251770135689 545.695381250297 560.896229819903
"1253" 250.4 497.366435343255 589.041901177337 530.663787538219 580.284618524256
"1254" 250.6 473.092498705219 586.068746328231 510.786576393784 588.88405011667
"1255" 250.8 461.599183264198 577.006370604383 494.468888724559 585.909282219728
"1256" 251 453.556558166418 573.743505763677 488.77141165819 583.568052414362
"1257" 251.2 453.136493125984 584.51861945193 485.821814045669 582.014623589065
"1258" 251.4 455.403812587398 596.446532923985 481.073392228952 579.73244673065
"1259" 251.6 461.498316028558 603.549526333298 479.784695616182 578.992507127306
"1260" 251.8 461.064659420524 600.022536903799 485.450985910201 576.57861907195
"1261" 252 460.293489266645 596.544201544843 487.852560472919 576.421006927378
"1262" 252.2 458.186272889073 596.385488178832 489.406893402567 577.363776568193
"1263" 252.4 457.264787679632 595.154607693263 489.642767616558 577.887268964712
"1264" 252.6 458.09029924225 592.075655686437 490.926803271634 576.911961340873
"1265" 252.8 456.741512900089 587.678028462608 491.752644955005 575.435776032348
"1266" 253 454.944433147535 582.411255357064 492.980953668705 575.348772154999
"1267" 253.2 451.626986339832 575.616924587979 489.527350402322 576.752847163769
"1268" 253.4 440.07049553763 561.696185108088 475.115871241764 579.63912663567
"1269" 253.6 430.490211803069 546.049428423762 456.164368491156 572.717267368375
"1270" 253.8 417.307365242873 521.940974915704 438.875124738598 556.404369887397
"1271" 254 408.196720154134 495.835801085868 422.561273213431 532.738507122032
"1272" 254.2 393.872077353359 470.538677547121 413.272774753686 504.883839186107
"1273" 254.4 378.846978677365 444.301126392845 399.997122505689 477.296888732283
"1274" 254.6 369.55269474644 412.444215715465 382.381166738971 451.511024950065
"1275" 254.8 363.35842570362 378.14603337801 369.771403894377 417.640360842879
"1276" 255 361.67590193487 343.457815365694 363.202044795186 383.273040413936
"1277" 255.2 361.964340319697 308.936739681482 358.905041274211 347.086260509387
"1278" 255.4 364.076633335489 272.561724060704 362.198268887017 313.137188148065
"1279" 255.6 365.098261122915 236.24511188791 363.092548853508 276.57019182667
"1280" 255.8 357.65665612488 204.309442244961 363.797713357103 244.607032404515
"1281" 256 364.389242113072 194.812396032177 364.842435561811 225.126934039194
"1282" 256.2 378.164257373209 189.04092102359 365.262135303181 222.720849198102
"1283" 256.4 392.091854852932 181.164870255916 366.815279662221 215.284802227246
"1284" 256.6 409.473044842149 164.738684674783 383.142389771045 194.970074040608
"1285" 256.8 434.502360613163 146.936823043524 403.253404555832 171.790990486714
"1286" 257 464.382532016477 133.548241069151 428.799413779583 151.175459323022
"1287" 257.2 497.685909044537 120.417130073089 459.714201874952 135.203171908913
"1288" 257.4 529.081507169008 107.802438415135 492.720574275652 120.550196899243
"1289" 257.6 563.317627791295 99.9764752180346 524.075297789604 107.288657394567
"1290" 257.8 595.84011105598 93.5601650965192 557.625506676328 98.2116461659343
"1291" 258 625.252590512804 81.7122667565813 589.321623541255 90.9682575603372
"1292" 258.2 658.031571361726 73.3406922501941 618.010861060657 83.1492349108126
"1293" 258.4 688.202060331644 68.9468188449311 651.359008325093 70.5408326314079
"1294" 258.6 693.070398801423 71.58622846129 662.898588020639 67.0510292578575
"1295" 258.8 690.342164119835 73.5644524138026 662.209799598614 67.091620507862
"1296" 259 690.171078263287 69.878455341142 660.363008741886 66.2850015647488
"1297" 259.2 690.193746812825 67.390050869756 659.094826683052 65.639546805123
"1298" 259.4 689.466713362598 67.1395381246696 656.105863688205 64.8279851928739
"1299" 259.6 688.17173472177 72.0406120638522 652.666067832934 66.3075113725406
"1300" 259.8 691.280879441027 80.7646552750332 657.797183133994 67.2363630705652
"1301" 260 694.851676267819 90.1106192454961 665.309514604241 68.2817844343522
"1302" 260.2 700.406361121781 103.129870523358 678.636071132473 71.6137688164811
"1303" 260.4 705.701260342737 125.956447480201 694.204575065578 88.1326163786723
"1304" 260.6 709.947004024164 153.760014964266 703.981943509791 114.541688550574
"1305" 260.8 712.310353581644 181.713252879879 710.491712969169 140.576230283821
"1306" 261 711.707080966532 211.304705662515 714.535994072465 171.64259346466
"1307" 261.2 708.301233201454 247.521950357207 714.309488063553 204.096498303325
"1308" 261.4 702.917862674081 277.855922015461 710.493316376336 237.847431336554
"1309" 261.6 694.241592512654 314.907466391817 705.824646269671 274.546957825613
"1310" 261.8 680.168808471501 348.733522258026 695.512695599103 310.699085235017
"1311" 262 661.960802215378 380.88139979462 681.046029690107 343.171338014852
"1312" 262.2 641.652909630895 412.865457198237 664.691739075417 377.813789610224
"1313" 262.4 618.775516075219 444.971113145079 643.832297069038 411.875301705392
"1314" 262.6 594.364447783954 477.165578658738 621.124599686961 444.443019120231
"1315" 262.8 567.102916677788 504.478031485193 595.660565001745 476.387526993199
"1316" 263 538.011199555658 530.013160951912 569.517849380851 504.280813721211
"1317" 263.2 505.572825173238 556.660737330663 537.856332428691 531.253805859312
"1318" 263.4 477.481649258847 579.183051866514 510.653627262186 554.894390901786
"1319" 263.6 470.638277910002 591.911386667002 496.028352718075 569.448299148203
"1320" 263.8 476.364086556525 603.544159811544 493.210691149826 575.3825620082
"1321" 264 474.650561871477 599.094793600339 496.447580410807 574.86430351501
"1322" 264.2 468.336020951417 594.322404407938 495.665988281613 574.335508708926
"1323" 264.4 461.657195244351 583.099741329249 495.259242951177 570.062556224371
"1324" 264.6 445.988421282865 569.407306090807 484.63486315344 573.845550431284
"1325" 264.8 428.509775078366 551.960938740311 459.810840488909 571.604273955545
"1326" 265 409.305511110751 529.461995748604 435.315625046792 556.518242132282
"1327" 265.2 392.015987799021 501.57232661773 414.633702074337 533.905748862382
"1328" 265.4 379.122253086246 471.683647724943 395.147904338646 506.514395076869
"1329" 265.6 367.197621507649 441.230133845235 380.010200317779 478.083922355921
"1330" 265.8 360.660519018703 406.26051807614 372.30012726377 442.941082824581
"1331" 266 355.651576513521 368.001342123029 363.156164789054 408.826621699731
"1332" 266.2 356.49584809527 331.891689437186 355.748406018792 372.68393442588
"1333" 266.4 358.381136204607 294.024063176512 356.192600366737 333.460151245071
"1334" 266.6 360.912472381219 257.277097237163 357.008728933308 295.572199706999
"1335" 266.8 363.030134864857 222.515494654331 360.413751199356 261.776560408945
"1336" 267 372.704586822268 189.193940760129 364.038634307477 227.62881286642
"1337" 267.2 379.195877510584 166.172529686214 367.171377987847 201.027750775557
"1338" 267.4 384.56675044809 170.404887715886 366.882987572497 198.72441383922
"1339" 267.6 393.483401977429 170.955380940047 368.523260685508 194.592713713005
"1340" 267.8 414.137712871749 159.73721769075 379.604211114283 182.701957179778
"1341" 268 438.809614608253 149.747037861462 402.141206662942 165.488060850564
"1342" 268.2 472.137443769737 141.317234381452 430.067478881309 151.835395723747
"1343" 268.4 501.805326343551 132.064883158873 464.254052665275 145.332779449497
"1344" 268.6 533.810409814121 128.728065520446 496.511325351316 135.390433378108
"1345" 268.8 569.743942870358 122.113729376658 528.804266729767 126.572247611711
"1346" 269 601.354669027672 112.950701936739 561.38520296785 119.967144514584
"1347" 269.2 634.051132424458 104.535599419699 595.221275231504 113.151104135328
"1348" 269.4 668.889623390808 95.1710777909757 629.742855373983 103.599274562925
"1349" 269.6 697.201691363597 87.2779786396661 659.780611383015 96.4131823018303
"1350" 269.8 711.672858701899 73.9430932329151 681.170543022398 89.0255732479995
"1351" 270 713.408919875064 84.1720109885761 679.372715207437 88.9512012524535
"1352" 270.2 719.167925572356 93.334989534344 681.68228957106 89.2341871158258
"1353" 270.4 725.862046199215 109.969079402356 692.851303916641 89.1556950381338
"1354" 270.6 734.372857604881 129.948957700879 708.201031049069 100.031284868066
"1355" 270.8 745.764767064378 158.974103181588 728.693175690659 122.701516301505
"1356" 271 754.844877545224 189.386848893541 743.415451336576 151.368118229017
"1357" 271.2 762.395239190423 222.669978716604 753.433232017085 183.874065298623
"1358" 271.4 762.029955142371 255.048286862119 761.71763149355 215.909111209849
"1359" 271.6 763.4233898223 292.113932144225 763.302291350092 251.576262882562
"1360" 271.8 760.069924139812 324.727382946849 763.864317876161 286.004408363338
"1361" 272 755.664816741878 359.278677149033 761.370696782789 320.812635883597
"1362" 272.2 756.010272385371 396.295080055364 758.22341841896 355.86829230192
"1363" 272.4 754.60294790099 434.462384684612 757.235683814146 393.137516033535
"1364" 272.6 747.671090951657 469.996927043736 756.453993728758 430.937513168571
"1365" 272.8 737.984474680632 504.412724494513 750.614450860172 467.070678056009
"1366" 273 732.142790497093 537.662478101609 741.721950813532 500.111578674796
"1367" 273.2 720.745922530997 573.715331569942 733.918291578945 535.311957849704
"1368" 273.4 705.559921623927 603.59237377205 723.527304716276 567.176777775034
"1369" 273.6 685.421294764045 627.612888786468 711.445642757364 597.222539048445
"1370" 273.8 659.568793830021 638.300462854687 693.072457449662 622.724517787795
"1371" 274 635.312421217729 639.207788557506 670.615608346281 635.856289345514
"1372" 274.2 606.155760046782 628.471637839426 644.338459893464 640.329095176918
"1373" 274.4 580.963286411771 615.805282800468 615.062218770017 635.61413953682
"1374" 274.6 553.434206820209 600.756261985838 588.946616627185 615.465856938415
"1375" 274.8 521.947577188169 582.491082242309 555.536311779697 600.781626749975
"1376" 275 495.58948230986 558.569914371908 524.273017667456 584.810510377129
"1377" 275.2 471.571226273149 530.879260373478 497.006081916208 563.333620973454
"1378" 275.4 446.532878518891 501.642399854816 470.922599831908 532.690853411747
"1379" 275.6 423.482033495615 473.302216576576 446.82540609409 504.72108895758
"1380" 275.8 410.261565501114 436.419365831288 424.879053909399 475.005740208063
"1381" 276 407.106643977324 402.472227594974 407.929583313056 443.96311642598
"1382" 276.2 402.478632489199 372.752136795629 426.491694362486 416.644518263108
"1383" 276.4 404.157099697885 362.740181268882 439.46925566343 422.68932038835
"1384" 276.6 398.479651615335 356.281978094044 430.659341009776 425.271062543952
"1385" 276.8 392.893333334617 352.786666668928 431.706666666721 420.853333333416
"1386" 277 389.436539484754 351.15209256999 420.656467813109 412.112240762834
"1387" 277.2 390.420329347365 349.789880170242 396.453896331971 386.725567329147
"1388" 277.4 392.637070694995 338.381316358689 388.189230138823 368.984026708716
"1389" 277.6 400.760226095817 314.020628595362 389.508347809049 346.495088538385
"1390" 277.8 414.554405031141 289.690642460482 396.888246186549 325.459981647579
"1391" 278 432.374573614649 260.526841200363 413.797223279423 295.015067080062
"1392" 278.2 447.746125078042 230.875392650765 426.946049452061 264.993912469647
"1393" 278.4 469.665931307772 201.511400167811 446.579701558407 232.917151097279
"1394" 278.6 488.722051850149 172.604502412981 465.955947384473 203.917339599641
"1395" 278.8 508.775930595964 140.572980598316 488.617592962025 173.689566872707
"1396" 279 527.155984856206 111.391400808082 506.116742944365 143.167167730497
"1397" 279.2 538.415350258225 84.8301697248733 523.604751124419 117.783955465502
"1398" 279.4 526.717171770406 70.4153769523212 528.285128538542 107.879771625225
"1399" 279.6 527.280306480696 70.519014982936 531.684437055318 98.8385196678717
"1400" 279.8 532.501428083431 72.4411454289658 530.383437272858 100.992601584382
"1401" 280 541.764611029486 78.1246997087453 531.51955248979 102.121601355021
"1402" 280.2 547.516259544064 82.2597098999227 530.800751687019 100.738646930255
"1403" 280.4 552.324744760492 87.3037655893548 529.5676804476 94.7007749542786
"1404" 280.6 556.060815163342 98.8255475106004 529.660810099754 92.1325385164514
"1405" 280.8 572.359952267048 122.601785031706 543.612029340609 93.4455002435021
"1406" 281 583.447269042776 148.416388145979 564.218706078129 113.54876600538
"1407" 281.2 597.231501000888 177.552726496873 580.660656101975 141.063024871815
"1408" 281.4 610.351202276559 206.527243643822 596.004561324169 169.920879698306
"1409" 281.6 620.14074637196 238.077462718954 608.408593380024 197.896299804258
"1410" 281.8 624.288655509 269.331304291754 616.388836963877 229.143899034038
"1411" 282 625.289645536169 305.787602582709 625.689230456852 265.92770079522
"1412" 282.2 620.210182378712 341.143931417577 621.580954029421 301.969032550527
"1413" 282.4 614.850312311586 377.153546205146 621.626931539749 339.074088434552
"1414" 282.6 604.581729892441 412.953909447145 616.919840598816 374.202291825936
"1415" 282.8 587.872980838597 448.557650341653 601.293478764934 411.716931887294
"1416" 283 571.592528897555 483.319533922051 588.039947257444 448.170023278822
"1417" 283.2 549.11166352421 517.370734007705 572.49541787797 483.933889002031
"1418" 283.4 530.022776211936 546.099447212024 552.41914048235 513.15914356477
"1419" 283.6 506.199974435769 578.041062831995 531.311355474497 546.564321145646
"1420" 283.8 483.33872522296 595.379116274214 513.650852640915 571.080671547515
"1421" 284 471.226180773059 596.208568451522 501.457676657167 584.552554794819
"1422" 284.2 474.247105721422 607.220204959008 499.096346434177 587.469387787098
"1423" 284.4 482.672726534537 618.822986865889 496.429464725392 588.079270105649
"1424" 284.6 490.219279834338 618.391654855749 495.005923820307 588.481041619443
"1425" 284.8 486.614910238182 613.832099999785 495.96800003471 585.087121988524
"1426" 285 484.110501986434 608.118481586281 496.821468635542 580.964468048406
"1427" 285.2 486.825466122752 602.408815340478 497.066580081053 574.704798754009
"1428" 285.4 492.497331840544 601.228169717949 498.646746983093 573.18750356925
"1429" 285.6 503.339491023644 601.595813314631 500.100873764153 572.616136437446
"1430" 285.8 514.647527474424 605.407565231746 498.197336975161 575.079871207404
"1431" 286 531.247111458747 612.193236542852 503.182204369555 585.095336109609
"1432" 286.2 551.606274257642 627.960737660077 520.892729925465 602.17186110726
"1433" 286.4 572.206639274166 642.520387593769 543.748668086111 615.363289843013
"1434" 286.6 588.670324710718 660.286653142154 562.937029555164 631.209436497254
"1435" 286.8 602.938562540224 663.995392758913 574.441176292315 639.811307375977
"1436" 287 614.933686566196 663.851128276528 581.162345271665 642.999592902969
"1437" 287.2 624.28557343551 668.600339053202 593.453006790412 648.406180710418
"1438" 287.4 622.013776294405 664.606218599593 592.133866153067 646.255894954013
"1439" 287.6 624.314692356657 658.188023592151 591.67399385297 646.859484989433
"1440" 287.8 627.96651646255 647.747067556013 591.413211348066 646.392969647853
"1441" 288 637.391170649496 641.198648058711 599.206260144242 646.162352654911
"1442" 288.2 649.611044929827 635.9197681488 611.880194798282 643.127206729477
"1443" 288.4 671.23271085041 628.843394137409 631.438052501223 638.516415362494
"1444" 288.6 695.127013642827 622.731816369802 654.263504893109 631.362349597551
"1445" 288.8 721.529958501321 620.216642499781 682.464528218458 624.543833650094
"1446" 289 750.604058845218 624.958326584815 712.393518259919 619.154454440605
"1447" 289.2 779.189448972167 622.089184759887 740.329509556154 618.351803364985
"1448" 289.4 788.875663500789 610.634128082934 756.194960603649 620.642815583463
"1449" 289.6 785.081458312371 606.597213935761 755.371615466397 620.075003360297
"1450" 289.8 778.911192697725 600.10164810328 753.840443687388 618.645086784079
"1451" 290 774.126383106683 586.40784763522 756.161636835964 615.543038714621
"1452" 290.2 770.764070280198 564.962609042893 764.906575779674 602.685483921178
"1453" 290.4 767.845815215831 538.183979155629 765.567137217515 577.960064230547
"1454" 290.6 773.205138534198 509.893210320973 765.690979466455 547.694076460336
"1455" 290.8 781.591367393368 484.303940531123 768.176016746609 521.253133088639
"1456" 291 796.216112044104 462.086207282689 776.994251162088 493.034433461635
"1457" 291.2 807.638280840276 436.963903469599 786.884718625544 471.465871326113
"1458" 291.4 813.130604216875 410.250377740973 798.243737245348 447.193765925724
"1459" 291.6 821.605978104487 381.556339270057 808.293794558731 418.609584046906
"1460" 291.8 837.288520777716 354.368250348243 817.628582855793 388.580827612463
"1461" 292 858.021581164937 328.109828636654 829.385834726878 357.718181034355
"1462" 292.2 876.46890519543 305.794904941819 851.421562444084 334.151448721856
"1463" 292.4 897.439579015194 283.87800729043 869.77319293358 309.891392488717
"1464" 292.6 916.407871063693 261.426703866857 888.982480215655 286.826748758673
"1465" 292.8 909.92305232891 268.454534600289 890.269237307235 285.222768513631
"1466" 293 901.6980410197 265.607668869425 889.192512307078 292.55860913329
"1467" 293.2 887.999943968331 254.071587299917 889.304995173288 291.848341448783
"1468" 293.4 870.868463882578 240.358357665504 887.817393947874 274.035955227802
"1469" 293.6 852.410513145058 220.14638826708 873.891656074751 253.289468177553
"1470" 293.8 833.230730422655 201.567555999314 858.619383021282 232.537700963794
"1471" 294 816.154743464302 176.961088393964 837.181649894929 210.869156844024
"1472" 294.2 799.630299096093 146.591769985387 812.726584938 187.543551850367
"1473" 294.4 782.628733200597 129.609662820949 803.72731465205 162.209297582022
"1474" 294.6 758.308939104315 114.84013693691 790.190866153958 136.286277148521
"1475" 294.8 729.713124342334 97.1858506975224 763.631579126998 117.989063622713
"1476" 295 700.523607008114 82.5050573513391 735.092186142384 101.569973327523
"1477" 295.2 669.474786195502 70.3715406500191 707.322061145194 83.9069188045289
"1478" 295.4 642.954523250649 54.6028560501119 676.323766284848 75.3038030541453
"1479" 295.6 637.026317261079 51.5787663217125 662.959317951744 70.7707885066194
"1480" 295.8 637.842168342296 56.7318962764553 664.735981502544 72.0654917567118
"1481" 296 636.161730220391 68.3109461607381 666.365749291456 72.6439905317849
"1482" 296.2 636.455771210949 79.8967751971824 668.604116160991 75.0905209973894
"1483" 296.4 634.281255883391 89.1000008962922 666.419431089112 74.8807654519223
"1484" 296.6 627.008255910867 105.080675167352 662.003235465383 79.281108496293
"1485" 296.8 613.295189191421 117.593456962537 646.268292091916 91.6892826831273
"1486" 297 593.554740263727 130.676419359139 627.708684829804 108.026429632503
"1487" 297.2 571.079354682137 139.503262417989 607.909624146977 125.353402098232
"1488" 297.4 544.631413232425 145.86679201193 582.218633728775 137.85977674908
"1489" 297.6 518.74600300355 148.131956057939 558.847399022593 144.961728487137
"1490" 297.8 491.960690336709 145.260971936201 531.433734690854 146.783119151978
"1491" 298 461.244950440239 146.327429267537 501.090763216683 146.134674074297
"1492" 298.2 427.251314571777 142.722557809642 467.281563500239 145.443063215999
"1493" 298.4 418.159412308794 133.352745073675 444.165484379101 147.198735422994
"1494" 298.6 421.98570171501 136.758045826187 448.047033643966 148.348686000404
"1495" 298.8 421.485350573998 142.573928694622 451.193605859416 147.204203687441
"1496" 299 416.382591642474 150.586213724673 451.015523307535 146.544030329383
"1497" 299.2 413.638032000527 163.299630528019 449.544195651095 146.750819419649
"1498" 299.4 403.642461752829 177.884870171599 436.025148240867 150.777481759211
"1499" 299.6 390.095841551391 191.548936830929 421.535789093444 162.98130565519
"1500" 299.8 372.314851534413 212.160578656501 405.673969715863 181.198204003017
"1501" 300 357.50632450954 228.327948921023 389.352139256341 200.960420799574
"1502" 300.2 337.287820546132 239.007242649528 370.902966434875 219.798796174054
"1503" 300.4 334.678607803773 242.479774645068 366.781694322507 226.438174722005
"1504" 300.6 344.736109394744 253.713057556341 366.230719851227 230.916530737864
"1505" 300.8 349.328339988663 273.555990922765 363.767566746785 236.637825532061
"1506" 301 349.393387950263 300.141458514344 355.87394598313 256.699835725954
"1507" 301.2 346.346091663632 319.850792232321 355.77481723891 280.316751701986
"1508" 301.4 339.029568376185 348.447099587205 351.685711226268 309.930320646333
"1509" 301.6 324.441128316762 374.488902474411 343.088532962924 337.654405245806
"1510" 301.8 311.310126778348 397.615147606635 333.714350425365 363.976909635899
"1511" 302 315.051389687516 414.829987342269 325.827680095615 381.259078686385
"1512" 302.2 322.51761811445 434.533765620353 322.557417236703 394.606156015629
"1513" 302.4 325.367037452302 462.235968204078 324.498788075132 422.754663120108
"1514" 302.6 336.479682953271 481.483254118348 327.950550063279 441.334198371171
"1515" 302.8 351.443604015888 503.174163762102 334.938975194227 464.934009625416
"1516" 303 366.288192508734 528.110985904037 348.441263315393 490.809966270092
"1517" 303.2 379.021358386246 553.942478192794 364.338368567233 517.060763998235
"1518" 303.4 387.807431999183 573.08483210066 377.287976487229 537.691933121359
"1519" 303.6 393.960841729646 574.984533996234 380.135283635915 541.765535364042
"1520" 303.8 397.97187199393 574.958193635215 379.394350886742 541.676200490006
"1521" 304 412.563570229705 581.586088536498 381.260929338352 550.266527315117
"1522" 304.2 431.152875309226 590.996341280242 398.681749620901 563.330630962811
"1523" 304.4 446.917699166655 604.418218256142 417.128212819622 579.276879856326
"1524" 304.6 470.472338757707 625.005715331757 440.213061190706 596.330764270283
"1525" 304.8 488.507273698435 639.137172617897 455.58289335031 617.26127420329
"1526" 305 505.082129083968 656.953625317667 476.528078984919 630.929354048077
"1527" 305.2 528.629074921285 668.266675363823 497.342097292129 646.030312242376
"1528" 305.4 548.050353492837 668.025132123793 510.567210085731 654.017183429981
"1529" 305.6 570.099575496518 670.535458570859 532.358740478783 662.737868377892
"1530" 305.8 588.662717965698 673.863893297384 549.188444697356 667.267425541887
"1531" 306 604.623134103846 674.785886447959 562.236780930419 668.789631795569
"1532" 306.2 612.881741176824 676.591198160327 573.416396968603 669.99712856151
"1533" 306.4 624.229784380282 677.658263967004 584.60201650496 671.246661062219
"1534" 306.6 635.614355929625 676.94249095154 596.588629738165 673.820319289759
"1535" 306.8 653.214785448355 674.437520658929 610.914619953313 675.347803516667
"1536" 307 665.636206110102 673.45278560536 624.671162716839 675.530924118887
"1537" 307.2 681.148334011134 669.802276317827 639.966886121088 675.913689641261
"1538" 307.4 695.256292534662 668.041885065627 654.075369148628 672.977167093165
"1539" 307.6 709.051687841478 665.011667681487 671.124008395272 668.619875256117
"1540" 307.8 725.792993264091 658.210734441636 687.819645077577 666.51918294842
"1541" 308 743.935995220647 652.033040771317 704.53641075881 662.411988039045
"1542" 308.2 757.992791717885 646.856425624812 719.053998808921 659.432115370123
"1543" 308.4 761.685393037854 644.040745856926 727.060337560773 657.331811221427
"1544" 308.6 763.020624280644 638.741842521208 728.308852071534 655.646131817464
"1545" 308.8 768.709725349197 631.154261064299 734.628456895598 653.506343009865
"1546" 309 776.207914903944 621.175791390271 745.777154087227 648.317471527584
"1547" 309.2 789.621853190623 610.299454844134 758.69688440941 635.806554693657
"1548" 309.4 799.40037487726 604.160998146106 767.231992430884 626.505773791365
"1549" 309.6 804.401297206864 601.480170701208 770.766289946316 621.823345038869
"1550" 309.8 804.689432053734 597.43276021771 772.57604288012 619.800735335323
"1551" 310 807.610506854218 589.721983998822 777.317497795659 616.098348935474
"1552" 310.2 816.200102773009 574.916118332044 787.806244260061 604.732284577404
"1553" 310.4 822.398484773541 565.279611737497 797.144355562995 595.130918972534
"1554" 310.6 828.265058393429 548.517504988211 807.312572723359 581.087319169705
"1555" 310.8 838.103701987451 527.092980439875 816.915088387104 565.279117561486
"1556" 311 848.889882834688 506.002037364828 828.911820432838 539.572208323311
"1557" 311.2 856.824983138594 480.723906370317 840.800453679321 517.128848392634
"1558" 311.4 867.115312280585 453.218904781667 852.007545933472 492.150157616039
"1559" 311.6 875.139702709111 429.850387760204 860.908761114659 466.003896496646
"1560" 311.8 885.925533665494 406.869079112157 868.994263761116 442.133406411305
"1561" 312 901.32912251863 384.415819535192 879.577226781746 416.019040357707
"1562" 312.2 911.214901351166 360.390047551211 892.415993647518 393.806718366038
"1563" 312.4 917.187865209095 334.67586647623 903.811172205349 371.175751806227
"1564" 312.6 916.563567756958 309.120654876136 909.32249744059 348.57284889045
"1565" 312.8 919.198557493119 280.966557009737 913.280623339046 319.067475194415
"1566" 313 914.009887865815 273.743107656606 913.141272661624 311.644569665276
"1567" 313.2 904.926389901978 267.934720393633 913.707687669945 305.519779732418
"1568" 313.4 887.398236162621 251.833494290295 910.215785802138 285.49578784522
"1569" 313.6 866.314159575265 232.665940668024 893.722590720057 262.067747396951
"1570" 313.8 847.123830353972 209.432343602632 871.699173890058 241.297848694379
"1571" 314 826.201512776604 186.017958028717 851.663446911216 216.065134749264
"1572" 314.2 802.695440627341 166.41103784508 830.465453246507 193.567165506531
"1573" 314.4 786.509453836515 144.192158247051 811.745865612127 175.932033000898
"1574" 314.6 774.663566467955 119.525104858226 791.603618988949 154.488331313372
"1575" 314.8 762.942049651901 93.0619429191566 777.757771049347 128.184918952726
"1576" 315 742.156922693739 85.761639239478 768.509427902224 112.438443674668
"1577" 315.2 727.770133558489 87.7434404205589 759.853630466604 100.194915805954
"1578" 315.4 706.945194150179 85.7994521712627 744.805802372924 97.9234274314257
"1579" 315.6 682.072860737222 79.7881487123918 720.405252423209 92.5256776619266
"1580" 315.8 654.308842054107 72.8920412999042 691.962501615576 83.9525472742821
"1581" 316 624.06444798656 71.2914411871748 662.860936313627 78.2666653513724
"1582" 316.2 593.739472985442 71.2754507028833 632.25488628627 74.1441055356877
"1583" 316.4 564.413464220309 63.9851628142263 602.098839093696 73.6007870916968
"1584" 316.6 532.240866584147 63.9092326393635 571.9120814269 70.6289536558702
"1585" 316.8 507.796581639536 74.9523193879011 547.905697090526 67.235216939976
"1586" 317 478.00465174179 87.608048474559 516.367872251108 74.6071854134323
"1587" 317.2 443.537425960446 97.5286083046391 483.908777127689 87.9243288844529
"1588" 317.4 433.542657740013 111.92350650519 465.680216678494 95.0815254914271
"1589" 317.6 427.02946503907 139.120056247698 454.052008423812 102.592634387403
"1590" 317.8 417.41511149198 164.348219404348 437.929983193203 127.03869148308
"1591" 318 402.228091397532 184.247557254135 427.13947519122 153.969033625462
"1592" 318.2 378.096435855463 214.440917460486 409.869856265884 179.194189092749
"1593" 318.4 356.493492036103 234.724624609939 385.406410218479 206.025801973083
"1594" 318.6 334.102572769177 256.227333535489 365.184725326302 229.391410039547
"1595" 318.8 312.032826113379 278.271043600047 340.327491039582 253.362946243351
"1596" 319 322.288548686613 274.931954010091 337.382985337969 250.215614863191
"1597" 319.2 330.505110460494 289.252122567475 337.236934767296 253.11460060154
"1598" 319.4 334.117456839069 318.120296374309 337.88668160746 258.534353914537
"1599" 319.6 334.961574045674 331.887985480257 340.455524759522 278.831814052298
"1600" 319.8 333.050969986562 345.533156633691 341.426793787192 304.172179536263
"1601" 320 329.390020514442 377.428514491405 337.061230543348 333.460353836163
"1602" 320.2 325.234090143704 407.288247976805 333.475877717799 365.502459492375
"1603" 320.4 317.628840103503 429.168205734347 329.645603277677 394.598720224692
"1604" 320.6 322.864182923225 427.406947784497 330.116057732118 392.113801766553
"1605" 320.8 334.061954917534 434.261954420144 330.008982735585 395.463017522894
"1606" 321 328.890137530842 435.518746747082 331.640078015855 400.68793220745
"1607" 321.2 323.820614349321 429.570384309917 333.548473046106 401.939405060869
"1608" 321.4 323.257058752011 419.749702810111 334.185098011879 400.556012763845
"1609" 321.6 318.891727483002 410.731688813741 337.239704171004 399.552242096358
"1610" 321.8 310.922204067219 397.457231343009 336.615938606649 401.134714018311
"1611" 322 305.321844940915 376.060280962617 329.253266319977 400.866740543517
"1612" 322.2 305.976681924147 357.300046385055 321.57817757645 391.279757905344
"1613" 322.4 304.664383930371 329.61283817543 309.290599428055 368.783254715828
"1614" 322.6 311.228212291197 314.821308843268 307.102707560352 351.313636103372
"1615" 322.8 322.014176527004 292.530694070883 310.031266077512 330.937246857613
"1616" 323 327.966259216545 266.078358438739 317.425412066518 305.672260974005
"1617" 323.2 332.799759180615 238.494969997827 324.82085474159 277.137409998566
"1618" 323.4 339.885612560691 216.457007773763 329.436387000137 253.163958784283
"1619" 323.6 358.354562139024 204.58204781472 333.300705125037 238.734892504934
"1620" 323.8 378.261543200632 185.972198602312 346.532625334956 215.705380012852
"1621" 324 395.618079672057 166.076332494982 369.554559886901 194.954070929811
"1622" 324.2 414.971751080848 142.99846291426 389.601446614999 174.041508990865
"1623" 324.4 437.32700630534 120.654801293176 410.107042102098 149.277967022498
"1624" 324.6 457.331146831423 96.9619460081827 430.99052459731 126.327652788336
"1625" 324.8 476.719001771249 87.7545500241215 448.121904112227 108.628792658625
"1626" 325 496.493589873265 93.9794021989721 460.167057170003 98.9677326783319
"1627" 325.2 525.819657019278 100.006104051739 487.79273877837 89.6410926383894
"1628" 325.4 553.877613424395 107.999341052628 515.659935918268 97.2666630307757
"1629" 325.6 581.32809057765 112.094654260259 543.127664558548 106.38104716005
"1630" 325.8 609.558419736142 123.300355447988 572.960679522872 111.310648871514
"1631" 326 640.316202258773 133.703791552859 602.311976312499 118.584845564056
"1632" 326.2 666.909147580366 144.370531318384 630.053733639796 129.242913540675
"1633" 326.4 697.41539965029 151.640915029982 658.963029883187 140.027357215453
"1634" 326.6 728.221536611487 163.389926673337 693.228186429568 148.931752829063
"1635" 326.8 757.416496716862 170.568079123704 719.204188619138 157.904302620035
"1636" 327 785.186443634041 172.187649180572 746.173933617987 167.987725847461
"1637" 327.2 813.180648960919 173.060046687896 774.474543366036 172.370329699229
"1638" 327.4 816.848732080375 190.210041467652 790.722795495625 169.106148741585
"1639" 327.6 811.551468937617 217.817267368622 819.825283570305 178.328283721278
"1640" 327.8 801.332059297221 232.87986494949 831.335822732202 199.241452596929
"1641" 328 794.250983896617 232.911686932218 837.622744970289 203.233173755655
"1642" 328.2 790.276595744681 236.556737588652 847.261290322581 202.770967741935
"1643" 328.4 785.632786887239 236.967213112897 837.007117437851 209.601423488339
"1644" 328.6 784.369646514248 232.995695340553 813.944070106813 213.047446000531
"1645" 328.8 773.216629924653 239.964954136781 801.899878938288 215.292635994152
"1646" 329 751.698186319024 257.946133231925 779.881988038304 231.363937313074
"1647" 329.2 723.729069794519 267.414332431789 756.455226998064 253.000162397297
"1648" 329.4 694.004964215281 274.265983608263 730.218314672769 267.043264320595
"1649" 329.6 659.582941667947 281.97278114926 697.180564810172 274.754880193887
"1650" 329.8 625.739922868223 283.368674519298 662.292758295813 279.852980460506
"1651" 330 590.138389617038 288.882670896981 628.408918751447 286.043361478219
"1652" 330.2 553.012231328675 292.950397512581 591.352891303763 289.969656635216
"1653" 330.4 518.026672085997 290.236478820427 557.289071775959 293.163193955856
"1654" 330.6 479.847534265335 287.060277291948 518.03982847017 290.76274705363
"1655" 330.8 441.946279144614 288.366447155878 480.189474751735 288.797183752468
"1656" 331 405.098327758766 283.151315140069 443.488720555947 289.756337257571
"1657" 331.2 372.828551087633 269.47702144106 409.72501912145 284.246295474222
"1658" 331.4 340.674866013205 269.81513778563 376.405722854627 271.980191977671
"1659" 331.6 328.542308025958 283.22152743739 360.24994771928 267.973719425803
"1660" 331.8 325.154201579365 286.909352250403 356.178399392197 268.869345297486
"1661" 332 326.594513820354 279.172482856483 352.498682225423 273.6281956497
"1662" 332.2 329.72343672215 272.261123711917 350.595620660029 279.125882881344
"1663" 332.4 331.941204710791 273.696458568507 347.922233755889 286.281012896639
"1664" 332.6 331.836494774104 275.688946793616 347.966936943823 288.551162268063
"1665" 332.8 327.832091730483 279.829822132686 349.696939994504 289.601344370978
"1666" 333 326.131105144019 281.307999516008 350.629830225169 289.221429122222
"1667" 333.2 325.6383001722 283.071254767899 351.85786119418 289.440819966228
"1668" 333.4 327.569582768042 284.753545314892 351.502231490462 291.028273765868
"1669" 333.6 329.848060087727 286.174130070703 353.343954354106 289.414803467723
"1670" 333.8 331.056377721338 286.084264531807 353.544012685114 289.482972586675
"1671" 334 331.758101546434 285.911346304506 357.275170206799 286.761868051533
"1672" 334.2 332.441154879429 287.834666743271 357.616592972728 285.773125699694
"1673" 334.4 333.357438226217 290.711723048929 358.561795516701 285.01227421237
"1674" 334.6 335.81927451107 293.480297325486 360.300659003663 283.300606927504
"1675" 334.8 335.639934937848 294.681675972209 359.426442556112 283.198151983685
"1676" 335 337.918369555964 296.438608953383 363.638104864338 285.471453105475
"1677" 335.2 338.292152345158 297.744813626812 364.877736526047 286.45185849523
"1678" 335.4 339.658839926543 300.590384514832 364.874213050002 286.069229258728
"1679" 335.6 340.039170832876 303.979894850033 364.56188833033 286.18727382455
"1680" 335.8 340.960950587342 309.056497885805 363.805379227201 285.600607645595
"1681" 336 342.507094593025 312.309952661393 362.616732054339 284.942700095687
"1682" 336.2 346.460838697318 317.169779207307 361.420684499888 285.727756440633
"1683" 336.4 347.833535538398 322.748493819195 360.606812256874 285.084396097644
"1684" 336.6 348.883618511252 335.256629773116 356.035704054411 293.17984137946
"1685" 336.8 351.676690169086 352.451427258422 350.940334765567 310.652009851809
"1686" 337 356.16493714822 376.529750117067 349.932189413756 334.950301321066
"1687" 337.2 360.099707408033 399.968199767928 353.541078413811 358.130571197576
"1688" 337.4 361.537878260538 428.255442941687 358.718263642776 386.824565921828
"1689" 337.6 362.610248479389 459.929999557951 361.787781895516 417.831079701243
"1690" 337.8 355.566550494077 488.378316226041 363.642770630719 448.824350041896
"1691" 338 349.47529734669 501.808442559549 361.479969546381 469.713675256899
"1692" 338.2 356.673440944221 499.677365531754 361.149637820149 466.893503844421
"1693" 338.4 371.354044356968 507.079310523903 360.824584287063 471.110210492822
"1694" 338.6 389.317585142805 520.92579982341 362.470855691981 481.698453195936
"1695" 338.8 401.449597587844 532.666991643556 376.60349877333 503.561092657535
"1696" 339 417.937836584686 558.107249180199 396.093967574856 523.508780628429
"1697" 339.2 439.158988598031 583.814233057745 414.879513608141 550.339775079263
"1698" 339.4 453.510653715476 607.736904058141 434.41455706456 574.15407592517
"1699" 339.6 461.13215390833 623.177646591696 445.296735789719 591.362860843079
"1700" 339.8 469.721548950112 622.510763592886 447.628636875535 594.498123315436
"1701" 340 490.172978773733 628.722212496495 452.656669204784 599.680977539236
"1702" 340.2 507.053920676385 640.794972167269 474.429859823723 616.36397461865
"1703" 340.4 523.602351316039 660.601907764495 497.368761345432 631.424089583609
"1704" 340.6 533.247602624679 662.025598660725 504.079770337141 638.27435046103
"1705" 340.8 540.143127682748 656.792373853785 505.503192197538 640.158790399409
"1706" 341 541.259682103799 652.159284010317 504.77313880732 640.215861175521
"1707" 341.2 546.145549212898 646.009081411199 507.976554961959 642.476552779332
"1708" 341.4 554.109073029454 636.985809637686 517.772498698355 645.605212548358
"1709" 341.6 571.58695985508 625.350574278115 535.127400449608 641.190190224988
"1710" 341.8 593.652724327141 616.517865020892 554.884009329434 632.475881930957
"1711" 342 618.180071968265 609.353172400424 578.321769367725 620.349587479764
"1712" 342.2 643.027855532057 606.015967993006 602.41874598156 610.6312043945
"1713" 342.4 666.652034477985 601.802000333746 627.016856454372 605.251982254006
"1714" 342.6 688.611028877317 585.864674886869 653.938947175907 599.945118508368
"1715" 342.8 712.198812369078 567.137465323871 678.040467199825 589.948852856773
"1716" 343 733.06303108346 544.702118900652 704.139889997417 570.65138995625
"1717" 343.2 754.948795015826 522.681364094753 726.304241508622 550.110492752681
"1718" 343.4 772.407403882116 503.68442739891 743.526693242832 530.299827250978
"1719" 343.6 784.587783424383 481.077064084208 761.29974958647 511.40044969592
"1720" 343.8 801.064269070896 456.501037049417 778.438552900689 488.690062060064
"1721" 344 818.328225954218 438.466387535478 792.519858965536 467.268756127069
"1722" 344.2 840.110444061353 423.793782795107 809.022470641206 443.96478884025
"1723" 344.4 864.065988912724 415.321350597477 828.348567304708 429.595541549659
"1724" 344.6 886.674326658646 410.761883318234 849.666704313879 417.901683375259
"1725" 344.8 901.060171420613 415.292520678026 864.762324534889 412.830452700631
"1726" 345 906.657116270954 420.8823401911 872.868207228354 411.588555526965
"1727" 345.2 902.814207456839 424.100053801881 871.87084436467 412.027398310065
"1728" 345.4 902.599834703315 418.430440225336 870.657009772014 412.191553028242
"1729" 345.6 909.825751776671 402.234299871415 872.060933725757 412.559055427725
"1730" 345.8 913.172682715115 386.779605142888 879.263108010631 410.39548517451
"1731" 346 919.115527890356 370.930627142419 894.783998541266 400.715407895333
"1732" 346.2 922.831369456592 356.436904531409 903.664431771231 389.228148256067
"1733" 346.4 920.280606232775 344.396302534618 907.652030216152 379.035975391262
"1734" 346.6 913.235744892402 329.504746868555 909.707165013696 370.861282032857
"1735" 346.8 910.312707934725 309.625960727141 913.718186678261 348.07954455876
"1736" 347 911.419293952583 282.552675986055 910.205491122133 325.447193605392
"1737" 347.2 910.741485900515 258.130704907597 908.691773445829 299.301759628653
"1738" 347.4 903.632447552875 232.567937812277 908.108786815691 270.723752511378
"1739" 347.6 885.295544237361 216.890831106717 903.650397023076 251.025928335631
"1740" 347.8 863.032065585745 197.631406537517 889.063819083919 228.100639743482
"1741" 348 844.156373513334 176.894220040131 868.454138027841 207.549479179148
"1742" 348.2 829.851288568441 156.621923090745 851.180269674383 189.404286387269
"1743" 348.4 813.903232429854 133.512686644912 835.651696353221 168.054141972026
"1744" 348.6 794.057749175655 113.762715427271 819.738883639278 145.734775873743
"1745" 348.8 773.560494202937 95.7446243849774 799.288522935425 124.112106808697
"1746" 349 770.954289016125 90.7265822644916 791.041334284931 114.931291127018
"1747" 349.2 770.921572045353 98.4455488734168 792.664772733785 118.032487937121
"1748" 349.4 760.118280284966 106.950978781863 791.486734677509 117.467940320187
"1749" 349.6 743.014352487626 117.436157032539 785.171756358963 116.637742761987
"1750" 349.8 725.034266457923 125.174690533949 764.281341188269 118.209886907405
"1751" 350 703.437043903945 131.031885788455 742.195661667581 122.512503845985
"1752" 350.2 678.944563625928 137.604357015353 717.541841264262 131.462300282757
"1753" 350.4 653.549333136335 141.5940973998 692.488082802225 139.167330988498
"1754" 350.6 627.010332231735 143.708040868864 665.929332904421 139.319063022218
"1755" 350.8 597.281698839482 142.949043354169 638.219903440908 145.258496284748
"1756" 351 570.30629477773 148.997235858948 608.076671548272 144.414977894068
"1757" 351.2 537.776545861518 152.773540563819 577.141875284438 149.171404348959
"1758" 351.4 509.641082210518 158.29024510409 547.188163660409 154.750360241689
"1759" 351.6 479.13910662946 162.778610523546 518.134268025505 156.656620148615
"1760" 351.8 457.022494694268 154.799676012361 492.323172099656 161.948464556957
"1761" 352 450.304399998232 143.822744237324 478.0972399998 162.469539138312
"1762" 352.2 446.520070628704 152.358660032388 476.610809762786 162.359462052871
"1763" 352.4 441.823815430533 164.021989254402 472.324154268446 159.092237589032
"1764" 352.6 444.9101969933 182.504891819808 463.101182144213 154.695183161353
"1765" 352.8 443.91858221714 205.294332303079 456.738530587322 168.826332120718
"1766" 353 439.958687408362 233.942777441085 451.239318665089 194.928433132054
"1767" 353.2 430.778840076226 255.78791299623 445.209500808398 219.601012311799
"1768" 353.4 416.141556070356 275.843150967289 438.828710196731 244.054849456611
"1769" 353.6 397.602038998959 288.97258138706 428.630328096131 264.364776368037
"1770" 353.8 379.366664850318 298.618743152791 413.0157417911 278.609560148668
"1771" 354 362.984932298413 302.38718131982 398.043445341312 289.866172949682
"1772" 354.2 360.86577097337 313.831085797095 391.884323211745 294.132195732007
"1773" 354.4 368.302524573984 326.792112583295 383.924028518174 295.219250928064
"1774" 354.6 380.597959723371 346.069079245373 376.76485340121 307.402009178273
"1775" 354.8 390.774179041085 374.428913669071 380.692205637682 335.939235446045
"1776" 355 393.783199003434 407.815023770005 391.006801849868 367.72349971404
"1777" 355.2 395.368951909716 436.968703156348 395.472602562323 397.643440200773
"1778" 355.4 392.969562374756 467.242767147165 396.705323556728 428.167326934368
"1779" 355.6 397.192768430968 496.6208885617 395.738180341668 458.31320844418
"1780" 355.8 414.726703619124 511.219365027982 396.318408778592 478.657806892009
"1781" 356 435.435520538805 506.815087219416 401.647681039381 489.633498777776
"1782" 356.2 467.351171684947 504.724329962746 426.376797346025 503.934665248842
"1783" 356.4 495.918420982471 504.468376516662 455.065309579775 502.207170885176
"1784" 356.6 528.449147142043 507.273377079333 489.405831032191 502.772998274278
"1785" 356.8 558.949191656815 505.143259733844 519.467010761745 505.038994535054
"1786" 357 589.492544380392 514.108680475303 551.829899792266 502.97568028042
"1787" 357.2 619.395339113291 526.675870546587 582.852633908232 510.171781191092
"1788" 357.4 646.439755896459 531.788716089577 609.131622859899 519.113144650766
"1789" 357.6 670.147374682776 546.583182351494 635.206431040321 525.334842498695
"1790" 357.8 696.194562999966 560.663566667808 663.727549108629 537.902622171344
"1791" 358 716.84683019488 582.120483130372 690.120026148475 555.532275847482
"1792" 358.2 741.660535681567 599.624435684145 713.997768563323 573.731944205741
"1793" 358.4 765.023894580699 604.617144193339 732.862167625525 588.817703871958
"1794" 358.6 785.855456908337 609.364302065872 749.020391493265 597.135792179023
"1795" 358.8 790.651983838048 606.565360065937 756.851357673286 599.547434304034
"1796" 359 784.423481556536 608.911798281689 753.476428739104 597.853845674419
"1797" 359.2 775.976638319635 614.240709352645 752.525527665552 597.767568891889
"1798" 359.4 765.788037272339 621.877940891804 750.576715881639 598.018663283099
"1799" 359.6 757.004104835986 620.139598721866 750.923237631847 598.102864748032
"1800" 359.8 746.989951937336 622.068352190547 752.634951461905 596.577890333892
"1801" 360 728.716730945641 627.802090460015 750.01207541725 602.76911780074
"1802" 360.2 707.489237576085 632.756444511345 739.545217856083 615.657543318851
"1803" 360.4 683.578266112341 637.155266622653 720.90795944045 627.077701106801
"1804" 360.6 656.457674373306 641.553522120621 694.808093755475 632.611219437295
"1805" 360.8 625.856333180099 647.213581723012 664.7471064128 640.221832897918
"1806" 361 602.592506931645 641.555396024178 639.223657483874 643.843134833834
"1807" 361.2 576.533635857956 626.810327178571 609.717122465471 644.098147497455
"1808" 361.4 548.854163445794 610.130942732186 585.154561929615 627.455081436133
"1809" 361.6 520.011202760379 596.050842910129 554.033429920918 611.195330557197
"1810" 361.8 497.257282125505 572.402456754543 525.817026679432 598.178720043381
"1811" 362 469.186592241248 551.473102318154 499.010299030925 575.177440573723
"1812" 362.2 443.356413958807 529.072502298063 472.336347077523 553.64983617226
"1813" 362.4 416.755982464975 504.646161845693 446.48410996727 530.946135979835
"1814" 362.6 391.380195718338 481.656532987548 419.478922403853 509.508363649944
"1815" 362.8 362.82437294596 460.617671336719 394.562875579421 481.835351526398
"1816" 363 345.980558126731 434.389389221215 367.521784729038 464.279480893332
"1817" 363.2 342.368237989718 402.433193488838 346.538612837992 439.12038892506
"1818" 363.4 347.142488935719 370.84714836117 345.617703389534 407.718795617061
"1819" 363.6 353.279474553572 339.053461370353 345.639717902063 376.249173138378
"1820" 363.8 362.591263464365 307.708955628684 352.003681590955 344.074187473699
"1821" 364 377.098091094635 278.267948508661 359.072271307055 311.770742590007
"1822" 364.2 392.746844215666 245.00338861589 374.733794309649 279.87467579859
"1823" 364.4 403.525914188005 211.851729065689 392.695945813117 251.368873275178
"1824" 364.6 411.72026255893 176.271993950666 401.996227449741 216.606209740582
"1825" 364.8 407.647031163893 147.42541746367 410.88496799319 183.381552274876
"1826" 365 418.49528353679 140.042320318991 411.178031892324 176.27312792338
"1827" 365.2 442.574377069576 135.497953794282 412.150570747644 160.444890847903
"1828" 365.4 460.73021028467 138.53995777791 427.86650179005 148.248277990581
"1829" 365.6 488.578673621784 139.919729988368 450.894043954954 142.259920590418
"1830" 365.8 519.890554448913 148.104680863324 478.079488293536 141.804006819485
"1831" 366 551.988013912013 152.663654403949 512.797121859098 146.428160730372
"1832" 366.2 584.642864514063 162.223556182213 545.263946844203 149.431779879187
"1833" 366.4 615.845484915604 176.757696818616 576.096259398194 161.709080539377
"1834" 366.6 649.129506366094 190.122704098692 612.07189697978 173.718972982444
"1835" 366.8 681.850288503246 207.121165898967 647.601289582327 188.042488506039
"1836" 367 714.007121095499 230.239721968503 682.210268974102 206.060797867914
"1837" 367.2 748.104649457118 248.756023086216 712.729303029907 228.044870824526
"1838" 367.4 782.010689091135 266.573359600221 748.037973184335 249.277997614401
"1839" 367.6 820.161249605942 276.064182710483 782.274868552665 264.604835463542
"1840" 367.8 856.319395248102 278.103405506917 818.002598948183 277.175805643229
"1841" 368 886.940849583977 277.612598727671 851.197953303309 276.999839355847
"1842" 368.2 911.130909295425 269.519427405577 873.124002785825 276.030220902142
"1843" 368.4 905.385247393305 284.183178225663 877.019347398931 272.979934180197
"1844" 368.6 894.481659417454 304.443054093519 878.737712485191 273.067182650586
"1845" 368.8 882.49535676185 316.604003464129 885.138315531663 282.047445832319
"1846" 369 865.794216980916 341.212480613579 881.522096895518 304.110349684805
"1847" 369.2 847.384348161906 366.996785848127 869.197855481474 333.224806885094
"1848" 369.4 826.419065771034 396.726160922907 851.508779090549 361.095181536446
"1849" 369.6 803.627800807499 417.652126633023 828.616551655037 387.364271122264
"1850" 369.8 774.732408235409 438.111940285157 806.898314510844 415.761177183925
"1851" 370 742.536039436577 453.876842414766 776.334772526137 436.909846976702
"1852" 370.2 708.023134264575 465.20944428695 742.928758129471 453.87244093721
"1853" 370.4 672.14613732227 476.193036254088 708.990754217394 467.292404255934
"1854" 370.6 635.326433734343 483.39433715688 673.29042670253 475.277494534458
"1855" 370.8 595.084552463025 485.686282578072 636.605057019625 485.801161508187
"1856" 371 557.236694209901 485.115170144273 595.728652155427 486.172647343179
"1857" 371.2 517.996589152113 481.593537180836 557.139602934374 486.898947954857
"1858" 371.4 478.933409017682 477.61421896115 515.816420926672 483.382096934823
"1859" 371.6 439.455580663215 479.462500687576 478.456964378753 480.218107743782
"1860" 371.8 402.408845929788 473.683974907408 441.124555982305 479.99644614573
"1861" 372 378.337290447725 460.581621551052 409.104408333429 476.183018676833
"1862" 372.2 366.579517130952 444.837536478226 392.728916986882 468.556442763395
"1863" 372.4 350.57544235115 447.001520079994 387.526760138781 461.814517596602
"1864" 372.6 337.157807039839 462.713178423793 373.885835256533 451.801833924176
"1865" 372.8 340.176347840296 463.634446473871 372.00638030663 451.797518015317
"1866" 373 342.209060996754 456.876926346232 373.020823236576 451.923134495444
"1867" 373.2 342.515117551809 442.201112746413 374.506554045012 453.070781300888
"1868" 373.4 345.235652796589 428.393475090137 368.97230416871 453.885101571883
"1869" 373.6 340.965743264193 402.875431343555 355.659990246968 438.662133926972
"1870" 373.8 340.171265143262 373.697135862483 345.011432446508 411.93110681763
"1871" 374 338.156453850949 343.380168420852 341.525958740115 382.687155720186
"1872" 374.2 333.816950056963 310.305198343505 341.417064723177 350.166465762525
"1873" 374.4 326.560097529784 275.212028033127 336.049414242187 314.876887665866
"1874" 374.6 326.230618253919 254.546860840971 330.08749624356 291.883537063843
"1875" 374.8 343.134816678611 238.559650851902 329.790689312588 277.542733857807
"1876" 375 363.450403367443 216.16465926668 339.251649692532 248.669629682455
"1877" 375.2 382.44163621728 189.902318422773 357.101735258196 222.184033759207
"1878" 375.4 406.426921161591 161.610840903191 379.099390027613 191.622797349393
"1879" 375.6 430.788985149707 132.941202131022 403.577720574655 163.867870652979
"1880" 375.8 447.903020097457 104.088989745808 426.887598588876 137.868635225454
"1881" 376 468.166005631372 92.3776692501479 441.347030898356 116.064871313602
"1882" 376.2 494.108975495915 96.3369447986289 454.748899077634 101.461815058949
"1883" 376.4 524.058112494087 100.116837620646 481.570904602396 101.105158693751
"1884" 376.6 557.347519025915 100.845935233694 519.719912424713 98.3573200629887
"1885" 376.8 593.507054113601 104.283701518367 554.270318135896 99.6136454654205
"1886" 377 627.969195802442 108.202735267691 589.66769287556 102.222650549613
"1887" 377.2 661.346535079632 114.568371730065 623.010039416722 104.504511579207
"1888" 377.4 695.472848072983 124.377623394601 656.799386949774 111.984387581601
"1889" 377.6 729.759435299621 131.843550664178 690.62292631301 120.704280286983
"1890" 377.8 765.40499402947 137.454582967668 725.285493179517 132.142553543857
"1891" 378 804.988749423693 145.524261659424 766.2549369614 136.60331832743
"1892" 378.2 830.425861523852 144.618909196849 795.928977548982 140.834100421191
"1893" 378.4 837.023259302586 159.296104568558 802.665007605299 142.864539115712
"1894" 378.6 846.174344228729 181.082384785343 826.871667868915 152.312006772009
"1895" 378.8 845.22887743385 199.388476955504 847.639679531394 176.184421069906
"1896" 379 852.544342526437 231.743119183489 859.893333340242 190.026666601176
"1897" 379.2 855.640962294514 261.643956268928 840.518878068237 211.649480661426
"1898" 379.4 855.675675675676 272.557432432432 823.296666666667 247.423333333333
"1899" 379.6 853.259515570254 276.955017311263 805.727891180194 244.744897964761
"1900" 379.8 848.746223565039 277.867069486199 807.852631579524 231.901754386961
"1901" 380 847.36 278.36 818.217252396166 228.300319488818
"1902" 380.2 848.035844902031 280.809941376253 843.396541556346 224.637929188148
"1903" 380.4 849.929874777762 280.065870594047 857.632858828151 244.156053713896
"1904" 380.6 850.587322851444 284.122560328821 857.302803217104 253.151818257941
"1905" 380.8 841.325772378969 307.924891572056 852.192362671694 269.446264571523
"1906" 381 827.009781000296 332.651087069585 845.305659317046 297.584963243912
"1907" 381.2 805.762180483381 353.631372154853 831.175985735754 325.480494371035
"1908" 381.4 776.471013943241 372.385406866253 807.760598593489 352.512461423053
"1909" 381.6 745.659152940938 394.634379703844 775.808903223935 371.060015860608
"1910" 381.8 716.958621405654 419.636126189294 746.66613425254 394.988765417661
"1911" 382 686.921855602622 444.225026631131 717.804925428426 421.404279166382
"1912" 382.2 649.141621710542 462.216118945363 684.174929112527 445.040322184624
"1913" 382.4 614.383692143751 480.500942432003 647.818772767958 462.667929518783
"1914" 382.6 577.959686433385 500.4438893327 612.951673553498 480.652428804892
"1915" 382.8 538.092965373148 514.419959440831 575.358529932513 500.989689105935
"1916" 383 494.695949508531 523.681342021525 535.432536718259 517.57243186867
"1917" 383.2 452.372028237597 534.334560627803 489.641854344658 519.992706477163
"1918" 383.4 414.558926696575 545.993541536286 452.079889959073 523.381917014346
"1919" 383.6 401.739735389458 561.313777028947 425.902851440343 535.390648312951
"1920" 383.8 400.033478167966 569.309430012597 423.20185628854 540.394692108588
"1921" 384 395.108432556981 556.697204551195 425.230229815689 540.264794281953
"1922" 384.2 393.453919562542 544.842232821799 426.125293745476 541.927818134826
"1923" 384.4 394.034579061575 535.878406166046 423.87241358719 543.117888341716
"1924" 384.6 393.130721445596 510.104024739416 401.99147366513 545.141648077371
"1925" 384.8 390.00581820675 494.156719179645 385.898932576603 524.157544852306
"1926" 385 389.431025762925 476.397199619391 399.547312598126 512.703145255981
"1927" 385.2 388.421965318977 447.80346821643 413.044025159286 513.588050313956
"1928" 385.4 387.62571428591 435.882857143814 412.342307692459 518.200000000093
"1929" 385.6 387.066852368012 426.222841228293 406.066433566833 520.793706294371
"1930" 385.8 388.558659217877 421.567039106145 407.156050955414 539.971337579618
"1931" 386 390.30029154519 417.793002915452 428.847896440129 563.080906148867
"1932" 386.2 390.295180722892 414.927710843374 442.823529411765 553.830065359477
"1933" 386.4 390.957831325301 414.659638554217 435.254966887417 529.168874172185
"1934" 386.6 392.605042016807 414.142857142857 409.528662420382 513.646496815287
"1935" 386.8 394.786324775538 413.170940217357 379.735294118003 485.689542488316
"1936" 387 393.853868194842 412.828080229226 366.135761589404 449.953642384106
"1937" 387.2 391.674321875925 411.20178594395 375.557328758506 426.187693795709
"1938" 387.4 391.733158663506 389.692994783349 378.15734906326 411.164224872614
"1939" 387.6 394.019399046252 362.869225237971 379.267605112629 379.1827836123
"1940" 387.8 398.051724137931 332.540229885057 363.165584415584 351.064935064935
"1941" 388 400.785915492958 313.332394366197 350.363076923077 343.76
"1942" 388.2 401.048572745215 306.865713895124 363.03290683022 347.299328080102
"1943" 388.4 398.370847501864 305.980484966748 391.539266952211 337.840046915843
"1944" 388.6 395.234998895345 288.87382907318 400.673091108597 324.273006087123
"1945" 388.8 402.006139285171 263.310373821639 397.21578477558 300.456651737283
"1946" 389 411.756527831919 233.092372389991 398.846976809191 269.459052299758
"1947" 389.2 421.440875651871 197.830818735272 409.99732051351 234.768744975704
"1948" 389.4 431.460530105398 162.621443311921 420.20466173957 199.933053817135
"1949" 389.6 436.773569589776 125.770707892378 428.989140497707 165.884756471112
"1950" 389.8 443.927225061493 106.192593644175 433.30126757253 142.214610283228
"1951" 390 466.687503069809 98.7258348327565 438.055601099894 123.789019022063
"1952" 390.2 486.652119592661 94.8473010479079 454.240399408578 107.625502206566
"1953" 390.4 502.44253435844 84.9595105935395 469.957828121017 101.667842471134
"1954" 390.6 524.045642075805 67.2895769504792 493.921011570356 90.1676051179886
"1955" 390.8 546.70567669385 67.0458991202186 511.781932783132 77.473639922898
"1956" 391 571.298180028299 74.7709121745247 533.701933453709 70.0150431213707
"1957" 391.2 605.84964189867 78.2989289861429 564.08594510044 75.824385675673
"1958" 391.4 643.86919469804 79.9707325935933 605.59926595222 77.4401328226136
"1959" 391.6 678.834877425546 82.044193417893 640.991554500185 79.5134699709938
"1960" 391.8 716.20339855668 88.817453768989 677.549211621726 81.5655399931705
"1961" 392 751.369101248704 98.1096066587754 713.079809537727 87.7712771369405
"1962" 392.2 787.356938322259 111.304695939897 748.309232463847 98.3795318179673
"1963" 392.4 818.766473282873 127.685085560121 784.50272157179 110.460013219183
"1964" 392.6 843.190816507393 153.147357743762 813.338347503821 125.76739117855
"1965" 392.8 867.786033934772 179.579717536113 841.933119104535 150.58905603675
"1966" 393 890.190267748899 206.959545462403 867.826304135109 176.606233059476
"1967" 393.2 910.100673886236 237.113279811709 888.783806351136 203.856846925273
"1968" 393.4 906.741123159953 261.521864599109 898.531634795119 226.018436282209
"1969" 393.6 903.673601892586 302.121087347264 909.152983117973 254.594803295319
"1970" 393.8 901.83986337784 332.220002216026 905.710561647681 291.540873243459
"1971" 394 897.037109700032 368.799049995724 900.367798057131 330.782655542675
"1972" 394.2 892.006772478964 403.359792055285 897.278326269537 363.930844237263
"1973" 394.4 893.218924598339 438.517421825767 895.071733286449 400.406996760401
"1974" 394.6 889.394085323684 475.841463809335 892.694424908808 437.828285396489
"1975" 394.8 885.83523615338 515.318727704641 892.234330341479 476.892803129908
"1976" 395 877.235162661872 521.803148869499 890.783687831655 493.720873612525
"1977" 395.2 860.992665965329 529.907023478238 884.827524564255 502.219550770394
"1978" 395.4 841.027407580742 539.075398964489 872.016779844425 516.69399219444
"1979" 395.6 815.951589859396 550.21478561077 849.786098971681 534.470862519184
"1980" 395.8 789.945727810761 557.766715794248 825.048043759537 547.303754957894
"1981" 396 760.35622037104 567.586230363554 797.138490570819 558.95332216668
"1982" 396.2 727.202964716861 577.580967874925 764.719512843089 567.886609052916
"1983" 396.4 693.245971887464 585.929691887299 730.221516412712 578.277464327866
"1984" 396.6 655.050549197606 590.025336378493 696.025777928339 586.561427191935
"1985" 396.8 618.886241317308 597.551570253442 657.339076873125 591.442049154135
"1986" 397 581.329365310396 599.769193358006 619.097391079547 599.042095873053
"1987" 397.2 545.462601829907 594.492512298372 583.185991520701 600.651095321009
"1988" 397.4 507.69010311274 592.597008350394 545.482157463154 597.488477405489
"1989" 397.6 476.553461565158 605.738570939424 514.951194682387 596.258589931081
"1990" 397.8 464.39266881859 616.636662497221 496.611052077958 601.619154138175
"1991" 398 457.504134859695 601.692980296999 493.237005858647 604.871092164226
"1992" 398.2 453.573957955779 584.600914064149 481.129846761817 605.602775223784
"1993" 398.4 450.714807081753 558.650725631445 468.372265941991 594.391319156433
"1994" 398.6 444.018492508347 527.163675547787 451.553435029233 565.349227715375
"1995" 398.8 438.553295804635 491.573075146098 446.051310094027 529.84179900932
"1996" 399 434.374344516645 456.740161787005 438.362425734508 495.363323674302
"1997" 399.2 431.889217803572 419.609713963845 435.2402809548 457.61172261417
"1998" 399.4 430.800182899426 385.014918136241 432.669521315598 423.192691945754
"1999" 399.6 433.495983055854 348.887937841935 428.902978938895 386.645274573364
"2000" 399.8 429.12791461709 312.161070167736 436.56113111328 348.638345360302
"2001" 400 423.884751030409 274.449607437172 430.089527067657 315.021888223149
"2002" 400.2 422.901805021945 237.173484104598 421.009125838732 277.588330066057
"2003" 400.4 424.518616143497 201.130497576555 422.776999122006 240.361183177745
"2004" 400.6 417.414263948599 168.63648282113 422.838002190846 207.224993336291
"2005" 400.8 410.292649679465 140.549233889085 417.918021841315 176.167341374504
"2006" 401 424.197797502727 136.701678496618 416.934202034568 170.240932290713
"2007" 401.2 444.169159757177 123.743254442339 417.519355406034 153.623635810376
"2008" 401.4 462.665118209293 103.102749440493 436.002226218786 132.460636459217
"2009" 401.6 485.898837861091 90.6479336617998 456.826903581888 110.395189241221
"2010" 401.8 509.530608831101 87.0948777019373 473.311850020193 98.6479299503979
"2011" 402 542.339402265072 77.9803941084544 504.558806430889 88.3569052959317
"2012" 402.2 573.993518437131 70.3718221049745 536.659759339614 79.530285427192
"2013" 402.4 602.211227116426 59.0136284225582 565.27915646517 70.1266268705682
"2014" 402.6 618.657825680504 56.1328378640453 584.519420395861 64.2658937594826
"2015" 402.8 630.572360095817 64.4880983862034 594.190207243645 61.764896614891
"2016" 403 652.344986690019 80.4604561763995 612.340400171231 65.5313056230766
"2017" 403.2 678.356607922983 96.347978662402 643.056827762677 77.2183752254346
"2018" 403.4 708.587795364361 115.087888883963 673.811165811995 93.6007580392194
"2019" 403.6 735.744624344835 131.343078500259 700.13164858983 112.177515962519
"2020" 403.8 761.917423990971 152.278019463406 729.085808793222 129.023037067048
"2021" 404 781.252570935646 181.820086176563 758.475015406634 148.943508634448
"2022" 404.2 793.316405277933 214.213739097298 781.405847198572 177.747252546666
"2023" 404.4 803.552002595453 246.624098901988 793.1968712927 207.931830618889
"2024" 404.6 807.711541418798 275.220261437548 802.334623606392 236.574302607967
"2025" 404.8 807.02469055445 304.504534066654 809.712870004811 266.782368640787
"2026" 405 809.133861627984 337.516471425479 805.421916863295 297.101407522634
"2027" 405.2 803.793139940007 371.332475088775 808.644689523842 331.600009764963
"2028" 405.4 796.607329026193 404.577996983474 806.037109294198 365.587836228316
"2029" 405.6 784.322032224481 434.244471219522 797.721212407615 397.819792722481
"2030" 405.8 775.85352125441 465.967220874505 788.923499877496 430.101184460801
"2031" 406 763.688706651237 496.426253489869 778.379063281562 458.839181306949
"2032" 406.2 745.816607670773 520.46018229258 766.524546883489 487.751021211384
"2033" 406.4 724.336310378472 543.201305789811 751.22654335917 515.583240876678
"2034" 406.6 697.243233439553 561.404343328136 729.644775903225 539.591951334159
"2035" 406.8 667.292982342991 576.795858689908 704.689267222975 559.562456551654
"2036" 407 644.672068601765 595.435660467448 676.214649308537 574.21065922882
"2037" 407.2 617.429301637348 611.997194860936 651.497334025029 592.781588272396
"2038" 407.4 588.004096302015 632.954760196396 621.946103805551 612.545122072221
"2039" 407.6 561.898228827844 640.148826756764 595.892259399661 628.83057763869
"2040" 407.8 547.753040022823 636.025326979781 580.579462951466 636.768800720858
"2041" 408 542.486950941198 640.843302187564 576.154400051704 637.6207940621
"2042" 408.2 533.14209137925 656.817445096304 566.279141475912 638.659656561353
"2043" 408.4 536.756837544281 653.753085406485 568.858626384747 637.046121416893
"2044" 408.6 533.885687025846 645.783620626134 567.196162141445 638.742231792904
"2045" 408.8 533.561629497258 633.126419890351 566.698724526536 640.146187633417
"2046" 409 530.316131261222 620.849737251333 552.521652288056 643.223503346928
"2047" 409.2 520.723027116925 602.425545223243 542.477801773878 634.062836184163
"2048" 409.4 506.757481931083 577.157763227859 526.741123397323 610.55490359124
"2049" 409.6 493.496959497049 551.086508734994 509.978024806015 586.687189597895
"2050" 409.8 481.174823012434 522.041994748908 494.644699844369 557.115699717541
"2051" 410 465.798073478283 493.273208435556 482.560338118185 527.272065340204
"2052" 410.2 453.621355488461 459.830694219653 466.650293652583 496.640472553293
"2053" 410.4 448.757701241175 424.741514264797 452.247391859561 463.152419006239
"2054" 410.6 441.367608605902 385.967458069664 446.789048822146 424.229764303573
"2055" 410.8 437.112480135892 350.936962704236 441.997895538482 389.189794646706
"2056" 411 434.457894280041 312.571597698958 433.940720075068 349.836673523337
"2057" 411.2 435.62875821208 274.897183154811 435.529389640713 314.776453869405
"2058" 411.4 434.347666342829 236.71689901541 434.759354834895 277.404021615654
"2059" 411.6 423.447186960036 205.366156966159 432.954332646155 243.373572897592
"2060" 411.8 420.281779309736 170.790835627523 424.202837148887 209.088833227336
"2061" 412 418.550904492909 135.115435027921 418.124061712574 175.058126792459
"2062" 412.2 428.056966880837 131.991680132591 418.340337689973 164.021302475896
"2063" 412.4 446.597078056053 127.049031765587 421.514235900841 153.739271589393
"2064" 412.6 465.083166733759 118.248110850858 434.010454454768 139.927084302304
"2065" 412.8 474.308177846951 101.616946462571 450.572941920818 128.354348912454
"2066" 413 465.716879841952 91.073522484309 457.87093356067 124.497297002196
"2067" 413.2 464.084882189259 93.3377004386822 458.305468511682 125.932698152832
"2068" 413.4 455.334058693691 93.6501923598589 457.052818269047 125.785541834348
"2069" 413.6 450.381546630889 102.277182655246 457.656938617145 128.502874686196
"2070" 413.8 451.724139274506 103.367995335716 457.161498071684 133.332529644846
"2071" 414 455.27595026717 101.013293012028 457.61398943776 134.083485417854
"2072" 414.2 456.714676455165 99.2234538324931 457.783220214861 134.128280276169
"2073" 414.4 463.634164243728 94.6769932358569 457.903873742723 132.796978094394
"2074" 414.6 470.039301979586 90.0092198950983 459.830967960377 127.164981831408
"2075" 414.8 474.398055415467 89.2398564277428 460.82577853483 123.796159602741
"2076" 415 477.416606182926 87.7570847208927 460.74296914236 122.616235530718
"2077" 415.2 482.087019140231 87.7682953194065 461.400270681618 120.102961929319
"2078" 415.4 488.042826668762 90.1892932859638 462.29177777545 115.395163539551
"2079" 415.6 495.819876479335 89.9196967766918 464.260534691369 111.088375928971
"2080" 415.8 509.944880577294 89.842893492327 473.876423362649 101.02223488904
"2081" 416 529.76729140007 86.9454427467807 488.212255665093 95.5941209286535
"2082" 416.2 547.567075785109 87.788043910051 508.455458608568 89.239527901477
"2083" 416.4 571.100969325164 91.1727217342501 531.392880388352 86.524773697497
"2084" 416.6 599.203327980239 97.4247607608282 558.005661918993 91.2890463836797
"2085" 416.8 628.167095292067 102.004853346028 586.573908807637 95.581697742432
"2086" 417 660.141344888364 104.483500451348 618.738165542632 99.9859989868131
"2087" 417.2 689.508796506151 108.551176141887 650.499922282426 104.008151054392
"2088" 417.4 717.886092144454 118.441317501901 678.787924559297 106.797530591203
"2089" 417.6 747.710868138837 133.449573457978 712.576971664817 114.441600213297
"2090" 417.8 779.059436371462 147.160449279363 741.975002007699 130.317007499445
"2091" 418 806.384254853113 167.783019305208 774.918205000861 145.237756386478
"2092" 418.2 834.027299037054 188.376497605532 803.016056487678 164.578570520363
"2093" 418.4 859.194572809255 207.317658030959 827.05578351604 184.11084992457
"2094" 418.6 881.383705033216 229.436294290638 855.791025054045 201.024184936679
"2095" 418.8 891.103678765523 252.985727552173 875.43298418603 221.565410025168
"2096" 419 891.20376235003 282.863065917331 889.764171609087 245.178429392438
"2097" 419.2 893.57356029091 313.21029391446 895.901506503464 272.390476216924
"2098" 419.4 902.331758261815 335.486848798072 887.049054555478 301.591504031408
"2099" 419.6 915.699465395096 339.852787363911 874.235565550941 312.185311018766
"2100" 419.8 916.795963796947 338.713801746024 867.447333689112 310.375025297585
"2101" 420 913.747851002865 339.971346704871 869.648745519713 319.824372759857
"2102" 420.2 910.574229691877 339.862745098039 876.737704918033 332.783606557377
"2103" 420.4 911.036804372844 339.832534129152 890.907445687863 333.643514860544
"2104" 420.6 923.810644227644 338.132426479466 898.942665971113 333.26842560813
"2105" 420.8 923.746957880532 327.828162034428 900.079571843049 328.32084922404
"2106" 421 923.633392879587 319.109457215437 897.333390442842 325.156457573318
"2107" 421.2 925.128995214635 313.132220323601 897.150071369176 320.415052447357
"2108" 421.4 924.874138155383 311.566722301949 896.931279775509 317.994116849304
"2109" 421.6 925.783293441451 312.028271636804 896.750617692475 315.472427317088
"2110" 421.8 923.709869200271 306.538980161053 894.758218010857 317.499592774303
"2111" 422 924.515761476969 300.96315131476 894.57220341201 318.609229654448
"2112" 422.2 923.306569605577 298.960975635102 893.905550577468 319.626753374669
"2113" 422.4 920.654932785687 295.777204680631 894.425779703378 319.983850207386
"2114" 422.6 918.572443365935 288.757670861899 898.96246809114 319.208074079445
"2115" 422.8 916.812507771514 283.1795975697 903.855755431025 314.727462040326
"2116" 423 912.887372293415 276.642485571907 907.64822922909 311.206915243722
"2117" 423.2 908.10300073468 271.231034860551 911.00787574777 305.380381403714
"2118" 423.4 898.496473096261 262.481158027676 910.88777977329 297.397577543335
"2119" 423.6 884.439060197494 248.454464446683 905.300333113118 281.14982726749
"2120" 423.8 866.051815191576 226.703560263112 890.028025048541 260.488308941989
"2121" 424 847.854085373439 204.677834104459 870.833223557613 236.127797226815
"2122" 424.2 833.798320332481 179.763480669563 853.320098359389 213.949169226286
"2123" 424.4 818.880358403708 155.694845494948 836.428705467523 191.436322264425
"2124" 424.6 809.914094012724 129.083241226546 823.365078840089 167.442804201281
"2125" 424.8 808.428859259156 118.158119129032 813.762083114446 150.610367313893
"2126" 425 802.509459062727 118.032936749348 814.117654983857 149.381902097863
"2127" 425.2 789.996174342129 120.960256401653 813.208329437858 148.510108158769
"2128" 425.4 766.47259146449 118.753562752321 803.002051816331 134.795874391122
"2129" 425.6 742.64119762338 110.860035366688 779.608283266376 124.662366634805
"2130" 425.8 715.873905738969 103.010422577263 752.800255657898 117.364241341773
"2131" 426 688.579584355675 95.0425285175984 725.057474413091 108.561084946391
"2132" 426.2 668.37923937961 90.2008330848466 705.147770391288 103.259787179775
"2133" 426.4 645.642711718609 85.6242594651329 683.782949750863 98.3102341409992
"2134" 426.6 617.750995561372 76.2222140246293 653.90569474046 89.6172382951249
"2135" 426.8 587.703637357651 64.7392598182179 624.805652373765 80.4580847742506
"2136" 427 559.568352535211 52.2331962689437 593.34197410089 68.916534514098
"2137" 427.2 562.108005795679 55.8750166817106 589.204992859256 69.5289775232384
"2138" 427.4 556.399504262173 67.3291139731066 588.195262274875 69.0969923406658
"2139" 427.6 542.814446932406 78.2349220174269 583.078842389034 67.0148755880168
"2140" 427.8 528.707894512148 92.3716431020482 560.416961888381 71.0270988461703
"2141" 428 514.572352281915 112.531960027949 544.391895785472 84.9135689989841
"2142" 428.2 494.321232063817 132.116705789132 524.52924701486 106.727110276156
"2143" 428.4 475.868183233228 154.809798890422 504.671065595789 126.397502100736
"2144" 428.6 454.24701435619 175.878620276574 484.432111600829 149.293180965392
"2145" 428.8 430.221855086153 196.053969727126 461.161958218749 171.082852704104
"2146" 429 403.941468405485 216.396987231732 437.138419128025 192.288862764503
"2147" 429.2 383.471544877767 242.243713900292 412.305698210102 213.073246411253
"2148" 429.4 361.348702835174 265.971591357853 389.451423436712 236.152843090105
"2149" 429.6 348.19737716509 294.183080602617 369.711468176099 260.224690625825
"2150" 429.8 342.795489175224 322.274279255983 354.599379541463 285.950247637138
"2151" 430 335.567426985052 355.510826244429 346.892762165142 317.683609128028
"2152" 430.2 321.635211059645 385.42842879324 339.803444573065 349.375432205628
"2153" 430.4 310.61456976991 402.756270353657 329.455222598924 371.553287733437
"2154" 430.6 308.738385775676 396.139865059078 330.742377503134 370.637612820115
"2155" 430.8 307.564145388522 385.476368232134 330.030115146276 368.249479030452
"2156" 431 310.983022720539 377.411319155146 333.374543530684 364.277276932334
"2157" 431.2 311.822341019781 379.443448367654 333.40653480113 361.395523763661
"2158" 431.4 313.503699854649 373.681084191258 334.941386660575 361.208104773399
"2159" 431.6 314.294607305754 358.237712088043 337.41548122077 361.199287115535
"2160" 431.8 315.487387965728 355.772998026873 342.846208547091 361.557230292832
"2161" 432 313.508710779314 347.46054441453 340.923405403805 360.650596023657
"2162" 432.2 308.052665298707 329.188671666137 332.536137051341 357.545015932225
"2163" 432.4 311.997591738852 315.177076200354 322.211682852256 348.563643374115
"2164" 432.6 316.644188536389 308.540020794191 319.639403266796 344.369142783951
"2165" 432.8 320.027240333583 290.693950523403 316.265009447699 330.778754715716
"2166" 433 327.559753993079 269.231520060274 317.979042434746 308.214808820536
"2167" 433.2 338.651000516319 242.729259432251 324.057818007787 280.346884724259
"2168" 433.4 346.500227181863 214.851231563591 332.46452601506 254.413096523921
"2169" 433.6 355.14842984359 193.012901959428 338.061312077951 228.07279502147
"2170" 433.8 375.76901248701 176.561252857299 349.35261743349 208.407930583285
"2171" 434 396.581240476795 158.685439138943 366.275957468731 184.078346451617
"2172" 434.2 414.919287076731 140.706057436713 387.113268774846 168.265337998722
"2173" 434.4 428.728790633133 124.003160388704 402.570047198908 152.309230178812
"2174" 434.6 444.947562750308 102.826912717099 419.179191438765 132.89459083361
"2175" 434.8 457.067000918605 95.7436044823754 429.422158399271 121.16968832204
"2176" 435 472.083678648345 96.2738437694725 438.012219881126 113.771995961627
"2177" 435.2 491.0588012465 90.6971149373177 452.214218373672 105.299591626976
"2178" 435.4 516.688939765596 79.2566241918859 480.244712224029 93.3422811537393
"2179" 435.6 534.764001592992 62.5587989138385 504.520307158521 85.5138749231788
"2180" 435.8 541.815220524349 65.7291496690008 508.791380554266 81.9286926813234
"2181" 436 541.97582261498 70.0840625745615 509.667918446136 79.3827324333938
"2182" 436.2 540.073801382397 72.7064262850611 508.282113354644 78.6544035347193
"2183" 436.4 536.114343715707 75.0675885726297 507.472872109614 78.026233595503
"2184" 436.6 531.941699730549 76.9684257777611 507.503798417441 75.8226860284702
"2185" 436.8 530.489163870637 76.4750014842328 507.743557888186 74.0136209050884
"2186" 437 527.902681495014 75.246672323427 510.238747502353 71.3251733349538
"2187" 437.2 522.089819813932 75.5517970952661 510.261736807337 66.0069832783091
"2188" 437.4 518.121180285116 78.0147878762931 510.715538206757 62.5023902447378
"2189" 437.6 513.113104032871 77.8003354653658 512.722224509833 63.5374835070844
"2190" 437.8 506.948964669255 75.3721283274653 514.273235496102 62.1870357454588
"2191" 438 496.411415600926 70.4891591326893 515.886524958964 60.7323629377138
"2192" 438.2 497.12423180212 69.8319774399223 520.038905290631 62.4545998925558
"2193" 438.4 500.263863844626 70.4813201740637 522.082546230904 60.6793707411641
"2194" 438.6 499.023777690556 73.2236163273878 522.513089895386 60.1288348328407
"2195" 438.8 486.708543272954 73.2027144224728 520.287866927137 62.0660692610686
"2196" 439 479.15704097901 75.5696031573702 514.390500937234 67.468892040194
"2197" 439.2 475.75517345146 83.8067119019257 509.971261026813 68.0878999898772
"2198" 439.4 465.935635456522 97.1908171935733 498.911105871804 71.9465232145327
"2199" 439.6 452.476827417941 110.62015417767 484.344356262911 82.2905294260241
"2200" 439.8 437.154622514471 127.466942475911 467.275476521211 99.746100560098
"2201" 440 419.444371456991 147.207129938629 448.592836386244 117.211491386982
"2202" 440.2 401.705423135862 166.438604598804 431.574586656749 137.984349035863
"2203" 440.4 389.767654184184 191.9317874798 409.846298643623 157.092027326275
"2204" 440.6 376.08271679818 220.611346507916 395.257902029842 184.529299334356
"2205" 440.8 367.819608551985 247.845631222174 380.604552636335 208.535602341495
"2206" 441 362.661186840913 279.901759899588 369.202980634892 238.04294368527
"2207" 441.2 359.712568611726 307.90389482246 364.963867458042 267.317416772869
"2208" 441.4 356.059741726119 338.864727397538 361.371354474589 298.477498982629
"2209" 441.6 361.534376051006 370.608019055278 358.758446929298 328.008416954715
"2210" 441.8 359.661216186128 401.550428393907 360.845246689867 361.453525177617
"2211" 442 358.951109853937 435.83029670178 361.048738380178 391.345858814548
"2212" 442.2 351.540686460394 457.813080668785 358.950478624783 419.933935523893
"2213" 442.4 334.970234574195 458.327200230558 355.415534749109 432.062502824522
"2214" 442.6 334.25209554343 444.739604657802 357.233605763249 431.683051272057
"2215" 442.8 334.044594010066 435.155805713172 358.300164549904 432.937916390921
"2216" 443 330.240915048913 423.07533775458 357.411334495498 435.812604035765
"2217" 443.2 327.815571641732 410.994068776941 351.157887974621 435.185911987838
"2218" 443.4 320.461669251942 391.927735579649 340.756672103922 425.847763548128
"2219" 443.6 309.064703252358 368.549377197013 328.377293483881 405.778422155944
"2220" 443.8 306.90683702064 356.891645670419 320.366116205532 389.318132642483
"2221" 444 306.553373468763 356.938312232118 319.692057995424 388.96851944837
"2222" 444.2 307.189503139574 360.742997847075 321.188228606805 390.586820376608
"2223" 444.4 310.862769111918 365.649067644454 322.887536910971 395.788586325978
"2224" 444.6 313.613300366295 366.014576152753 328.202488912495 396.456924591964
"2225" 444.8 314.05415222557 366.268288757337 334.499327668484 389.554497988808
"2226" 445 314.483341603385 367.148808810701 336.266191825183 377.306604163435
"2227" 445.2 313.839562817065 366.443337229187 336.71650092981 369.174972024458
"2228" 445.4 316.938199127137 365.813037305213 340.777884760609 360.663903192723
"2229" 445.6 320.81856471253 368.310506897813 343.692958559344 358.671891290471
"2230" 445.8 327.349294239531 370.580525183934 343.193294392089 355.611973822481
"2231" 446 334.364644388781 373.237056143341 342.472851280208 353.164433416013
"2232" 446.2 341.313923165515 375.320776323533 341.648372179011 354.770135867643
"2233" 446.4 353.932961889586 383.848059282826 344.171755229941 353.736925761288
"2234" 446.6 368.912545723094 395.830565547515 346.356790138002 357.108772273595
"2235" 446.8 379.133742199416 403.16963510063 351.987771989399 370.332890331275
"2236" 447 395.282942469081 417.837604523701 366.229329604728 387.262284678457
"2237" 447.2 418.561102816126 438.348319403559 389.781858496135 405.162184767294
"2238" 447.4 431.150578712249 459.117594723559 407.833679480562 427.178736820762
"2239" 447.6 439.402803179768 483.362183359192 425.579535254797 446.089127031925
"2240" 447.8 442.256366521967 514.173886281249 438.321042364711 473.997518237715
"2241" 448 438.142006461494 542.791652429654 443.574224123014 502.329169843448
"2242" 448.2 428.595057590612 560.475871377003 446.390470887644 527.857508886566
"2243" 448.4 417.183172542426 573.802698316334 438.944981071309 544.525784689575
"2244" 448.6 417.366927623443 569.075267258709 440.035757439941 545.068386114004
"2245" 448.8 421.939411106391 567.39091760826 441.025870316166 542.517630054561
"2246" 449 431.326332877991 570.26500419533 440.920684344313 539.168556832489
"2247" 449.2 442.385129930876 570.083637692293 441.138479040217 536.595054495265
"2248" 449.4 457.557871663391 567.914072560034 438.349776937837 538.00570324061
"2249" 449.6 471.625422915237 566.260502289878 442.063614166834 546.656120775092
"2250" 449.8 493.043125391331 566.387999217342 454.841803673458 555.744631454263
"2251" 450 520.620835403233 572.451115872984 479.912182511119 559.76389206593
"2252" 450.2 547.751898345879 577.274635815641 508.121367376071 566.678470630287
"2253" 450.4 577.575508057036 585.6005165182 538.990272055942 573.050653090587
"2254" 450.6 609.130609123464 594.986371513627 569.755376157686 579.997213595898
"2255" 450.8 634.960674707869 611.008032323498 600.689183307903 590.543402384895
"2256" 451 660.266263865409 634.292150581919 631.081209197681 605.783360633143
"2257" 451.2 676.906869916652 653.763274285331 653.02454088616 624.24739778534
"2258" 451.4 674.73015862441 651.482813249263 653.003621566127 626.084969950165
"2259" 451.6 682.196562955318 647.889577803225 654.887715013098 627.970883980264
"2260" 451.8 686.077970461721 635.121244383167 654.660433316368 627.517353061812
"2261" 452 694.569447476691 620.341628544141 657.788876599907 628.515604766708
"2262" 452.2 707.816493539085 607.021128066798 673.159109372096 625.031558604485
"2263" 452.4 725.591386604752 594.266741642348 692.525395783876 612.697513675605
"2264" 452.6 744.195729278137 577.448147849498 712.785615158749 599.017973897863
"2265" 452.8 761.985436703446 555.21110337364 734.846762715358 582.278085131255
"2266" 453 779.969797725082 531.750591468566 753.138349256792 560.109913088428
"2267" 453.2 798.932056168508 508.299742086383 773.570254259272 537.613306916335
"2268" 453.4 808.767642375674 480.182226214658 791.692496141492 515.515223644901
"2269" 453.6 817.381360214228 452.808452172697 802.876041566654 490.099365481598
"2270" 453.8 828.911005506914 422.057136073568 812.451383192982 459.094103616324
"2271" 454 836.900670934749 393.144855959199 824.056045446335 431.238830592181
"2272" 454.2 842.489867269818 364.655258206445 832.877584363486 402.877811183698
"2273" 454.4 849.759346958856 334.653113921286 839.525160616444 372.850069443722
"2274" 454.6 852.972135978937 305.144950336117 846.435511068601 343.544770997209
"2275" 454.8 852.114751450317 274.304060644793 850.785531652601 315.162572224489
"2276" 455 850.191335224894 244.417540363127 852.142694663671 283.101236271283
"2277" 455.2 851.84777272598 214.190594702892 849.9065865602 253.345813400382
"2278" 455.4 854.315012677176 186.018663781195 850.855107909586 225.157228975836
"2279" 455.6 857.522108837751 162.777896291659 851.88820589142 200.005394369873
"2280" 455.8 860.088375598736 170.803647694731 851.163430629123 200.471767866582
"2281" 456 863.497628363631 180.131778791715 850.537457122489 205.496828014845
"2282" 456.2 860.635465297519 183.753904745934 849.880632656241 208.906991630272
"2283" 456.4 852.808788729636 183.032282751261 848.895658824039 212.132518492054
"2284" 456.6 843.887424144777 179.017539210645 848.104684694017 214.154777539177
"2285" 456.8 832.978932222981 167.231707690995 845.663170465082 205.498517916532
"2286" 457 821.944954426297 153.506503701647 838.164614506122 190.03354244209
"2287" 457.2 811.056811037893 138.322434044513 828.14831261582 174.18744032457
"2288" 457.4 797.547138766969 121.082684456809 817.769498593887 156.650081823235
"2289" 457.6 787.532255631725 101.994271489347 805.276011646001 137.217598997474
"2290" 457.8 782.062937746062 95.5372918588403 798.602151840172 129.5976304783
"2291" 458 776.119203662125 92.5437185646369 797.71563002341 127.085130888257
"2292" 458.2 771.757479222554 89.7896976944569 792.841365939383 120.110814467874
"2293" 458.4 768.563103169991 94.1299422978961 792.638313800294 119.983751797581
"2294" 458.6 754.910642466758 94.9615675570116 788.462710693672 115.134399377697
"2295" 458.8 736.727549857023 95.2013002504539 774.122527351158 105.341168337031
"2296" 459 715.297477104386 93.2738647124352 753.794699010046 101.437521237528
"2297" 459.2 696.697290828177 88.9130136278453 733.934644787084 99.2499438419581
"2298" 459.4 676.100706944647 83.4533144084852 714.555640627079 95.4565991173127
"2299" 459.6 658.485786843705 76.6926135577626 694.553796709592 90.557378739307
"2300" 459.8 647.707542614655 64.4633223080108 680.591404410501 85.0537485812219
"2301" 460 637.88951876206 52.8478438575169 661.714945607091 78.5929723407345
"2302" 460.2 629.916154799391 53.6708356349839 656.662681077806 74.9573638158563
"2303" 460.4 616.950011323874 54.4363411777214 652.656600085099 69.9203407353205
"2304" 460.6 598.19358247888 46.7981902151071 634.394937976736 59.5799817715756
"2305" 460.8 604.115718054224 48.5173764153441 632.630251654724 58.2166382390173
"2306" 461 607.326466237312 51.9324854791739 636.496033888973 59.7100317369074
"2307" 461.2 609.296330767186 56.71782444496 640.663016147857 59.3000744237136
"2308" 461.4 611.234648235945 62.0302408125781 642.218928769838 57.5134295922619
"2309" 461.6 610.669367865801 70.017061693545 643.452067360192 58.139247812982
"2310" 461.8 600.546219155008 84.8305181140911 636.616004402091 60.9457278255866
"2311" 462 589.925964522667 101.951740555385 619.035071698751 74.1694550912667
"2312" 462.2 575.238171177971 120.338375403924 603.943821912388 92.2118086106791
"2313" 462.4 557.047459235207 134.371016852241 588.779190450091 109.271450021594
"2314" 462.6 536.832133654728 143.911872958007 570.967049786398 126.496488654514
"2315" 462.8 510.321162552943 155.954476586446 548.168917153208 141.589153047305
"2316" 463 485.185099775447 160.577993804365 523.820922348851 152.23400548473
"2317" 463.2 461.303466017842 175.615328253856 497.221415924683 162.092636667934
"2318" 463.4 436.559841212349 188.021455456893 473.048456233792 170.966621355567
"2319" 463.6 413.743820197429 207.356097666291 447.83204618452 184.849580813256
"2320" 463.8 389.52563948858 226.465198212061 423.451677534747 201.19621045788
"2321" 464 370.994728385572 246.519657675239 401.637621449854 221.885107699799
"2322" 464.2 349.307671247882 268.123925438882 382.821308414909 237.258230152432
"2323" 464.4 330.787507991773 283.279559232471 361.775561525531 259.999350438191
"2324" 464.6 319.273266683515 302.102867554918 345.077432043814 274.451520161285
"2325" 464.8 304.269607131702 308.507975750557 335.832358701157 287.740644335209
"2326" 465 310.235257797855 303.621404382778 339.553346083245 287.617021738127
"2327" 465.2 310.676232751767 296.105007524396 342.669089470295 286.116971083463
"2328" 465.4 314.447291105416 282.392276837226 345.223033361859 283.151979369017
"2329" 465.6 318.853448620718 268.687314673566 344.787459387098 280.797578434935
"2330" 465.8 321.286090886324 252.647392210377 340.129343786963 280.019648889687
"2331" 466 325.992491512536 231.910955850598 333.079984870307 268.505881578722
"2332" 466.2 332.264422991606 208.895933867375 328.674043511188 246.663244334123
"2333" 466.4 347.366311693752 196.230160535545 329.263834778292 229.274454961323
"2334" 466.6 362.500389704307 174.950570394197 342.178234471489 209.269446922632
"2335" 466.8 379.768201948863 158.319426554698 354.313715514319 191.535554326677
"2336" 467 398.704624139496 142.668010693995 371.034559380214 171.329938702477
"2337" 467.2 418.538385342057 121.811170020683 390.392735504323 150.974850641092
"2338" 467.4 433.505353576634 104.140238509726 408.313817622775 132.822509775532
"2339" 467.6 457.344055207908 92.6579915822009 424.125619515208 116.995315041877
"2340" 467.8 475.727473634215 81.4562482109846 441.983543237182 103.219638733998
"2341" 468 495.445164557588 74.7643246053972 457.929740434097 94.2479394998686
"2342" 468.2 516.988263189307 68.273137411543 481.165139404345 81.2468567281755
"2343" 468.4 533.306198076069 56.664577283507 500.48188501523 74.7461269999059
"2344" 468.6 535.505484236725 58.3059185976737 503.346779531705 72.8992429930715
"2345" 468.8 539.390372246569 61.766831487308 504.556577968878 72.9790542041605
"2346" 469 534.904297267197 61.6511847814108 503.764897293256 73.6015132664109
"2347" 469.2 531.622193492296 62.3488418943535 503.019848972307 75.9181470576848
"2348" 469.4 529.306764611685 61.4747584256167 502.202732141156 77.8106226521071
"2349" 469.6 525.956048474624 62.2425491776884 501.785982509895 79.7998825789352
"2350" 469.8 525.533992427127 64.9769772283962 501.292806255148 81.6376998844072
"2351" 470 525.175138363263 65.3557644301162 506.21266628489 84.9442858691472
"2352" 470.2 522.949677311613 67.4626900970008 508.237416872547 86.3459351099897
"2353" 470.4 520.996796443111 69.6286023454615 515.327591093062 89.7939049688947
"2354" 470.6 519.932658206099 69.434093081236 515.311829762978 91.1871999900604
"2355" 470.8 520.770823064563 71.8242130070376 519.120984449075 92.7939235881651
"2356" 471 519.84033288899 72.8197231287369 518.780768638977 93.6585982946146
"2357" 471.2 518.00703590668 74.5318790498087 521.440199504091 94.8475245055625
"2358" 471.4 516.47763516201 77.7484651204354 521.470291124264 95.5553314481866
"2359" 471.6 510.731095841778 82.8453359341236 523.849737863497 98.2788716536358
"2360" 471.8 507.826298728737 86.2717610037759 525.813418582116 100.077120481048
"2361" 472 504.499319138837 88.6387114961965 528.076894053571 99.7467795175666
"2362" 472.2 500.586643496257 94.8405631760475 526.571937758021 99.4337888761682
"2363" 472.4 493.697064285055 102.344103662654 524.685074413533 99.6395959394729
"2364" 472.6 484.17369104111 110.750816294363 519.527024046315 98.4623068962817
"2365" 472.8 468.786196538513 125.108294215535 503.733090472604 103.085134050515
"2366" 473 451.033352254082 143.094583165245 483.973360267469 116.478870736702
"2367" 473.2 431.984202327034 164.532181303842 464.70126320441 136.140634563626
"2368" 473.4 414.591297845875 185.759551681065 443.875811219737 156.0389727777
"2369" 473.6 393.363789897554 205.223553046046 424.026068842856 179.569360476132
"2370" 473.8 372.090720006962 225.950773132715 406.268108060669 197.762186125795
"2371" 474 364.946772581438 247.819861122913 388.547742419704 214.286477059989
"2372" 474.2 350.674737345403 271.213570708392 371.929845201166 236.600121071835
"2373" 474.4 331.255584544271 287.628394313007 361.151076201995 262.246027489738
"2374" 474.6 322.908096549119 284.473713331909 358.350577782577 271.897296039149
"2375" 474.8 324.622812853863 280.34110193771 357.990568701001 274.061259741753
"2376" 475 325.867680749473 276.402718216296 359.13107832123 273.472210316242
"2377" 475.2 328.09157778527 266.781078921419 359.871847685276 272.510128577216
"2378" 475.4 328.675852369176 259.088992177839 358.322044048334 272.830002478736
"2379" 475.6 326.472738655241 249.657733272594 351.717839765987 273.605294770275
"2380" 475.8 329.34203803906 236.092512805502 344.92415068761 268.240612606855
"2381" 476 331.378672591097 220.525358374261 338.206580328171 259.020194808506
"2382" 476.2 338.654441428716 208.829896915767 334.107329210285 247.116243847884
"2383" 476.4 349.848816123302 193.92624320756 336.246388405443 235.830476618256
"2384" 476.6 362.453416281618 176.090910516706 343.84487525327 212.376780925108
"2385" 476.8 375.994814417704 161.509159979177 353.693072954991 191.86511202543
"2386" 477 391.302831779334 152.819228275869 362.842751714426 178.368499844756
"2387" 477.2 414.544776814061 137.029919112169 380.937403665276 161.962263506351
"2388" 477.4 431.317122206763 113.548629054488 404.413894118092 142.579182737065
"2389" 477.6 445.08204307273 92.9196986940113 422.681929327492 125.223925327295
"2390" 477.8 464.030957296702 83.100490335713 434.122774909014 108.739063367332
"2391" 478 484.204700579923 84.3864097850397 448.547653628678 93.4116508085472
"2392" 478.2 493.915812416672 89.964065898082 457.270233780468 91.1803308645694
"2393" 478.4 504.174820195245 89.4117987028728 465.858457815985 90.8932604321807
"2394" 478.6 512.611268492611 82.999147566932 475.33912558558 90.281986474774
"2395" 478.8 528.012074209841 76.3808035803849 490.000714655697 87.2050628260159
"2396" 479 547.510283904552 71.6198026733163 508.461564294805 80.3697186574418
"2397" 479.2 549.554898028092 69.7818717089899 514.047500101282 77.7601356445648
"2398" 479.4 551.60730255443 73.4902912771766 513.610866561297 78.4786976921476
"2399" 479.6 555.782321816906 79.9322354085315 518.018875184493 78.1303593717392
"2400" 479.8 563.72105205193 88.0551416258604 529.332096740989 76.0102868671899
"2401" 480 571.766213469002 111.564103073284 542.657047517818 79.9910003791106
"2402" 480.2 585.784275661901 136.639709100527 559.272774111258 101.022503747537
"2403" 480.4 594.160460856918 163.803000103215 579.572335288087 126.515146557262
"2404" 480.6 608.764544201154 191.846127652885 594.247363884654 154.301698928154
"2405" 480.8 619.154970562095 222.002499409131 605.946632908688 183.946700363133
"2406" 481 627.324962002224 255.212187895934 618.727083509052 214.829002879417
"2407" 481.2 638.6506940752 288.519872561403 626.558167369286 249.767819340638
"2408" 481.4 649.101310377092 322.662786581856 636.016850222779 285.565271704719
"2409" 481.6 650.164329368169 356.239574406413 647.439545263729 316.721143155837
"2410" 481.8 645.881579930566 393.836227006399 649.109967032011 352.937645278565
"2411" 482 643.904870328496 434.435057845989 646.724195883096 393.953184454814
"2412" 482.2 641.882757947154 472.110577412036 644.977347151901 434.384914414609
"2413" 482.4 647.281315331861 512.337469670664 641.732119785357 474.35654538589
"2414" 482.6 657.903963185239 552.887394852577 646.711722217717 511.065529287037
"2415" 482.8 676.42237253277 584.863576658429 659.235906922076 551.320266841165
"2416" 483 693.884442987628 622.109145796795 676.809031071138 590.032945384036
"2417" 483.2 695.47346226501 647.767715816159 692.969407245336 618.008715733146
"2418" 483.4 675.563287885193 653.208050496278 694.31614597076 627.421666860483
"2419" 483.6 655.100959206094 657.253285722749 687.512323802859 634.917101728283
"2420" 483.8 644.710992848916 655.252628989712 679.21734368595 644.409858509232
"2421" 484 627.789805172927 651.466292988974 665.239620450329 648.544523612066
"2422" 484.2 606.908846877364 643.044471282201 643.880875595326 650.396129457105
"2423" 484.4 579.912081525532 634.796943678615 617.90696015368 646.067553275373
"2424" 484.6 554.130560860662 625.254686227484 590.627870401772 638.688179436658
"2425" 484.8 526.106393555333 611.919776794289 560.24009834703 628.955410028955
"2426" 485 497.342263252295 594.36323778407 531.310964798196 613.776738239686
"2427" 485.2 469.122972522959 575.663103317935 500.991916235054 597.982908270058
"2428" 485.4 439.113231347374 557.680893096055 472.147632855661 579.053093619625
"2429" 485.6 408.338114742131 551.661836583762 445.012851775727 563.755997079396
"2430" 485.8 378.301278543433 553.919244808834 415.335247576706 556.781583654571
"2431" 486 381.108765512445 543.881739080413 411.586359896799 554.365246572591
"2432" 486.2 381.481090447701 531.593503470282 407.732285948392 552.895782898879
"2433" 486.4 382.402594488388 511.208652565444 395.935451340454 547.002626047988
"2434" 486.6 381.342458738505 484.520484826287 390.477113018613 523.570812196289
"2435" 486.8 378.51130790409 454.460198156412 381.928091683827 492.82257813592
"2436" 487 373.711367923835 421.794253059089 378.237730621472 462.468604257359
"2437" 487.2 368.457188074058 389.411847321595 374.296819120758 430.316813297194
"2438" 487.4 360.206697392411 356.203589944375 368.30176854803 395.364244105314
"2439" 487.6 355.185809644041 322.885563791204 361.527615036416 363.307271184491
"2440" 487.8 348.888116703975 287.50278607633 353.960054765955 325.648071492967
"2441" 488 336.953174081417 259.324725005359 349.080873707104 298.649081538302
"2442" 488.2 330.273067179388 251.790724592461 348.015085427155 281.858695954943
"2443" 488.4 335.545786199134 234.424754230585 343.942340846473 276.726975924031
"2444" 488.6 342.602651683808 217.295870900208 339.11309511422 256.266545813974
"2445" 488.8 344.317594281237 213.465453451484 336.512574317777 248.031096596815
"2446" 489 343.315592807376 215.310824348712 336.626929081206 246.600652600641
"2447" 489.2 343.133942314367 217.060136293777 339.635602906724 248.68088403498
"2448" 489.4 338.885681453094 216.325746036466 343.621087936144 249.464697993918
"2449" 489.6 335.069005166467 219.655775753806 346.259645601074 250.900133257588
"2450" 489.8 330.709454375588 227.979378581569 347.388024090304 252.469862165319
"2451" 490 328.271193083393 236.604226718271 350.53151066926 252.436744630998
"2452" 490.2 329.966363954711 239.074105061392 355.023467138149 251.837007938687
"2453" 490.4 331.121052093218 237.911099809723 358.621139539911 247.768777103706
"2454" 490.6 332.140508416739 238.770017334632 363.542564204967 250.045873225058
"2455" 490.8 327.515715366366 244.090556103726 363.924108344244 250.081402827282
"2456" 491 324.052840514079 244.572223988753 360.842637171923 249.553268929049
"2457" 491.2 322.386554148984 246.206633222539 360.217228945986 250.045642432694
"2458" 491.4 319.841540021913 250.788733600578 356.290555881355 249.034384372839
"2459" 491.6 314.427909220348 262.866431167324 349.110936286995 248.091214241279
"2460" 491.8 309.137236253094 277.901777823009 336.671079417762 252.051106737181
"2461" 492 300.73544551566 295.832355113702 326.543090357011 266.170693132423
"2462" 492.2 299.1554049146 301.927550015613 322.77931943091 273.732532671062
"2463" 492.4 301.098280212385 299.619894411754 324.788576810343 270.56191455281
"2464" 492.6 303.529078335818 301.958050577974 325.648141468289 269.73147929551
"2465" 492.8 302.031983034591 314.756591577986 319.941406372549 278.329743299304
"2466" 493 299.328882600708 329.764323104867 316.721742966741 292.366158442548
"2467" 493.2 298.014927293987 348.453376960823 310.436286519409 310.694440963301
"2468" 493.4 293.993337031536 370.175824696374 302.885431094795 331.332133250908
"2469" 493.6 301.271443499147 375.395656204654 303.056547478714 335.356328204885
"2470" 493.8 303.157583102176 395.189516575388 302.255252092719 354.047101766189
"2471" 494 303.02937094604 406.959185316019 304.011439345502 371.071117249159
"2472" 494.2 307.628502974983 407.642316369241 304.55891769603 369.809952262469
"2473" 494.4 305.782452007861 412.948020412198 305.552338444609 375.199899773157
"2474" 494.6 310.286211444137 411.288940656184 306.20590832289 374.015399377627
"2475" 494.8 315.69703268983 420.941970875265 307.41309801437 380.96812833664
"2476" 495 319.087847790379 432.459401154086 310.463210949713 394.904460236495
"2477" 495.2 317.698611549787 445.214307220658 314.208188581722 407.638321442142
"2478" 495.4 319.951635424981 447.561373098127 314.9449885331 407.907685736513
"2479" 495.6 318.690902602053 453.369560750336 316.754037486972 415.025913140258
"2480" 495.8 324.14691064475 450.985969103889 317.198289298553 413.948018163727
"2481" 496 330.435090751948 459.031278284634 317.039376480862 415.597857062132
"2482" 496.2 332.626354723754 470.923061689138 320.970618939321 431.287666672532
"2483" 496.4 331.277873178006 482.827108723133 325.810067545589 442.739957339695
"2484" 496.6 331.818088574674 482.671811707545 326.841606071675 444.178597467243
"2485" 496.8 329.634142868936 480.746236133483 327.374656883386 444.321647436224
"2486" 497 331.406451658387 478.021723583754 327.473210355727 443.291957316561
"2487" 497.2 336.639638927 480.92222257149 327.938972246536 445.630268237633
"2488" 497.4 342.96578993376 478.443460436602 327.984075401697 444.361044517086
"2489" 497.6 352.483721442088 486.222828341519 328.375804408826 449.995394998071
"2490" 497.8 365.123073323304 496.74874706477 338.014476920948 466.351461006367
"2491" 498 379.931103596577 513.77469698602 352.461626239772 482.694471612011
"2492" 498.2 393.61458902932 534.018395425405 367.872907118993 498.857214368082
"2493" 498.4 408.244846366518 552.80910584595 387.412032715622 519.718192121976
"2494" 498.6 415.56397152429 576.245360826814 401.829280520646 539.093200975745
"2495" 498.8 417.921065684667 592.377465113339 410.938433457039 557.163783117908
"2496" 499 423.045969190177 590.428679746374 412.36801996124 557.504014898041
"2497" 499.2 426.157797567104 598.024657535735 414.057948478401 561.828614845098
"2498" 499.4 423.716192473365 601.357557717247 414.069371586432 565.905173687817
"2499" 499.6 420.953095743699 598.423774202997 413.517787474212 564.057638113366
"2500" 499.8 423.397697087462 598.227335018595 413.038632141636 564.301392812127
"2501" 500 428.982793697396 596.869941672746 411.451385035201 564.669263270608
"2502" 500.2 434.145682247974 596.737624402949 412.021949012004 565.737899670635
"2503" 500.4 435.629804123962 596.644250657514 411.720693074892 566.650623176095
"2504" 500.6 443.794194105984 595.454789125126 413.704126949497 570.764717968392
"2505" 500.8 456.812774256279 597.493120974435 421.304610459579 577.805454214947
"2506" 501 476.145986373577 597.027633060258 435.70843383176 585.919436984216
"2507" 501.2 493.759468463539 599.546542411657 454.660533693261 590.788189961583
"2508" 501.4 509.925111170164 599.133508042999 469.003183778951 593.645265270732
"2509" 501.6 530.40422462387 597.824201819029 489.601987325007 595.116242780013
"2510" 501.8 553.358271132723 599.360547299485 509.897013308687 595.015260831099
"2511" 502 575.276622364726 604.061167682882 534.575898108068 595.575111887703
"2512" 502.2 601.557253754157 610.399804087118 561.725016329722 599.504439936711
"2513" 502.4 626.8392491287 612.204822572515 587.458741546512 605.283977295531
"2514" 502.6 653.909640236133 614.881841646978 612.760403142424 607.927903766934
"2515" 502.8 680.393156460195 615.558960033691 640.38859937426 611.170425091318
"2516" 503 704.668219079808 618.866797041583 665.648215198941 613.546862261864
"2517" 503.2 712.479078666738 629.488672102923 681.612258048029 613.301515955308
"2518" 503.4 710.287362926326 636.494598974821 685.595368279971 614.596869574751
"2519" 503.6 702.561682953174 640.862483790876 686.947283559785 614.220957581796
"2520" 503.8 696.437536808059 642.267693350032 687.734224401578 615.128679715782
"2521" 504 695.407722277064 641.678812433628 685.402307723271 613.844774897379
"2522" 504.2 693.734484476935 642.753030350256 684.917371098911 613.591266270071
"2523" 504.4 693.050012565649 643.112329968242 686.81945246124 614.673237253034
"2524" 504.6 694.206181517579 639.956039462193 686.339459396524 612.985999260058
"2525" 504.8 694.352137411259 638.327307241489 686.892202987967 611.687722587552
"2526" 505 693.78047469427 634.77129483058 685.073213989791 608.043069417763
"2527" 505.2 693.43538192379 634.301167076269 683.790966864773 605.802703482042
"2528" 505.4 693.717765703915 633.5383506648 680.790735047608 604.854495015505
"2529" 505.6 693.159541657358 631.743272928208 680.374435038565 603.315430053999
"2530" 505.8 693.963138891416 631.094747380675 679.460846552572 601.757057032394
"2531" 506 697.697404688378 632.176741574821 679.000584625169 602.979058441618
"2532" 506.2 697.986705661973 631.184268449636 676.713873706869 604.28296160585
"2533" 506.4 698.459472344797 627.696676792316 674.853047999993 601.209463178321
"2534" 506.6 699.711365892419 623.220042923758 674.188116650115 600.35946164774
"2535" 506.8 704.51049561416 617.831150206241 674.829188762531 602.743697602477
"2536" 507 712.438982545688 611.36269435979 677.444849760428 606.235607997459
"2537" 507.2 723.142100009997 602.384893431076 686.622659329189 610.977709533915
"2538" 507.4 732.227078393121 589.750088847588 697.065837448381 609.320916205911
"2539" 507.6 743.806831347072 572.60754215275 714.701258979378 600.816940084256
"2540" 507.8 755.87989617141 553.709706997236 730.148457773055 583.033131077096
"2541" 508 770.970421192858 531.200955008968 744.622864347963 563.841423253359
"2542" 508.2 785.38169054296 507.801375498599 761.21800650573 541.543485079219
"2543" 508.4 799.761730624921 487.938397717042 774.787838746439 519.52756016197
"2544" 508.6 819.25650603208 463.355827759356 792.767536245336 493.47463443706
"2545" 508.8 838.596998401631 443.380149303068 810.361400498934 471.564728301158
"2546" 509 857.139044286798 420.551441759959 828.866396654712 448.641237406127
"2547" 509.2 874.719760106043 399.679722683933 847.972119449927 428.887219764797
"2548" 509.4 892.941782318795 381.138654359565 863.92533940818 406.467639266193
"2549" 509.6 915.402094240481 366.915944063455 883.219867289944 389.586843389328
"2550" 509.8 923.287562971671 363.819214362893 895.151229299854 374.653760011043
"2551" 510 920.834904016461 360.511556691562 895.824083626551 375.187625740653
"2552" 510.2 923.485607781865 349.598600498295 896.460307714178 375.149331703295
"2553" 510.4 929.904394503565 335.14522750737 906.535160363976 366.75367305037
"2554" 510.6 931.970593144854 320.865953110177 915.092404997849 354.328174464053
"2555" 510.8 930.906549406896 302.240678603982 918.97823950959 340.73870052859
"2556" 511 927.267974322117 291.454757007028 921.817138717561 328.553771510571
"2557" 511.2 923.617118902152 278.800658508272 921.321069905735 318.376832253333
"2558" 511.4 921.233808308221 257.571969392758 923.380357256786 298.343396286696
"2559" 511.6 914.529044879108 243.391383285867 921.013612186862 282.529500373626
"2560" 511.8 903.881854775798 225.988615644534 914.838395177217 263.988563806187
"2561" 512 894.668053754958 202.603172346572 905.29453075511 240.484549183934
"2562" 512.2 884.091901520943 186.322500326534 897.428543588766 221.667226879236
"2563" 512.4 865.757760970824 172.088504575092 888.759689492794 203.881337690838
"2564" 512.6 847.44627760705 151.126631012062 869.355737519421 184.386382782073
"2565" 512.8 831.888674257574 126.158251402568 851.893704700901 161.66372497406
"2566" 513 815.418811289516 112.57720999143 839.316159327628 143.702173510276
"2567" 513.2 793.982248892187 95.6587384406988 824.915028186837 124.81662536223
"2568" 513.4 785.267041935115 89.4383168035052 811.26874987503 112.308014898209
"2569" 513.6 768.495482424007 83.3810268737482 802.119070497299 105.970361954732
"2570" 513.8 751.676622137116 72.9183287175624 783.805231347039 95.4098528268297
"2571" 514 738.009428376906 68.7718777153048 770.558973369349 88.3143646039969
"2572" 514.2 722.040313949817 65.1327290332538 757.577312282447 81.4487408976175
"2573" 514.4 709.185758680725 58.2760039129161 744.042447397636 74.5379173301945
"2574" 514.6 696.86162090691 55.7797208621339 732.926246016112 70.3929040788738
"2575" 514.8 684.731009699075 53.3989967598506 723.14069159324 65.9586760684679
"2576" 515 671.53121756393 50.3775997517751 710.58980457831 61.6548289769577
"2577" 515.2 671.20335504173 48.3208202108063 707.742566181262 61.6113046430687
"2578" 515.4 671.32940498854 46.5341614703642 706.947108823824 61.5883728293113
"2579" 515.6 674.988733990918 48.1142027027664 707.890549250046 62.2020425139491
"2580" 515.8 673.868388329261 51.7120289419456 707.274499479046 61.8900852750032
"2581" 516 674.086023199695 55.6406269219211 707.968310925705 61.3821534096083
"2582" 516.2 676.891105487303 59.9744199720368 709.441321296053 60.8471304316162
"2583" 516.4 676.455962026405 64.8663714676389 709.516429214643 60.4959226682842
"2584" 516.6 674.752481685962 68.8747770197035 708.08954535887 59.7650592483627
"2585" 516.8 673.292801680144 76.0991610925132 704.592507579759 58.9975289593451
"2586" 517 668.872503928233 87.3148136072449 701.020283553268 61.8296751893381
"2587" 517.2 670.876026169828 95.5931195733715 695.595630995341 65.6709283045333
"2588" 517.4 667.900820230103 113.094362673847 686.472723796462 76.8224357319964
"2589" 517.6 660.517778893581 130.601963551043 679.875788800729 92.7359482353329
"2590" 517.8 658.601349545282 142.218762250818 673.805392906935 106.901909704467
"2591" 518 658.15963117308 158.924743584106 667.852532939724 122.538064571914
"2592" 518.2 658.967613504962 182.225926005128 664.44793258564 138.467093015794
"2593" 518.4 656.166840687766 202.986065673837 662.986387547712 162.299099785346
"2594" 518.6 654.929667636577 231.682882591878 658.411317597929 191.225856272571
"2595" 518.8 650.84343575845 261.960957004754 656.774664261981 221.541838396156
"2596" 519 646.859031457493 295.103485355616 653.692335066034 251.004941568218
"2597" 519.2 637.722392615124 323.585404851609 649.425486201644 285.009556776956
"2598" 519.4 627.459399776402 355.645967531384 643.135322517034 317.056991215748
"2599" 519.6 620.237913379697 382.805503269797 632.464292980995 344.66036691854
"2600" 519.8 609.947131191244 414.881818373343 624.047001983734 373.978416441477
"2601" 520 595.534755124081 445.863647419632 613.764553713987 406.320334139228
"2602" 520.2 575.420939452326 471.34711056236 599.573659673194 436.956894364261
"2603" 520.4 551.985267960541 495.784801847164 582.250599961958 465.458593754114
"2604" 520.6 522.749882597553 507.685876605386 559.877091524023 490.140759110631
"2605" 520.8 490.881504627385 519.693845975143 531.238653300776 509.981506799605
"2606" 521 464.983720047038 531.348520486688 500.824197334616 516.639368661648
"2607" 521.2 451.519447767065 523.733875790914 487.107790669603 522.453054899569
"2608" 521.4 445.398159610586 514.591904336596 476.443721960436 527.874426527865
"2609" 521.6 440.091767020833 515.598846047432 473.563812264519 526.822861192285
"2610" 521.8 429.97145741987 528.616989089414 464.284099200689 522.403766208846
"2611" 522 438.490516180366 535.718515221339 463.969528069773 516.547434507665
"2612" 522.2 445.914971333942 544.456241220263 461.65776029407 516.800037250652
"2613" 522.4 454.533940824751 563.430074375621 457.417997378204 524.91751340144
"2614" 522.6 458.46977044527 586.506012113312 458.967334197705 547.867419370751
"2615" 522.8 464.149349583718 613.248367676865 460.383643538705 572.499111386034
"2616" 523 473.518896823042 620.982957739669 461.054482582029 587.202862840751
"2617" 523.2 487.933207427762 613.348539846477 461.969535894736 590.695432401328
"2618" 523.4 514.163289019884 608.345540565422 473.675735448938 602.039097983498
"2619" 523.6 534.885194044427 611.521084393208 495.339464670835 603.498829507776
"2620" 523.8 562.630276478525 618.129217545065 524.376275435219 606.018340472272
"2621" 524 589.503015232032 620.171671704539 550.367945383162 611.851459115517
"2622" 524.2 615.284654863884 626.544262607349 577.373008847168 614.898407086513
"2623" 524.4 644.653788276231 632.848000117266 604.584068051339 620.574337015425
"2624" 524.6 667.283179763053 633.66505610575 628.873028279455 634.437481803018
"2625" 524.8 684.687301487851 641.51305125732 653.44650095757 637.046266062569
"2626" 525 688.561476325187 650.122590281172 663.765692434434 632.157561648125
"2627" 525.2 683.318851961566 645.04841190479 660.578377530501 629.351958255706
"2628" 525.4 681.006046260307 645.865084087835 658.783932505657 629.130249782505
"2629" 525.6 681.754890051763 642.09409182352 657.589034598548 629.855193652015
"2630" 525.8 682.445349747807 637.375905781973 654.956207812703 630.022488112093
"2631" 526 686.484739306788 629.354725730043 652.113416702128 630.036345255837
"2632" 526.2 689.605109037866 622.767630342356 653.130745182141 630.000415425968
"2633" 526.4 692.609446177996 613.937116927872 655.876645694513 629.108045416952
"2634" 526.6 697.107954618749 602.700449487964 664.768344671602 626.73857503071
"2635" 526.8 704.737356287542 583.94456231827 680.808479457485 614.589222096217
"2636" 527 712.744054477315 562.37919119725 692.163772003009 596.369677343596
"2637" 527.2 722.52673056095 537.088153774504 703.286248862114 573.561043207929
"2638" 527.4 733.600425732158 512.416853254705 713.899502153941 548.749060088324
"2639" 527.6 737.355837137503 483.854238732868 725.336138130678 522.279658664931
"2640" 527.8 739.397481249327 454.214527338667 732.373570614242 493.409699851998
"2641" 528 739.473831552101 422.392240878438 736.703388378204 461.408769544434
"2642" 528.2 740.808714065948 391.204807412818 737.706884495582 430.988697571714
"2643" 528.4 744.24307971684 361.800472066114 737.823248507318 400.680441471447
"2644" 528.6 750.780988863156 330.373866510494 744.638681373663 369.982118605768
"2645" 528.8 761.556567617357 300.102402551529 749.568480072514 340.161271894861
"2646" 529 777.694860913491 273.809386788296 758.432950992944 308.41468539502
"2647" 529.2 802.317415422093 247.301718362916 771.902818704356 276.966022970466
"2648" 529.4 823.247121284871 227.561946187295 797.742006772223 254.869454627507
"2649" 529.6 851.11785357477 220.533576750304 814.923816425695 236.21143981027
"2650" 529.8 874.609836193748 210.357344235071 837.070861048754 221.757719824493
"2651" 530 878.359460857552 213.320686689671 847.260953885993 221.754184649942
"2652" 530.2 875.81252376909 208.623356409364 845.097937612026 222.90733527745
"2653" 530.4 872.045959309701 193.843997374606 847.376569525696 222.013841882337
"2654" 530.6 864.160516115275 179.008369160512 856.089582739627 217.086697414835
"2655" 530.8 852.116863433544 157.269994226926 859.630542320781 193.786681012902
"2656" 531 837.63497285879 135.651503342624 853.253688502139 170.343855396885
"2657" 531.2 824.273457474772 129.541975590545 848.484913885837 160.282871511606
"2658" 531.4 801.007370236365 123.446092808087 835.597543211365 147.264852186267
"2659" 531.6 774.639555297796 119.37922440593 810.123398844373 134.710560284259
"2660" 531.8 747.109854380427 110.841241074155 783.303644580477 123.841734982671
"2661" 532 719.876762046518 99.5857285200275 754.061531837546 116.610437010376
"2662" 532.2 700.173878196422 94.0796742582941 736.524365182379 107.939021043046
"2663" 532.4 682.199207468504 91.0712158873846 720.460892021801 101.503145456963
"2664" 532.6 657.571079524973 91.2454654804251 696.536934196798 99.4680269741126
"2665" 532.8 630.218894442971 91.6536509482152 669.264219278652 95.2177662239484
"2666" 533 599.74578482429 88.7878785058604 638.640795913438 95.0204598636657
"2667" 533.2 565.711499002278 84.5755954939562 607.313654897193 91.8755028408121
"2668" 533.4 529.968106293295 76.6210704572524 569.405199069396 86.922156976205
"2669" 533.6 493.951384183201 71.804554990406 532.633354896425 77.4216809036742
"2670" 533.8 473.383203476981 77.9195816459687 506.515476762651 70.366891660636
"2671" 534 470.35435243512 87.2742807823911 500.72275116088 71.8629247414872
"2672" 534.2 467.705545241254 96.8644046477271 496.876422744108 73.9925505661112
"2673" 534.4 457.831508447192 113.267737631372 484.161849200038 83.5853624025996
"2674" 534.6 439.038755142583 137.158183844573 467.328947775904 107.279503822262
"2675" 534.8 417.007070455069 160.501594165546 447.546935811896 130.498384800861
"2676" 535 394.274732426916 184.687482536383 423.846905316068 155.51943878419
"2677" 535.2 369.268064590382 205.968182679828 403.349352017367 180.37231658819
"2678" 535.4 343.72994045658 223.560550024322 377.890114567466 199.455453409673
"2679" 535.6 327.882339927172 231.292103565216 358.689489718238 215.359063029637
"2680" 535.8 330.691679517092 226.438835048449 361.574384497618 212.239093123609
"2681" 536 334.38275639529 223.902772648629 363.764537428915 211.549372478297
"2682" 536.2 332.933806472408 228.266012611107 363.282837363934 211.452066357694
"2683" 536.4 336.093151257319 247.15755677277 360.748537426884 214.884996602759
"2684" 536.6 332.32083199306 274.268231483098 349.98360843839 230.256382951743
"2685" 536.8 326.802080433016 295.200130911386 341.732517293266 257.384005795653
"2686" 537 317.785316106209 322.929873273126 332.803509970619 285.170233626309
"2687" 537.2 304.085795684639 349.900002563186 324.607237394147 314.293503246059
"2688" 537.4 301.106436753094 373.634800318689 312.351008551378 335.836420328912
"2689" 537.6 316.654051350429 393.554105467629 307.700753218583 354.726102087495
"2690" 537.8 328.553451452739 421.544237129484 313.925070759865 384.127655116426
"2691" 538 339.815439137654 453.854881578158 329.89264472705 415.054437282077
"2692" 538.2 348.63825563159 486.296532926416 337.228086283426 445.063136615807
"2693" 538.4 361.515600399449 519.140025302067 349.243600939978 480.009025975287
"2694" 538.6 369.921206116483 547.149410572264 360.201347872243 507.998650523885
"2695" 538.8 371.572430922338 555.188910889793 364.697218543146 520.111431977846
"2696" 539 378.05273625584 552.995045529559 365.716379464006 520.928503647354
"2697" 539.2 391.881123817512 558.281184343524 367.934855185703 526.704545144953
"2698" 539.4 408.454761728754 563.209699755451 375.334573303864 538.661501588587
"2699" 539.6 426.945370360476 578.457139879661 396.056104349517 551.726558916021
"2700" 539.8 449.96007651801 596.204746920534 418.304699332812 569.229898780121
"2701" 540 473.011019708508 611.285393462724 442.303593070409 585.774710945633
"2702" 540.2 497.106259393491 626.263477468386 463.767163705186 602.261416709165
"2703" 540.4 519.216759050964 644.634904380496 489.210571753808 618.184440342902
"2704" 540.6 540.335629524246 662.96667047079 512.39448171465 636.29371850311
"2705" 540.8 559.573816026902 666.13280451341 525.09111933055 646.372081234408
"2706" 541 567.205980594287 668.574868720293 534.085625752892 654.33943328007
"2707" 541.2 560.182248855277 664.79220205718 530.918692374474 652.822422792135
"2708" 541.4 558.230122469948 664.22539195541 529.024404170125 652.972031145863
"2709" 541.6 554.000515341224 662.350012152023 528.833171059278 652.656743513464
"2710" 541.8 553.290863531676 656.289021117958 527.026959908739 653.092551139208
"2711" 542 558.634211408119 650.091750610249 527.171575951486 653.469354954548
"2712" 542.2 561.225615339451 642.78134297427 527.147859082351 652.124538754715
"2713" 542.4 567.466409713005 637.052953437442 531.741082156442 650.771403126691
"2714" 542.6 581.000479077069 629.360485044824 541.878142108564 647.514882357984
"2715" 542.8 596.904647342118 619.327964377018 561.114951024279 638.339483919967
"2716" 543 617.644076734678 606.290441634582 582.497899383306 624.291942978251
"2717" 543.2 642.434538469412 591.885391661026 606.746364405074 609.551537339083
"2718" 543.4 665.287086348706 576.352244793232 632.231072733136 597.107948995553
"2719" 543.6 690.220337181592 561.338024622688 655.747306783685 580.945140909834
"2720" 543.8 716.794838744392 546.811491411178 680.423529209403 565.077867698976
"2721" 544 740.771104563836 531.120256841426 706.666470609616 548.984438083492
"2722" 544.2 756.066120351931 512.025151051528 728.978383989086 537.787169430707
"2723" 544.4 770.279758991086 488.709451485372 747.741713456378 519.24930844457
"2724" 544.6 787.240503632324 468.656360595483 761.641551735228 498.246315534448
"2725" 544.8 804.691132182657 449.844507631016 777.494734878828 474.732228415042
"2726" 545 822.314579516281 453.214948858271 787.775279936495 461.472000872984
"2727" 545.2 837.189735563082 467.118271509916 800.657169143465 458.754741380916
"2728" 545.4 850.308560623449 487.19798157377 824.559392366354 459.58897923159
"2729" 545.6 853.797710295984 505.173521533131 844.353345318801 474.540251333103
"2730" 545.8 850.970196922181 533.568330373594 849.048335725134 493.535100745952
"2731" 546 845.482264034763 559.178406706497 850.933487032388 521.804683064839
"2732" 546.2 826.129589128141 574.025682056372 847.290248191595 543.44096167193
"2733" 546.4 802.310717281042 590.996521149327 838.523124446954 561.734700592229
"2734" 546.6 782.435680979022 604.730525196408 813.484020724188 578.953855449445
"2735" 546.8 759.357430729965 620.260750610492 791.573120730701 597.2578886598
"2736" 547 736.371192439333 638.279770398956 768.943018565686 615.758419540341
"2737" 547.2 721.599276111338 640.719085600214 756.074919530729 625.54653977632
"2738" 547.4 697.563381630495 641.935148406179 736.66697757948 636.13763266633
"2739" 547.6 671.306536734481 648.85579901199 708.318644277009 641.177546504788
"2740" 547.8 644.043450712005 655.523191646655 681.558986092254 646.531354516025
"2741" 548 615.36476829703 662.227747427477 653.263940507 654.909793666674
"2742" 548.2 594.881294611712 657.372281449355 633.399203032192 658.525819719702
"2743" 548.4 573.310596286849 651.384339574038 611.497875692313 659.531721790166
"2744" 548.6 548.736355329032 647.793557757251 586.44488099061 656.515994747341
"2745" 548.8 521.032219367801 644.124591098922 560.97521307738 650.085861432077
"2746" 549 502.972252869009 640.816430084249 538.622063147318 648.731324551776
"2747" 549.2 499.917230422501 633.195329792593 535.923439030022 648.473499365007
"2748" 549.4 487.852365702312 617.560432568136 515.806706597371 645.009421418604
"2749" 549.6 473.138079287052 598.963420483806 500.312438434331 626.775006518535
"2750" 549.8 454.276925740649 576.454132456587 480.691841049507 605.444313442986
"2751" 550 429.947295728873 559.234953829571 458.580787413315 585.097072628794
"2752" 550.2 408.190581407313 535.886610069268 435.567506671259 564.140918219402
"2753" 550.4 387.532741201543 510.744859494434 410.98937765493 541.656542445126
"2754" 550.6 365.344213177922 485.622010658443 388.626943331776 516.958277243639
"2755" 550.8 338.952968102461 463.960616426607 366.938223213323 490.760133243741
"2756" 551 335.055374239007 447.757204310841 353.706195478652 478.610793828246
"2757" 551.2 336.544356157908 423.571342546897 342.124422096841 461.780519306085
"2758" 551.4 337.858487085009 393.028999729639 338.06376301736 430.501408209865
"2759" 551.6 335.843090323683 358.107675142318 337.409948696735 397.197883991732
"2760" 551.8 332.85507058126 329.289109410896 337.0835017758 370.677474179116
"2761" 552 333.305474036989 293.655520840176 333.070175400798 336.602839148859
"2762" 552.2 334.114867650652 261.070494405631 331.015519562207 300.405936476941
"2763" 552.4 336.780000659132 228.728362248057 333.701393090741 268.436154161195
"2764" 552.6 342.431527052806 214.854072248354 332.912428531862 248.752263279977
"2765" 552.8 360.812466140552 207.003898249903 335.970279124421 239.217801226877
"2766" 553 385.218713661504 193.25285406007 353.018442592305 219.082564180272
"2767" 553.2 410.214017176485 176.422899390384 379.602317081687 199.002278159014
"2768" 553.4 437.809238704028 158.5473209183 406.352030766799 179.245362771442
"2769" 553.6 464.937369186458 143.437492092961 431.881205524472 162.843476184105
"2770" 553.8 495.43810644725 133.090112698833 459.305703821032 146.569055237417
"2771" 554 526.55417263972 114.961670841874 491.970277899313 133.271444890719
"2772" 554.2 557.695613986433 96.8168007774014 524.566004441899 118.612487941899
"2773" 554.4 590.068019601499 82.9729468901694 554.550662477691 97.5461603897606
"2774" 554.6 606.768267698553 58.5217223638722 580.444986042167 85.8013971487178
"2775" 554.8 612.520334446933 55.2464222313185 589.771433696529 79.2126748595794
"2776" 555 618.28883900822 59.9023063190536 589.052212835159 79.0434753659944
"2777" 555.2 617.085037646743 61.9375849899664 589.112432625794 78.668686648874
"2778" 555.4 613.631399404189 61.1432518867486 587.59958763261 80.0353568564655
"2779" 555.6 611.775542229159 58.9582949294411 586.04475071457 79.4066870717456
"2780" 555.8 611.182611193338 58.2223181948529 584.409888912493 80.0924822190263
"2781" 556 611.547638313027 59.1034849939842 583.109100494129 81.5735468179867
"2782" 556.2 608.528647154419 60.7735952410612 581.396861011604 83.3010758907472
"2783" 556.4 605.906275155558 65.3205763036963 580.292171012273 86.1484811856372
"2784" 556.6 604.497049240026 66.1574029733041 578.338763187209 88.4166607973692
"2785" 556.8 603.998956317927 66.6723844210256 577.533672434967 89.3648342656935
"2786" 557 603.794053248329 66.7470829947457 577.104969284896 89.9495400002932
"2787" 557.2 602.991693163261 67.6008755179946 577.031093074462 89.6023559495499
"2788" 557.4 602.47486627547 68.4665104672725 577.19331732304 90.1926902548112
"2789" 557.6 606.560404399744 71.6895173308605 579.032871777702 91.4283474551191
"2790" 557.8 604.597104111489 72.7308117758071 581.831267905783 93.3599341886832
"2791" 558 604.420904954819 73.0254458613117 583.820051692279 94.3147094115736
"2792" 558.2 604.852754977448 73.0120335591195 591.626004288767 94.0787195359635
"2793" 558.4 604.557752633577 72.8933460594446 594.327462827093 94.0728013073305
"2794" 558.6 607.83787648865 76.0642170247368 594.184374694409 95.6409162774982
"2795" 558.8 611.986273342452 77.5766797105214 593.635400328381 95.4609061908167
"2796" 559 619.859625126202 81.2702764109613 593.93201935109 91.231152755371
"2797" 559.2 623.046035704244 86.783662422486 595.235891018494 88.7720323841819
"2798" 559.4 627.844924752553 88.5151616760096 597.098475104517 86.1353083225429
"2799" 559.6 633.429002679693 93.1316888295708 602.954435903777 82.6058280596162
"2800" 559.8 637.610609227449 97.2766411108323 604.677153947695 82.5244015189741
"2801" 560 640.925803521784 100.216272330524 608.619268565793 82.2898143882829
"2802" 560.2 651.552924051036 107.872885605689 617.163784565465 85.7332404929292
"2803" 560.4 661.81355153179 117.853685371735 630.875706155887 92.2516902921944
"2804" 560.6 673.573641852167 129.457096361092 643.967070953796 100.188489505206
"2805" 560.8 689.607397501667 142.185457045914 657.713028667139 114.107980209217
"2806" 561 706.361860823977 158.422755563869 677.252400796656 130.906793374576
"2807" 561.2 724.099698800175 179.956389175463 697.408108753316 146.945409672591
"2808" 561.4 743.663765475516 204.364510475126 718.208571296827 171.619312469717
"2809" 561.6 765.653554772923 229.547299220397 739.584096032388 198.658963295604
"2810" 561.8 782.64480205728 254.85146604336 759.993176677766 222.062519774357
"2811" 562 805.057670518974 275.625675853194 779.391769406179 245.170154578795
"2812" 562.2 822.67791993168 301.528591734774 800.293743167366 269.218436643827
"2813" 562.4 836.479883313291 328.484151092584 819.723220742609 292.450697716264
"2814" 562.6 849.285424122456 353.46440057454 832.229742859527 319.787568442114
"2815" 562.8 870.159366357939 369.186582106029 844.7280510026 341.387166565405
"2816" 563 883.210381763206 380.825937303786 855.642797213455 355.847359438876
"2817" 563.2 886.021256979587 390.61299923058 862.348231333305 362.773764861382
"2818" 563.4 878.150004772992 400.035804650097 867.778634483413 366.271345977369
"2819" 563.6 867.643087727822 412.62489870038 872.373833092381 372.784931902215
"2820" 563.8 852.502781989896 435.609494757584 871.33779714898 399.12507536843
"2821" 564 833.684496449482 456.617850559969 857.584466892761 423.841864373413
"2822" 564.2 816.934013074631 483.378463737685 838.268201183355 448.876252420176
"2823" 564.4 802.585634420573 511.654214053921 819.874975545123 475.993089912105
"2824" 564.6 789.627722257572 538.723539347091 805.990489411273 501.929365164113
"2825" 564.8 780.150503100654 566.656880352059 792.5576527138 530.520879819131
"2826" 565 767.573827037151 597.310316966271 781.91148156022 561.654764467885
"2827" 565.2 747.176357907679 605.697907041741 774.710163215172 581.137609996714
"2828" 565.4 725.093562513437 607.819085843098 763.23214396548 594.223541231928
"2829" 565.6 694.410355068218 614.829452496315 732.592101138718 604.95519408213
"2830" 565.8 661.973499431738 623.57706879697 699.320284702925 615.122113963447
"2831" 566 626.52170338436 623.967559720094 664.477752713312 623.352784984355
"2832" 566.2 590.427022594175 622.932269020348 627.893677144252 625.84334219173
"2833" 566.4 555.067844641704 619.940936614364 592.931330556451 626.986189271388
"2834" 566.6 523.125945454182 619.068102216859 561.415098471447 621.265378799598
"2835" 566.8 494.500264544817 614.224678363532 532.569560388802 621.004496612274
"2836" 567 484.206590700328 599.604963139143 513.333805406622 620.986685730726
"2837" 567.2 479.979040008672 580.852377108178 501.677568588159 613.628725787727
"2838" 567.4 470.519028218959 554.378560988286 486.049559850488 591.079184734476
"2839" 567.6 461.422834135276 524.143305063624 472.178119507969 560.66091215052
"2840" 567.8 452.338343111926 488.556345412605 460.961172991058 527.104564240472
"2841" 568 442.422780447066 456.15592019423 451.122332689751 494.569469582691
"2842" 568.2 440.531316999017 421.967733290587 442.374343248821 461.083205515333
"2843" 568.4 443.012658708276 385.155770744049 438.42437076069 425.798334961222
"2844" 568.6 447.964566234782 351.114998428512 437.911093561322 390.01913968335
"2845" 568.8 456.701139907942 310.925795873127 450.799072500313 350.028236907546
"2846" 569 467.345665366874 273.194234042385 456.035859754151 311.548335491772
"2847" 569.2 475.22571437369 236.033211444045 465.462366846823 274.867340039633
"2848" 569.4 481.273392159711 198.307168782508 474.762141264053 237.807164122595
"2849" 569.6 482.459401916446 162.249054226629 477.930903892616 200.370433174846
"2850" 569.8 476.498344945511 130.3996742423 479.641687895668 168.552304093596
"2851" 570 465.403284371372 101.894559076364 477.001789169095 138.777402157818
"2852" 570.2 476.055193894398 94.0940399321848 470.889541922579 127.885621692654
"2853" 570.4 486.238432626214 99.0103293288521 468.501251166759 123.361431102053
"2854" 570.6 485.730369580487 100.368675643794 469.574340083674 126.298329333525
"2855" 570.8 483.915920164093 100.338194262946 467.645974460054 125.598851993971
"2856" 571 481.414939559622 100.591537795826 467.842501081426 126.933735346965
"2857" 571.2 477.970137713334 104.445828906949 467.904447860602 133.390264674556
"2858" 571.4 478.381204441012 107.314214790169 468.643303290731 137.160529879489
"2859" 571.6 477.806610958175 111.204153626282 469.093790831724 141.429589896066
"2860" 571.8 478.043058488833 116.212715108836 469.90497810419 144.501106429606
"2861" 572 481.701445663383 119.831110582638 469.815546893213 145.77679421251
"2862" 572.2 485.05118725411 125.204416291682 468.830807945206 145.204178242471
"2863" 572.4 495.462275945 133.289404951201 468.814019751716 144.737263285649
"2864" 572.6 506.419825578069 139.785668916415 473.860359028433 141.485324929001
"2865" 572.8 515.551155107399 145.515249487783 481.534645571987 138.352148950688
"2866" 573 531.130874295299 155.795357144874 496.268389600669 137.465394565864
"2867" 573.2 548.528071152674 168.704594298303 513.798464182526 144.249778594262
"2868" 573.4 564.461631908465 185.814369149369 535.27833584643 156.899949538382
"2869" 573.6 585.579024859257 204.448654626122 555.130116671283 175.102601390285
"2870" 573.8 605.912283268998 221.916069712679 574.977277766147 194.124091575524
"2871" 574 626.724217789239 245.928375604553 598.748740472219 215.36935276877
"2872" 574.2 644.086374258331 268.664162095072 620.49909524047 235.985059393085
"2873" 574.4 663.8077379497 296.194904690592 641.687813111098 262.932510411356
"2874" 574.6 682.864582953106 322.126460532701 661.510004187778 289.040506032478
"2875" 574.8 704.088663772117 349.134266375396 680.777770331076 316.217162111581
"2876" 575 724.221949948358 370.125756988324 698.882850917801 340.233827652692
"2877" 575.2 744.633470035389 397.933737590182 721.266912561966 365.608336815475
"2878" 575.4 753.908857815841 421.773883892464 738.777068714705 387.566576601657
"2879" 575.6 749.746323834583 435.765066471521 747.40583398354 401.126628777882
"2880" 575.8 745.66913308873 448.052253991995 750.768697026044 411.224184491505
"2881" 576 742.176959933397 474.687262955617 748.012125493297 434.525920853806
"2882" 576.2 734.009241241352 506.204383016169 742.258437358729 468.133105520848
"2883" 576.4 721.346227779852 536.488723784815 735.796453644143 499.911531267042
"2884" 576.6 708.610093366172 567.454876952494 725.246573836776 531.665124340081
"2885" 576.8 690.100336437565 594.568242364773 712.041944610391 560.792833964103
"2886" 577 672.09785154188 616.871472736955 698.321052202794 588.582431642796
"2887" 577.2 646.695459372302 627.232315270285 677.226012761388 606.155284869079
"2888" 577.4 619.52652283306 632.507184572224 658.348045362941 619.620653805786
"2889" 577.6 589.02663249081 640.964386173374 626.312989935672 629.910560830625
"2890" 577.8 562.420420055282 637.329707834386 598.011222426728 633.922527416276
"2891" 578 533.668820803865 626.222676575905 573.856121555722 637.025164142517
"2892" 578.2 505.595441984469 619.595057862962 542.513572672047 630.296629455892
"2893" 578.4 476.758117341268 612.158117463572 513.09526989445 620.745768506812
"2894" 578.6 463.698031197928 614.869984172728 498.68278622995 618.167868626345
"2895" 578.8 466.002941612772 612.704069965201 499.3375409803 618.40570713268
"2896" 579 467.700732072518 603.58596485204 499.69085924311 618.021525171277
"2897" 579.2 468.979119539754 596.845659920372 495.869985789922 618.205591153469
"2898" 579.4 469.270378346713 577.755494437513 484.801547453228 612.908332491584
"2899" 579.6 469.401496213984 555.254449886339 477.375135612318 593.664065488163
"2900" 579.8 466.013137886617 525.293325054569 470.491847103774 564.83625527598
"2901" 580 461.610042856054 493.900311075014 467.528249572631 532.579939392212
"2902" 580.2 454.786842844168 462.002673086386 461.719771100451 500.778324745043
"2903" 580.4 451.773452965956 428.168570315631 453.614566087973 468.352613030781
"2904" 580.6 453.149613851678 392.658548319176 450.457685261165 432.345419047935
"2905" 580.8 452.868035471407 357.922071696677 450.330828328579 398.163137191094
"2906" 581 456.976243521737 321.419869129897 450.338774818453 360.925375051515
"2907" 581.2 462.534943819464 284.890600724165 455.497601503821 323.346756505592
"2908" 581.4 464.85464992081 245.364770502719 459.984454541998 286.646676675762
"2909" 581.6 468.457042178616 211.140914809794 462.931750506303 250.919302595816
"2910" 581.8 467.533825379679 174.171843358329 467.247445133842 213.914200181906
"2911" 582 460.189336458684 141.780865703126 465.619800005736 180.844156531095
"2912" 582.2 455.198502097626 118.714532814464 460.263791742381 155.481825640248
"2913" 582.4 443.932131430116 109.306621794223 457.819275617038 143.781939750932
"2914" 582.6 447.907633492589 110.743199776404 457.434351115183 143.576033595599
"2915" 582.8 460.880176230564 108.943761346151 457.463605701179 141.333252337899
"2916" 583 471.042398177262 115.860012198553 458.131319223534 141.386858476307
"2917" 583.2 476.471390224468 123.846194561795 458.327015571644 142.235526715276
"2918" 583.4 495.581697900508 136.03587380569 461.99625523899 133.594179638781
"2919" 583.6 509.872610468183 150.585628504166 480.350070813047 134.641391011252
"2920" 583.8 531.39803847972 167.517623023984 496.710988662491 144.834449722366
"2921" 584 554.903209535002 188.486508732059 522.35769931473 161.740047302177
"2922" 584.2 578.937023846473 209.992665870934 547.234287703593 182.585670776864
"2923" 584.4 605.263864498683 231.264662261029 572.817380969983 202.961410770409
"2924" 584.6 632.592138504459 248.562269819226 598.475374229558 224.967969092837
"2925" 584.8 658.289295710472 273.912934313288 628.014340017688 244.751558832393
"2926" 585 675.617165046792 301.893733750537 653.590186434323 267.806478594146
"2927" 585.2 695.031689074049 333.870758849556 675.973113005347 298.447523641372
"2928" 585.4 712.624560015533 364.794893839395 695.005667442293 330.302836818793
"2929" 585.6 725.204499888793 396.784982065323 709.238486304568 361.227490584855
"2930" 585.8 737.936018997864 430.834048099792 727.582472476836 393.476179171857
"2931" 586 740.365502598056 462.137010127805 738.215962030129 424.861816590942
"2932" 586.2 729.693076485956 478.486880270412 742.003994443614 443.145957395439
"2933" 586.4 708.185453893753 506.795423577343 731.585921842341 471.993341017828
"2934" 586.6 683.631980556806 529.678304031818 713.300146516787 501.817745525304
"2935" 586.8 657.653082713004 551.133966659452 689.986311248216 526.909037933176
"2936" 587 628.402890218456 567.066635830713 663.023837508776 548.493685504565
"2937" 587.2 597.63195262775 585.944893353111 630.647901562438 564.495931150933
"2938" 587.4 570.195440773271 599.884998976453 607.198146723164 580.740962617356
"2939" 587.6 543.144233683164 613.351176869182 577.760881045104 598.935267386037
"2940" 587.8 533.255444510953 637.850261911941 557.054158369597 610.539344774922
"2941" 588 537.820051107449 651.177151664857 551.088641484947 617.849213757139
"2942" 588.2 536.284188926659 649.904245550919 551.456713354645 618.804308718271
"2943" 588.4 529.804806811622 642.861821424822 552.502447932466 620.469088450308
"2944" 588.6 527.566820056157 631.249383410022 553.344009090251 619.161603538861
"2945" 588.8 522.44323565303 617.154730393749 553.749870899952 619.173600097325
"2946" 589 508.685388692365 598.275475007695 537.416609509279 619.655908886201
"2947" 589.2 492.455101701935 574.966104219699 517.113927307521 604.718775603426
"2948" 589.4 477.089157774552 549.361246038653 498.525729332968 583.276562052328
"2949" 589.6 462.782819194843 520.228038734814 480.344914415032 554.76865047614
"2950" 589.8 448.402683915871 490.610545770439 465.283223298963 525.938103845187
"2951" 590 434.865875040278 461.999865735146 450.342639401285 496.709437024229
"2952" 590.2 421.616787294048 428.623620115184 435.354946824835 466.155123685513
"2953" 590.4 412.685110539432 394.646206351722 422.201950253942 433.331582116553
"2954" 590.6 402.257000393806 358.939831023514 413.038192946922 398.4299478836
"2955" 590.8 392.686705930806 324.406376672463 402.351541686192 362.445181725802
"2956" 591 388.85691737822 284.479228528875 389.292700544153 325.911697321922
"2957" 591.2 389.281524317204 249.781936374484 390.660239947681 288.845577302818
"2958" 591.4 393.477679040882 214.449091954874 387.388395370298 253.855399133044
"2959" 591.6 390.33997032167 179.00281868622 390.69105428431 217.54068700497
"2960" 591.8 388.655168907068 166.881300130352 389.792396176795 200.38876100844
"2961" 592 400.578328800181 167.279495796855 390.196088193539 199.827121571511
"2962" 592.2 414.030956307176 169.127864126397 390.60756362543 195.418147361724
"2963" 592.4 437.65678465713 163.023831565581 400.242146241536 184.086467996879
"2964" 592.6 463.962374138602 155.802495590497 427.033656009425 168.803624783309
"2965" 592.8 492.292502311411 148.274732559939 454.117681075877 158.627689417405
"2966" 593 524.386605825529 137.521991495141 487.398592467351 149.059999783779
"2967" 593.2 553.915210413739 127.216359168151 517.320929148509 139.213060990668
"2968" 593.4 588.062826773238 121.861460056287 550.457655872288 127.573424983909
"2969" 593.6 619.606252800859 107.75531078235 582.141674965022 121.962372194511
"2970" 593.8 648.863467180736 94.3753014045987 612.264625528184 108.653022535745
"2971" 594 676.063232017688 76.9874826603956 640.328259547657 96.2696983280301
"2972" 594.2 692.507765956446 74.5867919690787 659.221625023915 83.7986517727186
"2973" 594.4 704.39509692883 87.3112169739107 670.045311640271 79.9891370045411
"2974" 594.6 720.3507710437 107.782400567913 688.160527133017 86.737609076828
"2975" 594.8 745.690453013596 127.125611870653 714.599962177989 102.428062210262
"2976" 595 765.918805940216 150.407718987985 737.344709797284 121.90951080218
"2977" 595.2 787.899458746948 171.070455808434 760.971587060912 142.460473228811
"2978" 595.4 805.444787388165 194.966837302703 782.380726223595 162.898725953004
"2979" 595.6 824.896320823069 220.463818871017 803.046468897752 188.053092308667
"2980" 595.8 849.442909184193 242.86164802882 823.994766227931 214.50500440468
"2981" 596 874.936252465029 262.369534285248 847.324443271576 236.381133467117
"2982" 596.2 882.889618664853 281.441118998564 864.067509003497 248.480455146475
"2983" 596.4 884.155333222451 312.641125315521 882.188933693957 274.290855643505
"2984" 596.6 879.913849828005 340.748005099789 885.466722033275 300.874204938992
"2985" 596.8 869.939796215789 368.263109586867 882.339298934606 332.105904969486
"2986" 597 852.613225231184 394.156705472957 875.044048975477 360.813253188833
"2987" 597.2 830.700707352542 417.195618787378 857.054868429808 386.467987674128
"2988" 597.4 806.607247645738 436.65293891419 835.074690674647 413.115211277234
"2989" 597.6 777.848952266878 454.021979082283 811.355195888782 435.622265481691
"2990" 597.8 747.538738008147 471.221743241799 781.605768350558 451.727048340805
"2991" 598 716.607164026806 484.479950116446 750.247874771275 468.035667237622
"2992" 598.2 681.456874795881 494.159606818201 717.988879789256 485.543630160381
"2993" 598.4 647.020488176795 494.256026260456 686.143704986524 493.935895378513
"2994" 598.6 610.206245251565 491.689033043079 648.26946737467 496.157520075789
"2995" 598.8 576.074775423569 487.013423645762 612.759538101229 494.613470603199
"2996" 599 545.052655449846 474.391569588758 580.247740037027 489.506106983803
"2997" 599.2 512.390950603249 461.60387716679 546.547923377346 479.128670732692
"2998" 599.4 480.810137537528 445.308706538726 518.095311218702 463.432270350503
"2999" 599.6 446.026398991175 436.920268581117 481.864636998887 449.205787323932
"3000" 599.8 412.514780761007 441.677031943286 449.700974612889 441.770582373505
"3001" 600 397.184831239643 451.577353420489 429.765362122213 442.964676363647
"3002" 600.2 393.556908339224 433.224503644931 426.728592316639 444.500368505834
"3003" 600.4 400.297786913652 418.714514045546 419.735920906573 443.998729949526
"3004" 600.6 416.199062845763 397.954184436769 410.313535812437 434.214208426997
"3005" 600.8 432.1532623211 375.3745496118 409.853907598666 408.004875089958
"3006" 601 452.868173831711 357.284728784316 426.328111649637 387.151641006436
"3007" 601.2 477.816389707615 330.928104668176 450.133928826039 359.624668393711
"3008" 601.4 504.425296409991 308.142221056932 474.105683226674 333.087867362069
"3009" 601.6 530.696469143231 291.657685204647 496.973124777531 312.202324500977
"3010" 601.8 553.320557776095 275.649566058228 519.675454031579 294.943353145966
"3011" 602 587.42384178172 254.332227016644 553.498377514656 270.549145018276
"3012" 602.2 621.777765783194 238.673789112784 584.907298294194 251.901101287416
"3013" 602.4 651.169404927867 221.105766821627 617.117851122754 237.46460076486
"3014" 602.6 678.684517030632 206.783272524988 643.561669414728 222.159107869819
"3015" 602.8 704.051473875228 183.620966960734 671.665695584323 207.362133483997
"3016" 603 728.560339451275 155.112657669982 701.930975980447 181.75437190514
"3017" 603.2 746.495274048204 137.034621865197 719.791517071852 162.257620541036
"3018" 603.4 753.504213503965 122.190913798568 730.004807742501 148.945651217996
"3019" 603.6 748.370558171213 107.485508467322 733.985857561634 139.860029209721
"3020" 603.8 748.164661759723 93.8053842603847 738.094538505293 129.577222448745
"3021" 604 756.120945072124 95.7354618718355 737.834857352948 123.909398571238
"3022" 604.2 770.13991162954 99.8158633552371 738.457335254553 121.914422787766
"3023" 604.4 783.233550914318 106.362412807472 748.053505362158 112.361611278587
"3024" 604.6 796.758171757938 116.1630936879 760.493425194712 109.948709667424
"3025" 604.8 808.645517070387 123.739022858761 774.159846745058 112.108038294055
"3026" 605 812.798991731104 134.884447221469 781.341151985263 116.748087279013
"3027" 605.2 821.837424462656 152.047535779165 795.005134715596 123.99293667699
"3028" 605.4 836.156134938605 176.94079874368 814.275393743575 140.933998024591
"3029" 605.6 850.496328670267 200.647713110811 829.629346997763 166.014898135299
"3030" 605.8 866.466329689311 225.441693634304 846.13957944073 190.701961918771
"3031" 606 886.751722187214 248.824054161782 864.214306897271 216.504405881111
"3032" 606.2 897.933693330261 272.462264942452 880.168186567087 238.247975957733
"3033" 606.4 898.636318932468 303.839203660744 897.178479069101 261.191130424676
"3034" 606.6 886.491504973239 329.811021358715 897.060313654777 291.303981690088
"3035" 606.8 874.17002737109 363.761916773742 889.494493554874 326.078818422688
"3036" 607 860.24378413477 390.879154108326 877.801135303598 355.513632023532
"3037" 607.2 840.808744065226 419.006720835229 864.010029888874 384.753876862118
"3038" 607.4 820.628377286054 439.213086473132 847.227223776319 411.369051997044
"3039" 607.6 798.371178865419 458.706691756274 827.147412482364 435.339146987176
"3040" 607.8 773.165124898458 477.415430598737 804.187666859055 456.338321135441
"3041" 608 746.143430745839 498.490207266904 777.876283438911 476.119749728969
"3042" 608.2 720.046820832256 518.37769910141 750.352348353243 493.680952153808
"3043" 608.4 689.656638728372 532.703235428474 724.282911141947 516.605521338256
"3044" 608.6 656.874587118311 547.701254142348 692.691619560324 531.636370033752
"3045" 608.8 623.418029455928 569.531842226348 657.250043070367 548.914174120743
"3046" 609 591.739189130101 580.763157512443 627.888782417994 568.734806896775
"3047" 609.2 555.934112856076 592.912171799887 592.790580135392 582.764657286205
"3048" 609.4 526.960528623954 591.356128908316 564.919132837023 590.233764319009
"3049" 609.6 508.501172437585 578.468540179191 540.718404167739 591.847763726573
"3050" 609.8 490.931762247434 553.209250352528 514.617970776814 583.72190877499
"3051" 610 469.969860707943 533.198754980329 496.138342023497 562.876615841529
"3052" 610.2 454.354244206061 504.57137259423 473.007234387183 536.562530681091
"3053" 610.4 439.999919638885 470.111026323087 453.985927679019 507.139716239799
"3054" 610.6 423.686910836085 437.025611985016 438.940996347059 472.789686109943
"3055" 610.8 413.727888786842 402.322053520856 422.910395114852 440.032556915399
"3056" 611 413.599501956851 362.837793876938 412.261956193989 403.471950076104
"3057" 611.2 413.470525577498 323.039339294023 411.970632569575 361.399549916457
"3058" 611.4 416.89199022975 282.471191848536 411.03984155836 321.733433330376
"3059" 611.6 415.319337731453 247.642408037521 413.199710322 287.848283923518
"3060" 611.8 419.720904366413 211.789926032738 414.79156382894 251.94039415363
"3061" 612 425.096141774172 176.660276243461 414.938061079107 212.874532530258
"3062" 612.2 423.222697278661 140.612978912179 422.365881326221 180.799850982946
"3063" 612.4 421.818152092519 130.660459286546 423.800486618509 163.425443556811
"3064" 612.6 436.973161815104 130.556052429244 423.967055334664 161.771607248595
"3065" 612.8 448.046347412204 129.671900578494 425.06503284818 156.657752660932
"3066" 613 466.781746202001 119.077530536995 434.028973843262 141.234096143968
"3067" 613.2 475.724144875075 109.526755773074 447.858596951214 136.605521166595
"3068" 613.4 471.936061747454 110.788772977881 448.881131271732 137.834256921671
"3069" 613.6 464.742067234658 109.42304839657 447.985251670345 138.173221018903
"3070" 613.8 456.556880718898 108.490988963335 446.641305582086 139.506090072714
"3071" 614 449.963921169335 110.117950238973 445.334101007699 141.740873546416
"3072" 614.2 444.114195340148 110.158541521029 444.937157961222 142.160029894394
"3073" 614.4 444.006240495773 110.539733107351 444.489703874455 143.567154318915
"3074" 614.6 441.690370061385 111.962418615147 444.507308152294 143.361830252341
"3075" 614.8 440.981553195153 113.446446540382 445.723239485406 142.678223018461
"3076" 615 442.647648297419 115.467899498199 445.973915280574 143.027286658968
"3077" 615.2 441.465626041765 120.321069671443 447.449217403586 143.082313742347
"3078" 615.4 442.017031074678 121.026220555381 449.470708555693 143.939732684298
"3079" 615.6 445.113007424742 121.677228679464 451.598941050919 144.827160836056
"3080" 615.8 447.392604682449 123.976563767798 455.208205323205 144.651302945342
"3081" 616 449.690631849335 126.306806086098 459.115208967381 142.605044571313
"3082" 616.2 451.324094202965 129.078416164002 463.050034805296 143.511358775012
"3083" 616.4 452.238254916697 133.215949572124 465.912099417615 143.510921961165
"3084" 616.6 452.22259618835 136.862684325733 470.212350906909 141.448744870238
"3085" 616.8 452.011422029613 142.53433193025 472.234193999278 140.114414958546
"3086" 617 450.457933316756 149.805127974873 472.974239198613 140.791374410329
"3087" 617.2 451.77637415644 158.32981740621 474.352013753871 141.043156414723
"3088" 617.4 449.446278055195 175.350611102215 469.223645133602 143.205052091708
"3089" 617.6 444.453931110328 195.868916931908 459.666574906664 157.883515420288
"3090" 617.8 437.277067636903 221.043803151406 451.966584219925 181.661541255134
"3091" 618 422.733711759426 243.528182434084 443.263713314811 208.508579844971
"3092" 618.2 404.041620228139 264.725867865454 430.596295682616 234.306226940773
"3093" 618.4 378.551562543715 278.597322853352 413.378874306185 256.581956851746
"3094" 618.6 352.803991417021 298.069496790414 387.375792569952 276.439846089064
"3095" 618.8 329.626018968155 301.575092100002 367.516412993361 290.9590274479
"3096" 619 315.919097458251 297.810133007179 350.465325274673 301.035671536866
"3097" 619.2 321.404799550092 300.267027837254 352.993877192693 300.606649065258
"3098" 619.4 318.006130161675 304.790153618887 351.238937985146 299.925224667877
"3099" 619.6 318.280898844545 316.368416578199 346.147786619434 300.328113422093
"3100" 619.8 323.107197671336 332.877863730766 340.905852354399 299.283300263689
"3101" 620 324.288804042193 356.091776734004 330.572212878207 316.855881139248
"3102" 620.2 321.011796892133 380.718070757801 330.203568991484 341.705945400896
"3103" 620.4 321.421529706879 409.009578348915 326.436579894339 369.03618437805
"3104" 620.6 323.267078578716 436.413783689571 324.995133197494 395.713113329543
"3105" 620.8 328.544936751596 464.36355873304 326.204782561303 424.05670762351
"3106" 621 340.747443592164 487.12323298695 330.13571329072 449.189851341828
"3107" 621.2 344.892784359848 505.359163093393 336.179048090264 468.636918656005
"3108" 621.4 344.176563580008 504.981650286051 338.792295352029 471.638528456122
"3109" 621.6 355.032113409226 502.530004556651 340.196612467792 473.268148910715
"3110" 621.8 373.939500747044 501.00068146474 341.343998778492 475.617095085724
"3111" 622 397.977673749212 505.539753930026 357.260775575402 486.098473951025
"3112" 622.2 421.164189940649 504.778395048048 381.207403050066 494.414385590648
"3113" 622.4 450.883123470202 512.036446921607 410.427840709544 500.837383777802
"3114" 622.6 473.533199915706 519.651323387139 436.115411202496 507.461401123311
"3115" 622.8 497.993867084873 530.457694319267 460.751807604487 514.484020198956
"3116" 623 527.661284166493 536.179523030156 489.045276831178 522.887738781443
"3117" 623.2 553.93054444669 552.71493552774 518.34173256713 531.978642036234
"3118" 623.4 581.663315547043 568.218638059975 547.814837339491 546.348702771151
"3119" 623.6 607.238336683951 587.687159933055 576.163411067756 563.461185643412
"3120" 623.8 629.803754496879 606.855318446291 601.981632592641 580.222481198107
"3121" 624 651.089592976106 628.476138844384 624.91490315889 599.279260890609
"3122" 624.2 663.241226149764 651.669357288306 646.301331971875 619.425712315857
"3123" 624.4 663.13341356657 649.906734585174 652.029786331053 622.381905674457
"3124" 624.6 657.466709261979 648.629060389361 648.676173535478 620.037779778104
"3125" 624.8 653.473053413263 650.573696630625 647.259885203741 620.3379791811
"3126" 625 653.814430125096 650.03656869341 644.259809816315 618.356737714632
"3127" 625.2 656.925120895781 649.915329657745 644.339375611769 618.398866285484
"3128" 625.4 660.618809986869 650.322137106034 644.936572205487 618.561249208817
"3129" 625.6 661.932924319325 649.848775737602 644.358512325438 618.205925550548
"3130" 625.8 666.324955006683 651.032595962797 644.657175230818 619.230079740682
"3131" 626 672.499230849365 652.174009143209 647.011814765307 622.59668321781
"3132" 626.2 675.847125411317 648.192847712219 647.383047456641 624.112436038026
"3133" 626.4 681.522812826628 645.06100966138 649.416368264687 628.380441645624
"3134" 626.6 685.025410783008 643.830212930979 651.630285726152 632.949872396074
"3135" 626.8 684.787559091456 642.09950592805 651.701763796538 635.007701662662
"3136" 627 685.322945372454 636.397301166233 651.768410828959 636.643841418326
"3137" 627.2 689.300791701305 629.266733030624 654.911779337049 637.257553648246
"3138" 627.4 692.570447716682 619.353590889137 659.573967698003 637.855440894134
"3139" 627.6 698.669514026236 608.450193485579 669.837964241646 632.550774757691
"3140" 627.8 706.559670293457 590.798852322516 682.118236103017 620.923963224351
"3141" 628 715.316607543842 574.882905580637 691.790785804602 609.368740504274
"3142" 628.2 727.691065677907 554.459205253692 704.725429538792 588.141497166196
"3143" 628.4 744.121675391178 535.947667041371 718.32835721373 566.288830508396
"3144" 628.6 759.052148785475 515.518394206294 732.373024336583 545.161154252063
"3145" 628.8 771.107220561722 490.851965862881 753.313486651265 524.542054563072
"3146" 629 782.588076592953 465.271440191029 766.636874918926 501.605896574362
"3147" 629.2 789.378026972947 438.774027848751 775.877844188022 475.982877751077
"3148" 629.4 798.789244873195 414.854770539683 784.850019951576 451.835473585895
"3149" 629.6 809.689224628952 396.808752220728 792.666477719552 429.316419953093
"3150" 629.8 828.534689856426 388.533897586009 798.963621661975 410.75101115765
"3151" 630 848.00971669604 391.196751109269 809.914604494514 395.469074166679
"3152" 630.2 863.980484990003 400.539940651089 827.256505450587 393.095304621398
"3153" 630.4 877.674506648527 413.384494063047 849.505856799001 394.078483330884
"3154" 630.6 887.507224757891 438.561267802843 866.849884788159 404.187851085427
"3155" 630.8 891.699919962293 462.006152628498 882.645222450464 421.940236487963
"3156" 631 893.059860735334 490.343038736079 889.576426695366 452.285512516329
"3157" 631.2 882.856496880831 501.33801313949 890.320284679345 464.212774803262
"3158" 631.4 868.981000045971 522.708032290153 886.117805416981 485.290548380311
"3159" 631.6 852.369315654004 546.384810962144 873.366203472027 510.986569302217
"3160" 631.8 834.736045637671 569.221095288605 857.82453038053 535.655325084206
"3161" 632 814.944749938263 588.407647792037 842.219221868705 559.422925959765
"3162" 632.2 796.857844721285 605.601856280025 824.592529787159 581.879332779989
"3163" 632.4 771.539590053232 619.863553685835 804.87911247609 598.641603925298
"3164" 632.6 743.974979879251 637.89927760781 777.921413260588 616.353693090856
"3165" 632.8 718.008224922305 646.919006459292 752.570742662285 631.42840855485
"3166" 633 687.718521565118 656.225154976516 724.436476348763 644.953692874312
"3167" 633.2 666.829506466792 661.103198560462 701.991807269147 652.959470657895
"3168" 633.4 648.825706573604 652.370135560595 683.890820645013 654.910579367599
"3169" 633.6 623.082024184287 646.157509303989 659.328064833118 654.008707091214
"3170" 633.8 592.77182382542 640.735019366908 633.473035762914 646.470672960616
"3171" 634 562.73978069383 644.911097913899 602.004624028861 643.296260244739
"3172" 634.2 531.168279831231 641.44540820823 568.6964633798 642.209429210663
"3173" 634.4 501.642992677048 640.973928476637 538.553897641624 642.346951217777
"3174" 634.6 494.317410206635 628.461044546317 527.452894866794 643.100446494929
"3175" 634.8 477.381880156548 606.514253556078 505.127949129875 632.317414675887
"3176" 635 455.944181474367 580.376913315731 480.447386880312 610.314965892365
"3177" 635.2 434.692235093711 554.39269089101 458.697129640784 585.971918423486
"3178" 635.4 418.531880914047 524.651510316626 436.136958071038 559.160696453097
"3179" 635.6 396.349988125342 497.799745606134 419.263612342541 528.967969419861
"3180" 635.8 370.620067916738 472.266353942086 398.51452704297 500.140867350042
"3181" 636 343.749482916083 449.147011576616 374.496981712652 474.271915579381
"3182" 636.2 328.436552167045 436.001160455681 355.609512504412 458.453897458569
"3183" 636.4 339.563024226418 425.891827587729 354.676343949458 457.510700889096
"3184" 636.6 348.845223013539 405.305662453652 345.564749048835 442.957799147044
"3185" 636.8 358.555115689993 381.447415323074 349.211298407106 416.243184344146
"3186" 637 369.153061031328 351.642534817402 357.406871917743 390.7573093381
"3187" 637.2 378.69937007368 317.545337726976 368.106019583934 355.994549002999
"3188" 637.4 389.064352876551 286.877804070447 376.021965312826 324.644295505562
"3189" 637.6 404.979093710541 257.739358847568 387.892121311735 290.71149864836
"3190" 637.8 417.209758708557 223.813641787088 402.468584700178 260.700277500911
"3191" 638 429.152469626732 191.341175555244 413.472831800069 227.800429556283
"3192" 638.2 445.381920475952 161.466938260027 425.614651868505 195.167714463683
"3193" 638.4 458.00596161258 130.197155010386 439.693408955843 163.569610202955
"3194" 638.6 453.278973404841 103.221529055512 452.701949283447 138.21812128938
"3195" 638.8 451.16695038997 100.817398906988 452.886794404924 134.839432638775
"3196" 639 468.399355778624 101.164025859148 453.113135411477 131.820461920771
"3197" 639.2 487.055822749174 110.642351644353 455.230860888965 124.977995168155
"3198" 639.4 505.116410454932 121.383815275662 468.939461490931 117.52228024664
"3199" 639.6 531.444465018245 137.599846990464 496.518355823987 119.349005361474
"3200" 639.8 553.915902234284 155.386138399872 519.376761456824 134.753943020461
"3201" 640 575.953914906906 175.68460349891 544.343344844673 148.862567720262
"3202" 640.2 601.632713949202 197.234511243103 569.727428417918 169.60464996547
"3203" 640.4 628.335602778902 219.883336692962 595.966827333733 192.211139210907
"3204" 640.6 652.921324676313 243.097597769566 623.345356272781 213.958841504036
"3205" 640.8 671.402451684932 270.523158238968 650.134021949612 237.799609235223
"3206" 641 690.921448445257 301.031650989507 672.067594036953 266.115354744262
"3207" 641.2 712.761896967917 329.877561146728 690.770913913472 297.630128160784
"3208" 641.4 731.308802344005 363.685084760494 713.540304632524 327.733334738048
"3209" 641.6 742.720903414505 400.050914617306 732.594715628173 362.028818327082
"3210" 641.8 749.615467845861 432.491365759546 744.341947487848 395.028170551988
"3211" 642 753.032642954057 464.690319887221 750.309261264095 425.591661446985
"3212" 642.2 761.156753154734 495.854758427154 755.486182358795 459.437930814247
"3213" 642.4 779.618389313231 511.731323831641 761.37072993464 481.820080177353
"3214" 642.6 782.628181473583 526.689137482435 770.262327044703 493.615016441295
"3215" 642.8 768.034330035841 543.236151544177 777.45152722363 509.162049814178
"3216" 643 745.069375316344 553.579025928137 771.797311292084 526.200462671448
"3217" 643.2 715.804419072465 568.025073655137 753.075197102261 548.5774518121
"3218" 643.4 687.405845602201 583.572540580593 721.684606116576 564.302275240092
"3219" 643.6 657.069973294761 591.322737549196 692.55260595267 581.397243693032
"3220" 643.8 620.972746100167 595.163402677422 659.314072931845 592.708307298972
"3221" 644 585.699355853685 597.480712346505 622.696362419321 597.543960507125
"3222" 644.2 545.940982560138 594.481667030718 585.634408231804 598.396739413388
"3223" 644.4 508.079079383548 591.835864901032 547.046287689184 598.155726987573
"3224" 644.6 472.29960302519 588.050260250166 509.361692383177 588.267646428549
"3225" 644.8 445.227505357335 573.583483694172 478.717744027252 587.755274140002
"3226" 645 437.035796163725 549.935974425313 449.371740493403 580.947291121648
"3227" 645.2 417.085927669243 531.750898566686 440.990008537345 571.335907468085
"3228" 645.4 397.853246346291 514.086732061729 424.87225430634 542.212651939757
"3229" 645.6 376.930435442293 488.179706405429 400.675974157378 517.144188856306
"3230" 645.8 356.701977029446 465.349926717519 381.319221704937 494.796908550117
"3231" 646 330.309058909298 445.692207395151 360.173111262299 470.766379287002
"3232" 646.2 331.119420041615 440.681863386987 352.728140688874 464.409050283716
"3233" 646.4 338.818733512659 429.386900980571 350.334014758284 462.833135973675
"3234" 646.6 350.283421742933 403.115722210878 342.604633895908 445.329140404838
"3235" 646.8 361.860364517959 375.072715383194 348.782112992563 411.506907013536
"3236" 647 373.65190206025 342.604463527159 359.839974946298 379.706275344528
"3237" 647.2 383.937034281998 313.35222034278 372.274149102808 349.387238821262
"3238" 647.4 396.603454696322 281.901607248773 382.106973895975 317.885820942384
"3239" 647.6 408.572423915249 248.852864454452 393.854284612474 286.282850056634
"3240" 647.8 422.666719411455 216.023298973194 405.352595778291 251.13461038489
"3241" 648 438.356494115238 183.002103265801 418.401376779691 218.231690290395
"3242" 648.2 453.059233632241 151.743452406412 437.363233184409 186.041951226748
"3243" 648.4 466.979801837297 118.448872813901 452.063101003284 154.460965991003
"3244" 648.6 457.394452852022 100.070497451544 457.413188525579 135.17053055871
"3245" 648.8 449.482572186133 97.2596153900894 456.622834326423 131.548585805657
"3246" 649 458.658720151298 98.6010315951891 455.392081826284 133.175176433506
"3247" 649.2 479.931244041196 98.5138249265702 456.049069290444 129.120802614313
"3248" 649.4 501.664086465227 97.3474612247281 465.111544884637 113.456563473886
"3249" 649.6 529.969003958227 91.9334831249045 492.663270601589 102.161877791649
"3250" 649.8 564.05037256161 93.2033138614061 526.407783028703 92.9630871895525
"3251" 650 598.18161118692 90.6690537857404 558.637697982425 91.2702746030928
"3252" 650.2 629.685757575678 86.6391209081875 588.969593131092 90.2685541063626
"3253" 650.4 663.579821559881 85.1836293286154 623.431255326135 85.5320086808249
"3254" 650.6 694.095479512506 77.2755621318807 655.907942536192 81.0876514618832
"3255" 650.8 718.525975751604 79.0852167891129 681.621560109963 76.7059695011968
"3256" 651 735.459528363501 96.4711242676855 700.838171774067 77.9770234869057
"3257" 651.2 754.341117361204 118.038675222138 726.050344075249 91.8389813186309
"3258" 651.4 779.552635084189 141.209465296615 750.248219321866 112.090434289394
"3259" 651.6 801.57656579579 164.321203603506 773.387774683313 135.324455838673
"3260" 651.8 824.363749242729 190.645069268332 799.443575292493 161.590201162194
"3261" 652 850.91618173358 216.036708962952 823.961672503101 186.053276061742
"3262" 652.2 875.213267930287 241.477000094686 849.085969425466 212.920895127586
"3263" 652.4 895.602520812403 270.381901141673 874.684894905532 238.561725996895
"3264" 652.6 915.951554021953 299.488050418602 896.951635068365 265.726473815929
"3265" 652.8 915.454223941373 329.65324627855 910.5541951382 290.484139229556
"3266" 653 899.393705403664 360.193743775749 917.708908451699 320.934377476262
"3267" 653.2 885.787810028808 388.385745143055 903.554283240646 352.307765212416
"3268" 653.4 870.370265230843 414.76248258493 886.959296130209 377.405963959207
"3269" 653.6 850.826589058647 442.919540137505 874.994108390039 411.324374574692
"3270" 653.8 828.047622323143 471.730863041502 853.678413990407 442.685121335328
"3271" 654 801.648545523356 496.612170416815 830.68193665536 470.137553809725
"3272" 654.2 767.901655700432 519.735495641084 803.293977554765 496.232621250191
"3273" 654.4 736.705321063655 534.090439705711 771.016450701091 519.248513480185
"3274" 654.6 701.500938843029 543.641862455923 738.218018759542 533.578111962904
"3275" 654.8 662.234453504383 550.275685169824 700.587976221654 544.541823091255
"3276" 655 623.724851151942 549.924896066228 663.855960611568 550.673039819563
"3277" 655.2 586.146387932708 543.455241576175 624.371760914924 553.085517795988
"3278" 655.4 550.79801244074 532.753275685883 586.028248615127 546.528022398146
"3279" 655.6 511.610490314921 519.917538109148 550.804463133848 533.411228548937
"3280" 655.8 474.04750681556 508.021519921729 511.568797253814 520.255435073195
"3281" 656 438.055333086368 490.347188909132 473.879656020304 508.57219425299
"3282" 656.2 413.682622413644 468.385282319473 440.271986944621 494.013380817961
"3283" 656.4 388.697904610288 444.187814640069 415.011318005245 471.798604377698
"3284" 656.6 363.630707763925 450.389104887778 399.491797194839 459.341498254338
"3285" 656.8 344.074355085062 464.558044357759 376.904880044492 453.325702332754
"3286" 657 344.340575274313 469.79814081887 370.192700056358 456.352482592864
"3287" 657.2 349.178881945136 464.192630249122 371.310697725033 459.013391658896
"3288" 657.4 356.287092153495 457.680434831334 376.259086642725 461.266513217395
"3289" 657.6 365.419455372738 443.601256352246 376.882823939139 465.466689334819
"3290" 657.8 373.065581088957 420.777346798219 369.713223199697 454.885542431653
"3291" 658 384.308942731536 391.773595828818 376.855458199194 429.367674256854
"3292" 658.2 394.659808424029 363.232752065045 382.141925363318 400.484873656543
"3293" 658.4 409.41317416744 331.601086073158 393.357533730139 365.796075122795
"3294" 658.6 425.741332336656 300.412155200325 406.215713693319 335.696189378218
"3295" 658.8 438.191335282916 268.727947008858 421.165534561811 303.874950538794
"3296" 659 453.519137457509 236.404431817197 435.435081951168 270.978988482908
"3297" 659.2 470.986960632364 209.921328853722 448.707900308505 241.468791419558
"3298" 659.4 487.025962581294 181.047253634882 464.087755598819 214.746418273435
"3299" 659.6 501.531810659983 151.825282812466 481.837690144969 186.056052774061
"3300" 659.8 518.534398815443 127.551027408445 496.085802340823 160.854834204584
"3301" 660 531.506376015272 102.594444747679 510.563246451741 135.34879561804
"3302" 660.2 529.151243305806 80.2585095617986 522.372346375778 118.415785385864
"3303" 660.4 531.784917455496 77.6184111878878 524.813110997557 114.5122406273
"3304" 660.6 547.824584320508 78.9746559491384 525.116498021732 108.214819123717
"3305" 660.8 560.707121225956 88.7032535571223 528.11295069379 99.2764363618535
"3306" 661 585.314167623754 100.566948671813 547.082654182355 93.9569339662842
"3307" 661.2 612.025338256854 112.884649914614 575.758538465553 95.6480030002686
"3308" 661.4 640.97938980868 130.33974023458 605.817943949096 109.307593677772
"3309" 661.6 665.896201923523 150.832884355879 633.408203374766 124.05193402028
"3310" 661.8 689.508920638956 173.587977220322 659.965754708896 144.689720231101
"3311" 662 711.088315521306 199.238812586577 685.9567065656 169.367474727713
"3312" 662.2 726.92941064211 229.457013175859 707.68212446551 193.14789675596
"3313" 662.4 733.506769243318 265.472708785294 726.786920603594 227.004774263572
"3314" 662.6 732.016671011336 304.89598312368 733.955697510989 264.122531686424
"3315" 662.8 725.305540545595 340.451459868194 733.564992227848 300.787400910942
"3316" 663 716.843583351816 375.935667510654 727.977280177517 338.346622568218
"3317" 663.2 705.771094455461 413.894182526496 717.489081410406 374.277827172044
"3318" 663.4 688.503276940072 447.03320769121 705.923789609138 411.608913930418
"3319" 663.6 670.036012902729 478.056346104756 690.641194453889 444.345041375739
"3320" 663.8 645.812110570646 508.496647233322 671.454440991632 478.413945663393
"3321" 664 619.863855160124 537.688987398196 648.493298541789 509.585907056634
"3322" 664.2 589.184683411482 561.607758701348 620.4217399367 530.776888641912
"3323" 664.4 558.726005112091 578.232592935709 592.138448069851 556.480801347603
"3324" 664.6 526.161200645809 596.216292066405 561.036669968652 577.659343987168
"3325" 664.8 498.000322457162 617.972513822331 529.705088319981 595.416095554855
"3326" 665 486.936998272915 627.529919923981 511.379243207419 606.399660439948
"3327" 665.2 481.658235239891 617.002537954101 509.034263534449 607.982646320287
"3328" 665.4 479.278474598368 602.240486993829 509.960717104313 606.886419159963
"3329" 665.6 472.137569351846 591.000060488541 506.136060607814 607.680769402433
"3330" 665.8 459.107276336035 572.685742886724 491.739263239863 598.835543196447
"3331" 666 445.025461722687 551.997791388708 468.342705221628 583.005988021235
"3332" 666.2 427.793123724275 524.721453277319 448.51366802711 558.318860317736
"3333" 666.4 409.958293469019 496.612900000418 430.877906692698 528.17837820728
"3334" 666.6 394.431425943133 466.888351160739 412.18987389314 501.599476430191
"3335" 666.8 381.043805559519 432.819121961139 392.42826744408 470.783787183947
"3336" 667 362.325486704245 401.151875099189 381.075682252128 435.814651911856
"3337" 667.2 343.463398524707 368.883219729006 362.617246771809 403.27890245357
"3338" 667.4 329.987768018735 334.789569033536 343.247024621552 372.003567581831
"3339" 667.6 330.451875924712 302.516083958752 328.942247081938 338.509694154712
"3340" 667.8 344.305452975132 273.863707572351 329.658985306559 308.967487882868
"3341" 668 363.710747727764 243.292985765194 341.82605422215 276.733134918353
"3342" 668.2 384.754309493606 215.748345197487 360.713675617876 247.421603342835
"3343" 668.4 409.167770855551 184.618696475352 380.781217863427 214.761009651754
"3344" 668.6 428.460745391396 158.536173423954 408.773659517689 192.297203547061
"3345" 668.8 446.169170241872 128.713379487683 427.716285645612 164.075172477916
"3346" 669 471.816219082908 104.836884711341 441.840221577529 131.25301331656
"3347" 669.2 497.752717232386 84.7765068910204 466.881058192546 105.166789377736
"3348" 669.4 523.559111327224 68.9990140499409 491.507515976287 87.435790152848
"3349" 669.6 545.950455465361 71.6855212246107 510.66604935552 77.4500933567351
"3350" 669.8 569.407235326361 78.4421511487538 532.663881810694 73.7986054597584
"3351" 670 601.158673061212 83.3916848646406 558.881897814147 75.5608487736653
"3352" 670.2 629.461290137991 89.1837456567835 593.157395370239 77.8644043942628
"3353" 670.4 659.220928923747 95.451562344368 619.589040014214 85.4678614248724
"3354" 670.6 690.272942918722 106.244734546076 651.767509211494 98.1204134980452
"3355" 670.8 723.19258223909 117.878566370018 685.502246221095 105.293719203347
"3356" 671 753.527108753604 134.053186501927 718.887451261374 116.739431764488
"3357" 671.2 781.240854313192 156.123942636994 747.989958728493 132.048412447003
"3358" 671.4 807.977564851313 177.528636896903 780.16885245143 149.636549155083
"3359" 671.6 833.396177404923 204.242403405048 805.490636083634 176.808970046897
"3360" 671.8 853.304548388579 232.64543830506 829.743924240426 199.983655071745
"3361" 672 867.16348303706 266.53374618344 853.025615753562 228.949259401132
"3362" 672.2 873.573118118843 301.860060542615 866.992560232849 261.934838816328
"3363" 672.4 877.647192930346 337.608566631934 875.612994652068 298.43233328027
"3364" 672.6 879.371207532464 377.195653534468 877.789566877084 333.812727088433
"3365" 672.8 878.61182338883 411.57524101464 881.786081101271 370.960194767618
"3366" 673 867.821528699331 448.987541686883 886.244055652144 414.409535629707
"3367" 673.2 850.828361885778 484.226303049181 866.9435395328 445.315301534875
"3368" 673.4 831.905352201891 518.822048211237 848.971610463285 482.934084919171
"3369" 673.6 812.100481702157 551.189284718241 833.317990757194 515.159664259819
"3370" 673.8 786.713151388709 578.787274597965 813.446195657404 548.462453653361
"3371" 674 754.509558762298 593.916125940492 790.702178237572 576.622288071689
"3372" 674.2 719.728675979596 610.574711417746 757.888846341814 595.526989463499
"3373" 674.4 685.507553665982 623.29169590914 722.598206727658 608.931686081207
"3374" 674.6 652.941557010017 634.429774286101 688.002792216352 622.174929609529
"3375" 674.8 616.313425804719 640.672044801698 653.872157680252 633.266354680456
"3376" 675 580.503086119034 643.992232757685 618.748954229977 640.200013693562
"3377" 675.2 547.237619540112 641.502588749012 585.797387243178 645.86333063359
"3378" 675.4 514.916011961614 641.578099224642 549.189192343647 645.418394139931
"3379" 675.6 512.471731013026 637.644403703525 545.366885436885 643.754657313285
"3380" 675.8 506.101894708527 625.147468312134 541.938082592168 642.896510897409
"3381" 676 498.415800171968 607.996750115901 520.775397628703 636.640240802805
"3382" 676.2 486.343234299186 580.997832624188 505.716238141567 615.674160677893
"3383" 676.4 471.335909214015 548.182336419838 487.435165548979 585.009351478623
"3384" 676.6 463.068451393532 514.280873396988 470.914069892825 551.100393306207
"3385" 676.8 452.636379395249 477.009780310963 461.663974094682 514.941330738533
"3386" 677 447.012901523351 439.256401255487 451.430966858299 480.625158456857
"3387" 677.2 442.275587861683 406.077157720968 447.710020650873 443.656640939518
"3388" 677.4 441.458065096607 371.574445288357 444.890340902776 410.22068034109
"3389" 677.6 437.346130591078 334.479090987898 440.069855094144 373.667137881576
"3390" 677.8 439.87292503458 300.694096352534 436.78282483364 340.194064383822
"3391" 678 439.937990982772 264.810294223595 438.095133262393 304.544784105373
"3392" 678.2 442.659079422572 226.381317225099 436.298017872378 267.800372833168
"3393" 678.4 443.87827247565 193.535406795472 439.970380205024 233.101297348873
"3394" 678.6 449.935859576248 160.48731373113 443.102194510047 199.488716969924
"3395" 678.8 452.35359991122 126.294912433087 444.718449936187 165.206845908007
"3396" 679 447.585939264756 104.085680799723 448.667053115084 141.1022975445
"3397" 679.2 457.234623386973 103.063990303815 447.969034203175 137.153672148033
"3398" 679.4 474.945311802218 105.372597961695 449.361079197136 129.427230385759
"3399" 679.6 491.029787425297 113.43487285695 456.325715961733 121.778589855503
"3400" 679.8 521.067164980085 120.045438171092 481.882951019899 114.13917340228
"3401" 680 552.259438499629 126.822554621149 512.581198057818 119.797518649596
"3402" 680.2 584.219426823278 137.257737554821 542.88908326495 124.966093468297
"3403" 680.4 613.057207435635 148.586504053747 576.660644022562 134.550807873465
"3404" 680.6 641.967278658882 169.633832248288 608.347819988269 146.593544106983
"3405" 680.8 672.445087296939 190.133829945845 638.326559119374 163.652027097103
"3406" 681 696.998470919122 211.847788912473 667.359676380968 184.391443205947
"3407" 681.2 715.693038585576 238.455229641085 694.668214156985 206.19875275187
"3408" 681.4 733.094878832691 269.292051750668 713.667897640815 233.550824778035
"3409" 681.6 749.307184611701 296.915961579339 732.194876882512 263.000427539628
"3410" 681.8 764.911458295245 331.541568319411 748.980698462986 291.626604475621
"3411" 682 776.473715179047 365.767487872042 765.508251532878 328.343522931382
"3412" 682.2 787.260753658744 401.615241134665 779.125364247839 364.105421718299
"3413" 682.4 789.535549133582 438.312563302092 788.726407739916 398.302714261097
"3414" 682.6 784.671868669551 473.050586277708 791.301411360467 433.551593035974
"3415" 682.8 776.186247196235 511.46903354845 790.86283716506 475.037333623051
"3416" 683 769.721938008551 548.243828811026 773.158583811979 509.578071378198
"3417" 683.2 753.743892786514 581.969856945999 766.641208208716 543.344490861322
"3418" 683.4 737.385488503065 616.762277189837 757.658999169092 580.231651795615
"3419" 683.6 723.888951497749 639.238038058474 736.589867466462 609.706293106687
"3420" 683.8 699.044611590418 640.503875429778 730.197393516076 619.129925156674
"3421" 684 664.072790145143 646.914555661447 716.13576125905 648.437087607175
"3422" 684.2 643.651026395435 646.184750733113 707.295081967046 662.5606557384
"3423" 684.4 636.917159833083 643.316568053153 704.351351346676 663.219594610088
"3424" 684.6 636.073964502 641.9733727815 703.352941176134 664.204152250431
"3425" 684.8 635.135542171614 641.147590361623 705.298611110858 660.291666667318
"3426" 685 635.88921423506 639.478134536675 695.807971597582 655.579710242245
"3427" 685.2 636.061217301258 636.475664738113 670.458313635456 648.22149687663
"3428" 685.4 616.613531465119 632.790473455186 654.184875274563 641.607188886599
"3429" 685.6 588.406448794216 625.267452178769 625.458998785581 635.253376583277
"3430" 685.8 558.44107978777 610.977483022654 591.937323835888 628.131455629875
"3431" 686 528.254285850769 596.198266140183 562.000509561858 615.709619279764
"3432" 686.2 499.066515325055 577.199565417611 530.487184585832 599.831442275361
"3433" 686.4 474.087507738693 551.355943412517 501.173149607376 580.913843690949
"3434" 686.6 448.705368532051 522.596598273867 472.810870959028 554.091970664957
"3435" 686.8 427.650186832598 488.878102275151 448.295659494014 524.457883099722
"3436" 687 408.525650617929 455.495766725724 426.206722405617 490.792398149411
"3437" 687.2 391.577954237881 420.007697705656 408.540133901728 454.545088682241
"3438" 687.4 381.153253050464 378.408950346004 390.312423494964 419.135586266013
"3439" 687.6 373.91819137371 339.423617171773 379.995483444231 377.875425459779
"3440" 687.8 371.989088945101 298.377804084084 372.032587873736 339.493456332133
"3441" 688 373.250985394868 258.200100108593 371.734933842246 297.6031947232
"3442" 688.2 372.57248723267 222.333649729112 371.576746132749 261.540649379002
"3443" 688.4 359.32772074778 191.887866173653 372.096486916933 228.02449910789
"3444" 688.6 370.374603510911 182.076089327581 369.766133980782 218.074856296601
"3445" 688.8 389.881019649281 177.420000918051 369.214509270177 207.388385368419
"3446" 689 414.916236665387 170.572575590492 380.236720347575 190.219052229716
"3447" 689.2 445.319500126935 157.897847916593 409.062094585753 175.000737593347
"3448" 689.4 479.489771459043 149.042797702955 440.432902506207 159.015502561494
"3449" 689.6 515.232058344283 144.937449690488 475.431886030857 149.407757360795
"3450" 689.8 553.738065581903 141.969919882567 514.313611882637 140.921909513825
"3451" 690 590.750716793052 138.217761330921 548.628689662466 139.642802795811
"3452" 690.2 629.905594250111 140.408497996898 588.476175120402 137.155404448847
"3453" 690.4 666.213131370614 144.297867919046 626.830673741875 138.844785828258
"3454" 690.6 705.555472537114 151.784197528807 665.713692336358 141.305702824672
"3455" 690.8 737.18917320433 159.07032183825 699.284651471944 149.443154717048
"3456" 691 772.780984765122 174.530177867674 735.05235964356 157.331885384123
"3457" 691.2 807.927463825601 188.197498618574 772.14514466455 172.028210243457
"3458" 691.4 838.85733555887 203.91244184107 805.343625268738 184.607623294468
"3459" 691.6 865.125326251952 221.308505564841 833.684175775078 198.693328569089
"3460" 691.8 894.518282406265 245.954620057964 862.660779030542 218.529075728061
"3461" 692 912.280026805391 268.054659802036 888.396634803364 243.153125651712
"3462" 692.2 907.768618992893 290.678030573774 897.152766103154 256.889448172213
"3463" 692.4 899.696719541762 323.424237406254 905.491526004041 282.294963897582
"3464" 692.6 892.896518210189 355.177909187657 900.863398325377 316.73218144667
"3465" 692.8 881.194587530681 389.017004909822 894.645564331423 351.013861619358
"3466" 693 867.191008590793 421.606118826604 884.137132715033 385.097985300045
"3467" 693.2 855.163815658727 454.783097153687 869.948971210263 415.086600001521
"3468" 693.4 844.960757770016 488.05075300791 857.332142124639 449.047018416416
"3469" 693.6 827.230752621583 517.441190091952 847.680585403424 482.513448073574
"3470" 693.8 803.663772044604 547.962892573772 828.119836896253 515.069259808759
"3471" 694 782.550143849296 579.904906363639 806.840716573191 548.456556499111
"3472" 694.2 759.408813471529 611.947202723265 782.782440857221 579.529991875952
"3473" 694.4 732.511896321911 635.064286013221 761.40791276595 607.494620853255
"3474" 694.6 701.837101717839 651.777852419506 736.493011083457 631.637579311543
"3475" 694.8 681.582245847994 648.532587970025 714.861410782911 646.18126120789
"3476" 695 672.588267624434 641.806031535336 707.155601797109 647.287145333596
"3477" 695.2 647.196497614329 630.848720203988 681.641264718486 645.973371784199
"3478" 695.4 619.643486844294 612.965870698594 650.429254712947 631.665962972239
"3479" 695.6 590.489817899692 588.613232579569 619.510810760241 614.171779290614
"3480" 695.8 571.494907221934 563.849967987055 593.658270897918 595.858496751658
"3481" 696 554.12569470208 532.295387097891 574.628002025116 565.519995937126
"3482" 696.2 544.08244568268 496.20394713574 551.764744848536 532.347544845456
"3483" 696.4 536.214120052861 459.355924043187 542.000736574899 496.707004530846
"3484" 696.6 534.9331836883 421.308969916483 534.222386734231 460.113192259983
"3485" 696.8 536.283280390739 381.969063935377 533.50178981749 421.163152717852
"3486" 697 549.177166467008 347.908174975345 535.785494329682 384.232925046274
"3487" 697.2 562.39802687382 315.023935788186 546.39640368857 350.169855715333
"3488" 697.4 577.574876245911 282.275316822543 561.92582348766 317.04822485793
"3489" 697.6 599.635455265176 246.601212097339 576.047656387355 282.1287487423
"3490" 697.8 618.377034356812 214.915926947832 599.156723013953 248.592808838504
"3491" 698 635.795892155383 181.135570329087 624.770478315542 216.669618221761
"3492" 698.2 648.878830001339 148.859781012362 634.988888133334 184.466598925772
"3493" 698.4 669.801507884705 122.304397933653 647.10067590845 152.26220673478
"3494" 698.6 691.423560152442 101.574886708003 664.695180909279 126.035405886982
"3495" 698.8 705.590407275322 75.6874643947912 684.536614133209 106.435211696556
"3496" 699 710.817361891898 77.7319717011922 689.028902492805 102.676608851858
"3497" 699.2 719.546961229592 87.0263043502781 690.714504691695 101.049375835097
"3498" 699.4 723.325195516864 102.443981334184 690.659154827121 103.204112612521
"3499" 699.6 732.699079807254 124.830001187653 699.152413300527 101.599709087623
"3500" 699.8 738.987776095057 143.132900359012 715.662522300874 113.330189438647
"3501" 700 742.536577292637 166.501035020268 730.940586814515 130.972850720647
"3502" 700.2 748.316348053285 199.017124758903 741.899753205919 159.359900950715
"3503" 700.4 747.098810890798 233.715578400612 746.563658260647 193.636528496287
"3504" 700.6 739.842198016678 266.400526279804 748.357850406357 228.865023997381
"3505" 700.8 731.398033435991 302.016586271818 743.206196688954 264.367088661292
"3506" 701 713.956400701673 335.756064286709 734.82597941783 299.713999007846
"3507" 701.2 694.958884295887 368.463673209823 712.809158792246 328.807123943707
"3508" 701.4 673.180221398568 395.104562262359 690.685625325258 360.651280524007
"3509" 701.6 646.495085945112 417.000902774359 675.829475683081 390.848440393885
"3510" 701.8 611.997728342533 433.642883878054 647.077100376699 419.465340347815
"3511" 702 572.593864787417 442.368086641981 610.752648073252 434.665113063918
"3512" 702.2 533.241334389514 450.040405538923 570.289832867601 443.483040348723
"3513" 702.4 489.912174635449 457.051857325332 530.234192566131 454.355361899453
"3514" 702.6 451.017328870215 460.408240631609 491.258983953649 454.896253572737
"3515" 702.8 411.811292859411 462.402770954613 452.399344360546 463.6473935391
"3516" 703 378.175260555226 457.748984658006 415.328903362872 463.316641144083
"3517" 703.2 359.788361498052 442.245513086561 390.75327967938 459.498561022572
"3518" 703.4 361.963126654757 427.168168559914 381.937860342198 454.950731456928
"3519" 703.6 349.022829986281 422.980391458632 377.617940558279 449.695784036932
"3520" 703.8 325.259440405178 428.293748614362 360.685098062351 435.198570509494
"3521" 704 327.51152781526 428.473042435927 360.782790443569 435.302717985352
"3522" 704.2 333.407642137766 422.382620315357 360.394982856446 436.777788790922
"3523" 704.4 343.867177809286 409.998465515251 361.998894144182 437.646574672646
"3524" 704.6 353.37779388164 391.686966984098 357.581347946556 432.723623418189
"3525" 704.8 360.168373069644 366.73100357359 355.086035976649 406.593721313511
"3526" 705 363.834162344805 338.151624819489 357.651873391866 376.986999565968
"3527" 705.2 377.273625345288 309.472235137823 363.339084341214 346.782713865211
"3528" 705.4 390.43990123737 279.470056207337 373.913485509566 314.786474846575
"3529" 705.6 405.715600667078 249.042246578882 387.884678584216 283.591518358714
"3530" 705.8 423.60272564547 225.182258016811 401.740082797946 255.125127539838
"3531" 706 438.013143003005 198.787760531585 417.242662492001 233.099425290197
"3532" 706.2 459.084743487926 170.948628401313 435.105622894997 202.148356245605
"3533" 706.4 480.733858903367 141.135636142221 454.887654203409 170.490939251046
"3534" 706.6 503.743944002404 115.953518755758 475.328705162202 143.001167300766
"3535" 706.8 524.146693741494 91.6963182403888 498.768782909579 119.144585977703
"3536" 707 542.879598816553 73.6459771435384 516.315926232691 97.5080683799659
"3537" 707.2 568.299295253154 75.4948528768146 530.946400345872 79.2021683673491
"3538" 707.4 590.926899021542 86.5618556902967 548.4014564089 78.5654862592543
"3539" 707.6 616.171716417365 99.9030611922919 579.346345315915 83.1218909125491
"3540" 707.8 643.512908660083 119.592167790456 614.797431854514 94.1980971989135
"3541" 708 671.314126119592 143.257758027294 638.011941677254 117.116157590771
"3542" 708.2 698.582811779493 167.821278881151 668.451426640268 137.956321505527
"3543" 708.4 720.900167651648 196.882907498345 698.066286688913 164.048363790166
"3544" 708.6 741.512970176394 226.586772715454 719.541620128221 193.550796136013
"3545" 708.8 757.656266191973 263.742794919629 742.606102603057 225.947042436193
"3546" 709 763.000841726547 301.406472005024 757.624076151944 260.883011697277
"3547" 709.2 767.286317823852 340.105839064879 765.992271564032 299.731885678119
"3548" 709.4 766.323820600211 379.565095662904 769.639398481771 339.160712261336
"3549" 709.6 762.03476611912 417.896239878131 770.560859568711 378.390796791137
"3550" 709.8 752.2059414441 458.11378517088 761.684018379747 418.477329037845
"3551" 710 732.935771418029 490.097687757765 752.593124673076 454.543377555465
"3552" 710.2 708.241923841553 520.561785377402 733.245665401515 490.122372468347
"3553" 710.4 685.501057448521 550.940859280428 709.961704349377 518.641668218728
"3554" 710.6 660.758338888715 578.331187707574 687.482969687287 548.509326289068
"3555" 710.8 630.87746850473 597.919435074513 663.609098779396 574.945615460053
"3556" 711 598.424250987028 612.726226719426 634.395434345751 597.483233380546
"3557" 711.2 565.668411810336 627.263074410383 601.542635753609 613.821326013882
"3558" 711.4 541.334366897583 647.483101109839 571.498193533577 627.163969126819
"3559" 711.6 537.064532736066 653.78213298742 560.108303758991 634.38267594998
"3560" 711.8 521.883652583931 644.754289953432 556.319905145573 633.851537769526
"3561" 712 517.590493607045 626.473526101885 548.343111467882 640.002898567142
"3562" 712.2 508.5303714939 605.495750639295 520.32454374648 641.88533186955
"3563" 712.4 508.498593210428 599.507051308296 500.379865245202 622.957790350199
"3564" 712.6 506.771513353116 587.071216617211 472.924342105263 599.371710526316
"3565" 712.8 501.459999999999 569.022857142854 447.595667870048 600.028880866423
"3566" 713 502.744117647059 557.752941176471 445.401337792642 602.491638795987
"3567" 713.2 505.434250764526 556.082568807339 452.382456140351 597.442105263158
"3568" 713.4 506.083094555973 554.977077364151 465.056537103214 592.487632507731
"3569" 713.6 507.614685712951 556.6263908917 489.623780250883 586.997316599006
"3570" 713.8 510.030360408479 549.531579144718 502.761187323874 580.939410899491
"3571" 714 509.674476979407 525.999489036383 509.382812743669 564.598690448151
"3572" 714.2 514.078391126623 494.011901254565 507.715485294492 532.28050365847
"3573" 714.4 525.312435174122 463.953605225368 512.197686855004 500.387464836913
"3574" 714.6 538.818127887012 430.594540804555 524.748622048975 466.980165404191
"3575" 714.8 560.091850604594 397.227036495615 537.668774997626 430.5260924996
"3576" 715 587.970792466062 371.807896863763 559.67573794265 398.031929981128
"3577" 715.2 619.361929737061 349.056089250048 587.644421637841 371.778269436749
"3578" 715.4 648.300696166586 323.405248019723 620.848900042825 349.265084429497
"3579" 715.6 681.829854700772 304.043130772127 648.774254383937 323.22957227233
"3580" 715.8 716.62798550811 288.405442093515 680.538346570176 301.945017841868
"3581" 716 749.692394160259 269.247950103697 717.331107564463 288.200489839683
"3582" 716.2 775.996093534968 244.11003173871 748.25914999238 268.619281745105
"3583" 716.4 797.477329175953 215.150274082712 773.715162147052 243.003331892094
"3584" 716.6 823.642634122163 188.724881171557 798.257730252111 216.202206426592
"3585" 716.8 846.397405914031 160.51220223478 822.709045282974 188.042797975027
"3586" 717 853.338269561126 165.297297797864 827.764393959785 179.189880967387
"3587" 717.2 863.429035402105 178.223623058214 830.686173330015 179.809416870462
"3588" 717.4 879.080242170005 194.82513749124 840.842668471744 179.737685799095
"3589" 717.6 884.789935353493 210.137750982212 856.945323891537 192.289234090558
"3590" 717.8 887.555929365977 233.027251968102 868.747286612165 201.757654656302
"3591" 718 892.105121582599 266.637784861963 891.497163967531 227.044922204839
"3592" 718.2 901.466168663712 300.735183145476 891.085774913331 260.964937247295
"3593" 718.4 910.034973653693 332.965060104221 900.081509939991 296.252001074036
"3594" 718.6 915.255596271787 364.256843258713 908.824041198744 327.759550308607
"3595" 718.8 916.613132925744 393.748401661439 913.322824551755 355.499253392108
"3596" 719 900.947844570829 419.196492045208 917.343166922263 383.035834771641
"3597" 719.2 879.55034251996 437.175261847292 906.172461690243 411.93106415155
"3598" 719.4 854.108478984875 458.487337496268 879.820044572117 432.324078612152
"3599" 719.6 828.72264631532 481.394146440125 857.355338532438 456.513714741288
"3600" 719.8 795.879138241136 498.300340943977 831.793007048468 480.963077415727
"3601" 720 764.577972504212 511.174138660066 798.181120718844 497.762892361883
"3602" 720.2 730.567359359733 523.082656516194 767.18969112922 511.80326367808
"3603" 720.4 695.068319711651 526.664303607391 732.1718417619 522.224471944133
"3604" 720.6 661.456458575422 521.546090125395 696.617866042103 530.758903617688
"3605" 720.8 628.781642754912 509.305181921341 667.474464776315 517.916281622015
"3606" 721 596.518222283359 497.114917024402 631.523950460131 509.001359453215
"3607" 721.2 563.378361418323 476.652259106112 595.905941017166 497.412446501665
"3608" 721.4 533.227864712116 453.20641416372 561.474549969897 479.308257517088
"3609" 721.6 511.260656046622 424.718104498778 534.482436205374 456.750167788716
"3610" 721.8 493.488825110031 391.188254027294 517.793309948752 423.564366551111
"3611" 722 482.383637761608 356.314967309099 493.533801450786 394.917274363372
"3612" 722.2 470.94224951049 320.05402426938 481.304114085619 358.294573200931
"3613" 722.4 461.469315209303 282.128619227058 468.354891359827 320.014114926379
"3614" 722.6 458.252826136126 238.435638221835 458.647943861741 280.9477621251
"3615" 722.8 453.136466162752 201.129494781332 456.211606540488 239.555277890623
"3616" 723 442.528006748897 166.766372841673 453.744002522907 203.86332617859
"3617" 723.2 427.869793198989 139.944085259029 444.544870136557 173.310009522729
"3618" 723.4 414.611592390679 135.965995734086 438.125491258831 160.418624005705
"3619" 723.6 426.754087497972 133.779310505978 440.070892679022 160.291552425131
"3620" 723.8 443.577694786473 130.125489711076 440.774374459819 159.882160955098
"3621" 724 463.318921507416 128.936619705053 443.01240349827 157.432465798441
"3622" 724.2 487.339865787442 130.932090259803 453.884378116023 146.837934851711
"3623" 724.4 520.339043666615 135.471073815297 479.0741020023 132.885989889535
"3624" 724.6 545.90928422183 142.260287852105 507.866509164103 135.332738011051
"3625" 724.8 577.141375867636 146.564236715892 538.002844835346 141.998706772777
"3626" 725 607.436100710856 153.305970624542 569.55951701947 144.898449067647
"3627" 725.2 638.381242110102 162.940498116554 600.856852451067 151.683288076835
"3628" 725.4 668.300687399401 175.094343361625 631.651282952065 159.16723844701
"3629" 725.6 696.453972978431 193.192767020328 663.396484260119 171.257614189796
"3630" 725.8 729.678852228124 211.530359746967 697.608894626278 189.917151990001
"3631" 726 761.370634839354 226.158612401281 725.708616856981 208.382695785257
"3632" 726.2 792.228218114612 241.514820316793 757.9846169534 223.301127498243
"3633" 726.4 802.182452797673 260.635815483522 778.980462249956 233.566421703616
"3634" 726.6 794.285552292972 280.465839459174 792.54730567526 244.423390927225
"3635" 726.8 775.2278002117 305.927026335226 790.517929977317 263.887640963435
"3636" 727 755.096326628101 320.638055452246 784.223609009634 300.93726575584
"3637" 727.2 726.986398280839 327.166562028665 760.578771253682 313.840383404097
"3638" 727.4 691.778912513347 335.392222307511 729.419330332049 326.291080834919
"3639" 727.6 656.202556366857 336.818054558298 694.751652023896 334.990169755317
"3640" 727.8 624.327610641277 326.602160143049 660.68294201698 337.169137506354
"3641" 728 588.604807235116 310.858338545456 622.715506282574 329.048736757897
"3642" 728.2 559.425606963983 292.286975290887 594.594089528777 313.36406120206
"3643" 728.4 536.284040117715 264.051969191283 561.841057016119 293.196977833019
"3644" 728.6 516.165079817504 233.283129932878 537.408432832668 265.776285408976
"3645" 728.8 502.138825077675 200.79438178686 515.615865305936 237.091058487626
"3646" 729 492.14302049632 168.316642722401 502.482476291134 205.246250371509
"3647" 729.2 483.055095217511 131.831729156669 492.255299240211 170.110602291705
"3648" 729.4 476.351924995383 99.6198814271023 481.250811765877 136.633025030831
"3649" 729.6 480.645583776357 93.8178755171266 476.482469841154 123.401811182017
"3650" 729.8 496.737574432066 94.5175009082833 479.084045158889 122.605190798967
"3651" 730 515.916401415386 82.0640946594592 484.846647713744 110.898464119938
"3652" 730.2 518.294828372495 68.9656929936917 499.962680987334 100.602470940204
"3653" 730.4 517.467242496086 68.8304126824942 505.032731038192 101.506216507433
"3654" 730.6 511.717258228644 72.6411242979989 505.32397618646 104.667098375569
"3655" 730.8 504.486941864687 73.4331749043078 505.168268935416 105.751726694006
"3656" 731 498.753972544308 79.4089717969628 505.198600990016 107.32001502994
"3657" 731.2 486.606735487346 82.2965345049779 504.0561401435 109.690102548793
"3658" 731.4 474.031956328826 81.9369733806592 502.18967716077 103.830382202483
"3659" 731.6 463.975804740635 92.3274730021257 498.811404185538 100.283835176707
"3660" 731.8 442.041831926825 99.3796547720898 483.009867448744 95.9159798571746
"3661" 732 436.257701589674 105.063162193138 473.316276360777 99.9127060626122
"3662" 732.2 437.037225295812 112.797305831923 471.921402503896 101.717640421144
"3663" 732.4 421.159869865711 125.008310404797 462.919248505942 106.689793789943
"3664" 732.6 406.863083152073 129.679766088744 439.926481603091 117.304100280626
"3665" 732.8 413.847903198103 133.980445567081 439.774476419134 117.286204176062
"3666" 733 409.829183868062 149.354243409319 437.448066152045 119.521465746547
"3667" 733.2 397.484537475336 168.021170331002 427.58278959844 131.365119203365
"3668" 733.4 383.321667969978 178.853379746807 411.98580609008 153.643055842397
"3669" 733.6 361.671141284417 183.084092044206 397.638551370445 169.428884898135
"3670" 733.8 366.208446642374 181.084242813734 397.316005266005 173.210496356387
"3671" 734 365.471645637494 182.786703860182 398.505488819148 172.413115392168
"3672" 734.2 351.174703276546 195.556117078489 389.16125324488 178.846386661404
"3673" 734.4 341.279696860381 207.515545352004 375.202439363458 188.370157002567
"3674" 734.6 331.701637266571 226.749733670793 361.534549880754 200.266183237163
"3675" 734.8 322.442929090394 240.370848325164 351.01740763954 215.041758851176
"3676" 735 314.737819578035 267.711270708885 339.72717897775 230.232140751527
"3677" 735.2 307.185476488734 283.269779645685 330.61563209596 251.745824997232
"3678" 735.4 311.679218657033 287.395645826302 330.046806700687 254.896354186469
"3679" 735.6 311.375170868486 303.243189942243 326.725949726292 265.291958933827
"3680" 735.8 300.236408300263 327.900216497684 319.465043624059 291.599134481524
"3681" 736 305.037486792477 343.005703093336 316.730233686796 306.511440740532
"3682" 736.2 306.665314541516 367.26972455931 312.331993627719 326.854689855519
"3683" 736.4 303.870888043605 391.828620356795 312.33624968325 351.654351710004
"3684" 736.6 307.971525016663 410.82788541809 311.48509867168 372.803914880633
"3685" 736.8 312.015664481863 438.270784912696 310.943747599258 398.602872687436
"3686" 737 322.707641480706 452.265889949687 313.557310722158 413.64282495144
"3687" 737.2 332.082943494021 472.564033876215 319.57366573385 431.760247470897
"3688" 737.4 336.342864062405 494.842413865259 329.026563452108 456.359059269009
"3689" 737.6 344.19859377746 520.038062542936 337.053592950583 480.063500874778
"3690" 737.8 347.129400321644 524.483332722588 339.731229474916 490.444527140244
"3691" 738 351.119497526024 522.119944208728 340.264139686765 489.827536063258
"3692" 738.2 366.308209006891 531.026072681172 342.409079052676 495.120359820788
"3693" 738.4 377.510701583617 550.710595411868 356.118063698325 513.343234357516
"3694" 738.6 380.717514045763 567.748962052442 371.106726275866 533.68558719604
"3695" 738.8 379.984718061869 563.14461805986 372.419102343605 532.53090085776
"3696" 739 381.051397799516 559.219836972309 372.316600165307 530.892944154388
"3697" 739.2 388.538177133071 559.390994853696 372.062852868969 531.992575813402
"3698" 739.4 397.262601767473 555.234602392802 371.819728313927 530.940297931177
"3699" 739.6 407.788429166319 552.66546097053 374.527915537679 537.34343321519
"3700" 739.8 426.523603733748 550.379591560491 387.740854209715 546.100625991372
"3701" 740 448.970070813009 552.435211272029 409.42710343777 546.659872641946
"3702" 740.2 464.558289393276 560.394151812658 427.43221547361 545.514130443947
"3703" 740.4 483.317885729535 570.687590173764 447.516396735124 550.601430071934
"3704" 740.6 507.553663850146 582.567921947734 471.524430960407 560.843195314895
"3705" 740.8 527.851201419241 598.104808443201 496.283114473547 573.879086482848
"3706" 741 541.890872021785 621.399356515219 520.646029340477 590.51278969355
"3707" 741.2 557.26263617252 646.114010970947 538.89878803555 612.23177416082
"3708" 741.4 569.481773137736 660.218055516464 550.416199475453 632.606302533661
"3709" 741.6 571.941971110226 653.731458432232 548.214553141955 632.403140680594
"3710" 741.8 584.867877495452 642.524320227542 548.503287199865 633.74208861475
"3711" 742 604.756272579922 628.3265449661 560.528226384889 636.284469578107
"3712" 742.2 624.789317902246 616.133491539538 587.970409892239 629.925265729373
"3713" 742.4 650.487870383439 603.738102707009 615.090090944812 618.069475086751
"3714" 742.6 673.593591410634 586.275077770138 640.875346409652 606.522273575623
"3715" 742.8 686.8673921018 563.226954236775 661.776909937686 592.022402572336
"3716" 743 699.956970763413 537.412816019225 678.981485860615 570.703359737646
"3717" 743.2 721.563383539576 512.425958246853 694.096895625285 544.340864814582
"3718" 743.4 739.599591476657 486.031624181227 715.446497420423 516.117142032969
"3719" 743.6 752.027945104817 457.240368593134 732.976467457803 493.469736714315
"3720" 743.8 764.782232922142 426.816358824145 746.116390977679 462.9047118988
"3721" 744 772.633482987318 397.914064157886 759.650867532543 432.483804477516
"3722" 744.2 784.987485001733 369.798521616853 768.811215395985 406.734593752675
"3723" 744.4 791.70930369162 338.577688661325 777.498328217542 377.009495263689
"3724" 744.6 797.523312008005 307.734444017709 786.646556692054 344.681771685569
"3725" 744.8 804.97850436025 277.638057254658 794.437349101531 316.996047782429
"3726" 745 811.552857337442 248.143758602651 802.26366555429 285.445284071627
"3727" 745.2 813.387815358327 214.639695781203 808.280457801009 253.193242535497
"3728" 745.4 813.319950640923 185.128613916776 811.06424148718 223.556703442976
"3729" 745.6 820.21048135608 152.850337555012 811.207369056122 190.931755395552
"3730" 745.8 818.744551105335 125.150600769545 813.989383484295 162.743218858003
"3731" 746 820.341693040401 128.215924774733 818.824834074786 156.945363989422
"3732" 746.2 827.820030851524 136.136700958648 819.984463260059 157.967754758272
"3733" 746.4 835.256255025427 146.472381173952 819.665432058859 161.551011034156
"3734" 746.6 849.758676334267 158.974596977848 821.153279891141 164.813473705401
"3735" 746.8 864.375952494092 176.760462243465 825.026950289247 164.13110035358
"3736" 747 873.122032106883 189.841354212072 838.859787299494 168.036563950619
"3737" 747.2 881.486004114566 206.040465261177 857.380217626019 178.432575342206
"3738" 747.4 896.303249592011 228.147406766099 873.591766238122 196.556006209589
"3739" 747.6 904.975094778485 254.863961004046 889.429772706511 219.293600631482
"3740" 747.8 918.476547070108 281.850186460623 903.393796791123 244.908258902925
"3741" 748 925.146848109796 306.25592183773 913.141099238574 269.781199646181
"3742" 748.2 921.706231467337 333.345512825258 921.362389908941 293.187128885656
"3743" 748.4 914.231774157387 364.772527540834 921.345677622227 323.767456669456
"3744" 748.6 909.694105407074 394.925697344934 917.001810387144 355.312455141376
"3745" 748.8 904.078857030352 422.806951785818 911.573329222463 383.415371223608
"3746" 749 902.791450542878 448.905160017907 905.984177037082 410.832797985235
"3747" 749.2 899.669196469236 481.289903418991 902.240438388255 441.436536446929
"3748" 749.4 889.600474596991 498.100485488427 900.620877972551 463.192982519589
"3749" 749.6 869.917419908116 509.64923086167 895.020468540601 481.694854119097
"3750" 749.8 844.142014056216 524.951494340249 876.612557445574 504.309692984782
"3751" 750 818.68697867903 544.632187938933 848.486236595531 520.805126517626
"3752" 750.2 789.255271920937 561.936733711791 821.064759713571 540.855365061471
"3753" 750.4 757.939309790454 574.958957011649 792.441766379767 561.336974274449
"3754" 750.6 727.469694015944 590.998002909188 763.572841728584 574.642051902606
"3755" 750.8 697.783642063638 606.278459420647 732.507732837416 588.412972980231
"3756" 751 664.35059920472 617.470813263066 700.596604116552 605.656692729984
"3757" 751.2 627.721092566775 626.811381169174 664.39290111544 619.484823419935
"3758" 751.4 589.850247633676 629.357412816723 627.496348608495 628.19035393096
"3759" 751.6 550.676733339445 626.75737469777 590.132335068686 628.668849055904
"3760" 751.8 515.668390536289 614.281163290661 549.935255549569 629.99459336079
"3761" 752 483.569019291219 599.902460085344 516.862374112677 616.26234447411
"3762" 752.2 452.69408114656 603.435609752743 490.210737444946 603.857952479973
"3763" 752.4 440.090480208513 598.554303795848 470.94397546033 598.668247430726
"3764" 752.6 419.645804809372 579.225618929156 456.234754062409 599.828676045497
"3765" 752.8 401.48104924708 557.603907538873 426.123642349972 587.191751596136
"3766" 753 385.823079683109 537.342591551136 409.811070981334 568.490122001192
"3767" 753.2 366.239754046891 507.75044510919 387.719416478052 540.894931082035
"3768" 753.4 352.27335896007 477.234567916113 369.119794958472 513.888736037106
"3769" 753.6 341.56112531889 442.813462692351 352.759532366581 479.348470452208
"3770" 753.8 331.508539055585 409.084726308565 341.637941841495 445.458998779178
"3771" 754 326.055900585759 374.61112251989 331.666831484248 412.312995611579
"3772" 754.2 325.241231880347 340.226542471785 325.222231249684 379.943023588245
"3773" 754.4 330.676896106098 305.042153752086 325.808425207973 344.479501707231
"3774" 754.6 340.028829014872 271.122905486769 329.369251105616 309.116761672368
"3775" 754.8 350.052599564618 236.415303873317 337.310705094615 272.421547378818
"3776" 755 362.607869394622 204.675960411442 347.806151992341 241.051890066121
"3777" 755.2 376.066726467419 172.150757888791 360.529213515874 208.574890700543
"3778" 755.4 395.005865913372 151.603935178821 371.52909369132 180.594043619219
"3779" 755.6 426.725133215496 137.775774254585 386.679812837233 156.930488874942
"3780" 755.8 454.864750578748 120.253667457189 420.969498779634 139.063266759863
"3781" 756 481.687657402158 99.1120153692633 450.798622503468 120.884918240978
"3782" 756.2 502.215201943224 78.0921670882937 474.298410871702 103.73222765081
"3783" 756.4 521.603513810866 63.6724574324329 494.578117770191 85.9891117642908
"3784" 756.6 533.118647385086 71.6718504458448 498.996713320228 82.0318882051686
"3785" 756.8 556.953607639339 84.6220508468418 517.280277671787 74.3691879032639
"3786" 757 582.135670028623 96.6250320395889 543.821941035086 86.0944494455656
"3787" 757.2 609.542874449508 110.482174481167 574.799917356893 94.9659231644445
"3788" 757.4 632.294302577258 129.945711613511 601.412702842864 106.474163345482
"3789" 757.6 658.446534344375 149.028887097859 626.420112187475 125.831327314076
"3790" 757.8 685.738274294129 169.396726973707 653.907938382464 144.819398339183
"3791" 758 715.948342214287 190.508247674561 681.691826703832 167.39375856023
"3792" 758.2 740.57850838064 215.540056468147 710.404640824726 188.632666786782
"3793" 758.4 759.741122545544 247.238268495953 740.574069381749 211.169162403337
"3794" 758.6 780.411052767889 277.742035283957 759.241478645645 246.385992805647
"3795" 758.8 798.642930532681 314.825455302066 780.141404853924 283.21179901285
"3796" 759 806.180810360215 353.69279538605 799.266745054351 315.514248158269
"3797" 759.2 811.083732682436 395.449860541239 805.098430867531 356.027307065256
"3798" 759.4 815.081763478284 433.737281387651 809.916379651891 394.801021679315
"3799" 759.6 813.981787239216 470.691477624819 814.293520659653 431.205875606453
"3800" 759.8 813.766836061733 507.463565135739 814.857508315819 468.741573313477
"3801" 760 817.002021588171 542.1592614106 814.630125257569 505.098782613968
"3802" 760.2 822.637089024534 576.213543241274 818.35809935505 539.777427184901
"3803" 760.4 809.837157918569 582.416056037942 820.109889751719 551.656764347021
"3804" 760.6 789.895004206898 585.935684937666 817.800488246593 559.475684102859
"3805" 760.8 760.476660308507 593.421672810243 797.767275224838 578.831447450618
"3806" 761 726.503517134729 601.800190983484 764.956240838593 592.8565161148
"3807" 761.2 692.248455459394 608.656505739812 729.381915409063 599.828156909506
"3808" 761.4 659.315818079412 607.29551193406 697.436607799828 607.514582597626
"3809" 761.6 621.272466992115 605.504191388396 659.891516317757 608.059711660726
"3810" 761.8 587.525438037949 598.761805300657 624.342697032295 606.074951209359
"3811" 762 556.855452166225 583.393874430372 591.24438262745 600.450706574707
"3812" 762.2 525.971648470035 566.450579636953 558.078406714661 587.744676313889
"3813" 762.4 499.814633626484 540.003799674681 529.293878819678 565.871409999492
"3814" 762.6 474.832961309468 511.994345416849 501.735759899339 541.029545993846
"3815" 762.8 459.636262905422 482.60753320343 478.120051417574 515.127522508726
"3816" 763 448.062181997652 450.085140698822 461.631324469636 489.283380424694
"3817" 763.2 438.491594408204 415.335784492309 447.288103061114 454.977771949769
"3818" 763.4 434.387456493137 378.595979744193 441.271392393546 417.472571807979
"3819" 763.6 434.934515083676 340.595082567256 433.771984831518 378.935678622661
"3820" 763.8 435.222765605028 303.247224849434 433.169742331002 342.568317656349
"3821" 764 437.769814949965 266.588830640534 436.334196779579 306.062333068561
"3822" 764.2 438.096680582498 229.295272585484 436.823923353092 267.845203138521
"3823" 764.4 437.904373212007 193.341374483718 436.700176726789 232.164203456693
"3824" 764.6 438.084323740427 159.871340066535 436.056305120505 198.249487000482
"3825" 764.8 434.884615146777 128.644532907493 436.30616226051 167.345420922444
"3826" 765 429.045570189114 118.259386584187 434.586553671731 153.348800277058
"3827" 765.2 442.541771828122 116.366399728332 434.399415536869 150.410707020085
"3828" 765.4 455.456991481424 117.666128496399 433.717839706111 146.008707757892
"3829" 765.6 469.506355705668 118.997018730859 438.674817253461 134.802400161313
"3830" 765.8 498.420735170462 116.094400188359 457.935402184068 126.846385762727
"3831" 766 528.730425488535 110.877392000992 490.200996895062 118.559238751666
"3832" 766.2 560.61122728016 109.212028665245 521.981525784832 112.464746091452
"3833" 766.4 593.301263408864 103.577193608119 554.342678902312 108.757834704444
"3834" 766.6 625.687017844362 95.9664254241564 585.472992496229 103.380949983128
"3835" 766.8 660.643638417036 89.6078795396562 619.204595272052 95.2676936878333
"3836" 767 691.467876349913 85.5323875631487 651.814804820839 89.1984096209491
"3837" 767.2 726.184151751768 84.5882614417394 688.340061685602 84.697040339839
"3838" 767.4 741.148078084805 87.0817852682822 708.55738709326 85.6062807491306
"3839" 767.6 749.182677689729 109.19547586542 714.673657160849 86.7470358891369
"3840" 767.8 756.625230502961 131.007530367364 737.748623701833 97.7230303373605
"3841" 768 764.41319989535 161.110459379446 751.58646911004 125.258508115441
"3842" 768.2 775.678270167212 192.851155935751 763.057626828306 155.335440682305
"3843" 768.4 784.712406044203 225.964520242776 774.078913523371 188.716990875758
"3844" 768.6 795.443225555282 259.905453186783 784.802408686081 222.26389793087
"3845" 768.8 803.009699317883 290.725052827124 793.217557537743 253.018464942927
"3846" 769 807.356065570986 324.344091649385 801.600469259916 286.833093696597
"3847" 769.2 809.632709815164 362.569912890412 809.98394685328 324.596688044602
"3848" 769.4 804.878618065662 398.791629646662 813.277078685974 359.046989116189
"3849" 769.6 789.280133960112 436.155486120044 800.866921543166 396.317919398976
"3850" 769.8 770.008710820192 464.396538610076 790.629529477199 430.759835410693
"3851" 770 742.416664269793 492.174954970587 771.452063631734 464.29605436608
"3852" 770.2 712.562073147031 509.746457871269 745.969770113515 491.732411582929
"3853" 770.4 676.33645182159 523.279501774626 714.914673271062 510.567037196399
"3854" 770.6 643.335380535733 523.065959141681 680.260703382423 520.28117783879
"3855" 770.8 604.341632518878 521.676600789018 644.694645539713 523.917543679439
"3856" 771 571.224130019126 515.568325915188 609.115230338013 522.440240494462
"3857" 771.2 541.845196773403 503.596316463599 576.971353830605 517.975517998433
"3858" 771.4 507.59956973476 484.359441159217 541.521408883747 506.349383394991
"3859" 771.6 476.498315495628 467.79902963609 508.210122988541 489.568936787043
"3860" 771.8 443.911896685587 449.54538451671 477.114888672955 470.052145074852
"3861" 772 416.29814148181 429.025360834364 445.489231818815 451.49195044886
"3862" 772.2 379.303133957646 414.021380005142 415.950255975181 431.010523232839
"3863" 772.4 346.753786985797 400.538114688886 381.317727160796 415.640717182532
"3864" 772.6 332.011692890171 379.758674784533 356.815644016053 404.181892795046
"3865" 772.8 339.529819314242 364.580947875767 345.273691259211 396.38349076597
"3866" 773 349.850389979361 347.283811101721 343.320375013442 382.692695221904
"3867" 773.2 372.122677824694 321.637257514992 350.274963049293 351.959379482773
"3868" 773.4 392.688637527914 298.255595206749 367.584973369168 327.148790586978
"3869" 773.6 417.030941485001 276.001469442373 389.016962615496 303.15753326534
"3870" 773.8 444.002458397789 254.952854531246 412.687959143627 278.820127720512
"3871" 774 471.459418266759 232.689250386122 440.628462653074 257.405891978629
"3872" 774.2 502.919155623612 217.798103454337 467.393432601014 235.363263181221
"3873" 774.4 536.32255056631 203.956624237025 499.024937872074 216.987835992081
"3874" 774.6 571.226949536009 192.453313663806 534.573009845638 206.185518112981
"3875" 774.8 603.182299759372 181.216828193874 567.130181234021 194.665848774629
"3876" 775 631.44909938661 163.646245011972 598.006323387426 181.926875600649
"3877" 775.2 658.316407296593 145.064384930235 623.913781996273 165.868544965114
"3878" 775.4 684.524160696207 129.436978608548 652.490643999353 149.502499509925
"3879" 775.6 711.409767533085 109.039196313483 681.941989080377 131.09652525468
"3880" 775.8 717.234254098325 83.2318140645761 700.951524203302 114.9614227232
"3881" 776 722.804795186201 85.0420575460027 703.323545612568 111.087420289196
"3882" 776.2 735.953386532468 95.7954530518313 704.474335647926 106.774392411239
"3883" 776.4 742.191674875176 114.150374432697 709.759725474001 103.081425664574
"3884" 776.6 741.565098850936 130.373697671326 730.725192912341 97.3502477730811
"3885" 776.8 745.509392462383 155.918016712744 744.794679340993 105.750014335815
"3886" 777 744.190026887489 166.301172683687 737.375781988121 129.795465105
"3887" 777.2 744.238478086711 185.751866901185 728.321655551611 164.902624399931
"3888" 777.4 746.72763080875 221.749920585276 736.328024941778 191.216916641497
"3889" 777.6 731.439191411883 261.709484638071 749.970863424742 221.559863090609
"3890" 777.8 717.782163429177 293.533944679983 735.568018042252 263.226189360933
"3891" 778 702.266732042121 326.613160904557 721.063378326795 293.939209178747
"3892" 778.2 685.189564269951 366.163931881333 703.634327212848 330.101393514663
"3893" 778.4 664.393023719699 398.149320116539 687.187207067245 367.121142757539
"3894" 778.6 636.108728908443 425.685193785743 665.296703121165 399.473552686139
"3895" 778.8 606.365303115429 455.147741515608 636.396055542853 429.56058787691
"3896" 779 572.997389529902 478.520473755741 603.968220868239 457.604250667339
"3897" 779.2 534.598915334935 495.137551436846 568.789587069063 479.673996929525
"3898" 779.4 497.520450058276 501.412994320994 534.007659462016 495.708476484103
"3899" 779.6 455.952160447726 504.492478533327 496.288205220859 500.912101664743
"3900" 779.8 418.989451501982 499.34700800091 456.182154558535 505.886883638711
"3901" 780 382.884426929107 488.517707362753 418.649566779054 502.927594106353
"3902" 780.2 357.362227876725 492.836674582409 388.988197695287 490.760777362932
"3903" 780.4 359.186686020274 500.550818595009 379.168779345845 485.89354469159
"3904" 780.6 365.131771745867 506.716574081345 369.932082328643 483.229131126444
"3905" 780.8 372.059391359389 516.263358429205 373.343830407051 486.176644944469
"3906" 781 376.154381971829 516.30732704429 377.461814346093 483.703521695105
"3907" 781.2 369.401219733036 519.420230163395 379.36144825107 485.972848122203
"3908" 781.4 362.473892791938 520.701330770376 380.231674517602 489.621790134756
"3909" 781.6 358.942329669971 510.414747397014 381.137298826667 491.141240634762
"3910" 781.8 361.098911830903 501.145623432889 380.848124527833 491.139622493981
"3911" 782 357.449029384437 485.217976453302 381.06470910511 495.911047070159
"3912" 782.2 352.225140761647 467.845799502714 375.935802897899 493.408420277581
"3913" 782.4 344.871880412062 444.043120916391 361.16867814864 478.693565708559
"3914" 782.6 333.184776106838 418.311928967568 347.730464022203 454.592960791689
"3915" 782.8 316.548728015945 391.318714908951 335.743636831768 427.107898766712
"3916" 783 307.371663435214 365.434306409039 321.308482957562 399.973048372317
"3917" 783.2 318.167519379435 350.979545637869 317.14140692725 388.868757042777
"3918" 783.4 328.407734787384 325.505509307595 317.085677594204 365.932532908619
"3919" 783.6 340.400539934762 294.344924904484 326.636699300082 330.326590234874
"3920" 783.8 350.514343768051 262.577111298475 336.735153051164 299.052984666567
"3921" 784 359.702016168052 229.997375130033 347.424415062273 269.104100987359
"3922" 784.2 370.635132011493 197.220585588752 356.976273946928 232.344662337699
"3923" 784.4 383.955157604431 165.106988836254 365.957766359406 200.577159560162
"3924" 784.6 402.554556931082 140.118976247438 378.725551732129 171.016814303023
"3925" 784.8 423.220297239443 114.511058791496 398.221077505879 143.791792951406
"3926" 785 446.955057372651 97.2188311500434 416.881683744449 120.769069773477
"3927" 785.2 476.782052314836 77.7959697187803 444.196210766045 98.911600629185
"3928" 785.4 502.081668930872 72.8610616747155 467.648634698439 82.4347991129324
"3929" 785.6 530.285292506523 71.2682600390872 491.119676017626 75.7298600709793
"3930" 785.8 561.297885391276 67.3606292203117 523.50248297517 70.8348792247975
"3931" 786 595.932432720748 61.4148594785418 556.534615760162 64.9379965636943
"3932" 786.2 629.111637654525 55.131083861964 591.485469217818 60.4505120549864
"3933" 786.4 656.198299859824 54.3086371882518 620.655142417055 54.3182130240257
"3934" 786.6 672.013263364305 65.4907478170447 638.535074526358 54.1819751340542
"3935" 786.8 695.382498278236 81.5635636321511 661.857592619353 60.7010737875374
"3936" 787 721.427340265252 99.1076920764804 690.194901110419 75.0545139156456
"3937" 787.2 746.572400741455 114.823988885832 716.330402803417 90.2647105198345
"3938" 787.4 776.460035236374 134.347484384863 742.428853848066 111.09147879243
"3939" 787.6 805.881269897188 153.297976361275 773.558211543258 128.511200815655
"3940" 787.8 831.980791559708 174.839107140476 802.512354274233 148.551149510111
"3941" 788 858.219120037516 200.531698648439 833.111119783059 171.034339156405
"3942" 788.2 878.470226226716 228.427245579643 858.507843163603 196.477780050673
"3943" 788.4 888.927886123914 263.940221816371 876.584171992433 224.130343673882
"3944" 788.6 889.275584024525 297.779405790115 892.299450419202 258.063887923117
"3945" 788.8 875.680737377555 328.321892415981 890.676026040674 291.948650976669
"3946" 789 857.867627715365 360.639346260922 876.85260837013 327.928307940326
"3947" 789.2 833.067189882519 385.924269410261 861.588817888854 359.390125816038
"3948" 789.4 806.45232627513 410.533872052511 835.617624507903 386.435746796003
"3949" 789.6 774.448729594761 424.385497736024 808.313111643242 407.083492784406
"3950" 789.8 740.262376789708 436.11055978777 777.343032986014 426.269620605749
"3951" 790 703.313244941665 442.595894008529 740.627123407356 437.416200942905
"3952" 790.2 667.503464140691 444.628271659279 705.146637885266 444.742250536885
"3953" 790.4 631.574131810902 435.239235460063 667.495334316406 445.880534646404
"3954" 790.6 595.480039236674 424.699185339697 634.456759396802 437.815167845602
"3955" 790.8 565.878294881086 413.672530258599 600.42989354581 429.084838814207
"3956" 791 531.352643532574 400.660339753196 570.22725736494 415.543800046013
"3957" 791.2 498.112617612624 392.091910869984 535.328880194034 403.818563303673
"3958" 791.4 462.70060126674 383.808195247394 500.71270311477 394.162352495039
"3959" 791.6 427.878476554794 374.672415501368 464.121189526237 386.422849464843
"3960" 791.8 392.759846173119 366.344936166937 430.788006975223 376.691663770903
"3961" 792 368.127509737622 351.452138850666 399.815751570575 370.257045901398
"3962" 792.2 359.419835180461 331.750292797056 378.281196838734 360.53646190777
"3963" 792.4 360.254047122247 303.816054438968 362.77597489722 342.287875279986
"3964" 792.6 356.92525897905 277.776181688909 357.222071267197 314.816065801115
"3965" 792.8 341.574731284249 259.010662931959 357.333564145907 291.116820053475
"3966" 793 323.182132878222 259.949051147957 354.366723062765 275.764230110492
"3967" 793.2 329.787857971233 274.655441881245 354.490903764618 271.3120199352
"3968" 793.4 325.168275616259 289.03282690122 348.99362857333 272.276586608141
"3969" 793.6 316.567643827665 300.397631826743 343.252221156963 279.60587256868
"3970" 793.8 316.184648390631 298.105930565224 345.291277121041 282.935793204536
"3971" 794 322.721324288976 291.199754167 348.583196830926 282.801913758312
"3972" 794.2 329.58329709767 284.147013987445 351.209371176343 285.818047339874
"3973" 794.4 337.501990900777 269.790059880862 355.32565711897 297.325542934961
"3974" 794.6 343.848857993032 257.705900762218 339.073225907206 290.154218854823
"3975" 794.8 348.627617119063 242.270679566772 343.967640685541 280.667482632729
"3976" 795 355.810537715812 210.929794846717 346.498258779331 250.944325618602
"3977" 795.2 369.8754575082 179.696116451603 355.47347059137 216.674704953698
"3978" 795.4 387.169965212173 157.350206749478 364.430698600846 188.650702821544
"3979" 795.6 416.032046285669 138.564593130912 382.132698312254 163.933676875807
"3980" 795.8 442.527072369524 118.704481466828 410.347797941818 142.189663456417
"3981" 796 464.245810854683 93.9707780218256 434.571330877914 120.346462696528
"3982" 796.2 487.732213789923 74.1137887644878 459.361487630001 98.8711461215608
"3983" 796.4 508.247600333875 77.6036856141966 473.658463700313 88.1895156580131
"3984" 796.6 543.008073064373 83.142322365081 497.484275716551 78.3750427739088
"3985" 796.8 567.919128999472 84.0812944077416 530.835107325647 83.4522867046881
"3986" 797 600.643539100913 90.7612517878248 561.017950437026 85.1939214619345
"3987" 797.2 633.94752582826 96.5315086910372 595.592363126784 89.0527158328255
"3988" 797.4 665.987579924384 106.372914426863 629.008298009612 92.5456096384307
"3989" 797.6 704.191899025104 117.270320422423 664.92048681632 105.971743050186
"3990" 797.8 737.836275939084 130.696244813379 700.518330126229 118.524785420639
"3991" 798 777.307641485715 150.147002327091 740.860687001791 128.015204995915
"3992" 798.2 808.697844235075 164.244662680421 774.608177372832 152.541035560469
"3993" 798.4 838.202360447681 188.150906939699 806.774746145832 167.284978652516
"3994" 798.6 860.330287621407 215.187431421723 836.807012613845 182.543659860448
"3995" 798.8 879.333073484404 247.505446876772 860.813730196778 214.619743733347
"3996" 799 886.327765739322 279.735819424425 877.607091732635 241.312919285559
"3997" 799.2 883.854624588924 319.852508491733 887.908194984598 278.714088506349
"3998" 799.4 872.214696706618 354.156172465457 884.222894820409 316.767645422342
"3999" 799.6 851.807743131832 388.346474041878 874.727431758317 353.257242021243
"4000" 799.8 825.618420689992 417.358763575484 853.5777264603 384.825306146802
"4001" 800 799.933235794659 441.809982599076 828.920401272601 417.872792234872
"4002" 800.2 766.302888252226 458.825992213088 800.277586167532 443.31261538201
"4003" 800.4 729.500863189174 468.241883540255 767.543672344419 459.618798280471
"4004" 800.6 696.739949098792 474.98993342011 733.694259619763 468.007161678027
"4005" 800.8 663.351559730956 474.66184347042 701.907434128925 475.917986440693
"4006" 801 627.81188331919 471.49927397089 667.217192177183 476.937317689264
"4007" 801.2 593.034070490568 466.278436033699 631.944043690772 472.064093100403
"4008" 801.4 559.457822782273 455.705105343757 595.812527951449 469.136900170767
"4009" 801.6 523.533630701933 441.922520696373 559.170907420812 459.911785317473
"4010" 801.8 491.04569306297 430.330722266216 530.420330647242 442.922236316735
"4011" 802 457.49459520221 421.373301924324 494.222753995995 426.806129960062
"4012" 802.2 423.440481243368 414.588975939708 460.697061332821 422.84769948159
"4013" 802.4 391.752509072186 403.157138788812 426.401009586718 416.365503453071
"4014" 802.6 359.705383833988 388.989331218477 394.824472766549 404.938501529233
"4015" 802.8 340.022059441488 385.110712714092 372.659272197903 395.43126858154
"4016" 803 331.709860961786 389.264555332439 366.10135261588 395.041767919714
"4017" 803.2 338.916643002425 377.570291006553 362.074693210122 397.468872566679
"4018" 803.4 351.565388795952 367.70660379137 357.283018637481 396.347454419804
"4019" 803.6 371.41761811688 352.9634667421 355.375170427408 387.316690781273
"4020" 803.8 385.656792276643 341.630300282487 359.681373342421 374.215184686133
"4021" 804 410.307359516629 324.372970352884 380.73133124769 349.72480051123
"4022" 804.2 440.838343959591 307.928704959013 406.614381974807 325.6180987874
"4023" 804.4 472.930841875394 293.614539706802 437.553770253829 309.265243384662
"4024" 804.6 503.962009596384 278.653071512424 468.860008782111 295.640839645278
"4025" 804.8 540.108103454397 268.952152664581 501.863634559787 279.969871709094
"4026" 805 577.062781411053 267.649398950117 537.301147268445 268.002238296656
"4027" 805.2 615.456966074148 269.991147922004 576.524999898816 266.534939455783
"4028" 805.4 652.803499966238 278.16083991102 612.370142479236 269.710388992083
"4029" 805.6 687.346252881053 286.883780163485 649.294225310769 275.2432558801
"4030" 805.8 723.794650165523 296.668840988926 685.667521123089 287.067279099436
"4031" 806 758.688654098493 303.346111076293 721.137232211424 296.762729161439
"4032" 806.2 796.693662387108 306.647461411852 757.972170166574 302.103891046944
"4033" 806.4 828.203421986587 301.617371176945 790.249863745272 305.876701569531
"4034" 806.6 856.897937714655 296.614318225707 819.048877892788 304.526276576163
"4035" 806.8 887.329105554903 284.47658242911 851.073955418658 296.862798025468
"4036" 807 916.26835845428 272.61097911667 881.170484473693 287.813967032677
"4037" 807.2 916.309434791176 281.399145657554 886.104745242271 286.486822727629
"4038" 807.4 917.341429966594 296.752608683508 886.67200510786 287.414539102353
"4039" 807.6 922.438648830587 320.86634180877 897.277275907427 287.733160604919
"4040" 807.8 922.44685729642 330.68731536362 910.927555872297 301.206473336903
"4041" 808 913.00084767893 347.240246551708 909.312733929084 310.160459156182
"4042" 808.2 903.170186578435 377.473537084542 910.642531130189 336.577142315811
"4043" 808.4 892.613027890315 410.568973596965 899.84608951561 371.317403531092
"4044" 808.6 881.003981214578 441.233894994939 893.235396217168 403.215399088914
"4045" 808.8 866.317757881201 471.290055252002 883.980146078239 436.295397899781
"4046" 809 844.088360456496 498.160115382526 867.491724201274 466.744885854151
"4047" 809.2 819.03908185363 524.387287039887 847.758662926777 496.427519408357
"4048" 809.4 793.084346850202 547.334958019582 823.74107222932 522.285135167688
"4049" 809.6 763.432113829752 558.826954526728 798.175504927584 542.342480988502
"4050" 809.8 728.270048859203 567.407747052029 765.43214849758 560.982760770586
"4051" 810 694.252535549556 569.846845823145 731.385213705291 567.347925016461
"4052" 810.2 656.332540748059 568.272357604837 694.558223911527 569.630694826307
"4053" 810.4 622.869902913194 557.521245212927 660.64018078431 571.119673892057
"4054" 810.6 588.892963775621 541.924481465659 623.703513151475 559.780104909085
"4055" 810.8 557.640952807449 525.452977728336 590.366627213231 545.85049063959
"4056" 811 525.624126741608 501.302329092215 557.39994350857 527.700151728843
"4057" 811.2 503.383813580082 475.836876882437 528.180456793855 505.007981047157
"4058" 811.4 480.530278963594 445.458914546909 504.108991747012 479.058480230499
"4059" 811.6 461.39453797825 418.013774889445 480.648920718862 451.914808402852
"4060" 811.8 444.762723340408 384.380478204552 462.71733940141 419.922295848199
"4061" 812 428.013096603313 349.451976729226 442.914520514771 385.914496434779
"4062" 812.2 412.678763836408 315.748304697148 426.235183441201 352.631037688614
"4063" 812.4 397.087175210558 283.729500638431 414.154669715758 318.760594573984
"4064" 812.6 381.882374194116 252.822243530909 400.49438801905 286.837691772045
"4065" 812.8 357.423504745904 233.951084636803 384.461366053295 258.836171735337
"4066" 813 344.850084952559 236.230907138329 376.315067223356 251.610177083166
"4067" 813.2 349.221194709028 228.371374727327 373.327174521979 251.443643664794
"4068" 813.4 364.877726171517 219.975449367148 372.422026718037 251.4663360104
"4069" 813.6 382.759470598448 214.612390849545 367.815807888718 247.003363690901
"4070" 813.8 405.21855645756 205.383445875989 376.208802013182 230.545181455677
"4071" 814 434.58412634026 194.363591463789 398.240199380927 212.566028247206
"4072" 814.2 463.508159200759 184.960416531837 426.190380467511 197.504065471604
"4073" 814.4 498.269341442526 177.39775386065 459.660472501255 184.749947840846
"4074" 814.6 531.209882097583 171.999767811544 492.165648788709 176.581938874882
"4075" 814.8 567.264255478418 169.929759652591 526.300719322536 170.241496323124
"4076" 815 600.172978706948 173.995953988712 561.183152650969 168.206691608628
"4077" 815.2 636.071577961134 182.559559265034 595.680043908748 172.054787679521
"4078" 815.4 670.361218985911 189.924198121642 630.613060857616 180.091683891031
"4079" 815.6 701.770983257636 199.868212875014 664.483018720741 186.842393109011
"4080" 815.8 729.268672452193 219.164924000518 696.468230452547 198.343259732238
"4081" 816 755.64174483048 243.390791735043 725.872940756567 216.038854812841
"4082" 816.2 780.419820252391 265.222416773467 752.60121965551 236.821067291568
"4083" 816.4 797.790791378538 295.714020801719 777.188165301359 260.998383119226
"4084" 816.6 806.778829793902 325.485720286976 794.58678101654 287.84188222206
"4085" 816.8 819.954755710672 360.943268269062 807.373003826176 323.647053055145
"4086" 817 826.806702544124 394.388062841682 818.973211294231 356.855679278208
"4087" 817.2 813.335368345053 425.310597181941 829.449018720082 387.418106739082
"4088" 817.4 793.708293440341 445.512546153332 818.569055667271 415.023537334367
"4089" 817.6 766.38457346208 469.919445302617 795.954651942271 441.139245414229
"4090" 817.8 736.947623525646 482.119193674949 771.019172658395 466.118525745346
"4091" 818 702.161486193277 488.685907182917 740.746431062395 482.378816787278
"4092" 818.2 667.007963386157 487.769902187932 706.575892727108 491.060055838906
"4093" 818.4 637.529324917879 478.938953682295 672.682233120125 490.314901482753
"4094" 818.6 607.097868573036 464.513848014165 641.471796261545 481.65754175916
"4095" 818.8 579.748031289544 449.234033599407 614.861780483265 469.796532511372
"4096" 819 558.657009863832 426.067911127255 589.384331703074 453.06820944781
"4097" 819.2 534.765502663506 402.394217114737 559.994932253099 430.137650372129
"4098" 819.4 514.092581413892 376.461527536352 537.923595332035 407.037303912433
"4099" 819.6 495.88294864548 344.151285650826 511.84082670101 382.051794062536
"4100" 819.8 481.093845697207 317.774750737952 493.961838781836 354.519379951397
"4101" 820 463.039803261975 285.531744551503 483.379630265824 318.510852171995
"4102" 820.2 452.773918762939 254.46711129723 466.752133667075 289.543535198884
"4103" 820.4 448.746094589489 220.010404326231 451.377322737393 261.017753096828
"4104" 820.6 444.359668308108 186.823980692035 448.291130777896 226.249471381847
"4105" 820.8 432.518672349952 157.164214563163 447.034609224156 192.110144898581
"4106" 821 410.858990209772 140.431499239491 437.512429147605 167.29587795193
"4107" 821.2 415.422488790419 147.273195189883 438.787445191143 162.825274162352
"4108" 821.4 421.498912168938 146.198981379372 438.940799640956 161.890006823067
"4109" 821.6 423.445714243029 137.807508662617 439.279753977467 159.641135962913
"4110" 821.8 438.202433462662 126.942146903596 439.925732896407 158.487748726098
"4111" 822 456.627214790252 118.867079211173 435.487076381581 148.398162538196
"4112" 822.2 474.072619103237 111.216676101043 445.494627493854 130.013509599327
"4113" 822.4 498.59668363291 95.290567327235 466.909194925817 117.882977209334
"4114" 822.6 526.398974716377 81.5728425877001 491.534183396078 100.056190657645
"4115" 822.8 556.992432558871 71.6155858466209 518.959880573871 84.2894606888939
"4116" 823 588.257351077426 62.0314635195966 551.406108488674 74.7195826307593
"4117" 823.2 620.120510505562 53.232421535643 581.777578521993 65.5932910633107
"4118" 823.4 635.86875777203 56.4523783677964 601.982674382326 56.8724628477502
"4119" 823.6 650.279320632317 69.4918919908139 616.277877001877 56.0099766435816
"4120" 823.8 672.825771203688 88.8144649140258 638.417082337711 64.1385085478335
"4121" 824 696.604048263448 104.597319193594 663.004053664107 81.1677431809172
"4122" 824.2 719.643312854361 123.191566650584 688.290819941096 100.193212448893
"4123" 824.4 747.443664704427 143.438878285511 714.46674872342 119.40573163958
"4124" 824.6 767.325963956935 170.941548302005 740.544854047189 138.031460441237
"4125" 824.8 779.371501855737 199.584865544294 764.68180393354 164.393732975142
"4126" 825 786.856251686562 229.670225268502 778.633010967951 192.625286519574
"4127" 825.2 789.806966498663 268.408780984826 786.587547882108 224.00839195644
"4128" 825.4 783.447007033755 299.527577560027 790.638259314256 261.725305318964
"4129" 825.6 774.578307420607 337.742930053861 786.536725289095 300.374975496707
"4130" 825.8 760.010535782331 370.884245872009 777.25779374354 334.547005051162
"4131" 826 739.122657230673 405.196369155025 760.889284003931 370.262236202414
"4132" 826.2 715.357617332001 434.781338239544 742.073384829875 403.91321864205
"4133" 826.4 687.302416082229 455.179895590194 716.975014866028 431.412296469997
"4134" 826.6 653.055157144592 474.274488919249 686.486826840277 455.669315254097
"4135" 826.8 618.727948805713 485.005311162617 654.498594115565 477.876923455018
"4136" 827 580.381107824839 488.122277201615 619.82221300106 486.864695632296
"4137" 827.2 543.246476218889 484.682321091933 580.673658720588 488.893399509735
"4138" 827.4 509.548182738126 469.878193272093 545.86725394887 486.757486737971
"4139" 827.6 478.313124505955 451.564367421933 510.108859890923 473.878722249408
"4140" 827.8 448.615995638586 428.957539188176 475.118362911826 455.862737843449
"4141" 828 419.671793372531 409.086551811862 453.610537300986 433.058736555673
"4142" 828.2 395.573629275823 383.848894680121 422.394161787661 413.691419550285
"4143" 828.4 366.235206311055 359.370635186501 393.07189299135 389.305690772215
"4144" 828.6 335.167490340043 348.108360459111 369.465467920406 361.671792625538
"4145" 828.8 312.679717253063 352.472099647999 348.848753964583 351.108898202796
"4146" 829 312.52519333729 357.533989423865 343.290694155587 349.702398624395
"4147" 829.2 316.468917708345 356.25818600346 344.962197836762 347.850962484499
"4148" 829.4 316.9019748551 345.568354568112 344.888141159904 347.648918984408
"4149" 829.6 320.914519118939 331.479647948345 343.767733990995 347.270725009366
"4150" 829.8 328.533798036539 319.054116780744 342.496867494091 349.404598986969
"4151" 830 337.77887127638 303.195434383914 337.786920263314 341.490950543766
"4152" 830.2 345.215647772008 281.285678393606 336.455283922243 320.434944677583
"4153" 830.4 355.246663337416 252.279792469423 343.209661859651 290.168108585755
"4154" 830.6 368.343779027493 226.760758154187 350.003182127432 260.065840998594
"4155" 830.8 382.922844500308 198.74340913173 364.592664852206 233.457995041603
"4156" 831 400.211984103906 168.532526081934 378.454888955703 203.982401700638
"4157" 831.2 412.194371231719 140.020256074223 392.866866483839 175.099096692828
"4158" 831.4 427.827028081683 112.947450218186 408.561950908321 146.892467181262
"4159" 831.6 448.708509713417 100.131959878396 420.168740981105 126.853697512513
"4160" 831.8 475.314443125212 86.0113840666411 442.021770958417 105.210532042409
"4161" 832 501.199031714764 66.5969604546756 466.749476867162 90.2992032308044
"4162" 832.2 520.898275108235 66.3052345121798 485.491391219722 80.7750580351803
"4163" 832.4 546.441588313403 69.3625642570598 504.986034331219 69.5500628858921
"4164" 832.6 575.179061828738 68.2686131704182 536.463934973237 69.4814672629962
"4165" 832.8 610.034221940964 65.5302692473513 570.672407698836 73.2232923374783
"4166" 833 642.405681357062 61.4950400592806 602.448710802035 70.4183399280864
"4167" 833.2 667.649906963562 58.9297348026962 630.586819664699 63.9920519559139
"4168" 833.4 693.74273687004 62.9411492430393 654.443155940107 60.1669994780018
"4169" 833.6 717.769949835237 68.2857281231164 678.279029846689 64.1662271673976
"4170" 833.8 733.121779338049 81.5903653289536 697.690320104185 64.6499445846159
"4171" 834 756.683435752414 96.0825312619758 718.455161969999 72.9654900387284
"4172" 834.2 778.902673109728 107.194634760378 742.402007605039 91.2601227765327
"4173" 834.4 806.376478236234 120.701967695747 771.503659111426 103.046748364073
"4174" 834.6 832.133372811095 138.999584117004 798.798667977665 117.24630155728
"4175" 834.8 854.49550101969 155.432909018088 823.667757361751 132.247320060642
"4176" 835 869.41465668563 177.438172743484 843.615243411002 147.561698668581
"4177" 835.2 885.723273437577 202.241454945171 866.510372178262 168.462108408968
"4178" 835.4 896.445529203741 230.005359586869 880.571412743846 193.466649856538
"4179" 835.6 906.983291077037 260.807310357554 895.703283016426 221.906926310858
"4180" 835.8 910.219199366754 292.750025043643 908.91204606616 254.727559698323
"4181" 836 910.211721390699 325.644127317791 913.280101945117 284.924367951001
"4182" 836.2 903.658691790563 354.611356933457 911.828984783201 315.832926578457
"4183" 836.4 895.210068572514 388.829481024235 905.000866852208 349.756939318933
"4184" 836.6 888.323208726834 421.505484759082 897.680600394082 381.141115027408
"4185" 836.8 875.393951585082 449.144856230615 891.276690437606 411.853469979416
"4186" 837 861.645047103743 482.168948857144 878.172188189154 445.702382994306
"4187" 837.2 847.091191392682 513.546495979368 864.23773293461 473.670000144371
"4188" 837.4 829.189829358858 536.39554536681 852.194950685049 504.541692145951
"4189" 837.6 810.615862110907 565.901769865746 832.927185295136 532.534125809946
"4190" 837.8 792.87628767918 584.561698112792 816.383846490855 556.937857898394
"4191" 838 774.863153706046 583.678098737324 807.398867114127 568.475257215284
"4192" 838.2 746.329487492826 581.06304318743 785.381328322209 582.073079602981
"4193" 838.4 718.208063502948 574.221259076685 756.876473644739 582.547501536835
"4194" 838.6 689.849674102855 561.49361090899 727.255597042327 575.938109637594
"4195" 838.8 664.939456258727 546.937363269507 701.283161763201 563.321025151697
"4196" 839 643.351763001437 529.304451545741 672.549407702479 551.632407173107
"4197" 839.2 620.850408112647 508.109653138191 648.726371355275 534.900581968326
"4198" 839.4 598.616208813795 486.079083489534 626.199573409575 514.37230490035
"4199" 839.6 577.892368284906 460.169980046049 602.48815169709 491.869170506422
"4200" 839.8 559.736686147217 431.702436212745 580.729570357734 465.38552704336
"4201" 840 545.574846491649 400.616916356046 562.371670611492 436.989834932752
"4202" 840.2 535.449094471317 365.399401729416 547.033872677808 407.002235021697
"4203" 840.4 528.947362823384 332.998551867961 534.298098251542 372.836624488848
"4204" 840.6 522.682449549636 296.445851856909 528.473292886513 335.729596740036
"4205" 840.8 523.043878057204 263.080810836099 525.105060132275 303.565645412706
"4206" 841 526.02847960161 230.318524373963 522.543416522638 269.286756978229
"4207" 841.2 533.538142856231 193.492982267998 523.90895141239 235.666568072131
"4208" 841.4 536.52841881857 161.987447879727 531.670691096517 202.767762061967
"4209" 841.6 539.861740812663 127.828515124836 534.786456347214 167.004621803211
"4210" 841.8 541.756276366234 92.2561386773059 538.728574178867 133.073500766826
"4211" 842 533.257194141215 63.4907341868048 540.005127306273 99.9297027871152
"4212" 842.2 521.755496928084 70.6305680777339 543.711827649021 90.6695119626713
"4213" 842.4 516.271259136522 69.079471958709 543.209381077659 84.596873051919
"4214" 842.6 521.072077119345 66.0022926495791 538.663356472112 87.1063775791446
"4215" 842.8 529.965724838122 64.9364857743647 527.00704917554 91.1874864515485
"4216" 843 546.02629889933 62.5508701569839 512.316929620872 69.8720275357404
"4217" 843.2 555.843248426978 62.7639577927494 512.880784441324 65.0109171001129
"4218" 843.4 558.211992904481 64.3090495403485 513.542673841869 65.2330275993311
"4219" 843.6 559.41423071929 65.4942688550484 523.567566544174 62.4836803951941
"4220" 843.8 568.530700749692 68.4074092990622 537.375764063294 64.8074183110169
"4221" 844 595.181658343787 70.6176665097178 552.152027546926 70.0144319109381
"4222" 844.2 618.644217720644 71.5924283221347 577.876864274039 73.7033914978101
"4223" 844.4 648.357021801241 69.33000457452 607.749354975961 70.5431638846345
"4224" 844.6 678.747072814176 65.014338412324 637.372952918597 69.2521565717702
"4225" 844.8 703.815839148696 71.1737946737707 664.458833402382 67.5423724434096
"4226" 845 733.884425531261 79.106852679615 693.942786367598 69.1971765144935
"4227" 845.2 764.451263894172 86.1381245483085 723.952729000585 79.7808809373652
"4228" 845.4 781.788244877951 98.5859916016055 746.388382384759 84.7926715096792
"4229" 845.6 800.459125248866 120.838972558566 772.341653677728 94.5130914939659
"4230" 845.8 824.845910310257 143.594055886571 795.942395985404 116.128137414266
"4231" 846 847.573851505735 167.431606019503 820.117218645402 137.535637442601
"4232" 846.2 869.216697202283 189.011251947407 842.935007404792 160.517393252559
"4233" 846.4 891.489590675865 214.350095900753 864.598164317598 185.22665520309
"4234" 846.6 905.11695243672 243.157815610351 887.799261845229 207.31946772107
"4235" 846.8 917.034064996029 274.431942964407 903.583558234111 236.218216877012
"4236" 847 922.620288572949 307.828204287695 917.360727026092 268.115668364523
"4237" 847.2 928.333116619387 338.887608092548 924.159007711089 301.266095410491
"4238" 847.4 920.758382738471 365.798287256319 926.394946171663 328.889652314351
"4239" 847.6 905.943539746848 395.939393414453 922.734249055355 356.931017425419
"4240" 847.8 894.143084324416 425.327479447369 910.062041935622 388.031050826041
"4241" 848 875.745134992115 453.787945005866 895.429009909998 421.561989956082
"4242" 848.2 855.498631977455 482.481013983864 878.32030320578 452.066034188841
"4243" 848.4 836.413037696414 511.245030842969 858.157693843837 479.040499651056
"4244" 848.6 816.833588166799 537.881737529644 839.826018890046 506.95998271951
"4245" 848.8 795.211024476968 562.945855930767 821.07537042249 533.098178942982
"4246" 849 773.97914682838 591.532867500629 800.22771572796 558.739298949961
"4247" 849.2 753.994430279627 612.20483510881 780.339001205529 585.519223447615
"4248" 849.4 735.250950686063 616.896511305608 766.120567852642 602.777466084298
"4249" 849.6 706.618037300983 603.170348716414 744.578862616867 613.986173161772
"4250" 849.8 682.125078543592 589.952286143229 718.60109584231 607.241167794924
"4251" 850 665.534784859874 574.432129005405 695.318935927206 586.19451860763
"4252" 850.2 643.147509328194 550.746529862513 673.76241873308 575.665811725596
"4253" 850.4 619.292474355132 525.011733561523 646.898822531642 552.189240998072
"4254" 850.6 596.892376183281 498.085387469886 619.923763754139 529.550736639242
"4255" 850.8 578.542147111901 469.338122322348 596.919868973054 503.65729115428
"4256" 851 559.695691260619 437.704492291354 579.644434837763 472.009660909517
"4257" 851.2 548.405612577712 403.925852383484 561.140320412568 441.892870452606
"4258" 851.4 536.400207239404 367.382814356953 552.021139873825 405.377770866276
"4259" 851.6 527.929653317073 331.534486995947 537.919266169764 369.697494281471
"4260" 851.8 525.654396535422 293.201601077364 526.944880118139 336.095751118092
"4261" 852 522.174596494233 255.999907860915 523.026005601006 294.133715626322
"4262" 852.2 513.636692990752 221.366161612455 521.913727960021 259.173530843454
"4263" 852.4 505.191009380845 186.140985321178 514.264111142902 223.453266438164
"4264" 852.6 501.424897524378 152.493893622153 504.830356157837 192.373790283332
"4265" 852.8 496.222270880623 117.218200820245 500.210838908026 155.637056759191
"4266" 853 485.752915301787 82.3430849712616 496.302464231277 120.05693046471
"4267" 853.2 487.816583412896 81.4491067593668 495.015566713576 112.309706303968
"4268" 853.4 497.268293931165 82.2431542837696 495.565129165464 111.75079175615
"4269" 853.6 505.107823572085 85.7902524874514 495.686491828779 112.962409100376
"4270" 853.8 501.474878590161 79.1406574402091 496.540674309209 114.276463955383
"4271" 854 497.230380402177 75.3759882605521 494.534172746859 111.405521078152
"4272" 854.2 485.797216675956 73.8163480126069 494.434753954076 109.097230923821
"4273" 854.4 480.382213768192 79.5684137113627 494.488667789994 109.060762098891
"4274" 854.6 470.123198439077 82.7399212664733 494.921300130091 109.379877541828
"4275" 854.8 464.863604035903 85.7184366653648 493.665278969356 106.403868806519
"4276" 855 449.294046655437 91.3995150761493 486.877283454345 101.878326778694
"4277" 855.2 441.526130380532 100.78208822514 476.168806819807 100.552017689694
"4278" 855.4 437.606647946701 103.030796692385 473.820952029931 101.800618151636
"4279" 855.6 436.833966636039 103.73323070934 473.990567979284 103.07204345455
"4280" 855.8 437.204753279648 109.15735603783 475.151731139648 105.189102448688
"4281" 856 425.564307698687 117.197849292385 466.022837878175 108.180841028712
"4282" 856.2 420.869108819576 116.787152662591 456.833260214997 113.703046730016
"4283" 856.4 423.364281379092 116.060034331593 457.006029187232 114.721437544931
"4284" 856.6 422.311202400484 115.919425430728 457.820058573975 114.312507140805
"4285" 856.8 413.581353323614 118.642798429862 453.381097487277 115.670450325759
"4286" 857 414.087805058299 121.049106735504 452.284978763636 116.969667861008
"4287" 857.2 409.821591414987 124.558613774336 446.496500127643 118.636426618202
"4288" 857.4 401.249439888278 134.611455010187 440.697996306792 120.210393423962
"4289" 857.6 391.820595800095 139.411668766528 426.77894499369 127.825067098065
"4290" 857.8 383.416334102799 144.366478675409 419.943433403438 130.694812880742
"4291" 858 377.045321254299 152.775978541106 412.442290117493 133.4411731926
"4292" 858.2 369.992761978373 157.30396457447 403.719978392485 139.543518780624
"4293" 858.4 366.286195196893 162.421777693074 397.983296417933 143.406825909296
"4294" 858.6 361.024772932591 166.573427445973 393.821403568732 145.758595426125
"4295" 858.8 358.484084675187 168.628054697082 391.506073378167 147.623146657181
"4296" 859 365.142660912689 167.564207796725 393.600497889787 146.730021181128
"4297" 859.2 365.903591462316 172.479027614711 392.446702026927 147.443719789068
"4298" 859.4 361.786215379665 177.465695186394 390.442193121766 148.688912210208
"4299" 859.6 354.468025954603 182.458857013016 385.04588200751 156.008019127475
"4300" 859.8 351.837835630552 184.881425125979 381.465675724435 160.695514488548
"4301" 860 352.642350369696 190.910673857774 380.50667909741 163.128102140357
"4302" 860.2 348.218640779086 196.632304274206 376.331573057812 168.079326217565
"4303" 860.4 342.272502256917 201.509204729206 370.244891831671 173.475386492476
"4304" 860.6 335.528553912735 207.502716024527 363.614240568917 180.41280773741
"4305" 860.8 335.716145514797 217.358556195414 359.769874299673 185.643224541126
"4306" 861 330.309869042018 231.426308362919 352.038883325041 197.732789320022
"4307" 861.2 318.752792177923 245.718523781714 343.094219118555 213.683490472203
"4308" 861.4 315.322330842065 258.469049928515 337.775281739925 225.873167033208
"4309" 861.6 311.546087246863 274.864473849914 330.143416677305 239.846987549775
"4310" 861.8 303.696101105101 291.865298347796 322.655769068726 257.033396789527
"4311" 862 303.926269337801 305.344285053049 319.520841156734 268.248165965298
"4312" 862.2 299.259757702085 325.254888386962 313.314983128727 287.518078114029
"4313" 862.4 296.660741265964 341.391788719154 307.926231287131 304.616565817573
"4314" 862.6 298.893237811648 356.83322482765 304.449302897976 317.474755060461
"4315" 862.8 296.898371479696 378.731028318827 302.993222254701 337.908197323019
"4316" 863 298.064710093172 396.997254838975 301.643971418088 357.648634301824
"4317" 863.2 305.555977981507 415.826369916243 301.765481025691 376.20475441609
"4318" 863.4 308.958927441383 432.920652404922 304.205054316035 394.865832731035
"4319" 863.6 312.799631390467 442.975875527786 306.81452153913 405.871013649418
"4320" 863.8 320.572328076324 454.184059969015 308.149174311898 409.717692465369
"4321" 864 324.698130107638 469.05790790153 314.536787078516 431.563085326189
"4322" 864.2 329.558958121387 488.282164165439 322.813935886006 448.887539322179
"4323" 864.4 340.315980739048 502.758450150453 327.463025034008 464.069989241752
"4324" 864.6 347.193662879113 519.207984103514 333.648092628047 482.83959637497
"4325" 864.8 352.382215159671 531.329779152158 340.57386343432 493.940273246008
"4326" 865 359.168097798079 544.752734143451 345.834186889594 505.685132616243
"4327" 865.2 361.585760259651 547.499004752689 348.930763798283 514.737575710045
"4328" 865.4 372.576460720447 544.926119049066 349.230952975707 515.957730749407
"4329" 865.6 390.980189974013 548.271164633509 354.222254884695 520.999476681108
"4330" 865.8 401.560632213566 555.163545064428 370.11456415103 530.59646478514
"4331" 866 416.992959590499 568.825772465072 388.586304899631 542.364899396399
"4332" 866.2 430.738876529011 587.115413860632 405.766003847282 555.042783608369
"4333" 866.4 446.21411543775 605.452440651624 423.193105933339 573.192987989764
"4334" 866.6 451.612240780266 617.198193287203 436.052836935074 586.190955534253
"4335" 866.8 456.306760912292 616.998797371229 437.790464611435 587.376497821113
"4336" 867 465.146571412962 616.956223379901 439.321444811036 589.173021122828
"4337" 867.2 474.845633223583 613.024380028358 439.441898238396 591.227502310825
"4338" 867.4 490.994460211819 612.827774795496 452.289900423316 599.084152272376
"4339" 867.6 514.652680789847 619.521115573763 473.730587401512 604.417872117306
"4340" 867.8 537.57457373223 629.861597869426 499.867144834382 611.090151478109
"4341" 868 560.275145481068 640.423610099634 524.071644979928 621.356260190294
"4342" 868.2 586.436813688646 649.445473604484 550.377176949736 631.7870460553
"4343" 868.4 608.242047243266 662.011501937358 574.696861205883 641.768778262966
"4344" 868.6 622.743011980417 667.375824273895 591.482190372176 649.06439452674
"4345" 868.8 634.132229496547 668.384647544411 599.015685290969 652.691904651761
"4346" 869 639.499191203547 671.570858829995 605.795941486938 653.805885835797
"4347" 869.2 634.815207376859 669.520873913098 604.891689711894 654.287752636951
"4348" 869.4 637.277237803668 664.740782920033 603.88704806874 654.168964776739
"4349" 869.6 642.4291242842 659.19936127123 604.447399827583 653.85667236718
"4350" 869.8 646.262950866116 650.606967320035 607.92113374788 654.51824468989
"4351" 870 654.019610754229 640.196840701887 619.49428624595 654.211595741391
"4352" 870.2 661.521776109174 628.42086593689 632.244918218759 650.646589115873
"4353" 870.4 667.065044340982 615.249141275581 641.688574097179 644.032009094263
"4354" 870.6 678.250075304747 595.758598634441 654.961041915343 628.224577634064
"4355" 870.8 694.130309997058 576.284436635789 666.655933220224 607.946753276919
"4356" 871 714.502293837789 569.147739666024 680.989195373896 585.656782262671
"4357" 871.2 728.16176782857 567.373701471669 689.745651260085 578.432003119371
"4358" 871.4 746.16817541561 569.049006589447 707.377385502511 569.90569511527
"4359" 871.6 770.659553056123 570.662731740576 730.296154560992 566.842530564292
"4360" 871.8 797.785056590051 573.620965419465 758.855746268162 567.276413512382
"4361" 872 825.648751554903 581.024501237201 787.036270802079 570.737843798744
"4362" 872.2 838.408533244448 570.781740809621 802.816181398959 572.162139955357
"4363" 872.4 844.060934816112 549.301869347037 809.057299702504 571.479785755861
"4364" 872.6 859.765239477559 527.426656190089 830.056867190432 559.971617058274
"4365" 872.8 870.906819767596 511.244153394384 843.997451990394 537.957180491029
"4366" 873 883.175733659372 484.05107748988 862.068692800013 516.220570920975
"4367" 873.2 892.942985337944 456.385324984387 876.312991988404 490.820530851678
"4368" 873.4 905.357100231382 428.690125220646 887.895810340847 462.911300867312
"4369" 873.6 922.203524647944 407.938851922231 897.599942671767 437.616379775551
"4370" 873.8 923.275353787645 400.329858157639 903.004332563868 429.264467467627
"4371" 874 929.616505550215 377.36410919261 913.083060245899 412.907942224757
"4372" 874.2 934.547276623802 354.599275896552 919.239565099076 392.465227939781
"4373" 874.4 934.46956497682 334.407492493503 923.810443727089 372.401501411042
"4374" 874.6 935.017581340408 311.798387735799 928.800082391888 351.315111656214
"4375" 874.8 932.619560620379 296.977858063619 929.41843809177 337.423151587345
"4376" 875 924.675029680789 276.293383518817 927.775994355757 317.150640018942
"4377" 875.2 919.882416611604 252.921330714271 922.798701234015 292.101662557053
"4378" 875.4 910.680912975298 243.112881658635 920.837316949114 281.142512011966
"4379" 875.6 900.285617525488 218.030307819028 913.71904150817 255.682090256775
"4380" 875.8 892.263391294953 193.097779074394 901.200727115133 231.719612203036
"4381" 876 879.455502522302 179.693397217378 894.97137011585 214.437988627949
"4382" 876.2 861.841140897695 159.223913751893 884.300048593144 194.671072616389
"4383" 876.4 844.951637968574 142.445297399808 868.529788203549 171.816600216028
"4384" 876.6 829.546597977594 124.573906981155 855.155765249141 157.203509154306
"4385" 876.8 812.564741801832 106.299874484175 836.542887832135 138.543415985847
"4386" 877 798.657754414721 95.0476423460434 820.632261043336 121.133510626149
"4387" 877.2 789.142789938514 96.22814360314 818.368959478356 119.785663348435
"4388" 877.4 767.266267168444 85.7484918097508 808.176083731031 112.240169497116
"4389" 877.6 755.022959411717 76.4220602997698 783.945273084829 101.962494760906
"4390" 877.8 737.867171643116 68.84043211718 766.296440233743 90.6174841830521
"4391" 878 713.239281191367 58.7021566986722 751.491802899049 75.4678614475078
"4392" 878.2 696.866266954403 57.0208494386108 733.118105685871 68.6103081239848
"4393" 878.4 671.503944927091 51.0778125280737 707.47855438351 63.6858685302207
"4394" 878.6 649.091005766926 46.9832015040432 686.341491146885 59.9928362491702
"4395" 878.8 630.908451399532 40.9309798644261 666.094581684166 55.2015100989357
"4396" 879 633.216318323911 43.8033418507539 666.288272865333 54.831183978538
"4397" 879.2 630.401566740299 46.5207857560844 664.700163687464 54.5955866598561
"4398" 879.4 632.901961160848 43.5156444159237 663.628210302415 54.621535366662
"4399" 879.6 636.829058536751 49.5975938794778 668.700997437187 55.2097096365482
"4400" 879.8 628.703273238449 60.2021653945812 666.977396118055 55.6418479613692
"4401" 880 612.538620556776 73.9621912931984 656.388284682801 57.7843654421031
"4402" 880.2 597.602242575149 80.4289301228324 640.66819315381 66.3560711977464
"4403" 880.4 587.066568252963 86.2563608033596 623.904977025649 76.9132870697784
"4404" 880.6 569.332820368399 95.0266096250315 605.570737067756 82.7874171023574
"4405" 880.8 553.619911454935 105.540323648012 589.357508551241 90.2168911618738
"4406" 881 531.713276331331 111.065622520595 569.081821867876 100.578684236703
"4407" 881.2 506.657007866948 115.440967804012 545.329552616571 108.323958696533
"4408" 881.4 481.956870532586 124.690896057497 519.818093393338 114.34032273471
"4409" 881.6 465.17832009172 138.769362975081 499.209330126089 122.090171681665
"4410" 881.8 454.460795158248 154.68280395594 482.949286037648 130.546793925448
"4411" 882 440.520914001049 175.009715459046 469.166690069473 143.514209246015
"4412" 882.2 429.76566940342 198.2742026651 452.609500434681 165.733899454699
"4413" 882.4 418.13350626472 224.060963111685 438.501170842706 188.823386801152
"4414" 882.6 409.981225317135 249.281682383198 428.044902355214 214.149798484484
"4415" 882.8 402.394451575473 277.899772610823 414.819631300481 240.074273671496
"4416" 883 394.501356075664 307.927171679302 407.171713942249 269.816287567901
"4417" 883.2 382.645767979422 333.36486920626 398.720228086914 298.78589564374
"4418" 883.4 366.677509200139 349.626939068519 391.815870209905 322.188324821435
"4419" 883.6 351.643277717764 357.177824324883 381.824684867318 337.001930249526
"4420" 883.8 336.845208670035 346.90900722343 372.154179844135 344.311279631487
"4421" 884 334.63033089051 334.815049757977 365.586900699771 346.189410558655
"4422" 884.2 340.612998105466 326.860525975208 364.822348921124 346.598773296763
"4423" 884.4 346.166424188109 315.517012188448 361.875604939072 343.826497581417
"4424" 884.6 351.972955444955 295.321394027959 351.099770891523 331.56408244944
"4425" 884.8 359.444886467933 270.911770237464 345.018209071765 309.426694547906
"4426" 885 369.898444550083 251.296262292943 362.625897647286 288.031920353486
"4427" 885.2 382.719973965825 227.698071180007 378.171561273662 259.682272008239
"4428" 885.4 398.144185781797 201.38529569527 380.911590271167 234.155809112747
"4429" 885.6 419.994763470601 175.33300463306 394.932938724304 207.121201217208
"4430" 885.8 446.162926872818 151.084134860805 417.411947180571 176.5892964832
"4431" 886 466.152968139478 127.102161801743 439.400522067823 156.460394413736
"4432" 886.2 489.917614247495 103.191240595381 462.728972469585 131.147722102543
"4433" 886.4 513.848388300215 76.2608761251707 487.566547759372 105.750951920461
"4434" 886.6 528.304521559757 65.8366783673878 503.047946239338 91.5972414268269
"4435" 886.8 545.295501690458 68.9250894896226 513.194427722256 80.5372985033855
"4436" 887 555.8205443076 80.091215805799 520.841873942431 76.5010979107924
"4437" 887.2 582.091750526191 87.7611351691062 541.321471416668 79.2772048928995
"4438" 887.4 610.475423050635 93.1794091184987 571.181070725 83.5801229185241
"4439" 887.6 638.25076268079 97.7570482181111 599.250985737614 90.9994546475589
"4440" 887.8 666.750000857476 93.9598483351788 626.935463664635 94.0359770661546
"4441" 888 696.821632661685 91.0651577125737 656.459200336185 93.4663496601946
"4442" 888.2 727.633452004736 86.4237795091482 687.549000611135 87.6625528096241
"4443" 888.4 760.409206387992 93.0958199361997 720.922811558558 87.0014961383877
"4444" 888.6 786.505569138063 103.547344605658 751.814762631338 90.5187699983717
"4445" 888.8 800.034038596217 122.343218891338 772.689143281661 97.4247799172512
"4446" 889 812.641711625927 152.428613161475 794.079466635873 113.088093666808
"4447" 889.2 822.154284641929 176.943994527361 808.818384799945 142.277946535745
"4448" 889.4 830.3464559084 207.031411638126 819.396108962936 169.66107118855
"4449" 889.6 838.690260105655 235.028089509788 827.650276065228 197.325048155788
"4450" 889.8 844.344908523362 272.731108850092 837.744002906971 231.526886743848
"4451" 890 842.484033533309 307.959810558183 846.19956269215 265.285591634469
"4452" 890.2 841.952563708341 340.72543843507 844.309623799593 302.087308455041
"4453" 890.4 831.030749308346 374.726664563695 840.98645418341 335.935796635009
"4454" 890.6 814.948914869948 410.049532734266 834.102145684954 372.419979169779
"4455" 890.8 795.828504751933 439.673782926528 817.615896042401 407.804592992795
"4456" 891 768.963032006545 464.483388362289 799.019312446529 437.435415673669
"4457" 891.2 738.908521365752 487.319200942102 773.642838241505 463.844868787585
"4458" 891.4 708.295049147362 504.274384765024 742.791087495951 485.97041881966
"4459" 891.6 674.361509352388 521.954797840201 712.094848488709 505.769969905523
"4460" 891.8 640.685038920621 532.955014001081 677.709678758581 524.398206569536
"4461" 892 605.231582985524 540.517460461957 642.709200043715 532.053485722751
"4462" 892.2 570.021670641701 547.583459220542 607.155228707883 541.208307373523
"4463" 892.4 534.178937127358 547.258419114386 571.489740347216 547.792023963646
"4464" 892.6 499.777258463046 542.172291174574 535.649021086045 550.431133883743
"4465" 892.8 465.736085753419 534.882484331183 503.140741006858 547.11814155171
"4466" 893 429.109066415746 531.798378708028 469.550258988177 535.745940432427
"4467" 893.2 395.57594302459 534.969713046794 431.553370985564 531.898891371888
"4468" 893.4 377.282508425683 537.743438630208 411.186240987088 533.485854102754
"4469" 893.6 379.578163604037 520.78563203151 409.347558518478 533.520822267967
"4470" 893.8 382.671241979624 499.409523701709 397.833523648726 529.490686886073
"4471" 894 383.722566520233 468.997595063934 388.112578251971 507.658888997444
"4472" 894.2 386.343760136605 432.597824040743 384.808642998877 472.851048419303
"4473" 894.4 391.349203713533 397.410294474096 385.515065907117 436.768891789125
"4474" 894.6 392.967384359627 362.640815475983 390.190638180505 401.977081125208
"4475" 894.8 400.141360070065 329.767379526496 393.784756357438 369.059036208937
"4476" 895 409.739952083153 296.351649088981 398.457100211832 335.711750557048
"4477" 895.2 422.012577377507 260.307207502079 407.359903953422 297.895279882728
"4478" 895.4 433.619708767773 226.221368748593 420.78648282946 263.386561001319
"4479" 895.6 448.684795706291 192.169663733652 432.946518770538 227.997445938566
"4480" 895.8 460.049920564592 157.946746997526 444.0831851452 194.712240058536
"4481" 896 454.425812874097 124.636837565218 457.570856234507 161.630956278569
"4482" 896.2 441.514598051863 109.629525173917 457.380113858105 142.755098216806
"4483" 896.4 451.75035705752 107.313455900814 455.28993814077 141.469085192557
"4484" 896.6 470.541440234028 114.057763845701 455.029894189785 140.914473612067
"4485" 896.8 492.161716521369 122.89291345228 456.396655052182 134.003637326654
"4486" 897 508.864184591008 130.462477753205 471.188769788513 128.9124371875
"4487" 897.2 531.513709264501 136.877664068249 490.947155682285 129.655509361899
"4488" 897.4 562.054273024919 145.822181371554 523.182769826747 137.20847353742
"4489" 897.6 593.144469224308 158.030140515976 556.321835369913 143.317652584506
"4490" 897.8 623.742340718424 178.029322236795 589.906098667617 155.367065792304
"4491" 898 653.972795490635 197.755971536941 621.250164003061 173.810307583083
"4492" 898.2 684.880755195617 217.619599050046 651.231369045056 195.426822801726
"4493" 898.4 707.87436997247 247.317830352295 681.994544749396 215.963097463705
"4494" 898.6 729.495363724574 280.162899528412 709.875069513322 246.450276603324
"4495" 898.8 748.159709944863 312.570828752422 728.484992304506 278.214810175644
"4496" 899 760.306288292228 348.441059295088 749.267632683572 310.779373764148
"4497" 899.2 765.81783772211 383.631510655467 761.172866335588 345.682581750777
"4498" 899.4 773.203810637549 420.312800936289 768.708828310369 382.025492359247
"4499" 899.6 777.697939150388 454.626241761652 774.738648646829 417.536189282541
"4500" 899.8 774.791359426724 487.750587100999 778.448171067128 448.778756353661
"4501" 900 768.870622307061 522.674403719806 776.578167657098 484.077930281164
"4502" 900.2 754.040866095 559.360107356427 770.894011396857 522.270738242628
"4503" 900.4 736.685728898055 588.64849847533 758.768191107266 557.111696091472
"4504" 900.6 712.765974696279 612.888427280696 740.190845896569 584.711143307054
"4505" 900.8 688.669185499138 642.378200541394 715.328151708163 611.154324680747
"4506" 901 669.72662327322 657.219602715346 697.144504760747 634.150477976576
"4507" 901.2 638.988250905349 657.608732260007 678.017362848913 649.137388226066
"4508" 901.4 607.773708595828 658.167138810626 648.63764532732 654.613694843581
"4509" 901.6 576.107526679462 657.464603376944 609.98176105587 650.113934164274
"4510" 901.8 545.372733692825 651.144830475559 580.974539309469 654.658258168537
"4511" 902 518.112532567599 631.675570200113 548.675272172061 653.109297857695
"4512" 902.2 489.698968682933 609.935720924077 518.661626560948 634.072588020998
"4513" 902.4 459.80745224223 589.180941965914 490.026178639842 613.183761060376
"4514" 902.6 430.657651821951 567.983525955845 461.746512468917 590.645712978221
"4515" 902.8 400.102332860702 553.312626126291 434.412839137617 570.300280991942
"4516" 903 372.098685749125 541.126254873915 405.347525727845 556.342794735682
"4517" 903.2 367.063901166249 519.930988969607 388.878484365189 550.33689498814
"4518" 903.4 359.579831025653 491.45851446345 373.543778376939 528.133329246243
"4519" 903.6 350.42148775378 459.546308059011 361.346780796822 496.731349370945
"4520" 903.8 342.608792172129 429.234216758517 350.952332827459 466.831976120179
"4521" 904 330.453027481871 399.292329500514 342.798694556932 436.762614038281
"4522" 904.2 315.992958966222 364.711049969619 333.041863328132 402.424245902812
"4523" 904.4 301.4663446278 336.464806828713 317.692271392715 369.111384259302
"4524" 904.6 308.71903447873 312.59812527305 311.761551773414 351.00170628633
"4525" 904.8 325.068309845031 285.655750738659 311.207858463129 322.515421796902
"4526" 905 345.152600116875 257.611632597972 323.20424475268 291.921586766012
"4527" 905.2 363.007794117993 231.941449411304 340.940996966728 264.170295523926
"4528" 905.4 381.859281569761 201.91194608556 360.406091590888 235.39684774939
"4529" 905.6 399.751948681944 173.643505451026 378.972331940061 207.796829351872
"4530" 905.8 413.15565505137 142.066294378057 397.78219756822 179.291017788499
"4531" 906 431.096150142503 113.218284638327 410.863877018627 145.72079998185
"4532" 906.2 448.939883278096 99.8602947353461 423.377473883954 122.390680440699
"4533" 906.4 478.543042223383 100.959252128644 439.790999174937 106.882670569553
"4534" 906.6 511.715101667266 109.00269395626 472.020417189167 98.9988733281971
"4535" 906.8 541.94200841649 112.355703236502 504.418320946495 105.038066081469
"4536" 907 573.249475592894 111.351628480367 535.248688152966 111.737670130823
"4537" 907.2 606.46778621242 114.797741428339 568.030666862165 111.104658881073
"4538" 907.4 641.41051422878 120.691514473243 600.983640298998 111.733697103767
"4539" 907.6 674.057622598395 127.879899855542 634.692539127093 119.886218224544
"4540" 907.8 707.052779340522 137.244189335866 670.019140111398 125.00248482633
"4541" 908 741.471528087498 151.437764230434 704.07093673261 134.747486704629
"4542" 908.2 776.266721525971 163.472299363737 737.959605785952 149.540898040715
"4543" 908.4 807.96389445615 180.32128525844 771.603368761425 163.092111960516
"4544" 908.6 836.569792813118 201.297357010532 806.440037055342 178.063059093188
"4545" 908.8 843.005240989497 232.894387487592 833.179686742099 197.054892795571
"4546" 909 840.490631110863 257.174921717123 854.766373524362 222.068553674091
"4547" 909.2 848.889967793667 265.330096611292 861.610932617585 246.167202598239
"4548" 909.4 860.326027397307 285.531506849299 877.389078498279 264.399317406111
"4549" 909.6 867.489785822842 289.080496818903 876.226128422883 264.583855568615
"4550" 909.8 883.861572897865 285.113438149416 858.396667806616 271.044688624978
"4551" 910 899.287435894664 282.029941151496 835.741013997084 274.927872434186
"4552" 910.2 901.688271604938 276.037037037037 826.49025974026 257.188311688312
"4553" 910.4 902.987951807229 276.090361445783 840.963636363636 245.433333333333
"4554" 910.6 903.452775810414 276.966622258622 851.713071455839 253.700676741202
"4555" 910.8 905.341711951345 279.485566307678 869.712422831597 271.673028267622
"4556" 911 912.689978707558 289.347132854094 879.260937531844 271.859538190492
"4557" 911.2 920.92265317186 308.330488377221 897.91918201422 278.253281466228
"4558" 911.4 924.928300221261 333.400660230697 914.517381321902 299.60916771775
"4559" 911.6 924.23549207411 362.749679418193 922.422801630978 322.809664745809
"4560" 911.8 919.81693982307 390.972538538996 924.688634446932 353.35653395109
"4561" 912 907.362200331206 423.18162630905 919.852570945223 384.290265549682
"4562" 912.2 893.409120581893 447.834691525485 911.935177511561 412.476552528381
"4563" 912.4 880.520386682016 479.052119868152 896.918138577453 443.280922959001
"4564" 912.6 870.23873945506 512.002924418117 881.782870598168 475.727515709772
"4565" 912.8 854.286342295972 544.453581562411 870.498406964428 507.635008827384
"4566" 913 832.292345140837 568.385010786449 856.313934626735 538.792998809196
"4567" 913.2 806.259365592044 589.650431631238 836.10864330836 566.210205787337
"4568" 913.4 777.521822113454 607.86923017896 810.059273879762 588.568477577298
"4569" 913.6 744.710015234323 621.018620734799 781.985603514855 606.379819816763
"4570" 913.8 713.325727406402 636.807688260569 748.034613303183 621.598313419418
"4571" 914 677.505047364554 646.105135263846 712.519105305475 635.699242863775
"4572" 914.2 643.74246635872 650.229834417446 682.371333360485 644.725431377319
"4573" 914.4 606.473159805916 652.435870161423 646.448525419077 650.343907779053
"4574" 914.6 569.42132931041 651.438469605283 606.895864329293 654.086408118059
"4575" 914.8 529.376540889248 652.321461235557 567.014944348001 654.387262334611
"4576" 915 512.252798232316 637.364432326639 543.944311567139 653.606339199685
"4577" 915.2 501.682050955225 614.914862298419 524.413335748174 645.313985691692
"4578" 915.4 491.603433549373 585.810592021602 506.875154393498 622.642478604221
"4579" 915.6 478.09316727029 555.219641919824 490.230364278965 591.033369381739
"4580" 915.8 469.235172461606 523.796651656723 478.657973197891 561.876325705449
"4581" 916 459.95013713901 489.267024846747 469.172788304361 529.449873038513
"4582" 916.2 450.56334129931 456.554345614363 457.855011705441 494.515795162178
"4583" 916.4 447.08956045363 420.557771833172 448.192341412483 460.241789026163
"4584" 916.6 440.82152753328 384.687596957684 443.221148366314 423.645310326367
"4585" 916.8 443.180848000147 346.959044168244 440.157117485776 386.352060265809
"4586" 917 451.10534362819 313.057426517559 438.186369557254 349.87556202511
"4587" 917.2 465.093476508963 280.897034218062 449.102120772315 321.479661074374
"4588" 917.4 477.702515267012 249.238315876597 459.346566934791 284.671103193826
"4589" 917.6 478.851729559345 213.423036445058 474.054341192002 252.175639693767
"4590" 917.8 469.409823109898 175.903608225925 482.362202174364 216.030499641966
"4591" 918 460.122333328421 157.195198794101 474.23082817298 190.893825543768
"4592" 918.2 441.447160315296 141.754392697314 461.683103803161 172.499799371393
"4593" 918.4 450.64854865727 140.850194294796 460.116782665974 172.49481028663
"4594" 918.6 464.601063526003 144.24456157271 459.666717524952 172.175599096833
"4595" 918.8 477.81061189274 150.686614032197 457.198098960098 167.752041764128
"4596" 919 501.436799290297 156.784126533559 465.680688389895 159.136961750202
"4597" 919.2 527.869926001924 172.161288846474 494.368742893687 156.591658082384
"4598" 919.4 560.576404125954 189.308186543084 522.033089098729 169.961347567186
"4599" 919.6 590.567824548856 206.648409084435 557.677723312287 186.318943203631
"4600" 919.8 621.048074015674 229.56849919273 588.641608038465 203.787138603956
"4601" 920 644.778423670461 256.69165762226 617.50788507914 227.657131009594
"4602" 920.2 659.940672527556 291.946974645394 646.017286852064 254.686128260495
"4603" 920.4 677.616066215055 322.418007076834 658.595889338428 287.560008255137
"4604" 920.6 691.073115528954 357.137634764328 675.995485623667 320.885316634473
"4605" 920.8 698.781579531211 392.410187621722 691.425201732688 355.769334185402
"4606" 921 707.190143297504 428.117351116957 697.470234677984 391.059456524546
"4607" 921.2 706.344661345334 464.3125203894 704.753725779247 425.593164653196
"4608" 921.4 703.480386458583 503.460642463754 707.299367308714 464.537337968256
"4609" 921.6 699.096358771427 544.561893337425 703.822946285311 504.918354150741
"4610" 921.8 694.257811884418 581.932745034389 700.446862415596 543.051801401669
"4611" 922 689.164535549102 619.502994061333 696.164503051021 582.137806474378
"4612" 922.2 683.655665081941 649.207178729213 694.753375236718 615.45945413594
"4613" 922.4 669.882170276387 646.464613022277 693.848700814601 623.372977843879
"4614" 922.6 655.893103226531 647.190404364056 688.397262260228 630.438699187783
"4615" 922.8 640.924730386377 659.214158433094 670.002553267354 642.425780716276
"4616" 923 647.422552733809 659.516835415039 669.147190647721 641.790608931075
"4617" 923.2 657.396093489757 663.446677196392 669.740301834358 640.332640648916
"4618" 923.4 663.530708043146 658.884516434376 670.840260936078 635.206593295932
"4619" 923.6 671.611761076311 657.099556837535 666.536942837026 632.226007274991
"4620" 923.8 678.515453774014 658.13857198011 664.569400119872 632.148198012289
"4621" 924 679.606777141056 654.459090012853 662.314832118405 634.850761897784
"4622" 924.2 676.994288887803 647.406326645476 661.901330024274 634.917876621634
"4623" 924.4 678.152375187078 634.65180330545 657.889416916734 633.932822313855
"4624" 924.6 688.052330475777 618.015816540344 658.748352198656 635.296070363642
"4625" 924.8 695.402321265632 602.543398820702 668.218166883799 629.273695974619
"4626" 925 703.132014086236 578.455223123602 684.317722763232 611.69558204826
"4627" 925.2 712.779204800866 549.633646139057 696.001573823427 585.464010787945
"4628" 925.4 725.188680199561 522.061091187857 708.205548018843 557.330235809257
"4629" 925.6 742.557401350014 496.319149613757 720.684678397879 529.365664193961
"4630" 925.8 755.965710749137 462.226505348605 738.579967608119 497.966099422251
"4631" 926 759.92509038906 431.614213916953 751.50688831561 469.632554596429
"4632" 926.2 760.62478132288 399.634895502273 757.869146535338 439.698520119758
"4633" 926.4 765.082865939114 364.999756478698 759.740670537752 404.966502999222
"4634" 926.6 765.220093409361 330.538184939414 763.078166792185 371.65903868006
"4635" 926.8 768.726806514793 295.127110513771 763.596563663712 334.903151889194
"4636" 927 784.744228480375 265.422768047726 768.221408674598 299.85320647952
"4637" 927.2 805.689151961293 236.409611002967 779.359932002841 267.194535859262
"4638" 927.4 821.828815784261 207.174593269617 802.311519275452 239.284521610907
"4639" 927.6 835.470713529844 178.294167108251 818.375439790115 211.353575618447
"4640" 927.8 841.69802049551 146.278517263475 830.968497092651 182.301262554081
"4641" 928 835.174456683293 148.179057252094 832.899133573485 179.55917331253
"4642" 928.2 834.123570193398 151.453306247115 832.113130245652 182.664580420454
"4643" 928.4 836.362825355645 149.783994319221 831.07279344985 182.595851078816
"4644" 928.6 828.500750669755 150.838484113493 829.413634477848 185.790539981355
"4645" 928.8 813.185277230717 144.587691916348 830.115012567773 178.143394206361
"4646" 929 788.830916436285 141.310728890122 821.035010406417 162.901296433355
"4647" 929.2 761.836084124191 132.212416660831 798.200135418733 147.845870446154
"4648" 929.4 737.556456235619 121.493285977771 772.279227449877 140.580452301799
"4649" 929.6 713.572313272694 113.340933459973 748.75813682131 129.031970656818
"4650" 929.8 686.748180106868 106.343270033031 723.543685851892 119.413535907849
"4651" 930 659.94263758196 91.3149756522337 693.461235455965 110.995368849946
"4652" 930.2 629.167031732029 80.634539798962 664.103317546347 96.5512206769706
"4653" 930.4 602.614710713732 65.0942710253812 636.405398248645 84.4631175910792
"4654" 930.6 569.679079054058 58.0347681311965 605.811989785133 71.962272401084
"4655" 930.8 539.834196490935 65.5692600622368 577.903060437982 64.8161583157613
"4656" 931 515.957730985968 78.0571086648222 551.712004671042 66.5213128790197
"4657" 931.2 494.413328393019 99.7720665601126 526.85579621161 79.3617629824069
"4658" 931.4 475.154537678084 124.605708434909 504.490668486882 97.1800669586223
"4659" 931.6 447.605457983779 148.715394666906 480.682181598744 122.949680849427
"4660" 931.8 420.693133338148 168.887997413653 453.289639635734 146.503719628008
"4661" 932 394.855545848723 189.135099299558 426.57932819891 165.387659635425
"4662" 932.2 359.872530437227 207.483365534493 400.674209605211 187.258308748682
"4663" 932.4 340.401901849113 227.585485885519 371.150828911481 206.476747874061
"4664" 932.6 332.235775273873 254.785298278003 350.087656501759 219.962635356711
"4665" 932.8 315.416228215341 269.918797516526 339.383003027166 241.705631090212
"4666" 933 321.512866327879 266.237574117026 342.786256741146 245.553971859556
"4667" 933.2 324.915464959205 258.192696593377 345.076395096396 246.595359582669
"4668" 933.4 331.280248080862 245.958280612123 350.497416360556 247.072360664539
"4669" 933.6 334.495781326356 231.566635181461 354.095458289228 246.755697148445
"4670" 933.8 339.831146393671 215.021053363173 350.098640702831 244.860986108431
"4671" 934 352.092323340811 198.912786046629 348.702310729559 235.349604306806
"4672" 934.2 362.795867922659 177.496314469379 349.309806754685 213.493706473299
"4673" 934.4 377.872428096256 165.280160075358 356.904395199965 197.693210197906
"4674" 934.6 398.801482931795 142.812085601475 375.033289255782 179.045649574693
"4675" 934.8 415.383603397091 127.051041301148 394.921659335296 158.653809293652
"4676" 935 436.570451772179 109.748149859207 407.709119395029 138.643599657793
"4677" 935.2 463.505578366088 95.7723625444485 429.357231024315 115.726447714697
"4678" 935.4 487.888368202712 76.6986583376201 455.201398107703 96.0131049464037
"4679" 935.6 515.79482359188 62.7169791926716 482.267295946972 80.028990603684
"4680" 935.8 532.896195959603 71.039417167985 496.840046963222 74.3175920949886
"4681" 936 558.904855481589 86.3558610268293 521.241611857487 70.8444338170926
"4682" 936.2 580.832490102526 95.6348990790749 547.361694096576 79.4619236819713
"4683" 936.4 602.524320509268 103.513320671159 567.57455967145 89.7227149579208
"4684" 936.6 628.073099573127 111.711624281327 591.675051882802 100.315722872132
"4685" 936.8 658.299147460065 119.55641167692 619.879231591241 108.445419013358
"4686" 937 684.35514074117 133.5825095921 648.806428571315 117.064084504356
"4687" 937.2 717.066964668259 151.35211989884 680.880823031181 130.377968838211
"4688" 937.4 747.357147126834 165.864817411688 712.208619356246 148.353524482246
"4689" 937.6 775.303797988037 189.626769773123 742.5272239402 164.365337161927
"4690" 937.8 802.267722367887 216.109331509211 773.612608432131 186.107610006852
"4691" 938 824.371809198381 242.144875569658 799.917957303064 212.485007109656
"4692" 938.2 850.832965512931 271.649865363033 825.488969187609 241.757935865848
"4693" 938.4 883.992005483461 286.368075556157 850.231524220806 269.849051359873
"4694" 938.6 912.07335831758 306.351248990611 881.899796837833 284.931267227123
"4695" 938.8 912.67606531547 330.717918153197 901.057699599101 296.276200994943
"4696" 939 894.375995819165 354.5419232638 915.102333701169 324.144998535724
"4697" 939.2 874.727127781523 365.684450261531 901.319276624562 343.162646464816
"4698" 939.4 847.294234280063 386.012407132897 876.365124616564 363.158459015704
"4699" 939.6 816.468820935338 403.577861564589 850.029194422105 385.497469648872
"4700" 939.8 785.714638946004 420.332729502553 818.119000748001 403.626550982552
"4701" 940 753.069146843095 432.458104051137 788.01549673501 418.04270482537
"4702" 940.2 716.109339899297 435.459000124347 754.920510964368 433.445582052021
"4703" 940.4 676.203825122131 433.801048482234 714.862871500457 435.513150473264
"4704" 940.6 639.15856799099 427.70176150595 676.527510066628 434.396252999167
"4705" 940.8 601.145093409119 418.715856479082 639.793448687095 430.025891406534
"4706" 941 562.769045314948 409.742961888551 602.533854435003 418.87095011182
"4707" 941.2 523.993480083627 393.527078235372 562.324477044685 409.722053692814
"4708" 941.4 487.570128784845 374.202602765991 522.394005776889 393.03144722867
"4709" 941.6 445.837118143791 359.793234362607 483.540793486728 375.801092886888
"4710" 941.8 409.681495044116 340.61543015363 446.119887498349 360.345469956387
"4711" 942 374.777824577172 321.004914923182 409.312121162683 342.834860987915
"4712" 942.2 338.758783136358 317.1432320145 375.501976598676 323.096082790855
"4713" 942.4 307.149384724299 318.629707259016 342.345708706938 317.607930364169
"4714" 942.6 314.526350462683 300.020726184203 340.809686091351 314.805128248965
"4715" 942.8 328.22654901252 283.874777009685 333.340271502686 314.477350458582
"4716" 943 334.854670384634 266.682022052108 313.705855125575 314.424033595399
"4717" 943.2 333.014367816092 262.00287356322 310.459627329192 311.773291925466
"4718" 943.4 328.228116710875 267.36074270557 313.615141955836 310.123028391167
"4719" 943.6 324.595300261097 275.154046997389 313.027272727273 308
"4720" 943.8 321.337078651685 283.839887640449 309.37216828479 312.504854368932
"4721" 944 315.391304347826 294.319875776398 303.45 323.5625
"4722" 944.2 310.665680473372 303.213017751483 302.499999999999 331.092261904763
"4723" 944.4 308.359672182992 305.265044058131 307.419317226869 326.591648396494
"4724" 944.6 306.325123495026 302.378575275028 312.671825083089 326.619932497476
"4725" 944.8 307.541726912032 303.250488113613 321.393635213871 323.458953573126
"4726" 945 299.667305950099 312.539200139257 332.651461464806 312.447160913632
"4727" 945.2 300.993883792076 322.657492354717 343.012539184956 292.978056426334
"4728" 945.4 301.029810298103 330.956639566396 347.741214057508 277.82428115016
"4729" 945.6 301.157754010737 333.59090909085 358.840840840853 256.516516516504
"4730" 945.8 301.605194805195 333.454545454545 374.246200607903 266.890577507599
"4731" 946 301.265251989567 333.129973474628 362.467948718009 279.323717948687
"4732" 946.2 301.304890075975 333.36331437447 334.737386076223 288.16080007153
"4733" 946.4 303.400956606476 338.98804273991 320.712462945882 304.086187560476
"4734" 946.6 299.767945311998 354.08941229527 314.488169016171 316.74668418831
"4735" 946.8 296.354735201423 370.546659093822 309.377235094862 333.85827273888
"4736" 947 295.598064945224 376.464692677465 308.131377309903 339.949882178754
"4737" 947.2 295.163130079603 388.255964590914 305.514244204525 350.299517212925
"4738" 947.4 301.634604057218 403.765902552515 303.283404183696 364.959975947549
"4739" 947.6 309.084695908343 428.217664388105 306.107672935222 389.222489884185
"4740" 947.8 316.063389648012 449.427157175176 309.65990155431 410.400364780591
"4741" 948 324.076164196046 474.400069162277 315.903890952044 435.240285436356
"4742" 948.2 330.822461510386 490.931270170828 321.855424982782 453.102411939793
"4743" 948.4 336.248987952561 506.482497111151 325.443540245963 468.666849674327
"4744" 948.6 348.437079551496 521.042732646069 330.328092662951 486.916716499415
"4745" 948.8 363.3062238182 542.783700576228 342.790847318757 508.761720606504
"4746" 949 368.171203155003 554.882403724563 352.629344270814 523.315311987424
"4747" 949.2 372.102328260736 554.732315061807 354.736175453342 524.910831789872
"4748" 949.4 378.639769266091 564.121467435142 358.978849654077 530.876002575561
"4749" 949.6 384.834515613673 574.364141142431 367.215738607079 542.304054369586
"4750" 949.8 396.724632128839 586.362060711925 376.15133382976 553.508047411575
"4751" 950 411.444430273049 599.121188703775 386.359527875664 568.731962064661
"4752" 950.2 424.262581904978 611.85809875185 399.544028375797 583.177425694504
"4753" 950.4 427.094293721948 609.591036970319 401.566961685151 583.761624907391
"4754" 950.6 440.163052288592 606.239547191787 404.206441934532 587.377149180791
"4755" 950.8 455.704782714197 610.790186208995 419.374750239967 597.610825488096
"4756" 951 477.267737579431 621.711817204149 440.153533639707 604.491702405133
"4757" 951.2 494.379537583053 635.201629983792 463.112457666705 612.466817405478
"4758" 951.4 507.932862124469 655.336976519859 482.9068955169 624.657862148125
"4759" 951.6 521.383680362053 662.175027150639 493.76460201201 637.654768989093
"4760" 951.8 540.551604582303 661.097721378952 500.638650378349 646.48145318459
"4761" 952 560.846005039963 665.469646036725 519.750845642792 653.616598340718
"4762" 952.2 576.007674718314 673.662543360743 541.387580577856 657.864665781326
"4763" 952.4 589.057638739107 676.876933209126 555.22373156236 663.977534904423
"4764" 952.6 599.171919798971 672.009858567498 561.137673542245 665.23752711783
"4765" 952.8 614.01669964283 670.39219801213 573.151941812794 667.236738448314
"4766" 953 628.937814655717 675.003796294826 590.648357499771 668.046208641925
"4767" 953.2 627.47768082117 675.497864005389 593.781798762857 667.151428739178
"4768" 953.4 628.47277025329 672.318853418191 594.009483497102 666.795643960049
"4769" 953.6 637.200582153651 662.353083918444 599.132591931829 667.732160805491
"4770" 953.8 648.703021687662 653.464398094789 610.249218507034 667.240193631754
"4771" 954 665.620616087576 642.952159423239 630.058052319028 659.665018959315
"4772" 954.2 684.002753537704 640.28718780362 644.08157045504 647.269205049984
"4773" 954.4 701.110613343405 640.27354365786 662.633557067086 641.728702706411
"4774" 954.6 723.837685524611 639.388067187676 683.961789332859 639.865526560389
"4775" 954.8 741.788073540823 634.357765923569 702.981316329564 638.404233459782
"4776" 955 752.766617570429 618.803209053593 719.089556801247 635.742671047396
"4777" 955.2 765.499120746018 598.397591986442 736.136921231318 627.562373163295
"4778" 955.4 780.849220026723 578.835666669608 753.516196465913 606.911136790093
"4779" 955.6 797.486470085677 554.484531782058 769.983602331465 584.335948935945
"4780" 955.8 809.67638759361 528.601477990075 788.404767083553 561.441786264374
"4781" 956 823.566555066247 501.061630356492 802.996292131793 534.44048072784
"4782" 956.2 840.442751226499 473.225717998726 817.327104640377 507.17673273426
"4783" 956.4 847.161460408419 443.637071554037 834.510509062144 479.881995959298
"4784" 956.6 848.23909070416 411.927610605004 843.85250651382 450.745685121892
"4785" 956.8 857.600397526894 381.604384942978 844.954802981005 418.948082474488
"4786" 957 863.098829615555 349.189654894395 854.529007027054 386.66656160612
"4787" 957.2 864.894860881025 316.168004493768 862.202731512855 355.491549519685
"4788" 957.4 875.416801598909 284.547963443937 865.263132702555 321.853743350455
"4789" 957.6 891.712697900696 255.672076236998 870.03833660325 288.343915704872
"4790" 957.8 906.522967360416 228.856658888559 890.360656918471 260.502384374442
"4791" 958 906.150104882869 239.8815880097 894.112651404228 260.615087307578
"4792" 958.2 909.316287080695 245.967173707965 905.949639885869 263.999182149782
"4793" 958.4 899.144654325411 242.449686001578 913.80851081295 256.373860114691
"4794" 958.6 887.825153374234 236.662576687118 919.044217687075 245.700680272108
"4795" 958.8 879.051204819277 233.524096385542 915.733766233766 230.704545454545
"4796" 959 870.795389048991 231.959654178674 897.824915824916 213.434343434343
"4797" 959.2 866.490196078431 230.831932773109 884.893333333333 202.95
"4798" 959.4 864.99710982659 229.471098265896 872.401294498382 191.601941747573
"4799" 959.6 865.544668400006 232.083575912103 869.979018957003 175.737787885236
"4800" 959.8 868.057926829268 236.621951219512 874.440119760479 185.51497005988
"4801" 960 866.624641833811 235.160458452722 880.203225806452 197.067741935484
"4802" 960.2 866.328315450397 234.156447654169 883.828885527354 221.050776332012
"4803" 960.4 866.358667414721 234.397283102951 883.962555686249 228.127115209401
"4804" 960.6 865.795032529478 233.199961078087 886.501984905549 232.516751192004
"4805" 960.8 865.681931417002 232.073016767725 888.733353975564 232.76412277573
"4806" 961 865.41310536707 231.772203409255 887.948255313881 232.924036875126
"4807" 961.2 865.371916721543 231.553089450445 888.29411680789 233.320467630025
"4808" 961.4 864.377972206397 232.578870179592 888.25573553044 234.323768909678
"4809" 961.6 863.286839096884 232.847051656762 888.411059264962 234.558916293205
"4810" 961.8 863.070289258761 233.052982223513 889.110531447021 233.699082752059
"4811" 962 862.539887360753 233.265726726063 888.965988376316 233.269296413455
"4812" 962.2 850.921926985737 231.954968439918 885.939531751974 233.575952582443
"4813" 962.4 836.362620819013 230.578949126046 873.930730354522 234.524491703187
"4814" 962.6 822.762048932468 228.07590123265 859.582556759872 235.448052134947
"4815" 962.8 813.670219936355 224.896595899019 849.090683212326 235.258059738711
"4816" 963 807.647779756572 225.678039833692 841.822388961831 235.756389797027
"4817" 963.2 804.824737787092 225.605201526887 839.170163004611 235.397739410719
"4818" 963.4 802.277613783852 224.874206649411 835.905243870904 235.112361643449
"4819" 963.6 801.617446317364 225.352638124263 834.833020675965 235.126868489162
"4820" 963.8 801.383233699108 225.378166092052 834.197560820461 234.453980559542
"4821" 964 800.033469073618 226.175851845509 832.476074651579 233.616751860197
"4822" 964.2 797.392248580988 227.202669702096 831.552227495913 233.930459676707
"4823" 964.4 793.147989997055 226.536853543248 828.641698590664 232.77038879151
"4824" 964.6 787.527346563342 225.387820431864 824.194885685982 231.703816137545
"4825" 964.8 771.932422626312 221.993850971708 811.021313441931 231.088770351318
"4826" 965 749.779245687546 218.360741899641 787.025002055218 226.543225347748
"4827" 965.2 722.646894349665 211.956491745755 760.650658496671 221.085480042062
"4828" 965.4 695.280002135727 203.072183054195 731.561064190675 216.046498309527
"4829" 965.6 665.724663170218 193.847276875141 702.882231974695 208.800190790537
"4830" 965.8 635.8674167291 189.497522249254 674.575060555423 197.993944887285
"4831" 966 603.888865345723 179.634987348017 643.792592559212 190.684366574625
"4832" 966.2 576.83134399268 163.990687531889 609.328458442183 184.076891533678
"4833" 966.4 547.214660760803 148.211368445185 579.863390764337 170.195196851597
"4834" 966.6 516.60096567193 135.861710271837 551.039547621243 152.343901236951
"4835" 966.8 487.770490646698 132.923510661887 524.761013458938 138.452199705613
"4836" 967 472.024691911518 115.073895958544 501.895173695368 134.39661092566
"4837" 967.2 478.105492801335 98.2695922898419 487.033554787234 130.231980441147
"4838" 967.4 486.248585241045 93.447473751617 485.537102246315 126.061955577817
"4839" 967.6 487.995207364537 83.5711168471071 485.373432707578 120.858522725453
"4840" 967.8 491.316971442613 80.4425575172531 485.29118361583 115.195698844479
"4841" 968 489.123880864571 83.0358007201893 487.179182826395 113.993863715924
"4842" 968.2 482.593201317511 84.2007134851582 490.656902527896 112.368895594768
"4843" 968.4 474.997845863766 88.9486568771863 492.859723278746 111.748105731084
"4844" 968.6 471.132417867952 99.0406891292805 495.191390044099 111.026899971704
"4845" 968.8 457.530491347187 111.480041470978 493.249657977897 107.311764576776
"4846" 969 448.067641614163 121.780306892059 485.598862057389 108.502608725671
"4847" 969.2 429.156004528765 140.639180194553 463.48418221156 117.163955828641
"4848" 969.4 408.368382489731 155.722567212969 443.0215299631 132.384311922497
"4849" 969.6 383.039679762368 173.788964788702 418.21500206489 154.673625834388
"4850" 969.8 359.0016792272 194.611873200523 390.942399204989 170.556520659108
"4851" 970 341.530838826695 217.910310826646 369.19171150612 188.92245107981
"4852" 970.2 337.176564931559 243.349274814575 352.58428480142 207.763437972167
"4853" 970.4 332.426710373394 264.029800380563 345.029737619058 226.594222911847
"4854" 970.6 318.955260126122 289.894632149816 338.548492576305 253.04871643709
"4855" 970.8 306.509891625366 318.283399716687 324.511638509145 282.562989535158
"4856" 971 303.124304759775 322.99449693944 321.616135617384 296.162852713068
"4857" 971.2 308.262231251907 322.06221632139 323.07911407281 293.919590229217
"4858" 971.4 299.556807353509 314.123148995434 321.219371596047 293.30454229064
"4859" 971.6 302.829412906469 300.676643528609 322.280729949043 289.984526852076
"4860" 971.8 309.586267609402 289.161798652385 324.575823632772 286.418948749164
"4861" 972 311.652509372513 276.549220906332 327.73377417312 284.644637566817
"4862" 972.2 317.677635763544 264.186709712885 328.645109590602 283.554061277121
"4863" 972.4 323.960697856214 242.398768377584 324.10377518225 280.242669987193
"4864" 972.6 331.212365094923 234.217957860061 323.070013443078 271.094150290023
"4865" 972.8 335.096701464692 222.350342960335 328.983684912521 259.178942975974
"4866" 973 343.118200072445 203.130887692576 330.575414200072 242.182348015343
"4867" 973.2 358.174723320359 184.027849349914 336.889179406223 218.022379262616
"4868" 973.4 381.042967134381 164.94561896606 351.415577739252 191.655186141623
"4869" 973.6 399.791395845918 141.712406708151 374.434406413083 170.82954057031
"4870" 973.8 420.282644995754 125.278010010414 391.655795120366 151.491009543759
"4871" 974 448.219031632762 110.409966875657 412.394147997759 131.236358253258
"4872" 974.2 475.265391431498 93.1415419971037 441.906951999112 114.175830557455
"4873" 974.4 499.988099824897 71.2080041082826 469.399566654331 94.2219732618658
"4874" 974.6 522.684097741399 61.7566951786119 489.624895260272 80.1481360864917
"4875" 974.8 551.785801762946 64.4709039918686 513.213275827031 67.7478424925422
"4876" 975 586.316944506976 66.2095804138169 546.942950230487 63.6788835185136
"4877" 975.2 621.377470480447 65.5869024711311 581.863392032864 63.8664866734892
"4878" 975.4 654.341362524022 66.5328480439714 615.30035122966 63.6996309618866
"4879" 975.6 684.819605644884 78.5067283923224 646.217993988203 63.8424736954681
"4880" 975.8 718.114922836686 91.4447943284419 680.333521378016 75.5694384336465
"4881" 976 753.27360206603 97.4812188279843 714.845525325156 88.9037238534897
"4882" 976.2 787.987421799168 108.320572612642 748.807543653443 97.4047584367192
"4883" 976.4 818.857200293597 128.232062173107 784.461679155399 105.760530313978
"4884" 976.6 844.796301443414 153.102182635736 815.553652340765 125.163884179287
"4885" 976.8 870.211468334466 172.943008982172 843.504125797105 149.049548991947
"4886" 977 875.969746370843 198.493029078872 858.913305218339 164.863579573569
"4887" 977.2 886.765763224821 232.763139518005 876.470402996437 196.313257219158
"4888" 977.4 900.443793544068 266.893511388688 886.64153058514 230.287493371911
"4889" 977.6 913.614964526317 302.544432475282 898.894582433476 266.764978211981
"4890" 977.8 919.571170771162 339.238669126929 911.037090051767 300.909322483476
"4891" 978 921.886030815645 378.858836452721 920.83379834742 338.72297117862
"4892" 978.2 914.036926439299 412.907484996637 921.89011132292 371.7213276597
"4893" 978.4 904.033841980996 446.054993593142 914.454031608408 406.994005313731
"4894" 978.6 898.496609741601 482.340019250098 906.028407565376 441.081811173722
"4895" 978.8 888.042539063816 510.925105033831 901.139918077446 474.404464452019
"4896" 979 865.327765669382 539.507350916108 892.320590984329 504.526105408026
"4897" 979.2 843.127568972074 561.323542929003 870.761460745316 533.01866626703
"4898" 979.4 820.439873520652 582.334995568009 848.234414235765 556.732535555496
"4899" 979.6 793.270608269284 604.977019405565 824.804099747412 579.517930435834
"4900" 979.8 764.596131235035 622.692384133393 799.355122422493 600.413234753925
"4901" 980 731.17857376285 643.014012373509 765.03779711486 622.087151653208
"4902" 980.2 698.4663611762 652.269798961112 735.028976767088 639.245644397807
"4903" 980.4 661.983722598201 658.630026742681 699.802014827752 653.064725505275
"4904" 980.6 625.908478390094 662.950878902634 665.50459194006 659.1870581636
"4905" 980.8 592.774282579961 663.785521819292 630.909743642051 663.392836153936
"4906" 981 565.316046294649 665.081466577219 602.133628373067 666.101590777888
"4907" 981.2 559.966567095599 653.90609027988 590.640864105123 668.719209941824
"4908" 981.4 546.504135037663 633.049268756384 573.381285795598 660.957689944428
"4909" 981.6 523.621187668237 610.648072169244 553.266447447347 637.612941518865
"4910" 981.8 494.470140912562 596.503982255748 527.04083721593 614.929482071515
"4911" 982 463.371495808289 588.790877982804 500.422788556153 599.267439364381
"4912" 982.2 428.497016818098 582.77840258021 466.088595451189 590.949104542998
"4913" 982.4 409.593472770923 586.087443503697 444.589705245979 587.524670576801
"4914" 982.6 414.16101491852 577.062875028743 444.311738729636 586.958551336134
"4915" 982.8 420.135580400031 563.486731181473 443.83353953617 586.188102818496
"4916" 983 424.931140608799 541.558763840569 434.898835574627 579.021468291669
"4917" 983.2 430.007973526971 513.513446857727 428.798050675599 551.551352310103
"4918" 983.4 424.46214641894 482.09150864979 429.212011093678 519.959401743974
"4919" 983.6 416.739467977761 451.740881751211 426.522006240889 489.27479610409
"4920" 983.8 408.859296849605 420.706678714743 420.554558411543 458.151032862072
"4921" 984 402.495932995405 383.952126973644 407.362905852916 422.804745625424
"4922" 984.2 392.807304517395 347.914192051349 401.100127991242 385.056491270848
"4923" 984.4 378.869626896283 316.013354970727 394.374802975869 351.786709937617
"4924" 984.6 363.49883461869 284.435970613462 381.365628198654 319.813718596085
"4925" 984.8 347.549770123606 251.281750596059 363.560967368778 286.782672474321
"4926" 985 329.884462731637 235.841994626297 353.834925680504 260.799691733518
"4927" 985.2 337.118826525531 227.783473427224 356.0480442905 257.409011994933
"4928" 985.4 347.009945680232 211.96108494072 348.295313563874 247.627236653086
"4929" 985.6 366.526983596897 198.336815128836 342.630279784462 226.946793773305
"4930" 985.8 384.307548555032 179.662722579258 357.501796453048 208.231947688793
"4931" 986 394.945605463711 150.998782596114 378.88335974885 186.983752760457
"4932" 986.2 413.517959369232 133.032411552795 389.911150523703 165.561750693388
"4933" 986.4 437.849502480159 114.760924730954 407.610217244358 140.101841426703
"4934" 986.6 464.362652225905 95.6190753991596 434.863892115662 119.458828417903
"4935" 986.8 487.273492018058 76.1021518460072 459.034705564335 101.572217095974
"4936" 987 512.01096791166 76.2463814403159 478.640100410754 84.9703064378121
"4937" 987.2 534.706193677314 85.5486050119513 498.0858657939 79.0276907479232
"4938" 987.4 566.305994291383 100.956324247953 525.871256304834 83.68698778103
"4939" 987.6 592.630801469919 114.247930799614 557.588997168231 96.3852483676012
"4940" 987.8 623.110547238589 132.880210212078 590.356509944047 110.697791853732
"4941" 988 654.440990336944 148.398477042771 617.574620110377 128.263222890537
"4942" 988.2 691.124351283784 163.105712104292 653.144619840459 146.589658278446
"4943" 988.4 728.957373421032 175.505321453551 691.395737041072 162.377564246082
"4944" 988.6 767.13002118867 184.951504308371 726.232249976603 175.063856831173
"4945" 988.8 801.976678427154 201.478655481742 765.377004556743 185.564102438096
"4946" 989 838.636178017571 222.652526356931 804.755095464721 200.028334583302
"4947" 989.2 868.463491458643 245.602803604262 837.703561806855 223.612012669701
"4948" 989.4 882.729352135473 274.911354275553 864.175892628896 242.450857950176
"4949" 989.6 886.521779910485 311.717310708316 883.463250307941 273.515213936598
"4950" 989.8 892.188270242263 351.63685686768 885.847171757301 312.793462015197
"4951" 990 896.578048904655 393.529760249786 891.266904870126 355.573935946547
"4952" 990.2 892.229510068057 435.435542610122 897.294815634328 394.281057039157
"4953" 990.4 881.409528111239 476.849025985123 891.212098603568 435.65600584014
"4954" 990.6 868.061962428111 516.198798810125 882.076507907611 478.354058107151
"4955" 990.8 846.149139534108 549.318879886012 871.522843900272 516.052889569756
"4956" 991 827.487221195486 576.59509634538 848.412028205128 545.347540551255
"4957" 991.2 802.548551973447 599.704569137929 830.942348103808 568.398326110584
"4958" 991.4 772.720472471945 617.685824984778 806.53951821482 601.699940085632
"4959" 991.6 737.164714932407 638.494276370891 777.820895345735 615.779363871061
"4960" 991.8 706.400020232212 650.868680626092 740.787287338504 632.751035199043
"4961" 992 669.437452100673 659.703565618932 709.802145051177 652.420611774563
"4962" 992.2 636.301609746281 661.723551773027 672.5799795509 661.010748348342
"4963" 992.4 598.815309088156 654.547706964831 636.272476256452 661.509304727722
"4964" 992.6 560.664720912602 649.617603121653 598.098627048346 656.411730099666
"4965" 992.8 526.362235439615 636.618000836878 560.865642356283 651.318439128624
"4966" 993 490.992736013272 619.148846314356 522.817241767276 638.262963642785
"4967" 993.2 453.261197727644 604.442230725494 488.347886341037 619.413448573141
"4968" 993.4 417.985816976431 592.514378391629 452.301950558799 607.232341606861
"4969" 993.6 413.083043324014 576.695496133743 437.251689527524 601.98929215278
"4970" 993.8 409.808770400703 548.609895957552 419.466577920265 584.931768226013
"4971" 994 405.713454565242 513.016803428952 409.037966283821 549.364625023601
"4972" 994.2 399.841346706949 478.102939369491 405.135199651327 516.419376112764
"4973" 994.4 389.370468020681 446.50324004316 399.579252918213 483.30105116768
"4974" 994.6 375.262048833445 413.921562775883 389.868636432736 449.090908375995
"4975" 994.8 369.739135323897 378.493095505544 375.930092694558 417.392761257799
"4976" 995 371.81176569097 340.819067482979 370.568048880751 380.328212835531
"4977" 995.2 371.98422813382 306.130866248221 371.649691365608 345.28035858651
"4978" 995.4 366.513750898832 267.775619808319 371.309964000653 306.695145027471
"4979" 995.6 358.505349066704 234.609584110421 367.546251999358 272.524542775564
"4980" 995.8 359.338132709716 199.947627236781 359.08331343038 240.690297013191
"4981" 996 370.289026227872 175.932246944992 357.299443495224 213.209961598736
"4982" 996.2 387.737701017442 157.238797990778 363.666528094692 188.557073392934
"4983" 996.4 414.266272842941 144.537212282459 380.297126904482 166.117037530448
"4984" 996.6 443.089687913278 131.962702797745 404.060649893649 145.448582017482
"4985" 996.8 470.039891390624 120.854148493246 433.272593764408 139.278406795706
"4986" 997 498.526876918014 109.724545568523 465.274176196918 126.495676859793
"4987" 997.2 529.244262136292 98.7505472926072 492.273815714038 111.905778890138
"4988" 997.4 557.697703804414 88.3235421502017 523.287986984871 103.402440987158
"4989" 997.6 582.184653558108 71.8666459682604 548.780881108499 91.6295646837081
"4990" 997.8 600.309275513616 69.3334280631034 567.587778164752 79.4099769656704
"4991" 998 607.023760617904 85.0663772711321 574.419780334293 75.9196150612992
"4992" 998.2 609.106500510254 104.660506911785 591.762394043592 73.0155911471871
"4993" 998.4 607.330399634525 123.709121026745 617.149556166803 83.9081462960123
"4994" 998.6 601.078616573767 137.543499569195 623.780852909649 97.3994598080633
"4995" 998.8 600.313149170585 143.733961018643 615.103944822803 116.100224107903
"4996" 999 592.402171344101 172.391436421748 596.418908238924 130.948344828232
"4997" 999.2 582.279699695578 205.311602938696 593.677825362721 167.541127237542
"4998" 999.4 567.909778468319 239.697728951576 586.719433668896 205.092874561375
"4999" 999.6 557.973506796641 275.17258998012 568.476675531364 237.539099656798
"5000" 999.8 548.231876146013 310.661817785818 559.26123414945 272.688184379518
"5001" 1000 528.605988857812 345.179923271099 550.926569928306 310.02768006572
"5002" 1000.2 505.690284124837 374.210063219102 531.001230041884 345.631846778221
"5003" 1000.4 480.050174109325 407.844827560653 507.4594841038 375.671695949909
"5004" 1000.6 454.632885527555 439.432996906025 480.025241045293 407.658643170745
"5005" 1000.8 424.012101030284 465.907067503164 452.970174578163 439.034294865143
"5006" 1001 399.092604571571 491.219452639274 427.512901155651 463.615674639323
"5007" 1001.2 399.754366961013 514.862615656748 410.004699723225 482.65074746023
"5008" 1001.4 400.179781516415 518.61976211642 404.927273870648 488.173722026785
"5009" 1001.6 377.978969784241 518.521609301531 406.601331780251 502.307905558848
"5010" 1001.8 362.873674856844 504.867909782694 402.819172508709 529.813337505557
"5011" 1002 365.040462427746 490.42774566474 396.029508196721 576.406557377049
"5012" 1002.2 371.574712643679 486.048850574715 398.4 589.526984126984
"5013" 1002.4 376.213017751479 480.218934911243 405.968944099379 593.055900621118
"5014" 1002.6 376.672413793103 478.919540229885 417.161812297735 605.744336569579
"5015" 1002.8 378.472303206997 479.720116618076 425.434210526316 613.957236842105
"5016" 1003 380.613180515759 480.106017191977 427.373801916933 613.450479233227
[truncated: 1,061,665 more chars]
