# Supplementary material for: Adaptive switch to sexually dimorphic movements by partner-seeking termites
Source: Sci Adv. 2019 Jun 19;5(6):eaau6108. doi: 10.1126/sciadv.aau6108 (PMC6584256; doi:10.1126/sciadv.aau6108)
Supplement: Data file S1 [file aau6108_Data_file_S1.zip › Dataset/CfNaturalTandem/170630_173_03-position-fixed.txt]

"time" "x0" "y0" "x1" "y1"
"1" 0 754.80701754386 129.342105263158 635.897350993378 658.754966887417
"2" 0.2 756.633802816902 111.019718309859 644.97602739726 654.325342465753
"3" 0.4 765.561643835616 94.6575342465753 655.389891696751 647.714801444043
"4" 0.6 763.820359281437 97.4221556886228 663.99 638.846666666667
"5" 0.8 759.463976945245 97.3227665706052 670.157894736842 628.378947368421
"6" 1 749.356164383562 95.9643835616438 673.039145907473 617.448398576512
"7" 1.2 740.107329842932 89.9712041884817 672.024822695035 607.719858156028
"8" 1.4 726.595419847328 80.2798982188295 667.090579710145 607.355072463768
"9" 1.6 711.672727272727 69.0675324675325 662.06993006993 607.458041958042
"10" 1.8 698.703125 56.7994791666667 657.032467532468 609.853896103896
"11" 2 691.88051948052 56.5714285714286 656.593525179856 612.280575539568
"12" 2.2 690.685714285714 57.4571428571429 650.895470383275 615.609756097561
"13" 2.4 693.19298245614 59.3538011695906 641.915441176471 614.231617647059
"14" 2.6 697.155172413793 63.2844827586207 626.544217687075 617.017006802721
"15" 2.8 704.104557640751 66.5898123324397 617.98031496063 627.043307086614
"16" 3 710.912790697674 66.8401162790698 613.852739726027 638.082191780822
"17" 3.2 721.176811594203 68.736231884058 602 642.659340659341
"18" 3.4 735.321899736148 71.9736147757256 584.38566552901 639.327645051195
"19" 3.6 753.915816326531 75.1811224489796 558.392727272727 646.756363636364
"20" 3.8 770.695431472081 83.5659898477157 541.714285714286 646.741496598639
"21" 4 784.741854636591 96.5614035087719 522.046762589928 645.31654676259
"22" 4.2 796.526184538653 108.713216957606 497.337979094077 642.306620209059
"23" 4.4 797.243401759531 113.41935483871 474.318493150685 636.202054794521
"24" 4.6 799.909836065574 117.524590163934 455.046979865772 629.838926174497
"25" 4.8 806.246648793566 128.651474530831 434.875838926174 615.194630872483
"26" 5 812.648501362398 147.005449591281 415.92 597.26
"27" 5.2 816.050397877984 164.684350132626 396.550955414013 579.53821656051
"28" 5.4 818.309248554913 185.057803468208 373.071186440678 564.691525423729
"29" 5.6 819.373887240356 207.175074183976 363.4 549.834482758621
"30" 5.8 820.092592592593 230.992592592593 342.37 528.963333333333
"31" 6 818.685618729097 253.361204013378 330.120521172639 506.097719869707
"32" 6.2 815.086834733893 274.484593837535 316.501639344262 483.226229508197
"33" 6.4 815.178321678322 300.926573426573 303.204697986577 452.130872483222
"34" 6.6 815.511254019293 323.048231511254 293.155172413793 424.124137931034
"35" 6.8 815.31419939577 347.33836858006 296.191275167785 396.140939597315
"36" 7 814.685714285714 371.914285714286 286.649831649832 363.16835016835
"37" 7.2 805.371165644172 399.180981595092 285.477272727273 343.649350649351
"38" 7.4 792.492753623188 422.020289855072 290.531034482759 320.034482758621
"39" 7.6 775.483870967742 447.858064516129 297.422818791946 286.442953020134
"40" 7.8 755.972972972973 467.894894894895 301.847896440129 258.498381877023
"41" 8 734.551724137931 487.824451410658 311.119133574007 239.4440433213
"42" 8.2 711.492307692308 506.28 322.428571428571 215.770186335404
"43" 8.4 687.514195583596 523.627760252366 338.740863787375 188.345514950166
"44" 8.6 661.312883435583 535.251533742331 351.75 168.73
"45" 8.8 636.885057471264 541.261494252874 355.774603174603 160.07619047619
"46" 9 613.266129032258 533.395161290323 365.418060200669 143.822742474916
"47" 9.2 589.880636604775 522.448275862069 381.802631578947 130.059210526316
"48" 9.4 564.712365591398 509.02688172043 401.465798045603 114.188925081433
"49" 9.6 540.60582010582 489.126984126984 415.061728395062 111.441358024691
"50" 9.8 522.266666666667 467.913888888889 432.975308641975 102.901234567901
"51" 10 506.724795640327 443.547683923706 444.29375 92.609375
"52" 10.2 492.476454293629 418.728531855956 448.092307692308 91.2769230769231
"53" 10.4 485.971698113208 394.210691823899 461.320241691843 85.5015105740181
"54" 10.6 483.58452722063 365.203438395415 466.661237785016 76.2019543973941
"55" 10.8 482.45251396648 334.717877094972 472.094637223975 71.416403785489
"56" 11 483.988571428571 304.52 474.428571428571 69.1785714285714
"57" 11.2 494.534946236559 277.077956989247 484.180473372781 62.8609467455621
"58" 11.4 508.533512064343 249.179624664879 493.38905775076 59.2765957446809
"59" 11.6 525.230366492147 222.934554973822 501.725373134328 58.6358208955224
"60" 11.8 545.796437659033 208.223918575064 516.659442724458 55.3653250773994
"61" 12 572.405 194.7425 532.662613981763 49.1702127659574
"62" 12.2 600.533854166667 184.4375 548.439628482972 44.2445820433437
"63" 12.4 630.799450549451 174.928571428571 564.849230769231 40.8892307692308
"64" 12.6 660.6 165.288 575.003021148036 38.8157099697885
"65" 12.8 689.947945205479 158.81095890411 584.226586102719 38.166163141994
"66" 13 722.108695652174 153.926630434783 600.623529411765 31.7352941176471
"67" 13.2 752.068421052632 151.839473684211 612.269113149847 31.9021406727829
"68" 13.4 782.677165354331 154.787401574803 628.062678062678 31.0968660968661
"69" 13.6 809.860759493671 159.683544303797 639.604229607251 34.4018126888217
"70" 13.8 835.673469387755 172.119897959184 649.54375 35.834375
"71" 14 858.87338501292 189.74677002584 655.554878048781 36.0731707317073
"72" 14.2 876.068870523416 213.217630853994 667.656069364162 39.5780346820809
"73" 14.4 887.137640449438 239.407303370787 679.232142857143 47.2232142857143
"74" 14.6 894.978787878788 269.021212121212 691.354285714286 47.3057142857143
"75" 14.8 899.605769230769 300.708333333333 703.262195121951 48.3810975609756
"76" 15 902.95251396648 329.790502793296 715.077639751553 49.9006211180124
"77" 15.2 907.204402515723 361.169811320755 720.829351535836 54.6006825938567
"78" 15.4 904.893854748603 392.95530726257 728.838095238095 60.3396825396825
"79" 15.6 900.476340694006 425.845425867508 732.463190184049 63.1073619631902
"80" 15.8 891.446945337621 456.813504823151 744.919003115265 69.9283489096573
"81" 16 879.942953020134 485.473154362416 763.615160349854 78.0495626822157
"82" 16.2 860.901315789474 511.884868421053 781.244147157191 87.6655518394649
"83" 16.4 838.58064516129 532.670967741935 795.605072463768 103.340579710145
"84" 16.6 814.03125 542.357954545455 814.477966101695 119.627118644068
"85" 16.8 786.508522727273 550.946022727273 830.301754385965 133.333333333333
"86" 17 762.862359550562 551.766853932584 844.377777777778 146.485714285714
"87" 17.2 737.232294617564 545.631728045326 857.613707165109 161.971962616822
"88" 17.4 713.908602150538 534.069892473118 871.310679611651 180.281553398058
"89" 17.6 689.939393939394 522.771349862259 880.546623794212 197.466237942122
"90" 17.8 667.32602739726 504.339726027397 883.692567567568 216.402027027027
"91" 18 647.817204301075 484.908602150538 892.983818770226 247.938511326861
"92" 18.2 628.582446808511 464.656914893617 906.648829431438 280.725752508361
"93" 18.4 604.305483028721 448.825065274151 916.116129032258 308.835483870968
"94" 18.6 581.685483870968 429.916666666667 918.258620689655 342.079310344828
"95" 18.8 561.502673796791 408.890374331551 914.246527777778 379.277777777778
"96" 19 547.991549295775 382.532394366197 907.596296296296 414.385185185185
"97" 19.2 534.948648648649 355.051351351351 907.2 443.860714285714
"98" 19.4 527.744252873563 327.916666666667 898.224199288256 470.533807829182
"99" 19.6 528.488764044944 298.202247191011 886.891891891892 499.236486486487
"100" 19.8 534.892957746479 268.453521126761 871.705882352941 519
"101" 20 544.632275132275 239.243386243386 852.053191489362 543.386524822695
"102" 20.2 557.806788511749 211.031331592689 835.007067137809 569.798586572438
"103" 20.4 572.642673521851 183.437017994859 815.428571428571 587.034843205575
"104" 20.6 589.964556962025 158.407594936709 794.948881789137 608.434504792332
"105" 20.8 611.520547945206 134.18904109589 775.493006993007 617.713286713287
"106" 21 637.016260162602 115.509485094851 747.701754385965 630.491228070175
"107" 21.2 664.95988538682 99.2063037249284 731.322580645161 638.974193548387
"108" 21.4 694.967164179104 87.3194029850746 702.524647887324 646.348591549296
"109" 21.6 724.122615803815 78.6948228882834 674.503448275862 651.620689655172
"110" 21.8 755.44908616188 79.3681462140992 643.059027777778 663.850694444444
"111" 22 769.211734693878 88.6581632653061 618.468309859155 660.204225352113
"112" 22.2 777.811671087533 107.888594164456 588.4 662.442105263158
"113" 22.4 784.800546448087 136.540983606557 574.893617021277 662.741134751773
"114" 22.6 790.064102564102 168.166666666667 567.886524822695 658.787234042553
"115" 22.8 786.812138728324 199.008670520231 552.398601398601 661.384615384615
"116" 23 778.546623794212 229.11575562701 531.556313993174 657.890784982935
"117" 23.2 763.065830721003 255.41065830721 505.091525423729 653.766101694915
"118" 23.4 746.684684684685 278.084084084084 484.578181818182 640.814545454546
"119" 23.6 723.011527377522 296.936599423631 459.5 630.564189189189
"120" 23.8 696.022792022792 310.415954415954 436.891891891892 619.790540540541
"121" 24 668.119289340101 317.44923857868 412.224683544304 603.208860759494
"122" 24.2 638.652284263959 319.829949238579 388.547400611621 581.639143730887
"123" 24.4 608.238341968912 315.968911917099 375.466887417218 560.41059602649
"124" 24.6 578.039702233251 312.285359801489 355.313333333333 541.876666666667
"125" 24.8 548.964912280702 303.383458646617 340.111801242236 520.704968944099
"126" 25 519.2775 290.8825 325.591772151899 492.854430379747
"127" 25.2 492.581578947368 270.623684210526 311.827361563518 463.14983713355
"128" 25.4 471.563775510204 245.227040816326 300.996551724138 431.534482758621
"129" 25.6 455.519893899204 216.050397877984 296.602787456446 402.543554006969
"130" 25.8 442.658469945355 186.142076502732 296.833333333333 364.382978723404
"131" 26 436.693820224719 152.873595505618 290.547297297297 326.746621621622
"132" 26.2 434.634005763689 119.85878962536 303.897163120567 301.790780141844
"133" 26.4 441.079019073569 99 316.996563573883 265.938144329897
"134" 26.6 456.76844783715 84.0687022900763 323.288461538462 229.769230769231
"135" 26.8 478.967123287671 68.7890410958904 343.140522875817 205.06862745098
"136" 27 505.777777777778 57.1798941798942 365.101851851852 169.533950617284
"137" 27.2 533.297002724796 45.1198910081744 382.184375 141.490625
"138" 27.4 564.980716253444 39.6666666666667 393.10248447205 125.242236024845
"139" 27.6 594.530555555556 38.8472222222222 416.089743589744 117.660256410256
"140" 27.8 626.479108635098 43.2339832869081 432.303225806452 111.493548387097
"141" 28 655.781407035176 56.2989949748744 451.785256410256 96.6025641025641
"142" 28.2 685.740983606557 74.8786885245902 466.009677419355 81.7064516129032
"143" 28.4 710.118918918919 93.4162162162162 482.567975830816 71.3716012084592
"144" 28.6 731.976683937824 116.248704663212 507.570149253731 61.6746268656716
"145" 28.8 749.914728682171 141.547803617571 537.292063492063 44.631746031746
"146" 29 765.776315789474 167.418421052632 558.39751552795 37.2267080745342
"147" 29.2 776.923884514436 197.524934383202 581.808383233533 35.9760479041916
"148" 29.4 786.789772727273 229.485795454545 600.924012158055 33.4437689969605
"149" 29.6 790.293296089386 262.77094972067 618.43768115942 35.0898550724638
"150" 29.8 786.109090909091 296.566666666667 630.437308868502 39.2446483180428
"151" 30 775.630662020906 332.324041811847 646.646376811594 43.3304347826087
"152" 30.2 760.227692307692 360.233846153846 671.026706231454 51.5964391691395
"153" 30.4 744.676375404531 390.760517799353 697.361904761905 54.6698412698413
"154" 30.6 724.17701863354 417.673913043478 724 61.3037974683544
"155" 30.8 697.176470588235 439.705882352941 738.707006369427 72.2388535031847
"156" 31 665.991379310345 451.534482758621 755.550769230769 84.0646153846154
"157" 31.2 633.649025069638 459.378830083566 783.006006006006 98.7267267267267
"158" 31.4 600.972727272727 464.851515151515 810.378048780488 115.759146341463
"159" 31.6 568.486910994764 458.125654450262 826.852564102564 135.586538461538
"160" 31.8 537.047493403694 448.253298153034 846.845425867508 161.160883280757
"161" 32 505.582051282051 435.241025641026 873.863492063492 188.746031746032
"162" 32.2 474.965699208443 419.271767810026 889.226537216828 214.320388349515
"163" 32.4 447.616580310881 397.611398963731 902.829113924051 246.022151898734
"164" 32.6 426.062827225131 370.05497382199 910.71335504886 274.57003257329
"165" 32.8 406.679045092838 341.411140583554 915.605072463768 309.409420289855
"166" 33 390.212534059946 308.724795640327 922.762711864407 349.064406779661
"167" 33.2 381.450666666667 275.381333333333 919.573717948718 380.721153846154
"168" 33.4 374.404371584699 239.989071038251 919.280405405405 393.851351351351
"169" 33.6 373.671348314607 202.921348314607 914.599337748344 425.023178807947
"170" 33.8 378.541208791209 168.598901098901 905.672354948806 453.81228668942
"171" 34 387.921832884097 136.064690026954 890.791245791246 486.828282828283
"172" 34.2 406.116094986807 115.287598944591 873.573770491803 517.019672131148
"173" 34.4 429.974489795918 104.923469387755 858 544.236749116608
"174" 34.6 460.683291770573 96.0623441396509 837.564013840831 559.031141868512
"175" 34.8 494.007633587786 88.3206106870229 809.833922261484 577.180212014134
"176" 35 529.646900269542 90.0080862533693 784.75 597.756666666667
"177" 35.2 562.216417910448 97.1144278606965 763.028481012658 624.066455696203
"178" 35.4 594.208219178082 110.153424657534 744.216494845361 629.175257731959
"179" 35.6 619.653439153439 129.449735449735 711.865942028985 633.514492753623
"180" 35.8 643.404761904762 149.603174603175 676.276978417266 649.669064748201
"181" 36 662.633423180593 175.32884097035 643.305454545454 656.432727272727
"182" 36.2 680.446194225722 202.299212598425 605.940766550523 657.749128919861
"183" 36.4 695.016260162602 233.20054200542 574.857142857143 658.188153310105
"184" 36.6 702.975476839237 264.989100817439 548.279863481229 659.638225255973
"185" 36.8 703.28313253012 298.879518072289 525.968454258675 648.324921135647
"186" 37 694.595174262735 330.997319034853 489.608843537415 633.785714285714
"187" 37.2 683.571865443425 362.070336391437 448.388111888112 623.975524475524
"188" 37.4 663.569230769231 391.353846153846 422.804635761589 613.470198675497
"189" 37.6 640.711656441718 415.021472392638 402.623762376238 588.765676567657
"190" 37.8 611.566371681416 433.371681415929 376.153094462541 561.185667752443
"191" 38 579.807799442897 442.779944289694 350.608832807571 534.555205047319
"192" 38.2 546.681286549708 446.093567251462 328.888535031847 503.366242038217
"193" 38.4 513.11884057971 443.03768115942 312.614649681529 469.856687898089
"194" 38.6 482.536842105263 433.923684210526 301.32 431.113333333333
"195" 38.8 454.965517241379 415.119363395225 292.436860068259 393.597269624573
"196" 39 431.355670103093 390.484536082474 289.269896193772 357.086505190311
"197" 39.2 412.016085790885 361.847184986595 295.512987012987 325.25
"198" 39.4 400.067885117494 330.587467362924 299.429032258065 285.8
"199" 39.6 390.67374005305 297.331564986737 306.364217252396 254.20447284345
"200" 39.8 389.093220338983 263.093220338983 321.023255813954 226.644518272425
"201" 40 395.659090909091 231.9375 336.200647249191 198.291262135922
"202" 40.2 408.917333333333 202.690666666667 344.805825242718 175.52427184466
"203" 40.4 425.32987012987 173.493506493507 338.164021164021 168.883597883598
"204" 40.6 443.97442455243 147.127877237852 364.346278317152 169.546925566343
"205" 40.8 470.676691729323 126.887218045113 371.288990825688 169.766055045872
"206" 41 499.309895833333 112.2421875 345.783018867925 168.415094339623
"207" 41.2 533.661538461538 104.1 347.303514376997 168.290734824281
"208" 41.4 566.022727272727 102.186868686869 352.493150684931 164.38698630137
"209" 41.6 598.9 105.068421052632 357.558139534884 156.571428571429
"210" 41.8 630.650259067358 115.287564766839 366.965079365079 145.238095238095
"211" 42 660.22691292876 129.667546174142 377.662420382166 131.270700636943
"212" 42.2 686.092783505155 149.012886597938 393.299003322259 115.8073089701
"213" 42.4 711.170103092784 171.087628865979 413.761755485893 107.454545454545
"214" 42.6 729.77545691906 197.97911227154 437.287096774194 92.7193548387097
"215" 42.8 745.076712328767 225.778082191781 459.054838709677 78.6032258064516
"216" 43 754.094285714286 257.851428571429 479.018461538462 69.8953846153846
"217" 43.2 755.459214501511 290.006042296073 501.123493975904 61.9397590361446
"218" 43.4 751.129746835443 323.525316455696 526.678343949045 51.8726114649681
"219" 43.6 738.217391304348 356.841614906832 548.487421383648 38.811320754717
"220" 43.8 721.074829931973 386.408163265306 556.855421686747 41.2349397590362
"221" 44 698.243827160494 410.391975308642 577.513513513514 47.9339339339339
"222" 44.2 673.017595307918 430.014662756598 602.290419161677 55.125748502994
"223" 44.4 641.309037900875 439.868804664723 629.605590062112 55.9503105590062
"224" 44.6 609.850704225352 447.16338028169 656.048780487805 54.265243902439
"225" 44.8 576.684210526316 450.444736842105 681.897897897898 50.1411411411411
"226" 45 543.986945169713 447.665796344648 697.402640264026 59.1584158415842
"227" 45.2 512.102362204724 437.769028871391 724.607784431138 73.4610778443114
"228" 45.4 485.968503937008 420.412073490814 753.416918429003 82.02416918429
"229" 45.6 462.340482573727 398.643431635389 780.130718954248 90.7614379084967
"230" 45.8 447.067204301075 372.231182795699 803.257142857143 111.114285714286
"231" 46 431.71349862259 342.30303030303 824.130990415335 139.08945686901
"232" 46.2 422.528571428571 309.885714285714 849.285714285714 166.07619047619
"233" 46.4 417.811965811966 277.77207977208 874.85303514377 193.086261980831
"234" 46.6 418.807262569832 245.687150837989 894.015772870662 222.81072555205
"235" 46.8 423.741666666667 213.177777777778 905.235294117647 250.833910034602
"236" 47 435.587467362924 182.399477806788 899.400662251656 280.649006622517
"237" 47.2 452.751282051282 153.84358974359 896.364285714286 318.55
"238" 47.4 473.794344473008 128.678663239075 897.313167259786 354.964412811388
"239" 47.6 499.568062827225 107.170157068063 892.664359861592 390.494809688581
"240" 47.8 528.957393483709 88.2205513784461 891.919860627178 426.763066202091
"241" 48 560.039312039312 76.7616707616708 883.839590443686 456.549488054607
"242" 48.2 593.138020833333 69.2708333333333 875.212996389892 490.942238267148
"243" 48.4 625.313513513513 68.3567567567568 863.916129032258 524.8
"244" 48.6 658.850129198966 73.8475452196382 842.075812274368 550.664259927798
"245" 48.8 692.774647887324 86.1014084507042 823.056140350877 582.494736842105
"246" 49 721.133514986376 103.411444141689 798.166112956811 602.890365448505
"247" 49.2 743.175710594315 126.361757105943 763.858657243816 612.890459363958
"248" 49.4 759.65625 154.184659090909 728.239436619718 626.725352112676
"249" 49.6 773.526162790698 186.69476744186 694.986254295533 645.756013745704
"250" 49.8 779.872274143302 221.028037383178 661.609318996416 651.26523297491
"251" 50 778.96511627907 253.953488372093 626.616883116883 643.769480519481
"252" 50.2 775.481012658228 287.778481012658 592.058064516129 633.732258064516
"253" 50.4 765.362573099415 318.891812865497 554.380952380952 631.431972789116
"254" 50.6 749.935691318328 348.781350482315 516 628.975265017668
"255" 50.8 730.540372670807 376.114906832298 479.3 618.912903225806
"256" 51 709.205128205128 404.048076923077 442.082191780822 609.845890410959
"257" 51.2 685.559485530547 429.11575562701 405.725806451613 595.070967741936
"258" 51.4 660.071428571429 445.104166666667 387.554817275748 573.34219269103
"259" 51.6 629.631578947368 457.24269005848 374.352201257862 544.078616352201
"260" 51.8 596.298850574713 462.290229885057 363.690391459075 511.893238434164
"261" 52 563.983240223464 467.111731843575 358.94425087108 477.205574912892
"262" 52.2 527.614525139665 468.972067039106 348.080267558528 448.384615384615
"263" 52.4 494.981481481481 463.547619047619 330.791411042945 418.546012269939
"264" 52.6 463.194871794872 457.887179487179 304.347540983607 398.852459016393
"265" 52.8 431.531578947368 447.373684210526 302.567474048443 397.726643598616
"266" 53 401.227154046997 436.475195822454 307.907849829352 390.276450511945
"267" 53.2 372.475452196382 422.927648578811 311.458620689655 366.734482758621
"268" 53.4 341.541208791209 408.18956043956 315.416393442623 332.872131147541
"269" 53.6 316.764705882353 391.982097186701 309.884615384615 296.692307692308
"270" 53.8 287.397877984085 353.981432360743 305.86577181208 265.939597315436
"271" 54 288.164265129683 332.576368876081 318.278523489933 240.906040268456
"272" 54.2 300.722857142857 307.968571428571 341.209375 212.921875
"273" 54.4 318.182561307902 282.686648501362 360.07210031348 181.347962382445
"274" 54.6 341.708222811671 259.740053050398 380.604361370717 144.750778816199
"275" 54.8 367.700251889169 237.91435768262 400.4 117.308196721311
"276" 55 394.583541147132 219.680798004988 421.638036809816 111.343558282209
"277" 55.2 426.781326781327 207.186732186732 450.553516819572 101
"278" 55.4 458.534005037783 198.284634760705 483.540716612378 87.6644951140065
"279" 55.6 490.888040712468 191.740458015267 517.738461538462 75.4923076923077
"280" 55.8 523.598958333333 189.776041666667 553.451327433628 64.1533923303835
"281" 56 552.016901408451 193.633802816901 590.432926829268 59.6585365853659
"282" 56.2 584.226519337016 205.441988950276 628.556666666667 53.0966666666667
"283" 56.4 611.771883289125 219.336870026525 668.353474320242 48.4531722054381
"284" 56.6 637.632876712329 240.194520547945 705.541806020067 56.3779264214047
"285" 56.8 658 261.931818181818 740.246105919003 69.0093457943925
"286" 57 673.568421052632 290.539473684211 772.506289308176 87.3270440251572
"287" 57.2 687.776315789474 318.981578947368 795.560810810811 105.986486486486
"288" 57.4 695.890140845071 349.870422535211 806.805460750853 137.921501706485
"289" 57.6 699.603988603989 382.37037037037 815.583870967742 171.696774193548
"290" 57.8 699.392330383481 415.699115044248 829.835016835017 204.700336700337
"291" 58 689.607629427793 445.574931880109 846.819875776398 233.39751552795
"292" 58.2 676.44776119403 477.620895522388 866.662379421222 260.56270096463
"293" 58.4 656.550595238095 503.547619047619 879.539568345324 296.978417266187
"294" 58.6 635.828660436137 528.694704049844 887.122807017544 334.614035087719
"295" 58.8 607.808955223881 549.459701492537 904.849315068493 369.034246575342
"296" 59 580.19298245614 568.24269005848 914.036789297659 399.859531772575
"297" 59.2 550.018518518518 583.533950617284 902.79 419.766666666667
"298" 59.4 518.484939759036 590.346385542169 883.076655052265 441.296167247387
"299" 59.6 484.710769230769 594.901538461539 857.220640569395 470.896797153025
"300" 59.8 451.749271137026 592.510204081633 829.585365853659 496.937282229965
"301" 60 420.296187683285 588.560117302053 799.39175257732 519.474226804124
"302" 60.2 390.816155988858 576.880222841226 778.481099656357 545.14089347079
"303" 60.4 370.541778975741 561.253369272237 751.668941979522 574.170648464164
"304" 60.6 358.96408839779 533.477900552486 721.83044982699 601.989619377163
"305" 60.8 347.67679558011 503.624309392265 691.016722408027 631.311036789298
"306" 61 342.570621468927 469.889830508475 658.458193979933 652.341137123746
"307" 61.2 342.065015479876 437.275541795666 637.596610169492 646.291525423729
"308" 61.4 345.588235294118 403.758823529412 610.325503355705 639.919463087248
"309" 61.6 354.654596100278 371.203342618384 573.468646864686 633.346534653465
"310" 61.8 368.595441595442 340.581196581197 536.352750809061 626.802588996764
"311" 62 390.511688311688 311.267532467532 496.583606557377 617.252459016393
"312" 62.2 416.501272264631 290.348600508906 457.727564102564 602.355769230769
"313" 62.4 445.15306122449 270.326530612245 422.158064516129 582.387096774194
"314" 62.6 475.939546599496 257.798488664987 385.338762214984 567.4332247557
"315" 62.8 505.664141414141 248.315656565657 357.106666666667 538.983333333333
"316" 63 538.034482758621 247.718832891247 342.694078947368 504.101973684211
"317" 63.2 569.384223918575 254.928753180662 334.845117845118 463.087542087542
"318" 63.4 599.162790697674 268.441860465116 333.540925266904 422.957295373665
"319" 63.6 623.380952380952 282.78835978836 332.429054054054 381.560810810811
"320" 63.8 648.672463768116 304.368115942029 328.337704918033 338.262295081967
"321" 64 670.997375328084 326.593175853018 331.920529801325 293.798013245033
"322" 64.2 690.275766016713 351.654596100278 342.862876254181 248.458193979933
"323" 64.4 706.672043010753 379.051075268817 352.556701030928 202.628865979381
"324" 64.6 720.847368421053 407.86052631579 365.045602605863 157.5667752443
"325" 64.8 729.541076487252 439.373937677054 387.130699088146 129.489361702128
"326" 65 734.960451977401 472.460451977401 418.3125 113.128125
"327" 65.2 737.954154727794 506.578796561605 454.894568690096 96.0447284345048
"328" 65.4 738.296829971182 539.193083573487 492.442771084337 85.7228915662651
"329" 65.6 735.140672782875 570.681957186544 531.372670807453 81.639751552795
"330" 65.8 726.600619195047 602.916408668731 572.729230769231 80.0676923076923
"331" 66 719.269230769231 633.653846153846 613.437908496732 79.8006535947712
"332" 66.2 705.453416149068 643.105590062112 651.844155844156 70.0616883116883
"333" 66.4 686.091988130564 649.584569732938 690.041401273885 60.0796178343949
"334" 66.6 665.05750798722 659.623003194888 719.591194968554 69.5849056603774
"335" 66.8 640.532915360502 662.037617554859 740.039867109635 95.9102990033223
"336" 67 616.622418879056 656.631268436578 766.232026143791 129.06862745098
"337" 67.2 593.768802228412 645.910863509749 790.819047619048 163.542857142857
"338" 67.4 569.395027624309 631.64364640884 813.453074433657 199.006472491909
"339" 67.6 544.654891304348 615.453804347826 839.623456790123 232.929012345679
"340" 67.8 527.34794520548 599.501369863014 864.876923076923 264.372307692308
"341" 68 505.79781420765 570.106557377049 890.71568627451 308.052287581699
"342" 68.2 496.243902439024 542.265243902439 915.590759075908 343.93399339934
"343" 68.4 490.21686746988 513.042168674699 914.035714285714 369.060714285714
"344" 68.6 486.764542936288 488.484764542936 896.087719298246 389.178947368421
"345" 68.8 488.838323353294 458.482035928144 871.651245551601 419.53024911032
"346" 69 493.624324324324 421.82972972973 843.465034965035 454.255244755245
"347" 69.2 501.251351351351 393.094594594595 825.246575342466 486.404109589041
"348" 69.4 511.107438016529 371.534435261708 805.460481099656 514.041237113402
"349" 69.6 526.044619422572 348.354330708661 777.334459459459 545.168918918919
"350" 69.8 544.792207792208 325.348051948052 751.313588850174 579.421602787456
"351" 70 572.315245478036 304.108527131783 713.09634551495 611.873754152824
"352" 70.2 592.620603015075 289.952261306533 684.393939393939 633.535353535353
"353" 70.4 620.039682539682 278.095238095238 642.461818181818 653.141818181818
"354" 70.6 649.114583333333 267.606770833333 610.226666666667 647.653333333333
"355" 70.8 681.879056047198 265.533923303835 580.886666666667 630.503333333333
"356" 71 713.869565217391 265.801630434783 541.027397260274 616.97602739726
"357" 71.2 746.089855072464 272.414492753623 499.490066225166 603.970198675497
"358" 71.4 774.790450928382 282.347480106101 459.285245901639 586.459016393443
"359" 71.6 802.423772609819 296.617571059432 425.476821192053 562.192052980132
"360" 71.8 829.136 316 393.040752351097 536.062695924765
"361" 72 852.448186528497 336.248704663212 362.100303951368 505.489361702128
"362" 72.2 870.709762532982 362.026385224274 328.846645367412 474.178913738019
"363" 72.4 887.213513513514 388.437837837838 305.646864686469 446.838283828383
"364" 72.6 901.983739837398 416.888888888889 304.673469387755 412.159863945578
"365" 72.8 902.648414985591 435.118155619597 317.411764705882 376.256055363322
"366" 73 891.641095890411 458.813698630137 334.327464788732 340.609154929577
"367" 73.2 877.333333333333 488.833333333333 353.954098360656 303.383606557377
"368" 73.4 857.134020618557 513.034364261168 375.57654723127 270.390879478827
"369" 73.6 835.917721518987 534.873417721519 397.211180124224 234.652173913043
"370" 73.8 808.553191489362 553.079027355623 431.37962962963 218.29012345679
"371" 74 779.183544303797 568.009493670886 468.251572327044 198.437106918239
"372" 74.2 746.505714285714 578.374285714286 496.789473684211 175.102167182663
"373" 74.4 713.623595505618 580.789325842697 536.053125 164.1875
"374" 74.6 679.21568627451 578.885154061625 575.239747634069 163.211356466877
"375" 74.8 645.822580645161 571.239247311828 614.318042813456 160.275229357798
"376" 75 614.504021447721 556.316353887399 652.093294460641 169.192419825073
"377" 75.2 587.521390374332 537.374331550802 683.591044776119 193.564179104478
"378" 75.4 563.997297297297 513.52972972973 718.596385542169 218.430722891566
"379" 75.6 540.068493150685 489.12602739726 749.520123839009 249.56346749226
"380" 75.8 520.184281842819 460.265582655827 777.852307692308 282.72
"381" 76 510.940652818991 429.33234421365 805.586626139818 313.334346504559
"382" 76.2 504.019444444445 397.475 838.385113268609 344.009708737864
"383" 76.4 503.894886363636 364.636363636364 856.81724137931 379.296551724138
"384" 76.6 509.406593406593 334.414835164835 860.53355704698 408.791946308725
"385" 76.8 523.338624338624 303.97619047619 879.720634920635 421.24126984127
"386" 77 540.517426273458 276.235924932976 905.846416382252 419.836177474403
"387" 77.2 562.812658227848 253.713924050633 904.645484949833 412.521739130435
"388" 77.4 585.65974025974 232.922077922078 902.614093959732 414.828859060403
"389" 77.6 613.21875 217.5703125 895.996610169491 421.427118644068
"390" 77.8 642.751308900524 206 883.427561837456 432.56183745583
"391" 78 675.142118863049 198.222222222222 862.895470383275 447.376306620209
"392" 78.2 707.783475783476 197.509971509972 836.324909747292 472.353790613719
"393" 78.4 737.508641975309 198.841975308642 812.39852398524 501.007380073801
"394" 78.6 768.719387755102 204.007653061224 783.692307692308 530.587412587413
"395" 78.8 799.39641943734 212.716112531969 757.372413793103 562.641379310345
"396" 79 827.997395833333 228.153645833333 725.478417266187 588.471223021583
"397" 79.2 855.769841269841 246.616402116402 687.323308270677 612.962406015038
"398" 79.4 879.291891891892 268.135135135135 650.369337979094 636.261324041812
"399" 79.6 896.741239892183 291.816711590297 609.944444444444 657.444444444444
"400" 79.8 911.179063360882 324.146005509642 569.88813559322 651.53220338983
"401" 80 921.197802197802 355.239010989011 533.815789473684 634.164473684211
"402" 80.2 920.85303514377 383.150159744409 496.522875816993 617.320261437908
"403" 80.4 905.988439306358 411.219653179191 458.237179487179 602.022435897436
"404" 80.6 887.91 439.723333333333 415.501683501683 589.43771043771
"405" 80.8 863.886850152905 462.006116207951 378.456869009585 569.629392971246
"406" 81 838.002976190476 478.223214285714 374.986666666667 549.276666666667
"407" 81.2 807.889204545455 489.809659090909 368.266891891892 517.462837837838
"408" 81.4 778.292011019284 495.650137741047 363.292134831461 477.958801498127
"409" 81.6 745.447802197802 497.763736263736 358.308219178082 436.390410958904
"410" 81.8 715.258152173913 492.972826086957 348.877813504823 395.768488745981
"411" 82 684.594594594595 484.510810810811 339.747508305648 353.651162790698
"412" 82.2 656.696569920844 469.11345646438 331.83606557377 310.64262295082
"413" 82.4 631.890625 451.411458333333 324.179153094462 267.123778501629
"414" 82.6 612.906077348066 426.685082872928 323.931740614335 235.058020477816
"415" 82.8 596.005405405405 400.962162162162 350.43653250774 205.981424148607
"416" 83 582.790960451977 371.717514124294 380.924242424242 179.375757575758
"417" 83.2 573.322128851541 342.137254901961 413.669902912621 148.359223300971
"418" 83.4 565.240579710145 313.182608695652 448.634441087613 123.628398791541
"419" 83.6 559.433139534884 282.30523255814 485.37125748503 101.09880239521
"420" 83.8 561.060273972603 252.030136986301 525.981538461538 82.4923076923077
"421" 84 569.695054945055 222.206043956044 568.399361022364 72.0447284345048
"422" 84.2 582.704787234043 193.550531914894 613.881458966565 66.8480243161094
"423" 84.4 600.554666666667 166.536 657.507418397626 64.7744807121662
"424" 84.6 622.302083333333 144.184895833333 702.062295081967 68.1344262295082
"425" 84.8 649.449315068493 125.26301369863 744.827893175074 79.6617210682493
"426" 85 676.526610644258 110.319327731092 783.20625 93.725
"427" 85.2 708.960732984293 101.329842931937 797.984126984127 121.11746031746
"428" 85.4 740.894736842105 93.6473684210526 816.938906752412 158.852090032154
"429" 85.6 772.946666666667 89.5173333333333 835.037800687285 197.243986254296
"430" 85.8 792.107049608355 99.1096605744125 847.409677419355 237.245161290323
"431" 86 811.940414507772 121.419689119171 863.326666666667 277.806666666667
"432" 86.2 831.269938650307 146.493865030675 880.212837837838 317.875
"433" 86.4 845.461538461539 172.854111405836 892.118055555556 361.732638888889
"434" 86.6 856.605714285714 202.125714285714 895.751798561151 406.104316546763
"435" 86.8 861.464882943144 235.973244147157 894.3 451.314285714286
"436" 87 858.770392749245 267.344410876133 887.919732441472 492.916387959866
"437" 87.2 850.899371069182 299.569182389937 870.667752442997 517.061889250814
"438" 87.4 834.45652173913 330.149068322981 853.536082474227 530.213058419244
"439" 87.6 815.991017964072 355.838323353293 821.269961977186 547.197718631179
"440" 87.8 793.194029850746 378.361194029851 790.769736842105 568.881578947368
"441" 88 767.405405405405 400.465465465465 756.044827586207 593.337931034483
"442" 88.2 740.948717948718 418.190883190883 717.966542750929 615.828996282528
"443" 88.4 713.344117647059 434.923529411765 678.130872483221 629.835570469799
"444" 88.6 687.65811965812 451.997150997151 634.584192439862 646.683848797251
"445" 88.8 658.412607449857 463.45558739255 591.867595818815 652.693379790941
"446" 89 627.593659942363 471.49855907781 546.597826086957 655.565217391304
"447" 89.2 595.236311239193 472.518731988473 523.267558528428 652.946488294314
"448" 89.4 564.442307692308 472.241758241758 504.322807017544 651.312280701754
"449" 89.6 534.864864864865 463.918918918919 491.752542372881 634.938983050847
"450" 89.8 508.240740740741 449.07671957672 470.579754601227 614.828220858896
"451" 90 484.244155844156 429.127272727273 445.200657894737 589.796052631579
"452" 90.2 459.086387434555 407.607329842932 420.248407643312 555.977707006369
"453" 90.4 437.726790450928 382.527851458886 397.990415335463 530.08945686901
"454" 90.6 421.179144385027 354.256684491979 377.698717948718 499.701923076923
"455" 90.8 407.393939393939 324.895316804408 356.173374613003 465.33746130031
"456" 91 396.044973544974 293.058201058201 329.39751552795 435.413043478261
"457" 91.2 387.956164383562 262.13698630137 301.174496644295 400.701342281879
"458" 91.4 384.627777777778 231.033333333333 296.098976109215 374.907849829352
"459" 91.6 381.950819672131 198.77868852459 307.116883116883 348.993506493506
"460" 91.8 387.208219178082 167.252054794521 318.489726027397 313.510273972603
"461" 92 395.122340425532 138.617021276596 330.50641025641 273.490384615385
"462" 92.2 410.8671875 114.302083333333 339.320819112628 233.139931740614
"463" 92.4 431.229007633588 98.9745547073791 353.710610932476 195.186495176849
"464" 92.6 458.46365914787 84.4035087719298 367.595015576324 165.01246105919
"465" 92.8 485.418316831683 72.2128712871287 388.380503144654 130.663522012579
"466" 93 514.791979949875 63.3233082706767 419.06230529595 109.554517133956
"467" 93.2 545.049868766404 57.3779527559055 450.328990228013 95.4951140065147
"468" 93.4 577.624 56.8453333333333 485.693811074919 75.9348534201954
"469" 93.6 608.502777777778 61.0444444444444 517.139318885449 53.56346749226
"470" 93.8 638.087939698491 73.2889447236171 554.26204819277 41.8493975903615
"471" 94 664.597402597402 88.4493506493506 579.843930635838 42.3757225433526
"472" 94.2 688.309037900875 109.3527696793 608.867069486405 50.9486404833837
"473" 94.4 710.768361581921 131.039548022599 640.13141025641 68.9391025641025
"474" 94.6 724.89218328841 155.576819407008 669.508928571429 89.6845238095239
"475" 94.8 736.814606741573 184.688202247191 688.338658146965 119.929712460064
"476" 95 741.757062146912 214.223163841868 701.332258064666 146.777419355057
"477" 95.2 747.706484641638 247.645051194539 711.727272727273 168.730303030303
"478" 95.4 742.109792284866 276.124629080119 733.719242902208 192.662460567823
"479" 95.6 731.85342019544 307.068403908795 757.535825545171 222.445482866044
"480" 95.8 714.489489489489 333.021021021021 776.708463949843 253.683385579937
"481" 96 695.136778115502 357.790273556231 805.120743034056 275.628482972136
"482" 96.2 672.098507462687 379.644776119403 832.765432098765 279.654320987654
"483" 96.4 647.432098765432 397.984567901235 842.753799392097 286.127659574468
"484" 96.6 620.330434782609 414.376811594203 835.798634812287 307.382252559727
"485" 96.8 590.516759776536 422.31843575419 813.896428571429 325.064285714286
"486" 97 561.398395721925 424.582887700535 785.911347517731 348.943262411348
"487" 97.2 529.835135135135 423.624324324324 755.435215946844 374.953488372093
"488" 97.4 497.529411764706 416.532212885154 721.518771331058 397.058020477816
"489" 97.6 470.316582914573 403.884422110553 688.941747572816 404.631067961165
"490" 97.8 441.817232375979 387.634464751958 651.691588785047 407.738317757009
"491" 98 417.5925 368.3375 614.421686746988 401.174698795181
"492" 98.2 390.136950904393 348.219638242894 579.381538461538 383.544615384615
"493" 98.4 368.864583333333 326.015625 557.225080385852 354.305466237942
"494" 98.6 346.445273631841 300.927860696517 544.031347962382 322.918495297806
"495" 98.8 329.270557029178 273.037135278515 551.191558441559 292.50974025974
"496" 99 314.56 243.082666666667 566.352750809061 259.686084142395
"497" 99.2 325.149456521739 223.038043478261 585.35625 225.440625
"498" 99.4 340.459677419355 186.346774193548 605.799373040752 190.257053291536
"499" 99.6 357.349726775956 157.472677595628 630.426332288401 157.940438871473
"500" 99.8 375.90180878553 134.741602067183 655.789297658863 127.43143812709
"501" 100 401.077519379845 115.054263565891 684.884012539185 102.17868338558
"502" 100.2 428.873417721519 101.837974683544 723.123867069486 83.2416918429003
"503" 100.4 460.122194513716 91.9226932668329 751.872727272727 76.3818181818182
"504" 100.6 493.92972972973 88.0351351351351 763.470238095238 93.1517857142857
"505" 100.8 524.534210526316 88.2578947368421 778.821875 114.096875
"506" 101 555.152406417112 97.2406417112299 801.875 143.771341463415
"507" 101.2 585.6391184573 108.776859504132 827.611111111111 170.246913580247
"508" 101.4 612.356545961003 125.094707520891 859.476489028213 197.147335423198
"509" 101.6 640.161038961039 146.903896103896 890.740625 224.684375
"510" 101.8 663.139726027397 170.602739726027 891.242718446602 240.763754045307
"511" 102 680.198952879581 197.219895287958 889.417218543046 257.069536423841
"512" 102.2 696.255263157895 224.739473684211 892.079136690647 294.014388489209
"513" 102.4 706.776566757493 256.544959128065 894.435087719298 334.477192982456
"514" 102.6 717.022408963585 289.232492997199 897.967741935484 373.698924731183
"515" 102.8 722.988636363636 322.579545454545 903.007142857143 413.667857142857
"516" 103 723.784090909091 356.738636363636 904.236301369863 444.13698630137
"517" 103.2 720.822674418605 391.046511627907 884.595890410959 457.33904109589
"518" 103.4 709.906914893617 422.228723404255 856.339933993399 482.699669966997
"519" 103.6 694.172011661808 451.862973760933 825.013745704467 509.890034364261
"520" 103.8 670.720364741641 476.592705167173 795.648083623693 538.254355400697
"521" 104 646.210691823899 500.632075471698 764.414634146341 568.087108013937
"522" 104.2 619.271641791045 521.692537313433 725.349315068493 592.349315068493
"523" 104.4 590.24 539.683076923077 685.545762711864 616.074576271186
"524" 104.6 561.575 556.75625 643.129032258065 628.10752688172
"525" 104.8 532.265432098765 567.382716049383 599.558303886926 633.886925795053
"526" 105 500.119631901841 579.052147239264 552.67615658363 638.427046263345
"527" 105.2 468.987261146497 587.105095541401 507.651245551601 635.836298932384
"528" 105.4 435.353846153846 594.516923076923 464.429054054054 625.841216216216
"529" 105.6 402.012081306831 592.722050908 442.120111971194 618.243799181115
"530" 105.8 366.251839962948 562.35736739479 405.388056935365 594.312233989325
"531" 106 338.802295210957 525.508883608325 379.948416182119 566.163162976867
"532" 106.2 321.757224713998 484.245663220327 361.627757005214 537.952677614657
"533" 106.4 317.579096085817 443.228814465488 332.699670220559 508.834983745739
"534" 106.6 322.043227440964 406.161384224294 315.10410106249 478.460568148847
"535" 106.8 331.055882345451 372.81470591208 311.617857140292 451.700000011223
"536" 107 347.432506887052 339.900826446281 324.321799307958 424.674740484429
"537" 107.2 368.272251308901 310.979057591623 344.918831168831 390.094155844156
"538" 107.4 392.826873385013 286.475452196382 364.667692307692 362.347692307692
"539" 107.6 420.188118811881 267.029702970297 395.339682539683 339.374603174603
"540" 107.8 450.248120300799 254.904761904711 413.454545454797 314.821316613979
"541" 108 479.8409090909 245.603535353541 427.552287581698 290.294117647063
"542" 108.2 511.840506329114 241.053164556962 431.455479452055 255.979452054794
"543" 108.4 543.718157181572 245.214092140921 440.574603174603 217.415873015873
"544" 108.6 576.016348773842 254.700272479564 464.423676012461 192.408099688474
"545" 108.8 607.303191489362 267.178191489362 493.046153846154 169.584615384615
"546" 109 633.820895522388 283.228855721393 520.846153846154 145.38782051282
"547" 109.2 658.544757033248 304.782608695652 547.191693290735 115.185303514377
"548" 109.4 680.733681462141 327.720626631854 575.077399380805 84.5479876160991
"549" 109.6 697.780160857909 355.037533512064 604.519480519481 54.9253246753247
"550" 109.8 711.765957446808 385.747340425532 640.29375 40.54375
"551" 110 719.589887640449 417.660112359551 661.902941176471 43.1058823529412
"552" 110.2 721.780821917808 450.120547945206 672.361516034985 51.7084548104956
"553" 110.4 722.312121212121 483.578787878788 694.321212121212 55.2757575757576
"554" 110.6 712.712676056338 515.461971830986 709.017964071856 56.8233532934132
"555" 110.8 700.116923076923 545.329230769231 717.658461538462 72.6861538461538
"556" 111 680.002985074627 576.805970149254 729.1 101.88125
"557" 111.2 656.279411764706 601.835294117647 736.264406779661 133.369491525424
"558" 111.4 630.917981072555 626.022082018927 731.646258503401 170.527210884354
"559" 111.6 603.372611464968 642.675159235669 719.55873015873 204.68253968254
"560" 111.8 571.98753894081 654.744548286604 709.334415584416 236.100649350649
"561" 112 539.543026706231 658.451038575668 698.785714285714 270.989795918367
"562" 112.2 511.136111111111 651.830555555556 681.746753246753 301.87987012987
"563" 112.4 481.507002801121 639.882352941177 660.77133105802 336.034129692833
"564" 112.6 456.621917808219 623.180821917808 644.673913043478 368.322463768116
"565" 112.8 431.821325648415 602.521613832853 621.545731707317 399.914634146341
"566" 113 412.283707865169 577.25 591.722772277228 426.254125412541
"567" 113.2 394.593220338983 551.305084745763 556.13201320132 453.910891089109
"568" 113.4 379.810298102981 522.558265582656 520.362776025237 478.842271293375
"569" 113.6 367.332386363636 492.025568181818 476.736024844721 500.009316770186
"570" 113.8 361.041208791209 461.206043956044 434.346153846154 506.744755244755
"571" 114 356.525714285714 429.022857142857 391.375862068966 508.755172413793
"572" 114.2 357.446428571429 396.651785714286 353.182692307692 518.916666666667
"573" 114.4 359.163323782235 364.386819484241 352.867346938775 515.69387755102
"574" 114.6 367.893982808023 334.085959885387 350.228758169935 508.075163398693
"575" 114.8 382.410112359551 303.160112359551 351.653846153846 508.429487179487
"576" 115 400.724409448819 274.228346456693 350.651651651652 513.906906906907
"577" 115.2 422.920103092784 249.693298969072 350.789308176101 514.342767295598
"578" 115.4 447.822942643392 228.453865336658 352.165137614679 514.91131498471
"579" 115.6 475.86432160804 210.713567839196 354.667711598746 518.41065830721
"580" 115.8 504.096446700508 196.472081218274 356.266457680251 520.297805642633
"581" 116 535.3452685422 186.890025575448 358.043343653251 527.643962848297
"582" 116.2 566.292307692308 179.494871794872 361.234323432343 532.828382838284
"583" 116.4 598.549872122762 173.849104859335 364.158064516129 542.329032258065
"584" 116.6 628.206798866856 172.096317280453 368.654088050314 552.96855345912
"585" 116.8 659.829787234043 174.257978723404 372.630718954248 562.656862745098
"586" 117 691.421917808219 177.517808219178 380.226537216829 565.291262135922
"587" 117.2 722.010610079576 185.20424403183 388.411949685535 574.761006289308
"588" 117.4 751.294264339152 198.778054862843 397.048387096774 581.31935483871
"589" 117.6 777.015789473684 215.968421052632 405.333333333333 591.401294498382
"590" 117.8 800.925641025641 234.033333333333 419.11003236246 605.346278317152
"591" 118 824.444444444444 253.568783068783 423.192926045016 605.800643086817
"592" 118.2 847.587628865979 275.350515463918 426.711598746081 605.529780564263
"593" 118.4 867.525469168901 297.514745308311 435.712903225806 610.616129032258
"594" 118.6 884.179144385027 324.553475935829 450.822950819672 620.232786885246
"595" 118.8 897.685236768802 354.08635097493 465.689873417721 631.291139240506
"596" 119 907.239010989011 385.554945054945 474.612804878049 634.393292682927
"597" 119.2 916.768786127168 415.817919075145 484.855799373041 636.034482758621
"598" 119.4 907.042042042042 440.858858858859 493.974921630094 640.840125391849
"599" 119.6 890.725085910653 469.116838487972 495.256797583082 645.447129909366
"600" 119.8 869.302180685358 491.822429906542 493.98773006135 641.315950920245
"601" 120 843.859872611465 511.130573248408 498.310231023102 639.323432343234
"602" 120.2 815.509971509972 523.08547008547 502.628472222222 634.895833333333
"603" 120.4 786.161111111111 532.205555555556 507.704081632653 630.78231292517
"604" 120.6 754.409574468085 533.465425531915 514.186046511628 627.993355481728
"605" 120.8 722.131428571429 532.617142857143 522.580071174377 625.44128113879
"606" 121 690.945652173913 520.358695652174 534.173913043478 624.040133779264
"607" 121.2 663.689373297003 505.58583106267 539.794520547945 623.280821917808
"608" 121.4 637.598901098901 486.618131868132 548.60472972973 627.483108108108
"609" 121.6 614.078804347826 463.516304347826 556.049833887043 629.777408637874
"610" 121.8 595.436464088398 436.102209944751 558.636075949367 635.363924050633
"611" 122 582.78431372549 407.025210084034 568.748447204969 640.350931677019
"612" 122.2 575.848314606742 375.202247191011 581.25625 645.228125
"613" 122.4 578.742028985507 345.228985507246 598.823170731707 654.490853658537
"614" 122.6 585.798913043478 314.304347826087 614.312903225806 659.632258064516
"615" 122.8 604.437665782493 289.092838196286 624.593548387097 657.88064516129
"616" 123 624.088161209068 266.853904282116 626.963934426229 659.891803278688
"617" 123.2 648.368956743003 247.567430025445 620.491582491582 658.185185185185
"618" 123.4 674.501326259947 231.397877984085 612.393442622951 658.714754098361
"619" 123.6 702.622950819672 216.030054644809 608.073482428115 657.939297124601
"620" 123.8 732.216901408451 203.605633802817 603.931147540984 656.124590163934
"621" 124 763.396501457726 196.790087463557 601.24262295082 653.727868852459
"622" 124.2 793.260416666667 190.997395833333 593.391304347826 651.454849498328
"623" 124.4 826.56345177665 193.152284263959 583.884057971014 650.641304347826
"624" 124.6 859.660526315789 197.784210526316 578.929292929293 649.195286195286
"625" 124.8 883.786279683377 211.002638522427 577.087248322148 650.815436241611
"626" 125 900.01095890411 234.104109589041 574.064308681672 648.594855305466
"627" 125.2 910.549180327869 263.357923497268 566.813880126183 644.684542586751
"628" 125.4 920.72625698324 292.516759776536 558.379310344828 636.07210031348
"629" 125.6 920.188235294118 325.061764705882 545.955555555556 624.984126984127
"630" 125.8 915.450847457627 357.969491525424 534.97476340694 614.533123028391
"631" 126 905.81072555205 388.514195583596 519.03785488959 598.271293375394
"632" 126.2 891.65625 417.83125 501.446254071661 578.540716612378
"633" 126.4 873.401234567901 445.012345679012 486.990415335463 555.134185303514
"634" 126.6 850.906626506024 469.713855421687 477.296052631579 531.871710526316
"635" 126.8 828.573170731707 490.689024390244 463.447284345048 507.198083067093
"636" 127 802.032876712329 505.624657534247 450.375 477.073717948718
"637" 127.2 772.526170798898 516.523415977961 438.363344051447 445.469453376206
"638" 127.4 741.201657458564 521.809392265193 424.678233438486 418.211356466877
"639" 127.6 709.834733893557 527.840336134454 411.114006514658 387.019543973941
"640" 127.8 678.418032786885 530.049180327869 401.766233766234 353.824675324675
"641" 128 646.857142857143 528.283018867925 386.126153846154 318.28
"642" 128.2 614.759668508287 524.726519337016 368.817307692308 284.810897435897
"643" 128.4 583.320954907162 519.315649867374 354.234726688103 246.244372990354
"644" 128.6 552.021390374332 514.526737967914 348.252491694352 205.159468438538
"645" 128.8 521.153034300791 503.459102902375 351.712460063898 177.23642172524
"646" 129 491.918635170604 490.540682414698 366.974603174603 170.498412698413
"647" 129.2 465.3828125 472.630208333333 387.981873111783 160.341389728097
"648" 129.4 439.882051282051 453.202564102564 419.5 146.763473053892
"649" 129.6 417.325641025641 430.292307692308 452.495440729483 136.686930091185
"650" 129.8 395.90243902439 406.162601626016 487.091482649842 130.593059936909
"651" 130 377.238095238095 379.513227513227 518.704819277108 123.704819277108
"652" 130.2 358.43085106383 352.462765957447 552.808176100629 117.210691823899
"653" 130.4 343.059620596206 322.89701897019 588.209439528024 111.82005899705
"654" 130.6 328.436170212766 293.558510638298 624.665662650602 108.280120481928
"655" 130.8 318.497191011236 261.946629213483 667.185185185185 105.450617283951
"656" 131 317.08356545961 233.398328690808 709.389937106918 106.987421383648
"657" 131.2 332.5 209.174603174603 749.800604229607 114.214501510574
"658" 131.4 352.2265625 183.9375 789.926829268293 120.548780487805
"659" 131.6 374.422110552764 163.266331658291 809.937125748503 123.916167664671
"660" 131.8 399.303797468355 144.610126582278 813.759375 138.415625
"661" 132 426.962025316456 129.820253164557 822.724770642202 161.012232415902
"662" 132.2 456.03807106599 119.664974619289 841.7 191.464516129032
"663" 132.4 485.954887218045 111.135338345865 860.400630914826 226.230283911672
"664" 132.6 519.180203045685 107.967005076142 881.105590062112 263.714285714286
"665" 132.8 549.696103896104 107.748051948052 896.788590604027 297.157718120805
"666" 133 580.558673469388 115.204081632653 916.755555555556 321.111111111111
"667" 133.2 610.184895833333 124.1015625 912.323432343234 325.706270627063
"668" 133.4 638.7824933687 140 900.030927835052 334.683848797251
"669" 133.6 664.167082294264 154.932668329177 878.637583892617 342.479865771812
"670" 133.8 687.767567567568 176.394594594595 848.154098360656 354.390163934426
"671" 134 708.63358778626 198.712468193384 817.631746031746 372.571428571429
"672" 134.2 723.057441253264 225.613577023499 784.760655737705 387.881967213115
"673" 134.4 734.357923497268 253.27868852459 754.625377643505 387.087613293051
"674" 134.6 740.904891304348 285.383152173913 719.25 387.61038961039
"675" 134.8 744.665706051873 317.804034582132 681.188449848024 389.969604863222
"676" 135 741.533519553073 350.444134078212 643.17125382263 382.009174311927
"677" 135.2 735.221212121212 383.578787878788 606.080118694362 367.127596439169
"678" 135.4 719.017595307918 423.782991202346 568.618181818182 352.018181818182
"679" 135.6 697.765432098765 460.243827160494 533.195195195195 327.144144144144
"680" 135.8 674.6 489.242253521127 507.754777070064 291.270700636943
"681" 136 650.114114114114 514.648648648649 487.082018927445 257.438485804416
"682" 136.2 622.705705705706 534.384384384384 463.841945288754 220.352583586626
"683" 136.4 593.370716510903 553.981308411215 441.858974358974 184.448717948718
"684" 136.6 563.451149425287 568.698275862069 425.409937888199 147.537267080745
"685" 136.8 531.222929936306 580.433121019108 424.207612456747 114.418685121107
"686" 137 498.330065359477 589.467320261438 442.922077922078 106.652597402597
"687" 137.2 465.686520376176 595.495297805643 469.590769230769 89.76
"688" 137.4 430.934169278997 602.965517241379 488.780564263323 63.8620689655172
"689" 137.6 405.08547008547 594.116809116809 512.91788856305 59.4897360703812
"690" 137.8 383.593495934959 575.682926829268 543.361194029851 58.4
"691" 138 364.890410958904 552.087671232877 584.344927536232 60.6521739130435
"692" 138.2 349.471389645777 525.321525885559 624.432176656151 65.7697160883281
"693" 138.4 340.601671309192 495.874651810585 663.141379310345 78.3379310344828
"694" 138.6 334.272222222222 465.666666666667 704.656050955414 88.6369426751592
"695" 138.8 333.924369747899 434.529411764706 745.433734939759 92.9246987951807
"696" 139 334.89111747851 402.406876790831 788.876470588235 104.526470588235
"697" 139.2 341.196374622356 371.767371601208 811.648902821317 126.711598746082
"698" 139.4 354.00566572238 339.450424929178 819.522807017544 153.477192982456
"699" 139.6 368.934065934066 311.629120879121 821.154882154882 190.703703703704
"700" 139.8 386.89709762533 284.514511873351 822.855072463768 232.141304347826
"701" 140 409.984693877551 262.252551020408 819.0625 274.309027777778
"702" 140.2 434.590792838875 242.869565217391 815.13698630137 318.219178082192
"703" 140.4 460.939240506329 227.4 804.875444839858 358.690391459075
"704" 140.6 490.234693877551 212.469387755102 798.153024911032 401.758007117438
"705" 140.8 519.458438287154 201.712846347607 783.439739413681 443.208469055375
"706" 141 549.241730279898 190.679389312977 756.662068965517 479.431034482759
"707" 141.2 579.902564102564 184.148717948718 722.602739726027 510.849315068493
"708" 141.4 610.159493670886 181.220253164557 688.029197080292 543.080291970803
"709" 141.6 641.392 182.885333333333 653.076923076923 574.545454545455
"710" 141.8 672.45641025641 189.051282051282 615.620689655172 599.834482758621
"711" 142 701.866323907455 199.601542416452 574.087412587413 626.230769230769
"712" 142.2 731.063829787234 214.244680851064 533.713815789474 644.947368421053
"713" 142.4 759.087323943662 232.267605633803 520.564189189189 644.564189189189
"714" 142.6 783.031914893617 254.696808510638 507.71473354232 631.890282131661
"715" 142.8 803.387700534759 278.237967914439 483.003174603175 618.355555555556
"716" 143 817.483425414365 308.903314917127 452.367412140575 601.38338658147
"717" 143.2 829.011627906977 340.363372093023 422.049504950495 584.442244224422
"718" 143.4 834.002801120448 372.470588235294 382.483333333333 566
"719" 143.6 836.132930513595 406.166163141994 359.132258064516 539.71935483871
"720" 143.8 834.638176638177 438.504273504274 336.686520376176 504.862068965517
"721" 144 832.844984802432 471.437689969605 321.425806451613 464.906451612903
"722" 144.2 828.023054755043 501.654178674352 311.98275862069 421.796551724138
"723" 144.4 822.01724137931 534.040229885057 302.788778877888 376.316831683168
"724" 144.6 811.350453172205 566.293051359517 295.625 331.839743589744
"725" 144.8 795.247093023256 595.537790697674 301.810897435897 306.371794871795
"726" 145 777.876832844575 619.217008797654 318.313664596273 279.742236024845
"727" 145.2 749.858461538461 631.818461538462 336.887417218543 242.834437086093
"728" 145.4 719.310734463277 639.666666666667 358.732704402516 204.374213836478
"729" 145.6 688.801724137931 640.942528735632 383.094512195122 167.746951219512
"730" 145.8 656.644699140401 640.223495702006 413.365269461078 134.595808383234
"731" 146 625.907608695652 632.676630434783 448.881818181818 105.854545454545
"732" 146.2 593.986187845304 623.756906077348 488.610429447853 82.5276073619632
"733" 146.4 566.110215053763 609.158602150538 533.074303405573 64.9628482972136
"734" 146.6 536.040214477212 589.86327077748 579.878787878788 55.9484848484849
"735" 146.8 510.686274509804 571.330532212885 625.514534883721 49.75
"736" 147 491.297752808989 545.491573033708 671.140718562874 54.1197604790419
"737" 147.2 475.5 515.925714285714 711.9375 73.2351190476191
"738" 147.4 468.238805970149 485.561194029851 752.422287390029 94.2756598240469
"739" 147.6 465.827089337176 452.743515850144 788.973293768546 114.035608308605
"740" 147.8 468.369047619048 420.758928571429 823.694805194805 139.564935064935
"741" 148 472.83008356546 389.827298050139 858.628482972136 168.640866873065
"742" 148.2 481.803324099723 358.817174515236 873.737179487179 196.785256410256
"743" 148.4 494.254189944134 329.349162011173 881.425675675676 232.682432432432
"744" 148.6 513.703896103896 302.309090909091 891.93265993266 273.888888888889
"745" 148.8 533.826315789474 278.334210526316 904.463022508038 313.514469453376
"746" 149 559.832911392405 260.118987341772 918.636363636364 355
"747" 149.2 586.005063291139 244.840506329114 918.202166064982 396.476534296029
"748" 149.4 616.919060052219 235.973890339426 910.148788927336 434.117647058823
"749" 149.6 647.808510638298 230.760638297872 895.848484848485 470.195286195286
"750" 149.8 681.135211267606 231.853521126761 876.267973856209 500.535947712418
"751" 150 711.463730569948 236.088082901554 852.378839590444 532.965870307167
"752" 150.2 742.771587743732 246.362116991643 821.128712871287 562.963696369637
"753" 150.4 770.967418546366 257.225563909774 787.163763066202 587.655052264808
"754" 150.6 798.412698412698 274.047619047619 755.658783783784 619.567567567568
"755" 150.8 822.847715736041 292.388324873096 736.515050167224 633.866220735786
"756" 151 843.456233421751 314.851458885942 709.128571428571 639.360714285714
"757" 151.2 858.707182320442 339.585635359116 694.939597315436 643.137583892617
"758" 151.4 868.104519774011 368.370056497175 679.662020905923 651.909407665505
"759" 151.6 878.403458213256 397.697406340058 672.065068493151 652.208904109589
"760" 151.8 881.592485549133 429.962427745665 656.077181208054 647.775167785235
"761" 152 882.80303030303 461.584848484848 630.151724137931 641.827586206897
"762" 152.2 877.28323699422 491.85838150289 598.624595469256 634.543689320388
"763" 152.4 866.922818791946 521.258389261745 563.238255033557 629.214765100671
"764" 152.6 848.883720930233 546.916943521595 531.207920792079 622.564356435644
"765" 152.8 827.579124579125 569.868686868687 498.153583617747 613.658703071672
"766" 153 802.936170212766 589.334346504559 464.842809364548 603.511705685619
"767" 153.2 774.936507936508 606.701587301587 430.43143812709 589.408026755853
"768" 153.4 744.592261904762 619.467261904762 392.619672131148 571.396721311475
"769" 153.6 710.626062322946 627.895184135977 371.023026315789 551.378289473684
"770" 153.8 678.592261904762 632.279761904762 362.144230769231 529.150641025641
"771" 154 646.079545454545 629.71875 348.437908496732 496.813725490196
"772" 154.2 614.703504043127 623.126684636119 338.337539432177 456.84858044164
"773" 154.4 584.717277486911 610.609947643979 329.462783171521 417.346278317152
"774" 154.6 556.341207349081 597.897637795276 317.886731391586 373.430420711974
"775" 154.8 530.269633507853 578.206806282723 306.323432343234 329.531353135314
"776" 155 505.324468085106 558.231382978723 302.63961038961 285.980519480519
"777" 155.2 485.145161290323 532.663978494624 305.435897435897 252.323717948718
"778" 155.4 467.776536312849 505.650837988827 315.936746987952 243.939759036145
"779" 155.6 457.848571428571 475.6 334.487261146497 227.735668789809
"780" 155.8 447.554317548746 445.894150417827 364.146417445483 206.722741433022
"781" 156 444.242937853107 415.324858757062 397.3 185.345454545455
"782" 156.2 440.830945558739 383.593123209169 435.474006116208 167.45871559633
"783" 156.4 440.480113636364 352.548295454545 473.112804878049 151.862804878049
"784" 156.6 437.459383753501 320.806722689076 510.799392097265 137.431610942249
"785" 156.8 439.517808219178 289.539726027397 545.685975609756 124.012195121951
"786" 157 441.352777777778 258.247222222222 580.336283185841 116.191740412979
"787" 157.2 449.311170212766 228.428191489362 618.666666666667 105.194444444444
"788" 157.4 458.345013477089 199.137466307278 658.739811912226 97.0909090909091
"789" 157.6 469.611260053619 170.487935656836 699.282958199357 98.4694533762058
"790" 157.8 480.101604278075 141.901069518717 741.963455149502 95.9601328903654
"791" 158 497.963541666667 117.1171875 786.391891891892 99.4290540540541
"792" 158.2 517.10290237467 92.1372031662269 803.140186915888 121.517133956386
"793" 158.4 539.498759305211 71.4888337468983 818.138709677419 157.932258064516
"794" 158.6 561.35641025641 49.2897435897436 831.46 197.58
"795" 158.8 587.582677165354 36.0761154855643 845.399317406143 239.682593856655
"796" 159 615.014792899408 37.3786982248521 851.796551724138 282.675862068966
"797" 159.2 642.41116751269 44.7817258883249 847.945205479452 327.650684931507
"798" 159.4 665.454545454545 58.633608815427 833.131034482759 372.489655172414
"799" 159.6 691.21098265896 77.4017341040462 814.599337748344 410.208609271523
"800" 159.8 707.507692307692 97.6128205128205 790.577049180328 447.140983606557
"801" 160 724.81095890411 122.769863013699 768.213559322034 484.027118644068
"802" 160.2 734.953757225433 152.060693641618 751.716666666667 521.793333333333
"803" 160.4 742.216617210683 179.756676557863 737.231833910035 564.449826989619
"804" 160.6 743.386740331492 209.524861878453 712.683501683502 605.053872053872
"805" 160.8 743.504451038576 239.86350148368 694.322147651007 644.607382550336
"806" 161 738.748502994012 269.24251497006 697.466666666667 638.452631578947
"807" 161.2 730.982608695652 297.56231884058 694.627516778524 635.412751677852
"808" 161.4 716.23642172524 325.233226837061 685.348754448398 632.750889679715
"809" 161.6 696.863095238095 348.059523809524 670.228476821192 626.201986754967
"810" 161.8 674.601208459214 366.836858006042 640.907407407407 618.098765432099
"811" 162 648.733695652174 379.622282608696 607.3875 607.840625
"812" 162.2 619.441326530612 386.352040816327 571.449511400651 594.674267100977
"813" 162.4 591.473537604457 395.75208913649 533.57525083612 582.304347826087
"814" 162.6 565.044117647059 410.85 495.509493670886 564.613924050633
"815" 162.8 536.432352941176 421.861764705882 463.881578947368 538.736842105263
"816" 163 507.520833333333 427.880952380952 445.235494880546 500.972696245734
"817" 163.2 476.841359773744 426.254957507109 442.812260536766 464.126436780603
"818" 163.4 434.461312889061 407.156936161672 454.320832783035 435.417648581202
"819" 163.6 385.683494977232 387.854347464662 431.705135979544 400.278848367283
"820" 163.8 348.689633636225 369.691694204671 394.672076274478 394.799152716692
"821" 164 317.434038306011 352.199818122721 360.227959841093 376.039570923867
"822" 164.2 294.190538978617 333.804375706039 334.569747432271 360.694805167362
"823" 164.4 301.281039105916 323.381115043608 317.732243554192 353.601857090456
"824" 164.6 303.045451535608 310.44997270208 313.781322766374 349.600251891879
"825" 164.8 301.955858177478 295.18435529437 310.166992773169 339.891776540118
"826" 165 304.615489468856 284.358293392927 305.023710894497 323.542246310369
"827" 165.2 309.504424397089 266.009018272284 303.242098732901 307.576687452319
"828" 165.4 317.471515453905 244.096351997792 306.476244897393 284.95155135377
"829" 165.6 328.424409052515 222.089750679952 312.578496632049 261.18298579146
"830" 165.8 340.99941721166 201.016084491581 321.037037471914 238.156978755326
"831" 166 359.603324153896 182.185782527953 332.233158010381 216.0284874497
"832" 166.2 381.763884607516 165.163042809095 349.60915359853 194.617199157998
"833" 166.4 405.583965292706 154.504021662105 368.682259363549 174.32384310199
"834" 166.6 431.411296776228 146.73813392923 391.906051078088 161.215817567655
"835" 166.8 458.790780976963 139.850052257859 414.783837631386 152.411520424809
"836" 167 488.775657240881 138.158523493442 442.339340631541 142.560523027847
"837" 167.2 515.602734888103 141.898547482018 475.252474327986 139.278205691886
"838" 167.4 543.879490114978 147.741690590829 502.664067031625 138.688912288555
"839" 167.6 573.804186810452 158.880376877005 532.640927447604 144.209863558134
"840" 167.8 600.456749422188 171.692852609018 562.7894737048 152.567274085086
"841" 168 629.154164097716 186.802674627603 588.09532055593 165.860228106132
"842" 168.2 651.689008023346 204.386056619 617.374833263699 177.591487603608
"843" 168.4 672.226434742473 228.451291852657 641.992550374334 196.209406722373
"844" 168.6 685.921809987666 251.343587096562 663.690436699618 217.802794475763
"845" 168.8 697.93347039311 281.415366100148 679.848034891585 243.691393615299
"846" 169 703.992420776887 312.458002992948 696.309271102816 268.768258663753
"847" 169.2 706.253390224371 340.634850163119 702.913214385126 297.127144584339
"848" 169.4 706.92525653881 372.116355645307 706.058048238976 329.584288866909
"849" 169.6 701.714904552221 401.971397384434 709.096183990693 360.073086897108
"850" 169.8 695.951059646222 434.869914927366 705.350395358887 389.654576305811
"851" 170 681.916145115528 463.243820867654 699.471857591562 422.370323642868
"852" 170.2 667.098792360674 491.307687207193 687.881885032606 452.581713594774
"853" 170.4 647.457543779746 516.551135643782 673.624834885442 483.40308824881
"854" 170.6 626.303908629865 543.849525432656 657.037160782126 506.682634659872
"855" 170.8 603.728467929551 563.551057861332 639.05654095787 531.323387185378
"856" 171 578.721740139342 583.799207862209 615.927212641453 551.663615723079
"857" 171.2 553.666546181568 600.127213641278 589.150786280589 575.569437170466
"858" 171.4 528.743890775471 615.79372891066 564.183796084525 593.102227415234
"859" 171.6 498.511320765052 628.448883129379 537.345358972769 609.288835696041
"860" 171.8 470.14106493949 635.606952359136 511.763123239561 624.266514331008
"861" 172 446.994675919868 623.366503195056 492.900492107494 629.857485238655
"862" 172.2 421.506755549326 611.302677381759 467.183888731588 626.613048614769
"863" 172.4 400.42245209652 591.043285502127 438.916980385158 623.515135058709
"864" 172.6 383.471527648892 571.180991518772 416.510408203428 604.344090993689
"865" 172.8 373.237559969837 549.010822200521 396.689796210433 579.336457602303
"866" 173 364.032381067366 518.636510717482 380.408141841735 554.727204926181
"867" 173.2 358.447895341448 490.992596115686 366.064850131104 529.296642273026
"868" 173.4 356.523635712868 460.597737861243 360.839895012213 501.154972115332
"869" 173.6 358.322626437578 429.43618364241 354.307920339002 474.094067411151
"870" 173.8 363.951129714771 397.441738381822 357.155241959027 442.051318865564
"871" 174 374.726937535738 369.945845170501 360.649890650363 408.465218946262
"872" 174.2 388.409257508764 340.623704468981 365.889022885853 375.919006933745
"873" 174.4 405.249479450285 316.211077440115 379.663220440548 348.47386807924
"874" 174.6 427.347625974887 294.890473995589 396.057132188657 323.066170287269
"875" 174.8 455.782921199295 277.798693930732 416.732796350437 301.87496154577
"876" 175 482.232759721738 265.259275206839 440.729256060465 285.629808050228
"877" 175.2 509.601712255288 256.509585964629 461.480944627928 271.634712412222
"878" 175.4 538.497543206296 251.979369133259 493.086356912618 259.611121121729
"879" 175.6 568.131600370699 249.7729270311 529.641682307446 254.539473877992
"880" 175.8 598.346084274155 253.270832928109 558.592593285936 249.421169634251
"881" 176 631.880687485261 254.936708314722 590.292002169408 251.566872301127
"882" 176.2 663.420662981745 260.238861213213 622.964535801674 253.949322610949
"883" 176.4 695.947549752241 269.044964458553 653.806237678502 257.763386942241
"884" 176.6 726.621154001938 280.121400995815 682.46481631861 264.920813205307
"885" 176.8 752.535246171654 292.904707189562 711.511053011485 271.223228090814
"886" 177 775.919491022929 309.785043912277 741.206789452189 287.068602865469
"887" 177.2 800.059106658913 328.127460929098 768.499945688209 303.744297012148
"888" 177.4 824.512673089809 349.157913629802 793.764670531668 324.442118128002
"889" 177.6 846.087231391435 373.629662247134 816.677162416652 340.363285820219
"890" 177.8 864.285341555391 398.44529564019 836.913506345787 360.451780988237
"891" 178 879.046748173134 424.462007110818 856.86252938409 387.195945637016
"892" 178.2 890.193103819446 449.593515421098 874.558834618884 413.703914897821
"893" 178.4 894.206479793835 473.320631077787 884.680068802199 437.266231921
"894" 178.6 882.563842785916 498.93247574412 889.277851165535 454.463378678268
"895" 178.8 869.197777526218 517.054527596469 888.110170594017 474.688543464433
"896" 179 855.456210046397 534.716881030641 880.113324210312 497.35884816625
"897" 179.2 840.123554289176 553.878352832965 867.385260938815 520.131449715046
"898" 179.4 818.286511841766 570.434431123209 849.005777714979 540.288475452691
"899" 179.6 797.87443585795 585.75069002283 827.220027213026 562.374961375002
"900" 179.8 770.559441757311 603.285614215216 805.273761858632 582.680433893219
"901" 180 739.881641083084 616.438631504811 776.588094483858 601.482360083333
"902" 180.2 708.330848494657 624.083471492315 748.230750489892 612.853383384758
"903" 180.4 678.45261670743 630.923967154068 717.964285700209 623.027216041885
"904" 180.6 644.918943254451 633.826211283774 688.921171221257 629.271868998664
"905" 180.8 615.330058892494 635.439752681628 655.703091114409 632.819929096415
"906" 181 582.344024852785 630.537798284005 622.882791924644 635.663084615861
"907" 181.2 549.558898891207 624.657401273994 591.489188981809 632.353711531198
"908" 181.4 519.342994998913 612.215401825239 560.486057738995 625.379230266146
"909" 181.6 493.624470081454 600.228752225854 532.980110470625 615.717500124437
"910" 181.8 469.591252426081 580.765045730469 505.996614245856 606.089749495914
"911" 182 449.157577755544 561.175601991028 481.664419037485 589.294925099426
"912" 182.2 430.838039992812 538.55335118793 458.435900797049 571.766732468177
"913" 182.4 412.844374205968 514.706247438227 439.007070319589 547.624186036873
"914" 182.6 398.646746424807 487.37029390327 418.655865496615 525.122773280511
"915" 182.8 387.98815643919 457.433381773803 404.763825890999 497.646331422196
"916" 183 384.201929826281 427.313774797925 389.242710053938 471.508189407833
"917" 183.2 380.430026955151 399.066414738888 384.591225626702 442.035766521192
"918" 183.4 381.492442814993 368.285366363083 379.204420494758 408.7447655239
"919" 183.6 388.83576386775 336.477039117752 379.567715681451 376.756207479128
"920" 183.8 399.789213885677 305.087746216246 385.175546605879 343.953637382043
"921" 184 413.713916345325 275.410260069782 394.65616076987 313.270157782848
"922" 184.2 432.441489657875 247.288462972307 408.335703687397 284.153936742964
"923" 184.4 451.737319108993 223.488282549317 422.922488406359 255.381500335822
"924" 184.6 477.36253166863 204.145275135715 442.111628717832 233.653064195605
"925" 184.8 502.271067104931 186.186000791393 463.785559539483 212.921294641855
"926" 185 524.834284814189 172.082048085384 486.406822295088 198.922256508976
"927" 185.2 547.676464670921 158.645593735382 511.62406568748 177.987943706921
"928" 185.4 573.85566814364 144.58972916157 539.686752311648 163.039878080505
"929" 185.6 603.737330189047 139.284763520791 565.537965067731 147.656657265406
"930" 185.8 635.035007747138 136.097821892989 593.716654596131 137.530010507331
"931" 186 668.53278877322 138.196494703347 625.671250333574 134.765075687344
"932" 186.2 699.936459964999 145.461576538923 659.26159836826 135.581716804761
"933" 186.4 731.390602379053 156.611201570019 693.361830677612 143.109079707895
"934" 186.6 762.275898982551 167.422050072446 721.124870773283 153.359569775802
"935" 186.8 792.138152769509 177.819908587694 750.639629932659 161.892534840763
"936" 187 819.571791016421 192.410268928098 778.735388395047 171.590166623257
"937" 187.2 842.21027233946 206.676945402111 809.827403307085 184.929725447675
"938" 187.4 865.34696846148 227.266414949392 833.792298481278 200.368031427686
"939" 187.6 884.789552838398 246.538957016601 856.791907783034 218.067289950033
"940" 187.8 902.955549703785 272.428824201908 876.444355339996 239.934549774744
"941" 188 915.054132296632 303.094865889439 899.226112532784 263.714300143953
"942" 188.2 921.606240920698 335.21794347943 911.527981870735 295.835491865938
"943" 188.4 921.178248150496 369.917411039449 919.675917985842 327.730203384793
"944" 188.6 914.924640742383 400.038605107163 921.942401700197 359.737812348674
"945" 188.8 905.411514519325 435.378616505838 915.883732843486 392.251831754002
"946" 189 890.395362179139 463.475047558071 910.776334293435 422.737242426
"947" 189.2 876.534067097351 490.086914634576 896.134971017163 452.438734608476
"948" 189.4 855.912437433769 514.719922669078 881.171642183576 482.047705718854
"949" 189.6 834.955535573343 535.656154482566 864.862640608287 506.594096168691
"950" 189.8 807.074784728648 552.35212401161 843.445747708344 529.481581877766
"951" 190 781.705980461648 566.595145597958 818.282722421888 550.066630844993
"952" 190.2 750.808472919345 576.235054122368 787.996013075504 562.787945855017
"953" 190.4 720.106431783065 585.718126020726 758.623236366265 576.205161367027
"954" 190.6 688.46809622001 589.55742635374 728.720365955415 585.59363950497
"955" 190.8 656.392740107507 593.388585511757 697.148696715248 588.993657217832
"956" 191 626.318550285858 592.754677094892 667.036286311839 593.533458793488
"957" 191.2 593.004314043337 589.303566422028 633.79825395377 593.442354073126
"958" 191.4 559.448398232203 583.121147696297 603.462690297634 591.673974656326
"959" 191.6 528.289530107734 573.107109756875 571.87727794191 584.623128523693
"960" 191.8 501.934537396249 563.838160187584 543.231695298509 577.36698436163
"961" 192 476.488912269658 554.082131399575 512.315745393825 577.819826244717
"962" 192.2 451.914902150965 539.623500963513 485.230919200142 561.445125295805
"963" 192.4 425.249361684326 524.576129485703 458.368556220319 545.119726803972
"964" 192.6 402.545836377314 502.667563895501 431.917376773126 528.017000306002
"965" 192.8 381.401953867208 477.58825907569 407.658316673052 510.662556078628
"966" 193 365.448772540727 450.426168511237 386.336154020185 483.181501198219
"967" 193.2 350.68358989072 422.672403398978 369.331814840233 458.075648912182
"968" 193.4 343.647932317162 391.036565171063 352.245244725702 430.962374766539
"969" 193.6 339.050808836675 357.409144491295 341.526751809753 397.455642027217
"970" 193.8 337.964175860745 324.723907226594 338.644708646625 364.191126293924
"971" 194 339.865789650225 288.737551723679 335.613631124569 331.602007502517
"972" 194.2 343.643731817359 257.015217763853 337.672981278731 298.654090187534
"973" 194.4 351.592146033901 223.544024351584 342.072812510501 264.7453590824
"974" 194.6 359.6340040716 191.445954371057 348.733829473626 231.082340948221
"975" 194.8 371.773889744998 158.313761386908 358.474013897206 198.984348159042
"976" 195 386.46132289184 129.626270693198 366.713354215642 167.774510128473
"977" 195.2 408.378272228976 110.443516718194 380.554847075386 138.56740119893
"978" 195.4 433.71736875681 97.7700908051859 397.415918056503 118.886956804438
"979" 195.6 462.505685898216 87.5453974775502 421.658277948991 104.148785929081
"980" 195.8 489.879944045975 75.8936425830911 449.667557719977 91.8146154582733
"981" 196 519.697244998063 67.7949172995195 478.534877327525 81.6541356075767
"982" 196.2 548.713513937714 60.7963390702291 507.60039876705 70.7213437348479
"983" 196.4 580.443293958385 60.4914300930245 538.789543098324 63.589648139578
"984" 196.6 608.742449866672 62.875856527504 566.504232240967 62.1951713529101
"985" 196.8 639.507778173261 71.3799350131048 596.69612259384 60.4166601135113
"986" 197 663.277357507808 83.1322894948861 624.525757303341 66.636011582133
"987" 197.2 688.049550543689 99.0314830225095 654.197141786453 78.2527530236021
"988" 197.4 709.800870715596 119.662813196972 680.239931415004 92.1042067886792
"989" 197.6 729.502794369748 144.868887210819 700.465848365883 108.959726759236
"990" 197.8 744.11637835681 169.279852998894 718.517692599002 131.155639442695
"991" 198 756.209337498109 195.862379826894 739.932806466198 158.45765294341
"992" 198.2 763.003776655164 228.318735445874 752.585533805623 186.976201567217
"993" 198.4 764.810111244131 260.606045372015 763.663243794743 216.017660827184
"994" 198.6 761.965656078908 292.506036624157 765.017172491885 245.450349786123
"995" 198.8 756.157113176906 322.792101402294 765.699422579596 280.529057516768
"996" 199 747.657502123663 350.996345930044 759.043171257208 312.625720832777
"997" 199.2 731.774845034539 379.048736213886 751.210660297967 342.822956650532
"998" 199.4 714.097690734805 405.512488623389 739.59636688458 370.482207964661
"999" 199.6 692.904784074005 428.155731823587 720.898996049926 396.212529470455
"1000" 199.8 667.286525442321 446.346141214786 700.276413104191 419.999349676388
"1001" 200 640.679880424933 462.963829182167 676.427579759597 439.375157036995
"1002" 200.2 613.420665391443 474.890017267795 647.374932358249 460.841547141716
"1003" 200.4 579.461029101905 489.221209763056 621.386752280077 471.454499324339
"1004" 200.6 550.878876903015 498.880531677515 593.224756942912 485.444012414894
"1005" 200.8 523.393795659433 505.545915199395 567.522106123856 495.101451194551
"1006" 201 491.767296516122 512.746519785728 529.348777032579 503.015486879603
"1007" 201.2 459.30464643826 518.934395317167 499.2858115483 510.436140482011
"1008" 201.4 427.671562395248 521.613434847842 468.913818578328 517.19737562676
"1009" 201.6 399.353443332095 523.05124667703 443.079859506459 519.461275947055
"1010" 201.8 368.717472575121 522.145821358439 412.011707162692 520.718315186819
"1011" 202 344.096019175168 517.774577850548 380.797853240292 525.562248678491
"1012" 202.2 329.434891296511 500.936608562235 363.911124352117 522.078862751684
"1013" 202.4 318.481554707387 484.401331035892 347.378577857595 513.237180145855
"1014" 202.6 308.060114419452 461.157806932186 328.848931908977 497.410552372477
"1015" 202.8 298.141539626264 436.551732596488 313.27913656324 475.402806836803
"1016" 203 292.680437469281 405.34933185938 303.625058955896 446.346784988264
"1017" 203.2 290.498029508509 381.663920170475 295.685056072282 422.440061535783
"1018" 203.4 292.218303081272 351.144669792347 291.650144395456 391.558739495359
"1019" 203.6 299.571689990461 323.547133465283 290.97339898429 365.307021473449
"1020" 203.8 309.665657181818 296.910229049377 295.685674892974 336.549058255124
"1021" 204 324.288658185208 270.707783137883 304.35287178155 310.538645171303
"1022" 204.2 341.705618999545 246.323625317315 318.125127373717 281.570805889382
"1023" 204.4 361.913709120035 223.849625616019 334.540367949593 254.298303936895
"1024" 204.6 383.795374152471 202.140158655275 353.262363528952 230.100125190973
"1025" 204.8 411.141310646673 185.018030754292 375.127249020496 207.066216850795
"1026" 205 439.01956382646 174.713003415281 400.211154990758 190.412233749797
"1027" 205.2 470.1380189774 166.085475038276 426.731877723442 176.479836845866
"1028" 205.4 499.803983391294 159.861459130391 455.533788534464 168.894561745708
"1029" 205.6 531.211191004061 156.913292913196 482.340112298178 162.866799133301
"1030" 205.8 560.097828984993 156.349800381104 513.822533814007 156.519636185193
"1031" 206 588.951233799947 157.19798553953 544.139971557065 154.208880231222
"1032" 206.2 618.706410600164 162.23993330215 577.285670708365 156.413808840556
"1033" 206.4 649.387862943975 166.22047387861 607.407604662204 156.509770288548
"1034" 206.6 678.432603765746 173.478314798709 636.931329250222 161.88006902885
"1035" 206.8 709.947245849368 180.607610904709 666.114454562852 168.234363948281
"1036" 207 739.145601316591 194.922700059507 697.167181218796 175.392233824963
"1037" 207.2 765.630694335793 208.215966029913 729.186966758389 188.626895642297
"1038" 207.4 792.817639371154 223.889386544829 758.698284030187 202.97996650418
"1039" 207.6 820.435450811246 241.717342464685 784.880469002928 217.792539881924
"1040" 207.8 844.593768540255 262.698588633654 811.332130433715 236.332400146191
"1041" 208 867.40152660224 285.48175144788 833.695014078134 252.338079042263
"1042" 208.2 886.372178006989 306.565721482609 856.541208854026 273.630413395221
"1043" 208.4 905.821508831532 327.29841253704 877.242920899268 298.614417712739
"1044" 208.6 918.419234036898 350.370376323413 897.809311539244 317.351334988826
"1045" 208.8 920.84005051723 375.747682675143 909.841156171026 337.166244363202
"1046" 209 918.657611999432 403.79235384618 917.027293596088 361.593525671617
"1047" 209.2 912.387260787803 431.548931684652 919.171867536314 388.291135477025
"1048" 209.4 905.584248240587 458.586189608163 914.770926028488 416.298699381009
"1049" 209.6 889.793729147715 487.05630958904 909.543558310561 444.090640099039
"1050" 209.8 876.318791642154 507.991923753536 895.744451993765 471.291976115888
"1051" 210 856.974587460249 531.770688487469 884.095939086231 497.137300583088
"1052" 210.2 835.375579560999 551.413720791493 865.599126344721 520.775965885861
"1053" 210.4 813.607410607116 572.000842733068 846.348835610866 539.606858357297
"1054" 210.6 791.338009940994 590.085566724506 822.615230549649 565.291766773609
"1055" 210.8 768.733743569829 607.667724373111 800.310879827437 584.445854747755
"1056" 211 740.437847560102 622.674340268554 774.983322434706 602.601710690814
"1057" 211.2 709.382102010349 634.744231836233 750.137020841607 618.39984339883
"1058" 211.4 680.169014156156 644.777870043634 720.822271804866 629.592650762994
"1059" 211.6 651.165155201823 649.62678863051 689.771569373998 641.289092697282
"1060" 211.8 619.358944173257 652.471299996642 660.26983786822 649.013684493963
"1061" 212 586.676015500556 650.539431698466 628.730687510633 652.18428070916
"1062" 212.2 555.080483356282 650.172093655493 596.812840770991 651.97217570163
"1063" 212.4 521.836696739855 645.123051941937 563.266369576627 650.555740804164
"1064" 212.6 488.374678321898 638.553976728362 529.867476223518 648.514835543299
"1065" 212.8 458.026462290042 625.072774974884 499.263227327353 643.990794811384
"1066" 213 429.811756632764 607.234417888978 472.196589408359 630.030750779555
"1067" 213.2 404.053541798019 584.423159020182 437.955906583222 612.007946946886
"1068" 213.4 383.741346439881 558.57901468988 408.708468292078 593.697466537659
"1069" 213.6 366.488117721696 531.234535365889 387.618001922096 567.548752840629
"1070" 213.8 353.849688737044 501.523246589743 368.4133758324 538.585101900874
"1071" 214 340.76675723616 469.186544918153 354.556728113049 508.713751055321
"1072" 214.2 332.63237273157 435.122792829328 343.634187932799 477.80738062246
"1073" 214.4 326.980197697842 399.464769240348 332.748181318008 445.521261396218
"1074" 214.6 323.725569309267 365.314187326518 325.504989371046 413.119011003969
"1075" 214.8 331.544977936815 333.827937896873 322.646326217263 377.227246510563
"1076" 215 340.477082927704 303.766406493914 327.033207483806 345.969972633891
"1077" 215.2 354.292276689323 272.200017458867 335.912001173137 311.171663341763
"1078" 215.4 369.074354510595 243.865615794664 349.784623401889 280.327026442942
"1079" 215.6 390.091449826163 215.559372111627 362.919481872748 251.139670947837
"1080" 215.8 412.413679883405 189.68332965305 380.8029576373 227.752763354865
"1081" 216 433.628486888912 168.303633496896 400.776397293558 200.208693891165
"1082" 216.2 458.450768728714 150.234682903861 422.876066040523 177.105116732461
"1083" 216.4 483.760526788286 131.713702652896 451.055490736644 155.519832900201
"1084" 216.6 512.269899078389 112.954086283128 478.542538769541 133.309310358678
"1085" 216.8 540.707350136452 95.5888376999819 504.841839350967 114.102621184916
"1086" 217 572.422020405579 83.5583193765094 535.047438771556 98.3016512158548
"1087" 217.2 604.936485546243 76.7873768254493 565.667803841893 86.2635630563872
"1088" 217.4 638.524751605266 76.2746746310258 596.928903990749 75.9742699628308
"1089" 217.6 670.192042736033 81.2938818134927 630.91026277474 74.9829310134606
"1090" 217.8 703.399635913778 88.7766322434267 661.972866689223 79.6282104620472
"1091" 218 734.873554479526 102.668929192231 696.052494883088 86.1352611355457
"1092" 218.2 760.72441134821 117.901952979612 724.410568638862 96.7774816911603
"1093" 218.4 788.340439983003 139.750394555881 751.83923951237 109.334997926309
"1094" 218.6 812.484796802458 160.466370133471 777.288071393247 131.808219445221
"1095" 218.8 831.630806809475 184.251700154923 803.567787013884 150.635236013073
"1096" 219 849.625198531531 211.479324398619 826.924102674233 173.551003426095
"1097" 219.2 863.825403809955 238.587024933314 845.748802799522 202.943197333602
"1098" 219.4 878.923258116562 268.283358917429 861.599670284146 229.70057225912
"1099" 219.6 888.316792994525 297.19748421971 875.950491664981 259.007119929757
"1100" 219.8 896.151014767145 329.88559167984 887.42354416561 290.090317073518
"1101" 220 900.060493163598 362.207348618818 894.606444920556 320.27818027721
"1102" 220.2 903.756088042159 396.622464895 897.664315212255 349.441784127785
"1103" 220.4 906.904105184047 427.37339314787 904.08423819139 379.753127406106
"1104" 220.6 905.77014866183 453.540199412245 905.154887964711 411.362663009316
"1105" 220.8 891.500045393657 481.818128350234 904.845106093246 438.532365059374
"1106" 221 878.614363997006 503.991995096686 898.887316157524 466.789275956184
"1107" 221.2 860.57369114349 527.602309615759 885.366608766515 493.688379931507
"1108" 221.4 842.31626810601 549.314988920484 868.11041618949 514.439576377608
"1109" 221.6 818.870875424838 571.922385550751 851.465941893445 537.78646938949
"1110" 221.8 796.461906139691 588.030317436598 828.722323807439 563.189439802918
"1111" 222 771.511741517115 605.01715565229 806.03019749213 584.886256289331
"1112" 222.2 742.205907110085 615.29615246797 780.009732440551 602.838239265559
"1113" 222.4 711.026548185357 625.927252541289 750.171142041862 614.966494948003
"1114" 222.6 680.403911736737 630.374412706867 720.797382185994 625.436763890906
"1115" 222.8 648.675644968056 634.242624559748 689.601114019801 631.422015494206
"1116" 223 617.026600714206 635.409637094244 657.867037695435 636.520569528231
"1117" 223.2 584.005340393201 635.007254928753 625.318091756993 637.734469129336
"1118" 223.4 550.547593644816 629.41632028908 593.223405018033 636.187312757848
"1119" 223.6 518.444958860289 618.58169335381 560.241835635259 632.995608722639
"1120" 223.8 490.263276475111 606.493222436901 527.738814456768 623.680257722623
"1121" 224 462.381315953655 589.123531062999 498.095385951689 611.288304881975
"1122" 224.2 437.872674164938 572.498098638416 472.114275920268 597.979175428513
"1123" 224.4 414.726767823073 548.892369278491 445.786772465459 579.662939547316
"1124" 224.6 393.049391044807 524.683950726335 420.371665800288 559.18001275071
"1125" 224.8 374.7711413368 497.86590667701 398.895330481935 534.585138850662
"1126" 225 359.545800722133 473.021018318756 380.434427457524 507.698996622452
"1127" 225.2 349.646086567897 444.092397283391 365.321062150234 482.930638721032
"1128" 225.4 341.23448855974 413.450783619107 353.484789300346 455.08033223653
"1129" 225.6 336.659273540761 381.488779646514 343.569154605066 425.076175022308
"1130" 225.8 332.288912867663 351.969251661229 337.728755270488 394.148145457562
"1131" 226 335.130395874295 319.828837466321 331.667060248761 361.942450128375
"1132" 226.2 337.666898982301 286.372888901945 331.730985295515 328.801391515727
"1133" 226.4 347.796749163596 255.36856545157 334.177408358104 298.001941961321
"1134" 226.6 359.227928583474 224.138984846078 341.636844020484 264.993431198209
"1135" 226.8 374.994456697745 199.851442061767 355.122597200764 233.900269998282
"1136" 227 394.526642748564 174.663487280655 368.143130435842 207.92980384709
"1137" 227.2 420.250245571601 153.896534754524 388.164461850699 180.284876346648
"1138" 227.4 448.067855244262 134.689950182496 412.019336151969 157.677653976739
"1139" 227.6 476.816044204628 119.288581208856 436.943221476187 139.639971633666
"1140" 227.8 507.418884477658 106.281362341789 466.256207405435 124.634300446984
"1141" 228 536.246917574308 99.6301007870434 492.671245275149 109.481080361339
"1142" 228.2 567.045535750283 97.091206356487 523.456443158232 101.31344971056
"1143" 228.4 597.544472687559 96.6419212337519 554.902884856069 94.175697917735
"1144" 228.6 628.254863385916 98.3885383389163 586.879914999858 93.8164351838227
"1145" 228.8 657.639923906383 105.263450126431 616.98743949398 96.3077363152788
"1146" 229 688.751839558233 113.688063375141 644.05666537037 100.429489167947
"1147" 229.2 716.796297752116 126.448916365871 673.847034369181 106.7584213426
"1148" 229.4 742.992255274828 141.73766422914 701.319027298379 117.907219337663
"1149" 229.6 765.543156824706 162.256974235554 732.302121479705 132.255474254183
"1150" 229.8 783.887718851109 184.483923777058 758.413752201086 153.931064333465
"1151" 230 798.419742411925 211.981778755482 777.041021890718 174.970605489051
"1152" 230.2 808.130430140953 240.058542357577 795.148423987385 201.368957696474
"1153" 230.4 811.21199339221 274.065296375001 806.807949963146 230.010473613715
"1154" 230.6 813.556137435133 303.771856084072 812.371304852434 259.572586226878
"1155" 230.8 807.634363872549 332.669445801836 813.864322772647 289.276943933293
"1156" 231 798.91865498021 359.113798077582 814.296114482414 321.005516051165
"1157" 231.2 786.319846064664 388.533459586052 805.221837212701 350.924781303078
"1158" 231.4 771.834273221441 417.518960545433 790.997276513658 378.300084067343
"1159" 231.6 754.690219039118 444.038655724833 780.323437618458 405.024625969416
"1160" 231.8 735.318702975575 463.987274878146 765.633342111925 431.02805791372
"1161" 232 716.350140910921 485.574366009731 744.421450085951 456.608330081307
"1162" 232.2 692.352830388966 503.949658434024 727.296675473423 476.715248244391
"1163" 232.4 669.432133850649 519.700795371226 705.498190139673 496.267053051626
"1164" 232.6 644.666495660458 531.399681415251 678.604603300747 513.872440532508
"1165" 232.8 616.923275209241 540.78471319525 653.369624047067 528.008093275968
"1166" 233 586.894581361616 548.616421572279 625.992867850245 540.174034576928
"1167" 233.2 557.091494329783 555.4635705498 599.150512270773 545.40151976691
"1168" 233.4 527.185136871425 558.874100494367 570.242190431167 553.95142134308
"1169" 233.6 497.624720700787 559.211410567738 538.065959897331 556.684725160404
"1170" 233.8 466.751613849128 560.340034486145 508.889777076778 561.120479471676
"1171" 234 436.035248934714 557.435109120788 480.223421950645 559.346111691389
"1172" 234.2 407.01056533705 553.57088428229 449.165747094251 560.831036578987
"1173" 234.4 379.478545941628 546.677420624901 423.007781276385 555.278870620162
"1174" 234.6 356.601374866525 539.18142350711 393.656566814906 553.52032448278
"1175" 234.8 340.892967288903 524.63180343763 373.794874420238 546.791605124042
"1176" 235 324.236707672123 503.894937691919 353.285015134524 533.884283889757
"1177" 235.2 311.878914649866 478.364659266208 332.986013674257 515.636575919258
"1178" 235.4 302.097366281833 452.069607231398 317.978112976575 490.384144410485
"1179" 235.6 296.757366952545 425.142957548416 305.831370004166 465.382009560674
"1180" 235.8 291.816348398367 394.756084118039 299.512719439204 437.522319158473
"1181" 236 289.448558462895 365.94546962834 293.932755933926 408.461192767619
"1182" 236.2 291.0158238315 334.922293410349 291.340651807788 376.695923659365
"1183" 236.4 294.645229201779 303.131687125089 289.716851738863 345.811498045952
"1184" 236.6 306.206758564877 272.719043058361 293.1167427136 316.450310246548
"1185" 236.8 318.427409205595 246.221073235605 302.025598745815 285.235741654211
"1186" 237 334.615564677246 220.235008691241 313.120602731507 255.993508289057
"1187" 237.2 349.431210589965 195.253789988618 328.147993210381 230.19932690924
"1188" 237.4 367.55529729361 168.27352620583 342.48241165291 204.345678881481
"1189" 237.6 384.334907285998 142.363135376977 357.641028149018 180.400875289441
"1190" 237.8 403.656792694295 121.369013528453 375.021932622403 154.364541493967
"1191" 238 424.486117883859 102.242341569667 394.209180717907 131.336524661687
"1192" 238.2 448.546922062313 88.2073011559138 414.20502657034 109.941747490682
"1193" 238.4 477.252292317444 78.3340261199367 438.93581779691 93.8319235191171
"1194" 238.6 508.51437234567 67.5447353944723 465.503499534712 82.2848825154571
"1195" 238.8 539.184989097133 60.8367263928515 494.122628551951 73.1647107680145
"1196" 239 568.921786477075 56.3584092093702 522.922889127488 60.6231132496594
"1197" 239.2 596.89485100514 54.3415433804468 554.954750341743 58.3023155067512
"1198" 239.4 626.229392910566 52.0656818072009 586.118241246473 53.3532892230792
"1199" 239.6 657.977614033865 57.3157421742067 616.418809468905 53.3938695497894
"1200" 239.8 689.924293450314 63.94689347904 647.013106800002 54.5473556951472
"1201" 240 718.851479852352 76.6001481984603 675.609491506266 60.1182418382412
"1202" 240.2 746.597523926561 89.1675645649729 704.461513739488 73.5630656763719
"1203" 240.4 769.864164543985 104.431094089729 733.748032780777 82.2485090670155
"1204" 240.6 793.51601929391 122.686805579345 761.163252486341 96.8135902081502
"1205" 240.8 812.912887743619 147.512078578012 785.942682649379 112.996295830224
"1206" 241 829.63774704183 174.208601074471 805.738426432333 134.561998598686
"1207" 241.2 840.079664446346 205.341586971236 827.561935778049 159.470659686012
"1208" 241.4 847.110929750477 230.563165263375 838.774821098549 191.513699929287
"1209" 241.6 851.257677754074 263.405420219648 844.372500189377 220.306955350807
"1210" 241.8 852.491873760734 293.250708281298 851.538092693828 250.139358468561
"1211" 242 847.552880042715 321.533911145463 851.763862019452 278.841617721458
"1212" 242.2 841.875575428125 353.628127048235 850.048023872232 307.247004981239
"1213" 242.4 832.689817963828 385.80725028706 846.349330366935 335.657532210083
"1214" 242.6 823.916423850515 413.788730626212 841.163088969472 369.666129208297
"1215" 242.8 814.485585269592 442.561733060602 827.104341445777 405.840110899485
"1216" 243 803.998615324793 471.539515055288 817.23088928566 432.804674679053
"1217" 243.2 789.333879906816 499.774030532592 808.025726635485 460.703493076629
"1218" 243.4 773.692718312084 524.941714202529 795.756772546392 486.540647156163
"1219" 243.6 754.503729529652 550.255836051184 781.512964924689 512.941786290793
"1220" 243.8 734.054501024253 574.129565538381 762.397602577931 540.122283104273
"1221" 244 711.334060892164 597.649275047295 742.21344746968 568.430608889892
"1222" 244.2 688.252968005124 622.100849505869 719.747493422183 591.319867021557
"1223" 244.4 667.134310575382 644.531022151174 697.580678241826 613.057069323277
"1224" 244.6 647.13083399082 661.918138898939 676.304748721298 634.044602101308
"1225" 244.8 625.017198507531 667.708818520364 660.464015674695 650.292363071095
"1226" 245 597.862830606178 668.329665614478 640.260001700728 663.121618596972
"1227" 245.2 571.998295500467 666.657623691241 613.346767658683 669.603305914957
"1228" 245.4 543.4615745104 662.726730349135 584.626864451878 668.139677973236
"1229" 245.6 515.204061355864 655.205152832146 554.758549010426 665.430589379214
"1230" 245.8 487.627325459564 645.755227463438 527.292513280862 658.671422753364
"1231" 246 461.774382432953 631.561700987776 501.775760608856 650.560314943977
"1232" 246.2 439.683677023728 618.952875010974 474.299412064215 642.269448646889
"1233" 246.4 418.890852480408 604.719319977277 450.821474426658 628.969178518359
"1234" 246.6 399.178348524447 584.2170600602 430.776621788079 612.962258968961
"1235" 246.8 377.670588201354 563.780710801739 406.453966565426 592.610371862242
"1236" 247 357.922097574769 536.148339617791 383.669020032216 570.389450960645
"1237" 247.2 340.556077370533 506.585981185841 360.878182720753 545.839376483141
"1238" 247.4 331.691609031996 476.50091119505 345.315112893199 519.53313382548
"1239" 247.6 323.281913200283 447.947538697148 332.009617522351 491.309464450697
"1240" 247.8 319.672305299354 416.850720087228 326.007338058415 461.46373138427
"1241" 248 317.569050076765 387.731347076254 316.327411824494 429.451283382508
"1242" 248.2 321.62853383624 354.8467505783 316.019730988312 395.983769617628
"1243" 248.4 327.492727940186 325.728708842716 317.596686886172 366.418662998383
"1244" 248.6 339.638938725269 294.574467973153 323.098945084281 334.575020115872
"1245" 248.8 351.491882743038 264.898398748599 333.880984101949 307.490251425471
"1246" 249 365.994117202314 237.75213804581 345.274724420689 275.158728171568
"1247" 249.2 382.556805136725 208.608354630519 359.354416359818 244.799497803059
"1248" 249.4 402.618982592658 183.637288778686 376.426059821045 217.587649185751
"1249" 249.6 422.52191272417 159.335666654091 391.360551184061 192.886158642226
"1250" 249.8 444.632092005647 138.896899414873 411.992679847415 173.217708382284
"1251" 250 464.472839170106 120.864499503 431.412633903614 146.570827597246
"1252" 250.2 488.510027324619 105.273132128744 453.510794004394 128.774837686278
"1253" 250.4 515.756992485466 91.1398301564393 477.907108728676 111.066580432059
"1254" 250.6 546.059871680973 79.9421874935056 506.088808012183 96.9319906756984
"1255" 250.8 576.399298853521 72.3996696161143 533.369775023106 82.6668848139872
"1256" 251 607.399817243163 75.6052635166234 564.296819960158 74.8083289710514
"1257" 251.2 634.001402008839 77.9624094541448 594.905548222108 71.9300533081449
"1258" 251.4 664.331128734806 86.5740197886358 625.072144021564 74.0255190778534
"1259" 251.6 692.581926347701 95.1003864433665 652.363207236516 82.352020292401
"1260" 251.8 722.886958952401 106.82453843502 681.776265035683 89.2427466369249
"1261" 252 749.734545971299 120.052811152069 709.779429757028 100.107275022637
"1262" 252.2 772.986519473827 138.72007470635 738.002659060781 112.547591841431
"1263" 252.4 790.17716960436 159.788239638946 764.389718123706 130.30292596265
"1264" 252.6 808.284264279936 189.51895981449 786.776785130122 148.920142460736
"1265" 252.8 819.581518087869 214.248268718615 803.406711424459 175.137376849831
"1266" 253 833.336985895247 243.960260283505 817.230059375049 203.384040126723
"1267" 253.2 841.526301281501 271.718619377272 828.190070641547 233.130129895725
"1268" 253.4 849.664659859725 302.164835064562 838.955039509852 262.316783289162
"1269" 253.6 853.862278784186 333.403470197145 850.270422164659 289.107341030383
"1270" 253.8 860.024036570856 365.452689076551 853.786741314177 315.496083536751
"1271" 254 863.106961542751 393.372162825369 860.428962684925 348.244164329101
"1272" 254.2 869.399126182098 423.210537178753 863.761396297631 384.56892519344
"1273" 254.4 873.257356157095 454.083082149762 868.038968185872 411.907896065517
"1274" 254.6 878.33935108337 484.240487036997 874.836756040345 439.653132716691
"1275" 254.8 870.74255480322 511.616004676766 876.603367827806 470.669771353368
"1276" 255 859.053283719052 536.800443937429 876.180430321714 497.705248709904
"1277" 255.2 844.664638232793 561.760633297841 864.356854960721 523.075975840111
"1278" 255.4 824.101650269305 586.036865445887 847.686244005759 547.299147876121
"1279" 255.6 805.635686634665 604.112731031979 831.042554454183 572.860815763855
"1280" 255.8 780.631331938558 619.394890251219 814.111604541414 593.290516859268
"1281" 256 756.225915183631 633.896330040007 793.449228423477 612.364926777407
"1282" 256.2 733.699961368361 644.049656373814 768.062307925637 625.215642605936
"1283" 256.4 707.565763263743 649.892276310633 747.676987576564 634.869779391895
"1284" 256.6 681.651476428963 653.937649860102 719.387263181156 646.329155484321
"1285" 256.8 651.125760176064 656.879875193151 691.591225410634 652.838296657305
"1286" 257 620.290949395335 659.115094434948 661.198632836826 656.469356943426
"1287" 257.2 590.726930399888 658.133842726971 631.886903206035 660.144743040238
"1288" 257.4 560.254754682891 654.467074911431 605.342514770455 659.878326271415
"1289" 257.6 530.523318869845 647.891683225941 575.348464273668 658.038898558692
"1290" 257.8 503.142763365317 641.050224776834 546.093964758226 652.654239462326
"1291" 258 474.633775179535 630.901962025864 515.642704858308 646.123317445448
"1292" 258.2 450.359530210054 615.009164642164 486.439806855124 635.740507085741
"1293" 258.4 426.448515842769 599.365329891782 461.380569359899 622.226385165374
"1294" 258.6 401.426539956506 577.448774272383 436.52990568055 606.706986943077
"1295" 258.8 378.439030050111 557.315491578307 414.327309848125 589.851461280433
"1296" 259 360.194267440242 533.148513040047 390.699534991893 568.966001416306
"1297" 259.2 342.684818183508 509.043006150222 365.974653558899 546.157582381115
"1298" 259.4 328.723147484423 480.091239724204 347.181026621202 518.600618086237
"1299" 259.6 317.86263232482 452.473230651108 332.831770537633 488.719867823875
"1300" 259.8 311.227318345319 419.851496130091 320.254750565248 462.09079083828
"1301" 260 303.335121892459 385.767502440865 311.058515995808 429.357624123761
"1302" 260.2 297.820134301669 355.445303635135 305.557757638521 395.999577273032
"1303" 260.4 294.640949685644 321.138474881756 297.729183571959 364.973066342422
"1304" 260.6 297.382069063595 289.594978919818 294.501616126225 333.076338307976
"1305" 260.8 300.373275028583 258.443494538265 294.815687747799 299.741170232401
"1306" 261 312.525879975783 232.181182408291 297.131876532032 271.247834940998
"1307" 261.2 329.689903748428 207.4214054149 304.917221271805 244.966044397569
"1308" 261.4 351.107764557745 188.344444690642 318.245721031904 219.136127392963
"1309" 261.6 372.702548326358 171.968799194426 338.300749883512 196.64765315038
"1310" 261.8 398.386682502323 155.935592990924 363.816588307823 177.592664307646
"1311" 262 426.263301694195 142.362404375307 388.789808487405 162.018889512544
"1312" 262.2 454.551914205911 132.332872488604 413.217660816392 145.854320204166
"1313" 262.4 484.349463585567 124.734744779119 437.92914689959 137.36660467979
"1314" 262.6 512.097591094801 119.287626131408 463.221902937534 126.66808739212
"1315" 262.8 538.542928540029 115.299978490625 491.787862374388 126.882131095342
"1316" 263 565.002738934674 106.544550172759 524.139374917526 117.614977904068
"1317" 263.2 593.756259499286 100.67787255341 554.494651949971 109.247235951739
"1318" 263.4 623.148583610233 96.1600844727034 582.672587489525 100.459537068836
"1319" 263.6 653.755958210026 96.8706419578959 612.223044225889 95.0278509756994
"1320" 263.8 685.089531608 100.772997542579 641.246187771897 94.8264147302268
"1321" 264 713.603028090641 109.718194351964 670.523196296657 97.0146977479985
"1322" 264.2 737.552646698482 121.14828347179 701.337395367597 105.258234092962
"1323" 264.4 762.351140972493 132.926170920625 726.267846789038 113.977461617207
"1324" 264.6 787.635601638969 149.599311780911 753.901440417031 127.019353908301
"1325" 264.8 810.051048070207 170.704749618998 779.77935343277 139.242872456956
"1326" 265 830.237705962725 192.304125657326 799.120079814772 158.776570780164
"1327" 265.2 850.302159356985 213.929411836779 819.685387857266 178.525377420781
"1328" 265.4 866.517825660669 240.005279050455 840.415721916422 200.801979842414
"1329" 265.6 882.480017668432 264.296796417404 858.766880559199 225.064190725069
"1330" 265.8 895.552473366437 291.541755146744 875.724361734841 250.39612238605
"1331" 266 908.939501795656 315.036046215323 890.790364875647 279.005758337705
"1332" 266.2 918.953164389714 342.825159172323 904.408431823086 303.728122134962
"1333" 266.4 923.451072853675 370.021737986845 917.131758245355 329.895460731802
"1334" 266.6 919.815728334135 396.864622500173 922.786077129225 354.959064569816
"1335" 266.8 909.249162227132 423.271208439845 923.315026791158 382.130584808678
"1336" 267 897.329114598522 448.39457741726 912.857876428893 406.067288436249
"1337" 267.2 882.397773157692 471.775609559888 905.052438423983 434.488297238965
"1338" 267.4 866.118004175096 492.141335462377 891.206737682208 460.183832746589
"1339" 267.6 844.816414963825 514.498951591279 875.59088614911 483.304717806038
"1340" 267.8 822.864898560457 532.390977069312 855.051551130835 505.000140944998
"1341" 268 800.244843511326 549.656839806019 834.309099327853 525.464866293718
"1342" 268.2 776.375504250751 563.167065252039 809.936620883852 542.297561561269
"1343" 268.4 751.122615677705 579.723330070343 787.305138406423 560.426871496545
"1344" 268.6 723.670174854325 591.601150771483 763.899249190882 574.5144665319
"1345" 268.8 698.638797248173 601.804577516552 739.78469127669 588.282612901188
"1346" 269 670.89439985801 608.316699776719 710.545745252688 599.406159697386
"1347" 269.2 641.981988362333 612.170948822025 680.391894665496 608.748654586528
"1348" 269.4 610.30864842966 614.038118624191 650.619081749684 615.04945532066
"1349" 269.6 579.98062978523 612.686876827466 620.15685940928 615.153275827084
"1350" 269.8 548.203654906583 608.399715833873 593.73334989434 615.434235728441
"1351" 270 520.082373613385 602.79061841431 564.676594654774 612.316240150731
"1352" 270.2 493.380727687864 599.154304646871 533.863681790099 607.315852784739
"1353" 270.4 465.934096850468 593.625245743155 507.279122415061 599.526070374388
"1354" 270.6 438.017252299147 588.109792064312 480.581593537287 596.677766543626
"1355" 270.8 410.920208824411 580.764512747942 450.254837472777 591.393923275742
"1356" 271 383.926432181104 570.236852804265 422.184691225413 586.206140525317
"1357" 271.2 361.828015297556 554.473660755852 395.883000321966 575.911350962606
"1358" 271.4 345.451832177917 529.06225763714 374.874795804633 563.974572426935
"1359" 271.6 333.914777998406 504.539207156457 356.254437680003 544.888300633592
"1360" 271.8 325.103608317383 479.700920240637 340.244058293181 522.772267736141
"1361" 272 321.113599642228 452.871056678971 331.608232363775 497.001380103637
"1362" 272.2 314.829100312139 425.698260609735 321.147971410936 465.663960586931
"1363" 272.4 312.008463570753 397.336655307409 315.247233461888 437.578214614826
"1364" 272.6 312.933820259089 366.79885878179 311.268277832932 408.05120032238
"1365" 272.8 316.385766031189 334.009080984873 310.50434841494 377.208785519115
"1366" 273 320.693486608829 304.273898668152 313.301210000005 346.204995761243
"1367" 273.2 329.726156799535 275.52319341237 318.193896629887 316.825523633638
"1368" 273.4 339.779183314384 245.706180113833 323.880053633563 287.392711335357
"1369" 273.6 356.160755152607 219.247329722972 333.288252696957 259.610394920806
"1370" 273.8 371.472943884921 193.352666402212 347.302428244461 232.956085831657
"1371" 274 389.303466119119 170.158634630349 361.981876796536 203.813811394085
"1372" 274.2 405.437875954609 147.554945957029 381.254638846736 180.314490586059
"1373" 274.4 427.357726725751 126.246534203973 397.072244766019 155.971163143282
"1374" 274.6 450.301607588986 107.222939680326 419.189619558814 134.387276865441
"1375" 274.8 476.303360239435 89.4783368308434 438.193524054477 113.394772172469
"1376" 275 500.957078823373 72.0836619897908 464.140650823403 97.862562039634
"1377" 275.2 526.008938246759 57.4935479291772 489.907624228545 77.728284396378
"1378" 275.4 554.718026967659 44.2125504351279 514.499710671502 61.4743955734409
"1379" 275.6 584.811856237009 35.7531539143098 542.150478507395 46.8080581162505
"1380" 275.8 614.114857118266 32.5725278390905 573.056682979971 37.1405779077757
"1381" 276 642.858817965472 35.3557552917691 603.022343123042 33.5063600679726
"1382" 276.2 672.019652277003 42.7063798910251 631.596212531213 33.0068602186528
"1383" 276.4 700.161747722181 51.6350119802706 660.274050454988 38.076472278974
"1384" 276.6 729.287258469103 65.6159176526548 689.119113879547 47.3847021587263
"1385" 276.8 753.583128479629 76.4572908674185 714.494965970795 59.9196739905829
"1386" 277 777.981570010449 94.6317186111215 741.159927851939 70.1191472177756
"1387" 277.2 797.14566591483 110.716854506868 767.709664519063 85.4287834198537
"1388" 277.4 817.029461777769 133.448071160206 789.379867783634 101.736844268893
"1389" 277.6 833.904990543042 157.872009167766 806.598721611736 120.74600683107
"1390" 277.8 850.180799832682 182.546106233042 826.478926154048 141.595579939243
"1391" 278 862.719943002424 208.286002890124 842.326503740806 167.937531724887
"1392" 278.2 872.153904227658 230.903493962463 857.203794673556 193.681567308915
"1393" 278.4 879.067413281168 260.249157725356 868.428143297289 218.759526791434
"1394" 278.6 885.504879030577 290.089955812545 878.285968119007 245.521339216633
"1395" 278.8 893.978508549742 315.813025775441 883.357691798483 274.861719090123
"1396" 279 898.966033662232 343.550386655164 891.857016725165 303.726076195592
"1397" 279.2 904.816626729171 375.922217233564 897.628906902617 332.974589658677
"1398" 279.4 904.377459737472 406.261883164006 904.579560741148 359.916284868208
"1399" 279.6 902.566858335582 435.423279580169 906.163727973355 390.717994761364
"1400" 279.8 894.872273080891 462.881258654572 905.03119972888 420.894055968435
"1401" 280 887.016855799144 492.587530648625 899.74741488029 448.904992878256
"1402" 280.2 876.923465366651 515.991385962677 892.222668290622 474.693895426639
"1403" 280.4 861.830385564099 538.627076501459 880.624204427717 498.952692095014
"1404" 280.6 848.000965438646 562.285595745578 871.739680623278 524.017712924696
"1405" 280.8 830.15560300341 581.898083997162 854.929732383681 546.710121649958
"1406" 281 809.041135227622 592.569361079083 840.626185211644 566.613340048096
"1407" 281.2 783.870537291888 603.263792485679 825.114650536263 581.528111829346
"1408" 281.4 758.35378634206 611.043930685452 802.466842554963 596.034138876389
"1409" 281.6 734.058638858514 615.532907239681 775.823216652762 606.946907917588
"1410" 281.8 707.529676627003 621.902298467082 747.378099978738 614.631292492288
"1411" 282 679.096194699399 625.529286318267 720.370707478221 620.522698392355
"1412" 282.2 649.854970399832 628.022439258536 691.301614078041 624.057430844044
"1413" 282.4 618.987934521968 626.200479511835 661.479056700046 627.70026358813
"1414" 282.6 589.754551373148 625.942653085915 632.031010953721 627.706244472571
"1415" 282.8 559.530147080086 621.72365275795 605.311988703892 628.134709795465
"1416" 283 531.193871790379 616.862441109141 575.759617515025 626.179345362999
"1417" 283.2 505.923917109693 609.597869147102 544.146246768024 621.533032550781
"1418" 283.4 479.006735605432 599.008868178114 516.783088771603 614.30423431938
"1419" 283.6 450.722287172204 586.805427522714 489.920815558745 604.569015664308
"1420" 283.8 425.996054828939 572.415022352242 464.283446068856 594.331253809699
"1421" 284 400.144876114451 559.036017187781 436.586499236243 580.067640329448
"1422" 284.2 377.081581874043 543.058680502677 410.745269985442 567.3674698523
"1423" 284.4 353.663691961048 524.98336802724 387.978247492402 552.113020401662
"1424" 284.6 334.109610894461 501.504948106151 366.521226944483 536.233000999572
"1425" 284.8 319.701613929702 479.57945291025 345.064007275335 515.066795293935
"1426" 285 304.990802861956 455.161827851305 325.722439280677 491.051008225915
"1427" 285.2 296.890433009088 427.271279826646 311.381280218395 465.776200428705
"1428" 285.4 294.34030995894 396.854195175833 300.423368556809 439.892296127638
"1429" 285.6 299.842339084418 367.129686173094 295.617100658653 411.317972241388
"1430" 285.8 306.770150884614 339.351124308826 294.457105909608 381.691368420976
"1431" 286 317.592946839831 312.439522413802 301.728150399163 351.616008282677
"1432" 286.2 330.653602406387 285.837805417243 311.337408734959 322.069192980941
"1433" 286.4 349.825385956462 260.350479003793 324.314033445547 295.653561051233
"1434" 286.6 367.009581075126 237.897291066536 339.291143031981 270.165024043123
"1435" 286.8 388.125614730583 213.27271138507 356.896854379656 248.76814083856
"1436" 287 408.435184989236 190.82413528073 374.711304456248 225.604553063516
"1437" 287.2 432.429618945848 171.289586199646 395.70222488713 202.315680248372
"1438" 287.4 456.301777501442 154.329715512904 419.180258026884 179.402477300977
"1439" 287.6 481.679815678266 138.427473023241 443.986437317657 159.343495991699
"1440" 287.8 509.074968658775 125.168225476277 472.211103863951 144.414415422272
"1441" 288 539.146169742298 114.637199757514 496.799581653687 130.698904746202
"1442" 288.2 566.416964884642 106.557672068924 523.299801614599 119.603221185313
"1443" 288.4 594.158507875715 100.507313019154 548.987214013607 112.778261064145
"1444" 288.6 622.479515570222 98.8117773199405 578.907359964387 100.899141098244
"1445" 288.8 650.73846778528 97.1633337311006 611.762950553125 97.1189576025049
"1446" 289 679.978632476003 100.812999323107 640.724280887699 97.1068140350992
"1447" 289.2 710.1083511425 107.752984291052 671.000127917677 99.0094284022571
"1448" 289.4 739.30916732273 120.406068559977 698.692136790112 103.23256900513
"1449" 289.6 766.647008417921 133.080269364436 726.033518338347 116.773243402974
"1450" 289.8 791.333377081138 149.318406852129 758.246079695061 128.079710275657
"1451" 290 816.105330702538 169.230934979624 784.061270059024 142.809094391158
"1452" 290.2 836.787834419566 191.868098805565 809.575328410525 160.38704417004
"1453" 290.4 855.136985990724 220.338390991219 831.815704667924 183.155973389554
"1454" 290.6 870.52569085273 248.886767424298 847.994192430882 208.179211018158
"1455" 290.8 879.80339227858 275.450124401137 866.957038759569 233.365098416529
"1456" 291 890.495358850543 302.10719139416 875.832892283667 264.292970895635
"1457" 291.2 898.097224166913 333.352681346831 887.576971659486 294.071547383835
"1458" 291.4 903.941255991052 363.659786288477 897.489486697094 323.293264680107
"1459" 291.6 904.790279262854 395.741621151858 901.463865367983 352.891186995567
"1460" 291.8 905.550591184838 425.673713138681 903.598804819436 380.537211167716
"1461" 292 901.451441700168 455.320470281881 905.694788035096 410.382002576057
"1462" 292.2 896.287204277051 480.956753584178 905.538215504022 439.34465528999
"1463" 292.4 882.047183264117 503.859960757871 900.376689630052 468.272441675369
"1464" 292.6 860.927911851446 523.118024956635 890.631088295395 491.837200549857
"1465" 292.8 841.761438065166 542.694955228336 872.411176346414 512.384268919809
"1466" 293 820.344202786258 558.934120876843 853.317922811482 534.949578416313
"1467" 293.2 795.012960487978 574.017452757482 829.283478723628 552.467741830239
"1468" 293.4 769.493971004555 585.322405744096 808.791954055731 568.303071523344
"1469" 293.6 742.912451020327 594.641587710798 781.842052713138 581.473052610007
"1470" 293.8 716.388363832677 604.082882792618 754.548522801614 591.474850670852
"1471" 294 683.366271892558 607.523155794814 728.144647614554 601.741480140078
"1472" 294.2 655.004637492284 606.54153365039 699.908773084229 611.646374934981
"1473" 294.4 626.392417053564 600.21028448316 667.873714223128 612.006938737503
"1474" 294.6 599.825640528207 593.805377465937 637.644114013925 605.632263943035
"1475" 294.8 569.74402812005 582.176038152496 610.660748300652 597.38965877605
"1476" 295 545.273598864667 569.406188894485 580.418650455718 587.916252063606
"1477" 295.2 516.765019147685 549.350851250452 549.428029827294 576.208696588006
"1478" 295.4 492.699662213006 528.388102605537 526.295833705435 558.950496803817
"1479" 295.6 474.189983118933 502.896543055322 500.66806618926 539.716574485741
"1480" 295.8 460.324626535146 479.822430796588 480.631164920023 514.742191917171
"1481" 296 446.052823968782 454.546412334069 463.643852864592 492.936971533134
"1482" 296.2 434.07685424525 426.985160946029 450.460311710518 463.585473754948
"1483" 296.4 422.585012153814 397.943025008139 438.089517440226 437.35564873045
"1484" 296.6 414.489242725558 367.991317040309 427.156654206799 411.011184166166
"1485" 296.8 404.88429513151 340.029750011223 418.337750191547 383.29176500418
"1486" 297 396.804962175549 311.595482663782 408.052883697751 355.220808195423
"1487" 297.2 391.091453408408 286.206707330663 400.110937727543 324.839688153353
"1488" 297.4 385.509575602638 253.032793852256 391.754745888777 297.417719832458
"1489" 297.6 380.659553655277 224.155729791714 388.762952699802 268.940295731984
"1490" 297.8 378.819197674519 194.753768385608 380.951488591756 237.765011676935
"1491" 298 380.321200140279 166.44308569928 380.486024094572 207.904578428244
"1492" 298.2 381.733419359002 136.936921302505 378.214423453788 178.715457647763
"1493" 298.4 400.439949654509 117.73433427303 380.364899393376 154.426110891715
"1494" 298.6 422.152465380944 103.408430788879 388.469125190788 132.508966869221
"1495" 298.8 448.552883158343 90.1705859985774 408.538905649225 115.323147461114
"1496" 299 473.662034775529 80.3164791493137 431.969830255546 97.6666453735764
"1497" 299.2 499.643310927447 72.3562007235684 459.308022766473 87.9958122173414
"1498" 299.4 526.771725701065 70.4013620411142 483.401428686346 76.3731809965912
"1499" 299.6 553.394946061433 70.2244159946738 511.429414851867 70.9222609379995
"1500" 299.8 581.449919571299 75.7933413600201 537.800639612458 68.0618286050294
"1501" 300 606.750532963998 84.1085675080208 564.19016104027 70.3031188540962
"1502" 300.2 633.581025401047 94.4040029266708 592.452143586921 77.0909412029448
"1503" 300.4 656.32339426977 109.583790484655 617.806676851878 89.4672886387065
"1504" 300.6 678.522907818348 123.129142419215 641.830521673264 100.5004563903
"1505" 300.8 702.055881088722 139.818588280177 666.147221586475 112.755524189308
"1506" 301 721.556771532543 158.103100122404 691.786363644716 130.654748915882
"1507" 301.2 741.990210945038 180.491527407304 712.277966953026 149.757464735159
"1508" 301.4 756.359188566791 208.725156296791 733.440548005387 169.26194702363
"1509" 301.6 767.357138341747 236.874840807501 747.955885929634 192.246612658822
"1510" 301.8 770.700427581334 266.242253243039 762.965183449405 219.031665943469
"1511" 302 773.686774704895 295.197208368807 771.799178870209 249.603307206236
"1512" 302.2 773.043179328612 323.925269674905 773.34686419959 284.238783198797
"1513" 302.4 771.066428696477 354.415465956188 775.463645741415 313.37069098242
"1514" 302.6 765.613517445043 384.344783558634 772.269231810083 341.665783471165
"1515" 302.8 756.105977650204 413.123598431509 770.881283221691 369.054852403628
"1516" 303 741.77660423499 439.355463862784 763.877875669788 395.523906258966
"1517" 303.2 726.562436412573 462.724248667183 751.628358391475 422.424021820268
"1518" 303.4 711.505070224473 487.658539529009 739.487226887059 452.55452784573
"1519" 303.6 694.28368031172 510.212962366732 720.942973632861 478.496649746238
"1520" 303.8 676.084306628583 534.369735924398 702.781498933508 499.196589976624
"1521" 304 653.751610268164 555.946669190061 685.019334579407 523.609602523336
"1522" 304.2 628.976854779437 574.919551236156 667.5557105288 543.526185138224
"1523" 304.4 602.272937945826 588.2283446903 648.201186888606 564.254521281443
"1524" 304.6 577.530295392054 598.737934556857 623.920367110396 583.302861703889
"1525" 304.8 552.402763834766 607.890632801664 591.369412560266 592.554586805647
"1526" 305 525.234809501506 614.599216568253 562.212303458311 601.966926109521
"1527" 305.2 498.795428903725 622.270500526436 534.679914878932 611.181586627561
"1528" 305.4 466.957841114304 625.223183587277 507.844960031471 620.763493751678
"1529" 305.6 443.202356793242 618.54634392692 481.357009206803 624.076322606581
"1530" 305.8 417.868639600773 601.398238022676 457.975213176913 622.651843145543
"1531" 306 398.106549256803 584.771898653505 432.070025482225 612.324833017828
"1532" 306.2 376.638378350422 566.1627903362 407.153145788392 591.600549390606
"1533" 306.4 358.768998589176 540.973098353249 385.690419961684 575.139518947232
"1534" 306.6 344.216172898438 514.039073662688 366.435826900756 551.546516916031
"1535" 306.8 337.044313911362 487.39377289299 350.744267216273 527.650092546512
"1536" 307 327.21200445405 460.497590070991 341.143992172371 500.277623417358
"1537" 307.2 322.80343679525 429.922528070168 330.630916743403 475.208079167894
"1538" 307.4 320.293163508092 400.595401023743 322.098018673063 445.406378253305
"1539" 307.6 321.916899905602 372.020535983085 320.491563227905 414.390802067004
"1540" 307.8 328.908630208388 344.914997599879 319.888040603517 384.752637062925
"1541" 308 336.408538563803 313.965360636701 324.514988454494 355.638819582535
"1542" 308.2 348.674366073506 285.507647729929 329.44887492054 327.744224024238
"1543" 308.4 361.964563529985 256.709000526892 342.014784000892 299.623762058862
"1544" 308.6 376.806649399951 231.016774382705 352.070999227443 269.725568710529
"1545" 308.8 392.212120208634 208.291962485289 370.775860716309 243.753355579423
"1546" 309 413.105361903524 185.395219446577 385.250767502235 216.564073325104
"1547" 309.2 437.341250338853 165.39467488942 404.685285592891 191.518842093895
"1548" 309.4 466.816699106276 151.81397505885 428.655399673582 170.547203231956
"1549" 309.6 497.94612470521 140.260731856271 453.856338674516 154.721954753887
"1550" 309.8 528.765744785464 134.830354822251 480.360017119739 147.126415053682
"1551" 310 559.300556981663 132.142001829635 511.173012426614 131.479677642616
"1552" 310.2 589.122302357273 137.409367605748 542.177577122254 130.885801840119
"1553" 310.4 616.871385890068 143.940316705866 577.537539600081 133.803358928569
"1554" 310.6 645.868060313368 156.02954598416 608.432581665298 138.463205857982
"1555" 310.8 672.566576758203 170.620110040512 636.133816950772 148.174147136951
"1556" 311 698.192145881103 191.926453286016 662.461362651787 161.23907753657
"1557" 311.2 718.602310613296 213.032034250489 686.491810160778 179.482604343867
"1558" 311.4 736.178135238351 235.375756768589 711.892622911409 201.244113395791
"1559" 311.6 749.8268415521 260.014107297707 729.862823047769 223.031457372219
"1560" 311.8 764.136561102861 286.609018105725 744.967747851484 248.028399573907
"1561" 312 775.083447106168 315.446463928967 759.047443926351 272.329997559779
"1562" 312.2 782.976908087034 344.032695258248 769.867121069098 299.082420043319
"1563" 312.4 786.483861602924 371.489325481145 781.487666533144 328.030801557015
"1564" 312.6 789.473753628945 398.770499392685 786.368473194202 357.799799494957
"1565" 312.8 789.72783862594 429.39562031787 789.605058717754 384.899723257862
"1566" 313 790.731743127261 458.833262797515 791.456579546074 413.07719781542
"1567" 313.2 791.573736434415 488.450284108608 794.189520897886 442.386411100025
"1568" 313.4 791.5177453311 518.036096290957 791.248725219409 474.455687689208
"1569" 313.6 790.713432353612 545.205434983532 792.419370310415 505.247644604874
"1570" 313.8 788.158552928509 575.31576481097 793.944479158745 536.153184499308
"1571" 314 782.865261957589 606.727891173642 791.840430236641 564.353594673505
"1572" 314.2 765.275383651035 620.377091976366 787.330000111196 588.286475217308
"1573" 314.4 741.972105920167 636.593161597518 778.695933094943 606.881885488102
"1574" 314.6 721.386337745926 644.791703451277 755.921303209125 623.08550562689
"1575" 314.8 698.106415655462 651.420900650787 732.598506744503 635.267807377629
"1576" 315 673.368724078453 653.078051578737 712.287154639993 647.460196876827
"1577" 315.2 645.65583225816 650.378009395852 686.521425815896 652.998860489315
"1578" 315.4 616.92938740895 645.238427400073 661.26884289536 652.689687814134
"1579" 315.6 589.722267509249 638.601034309875 631.472211477686 649.086726381182
"1580" 315.8 565.409874029581 628.297260370917 603.331172620086 643.065663867638
"1581" 316 538.031877647982 617.322235162452 577.127419957921 634.109306237688
"1582" 316.2 511.658177925614 600.70292351847 552.004358244291 625.601774692715
"1583" 316.4 488.680009469319 582.43780337837 526.718852768794 611.127721848076
"1584" 316.6 469.699735868129 557.826745613899 496.77731032528 595.894775558939
"1585" 316.8 452.174213185882 536.412290480555 475.133904125785 571.019664640244
"1586" 317 436.149614413556 509.449190650922 459.166670061058 544.918090646593
"1587" 317.2 422.97276353878 483.054354487169 442.032215588531 520.679421903219
"1588" 317.4 415.804284349605 451.745455839965 427.299597674535 492.969875923219
"1589" 317.6 410.503281574912 421.82147115454 416.931389389383 463.50344139609
"1590" 317.8 409.895082604665 386.973587942017 412.215791698666 436.448600311658
"1591" 318 410.670208104046 357.666730533546 410.829038521716 405.964147181592
"1592" 318.2 417.497884474394 329.434772425258 405.018152810811 373.255538137056
"1593" 318.4 422.064893706423 303.51233626902 412.370972427594 343.173825190802
"1594" 318.6 430.611549579004 271.048334280752 419.49137652931 311.127954286278
"1595" 318.8 442.568341596109 239.019897464676 427.62195642143 280.399687744779
"1596" 319 459.193544344026 212.000457674078 435.466854362264 250.918055218052
"1597" 319.2 477.156295453408 188.007946275089 448.230992319955 222.749831349838
"1598" 319.4 499.615248056398 168.722740973473 469.402930873149 197.808887025174
"1599" 319.6 522.78882086162 149.521780493725 490.264806263261 175.210709978288
"1600" 319.8 550.990528557769 131.551141323359 512.114165853901 157.894478214928
"1601" 320 577.483246313074 117.277881599963 532.159581939774 140.282058218744
"1602" 320.2 602.320256796865 112.141835396326 558.682362127918 122.217566529652
"1603" 320.4 628.770589859672 107.144279710076 589.698835615556 115.294220109653
"1604" 320.6 657.632799049009 103.990587069105 618.491633561688 108.95662665092
"1605" 320.8 687.740482555542 105.422036518411 647.030451634936 104.474650818633
"1606" 321 719.087830848151 109.181638879347 675.813949595854 103.206835017209
"1607" 321.2 749.841700172323 116.31602715434 706.799035283317 108.198600614892
"1608" 321.4 778.063866465877 125.938487138526 737.483960047725 108.452719721168
"1609" 321.6 802.199279658345 140.116772322985 770.643866406786 115.92263912567
"1610" 321.8 826.891041225679 154.483694246006 793.095997496598 129.545891708946
"1611" 322 849.69176066348 173.020317649508 817.163228639192 145.872928795164
"1612" 322.2 869.410134237853 194.923931559011 840.995953717066 163.633911486254
"1613" 322.4 885.026339211777 221.620037098272 862.423010411967 183.389202594061
"1614" 322.6 898.599352078922 246.45152293631 879.924785701894 209.098708794885
"1615" 322.8 909.0413439137 272.715355585245 892.769028236389 235.264921232322
"1616" 323 915.941050842004 300.417237177691 904.099364650818 261.099599035714
"1617" 323.2 921.023138475227 333.527698246561 912.712063486501 288.120649494623
"1618" 323.4 922.452993842045 361.536368176467 920.224727383722 316.054695255754
"1619" 323.6 925.250207966189 391.481727511318 920.521409523465 346.573717414841
"1620" 323.8 919.660837025259 418.684461493772 923.392189568897 375.52172018082
"1621" 324 912.677191921194 445.722773805735 924.924201254991 402.818178081626
"1622" 324.2 902.090417135094 469.935071911645 915.667379442938 429.861964800517
"1623" 324.4 886.40765568358 494.582675339101 904.731846104144 457.918308296284
"1624" 324.6 869.526678817782 517.48045126547 891.961478963514 483.289913542204
"1625" 324.8 848.228480203424 539.09937013534 879.337654173148 507.738510614258
"1626" 325 826.950803694937 562.144112391929 859.779212935835 527.262223920759
"1627" 325.2 805.380588042769 579.906579602878 840.155411860063 549.312402627982
"1628" 325.4 786.817592686452 595.860434261096 818.558484483106 572.403187726014
"1629" 325.6 759.274733893238 616.541308113159 792.492356571405 592.295263059115
"1630" 325.8 732.304724732944 632.766489918816 765.745222691747 610.924975827436
"1631" 326 701.593026621163 642.761355467141 740.575840613068 627.905099044601
"1632" 326.2 671.946262414298 650.17878730938 711.857420109863 642.794013560042
"1633" 326.4 638.628952796857 655.531265776429 681.194248961617 647.617692115503
"1634" 326.6 608.592783234026 660.248685802488 650.191233693528 657.623571922783
"1635" 326.8 578.110479611347 659.11140564275 619.133393137702 660.267082088216
"1636" 327 546.730735878235 656.933169754496 587.511161219735 660.977426377342
"1637" 327.2 516.08622336689 649.090833514234 554.908613862896 660.634992038437
"1638" 327.4 484.808606758929 637.920636966139 524.540537689882 652.676763471853
"1639" 327.6 455.747411337021 622.542963640388 496.856183067665 643.815320114398
"1640" 327.8 430.606508786656 607.88389318858 467.766180959277 628.352453770896
"1641" 328 409.073789644948 588.019752984082 439.860126407028 615.945522388506
"1642" 328.2 384.115666111904 567.75789141236 416.409705333199 595.802907400733
"1643" 328.4 362.06688353143 545.224290331616 392.642969759719 578.180237171189
"1644" 328.6 341.495997420564 521.051286013428 372.434763450629 556.396440592022
"1645" 328.8 326.561132764988 494.912436163072 350.698431401846 535.534752609274
"1646" 329 313.86908287809 470.344560676437 330.252307521113 516.401904449375
"1647" 329.2 301.453742751892 446.363160602299 325.020008222693 495.07012988024
"1648" 329.4 293.859155274725 426.216901909739 323.459364019115 463.392226140606
"1649" 329.6 292.112562675425 409.318658644313 309.220918365393 440.745234455969
"1650" 329.8 291.816878743904 381.006822199959 298.801073491375 423.768529572975
"1651" 330 292.608325693787 355.704799891167 290.273170374834 395.350772052513
"1652" 330.2 298.038372324237 325.088823195376 290.859975359765 365.221648228604
"1653" 330.4 309.016565362474 291.961574731733 292.710243537826 336.257190247503
"1654" 330.6 324.758251137935 263.433570492553 298.05426292756 317.343493843672
"1655" 330.8 335.976482431959 241.258020340445 309.039860864641 292.223987965286
"1656" 331 346.921040554765 217.499698256007 325.35871243924 258.865936951012
"1657" 331.2 359.517074331924 194.34639140967 346.201822546501 230.400070191971
"1658" 331.4 377.817080843123 172.25380877663 354.96840346155 203.504219213361
"1659" 331.6 401.406616500132 151.540941337525 370.859772275215 177.844904307084
"1660" 331.8 426.612941621232 133.870607964464 392.31451395057 157.102893742542
"1661" 332 454.590230667402 118.401208640207 418.406272395808 138.757468586484
"1662" 332.2 482.456947789854 105.231912410729 444.391593968719 122.510994681564
"1663" 332.4 514.357339120462 96.1402473671287 473.615467793799 109.825265798712
"1664" 332.6 545.405440222832 88.3768133875031 504.19640727818 99.4286357198557
"1665" 332.8 575.591014959854 86.8446839776627 533.76997659936 89.1422004059321
"1666" 333 604.279595497108 88.0492416712386 564.342192295124 85.3432604094705
"1667" 333.2 635.772088404804 97.0327009942001 595.274307216591 85.634870384702
"1668" 333.4 664.237590108541 109.844235669447 625.196565470039 93.8719317681437
"1669" 333.6 692.807145455881 125.544004318721 652.054335863867 105.103291126894
"1670" 333.8 719.800942512349 140.35396456387 679.696876850915 118.089761322026
"1671" 334 742.55150643298 155.093006500858 708.508012837028 133.529309393741
"1672" 334.2 768.420477860089 173.427290345433 736.554543010385 149.273431210932
"1673" 334.4 789.849379904972 198.562016302042 761.31442958202 167.488407718887
"1674" 334.6 806.623382611593 228.618615255364 785.971432910065 188.114287578683
"1675" 334.8 816.842300133757 250.102106627432 799.933520363458 212.513878894116
"1676" 335 827.10598229861 285.333726400502 817.643699499028 245.026032317402
"1677" 335.2 831.952067123144 316.349559394727 827.662159645641 275.174017473595
"1678" 335.4 832.617409618988 349.929289306701 829.292368184402 304.309678049176
"1679" 335.6 833.484973612186 374.95736831724 835.659750926092 331.587224578806
"1680" 335.8 828.722529615062 406.105717427909 835.326476309242 365.660735168991
"1681" 336 814.400360535498 441.704551447374 829.003438365872 403.748602091317
"1682" 336.2 797.067384311326 468.887310362502 819.779236522949 432.22652340513
"1683" 336.4 782.766332134992 490.853278670566 805.957354213625 457.001867192811
"1684" 336.6 764.563820072283 518.150974124995 789.467094957983 484.378187598729
"1685" 336.8 746.838029454402 545.260282186563 773.46457694594 509.045801154697
"1686" 337 722.901792029108 574.911000678588 751.321558496085 539.52869891468
"1687" 337.2 704.772540152988 596.477371180255 736.405985401916 560.258711827919
"1688" 337.4 682.489403200795 617.037872799098 712.565207558526 588.764154295572
"1689" 337.6 659.69578989 636.004746970794 692.802829368786 611.235461693813
"1690" 337.8 634.013324512556 652.445242039553 669.223853234227 628.158794647748
"1691" 338 609.644294326932 664.346031194619 646.22650651945 646.273936557037
"1692" 338.2 584.389674300863 667.85034462414 622.273913653008 658.751162609266
"1693" 338.4 556.826021649006 661.670102134155 596.349846777596 667.276406357293
"1694" 338.6 528.285601417207 653.842669462665 567.855615963406 664.15404278817
"1695" 338.8 502.632070950217 641.487881068935 540.377038470008 658.663998546222
"1696" 339 477.292437832839 626.815476481453 514.27980442013 647.636486876074
"1697" 339.2 454.412121630144 607.843759311576 489.022158396803 635.57092037941
"1698" 339.4 434.077105237704 588.899544374873 463.917592717698 616.913960759387
"1699" 339.6 415.847814500219 566.226986997787 440.794035840977 597.548092589216
"1700" 339.8 398.530039856683 539.220323369168 421.089531991768 575.946807198552
"1701" 340 383.257514516206 513.869633104943 405.163523430925 551.667006673278
"1702" 340.2 373.96368541393 485.767697692097 389.942428480806 524.962012984027
"1703" 340.4 364.654266771415 455.229092460985 374.201932359722 495.860850902568
"1704" 340.6 363.203386214412 424.459924956752 366.145214460505 466.230149351616
"1705" 340.8 362.787400674658 392.725707748982 361.852852955798 431.356187981591
"1706" 341 363.039739266296 360.899190009713 360.864797074693 401.884869917692
"1707" 341.2 365.090288736479 326.796923473803 363.993180459156 372.446794430846
"1708" 341.4 369.835380893764 297.599308511302 360.418973093293 337.378133621799
"1709" 341.6 380.446074334005 265.559657990952 366.644098649001 303.470114280256
"1710" 341.8 394.074433072966 232.866158994487 375.061745910715 273.554178562771
"1711" 342 413.497018042019 206.101530786423 388.68029462083 241.669585104693
"1712" 342.2 429.341560873481 180.924868589083 405.717550609795 213.927478242608
"1713" 342.4 450.789865375968 154.881669555312 423.123771036102 189.061782682141
"1714" 342.6 472.115973322477 131.574864583227 439.966067227879 165.497777042243
"1715" 342.8 496.710214836844 114.023718084878 460.782904880373 142.654695532099
"1716" 343 519.964532073404 98.375867529152 484.882687125011 116.093027628266
"1717" 343.2 549.100810003896 87.004225563611 510.57689649138 101.404852866514
"1718" 343.4 579.1877984141 77.8564738656752 537.132214222874 91.312074303975
"1719" 343.6 611.149701537267 72.6964663471855 566.67547734591 77.6948513321072
"1720" 343.8 638.954964002247 68.8441212361941 597.474484390529 72.6273247050098
"1721" 344 671.911812772139 67.6233576050677 625.983010585057 68.4679269363033
"1722" 344.2 702.194046798557 68.0225927286209 655.948358104305 67.6712484313405
"1723" 344.4 731.088977291388 70.9446284321224 689.624550886826 68.3427052325586
"1724" 344.6 758.422431699134 77.1149878332246 719.424477630896 70.8505785925966
"1725" 344.8 781.470510900947 88.6536949770725 745.588170865028 74.5958602444798
"1726" 345 801.785345912149 110.82772078749 768.811552498031 84.0963466560955
"1727" 345.2 819.041653261819 132.680226484375 790.816140715752 100.108211879994
"1728" 345.4 834.376657230052 156.623042183261 810.376569927578 121.428352038917
"1729" 345.6 847.033224227007 181.230135371573 827.89009801857 144.389504369765
"1730" 345.8 858.192324468581 207.515755259407 840.5326975068 168.496476995795
"1731" 346 863.254250234279 237.320612417653 852.847951806837 192.063210476824
"1732" 346.2 866.626469643173 267.020291839301 858.553748398718 220.975829200622
"1733" 346.4 862.831402989909 297.044271545704 867.733595981937 253.349606910142
"1734" 346.6 855.502225474385 322.706570733256 866.981268226537 285.187628046394
"1735" 346.8 838.188618284047 353.384070156748 858.815858194254 313.871537127514
"1736" 347 822.682589897556 377.146153678464 846.926147436759 340.696952781674
"1737" 347.2 803.376798579016 397.119789588072 830.845811622276 364.150536269218
"1738" 347.4 782.722857437469 412.983841219927 816.610163987455 389.102677717824
"1739" 347.6 760.331063213039 429.738602343361 791.560079437751 404.212775629666
"1740" 347.8 733.478250348801 443.341167914173 771.440003628612 423.884907567449
"1741" 348 707.761044353121 457.550730525271 745.232623668984 437.886693773713
"1742" 348.2 680.790749535516 464.553334978043 720.577040639852 451.738634091531
"1743" 348.4 654.020342453677 467.955266958994 692.835833081243 468.185106728785
"1744" 348.6 625.959458080673 469.055775752618 666.793841155759 470.525891081574
"1745" 348.8 597.318367864229 464.065234267501 638.657041818285 469.723592057699
"1746" 349 566.506728325493 459.120155127919 608.988023894491 467.392313389225
"1747" 349.2 538.831277454228 450.681895076058 582.410932543837 463.016531156303
"1748" 349.4 509.770698288877 444.889753093539 553.780427026633 458.570957800715
"1749" 349.6 485.05010774659 436.528834910506 524.76712944733 446.738930035976
"1750" 349.8 459.403131970447 425.664013256853 496.078535467504 440.622770425852
"1751" 350 430.416240181819 414.497933848056 467.521148318231 433.025302368773
"1752" 350.2 405.93136502056 401.584854407471 441.385835410312 421.171035039333
"1753" 350.4 378.891812546489 387.422127947875 413.516873870095 409.43696927592
"1754" 350.6 354.390898237733 371.376065902765 389.270367331255 394.722479779012
"1755" 350.8 328.157941691991 354.982778868312 364.206532857966 380.605798352038
"1756" 351 304.901093139146 336.42251139532 338.65886356176 364.997086544484
"1757" 351.2 296.193837863089 325.518111566016 320.112698739093 352.949958434704
"1758" 351.4 295.535306784762 313.831620469262 314.51767386497 348.807868756678
"1759" 351.6 295.508168384262 310.721710109034 310.862782193395 345.483538825044
"1760" 351.8 294.954614679956 309.708441366079 310.998868297333 343.259145775653
"1761" 352 296.782592361696 310.812128129028 312.777515229584 344.273373371331
"1762" 352.2 296.129375831962 310.454638360897 312.77665230772 343.733895248451
"1763" 352.4 295.559180791268 310.188226832513 312.412651208848 342.858146161467
"1764" 352.6 296.457365082341 310.603316711566 312.957201024935 343.029940768268
"1765" 352.8 299.378826867613 308.736306209837 313.12216311416 342.634359406174
"1766" 353 303.136424050084 303.720013282033 311.627901886337 339.786627314558
"1767" 353.2 305.461765363066 296.34660149739 309.633319781171 334.726540932022
"1768" 353.4 308.902162597083 284.916417131168 308.652625331736 325.708514504606
"1769" 353.6 311.207700708745 273.592113521853 308.270964864478 311.762586371444
"1770" 353.8 316.174956394454 257.543700080955 308.378559915338 296.225493010795
"1771" 354 323.588952708694 241.888972959668 310.241303256087 281.077706158801
"1772" 354.2 331.4860449962 226.74264762321 315.961211945542 261.649735241044
"1773" 354.4 341.060057004546 209.294094091287 321.994990241992 245.156811305549
"1774" 354.6 351.928625710561 191.332105477901 331.314594157689 226.87282963966
"1775" 354.8 365.818957265946 174.224005265348 341.972562128141 206.631019226527
"1776" 355 383.26652472061 156.453906727881 354.077158205554 187.077474320839
"1777" 355.2 400.168643210896 142.47849747932 370.032836569933 169.247137529793
"1778" 355.4 421.574141241029 130.7752699878 385.621238530867 154.06877958052
"1779" 355.6 445.577277678321 120.571027207514 406.318253472374 137.814078842229
"1780" 355.8 468.902807916342 112.582540988569 430.70508725858 125.691476600382
"1781" 356 493.929772599375 105.640538062468 453.613192895716 114.737028149795
"1782" 356.2 519.643081967484 104.802128288617 478.272373651769 107.374035639042
"1783" 356.4 543.422173676825 107.507008229563 502.712022259162 105.381123343445
"1784" 356.6 568.814066574877 110.38352072529 526.552369335105 104.37814668842
"1785" 356.8 593.218838618159 112.479096045982 552.220533159959 107.746737616144
"1786" 357 617.272499331996 118.23242278347 576.778621452351 110.611210529864
"1787" 357.2 640.864505051693 127.058085006199 599.743537020549 114.925076936503
"1788" 357.4 664.127589702107 137.340791851256 624.022512944191 120.619117422145
"1789" 357.6 685.691261266452 150.202949147014 647.594534557438 126.74981987621
"1790" 357.8 705.368790538796 164.946497043351 671.578479265061 140.578348190184
"1791" 358 723.052867699088 181.362524673013 692.933863603554 153.353685680567
"1792" 358.2 742.447313754542 199.348362368404 712.715246056998 168.89839482256
"1793" 358.4 757.887763504704 218.764171532292 731.42648934081 186.738351906217
"1794" 358.6 771.810111896431 242.394673119892 749.979971228518 205.974171128802
"1795" 358.8 784.878869508192 266.428851853194 762.600279677124 225.26349771904
"1796" 359 794.633031099574 288.891991852993 774.523043734538 247.162705623185
"1797" 359.2 800.532572910055 311.588357327063 791.823958896494 272.599431197086
"1798" 359.4 806.58915676723 334.272056196842 798.632574275154 295.8030634869
"1799" 359.6 813.171889805078 359.201506544348 803.991208130947 320.298365168916
"1800" 359.8 815.601984497243 385.261400725224 810.870417192801 345.469845577915
"1801" 360 816.171136067019 410.956647936401 814.153629376192 371.115212691213
"1802" 360.2 817.301023362409 438.615858779893 818.615652549553 397.689770779035
"1803" 360.4 817.451267657596 466.431973322621 817.200361968468 425.012126606233
"1804" 360.6 816.002830211219 488.383102527105 817.898880023382 449.020150702701
"1805" 360.8 816.035058538539 516.766955564413 818.084429024829 475.266598500165
"1806" 361 814.37405532904 539.46304189329 816.34558271222 499.416707277438
"1807" 361.2 812.210491367012 564.038848948068 816.536464116881 523.589074139842
"1808" 361.4 811.034783380268 585.817910713824 814.390898006391 547.147800505849
"1809" 361.6 799.108818838509 602.901438441091 813.028003320874 564.577531871831
"1810" 361.8 782.893675545398 617.135573581336 807.560104516213 582.861059231079
"1811" 362 766.86571761935 626.208709791144 796.927577093581 600.7379344677
"1812" 362.2 746.631396053423 636.240290760336 779.708054725535 616.797050121435
"1813" 362.4 722.968137513263 643.65796818065 761.160478335447 626.346279065089
"1814" 362.6 702.956889659337 648.646733388348 741.29949925391 636.217326559295
"1815" 362.8 680.577047396142 652.035004442095 718.384996627844 645.7170710094
"1816" 363 655.409861923584 656.062722445075 694.852696522922 649.889906283558
"1817" 363.2 627.713528828244 656.714259600007 671.737356486354 654.458269685755
"1818" 363.4 602.004869494788 655.590066024268 646.442136655103 656.546706753859
"1819" 363.6 577.520890978 653.54231469708 615.816432831143 658.493454756591
"1820" 363.8 550.518246141085 646.193554484655 589.620217828995 656.199918385677
"1821" 364 522.930244314767 639.986916516373 563.949137792122 651.405173508515
"1822" 364.2 496.044270440027 629.786443163694 538.838025643105 644.897364889288
"1823" 364.4 471.759993634335 618.895474626231 510.954709896609 636.14222054013
"1824" 364.6 448.62207951499 606.862323153207 484.081671621172 625.943972976199
"1825" 364.8 428.109409564654 589.569518015264 461.207379674301 614.263571473412
"1826" 365 408.456140248415 571.136880383248 438.373069927877 599.522150172202
"1827" 365.2 387.173815302698 552.14391421748 418.968562732562 581.763851485367
"1828" 365.4 369.348401240497 530.937781484338 398.996628306994 563.887762633989
"1829" 365.6 351.271524297732 511.820736085148 378.526730635336 543.776530171159
"1830" 365.8 335.226807346092 490.756765097375 360.808903609837 523.500753023594
"1831" 366 319.971469156677 467.191583979824 344.611094931708 502.260100829159
"1832" 366.2 307.981164637271 441.619341529717 326.083457213595 480.159988790208
"1833" 366.4 303.977192780491 413.408805115284 314.055891334045 454.9794551682
"1834" 366.6 304.123400301078 388.463832189898 304.238937410786 429.311787467492
"1835" 366.8 308.245393253635 362.564447809315 303.047885915839 403.05719637334
"1836" 367 318.240278417759 336.11769480768 304.543237224598 375.009658869068
"1837" 367.2 328.597631490865 308.768811158516 312.092794610156 348.916812834056
"1838" 367.4 342.12606284086 284.11637552867 322.248119079601 322.191905105752
"1839" 367.6 355.528179318701 259.408392465825 333.44099946564 295.82961073997
"1840" 367.8 372.063112634829 237.798669745029 346.163575199656 269.614537460867
"1841" 368 391.171605566038 219.057731463957 361.822255638597 248.272216149998
"1842" 368.2 410.790526273106 198.50588596155 379.643142191185 226.101900889781
"1843" 368.4 435.311424274531 184.230376200612 398.067304198195 209.864149668739
"1844" 368.6 460.88000711695 172.510792941074 416.34101465597 193.879551397668
"1845" 368.8 488.414615166431 168.155157935948 439.396227041949 179.497399894136
"1846" 369 511.740738314507 167.126303888847 470.412148685094 171.324397217386
"1847" 369.2 539.661014717108 166.587860893476 501.394057547634 165.052737662033
"1848" 369.4 568.528614701137 171.833408462595 529.84919417079 164.18900380548
"1849" 369.6 596.68889874355 175.922783866984 556.704008381058 168.002358047876
"1850" 369.8 624.825268347541 188.032923768416 584.16568829032 172.106126536309
"1851" 370 647.405184809488 202.098457736928 610.427228891553 180.05103304434
"1852" 370.2 669.369521166532 219.443875267656 634.453518017672 191.981695907778
"1853" 370.4 686.680159841337 237.55335608057 658.038702542173 209.710133690961
"1854" 370.6 705.984316404164 258.647131412857 678.274415274781 226.235523811796
"1855" 370.8 721.588599955587 281.545054940095 695.984120725755 244.911165091063
"1856" 371 733.613233133181 303.263140265557 710.399574910003 267.797768615029
"1857" 371.2 746.186468205694 327.937184700989 728.284520357116 289.494160352481
"1858" 371.4 752.729910099995 354.64688658644 738.520432111208 312.931271126756
"1859" 371.6 757.384139715977 380.025178556696 749.379757126538 337.897508507848
"1860" 371.8 759.765647709314 407.137091574177 754.329758085511 365.324380985456
"1861" 372 753.632102894872 431.618489593463 759.769481877489 389.218450568579
"1862" 372.2 743.887313765563 454.286040189342 757.602046675417 414.187224148223
"1863" 372.4 732.664964684936 481.338013497278 749.950705758489 442.041243884746
"1864" 372.6 717.707918629376 503.718833449044 741.731598356078 467.192242093619
"1865" 372.8 702.654558479233 523.846196207989 727.727064356587 490.66284025571
"1866" 373 685.019567657669 546.716762823596 711.989414878135 512.780191071413
"1867" 373.2 664.328903634004 564.30816035022 695.138517910134 536.06311439594
"1868" 373.4 644.05635989999 584.861675896365 673.32533150657 555.844702429481
"1869" 373.6 620.831241976106 604.065465507222 652.595650129419 576.336413422613
"1870" 373.8 594.89006531332 620.786068697485 630.134140265326 597.058096945016
"1871" 374 567.709211619929 634.249805623991 606.358176917493 616.453565700622
"1872" 374.2 539.615865420291 643.065271905477 583.132483661972 629.956802380236
"1873" 374.4 513.896444024336 648.756726435497 556.493155731517 644.000258590857
"1874" 374.6 488.894660222474 644.869854480927 527.190366018675 647.515718553021
"1875" 374.8 469.183041639322 636.798022957495 507.814721275031 647.869667494504
"1876" 375 448.802739702358 626.45599972449 484.319405763231 643.211293635982
"1877" 375.2 427.203571770221 611.357868514136 462.827091131294 633.38612075896
"1878" 375.4 408.967970188038 593.674906071825 440.374253810747 621.83424529591
"1879" 375.6 394.430383340961 575.450152668674 420.841014852917 605.014037298794
"1880" 375.8 378.670610743871 554.03022454784 402.411652961883 586.821560827281
"1881" 376 365.744831491917 527.904359388143 386.537742023954 567.352722851394
"1882" 376.2 354.451449076779 503.729462369993 373.587219867691 544.554807632991
"1883" 376.4 347.184711197836 478.287176399899 358.30309613851 520.042532468566
"1884" 376.6 344.386192049941 452.450252644348 351.123020250573 493.701532743571
"1885" 376.8 341.082242622958 424.226365965596 345.025980948925 467.027349694233
"1886" 377 345.422213699979 396.392940485297 342.94960476329 440.332832258761
"1887" 377.2 350.57693427016 367.577160273574 340.883575647871 411.210126724102
"1888" 377.4 358.529304203555 342.432659151718 346.709887229412 385.170008351228
"1889" 377.6 370.709399532242 317.687398329378 350.576490354074 356.451013241249
"1890" 377.8 382.59711638751 292.529606691475 364.51668335996 329.68113007073
"1891" 378 398.437190094198 269.028277087466 374.478671770537 305.183386385642
"1892" 378.2 417.767929711903 245.251868316189 390.215539501206 279.660324130361
"1893" 378.4 438.432846615476 226.250105250164 404.943350446404 255.535156823689
"1894" 378.6 462.243168647165 208.752932777231 428.379170783503 237.479907736011
"1895" 378.8 485.32415221386 192.463878885072 449.935522439315 214.633837376138
"1896" 379 510.564940319576 180.875591878225 473.661899253265 198.840943693893
"1897" 379.2 537.588344235904 172.17836255633 497.595101823311 186.33435274907
"1898" 379.4 568.331623589262 169.956645431737 522.527751065178 177.411988009916
"1899" 379.6 594.692887974029 170.128379229781 548.901862690131 171.331204122777
"1900" 379.8 623.142122234101 173.997745667876 578.611277521357 168.760777876435
"1901" 380 648.882653544521 179.569452001981 606.175753646362 169.602445416457
"1902" 380.2 674.664624495282 185.938605050012 632.212845093095 175.606168554091
"1903" 380.4 697.989748511758 197.131443683951 661.768268266137 179.676389990927
"1904" 380.6 722.755827879507 211.98603478055 685.582587915124 191.118973258382
"1905" 380.8 744.6356608665 230.070763313496 711.306413990314 202.884324412638
"1906" 381 762.528266547759 250.779745575476 734.85225443917 219.405234360642
"1907" 381.2 779.960136733507 273.044541478667 756.8897120516 240.358575463985
"1908" 381.4 794.165175972242 299.889961616565 772.288646807422 262.531904134325
"1909" 381.6 807.453868511127 325.023842096755 788.457292308868 288.502817559872
"1910" 381.8 814.857216799022 354.359388114159 800.667456410575 313.303105603694
"1911" 382 819.898480858896 382.871883367716 814.120669126845 338.092212036307
"1912" 382.2 822.977965449978 410.095585864806 826.184295652686 366.562786914441
"1913" 382.4 818.546771295551 434.646026267069 826.131818044232 395.549170601116
"1914" 382.6 810.823897537522 463.32678443346 822.360391081176 423.371173986698
"1915" 382.8 797.561625655026 488.187537849055 815.392866861901 450.420375541878
"1916" 383 782.418225402584 513.34303625138 804.908641897133 476.2862693164
"1917" 383.2 764.422986993306 538.093789963705 792.101274789227 499.33780720824
"1918" 383.4 744.392609456536 559.73852707633 776.765186970325 526.065322205628
"1919" 383.6 721.878901000966 578.345958619479 755.558792344483 552.905119812197
"1920" 383.8 697.171826203537 591.345817897768 731.435453364338 574.230920601177
"1921" 384 668.264081229482 603.247597155561 705.745504496125 588.786562009837
"1922" 384.2 637.800538759897 610.474173840258 676.59748284509 602.133616055152
"1923" 384.4 604.649085995427 614.570407792191 647.278414471639 609.718781368447
"1924" 384.6 574.360682962846 615.636252567039 619.02252466756 613.657378821884
"1925" 384.8 544.368482714798 613.88730200594 588.499159472189 617.389367578738
"1926" 385 516.379830261052 613.915197405346 559.918664582726 614.168855989677
"1927" 385.2 486.429036801918 613.158862977082 528.88521726031 616.81129315219
"1928" 385.4 457.799179624833 608.182056175181 498.369499685839 614.730734954998
"1929" 385.6 430.484595997901 602.000752575273 471.447139972305 613.315976461685
"1930" 385.8 403.210494905867 588.647882033073 446.70692559199 607.112199618184
"1931" 386 380.839966248469 570.676132942809 419.69206226763 597.092362588047
"1932" 386.2 362.21130868237 552.721465891495 394.012325873279 580.952057567244
"1933" 386.4 345.980476623222 528.301400022215 369.778377390227 569.958451326602
"1934" 386.6 331.325886709995 506.16734804454 360.442454955486 549.120564982802
"1935" 386.8 319.966852463224 484.906079094294 353.860841952532 524.038835726808
"1936" 387 311.859048138432 467.923227501577 333.179167047739 501.594256787672
"1937" 387.2 303.182214238099 443.543836898868 318.564061825414 479.275260982972
"1938" 387.4 296.654297653292 418.547805483906 308.201575720764 456.176908933956
"1939" 387.6 296.991145850024 390.851137599725 298.665872528093 430.020838310326
"1940" 387.8 301.283328547117 363.425051109496 296.403691315391 403.042526591624
"1941" 388 304.006593072432 332.229691881729 297.874712593795 372.898892290582
"1942" 388.2 310.316444690489 300.561274432866 301.95513243337 342.878312927079
"1943" 388.4 318.197794986232 270.495768624 307.472626244025 310.533247397361
"1944" 388.6 331.521361134363 242.936156106712 314.853188022922 280.742151707709
"1945" 388.8 349.773862185218 216.384895105851 325.565517087366 253.257348953088
"1946" 389 368.165449137739 194.296413811487 341.789898280734 226.068659881473
"1947" 389.2 391.740344658064 172.255923137122 360.475728651099 202.465844688787
"1948" 389.4 416.04337234676 155.217252091826 381.716330666353 180.292567227517
"1949" 389.6 444.156923889512 139.5795115497 406.877527957804 160.871242072009
"1950" 389.8 473.309998808417 126.984063485886 436.10430048895 143.235301394326
"1951" 390 504.218369528929 118.659938059698 463.394321054845 129.240274362381
"1952" 390.2 536.610332898008 114.853342263092 492.525693609229 120.054211700447
"1953" 390.4 569.017968256598 120.286820162839 521.454348443412 113.979330466569
"1954" 390.6 595.148548836745 127.218690815401 552.701427424696 116.909614647949
"1955" 390.8 622.306566294304 138.230583654513 585.523141177738 120.201991404386
"1956" 391 647.682905923375 151.994897873192 613.339040483622 131.802383852077
"1957" 391.2 674.068103477235 172.056583876023 639.663814115129 145.752691985058
"1958" 391.4 695.080751820126 195.381211594678 666.692409582829 165.254987872827
"1959" 391.6 712.023996268842 220.843077463223 689.938100699035 184.984597470916
"1960" 391.8 725.73120741406 247.047771855403 705.933301560101 209.292772653395
"1961" 392 735.859135896814 275.252840221328 722.926823355472 234.896172520331
"1962" 392.2 744.3653940066 304.077721793454 733.767997651166 260.841669032433
"1963" 392.4 751.793399306977 336.205531656591 742.51118015949 291.207499471186
"1964" 392.6 755.877928701456 362.736771494401 751.919047056865 321.83548585224
"1965" 392.8 754.113963760048 390.505010208924 757.098025345815 350.56481535842
"1966" 393 745.23924123203 421.097777464096 757.745435646349 380.567408510774
"1967" 393.2 733.364417226167 451.3520045835 750.891412199166 409.301891731581
"1968" 393.4 719.30066929077 476.279651881086 742.111262558551 439.251249764812
"1969" 393.6 705.884936336902 502.250464129273 727.756544317633 465.529380840173
"1970" 393.8 688.176471314026 526.173878208013 713.54103317446 491.797033969426
"1971" 394 670.937512857492 553.43584227721 697.822513439039 516.473746470514
"1972" 394.2 649.144383824484 573.384515069548 679.267803631101 541.278945768051
"1973" 394.4 628.776492407885 591.264814837656 660.879437102491 565.12876322906
"1974" 394.6 603.464961302936 609.054538828261 637.390694383393 584.167244250798
"1975" 394.8 578.252114923309 628.232517958036 613.629975251892 603.533097189749
"1976" 395 549.751762107591 643.340594014995 588.913893462247 620.977939731951
"1977" 395.2 527.117265721398 651.795593105952 564.103578166512 638.918046498132
"1978" 395.4 501.298154010558 650.354351063897 544.273250909196 649.649300730336
"1979" 395.6 476.954199679525 639.5854193448 517.73320212506 652.164144149717
"1980" 395.8 454.320577208613 625.561095239759 490.221117335733 644.058569713495
"1981" 396 429.976339261351 607.688669448776 464.315521644803 634.537730301174
"1982" 396.2 410.38368600248 587.806594573776 440.262952902957 616.881814556259
"1983" 396.4 389.469720835519 568.589948332248 417.766916769736 598.336393896763
"1984" 396.6 370.152692817022 543.879336903998 398.863372353698 577.088910548836
"1985" 396.8 351.928707986367 519.865661680144 381.545174468094 557.870189112791
"1986" 397 340.840718694634 493.122974323384 362.459983290331 534.022567331284
"1987" 397.2 331.155515685614 469.156305505898 343.49785821893 508.129661533384
"1988" 397.4 320.466851792716 440.381778483137 335.494269861251 476.576700635882
"1989" 397.6 313.457541355665 410.900091546651 324.059834095664 447.501454058782
"1990" 397.8 310.482776426824 378.56746485219 315.697156330096 420.022435064819
"1991" 398 309.755823079713 346.065871055426 312.834506350209 389.704598427432
"1992" 398.2 313.017182423078 313.585628366608 309.348107829145 358.607773558862
"1993" 398.4 320.448003129152 283.64732091043 312.323462865688 329.723780041593
"1994" 398.6 333.849025417681 258.484374516207 317.307017674251 294.703330205051
"1995" 398.8 351.254666649428 231.844762459446 328.279188346121 266.277041498808
"1996" 399 371.737089775548 206.21008451339 345.483603369551 240.012502603985
"1997" 399.2 394.194199776469 185.575527671893 362.248850654199 214.70084069522
"1998" 399.4 421.077472844123 171.367272837856 385.822194839267 194.418998476903
"1999" 399.6 449.574672198116 160.890421351099 407.173838774974 176.952968365062
"2000" 399.8 481.653179863842 157.206870164751 435.63051858191 165.268913814343
"2001" 400 510.444881683099 156.237614977926 465.621720072073 154.845460363024
"2002" 400.2 540.336978776436 159.149205593212 495.983807842774 152.74481638868
"2003" 400.4 566.761694020866 164.448348273152 526.053037275558 159.377842311781
"2004" 400.6 592.896345688244 171.492556879902 554.461776120123 158.441008067126
"2005" 400.8 619.688715544668 185.733865462948 582.118989229844 167.331724296859
"2006" 401 645.678107285332 201.560899340488 608.599082388152 176.286060615455
"2007" 401.2 667.083205313545 218.916058184156 633.538807867548 192.564008257456
"2008" 401.4 688.347994233316 238.767211228989 658.991398359278 209.356570026732
"2009" 401.6 705.471764616279 262.123636813079 680.378021455895 228.753344545247
"2010" 401.8 720.310653137597 289.17928365548 700.527569386176 250.095336425293
"2011" 402 728.569284231154 315.220082521997 716.669107592191 275.784421312843
"2012" 402.2 734.984624956209 344.157990223466 725.279480284691 302.449672019637
"2013" 402.4 735.683362992714 374.488703775199 733.551365923922 328.900729308717
"2014" 402.6 732.339886341086 404.949156355592 737.608421882597 356.842599795638
"2015" 402.8 727.155720484394 433.410122440736 738.002945230346 389.929855487074
"2016" 403 718.592772565178 460.923840647765 727.128413247898 422.244442369355
"2017" 403.2 710.68722685996 488.691511310516 722.991937397105 450.975100019552
"2018" 403.4 697.584112160603 517.385841963249 716.398812105983 480.84210919608
"2019" 403.6 682.352858282231 547.334871030298 702.33111441434 508.774620320581
"2020" 403.8 662.494621287072 571.845710345873 690.091400580815 536.359216894848
"2021" 404 641.952698468136 594.947197661557 671.920624372313 563.583312017333
"2022" 404.2 619.067031639007 614.245871678397 650.085940852871 587.762276322866
"2023" 404.4 595.129843612212 633.249184269146 627.84999446945 607.695970396152
"2024" 404.6 568.256016632809 649.789802691406 604.150584957175 626.048471433132
"2025" 404.8 544.193465675645 659.000139309771 581.549422857274 643.694102290495
"2026" 405 517.91618057289 654.588851965953 557.184363909453 653.033684843208
"2027" 405.2 496.306632712081 648.49356978069 535.296917107647 656.167464204514
"2028" 405.4 470.843639556827 640.193276509496 509.714094292419 652.159413169355
"2029" 405.6 445.773005312089 625.79005653949 485.23203291609 643.370077460849
"2030" 405.8 422.838656782636 610.516601325552 458.932447268932 634.517175600931
"2031" 406 401.177474078845 591.768478002615 436.396283310855 617.079608078011
"2032" 406.2 383.933908086465 571.378460835404 412.751347665841 598.479570219768
"2033" 406.4 366.225637233711 546.858970463325 392.104786367027 580.570510120855
"2034" 406.6 352.846966311476 519.725017544273 372.376231026553 558.911048413869
"2035" 406.8 338.401961559002 493.646008985187 356.953806980479 530.225759514597
"2036" 407 328.00712689978 465.005984620438 342.763208903988 502.856663055087
"2037" 407.2 318.65958251388 435.932042580789 329.821020331172 476.22306779395
"2038" 407.4 313.763553939538 407.662667428998 320.878908660538 447.754870985764
"2039" 407.6 307.972902742111 377.554762576314 313.24673271223 419.434129499369
"2040" 407.8 306.190581934081 345.760731437535 309.571396068142 392.006244310705
"2041" 408 304.325590532443 316.151496149489 303.501709458409 363.164356670533
"2042" 408.2 306.154192858747 286.276711334792 300.411000557223 331.456628855429
"2043" 408.4 310.528039886001 257.585400432433 307.963816455018 296.877010826135
"2044" 408.6 320.691997522603 227.842437102281 311.42468394039 266.679812705871
"2045" 408.8 335.022833585948 198.949488300427 317.689737177305 237.663340202075
"2046" 409 355.264054206166 174.304127315632 328.543053155852 209.657165406476
"2047" 409.2 374.846834719155 151.34626605339 347.435974237437 183.025028611316
"2048" 409.4 398.651895975673 131.662887146504 365.96720333277 157.900446473851
"2049" 409.6 423.096512583116 113.349198578866 388.950886895416 137.333831265519
"2050" 409.8 451.251483466628 101.563461787949 415.00722867979 120.040079146163
"2051" 410 481.474035978458 91.8661477870225 440.47122456342 105.907361633648
"2052" 410.2 513.48006695011 86.8737697848564 466.731399705024 95.7934886088891
"2053" 410.4 543.957081369247 80.4199702406974 495.544499765528 89.1997256912045
"2054" 410.6 572.077449298047 80.3859620238664 525.103251858421 80.1120228764269
"2055" 410.8 598.433051207455 82.45905504652 558.228291068102 77.9909770001578
"2056" 411 626.724478616494 89.5820915717388 588.12438665929 79.9721308690712
"2057" 411.2 654.182154032699 99.525628425308 615.060417302681 84.6407466470283
"2058" 411.4 680.430899765197 113.803187364084 643.636292443647 94.5909809863629
"2059" 411.6 704.372848892213 128.994954909149 671.644600545599 107.651382846445
"2060" 411.8 727.099745299824 148.390654739828 695.650549583739 121.437643113237
"2061" 412 746.522861375605 170.301531132112 718.803000076483 138.613100558197
"2062" 412.2 765.479905178745 194.109724731787 736.092154933575 157.841844289664
"2063" 412.4 780.460809834691 218.525919159322 755.380887804606 181.909586495253
"2064" 412.6 797.052194607398 243.973622626914 771.79936069962 205.607403296751
"2065" 412.8 808.153012355113 271.026504585213 789.902848434159 231.509847240357
"2066" 413 818.295374564173 297.207545110119 804.731876205138 259.035834859552
"2067" 413.2 821.978597211104 327.90525055434 814.500408504756 287.083240147542
"2068" 413.4 823.894991232679 359.074515701908 822.889192134717 316.947317880998
"2069" 413.6 824.092073021036 390.720316416265 825.388359787317 349.397327900033
"2070" 413.8 821.802642510551 424.491840269236 824.961793732826 379.641623058776
"2071" 414 813.654809284791 455.249987238387 824.515358007334 406.792756843793
"2072" 414.2 803.449093035011 485.529028495839 818.801073900419 437.611506494804
"2073" 414.4 793.301549595232 511.226694716003 812.279357801359 470.76817544818
"2074" 414.6 782.905128213901 535.680409303095 797.218213164147 499.458177566163
"2075" 414.8 767.053222004508 564.297319841106 784.666752111528 527.092221347713
"2076" 415 750.080851837713 590.904698496464 773.434079379749 553.199242882109
"2077" 415.2 729.142987348528 611.938013639092 757.60467331464 577.880443535183
"2078" 415.4 708.386723059094 633.569058513299 739.925374335245 599.181320486062
"2079" 415.6 684.378259717591 650.694481230733 721.049440917178 622.514740658876
"2080" 415.8 659.602189444139 663.023003763787 695.150008364446 642.565612439059
"2081" 416 637.02943887962 666.989927657095 670.753972713439 651.884351725237
"2082" 416.2 608.726179852249 671.579227049995 647.586176635225 664.583150150222
"2083" 416.4 585.839665257668 668.177287451656 623.946223066571 670.377124810091
"2084" 416.6 557.295686978276 658.692246420378 596.678243157243 670.045177012381
"2085" 416.8 530.296893946375 648.126403558425 567.41113594098 662.740015585797
"2086" 417 503.096862223689 633.080184354575 540.793925071668 653.41284072983
"2087" 417.2 476.077648146842 620.009218574932 515.79244226329 638.727343804423
"2088" 417.4 453.106644842345 604.320311202854 488.812248443661 630.443781548866
"2089" 417.6 430.15764060167 589.900894401875 464.478961737325 614.354266694922
"2090" 417.8 408.065952161259 572.127919377301 441.018651768739 598.355053060336
"2091" 418 387.242974733883 550.509672792549 418.471150745244 580.476088606861
"2092" 418.2 367.297302875205 527.284187479604 395.744159618239 560.521164092491
"2093" 418.4 348.759362082968 505.789742949892 375.503243659522 538.496512686529
"2094" 418.6 331.194282230186 480.8846321886 355.317427733726 517.623993029349
"2095" 418.8 314.424767144979 457.370365931904 337.806663443732 494.060394350629
"2096" 419 299.544364978384 433.998333452436 320.369889529375 468.237264056907
"2097" 419.2 298.561035156216 405.870819659942 308.959878575384 447.489557981224
"2098" 419.4 298.676317192374 376.749546421818 299.662662610595 419.74806187075
"2099" 419.6 303.600746477061 348.567385291652 300.00571407632 388.040859148564
"2100" 419.8 312.833932042559 321.976037389231 301.811503463279 359.879189053264
"2101" 420 330.473244398281 297.193764153489 306.221437864045 331.40456625845
"2102" 420.2 351.328747650082 274.903103910413 322.930560143215 306.986823730129
"2103" 420.4 374.259427529887 253.882035115603 341.534661187589 283.155358961394
"2104" 420.6 398.846039259305 238.258843987149 363.800806740461 263.572799550017
"2105" 420.8 426.999967563971 226.114414379184 386.985108623937 244.592159607755
"2106" 421 454.876078447501 218.700610010282 413.023003159082 229.965630093212
"2107" 421.2 484.075218266213 217.133751826783 439.573783169219 222.812072943339
"2108" 421.4 511.359813527015 220.272903795712 468.921845622948 219.551475326003
"2109" 421.6 538.614177277372 231.32560697496 496.655752502007 215.88334597413
"2110" 421.8 563.775688373927 243.045219372203 524.476065758312 226.391803181424
"2111" 422 588.773844625067 255.723004440408 551.936012312125 235.215735577119
"2112" 422.2 610.075835586998 275.034935671062 577.374705131744 249.398385684142
"2113" 422.4 626.419970639344 297.434417343452 600.12856083809 266.39632475424
"2114" 422.6 637.892245403574 324.44107638872 618.571320313265 285.792717845333
"2115" 422.8 645.700403199864 353.185972768232 630.59904937393 312.23954160926
"2116" 423 647.170495412347 382.844859026171 642.690369350412 338.248339983631
"2117" 423.2 648.038645348594 409.775071484661 648.002668110214 366.906607954228
"2118" 423.4 645.750815332241 438.929031204875 648.961775640431 395.639199308208
"2119" 423.6 641.120975373382 467.159873693482 647.029230101303 425.751998842543
"2120" 423.8 634.248369784421 495.295845084388 644.466183841421 456.415432838747
"2121" 424 623.872615766848 526.039976126386 637.340669205673 484.359835021888
"2122" 424.2 610.035511986906 554.271071253579 630.584599989533 510.262037076365
"2123" 424.4 595.379394582131 584.03319662264 619.815856554112 538.494077115512
"2124" 424.6 579.333670831534 606.098976922459 604.606188661535 567.690077291212
"2125" 424.8 562.668430123236 629.283257019575 586.775346313917 595.90954708292
"2126" 425 543.728339391781 649.341512010139 570.541983756906 616.652363300372
"2127" 425.2 527.620959227354 652.774524531047 559.473037028482 631.320590139082
"2128" 425.4 513.845269857236 649.984105416508 548.97973612021 641.409614672324
"2129" 425.6 496.349731594168 645.184675026008 538.392732475926 645.929694441313
"2130" 425.8 479.499418646833 640.665553041931 516.353607533643 647.368479116499
"2131" 426 461.11492387491 633.956238572872 498.572014876958 642.175610701282
"2132" 426.2 441.471458839011 624.688615700286 480.565675100947 639.125005225584
"2133" 426.4 421.705607709755 612.705409025784 459.307856451763 632.016181470869
"2134" 426.6 400.90936127666 594.234120688927 436.772277318265 621.789026902449
"2135" 426.8 384.470500655876 577.498660217578 414.801051135998 606.086479814641
"2136" 427 367.011426925103 558.914985510672 396.887332239728 587.724342610922
"2137" 427.2 353.400718669859 534.071216214747 377.251631035763 570.151288916102
"2138" 427.4 342.158910186985 509.170652684965 361.497768148591 547.141061000047
"2139" 427.6 335.229077010788 484.069896232608 348.23699505566 524.730333240404
"2140" 427.8 332.067809564529 458.122807633847 340.597219705381 499.077508340739
"2141" 428 325.445192174769 431.192412353213 332.36293891002 474.147894434349
"2142" 428.2 322.929679904485 404.10170324467 329.969560327232 446.547016940448
"2143" 428.4 324.572204573105 377.385575338698 324.245001962418 419.278226199644
"2144" 428.6 328.138991414091 349.320798598467 323.929641210849 392.20170796453
"2145" 428.8 334.901806119103 321.061595999581 324.131202395167 365.002649518296
"2146" 429 343.410637997817 295.53253660981 330.621115698305 337.672787434518
"2147" 429.2 357.42623528932 269.848830491169 335.652387704719 307.092488100068
"2148" 429.4 373.33441300505 248.389257236608 348.361802980732 283.392711929685
"2149" 429.6 390.657490490357 227.348378218198 362.957517542198 258.852660550626
"2150" 429.8 414.153256066636 208.899539439588 380.434032330372 238.6278147497
"2151" 430 436.484778404863 192.387274003109 399.427879139769 217.519058019369
"2152" 430.2 461.003149201783 182.717644455962 420.582726916752 201.091979861067
"2153" 430.4 486.501200280984 177.773119129268 446.263483042007 186.967024126463
"2154" 430.6 515.027176980474 175.0169123669 473.235394538214 180.804328409693
"2155" 430.8 544.559824947813 178.296660394057 503.480065463072 173.871568307179
"2156" 431 575.433031418369 185.114029493489 532.923140844338 175.127622898844
"2157" 431.2 605.141029566041 193.183110742359 557.836780305799 179.481455862191
"2158" 431.4 629.521311502509 203.194041690479 584.547079549141 181.858459216456
"2159" 431.6 651.852748847884 215.818700962406 614.019723656163 189.818861317892
"2160" 431.8 673.054859176354 229.506973278217 638.232044000515 212.202960199764
"2161" 432 696.201915947192 248.383446879588 662.174583247896 227.235427727785
"2162" 432.2 713.945651054094 271.051663489808 688.031330742934 237.531135547273
"2163" 432.4 728.193603972682 293.928385485215 705.875762867669 258.507200594653
"2164" 432.6 738.68396159146 317.646848599978 722.242653126092 282.392038204235
"2165" 432.8 750.406845340461 344.48117524882 733.996411449704 306.031229384121
"2166" 433 755.050696605721 373.782737221853 745.136685196369 330.394153843554
"2167" 433.2 759.905398182148 400.743194207952 753.834262008845 356.865865671449
"2168" 433.4 761.575060722233 429.535698092511 758.189699190415 386.760660799252
"2169" 433.6 763.258297559307 456.516769109753 760.543213987784 414.646080875089
"2170" 433.8 761.327396836066 485.709019445648 764.844517594135 441.702622467886
"2171" 434 754.501411484756 511.181468159397 762.347696560944 471.123643678539
"2172" 434.2 747.676632847646 539.696872206506 758.903891539513 500.140292798785
"2173" 434.4 737.219664278961 568.459033677255 749.638780712784 527.846659521216
"2174" 434.6 727.217756585415 595.278884173706 742.910536079188 555.294394159045
"2175" 434.8 711.400639033355 620.136540509868 732.263309574859 582.085092281649
"2176" 435 694.85417378698 646.023000114923 720.231938878912 607.094009238334
"2177" 435.2 676.697598345786 655.569232954378 706.228728138914 627.038402569025
"2178" 435.4 652.287828371996 663.261733558387 692.69270276703 648.847134116631
"2179" 435.6 628.440126640988 667.663056184088 672.14453872923 661.75708555781
"2180" 435.8 602.979270662402 667.936947614837 651.494182468669 664.672899258584
"2181" 436 579.781517250422 663.57952945026 628.856463144391 659.895059802351
"2182" 436.2 558.251410976844 657.87974507584 598.653823074298 664.147118969036
"2183" 436.4 532.759434870261 649.140521148349 567.955654039811 664.256775690465
"2184" 436.6 507.554354733323 634.260135373851 542.487262818603 653.154189569255
"2185" 436.8 482.845327126906 617.680813754225 515.084918903655 642.008619206461
"2186" 437 463.899495394904 595.484230552491 491.724660242469 625.150562905215
"2187" 437.2 444.923289417333 572.676546926119 469.774297537109 607.369778068135
"2188" 437.4 431.13082014204 549.312681575866 454.996519929128 585.763660346909
"2189" 437.6 416.19539325917 526.43967492914 436.572344185715 562.08787243819
"2190" 437.8 405.732972343854 499.831355970198 422.837435144575 536.708220667438
"2191" 438 398.199729457977 472.734532070455 408.37674761158 514.203031447845
"2192" 438.2 398.203684307466 445.111859598727 400.95056219537 487.957594565761
"2193" 438.4 402.181740705129 419.554187302712 396.137128088817 459.694090565253
"2194" 438.6 410.070648796305 391.656703155762 397.982047727822 430.644471773203
"2195" 438.8 423.851298303841 366.873541141177 402.432110495499 405.600527160985
"2196" 439 438.915387408549 342.706988728156 415.486997989886 382.368476331006
"2197" 439.2 455.746513223325 326.22825103626 427.854454816699 357.532131813761
"2198" 439.4 478.182377003981 311.071118144602 447.137813334109 336.376187819484
"2199" 439.6 502.561371294698 298.328084041376 465.570001992883 317.342183294928
"2200" 439.8 531.447114905364 293.511166358153 490.452537513784 305.001483299784
"2201" 440 560.527252692018 293.920895080424 514.018714624313 294.097327035793
"2202" 440.2 585.898405308273 299.438879048826 540.655892427981 294.977860001036
"2203" 440.4 609.81743001658 311.693337211076 569.239652559501 293.635556451691
"2204" 440.6 631.117935426386 326.022436682309 600.682932958358 292.292677311913
"2205" 440.8 647.212464589042 338.756373937368 629.495384615421 300.587692307655
"2206" 441 663.276862186405 353.053570387041 636.226774160373 317.67358079106
"2207" 441.2 678.974038496205 371.538784224216 649.927321959429 342.137805984141
"2208" 441.4 693.504415348706 394.237722682616 670.885525807417 363.205734653138
"2209" 441.6 703.944895088947 421.290113632081 689.194624588062 384.5033629093
"2210" 441.8 710.951008139967 448.959107590411 703.484789159845 411.612575038168
"2211" 442 713.040614888263 478.25076987963 709.679785101585 438.404694248833
"2212" 442.2 712.655257299472 506.738702533264 712.85526531044 467.684714542303
"2213" 442.4 708.763904694646 537.144634350343 712.850658174415 496.956455158391
"2214" 442.6 701.294021921819 567.523549275317 711.813148684183 527.815651751691
"2215" 442.8 688.057222146574 596.098986248086 705.106523613363 555.574370379064
"2216" 443 672.391783368478 622.841474160522 695.293766385483 584.807353766793
"2217" 443.2 650.801504095461 644.717809027097 678.964656972957 612.905231266909
"2218" 443.4 628.730432631603 663.43784323724 660.679303838748 636.341706212191
"2219" 443.6 606.047102594965 666.789526897944 642.250978855481 652.082785173239
"2220" 443.8 584.81483362599 668.348834394344 625.450879791887 662.660086612289
"2221" 444 561.304202780718 664.245593358947 601.36512076044 667.081905662477
"2222" 444.2 534.971507758527 659.091739494798 576.791050990115 667.378766574393
"2223" 444.4 509.663828444197 646.911686813826 569.358310296918 665.263841952364
"2224" 444.6 491.053370786523 637.367977528093 570.42807017544 661.729824561403
"2225" 444.8 473.610644257703 628.831932773109 565.661764705882 658.963235294118
"2226" 445 460.27397260274 621.07397260274 556.017421602787 659
"2227" 445.2 453.093663911846 618.402203856749 549.285245901639 660.24262295082
"2228" 445.4 444.645161290323 614.72311827957 548.996655518395 659.498327759197
"2229" 445.6 440.70218579235 612.142076502732 544.843003412969 657.911262798635
"2230" 445.8 444.856733524355 614 537.374149659864 654.051020408163
"2231" 446 442.915492957753 612.591549295778 523.480769230771 648.544871794872
"2232" 446.2 442.965588596198 612.600612219244 502.487127664319 642.348400464215
"2233" 446.4 442.374521919258 612.557164922633 482.899779836555 633.342866027658
"2234" 446.6 441.159498265258 611.797997315094 470.839067673664 631.20710432273
"2235" 446.8 435.656562382611 609.593461398235 465.665578843184 629.149968832164
"2236" 447 428.868803636083 605.615752578169 460.863805459709 624.704032019816
"2237" 447.2 419.664845398869 603.722423265516 453.271124044332 620.399540482302
"2238" 447.4 407.060705658487 599.704904556144 444.287295934395 615.050959364598
"2239" 447.6 397.209258516988 590.061797492662 430.901350980032 609.439834396217
"2240" 447.8 385.062819304519 578.64496939863 415.844427461936 603.175387846798
"2241" 448 372.97034280114 567.116670635173 401.82164108946 592.88297143018
"2242" 448.2 365.030535024479 558.22583757834 392.955305247791 584.350392290325
"2243" 448.4 355.743497940499 544.612110200431 381.878386032882 573.647047341459
"2244" 448.6 343.68945562905 529.753348066776 369.016754939833 559.396215426432
"2245" 448.8 333.178708557222 513.736376553365 356.282703523453 545.248156264199
"2246" 449 322.909615670443 498.080450031165 343.791643363578 529.713539323808
"2247" 449.2 313.022039722584 482.627638207016 333.691882473554 515.213482363294
"2248" 449.4 306.52413711675 466.214022439295 323.705850053758 500.411149381137
"2249" 449.6 300.510053105088 446.800242651984 314.691126678689 483.837189434226
"2250" 449.8 296.336197647453 431.224415507258 308.083289644058 467.58586937748
"2251" 450 292.846579746375 416.595241823791 303.77856785919 453.212611942677
"2252" 450.2 289.939338037696 399.493202016499 298.622068918287 438.71046391198
"2253" 450.4 288.436900655861 378.121878389028 292.861692439302 417.537519588119
"2254" 450.6 291.063967717662 350.672065002268 289.275263903261 391.206060567961
"2255" 450.8 296.955517226855 325.551168726022 289.040332897352 364.836375440844
"2256" 451 305.273341229477 298.549090834512 294.184299394712 337.928112506218
"2257" 451.2 315.009708253818 271.579254876703 300.792610823446 308.139572432934
"2258" 451.4 329.966617492072 245.971242400455 311.444371913044 281.331972210095
"2259" 451.6 347.664416706528 221.961373028811 322.698537717478 254.523622300183
"2260" 451.8 371.200226937448 202.435027605662 341.117234837218 229.65919750814
"2261" 452 395.726027195397 184.449156995242 361.915876375033 207.678761288812
"2262" 452.2 423.266892513363 171.037086771911 387.574006351612 188.37631310398
"2263" 452.4 451.87623007919 158.681269779089 414.966933301363 174.043829359085
"2264" 452.6 480.885381203984 153.044799431568 441.482591590974 162.277354675124
"2265" 452.8 511.615411464415 149.087206136112 470.901070258234 153.84545432526
"2266" 453 541.89657442982 153.084287882212 500.463154605021 148.77690295557
"2267" 453.2 570.821298596436 160.556658631552 531.594102912604 150.737841496912
"2268" 453.4 597.323258440504 175.896950863591 559.559768882008 156.74646219128
"2269" 453.6 622.043832819069 191.318720845347 588.625493240358 168.242633729856
"2270" 453.8 642.720774344519 210.646834206329 613.20107224589 183.611847204966
"2271" 454 660.789037912718 230.620442086454 635.657404687265 200.44437585798
"2272" 454.2 674.33770590509 252.698970720804 652.406627654807 219.772143907687
"2273" 454.4 682.633339933937 279.041034656508 668.371314956716 242.100152538942
"2274" 454.6 688.061010267401 306.273476102389 679.813878528498 266.984485734367
"2275" 454.8 686.753906667825 335.18717781611 687.806403776958 294.796014610724
"2276" 455 682.490141875878 364.012459879396 688.688679597005 323.653594250722
"2277" 455.2 669.154078825729 392.650732892941 686.325407149486 352.633257859083
"2278" 455.4 654.347892703496 419.258313532347 676.17795738495 381.231076797798
"2279" 455.6 634.220089596807 440.130120580205 660.626671545731 410.235957024683
"2280" 455.8 610.867888515181 462.347289190528 642.723028686813 433.020266514837
"2281" 456 587.023416028824 476.17391482112 618.905147688593 455.204376908028
"2282" 456.2 561.883738384164 491.106779676767 597.896621353506 470.832090860242
"2283" 456.4 532.045966394512 499.336342776982 572.355658167131 486.438421458904
"2284" 456.6 501.881491177066 505.467488698496 543.186978809333 498.850024153804
"2285" 456.8 472.210942599289 505.019052949585 511.426181606785 503.309573187772
"2286" 457 442.812350852457 503.9251242351 484.044346233847 506.760719625228
"2287" 457.2 414.08873318069 498.427248318054 452.124929766986 506.182852063026
"2288" 457.4 384.053551214273 490.903406863046 421.976777346943 500.88338951985
"2289" 457.6 357.789418182107 480.168877273263 394.982666654989 495.57467861481
"2290" 457.8 330.576406175816 469.779072453484 368.38338296623 484.629744041997
"2291" 458 310.766540659595 458.873954103442 343.953341196135 477.787036342239
"2292" 458.2 302.711568635115 439.467360210642 329.59886923113 469.372307498159
"2293" 458.4 297.794681016203 422.8286972953 316.688317984697 456.371926815823
"2294" 458.6 292.737229861705 401.133448981727 306.492555308199 438.856333529415
"2295" 458.8 287.37362244289 376.065460424735 298.40240340899 416.470373783237
"2296" 459 286.686515990754 350.538375248784 290.673453206664 390.092999447628
"2297" 459.2 287.911669333812 322.265770303101 286.714033980481 362.50907006455
"2298" 459.4 292.212182136117 295.007484046614 287.354742560092 334.630570521526
"2299" 459.6 298.501451670861 264.657926002232 292.120782992627 305.768770123661
"2300" 459.8 307.866062766505 237.162568439844 296.531418387917 274.469098535495
"2301" 460 324.954710370705 216.384766660828 303.615437044921 249.285454697688
"2302" 460.2 344.158519851444 193.771078594013 318.814367003226 225.163876415345
"2303" 460.4 364.975064243496 173.410753894422 335.469296809482 201.630561822857
"2304" 460.6 389.368991928394 153.985496685424 356.735916466968 180.173603588699
"2305" 460.8 412.759176790385 139.568658746169 379.025195739658 159.887915905878
"2306" 461 438.315235234766 124.414483888349 402.443208924504 145.414553808455
"2307" 461.2 467.297941965475 116.276424378167 427.447183729308 130.070214007864
"2308" 461.4 497.307077182749 106.206796615612 455.925894308978 119.335637936938
"2309" 461.6 527.892902784135 102.279904231658 482.716290137901 110.228036407123
"2310" 461.8 553.819349302146 101.159046839378 512.082907418484 98.1789558858093
"2311" 462 580.284358294204 101.511642389607 541.439326362464 102.592246967414
"2312" 462.2 610.962471593105 103.945261745322 569.641785887683 101.552927686447
"2313" 462.4 638.45547395046 110.649402412241 599.335711420511 103.090916273897
"2314" 462.6 666.236135602924 123.512302681233 629.37382595933 107.064661201264
"2315" 462.8 693.187635522746 137.931500422543 657.373271591421 119.051229847106
"2316" 463 716.03384266244 155.584491743989 684.568957244892 131.301138288851
"2317" 463.2 737.155992307349 175.947244327502 708.437337356921 149.363484802402
"2318" 463.4 751.726076815153 201.513450257887 730.155767738861 168.930774355931
"2319" 463.6 762.070079433307 231.578871919233 749.383418821449 189.875404595437
"2320" 463.8 766.799985690969 259.34475692248 757.552069238558 220.544010855696
"2321" 464 768.39419946137 289.63516436305 764.915708402287 250.989444949743
"2322" 464.2 762.935215273513 319.902243754133 768.03704423263 278.972335762066
"2323" 464.4 753.577203360857 349.809827329816 764.654234227687 310.724883109824
"2324" 464.6 737.61461296615 375.318391310665 759.679741367656 341.080524439796
"2325" 464.8 718.770505083222 397.685280953935 743.923953556398 367.976860861797
"2326" 465 694.10088784501 417.570944713473 726.809126974816 391.696608814948
"2327" 465.2 670.506532879201 432.168264083064 702.654893787015 413.646611748661
"2328" 465.4 640.358578612006 440.720979820549 678.588325390593 428.358169514957
"2329" 465.6 611.451230366213 445.857154598417 651.580654384567 440.901830584511
"2330" 465.8 581.613236736116 443.175670360367 622.548983033325 442.783480167195
"2331" 466 552.577765344407 438.234905213244 593.500241386178 448.321624536735
"2332" 466.2 526.962204324046 428.100152302816 564.383659495739 441.050486300369
"2333" 466.4 500.506530574073 415.928662385975 538.15483121228 434.17573511525
"2334" 466.6 475.918931381281 398.234017117088 510.725533246371 422.525509784801
"2335" 466.8 455.927192079169 378.007698535708 484.575761364411 408.771767994252
"2336" 467 439.710542429972 353.888988678561 462.195161005348 386.537077338802
"2337" 467.2 424.858789283404 327.403992813609 443.150263695626 362.58771249028
"2338" 467.4 415.353980560366 298.583414219196 426.306854776407 337.465671918419
"2339" 467.6 408.317313718608 269.746216943278 418.589831168691 309.403495316211
"2340" 467.8 405.469813247567 244.421080191506 412.747371553881 286.267204449067
"2341" 468 406.768520831938 208.062203232969 404.676016660311 251.442901641908
"2342" 468.2 411.244057078955 180.224109249964 405.241899179059 219.222914470491
"2343" 468.4 417.108857478812 150.400763244875 409.24796989724 189.393037327266
"2344" 468.6 424.105303409049 126.538953459442 412.961832616772 165.81413785901
"2345" 468.8 436.754720149648 98.6840070157436 422.084743132773 135.598108588614
"2346" 469 453.189045102018 76.9215899734611 431.021497323058 107.36425949403
"2347" 469.2 480.486101155558 64.0777782345105 444.979749199982 87.93790872685
"2348" 469.4 501.529896537278 56.2318437017471 462.678210828489 71.7868662224105
"2349" 469.6 526.491809100451 47.5200961223413 489.143531439424 59.9652812971175
"2350" 469.8 556.096292742061 43.2307985950584 516.284488440396 51.0836082833301
"2351" 470 589.504487473054 39.6048041373993 549.839806202954 42.5365287516983
"2352" 470.2 613.907076751081 40.8419047482078 571.902696743914 39.3070612130412
"2353" 470.4 642.429311284671 44.9434679784664 600.649957213954 38.6041758390675
"2354" 470.6 669.398914129421 52.3817754660973 625.991495421146 41.1388014490076
"2355" 470.8 696.016549245082 60.7105937553876 652.116829257957 47.3087651810084
"2356" 471 722.508162312421 69.6981458528745 682.924082373021 55.0178574941245
"2357" 471.2 747.372688735495 85.4668353256041 712.367786901934 64.4439554423072
"2358" 471.4 769.480295928869 104.640538666071 739.283301988395 76.9215436791345
"2359" 471.6 787.268088615299 128.0601680249 762.808373543852 96.2087317361486
"2360" 471.8 803.381145193715 151.975649556944 780.485561548475 117.290716783949
"2361" 472 813.822744283604 177.565224635682 797.749600767719 139.399690152386
"2362" 472.2 822.897301241167 206.252921872414 811.317374880483 165.044241459577
"2363" 472.4 826.924122372997 236.120863482758 823.054940457844 193.097746619353
"2364" 472.6 826.986353301004 265.053988890785 824.371679281775 220.982725794969
"2365" 472.8 821.192782934776 292.69787423564 829.459110592525 251.366878520805
"2366" 473 809.860894978916 318.924237985449 826.087092992111 283.053890571727
"2367" 473.2 792.41148004288 344.208202939493 814.211100974535 312.315367101314
"2368" 473.4 771.994824346346 365.377403332303 799.476466460787 338.200557986148
"2369" 473.6 748.856080213956 383.282414943886 779.579208616054 358.389876852498
"2370" 473.8 723.175766700883 396.875845697988 756.845160535039 378.725196636748
"2371" 474 696.062158766276 410.499879470994 732.127353755886 392.750512030802
"2372" 474.2 666.644149047753 417.237676423969 705.046544987691 408.165017357372
"2373" 474.4 636.553278687924 418.547577590451 677.629330370847 417.51182885286
"2374" 474.6 610.676987800148 411.95140634204 650.622618764544 421.177152834834
"2375" 474.8 582.831387870403 403.031393289419 622.494288471308 415.292502958845
"2376" 475 555.605297826444 389.195648940927 594.544879096633 409.731386237956
"2377" 475.2 528.21854384228 375.73362496006 570.098519413301 396.717782403872
"2378" 475.4 504.754570968845 359.190195771615 540.055241026057 382.34795272016
"2379" 475.6 481.314764718019 343.413358644078 515.488296354466 367.52990280008
"2380" 475.8 458.693985891845 325.752142019724 488.946390477154 351.157129447801
"2381" 476 438.173402211726 305.558900242215 465.795467014925 334.292136147981
"2382" 476.2 417.400975087291 282.105123087662 445.615350616262 313.912834732655
"2383" 476.4 400.896008659061 258.977089999036 423.492208410575 293.056821478055
"2384" 476.6 383.790841865984 231.980491669598 405.735781304921 268.724567156183
"2385" 476.8 368.571922473688 205.668074664541 388.266716141944 244.496676728894
"2386" 477 356.567293543765 178.519584785638 374.727039535356 218.182530445211
"2387" 477.2 360.588490663867 164.110349572632 364.678142570111 202.765754992293
"2388" 477.4 362.853782760139 152.792045563903 360.667037633703 189.449954218168
"2389" 477.6 363.472609277351 153.02267743245 360.375220948919 188.424008463623
"2390" 477.8 364.068028449843 153.075214486852 361.83707894049 188.888461151052
"2391" 478 364.720132900078 152.873077925917 363.157982323758 188.518061475729
"2392" 478.2 364.964921889754 151.166936242123 363.655541546066 188.166158919515
"2393" 478.4 364.745719272292 150.764687164042 363.66603773789 187.355034098763
"2394" 478.6 364.34673303438 150.741092298067 363.932721119789 187.023988246178
"2395" 478.8 364.166421472049 150.91952471686 364.154090216095 186.504731032833
"2396" 479 364.079989920515 150.70348713838 364.176248346394 186.534011975463
"2397" 479.2 365.010605190399 151.75218685302 363.865265638406 186.946636440509
"2398" 479.4 367.799828909022 151.391485575266 364.898209591959 188.237862038847
"2399" 479.6 371.56160796491 148.725224345404 365.572207779617 185.416893850767
"2400" 479.8 378.117804685192 142.612493049825 367.050760498657 179.066204758368
"2401" 480 383.569230697133 131.612702878419 367.597829854499 170.718573986582
"2402" 480.2 391.753858330796 118.840321705975 374.96065685479 156.660668548431
"2403" 480.4 401.43456260279 112.227291655327 380.867844134015 144.928154952269
"2404" 480.6 413.53527931021 104.006021403359 385.973826306199 134.74299966895
"2405" 480.8 425.982823816922 93.8718170983509 396.506648653182 119.836385201388
"2406" 481 442.506771304237 82.1671647498307 410.378669805999 108.518998598233
"2407" 481.2 460.462807541175 73.8079941856287 424.014310908927 96.921276866132
"2408" 481.4 478.153714126562 65.7737167101715 441.595726954097 84.4567410575048
"2409" 481.6 496.820888298725 59.2481307902203 462.041798380691 75.5558266926722
"2410" 481.8 516.977277520505 54.4109016645069 480.046550192863 66.1397435856714
"2411" 482 540.052652946283 51.1970039068976 499.7606416213 59.152900888616
"2412" 482.2 564.879976130931 51.928497434022 522.58075723325 52.5927478002907
"2413" 482.4 588.101007033752 54.2420185917908 547.860384721741 50.7606634831379
"2414" 482.6 611.896095502283 56.5961545162994 571.568238847231 51.5019221010466
"2415" 482.8 634.933739617433 62.4427410878327 594.373929489264 54.964146420573
"2416" 483 659.323606730779 70.0534478700493 620.968112751106 57.810739874788
"2417" 483.2 685.223812372933 78.4368652156333 643.503888122407 63.1498646316642
"2418" 483.4 708.08106823112 85.7706089099078 667.74628849149 72.3588607338511
"2419" 483.6 731.201418299803 96.6191920461325 695.254141512659 81.4925282701323
"2420" 483.8 751.972272393375 109.875790183756 716.324293349561 89.4059788338866
"2421" 484 771.622419197938 127.484704552866 739.326483110624 99.6480816103681
"2422" 484.2 787.690270263173 148.419116866345 760.36014532014 115.684532436866
"2423" 484.4 800.373933078672 167.021782165592 776.790113748749 135.549758959739
"2424" 484.6 814.073056454196 190.534296697086 792.496095982782 154.207439325176
"2425" 484.8 822.285486679129 215.547392246806 805.454198603166 175.721377367767
"2426" 485 829.138719420255 240.010525355498 817.129930813408 198.86787314941
"2427" 485.2 834.069226779243 264.873925853241 823.837153169492 223.564539570583
"2428" 485.4 833.992534561622 288.721566024035 830.088055212529 248.648497844722
"2429" 485.6 829.279216584397 313.218109937427 833.881767474119 274.204051387361
"2430" 485.8 821.0905416858 339.217932814949 833.58384604058 300.282861000318
"2431" 486 804.514475906742 360.966099401673 825.265876986064 326.678179417594
"2432" 486.2 787.263101166067 380.692692784962 811.584529762855 353.295758444117
"2433" 486.4 766.871942698281 397.498191310846 795.334312529413 371.984323085493
"2434" 486.6 741.99529458833 410.674528738536 777.366912652257 390.780416510298
"2435" 486.8 718.050097789844 421.117086244858 755.813918139807 404.745469993673
"2436" 487 694.133687919489 424.004818546003 732.888802064268 417.406851764751
"2437" 487.2 667.41883866488 421.968392892403 707.058219829143 425.303482831195
"2438" 487.4 640.003100120907 416.770847501658 678.729824686089 424.934996699678
"2439" 487.6 615.480703510797 404.863939476531 652.103073378402 420.988748262229
"2440" 487.8 592.346069221007 389.5696170314 628.145889108533 411.851604301729
"2441" 488 575.100229243615 372.112425472324 606.296791422118 400.706368414525
"2442" 488.2 564.453695741773 351.849951809861 586.198936181461 385.242224290446
"2443" 488.4 557.39010066435 330.180521867015 571.75006831585 370.21441842669
"2444" 488.6 551.260836157479 305.052727280137 561.726631396339 349.172425160605
"2445" 488.8 549.667211084579 282.646194381916 553.949486561232 323.574167974528
"2446" 489 551.684881293403 256.470297997554 550.326995379525 297.095003090789
"2447" 489.2 555.842241271862 228.850504718477 549.716719922092 269.492374194848
"2448" 489.4 564.928081415471 202.249272362165 551.180142625693 243.461837409446
"2449" 489.6 575.47211169398 178.416842816984 558.849375323421 219.491944289024
"2450" 489.8 586.229214005851 153.998001910074 568.335038499515 194.293766514569
"2451" 490 601.494289687524 133.086300493484 578.334366648639 167.337651707157
"2452" 490.2 617.922055850493 111.221099967696 593.518617025512 142.754774167704
"2453" 490.4 634.976320290149 91.9826843142026 609.210648470573 121.013185256221
"2454" 490.6 657.849361031185 76.4486437738896 623.713799496788 101.977997178244
"2455" 490.8 680.622895442806 60.529601331205 646.301248257977 84.2609710101719
"2456" 491 700.060657345419 55.1477579567569 664.983942113299 68.6628372005473
"2457" 491.2 725.272823701013 58.743852665749 684.766059201111 59.7592285492531
"2458" 491.4 745.112917752547 65.7387332890004 708.933121746757 55.3030982897404
"2459" 491.6 764.49765999708 75.3216350660258 729.581231079204 59.7405357389609
"2460" 491.8 785.127481160359 88.8578492778758 748.535938723102 67.0537799379873
"2461" 492 804.315268978476 106.139592269121 770.305368505416 79.7908528382482
"2462" 492.2 821.616029608223 122.297492283786 791.637612151883 94.4273769421768
"2463" 492.4 840.247128195912 144.077427756547 811.794051875405 112.283485996329
"2464" 492.6 854.334770024513 166.701079503391 829.43877417405 129.709778716507
"2465" 492.8 869.354016499028 189.81959729601 844.112208858152 151.508652424251
"2466" 493 882.537968811638 212.660804542206 861.634352625969 175.487957125406
"2467" 493.2 894.784487995517 234.652890890668 878.207620127364 197.859280363058
"2468" 493.4 908.088569214356 258.76181496767 890.576438478953 222.251923309516
"2469" 493.6 917.561497140625 285.628617706271 899.888708078084 248.11852182955
"2470" 493.8 924.007438315748 311.31484835314 912.040538848212 274.085298937596
"2471" 494 927.478067108012 341.193206539866 921.077345625584 299.866266781118
"2472" 494.2 925.32008046125 369.968738687156 926.670548821948 327.222207597833
"2473" 494.4 917.762999790765 397.02846962271 927.223116143708 352.75511474251
"2474" 494.6 906.562384551196 420.863127213542 924.323572130331 381.346852604326
"2475" 494.8 898.705538408342 439.969163757959 915.26624447736 405.086203651702
"2476" 495 888.068831984425 465.776152872961 904.950608251558 428.841046710299
"2477" 495.2 873.761837674049 491.261415477833 893.082517174213 452.92208684015
"2478" 495.4 860.644695697391 514.31475450835 883.246893582316 476.305435030499
"2479" 495.6 842.845987067066 537.621018600545 868.540187092691 501.028496995205
"2480" 495.8 825.011409084013 556.93403156853 852.547707027038 526.54753465115
"2481" 496 807.669380331926 580.333111972515 832.420117804432 550.425655742271
"2482" 496.2 789.139077175531 600.686267138 816.195200933969 571.328313150557
"2483" 496.4 769.576751817765 622.033987716317 800.201830899917 591.650290454042
"2484" 496.6 747.531205154163 636.091371501996 781.192301590069 613.395287045006
"2485" 496.8 724.879978141731 642.804564094727 761.2845007578 631.010359282409
"2486" 497 695.709002323359 648.127739530185 734.370533139921 640.665666437864
"2487" 497.2 666.623245439444 647.991108670753 707.123361555342 647.719145141982
"2488" 497.4 637.572260394777 647.56747990851 678.44549996633 648.544590543561
"2489" 497.6 607.669037372183 640.793756366521 650.444692106494 650.301479643258
"2490" 497.8 579.955389621257 636.027772572401 621.621530513774 645.545596517774
"2491" 498 551.837360668764 628.35220186448 594.555645767589 638.789838066524
"2492" 498.2 526.266959397171 618.92022970239 564.483236664155 633.15493210605
"2493" 498.4 502.516290345704 604.46504688186 538.519582100876 626.389870901644
"2494" 498.6 480.309318177688 586.612302121132 514.543904949287 613.000788081443
"2495" 498.8 459.000246237257 569.948792400247 488.398046879125 596.505704501121
"2496" 499 440.729276623705 547.884542751677 467.20381912281 580.022861142933
"2497" 499.2 423.148249682457 524.252287825193 447.801347604238 560.719072370857
"2498" 499.4 411.566670297365 497.195027356773 434.281078648705 537.42026719638
"2499" 499.6 401.815790957858 472.092194506378 416.912543467972 510.75201036591
"2500" 499.8 394.535740766264 445.106976604453 401.616424445495 484.37189207936
"2501" 500 391.456680261325 417.087950954969 395.743263677722 457.62165782587
"2502" 500.2 390.849488276839 386.384150013399 389.815845599149 427.173983677547
"2503" 500.4 395.742800938322 356.318121991027 388.21137303006 400.016213792719
"2504" 500.6 402.341302134788 326.665485701109 391.184041632329 370.919192959334
"2505" 500.8 413.75392683599 301.576991583734 398.271328819054 338.301035111312
"2506" 501 426.806974072471 273.4576962712 407.932165398059 312.176162982664
"2507" 501.2 444.360107982275 248.941457966736 418.432991071454 285.877095601234
"2508" 501.4 462.355536960673 225.110010903777 433.635511632616 260.983890388289
"2509" 501.6 482.192411920901 206.274864877289 447.699325088491 236.754590773345
"2510" 501.8 500.770321773647 189.149390372577 471.859429497424 220.098765657959
"2511" 502 522.072052317699 169.430025260336 492.814558623863 195.475332131619
"2512" 502.2 544.885914263549 151.920367041723 512.737152326871 176.730898031155
"2513" 502.4 567.421367729104 131.770217860261 535.469163093587 156.506509693934
"2514" 502.6 591.619446737084 114.330556943815 559.661812497854 136.952918694733
"2515" 502.8 616.467281409867 97.8615420458778 583.123341665417 120.379937226439
"2516" 503 643.930511591201 86.8965478159011 607.110770431464 102.883706058615
"2517" 503.2 670.533317617549 76.7871746533541 632.574533492131 92.833293922445
"2518" 503.4 699.875854071635 70.307750056666 657.315707816289 80.8039681103689
"2519" 503.6 726.457112793393 62.3019045766898 683.872450422376 75.3564722074849
"2520" 503.8 743.828363103509 69.3306882947193 706.404579378778 66.4175398412122
"2521" 504 768.390141129546 81.0773913026231 729.723599130186 66.8151459575078
"2522" 504.2 790.960737820728 95.1741273474076 752.474280333947 73.1225491081892
"2523" 504.4 809.843354687784 110.179330633734 778.74477809195 84.5300675021009
"2524" 504.6 828.920418248778 130.634079467468 797.669182508375 101.01373303055
"2525" 504.8 843.274364975821 150.537593207776 818.305514852563 118.482465645809
"2526" 505 857.89520378999 174.914793019984 835.943587869304 140.035050763242
"2527" 505.2 869.076417252833 201.362788434919 850.721493672161 163.58030641809
"2528" 505.4 879.831267833534 225.232079416951 862.835900477129 186.27406298845
"2529" 505.6 886.089026434678 253.081537211905 875.618309022636 211.647567477213
"2530" 505.8 894.239678372827 280.700526585933 884.864444231998 242.151239014288
"2531" 506 898.817391980303 310.000746555481 892.038343197185 268.000674838269
"2532" 506.2 904.650437797357 338.628148456755 896.620417018024 294.87798093965
"2533" 506.4 907.795687571144 367.443953875712 902.869820430001 321.534511602881
"2534" 506.6 908.312386962558 392.613171820526 906.085369381885 351.835039794576
"2535" 506.8 907.939202175851 420.854710673509 909.371842865531 380.829315056434
"2536" 507 903.058574305524 451.242947268392 910.338577215846 411.356490061583
"2537" 507.2 894.456042724088 480.420830240116 905.274412436328 440.150340180799
"2538" 507.4 879.179142340463 502.225565596221 899.740156067877 465.751698025031
"2539" 507.6 860.658698501106 523.629717058981 888.521196423864 489.638264336071
"2540" 507.8 838.186142572283 541.087697688984 875.246385216385 514.784152137321
"2541" 508 817.397115520535 557.507430316734 851.127075421495 533.54311748985
"2542" 508.2 794.620450406848 571.586226236071 824.468196479008 549.061378396526
"2543" 508.4 767.834160415005 584.532336648243 803.418688709117 565.290012637153
"2544" 508.6 742.044256820547 595.772659852728 777.074680758032 579.446099808114
"2545" 508.8 711.989200765489 603.601410647486 752.130107791294 593.256088957983
"2546" 509 682.916014629488 607.930107461811 724.430787394965 601.092534723173
"2547" 509.2 652.742152457251 606.874309420663 698.543595480722 607.490152943745
"2548" 509.4 622.996443930133 603.34917762924 669.528360366511 609.513031761661
"2549" 509.6 595.047534101739 594.297569468446 636.723333935895 606.894658287144
"2550" 509.8 566.369185474815 585.671629438878 605.906625456964 601.537199333165
"2551" 510 540.410652757366 571.588394441308 577.109796449058 590.717373960334
"2552" 510.2 515.340565536676 556.414328831015 551.489031966447 579.740305174169
"2553" 510.4 494.530478306781 533.803824615311 526.491280531354 564.216181422168
"2554" 510.6 478.024773360788 513.774712446709 502.935481425799 544.375561401848
"2555" 510.8 466.899454257909 487.604487891331 487.260502765118 525.089469981563
"2556" 511 458.826331408908 460.114100008477 472.654683959378 502.418823681009
"2557" 511.2 451.655094924246 434.405730742489 458.658261908906 478.164543043466
"2558" 511.4 448.330848309121 407.07858896066 453.960279020217 448.721293237145
"2559" 511.6 443.971557230189 379.767509277849 449.887276028949 417.388153646219
"2560" 511.8 446.412617997874 348.876662625173 445.472809230552 387.251029858495
"2561" 512 450.171163988454 318.820781335072 444.267755035005 359.204179182612
"2562" 512.2 461.216636299208 289.134232907407 448.679015759671 328.954774739329
"2563" 512.4 471.129427318597 260.764054953028 455.089957218444 298.72693687599
"2564" 512.6 485.323765056197 231.591440239975 467.026583499105 268.732048342348
"2565" 512.8 499.776757987652 204.095281520422 479.704815303092 239.008546125395
"2566" 513 519.987333133678 177.77959954065 494.674864211867 209.948218866405
"2567" 513.2 542.59420942472 154.05627439247 513.161735293204 184.322610166864
"2568" 513.4 567.269078068812 133.566555960852 535.402066315942 162.787925857146
"2569" 513.6 591.239692535096 116.5054438429 558.268787500081 142.748017289153
"2570" 513.8 617.500887145208 104.241441928138 580.698014210442 120.560435357456
"2571" 514 644.092314585038 95.3745666607374 607.056862561168 104.683747862552
"2572" 514.2 674.945514118366 94.180919469487 633.755119470735 96.7005840671224
"2573" 514.4 703.023460629976 100.31458901041 663.030702177821 93.4266858574076
"2574" 514.6 726.248695412982 115.880050947296 690.7203398612 96.6243134691945
"2575" 514.8 749.472374857428 136.30507143804 716.799793983805 110.187362747839
"2576" 515 766.481699119247 161.177885029734 741.915047750013 125.898728391351
"2577" 515.2 777.830277201798 188.324146455177 759.29226243324 148.548074385015
"2578" 515.4 781.32425366635 219.629481612971 772.365375777691 173.148967219079
"2579" 515.6 779.543793122858 248.207410878727 781.8492315575 203.069006969824
"2580" 515.8 769.102145073897 273.938835636293 782.548503478834 234.314072745967
"2581" 516 753.841436519781 295.668643558758 775.455696764362 262.018795444273
"2582" 516.2 729.856409024325 314.637039816148 760.766569744139 287.179606656992
"2583" 516.4 703.660592646215 323.211482566983 740.922472484267 309.847891727599
"2584" 516.6 674.70429400364 325.216422768641 712.157103545804 319.565903670512
"2585" 516.8 645.443950295981 320.134389355966 685.064967323458 325.5811148847
"2586" 517 617.725608128092 312.532364329597 655.64296395716 324.555483822154
"2587" 517.2 590.489545206788 296.960374857843 627.080816149626 315.252593296259
"2588" 517.4 566.698093242137 278.468012946755 599.461952233576 303.897265234561
"2589" 517.6 547.162499841354 256.922030530521 576.491425009248 289.592668775232
"2590" 517.8 530.600056596066 236.473242628456 555.969988663757 270.141599043059
"2591" 518 515.558508412846 213.889092648298 539.236098263794 247.199099499899
"2592" 518.2 500.288609847965 188.780647625068 521.317000680442 225.163901020875
"2593" 518.4 487.825693240103 161.18888300128 505.814456432699 199.982247901977
"2594" 518.6 480.463497064386 134.028229707525 491.518770768638 173.576952633856
"2595" 518.8 476.65796025483 106.426739100118 483.434908654765 148.03222050603
"2596" 519 475.592575775996 77.4893361943911 476.717662384917 121.655578827687
"2597" 519.2 476.587713629137 72.6298787490395 475.937462013429 109.256862736597
"2598" 519.4 484.273167121675 63.8377862387246 476.397516953503 104.189165653058
"2599" 519.6 496.395148147946 56.4536858741261 475.969262094837 88.1774733730217
"2600" 519.8 509.906223979871 49.7882992254064 481.663213495617 73.1058207815141
"2601" 520 528.009830347915 42.7743417021882 493.092004514348 63.7031489994211
"2602" 520.2 548.37932257197 37.4455523066936 510.154098651201 52.9911856379384
"2603" 520.4 569.237662427229 33.0290812279702 529.031521042475 43.5038988473362
"2604" 520.6 589.700422947346 31.3638617078562 547.044356185088 38.9637196638779
"2605" 520.8 610.008892292138 30.4890672754929 571.031521378285 34.7509181237726
"2606" 521 633.883920574717 33.1664815203429 594.233772150758 31.134974661674
"2607" 521.2 656.784242102587 37.0803956300196 616.730363511759 30.862073760966
"2608" 521.4 682.281760386596 44.5040477639672 641.729308921841 35.5039332615249
"2609" 521.6 705.075027121664 49.8037886385218 666.475082606419 39.7704258375175
"2610" 521.8 730.5980648004 58.2789525663321 690.804628056584 44.9785375517404
"2611" 522 752.077082325897 70.7591223309457 715.445943124993 51.6803833792478
"2612" 522.2 774.47060888059 85.7111399205012 741.014248839445 63.8936780672888
"2613" 522.4 799.764784430736 102.847380245487 763.613165506259 78.6220304792653
"2614" 522.6 821.992015959071 122.344823743997 786.628995753671 92.2157180212111
"2615" 522.8 839.145734514265 139.466605093339 809.609066483246 111.228808409448
"2616" 523 855.732194209696 161.941399619466 828.514172475974 127.611047185929
"2617" 523.2 868.061800114054 187.098386036106 848.118762734758 150.679519528205
"2618" 523.4 883.592677065058 212.889945998308 863.242024514249 177.894099314495
"2619" 523.6 896.014042783309 241.344653200167 876.63088923606 201.408128284454
"2620" 523.8 909.379326426922 267.08351388537 889.817203355989 227.478720368481
"2621" 524 918.975487689608 294.551439929458 904.812700237921 252.917931612651
"2622" 524.2 923.057675273082 321.423869244441 914.511764856877 281.197560338552
"2623" 524.4 920.35686437913 350.857522983726 922.890866969109 307.404843514858
"2624" 524.6 914.709487671498 375.892894860725 921.773902022142 337.926367671905
"2625" 524.8 906.034664317112 406.058803986459 918.162247024813 366.59914509732
"2626" 525 895.449752458178 432.496258491692 910.861237555335 394.869024998283
"2627" 525.2 884.334600549243 462.66042259005 899.620599520611 423.329646777627
"2628" 525.4 874.274402679413 491.517004494628 889.433571564258 452.937614962636
"2629" 525.6 863.040904096666 518.977232071863 879.035548753161 481.898941244159
"2630" 525.8 847.836095214899 542.062498847565 869.103355958862 506.413671482328
"2631" 526 828.270871779923 563.614387908528 857.183479107396 528.905939855707
"2632" 526.2 807.069977860248 582.966286153594 839.46928042278 552.455801440173
"2633" 526.4 786.29161994614 603.306184551097 816.335190267007 576.015065876368
"2634" 526.6 761.768166581144 618.002014319155 794.968357264013 597.366338945496
"2635" 526.8 735.342353873688 632.933798409379 772.178764655993 616.51727252924
"2636" 527 706.271062637189 642.027028933195 745.045806653326 628.371748597804
"2637" 527.2 677.995529035843 653.139316827914 716.90585496657 641.412962301569
"2638" 527.4 648.04346592807 660.05797647636 686.426376896381 652.151591820048
"2639" 527.6 617.481688457523 666.090059718398 656.972504028495 658.605950339729
"2640" 527.8 587.297118584771 665.485105422925 626.877461390647 665.027621048181
"2641" 528 553.85776935124 662.369002771009 593.178292292081 666.611581772172
"2642" 528.2 522.472267223263 654.283943068174 563.375464400066 664.679221994919
"2643" 528.4 493.643953247092 643.478292600317 533.205725983592 659.649110729356
"2644" 528.6 465.23220742544 629.978435371416 503.544300405898 649.697191371379
"2645" 528.8 440.344463049829 616.938329174328 473.459577192014 636.635793034068
"2646" 529 413.186126870261 601.14482969306 447.762987011131 621.971080480642
"2647" 529.2 389.990762936604 582.884178855994 422.953524020345 606.720855778499
"2648" 529.4 369.008125786512 556.925387011729 397.651974155659 590.771747898283
"2649" 529.6 354.847475332653 531.67697713489 377.30475399893 569.932415807812
"2650" 529.8 341.1207778079 505.819764659809 360.47141971381 543.487643622322
"2651" 530 330.169585101701 477.393485270396 344.493686114859 515.815209862229
"2652" 530.2 320.258046646625 447.578890077752 333.660653448926 486.875300714907
"2653" 530.4 310.804193244968 418.40526883991 322.667912045081 459.055179654071
"2654" 530.6 300.303462714487 385.567734772222 313.833484212031 429.61109709112
"2655" 530.8 298.400996107295 356.805542756938 304.440394315406 399.564550969962
"2656" 531 298.214434547123 330.675100412509 297.867734894088 369.380696691765
"2657" 531.2 298.337606260402 300.268236336074 296.950251616142 340.927549554862
"2658" 531.4 302.050192233724 268.985185881991 297.50703645283 310.796468187188
"2659" 531.6 309.994632637575 238.32149182322 299.691674408353 281.667858201084
"2660" 531.8 324.649024144235 211.238346887202 306.121787970453 251.976946958789
"2661" 532 339.945304091349 188.029296068896 316.500236381028 222.114423571222
"2662" 532.2 359.181155237186 166.352798815123 325.716583969992 193.969240976551
"2663" 532.4 377.863856473349 145.977220396611 343.712783944594 176.831680027698
"2664" 532.6 400.584782463206 131.122877886914 369.080974909898 163.206655860041
"2665" 532.8 423.296094407499 119.51573959584 387.51134151246 141.179007856974
"2666" 533 447.948647756592 108.581521846117 412.044670763586 124.358935352558
"2667" 533.2 478.555500486082 99.3694854186383 439.342445242938 110.754106740319
"2668" 533.4 507.207145122456 94.3156122170151 467.358867265249 101.557679912379
"2669" 533.6 537.308515519686 90.6003407874708 496.063523677968 94.8582112137425
"2670" 533.8 566.273565693167 88.7181700158789 524.54520968443 93.058326638895
"2671" 534 595.569511542354 90.8234716244754 552.446816337873 89.2424876300004
"2672" 534.2 622.636209815676 96.2517084192534 583.090493308589 89.8199449957942
"2673" 534.4 651.097858561066 105.48548908088 611.012197467907 91.3435996626646
"2674" 534.6 679.469248440426 115.804693769709 638.670992395232 98.5914775678867
"2675" 534.8 706.027930545594 128.665315894112 667.072999027366 110.364198879164
"2676" 535 731.512747505388 141.183318828225 696.717920446496 121.713862374719
"2677" 535.2 756.040397089546 158.519175908364 720.401688316557 134.732859995688
"2678" 535.4 780.346105434468 176.750797334967 745.372460289865 149.53076249911
"2679" 535.6 797.715249003446 201.113148383475 769.041081494249 165.627145967516
"2680" 535.8 812.601111298563 223.801629106908 789.108935175857 187.027796815758
"2681" 536 824.456416324437 244.751455292183 802.533489893294 209.210761133179
"2682" 536.2 835.298039547731 268.481399455479 818.764578157761 232.542251039978
"2683" 536.4 846.411972811528 296.650521666546 833.238081449284 259.736756060529
"2684" 536.6 850.78196998771 327.11377897739 845.152967282606 288.664022253926
"2685" 536.8 850.04531146008 358.741582609006 851.624947298766 317.990542552729
"2686" 537 846.85790616607 392.289927129055 850.280518799688 349.304147869306
"2687" 537.2 839.068952541443 421.777238697855 849.976648365785 380.629919888453
"2688" 537.4 828.332185682565 450.986987300124 843.57302284879 412.935688726569
"2689" 537.6 811.183543005016 477.359844797977 832.719429583813 441.068562477428
"2690" 537.8 792.355055294423 501.356980115257 823.047459756315 466.973657485766
"2691" 538 769.032526913758 519.947525497322 801.656195705022 490.60572419398
"2692" 538.2 745.549253084391 536.56407317356 776.365747556598 516.064964371028
"2693" 538.4 718.369791613953 551.958439290771 752.218774566371 533.934606448109
"2694" 538.6 689.444269738403 566.137916772327 727.934698402502 548.273840292592
"2695" 538.8 659.886279539415 576.656239993142 698.135614734585 564.450470666178
"2696" 539 627.69491597505 581.854003276869 668.497733803109 575.798240082607
"2697" 539.2 597.8055407023 584.20258661993 640.156551092931 581.821269073931
"2698" 539.4 565.462704096112 584.736134967046 609.513815775954 586.914630983758
"2699" 539.6 535.679636859192 582.716318423343 577.120440498885 587.713502137449
"2700" 539.8 505.303018764799 577.466729518781 547.550722218036 586.502075692016
"2701" 540 474.761452526802 570.908674771209 518.189214057447 580.075597957399
"2702" 540.2 449.28391886855 562.552517737653 486.700753328586 575.469816516181
"2703" 540.4 421.761536430689 552.640241265271 458.532013532411 567.113955395009
"2704" 540.6 392.41172139407 543.00631841887 431.863521546762 558.421705007987
"2705" 540.8 366.233070288099 531.979150996022 403.621510279454 550.05756481325
"2706" 541 339.88840487834 519.357122354041 375.725446147967 537.482718748075
"2707" 541.2 324.221574135524 488.946641316379 353.665152205722 524.246019336648
"2708" 541.4 314.268691890795 457.710259119841 331.883044343145 501.023777441686
"2709" 541.6 306.759007380838 430.567974558655 315.302361125049 471.31140412229
"2710" 541.8 304.442763607247 402.208807380263 309.478912085181 443.054402169855
"2711" 542 302.315579623774 372.710293166726 303.670092552076 412.084908590173
"2712" 542.2 306.277247610506 341.686135098442 301.579626271655 382.051342490485
"2713" 542.4 311.930084214787 310.636570623211 304.758936409861 350.647628016311
"2714" 542.6 323.032814032805 282.344111634384 308.954098421442 320.893846694521
"2715" 542.8 332.976190613169 252.710924267811 318.515981610414 292.538557484627
"2716" 543 346.777797937107 225.475095474013 328.436489708539 265.606183203136
"2717" 543.2 360.126877096941 200.422410034045 339.822374589676 235.923331182151
"2718" 543.4 381.176882784542 179.739903544184 353.309290909887 210.194069470745
"2719" 543.6 402.279103279211 158.795856816334 370.15665996246 188.402387462158
"2720" 543.8 424.788886654725 139.648935451481 391.143166658802 170.073594354123
"2721" 544 447.44399815529 121.941409784793 411.675694890791 148.074129309292
"2722" 544.2 472.598959358831 105.148558920424 438.008636175406 128.46255479408
"2723" 544.4 499.804729514601 90.6182303070089 461.856181791117 109.584302895469
"2724" 544.6 528.29852070072 80.4565648830271 487.88191806261 95.1681405208231
"2725" 544.8 556.710762236574 70.6268555149277 514.467682990958 85.2337752114201
"2726" 545 585.895163269618 63.3183661399615 541.59236213433 74.8014684907165
"2727" 545.2 611.629597155304 60.2110527633911 570.070838060046 65.2093806491423
"2728" 545.4 639.49653663654 59.820226866185 598.302194290878 60.1777324397156
"2729" 545.6 669.244723924227 64.3576207081903 629.039434855465 59.0598865818103
"2730" 545.8 700.150950221675 70.9428430311134 657.721961081246 60.7300336180303
"2731" 546 727.898717323875 80.9388868204465 687.529590098232 66.8904701541773
"2732" 546.2 751.077941838738 93.4779398027247 715.396949958748 75.0888012246173
"2733" 546.4 774.406079742994 109.34972779977 741.248515038051 87.4210680444665
"2734" 546.6 801.104516728346 125.739468422508 765.640066039786 102.269287081265
"2735" 546.8 825.076100376604 145.406835941614 789.402882245506 118.491280150027
"2736" 547 846.588363894081 170.450167889732 815.630142905634 135.698495837117
"2737" 547.2 862.008748663662 192.116297833616 840.251406946731 157.17716903122
"2738" 547.4 879.036038695247 216.158302032101 858.096069989721 182.693457394287
"2739" 547.6 895.432975697991 242.10574853305 873.242053964394 206.68303452683
"2740" 547.8 909.135439841576 268.707662205372 891.336219953431 230.939775814098
"2741" 548 919.765115000835 297.737700806724 903.817790845554 257.071764386773
"2742" 548.2 924.364774361106 326.611541305617 916.801650080328 283.269612925014
"2743" 548.4 924.005516552041 352.492153546255 923.19177720716 313.178196919999
"2744" 548.6 924.285966898993 381.802702235885 925.074074173224 339.971792655632
"2745" 548.8 920.783518109967 409.75458708557 923.682879525758 369.515126417187
"2746" 549 914.72167675764 435.170706705627 924.067302722012 396.018687821996
"2747" 549.2 900.493703327459 459.939499145589 919.241511591892 419.428049107894
"2748" 549.4 882.61414232925 480.327766525756 910.46149840563 444.660062223667
"2749" 549.6 866.743487580468 497.833739247934 897.698384614419 469.850371277274
"2750" 549.8 847.949260576852 518.030985774606 871.25754167052 488.801833434382
"2751" 550 826.902672803605 540.23408561554 853.431580353346 512.169986965981
"2752" 550.2 802.645007263177 557.086667400162 833.098160050824 533.599363880796
"2753" 550.4 776.514181475491 576.245721334379 809.945847696373 554.259545712413
"2754" 550.6 748.837946201539 592.058077478797 782.844423194895 572.977898114347
"2755" 550.8 719.070720160028 608.977127882207 754.901228004175 589.671309118514
"2756" 551 691.069565468062 624.642510035897 727.694734008702 607.143194680694
"2757" 551.2 661.8515417799 640.664774498921 698.08587312545 623.274623957746
"2758" 551.4 632.981603451592 654.556466877715 671.404223359946 636.632985769279
"2759" 551.6 605.525068265615 662.612546906898 641.963938235579 651.862047204112
"2760" 551.8 576.690307234353 666.070533265461 613.467178793746 660.398280586037
"2761" 552 546.041950464562 661.010796307803 586.451116766883 664.521318779368
"2762" 552.2 516.654379163689 654.282396092464 556.176699241678 663.047170127014
"2763" 552.4 488.531564469753 644.265418268112 526.517782734497 657.458140022957
"2764" 552.6 460.515806537038 632.56532895679 497.300632889723 649.264325453066
"2765" 552.8 435.495441960633 616.741666851424 470.959665031896 638.513440955369
"2766" 553 407.427424744309 599.937399829957 443.128038235857 622.641951769142
"2767" 553.2 384.847116077637 580.353719426 416.096196824692 607.493955845392
"2768" 553.4 367.418955168924 556.010623239097 392.517903323366 587.520201504885
"2769" 553.6 351.474955391023 530.064181508488 373.578970779916 562.359214027069
"2770" 553.8 338.193621754701 502.394033544234 357.211549142099 538.470961736684
"2771" 554 328.347633738226 474.109588952144 341.619998572808 513.204291239124
"2772" 554.2 320.125486890402 444.034141809464 332.641810929789 485.599430321763
"2773" 554.4 312.518867927978 415.064727421137 320.572615302006 456.249069598243
"2774" 554.6 307.033070782905 385.095486994288 315.262704903032 427.80470329692
"2775" 554.8 302.647503590482 355.172122632583 309.198370221837 398.430438610607
"2776" 555 301.166790785256 326.13747422019 302.338529881116 367.64149866308
"2777" 555.2 299.719819656675 294.189909717805 301.016283280278 336.637391695893
"2778" 555.4 302.799684894312 262.034847626145 299.032163987349 306.078973290333
"2779" 555.6 311.725433715153 238.807901949725 299.949962369722 276.493095240032
"2780" 555.8 331.371767413568 214.955539247208 305.617768677166 249.64045425676
"2781" 556 352.034786965215 196.035457499875 322.382130602514 223.690760667029
"2782" 556.2 377.834116568803 178.269490634445 345.1854515414 201.740568064171
"2783" 556.4 404.246973604186 164.144634561636 367.544549516075 184.19149228924
"2784" 556.6 433.737005423442 153.988078184091 393.116578258908 169.140982616359
"2785" 556.8 461.829613762282 145.608063885513 421.321955471232 156.488832509674
"2786" 557 492.934512030584 140.982431241131 450.129852496159 147.727177659088
"2787" 557.2 521.734981022493 138.673748950299 477.418339551847 141.240923251598
"2788" 557.4 551.284191696757 141.616987482255 506.555134890896 136.262759620477
"2789" 557.6 580.050655024602 147.076892325826 536.62975985207 140.377998685745
"2790" 557.8 606.632719042985 154.547824953984 565.467917343463 139.730427389797
"2791" 558 632.987691969964 163.990234034502 594.448906343206 151.994528862478
"2792" 558.2 661.471982390507 172.329846446844 622.412206554093 159.026987022056
"2793" 558.4 688.884163321866 185.036702893563 647.94483991294 169.204191640953
"2794" 558.6 715.191843172344 198.585511390511 675.986323268661 178.473108169704
"2795" 558.8 738.321203738337 212.751218817029 703.622268709351 189.488193222435
"2796" 559 763.942347492707 226.050707940689 729.166223804193 206.194980278996
"2797" 559.2 788.363836247936 242.415088818264 755.632489400765 219.387856553759
"2798" 559.4 812.882146547126 258.432523960114 779.287940531026 234.565495170539
"2799" 559.6 836.005244696962 276.215680883265 803.587988212249 250.582412349501
"2800" 559.8 858.922314653603 295.944704656331 826.876807953836 268.717705112302
"2801" 560 878.220369418649 318.074864371259 850.684623994298 285.389340394971
"2802" 560.2 899.21206849588 341.634469882024 870.951354898503 308.177291515756
"2803" 560.4 915.900164392383 365.936994061543 891.600323333916 330.124757743392
"2804" 560.6 916.00642724407 386.437932842459 903.55376768692 349.22188628401
"2805" 560.8 916.779360565754 412.964452701203 913.349225323045 369.992146613499
"2806" 561 912.462811456615 435.499623955014 915.983054181558 395.917001315202
"2807" 561.2 904.180164713962 452.226416063669 914.539074994051 413.579356770315
"2808" 561.4 894.17253172037 476.228566748141 910.429951837499 435.819161970286
"2809" 561.6 880.251537950182 496.841557618781 901.32542062975 461.042809163168
"2810" 561.8 862.506143261024 512.631348466021 889.105976606848 483.805949717449
"2811" 562 839.664869250487 529.627322275672 872.639769745102 506.289439579444
"2812" 562.2 815.706722456035 544.098867531059 851.28600964401 522.720120030663
"2813" 562.4 790.73836196927 557.928966503104 828.502817947418 538.100287606214
"2814" 562.6 767.222875161664 572.945444208859 802.415940394518 552.875458797511
"2815" 562.8 741.962556730332 585.412318373935 777.313537010588 568.44725336951
"2816" 563 714.647112870849 597.796498438903 751.254295216057 583.920824390016
"2817" 563.2 684.523499652336 605.164994649312 724.867158029859 595.860671064353
"2818" 563.4 652.902284998952 609.175297665477 696.18800320799 605.563702093664
"2819" 563.6 624.280812606359 612.757832619715 665.069022209518 609.077432804479
"2820" 563.8 593.196533180435 612.013749780222 634.853095307227 612.991954956324
"2821" 564 562.061731747697 607.896724050066 603.100108116048 614.836544084926
"2822" 564.2 531.9938622764 599.616900176561 572.564569015479 611.922550698147
"2823" 564.4 503.682080088959 591.170147125714 543.207081881003 604.55587878118
"2824" 564.6 477.206179310047 576.358017110022 514.854235889436 594.983193925179
"2825" 564.8 452.611657188724 559.653207783947 487.984652542935 585.105269603011
"2826" 565 431.864241009577 538.430724888126 462.382485237486 570.751588281406
"2827" 565.2 413.980824260302 516.151363734654 441.78262489078 549.361944539163
"2828" 565.4 400.456046582011 490.548041040959 420.563435954035 526.111030323025
"2829" 565.6 387.629885135411 464.39533672491 403.980192966914 501.269198742617
"2830" 565.8 377.484498619251 433.879363251139 390.665475367283 473.917309092451
"2831" 566 368.567951728049 403.370503569271 381.664685759443 444.519391240477
"2832" 566.2 368.144874823217 373.558417665015 372.455534074895 416.65846535301
"2833" 566.4 369.304306130603 345.326855093291 366.74572156757 388.191041264279
"2834" 566.6 377.075779918955 318.392729878394 366.956249042592 357.053414600932
"2835" 566.8 386.394325693088 290.4872079292 372.579927701466 331.34121860243
"2836" 567 399.996700552707 262.400055143891 380.487530698204 302.342444748235
"2837" 567.2 416.749485212875 236.21765201095 393.323054792217 273.168243908412
"2838" 567.4 435.510023153577 214.047779507115 407.015504015018 242.209527610707
"2839" 567.6 455.605147329696 193.207330655055 425.813826106281 220.684889469758
"2840" 567.8 480.139257550001 174.851277918563 446.514727030513 201.414447720511
"2841" 568 504.005375015312 156.986101514541 468.130778990912 181.158774096282
"2842" 568.2 530.905495620407 141.91420179316 493.294670859104 164.485305032
"2843" 568.4 557.036504779441 127.826560215465 516.701602952007 147.310387246259
"2844" 568.6 584.832063883623 116.909615328044 542.947905212369 130.736707153685
"2845" 568.8 609.762548684287 108.26220178484 570.198200351371 121.721001763337
"2846" 569 638.394306221208 99.5949795497297 598.172508281026 111.151676226464
"2847" 569.2 666.623668339195 93.4377994676791 625.656448188549 102.176848388938
"2848" 569.4 692.212689919861 92.2435269124838 652.296828312319 94.2983488186574
"2849" 569.6 720.5856111517 98.3399271143645 678.552085406218 93.3077894906178
"2850" 569.8 748.051343558326 104.698805422053 705.08468762979 95.6321395499259
"2851" 570 776.267407150726 113.87483930766 731.690836646415 98.8430731893918
"2852" 570.2 800.760205056323 121.85810345851 762.371730868693 109.033643161396
"2853" 570.4 828.162966800926 134.462123585584 789.892983588126 118.170061121796
"2854" 570.6 850.124728396974 149.837943929569 816.579629246209 127.706464005071
"2855" 570.8 869.036527972405 171.185933526401 839.44982978357 142.5338815233
"2856" 571 882.649131087015 197.323861152588 860.112756159246 160.91504767976
"2857" 571.2 885.299095530081 206.911293511902 870.711278622426 177.051222203129
"2858" 571.4 892.95891315528 224.086346148658 873.700339875836 186.14937111722
"2859" 571.6 897.702638774812 249.702910133022 882.795178917604 206.780241117579
"2860" 571.8 897.324485430958 275.047158093466 896.185814311248 231.805296173675
"2861" 572 893.732618348688 303.334957355848 900.492658016069 260.323110541674
"2862" 572.2 888.323441624187 330.459832241102 895.228074111208 290.360619326132
"2863" 572.4 883.265865957717 358.124815186719 889.865562616016 319.339041891517
"2864" 572.6 873.398236844726 388.489375137129 886.813157192248 348.233631737277
"2865" 572.8 860.411463959462 416.99081712935 879.72131812337 374.467315181548
"2866" 573 844.35332989182 442.312842269139 870.067912560029 401.483598482589
"2867" 573.2 827.722353121317 467.0651896578 856.019096442208 431.51596042855
"2868" 573.4 808.804068103028 487.760174966257 835.164147806057 457.223539046912
"2869" 573.6 788.852923708159 508.509538276581 817.017835518172 481.080586316796
"2870" 573.8 762.021121546744 526.513987024109 796.49062381039 501.789429728463
"2871" 574 735.12797599596 542.951583143456 771.804866368812 521.002195370835
"2872" 574.2 707.924785575134 554.464282895855 745.565247586402 538.697627754001
"2873" 574.4 679.103589605526 566.512786561398 715.867097724363 551.239238937625
"2874" 574.6 648.33754938074 575.034500627673 688.342998516699 565.152212174526
"2875" 574.8 618.235913661535 581.145071759206 660.453314324374 572.627583134564
"2876" 575 586.961849022878 584.681947664402 630.91069238264 579.208803756466
"2877" 575.2 556.249361597506 589.81162931442 600.140532225137 586.125760010953
"2878" 575.4 528.19240393673 594.440746444853 568.452709492081 589.518992101163
"2879" 575.6 498.123870766828 598.369694637013 538.47526505645 595.299291855751
"2880" 575.8 468.215588256181 599.544354916154 509.373338589776 596.424204928742
"2881" 576 437.920644826801 601.432262293082 479.881064494264 600.837403427099
"2882" 576.2 412.736766039357 595.579536665444 452.166657748568 601.437206686226
"2883" 576.4 390.762280371645 583.60569983637 428.569972580223 599.216561950668
"2884" 576.6 371.32823873909 564.854369719845 405.92158827491 590.333317067125
"2885" 576.8 359.427067793828 546.057405640103 383.444501484128 577.45977784008
"2886" 577 345.683293022217 522.715563954706 367.441792708986 558.710847085686
"2887" 577.2 337.764664561183 492.58890650349 353.360250196462 534.43956260072
"2888" 577.4 329.533339447234 465.782296634158 341.194594092832 508.45169595915
"2889" 577.6 324.81716430056 437.249262419818 334.092264896044 479.713398008252
"2890" 577.8 322.232941039475 411.032246436652 325.086599832915 450.614326425823
"2891" 578 322.991249126913 381.042263982748 322.013565234884 424.468008757093
"2892" 578.2 327.40748095926 353.211516395257 322.208152680316 396.547199248351
"2893" 578.4 332.920618615267 324.486860890614 322.305796523214 369.146203171937
"2894" 578.6 341.993743606029 299.089683039411 328.46354135828 337.315976948936
"2895" 578.8 352.001023770453 270.033111566138 337.955848346668 308.708516125767
"2896" 579 366.687661981231 245.004620432435 348.476701873777 281.346855928929
"2897" 579.2 380.902751425712 217.43812455046 358.360603971081 256.543370117391
"2898" 579.4 400.264997808585 194.984004028204 372.763507361889 231.548467564586
"2899" 579.6 419.125857868048 173.791334393977 387.272313002311 206.543532886519
"2900" 579.8 440.83500533783 155.077478307749 409.44585831418 184.382207085533
"2901" 580 463.647158475543 137.183642610094 430.587677957613 162.286649820069
"2902" 580.2 490.786751314003 123.878696664646 452.162104548293 145.094136774217
"2903" 580.4 517.397852367592 110.657377779629 475.18685043005 127.576205486083
"2904" 580.6 544.334951074711 100.643250616603 503.941365773158 117.374722769626
"2905" 580.8 570.701952948192 89.9753389735173 531.969369868875 105.228327478474
"2906" 581 599.142837296874 82.7775914721595 559.187991713225 92.4026357105154
"2907" 581.2 627.715999094198 73.9315009442463 587.810248927069 85.7386240552979
"2908" 581.4 656.37880871622 68.6001164978377 614.998976706776 77.4751265599528
"2909" 581.6 685.923270525119 62.1239992120529 646.115445835135 69.3492439989044
"2910" 581.8 715.808604591002 60.6099146391485 672.942255119054 63.6451231741554
"2911" 582 742.05276715056 65.6801360170559 703.023258531557 58.7585401020444
"2912" 582.2 768.966842083762 80.7161014457426 732.806838285159 63.4997657892847
"2913" 582.4 792.280456331851 97.6567533410392 756.853800664646 72.4943386857531
"2914" 582.6 812.017014138769 118.074270736749 779.61099073815 89.1540425836513
"2915" 582.8 828.995754159293 138.833326626416 803.00228760275 106.582132996982
"2916" 583 846.386523322912 163.873456968261 821.955724731201 126.970735310939
"2917" 583.2 859.758195541671 188.490028049074 838.608367736022 148.98991184153
"2918" 583.4 871.615092923521 215.334517444387 852.547394777299 172.419963356647
"2919" 583.6 881.378352397815 241.661907161804 868.327177325197 196.554717110033
"2920" 583.8 891.255874232314 266.884262640909 878.284900244863 230.058846007649
"2921" 584 897.996763670262 295.633189482782 888.035943054932 257.66725384552
"2922" 584.2 902.924680748822 328.814923955856 896.069424696897 284.483893688264
"2923" 584.4 903.698535355361 359.273656410054 901.556877590316 313.797649951653
"2924" 584.6 904.048188786248 387.999925942956 902.328434217696 342.389635614512
"2925" 584.8 903.309538809342 416.379439271999 905.296605807683 373.331974016475
"2926" 585 903.342488968251 444.647356012511 905.580463335964 403.289708262745
"2927" 585.2 897.360581645262 472.46959086521 902.03725314997 432.12881273459
"2928" 585.4 886.63310991104 501.177882480809 899.98870650116 460.938483287394
"2929" 585.6 868.106098357521 524.059652489982 891.518032269961 487.626836979452
"2930" 585.8 849.183444058736 544.379371803303 878.190634939918 512.71292715828
"2931" 586 825.507547220248 562.987542446803 860.234633586168 535.568874123265
"2932" 586.2 803.771791880191 580.190392531254 836.267963038322 553.646824175789
"2933" 586.4 778.915621521527 593.864806356408 814.593495067101 576.300789787921
"2934" 586.6 751.409090145805 606.87061844032 786.897812800194 591.92546060862
"2935" 586.8 721.638448774304 615.707704417651 759.925610434733 604.256073614439
"2936" 587 691.09985856923 625.517411573572 732.054338924872 614.632366803714
"2937" 587.2 661.889048715179 630.20959295374 700.398035132181 623.349987426983
"2938" 587.4 630.968942064437 634.529271143244 671.115644326106 630.134623591698
"2939" 587.6 598.864084190497 633.026985379372 639.328346483153 634.612491108734
"2940" 587.8 567.668882915322 629.896344073168 611.671216581676 633.991073314339
"2941" 588 537.126732773446 621.904973619887 582.13871098835 632.995320120905
"2942" 588.2 508.776639816458 612.765949038123 549.693308716906 626.095352929527
"2943" 588.4 482.256726786006 600.808607094938 519.072344872066 616.900309874831
"2944" 588.6 455.185843191198 585.560331731927 490.879734023292 607.690356357762
"2945" 588.8 428.596672317124 569.203392932149 464.690921584815 591.672631175598
"2946" 589 403.851010623288 548.327960291876 438.075495822213 577.995573456011
"2947" 589.2 380.664381217817 528.097470335159 415.975096147629 560.577251577188
"2948" 589.4 364.770890975259 504.887180352004 390.718179569928 540.696631196358
"2949" 589.6 349.690925564259 477.603512886432 373.894189452472 517.772836960543
"2950" 589.8 338.119278576584 449.457305352264 354.894052863995 491.194711203995
"2951" 590 328.454860267289 423.349508841254 341.618076972046 461.94918649634
"2952" 590.2 321.196824052392 392.760082398885 331.873199666604 434.648999424509
"2953" 590.4 317.915459698293 360.993769874243 322.036705855904 403.664410153151
"2954" 590.6 320.780836096409 330.510096165742 318.093711022566 372.287371625662
"2955" 590.8 326.521677083504 300.320437010158 319.427630788453 342.054600620735
"2956" 591 338.922104638961 271.636383500942 322.066614990256 311.585308771752
"2957" 591.2 349.319559384926 242.728117801947 332.657880872529 281.642757330525
"2958" 591.4 363.771917506841 214.263448725615 344.12422180794 253.729657864573
"2959" 591.6 379.721037169415 188.682636218154 353.749198285782 225.982881676554
"2960" 591.8 398.352643567491 166.432120891171 371.589639489685 198.584154542439
"2961" 592 417.998791925141 144.022118972734 389.064229648183 173.407052182546
"2962" 592.2 441.974272546188 123.174225843293 408.803703119768 153.854203277343
"2963" 592.4 466.232203715127 103.25091266395 429.381567887619 132.608408008566
"2964" 592.6 491.757976063221 88.7462506004235 451.039463980165 109.868720134258
"2965" 592.8 518.666538660848 76.1147012459557 478.774625410388 94.9230102295162
"2966" 593 546.39137732996 68.2523655180834 508.701020938085 79.7130963769377
"2967" 593.2 575.889132834337 62.4920106328667 535.927512619873 69.5278028160123
"2968" 593.4 606.850046993389 58.8870472390159 564.689929637104 62.8646318420628
"2969" 593.6 636.58993444266 58.0990302920365 592.537044616264 60.6379978896593
"2970" 593.8 665.482063230091 60.6006088788727 621.739487317041 57.3994668974201
"2971" 594 693.857048005557 63.7471021531697 650.561158823024 56.0412939964594
"2972" 594.2 723.259254810559 70.3098979787451 679.799945795544 61.1814204923676
"2973" 594.4 751.10049407926 79.8700568940078 708.096351602691 64.9196611793255
"2974" 594.6 777.130863872536 94.5002876838504 735.293900731119 73.6170775910134
"2975" 594.8 801.19148218102 110.005222022629 763.777881692694 85.5265785807663
"2976" 595 822.473699557018 128.885875351957 790.749763083014 100.889574511207
"2977" 595.2 844.359414741267 151.234983720913 814.52279875322 119.926359464555
"2978" 595.4 858.055844712499 176.159013119289 835.413976020412 140.05961157828
"2979" 595.6 870.654994104507 201.91014377231 852.14782596157 163.329267930077
"2980" 595.8 879.115957324151 229.129166118141 865.982046500584 187.073239745943
"2981" 596 887.114201041708 255.596936141573 875.242763377287 214.149150623203
"2982" 596.2 892.470540970381 283.760847330024 883.796247003088 239.803081705276
"2983" 596.4 895.286529715738 309.652763360194 888.791179874268 267.847377222533
"2984" 596.6 898.035716804542 338.57476762268 895.695062827648 295.257281901817
"2985" 596.8 895.420336976484 366.741119959858 896.947545735258 324.685652253513
"2986" 597 892.740228135965 394.480569286806 898.271867107722 355.159482610255
"2987" 597.2 885.108557314339 425.052323932542 895.079959319884 382.975549909806
"2988" 597.4 876.375718032613 454.325347459731 888.724799924535 410.389456851159
"2989" 597.6 864.571807543959 478.580257246612 882.752482134794 437.897970552688
"2990" 597.8 854.258348227335 503.804242975883 872.678768311287 462.758889763558
"2991" 598 838.960824812206 527.867885456601 862.444467667442 490.992056925275
"2992" 598.2 820.692021659816 549.883120527493 847.729518095685 515.758668223355
"2993" 598.4 797.882431222869 568.726129557327 831.907011941722 540.534418229656
"2994" 598.6 773.402205594323 585.73598167353 811.72431276815 561.22485769159
"2995" 598.8 748.377262214795 596.21618586509 785.3885966146 579.68676313175
"2996" 599 722.501724158331 605.169804626028 759.922576358952 594.65780838119
"2997" 599.2 693.256109340616 614.063647679321 733.84209428307 602.174060786047
"2998" 599.4 665.391611076915 616.912308156997 707.898812498788 612.42358000656
"2999" 599.6 635.577551181836 617.493803319757 681.076173884913 615.942719932469
"3000" 599.8 607.922138510247 616.109097322151 650.435946761797 619.050608550626
"3001" 600 579.219028262186 615.911107537496 618.437624701565 617.930726982263
"3002" 600.2 548.693676306883 609.481242824438 591.660576946667 617.743445920933
"3003" 600.4 517.761025556869 602.594345469545 562.78131364154 613.668675695548
"3004" 600.6 490.241503911262 594.822264155526 532.608175670245 606.796694848586
"3005" 600.8 462.593532681479 585.854274966607 502.156368316605 599.280026621404
"3006" 601 436.784121280754 571.536726830058 475.417297584629 590.538917228722
"3007" 601.2 410.957374908196 556.339875259163 449.074817846955 580.435947303544
"3008" 601.4 389.471609904075 538.54193509239 422.571724449334 564.272487724747
"3009" 601.6 368.439954328676 519.994883880561 398.052594510008 547.558037570775
"3010" 601.8 352.858687066391 501.053509230252 380.848545334803 532.098938188143
"3011" 602 332.176304267144 471.655532039891 356.078109435831 506.250819890443
"3012" 602.2 318.428572255645 444.781744230604 337.823037827201 483.549511183603
"3013" 602.4 306.23456050346 417.321315849741 325.230085188069 456.661275195742
"3014" 602.6 297.711759773378 393.965555497842 312.102241645328 434.303091654939
"3015" 602.8 288.637596656046 361.068210119094 301.283404725149 405.614638512942
"3016" 603 286.95727339954 326.581857162821 291.199025245343 371.356103058858
"3017" 603.2 291.012502253304 297.984746796153 284.106781793417 342.728738168691
"3018" 603.4 300.283479415513 275.664931916879 286.285654779021 315.36687286193
"3019" 603.6 311.274618140981 250.885165865381 294.283103149392 286.896872459695
"3020" 603.8 326.777355405962 222.732488792232 305.464726850839 260.837436066583
"3021" 604 347.334943450823 194.767130054816 319.796058185745 231.247150864946
"3022" 604.2 364.928686231568 177.302037995646 334.648504321207 211.279722654468
"3023" 604.4 384.448991428193 156.426114095617 352.588781365964 188.241629274779
"3024" 604.6 404.507832570696 137.016806710224 372.454513364185 166.606651426274
"3025" 604.8 425.189926067682 120.136579711116 392.39219258232 145.997705863674
"3026" 605 449.471599870062 102.595807658204 416.365638228966 126.957626948191
"3027" 605.2 476.029197761604 88.2492292193624 440.424253786298 108.281469807493
"3028" 605.4 504.310526185287 74.7671329798087 466.439250732824 92.6738984867433
"3029" 605.6 532.108030326834 66.0084577157983 491.977485945264 80.3931148598032
"3030" 605.8 562.331257048436 57.4430388995499 520.297535372942 69.6380307119156
"3031" 606 592.091527158019 52.4727255825133 547.128939570547 61.1474487116046
"3032" 606.2 621.687284900785 50.1122396840579 577.273356361776 55.1567206889499
"3033" 606.4 648.501459795685 49.8199665487692 607.610296325304 47.9129070710492
"3034" 606.6 676.661204092207 52.0538600274251 636.66809628276 47.8603700299293
"3035" 606.8 705.502708854225 56.418031254284 663.71829292719 50.2603525982531
"3036" 607 734.459210664232 64.1357732374714 689.409374414148 54.405309851197
"3037" 607.2 759.906299941686 76.1825407216088 716.187679631841 57.7324135990518
"3038" 607.4 781.195295205711 92.026677461188 746.406382935159 67.8719220720785
"3039" 607.6 802.160693911383 112.789256847721 774.638322568694 81.8111866194893
"3040" 607.8 821.109937980226 135.13657825693 793.776074849761 101.931805931175
"3041" 608 834.488230144944 160.322896150895 812.327874100441 122.095119620342
"3042" 608.2 844.768791281121 188.075344269297 829.777210633907 145.251086154333
"3043" 608.4 851.42012713836 214.035909167952 844.554260432955 171.210404484062
"3044" 608.6 855.836628889371 239.659532207129 848.859837735602 199.234453249442
"3045" 608.8 860.705557935562 268.736496970411 854.56235423668 227.655172779803
"3046" 609 860.818507109485 297.256084649939 860.667462090814 255.435197771332
"3047" 609.2 861.8512197789 328.324106443806 861.723889453509 284.584224799971
"3048" 609.4 857.017249816216 357.472766888387 863.204369520397 310.947115495515
"3049" 609.6 853.317435917744 387.983707831635 861.387980037683 338.574955156372
"3050" 609.8 846.085544864637 414.750525152196 855.988279608518 368.998887041546
"3051" 610 838.608526709924 441.465824574531 855.46411171792 397.465578651301
"3052" 610.2 827.3161125033 463.244081932521 850.063435176391 428.71473424076
"3053" 610.4 814.544947720753 486.683824595836 834.401063162806 453.896044120723
"3054" 610.6 800.968167405871 514.425360039352 819.912865338909 479.270220203731
"3055" 610.8 782.579276871098 537.097368162076 808.09861108545 504.346762677141
"3056" 611 761.444698897688 558.253380707932 792.465920263138 527.894654412955
"3057" 611.2 739.918733314802 577.320309119128 771.472894599445 550.073046028572
"3058" 611.4 717.421413404769 593.986014309907 748.961569614024 571.538239403035
"3059" 611.6 689.094145071484 608.098825139618 725.462731164779 591.460347431072
"3060" 611.8 660.717180523351 619.252792749011 699.53655528246 605.162624953096
"3061" 612 632.576004837008 627.235352910018 672.530960452993 618.772659087289
"3062" 612.2 604.837468748968 634.3644090039 645.148123096991 625.643628966505
"3063" 612.4 574.846060993 636.580038071465 617.878996673643 631.592388998728
"3064" 612.6 547.109663033389 637.739857635653 588.320482267022 637.299424820025
"3065" 612.8 518.027346097806 634.582560113844 560.067075916664 638.085285596671
"3066" 613 488.741090361197 631.649162136978 534.401509673712 639.092659928295
"3067" 613.2 462.691494964655 623.808783269841 505.593295770274 636.152676145856
"3068" 613.4 438.151093117284 613.842217449007 477.707924610334 631.406232476828
"3069" 613.6 415.508546893781 598.270005824192 453.519676145494 618.922215181611
"3070" 613.8 392.451017862807 580.279386953976 426.821303167469 607.134023620143
"3071" 614 372.629247858252 560.800343373453 405.813530287748 591.131226120317
"3072" 614.2 354.22920191407 540.849287207921 385.282201323698 575.871019914842
"3073" 614.4 337.875814220531 520.625635624025 369.544184090651 553.088013430667
"3074" 614.6 324.497469436986 497.264507610383 347.244160066074 532.214631154813
"3075" 614.8 311.034687170354 473.789461290505 331.3758828462 510.422460919821
"3076" 615 299.636389588147 444.799610205737 316.332711899526 484.826648262896
"3077" 615.2 291.300335229743 417.495622530783 303.419232972995 458.790123394487
"3078" 615.4 293.085369498834 388.880323344955 294.580763733677 430.929732182406
"3079" 615.6 297.07557479806 358.361731620379 293.700849563047 402.51488459922
"3080" 615.8 305.244810189357 329.078020724786 291.306940334958 373.190203848193
"3081" 616 311.785901934518 301.8457057065 298.372827436104 341.254851885248
"3082" 616.2 320.862546894002 275.462999197609 308.320273246206 315.567070140992
"3083" 616.4 332.368878513992 248.388605672968 316.885799489364 287.901478253707
"3084" 616.6 348.938607711096 222.909011489145 326.143836063036 260.370737912055
"3085" 616.8 368.165800821564 199.262285019186 339.044264503974 235.894799474709
"3086" 617 387.8294723667 180.502551694516 355.588848100795 212.051989586299
"3087" 617.2 407.981245202102 167.918975839379 376.772584506651 190.817814474611
"3088" 617.4 432.131472110754 153.299588955481 394.678338718495 175.207972671818
"3089" 617.6 459.149905818731 145.203333952298 417.822643047631 161.905283157207
"3090" 617.8 486.126711032644 141.122861282182 441.409131743766 147.887237385813
"3091" 618 511.294155894628 142.550730592463 469.830714212114 144.387385400301
"3092" 618.2 537.024615842016 147.27221444542 495.243081847708 142.112042044334
"3093" 618.4 563.517361107806 153.540101125398 520.937340054799 145.583941242129
"3094" 618.6 584.482367045313 165.18305791068 542.572234376722 149.251676832497
"3095" 618.8 604.065194863575 178.723522394709 561.340740816675 158.703533908974
"3096" 619 618.974382556493 190.404481597881 588.019508224344 164.235387583821
"3097" 619.2 635.330123735792 200.351719758786 612.615786512883 173.368096332025
"3098" 619.4 659.33183559706 216.075596167544 625.813051105113 186.488169441905
"3099" 619.6 676.26596655125 236.184990116879 645.589341405277 202.289909186668
"3100" 619.8 687.71504747773 258.617371272172 674.073007760806 217.929242025547
"3101" 620 695.164835610619 276.930115700725 689.007037950871 240.203153797229
"3102" 620.2 700.274254063179 300.842234051908 692.892070476657 260.837501704866
"3103" 620.4 697.708914043863 324.584211173551 696.806595607344 284.061612554116
"3104" 620.6 692.421378375527 351.211721812515 699.301179555965 311.648829793137
"3105" 620.8 685.366824785637 378.822762429367 695.583632871651 339.037699457656
"3106" 621 676.421222801308 404.325528501642 691.057873070347 367.723839919559
"3107" 621.2 670.809444380941 431.343172878322 682.228551123176 393.406595273107
"3108" 621.4 662.365951771351 460.584212659212 675.738923004451 420.536951738508
"3109" 621.6 654.982949511208 488.395829797705 668.114626663382 448.044901230811
"3110" 621.8 647.492265683667 515.270302350721 662.012114171976 474.678987090419
"3111" 622 641.781382779814 544.744009497945 650.521270648728 502.536003774392
"3112" 622.2 635.856774364699 572.31555708684 646.148725918874 532.385928302282
"3113" 622.4 629.602127721324 599.290772280704 639.013336375259 557.685190399487
"3114" 622.6 624.779659073689 625.660583212134 634.865709388807 584.524875458997
"3115" 622.8 616.230670583623 651.32723943713 627.786210647716 613.172535563494
"3116" 623 611.551390038753 661.686723088405 625.555904571594 627.977029649096
"3117" 623.2 609.778616938675 661.229649945346 625.274984712221 629.496030422073
"3118" 623.4 612.998161344949 662.099976681724 625.282621238593 630.231530332927
"3119" 623.6 616.677805706176 661.496757112985 625.300508862803 629.177908002091
"3120" 623.8 618.207344864576 657.039839803733 614.179221698309 629.164383553739
"3121" 624 622.290374581683 654.884272983434 612.237176432289 629.225207918418
"3122" 624.2 625.541474279946 654.775746309664 610.120395569628 628.917173856946
"3123" 624.4 626.543426828783 653.636001830505 609.700545206244 627.599993428617
"3124" 624.6 629.858790006798 652.221914936051 609.470299843767 626.935104655542
"3125" 624.8 633.962905814266 653.292943520349 610.847961644622 627.032497906798
"3126" 625 636.046653258662 655.014217330665 612.141099947978 627.945049082646
"3127" 625.2 637.04052090075 657.7547005368 613.723911423916 630.208935718453
"3128" 625.4 636.715398353466 657.879003801988 613.834154421773 630.792315523612
"3129" 625.6 636.682066941055 658.537997389095 613.478302996919 630.295570175869
"3130" 625.8 633.386210179604 655.540485439469 612.304467270277 628.322924414749
"3131" 626 632.538666872757 655.247184481728 611.903769973542 627.279223357474
"3132" 626.2 630.056577698779 655.880622534205 611.801316824218 626.869319321521
"3133" 626.4 629.179473917791 658.090054769679 611.370195103901 627.000098840028
"3134" 626.6 626.968259268021 659.35836565418 612.049400779089 627.561449247152
"3135" 626.8 624.234452981453 660.032894085622 612.882387657751 628.560468736236
"3136" 627 619.893354926212 661.528174190816 613.693122465906 629.532828721282
"3137" 627.2 614.578500561667 662.95486032315 613.955855601862 630.361351758608
"3138" 627.4 613.13552362631 664.667564367407 615.030562395576 633.538515753539
"3139" 627.6 609.535834427881 666.425630280808 615.986068279722 634.852765072166
"3140" 627.8 605.133977301255 665.588819300158 615.479770069376 635.942974883007
"3141" 628 602.293419667149 665.103494527111 614.671322881913 636.33875733318
"3142" 628.2 598.164245075801 667.314789783235 614.010076129009 638.825907968415
"3143" 628.4 594.579128507758 667.405935895832 614.040773796849 641.16584467866
"3144" 628.6 590.506926126448 667.535556250427 612.633883546198 643.172499678411
"3145" 628.8 584.621938691906 667.31052160347 610.565257958823 646.223756388171
"3146" 629 580.555809057574 667.898894847282 608.249216225342 648.914612909461
"3147" 629.2 574.525785170872 667.081363341285 604.869443786237 650.168857371834
"3148" 629.4 564.278401802872 668.073873845488 600.447537454294 653.732694036127
"3149" 629.6 557.553469566111 666.607220232004 592.921403356303 656.66601384198
"3150" 629.8 547.026352626178 665.887779533811 584.912486870718 658.533774017995
"3151" 630 538.078165076626 663.284561677123 575.36220602428 659.642470009717
"3152" 630.2 528.418124561071 661.43865301256 566.881475163673 661.481996777106
"3153" 630.4 518.691399236947 658.962558273816 556.056482412012 661.066395814783
"3154" 630.6 509.118058675714 656.422356142991 548.248283846672 660.732455500047
"3155" 630.8 499.913690896036 654.374627211603 538.149706289163 659.287250637556
"3156" 631 489.886839910025 650.610244362412 528.021741912541 657.61665110125
"3157" 631.2 478.609428458881 646.098873017744 517.5463751483 656.647685707769
"3158" 631.4 464.921875115066 642.097847293288 502.015113933567 653.840144437839
"3159" 631.6 449.889307216543 634.54535200165 486.903120553463 649.394548840341
"3160" 631.8 434.895610486277 625.942957563064 472.025331443035 643.557292172456
"3161" 632 421.20966311568 617.004962840657 456.174831939538 636.804938767441
"3162" 632.2 406.16448670812 606.052352891453 440.410414600463 628.397330442305
"3163" 632.4 394.322306530385 594.561591822334 425.037117656331 618.515454494522
"3164" 632.6 380.700735316866 583.155377336033 411.616851251991 609.606268483895
"3165" 632.8 369.720843445628 570.703057028312 398.534480551585 599.320698727814
"3166" 633 358.844301441586 557.300546083747 386.276502400814 587.444315323532
"3167" 633.2 348.404091776065 543.295390909851 374.860107541373 575.035991209771
"3168" 633.4 338.073142970487 529.826833949058 363.467741756778 561.467642400109
"3169" 633.6 327.263293187146 512.927600729941 351.957443271494 546.79496474267
"3170" 633.8 319.016330999972 498.164055406184 341.232299934917 533.089245072959
"3171" 634 309.57057193076 478.518394553057 328.998152373677 517.08759986246
"3172" 634.2 302.343730879973 458.965595950069 317.383665921269 498.47634590685
"3173" 634.4 297.455613515357 440.816086938996 308.345372719407 479.089337696702
"3174" 634.6 293.360748819279 422.281427186607 303.617292886251 461.478533964449
"3175" 634.8 287.836657760031 400.359180745875 296.652863803862 438.922519059235
"3176" 635 283.896638474163 379.833486157585 292.584681660416 420.368774053506
"3177" 635.2 282.633918291357 358.442699646849 288.674239177189 398.253902657693
"3178" 635.4 285.388714579902 335.004923416838 285.924840741022 376.682947586289
"3179" 635.6 287.92587350449 311.420166739011 282.810460854939 352.71378563005
"3180" 635.8 291.278000077833 286.158123580071 286.33020074234 327.339271405738
"3181" 636 297.928392904417 262.881586559046 289.052874933459 302.302710816074
"3182" 636.2 305.701504169055 239.312265502373 293.719453735895 277.083490984577
"3183" 636.4 314.509089043245 222.001983251323 298.646938945349 259.703313866689
"3184" 636.6 326.307959659554 202.015606623201 305.091085077927 237.732217407142
"3185" 636.8 337.492014667013 182.775326075426 316.53490744607 216.326350152092
"3186" 637 348.911925042295 163.93197570077 328.616585220743 199.671514901111
"3187" 637.2 363.462750260382 146.43471529428 339.119195990826 181.225082515548
"3188" 637.4 378.149358714464 133.402375398949 349.647493875521 163.909516380646
"3189" 637.6 397.36268520457 119.184685125511 365.148906452841 145.790008326007
"3190" 637.8 417.370107188211 108.287529309847 383.549740405817 130.12398179774
"3191" 638 441.620944954568 95.9196695674123 404.537475879251 115.810610855787
"3192" 638.2 462.529324114042 82.5516161770584 426.359079537159 104.126518286911
"3193" 638.4 481.633999505626 66.819222562432 447.869301868684 89.7517366585834
"3194" 638.6 499.02006025982 54.9731142468946 466.619687781169 78.8722540462064
"3195" 638.8 523.160041557322 45.2465031713415 485.164450997196 65.3475130230402
"3196" 639 547.143229621229 38.1788405447106 504.916606355935 53.5840702214497
"3197" 639.2 572.123234520088 34.4661646107893 528.64571468204 46.0303932961797
"3198" 639.4 594.847225190433 34.1245575567296 554.466991836373 39.745311839308
"3199" 639.6 618.819845557786 35.6273651404255 579.043009040138 38.9984220177671
"3200" 639.8 643.345685006745 37.8982331679893 602.352904014378 35.8945638171123
"3201" 640 667.129692698433 42.5627695976346 627.082482645422 37.3747942320627
"3202" 640.2 692.69724136068 48.9014730948445 654.073491213196 40.1223196033833
"3203" 640.4 718.578719123379 53.8100182898776 679.678038411367 45.8495534137631
"3204" 640.6 737.827164851565 63.2128112425567 700.861496619476 51.4907703656405
"3205" 640.8 760.308597199708 80.2780347167981 721.448203493424 57.8000761042076
"3206" 641 777.274665820192 94.7073343600733 745.120645963998 70.0782144520448
"3207" 641.2 795.805624801155 112.805408566655 765.205934467261 83.7038857526016
"3208" 641.4 814.370473494564 134.499430260285 783.097207272538 102.49278668059
"3209" 641.6 830.326617830568 152.318404559399 803.922944776241 119.019980370033
"3210" 641.8 846.542901964447 167.809150361287 818.972704909926 138.076881294112
"3211" 642 862.646697578303 183.739435640737 832.159535635101 154.11076189633
"3212" 642.2 876.178373712917 202.270070062986 849.678566498318 169.618835779889
"3213" 642.4 888.793021581942 225.084615267942 865.825093373893 188.692920407947
"3214" 642.6 897.775916079047 248.643825870191 881.497547075349 208.10875584645
"3215" 642.8 901.914943921295 273.182326251944 891.88591492804 231.541407618535
"3216" 643 907.638721167969 294.662377372068 898.219230991334 256.654961809889
"3217" 643.2 914.489622388752 317.269523260089 904.032917751065 279.082449675359
"3218" 643.4 920.953302318609 344.56231347064 909.94350037607 304.680512486754
"3219" 643.6 923.025308202732 368.363236848507 916.651412865302 327.413360191916
"3220" 643.8 915.340349199355 394.749512826427 919.617002779438 351.545167004536
"3221" 644 902.955457245991 417.896573391704 918.568410480138 374.835953007559
"3222" 644.2 888.579541600226 438.363593859426 910.277833792698 401.19196925461
"3223" 644.4 871.850478499457 454.65291128727 898.350756302426 426.051014822019
"3224" 644.6 851.569763126728 471.53670771283 880.708875276552 444.999550393912
"3225" 644.8 830.686439554349 488.22754834747 862.349036333479 464.794212424238
"3226" 645 806.664802331956 502.514999058616 841.741307386536 480.951281849756
"3227" 645.2 782.070300585857 515.094368468559 822.022559573993 496.532597626144
"3228" 645.4 758.258254173332 525.429172593404 800.453068128206 508.169815391282
"3229" 645.6 738.592054265543 534.654691628761 776.752713210889 520.298412071791
"3230" 645.8 720.249337483122 550.948663798444 752.227163323479 530.463385447949
"3231" 646 697.105992054265 566.259740796761 732.444256294104 541.43051386436
"3232" 646.2 675.529628812471 578.246273010289 707.189483131946 558.474087793405
"3233" 646.4 651.653773004069 591.528675136187 685.574621153564 572.924486238217
"3234" 646.6 623.711392389162 601.463587624846 663.043595268661 586.161403428459
"3235" 646.8 597.152875659045 612.94916729889 637.198328101829 598.29741581027
"3236" 647 569.237149553225 620.398725344332 609.769805172693 607.607565797226
"3237" 647.2 541.492278253883 628.456882412234 581.334990077026 618.279852121953
"3238" 647.4 512.219944718329 632.09774423574 553.478030717623 624.601960887374
"3239" 647.6 485.097446424934 634.525822281748 527.300025777021 631.701379600162
"3240" 647.8 458.306746789643 633.254919326462 500.54108331039 632.823861529079
"3241" 648 440.632458615065 619.822651260501 479.311493860437 634.0558368221
"3242" 648.2 419.131682168033 605.597359862562 457.275371677774 627.533862566196
"3243" 648.4 398.904790667173 590.950922808621 434.122223577392 615.321788161728
"3244" 648.6 383.306853030182 575.577590012928 413.953754931798 602.046943273801
"3245" 648.8 367.528956988467 556.55963205321 395.614994431098 585.097369249306
"3246" 649 352.719004413958 534.132147961455 376.902429073509 569.249595022523
"3247" 649.2 346.217097822403 517.571477529415 361.623002215697 549.9331949646
"3248" 649.4 340.379171138416 506.809561892686 356.165955176173 541.813756307403
"3249" 649.6 333.591452188446 488.260720009174 350.758863534277 524.848499908461
"3250" 649.8 328.987937474707 462.419241930103 341.396946957996 502.49336077821
"3251" 650 326.273626016192 437.265220264212 331.58655346834 477.95352758605
"3252" 650.2 325.653461890914 410.915217669417 327.601304348011 452.910475996864
"3253" 650.4 329.040603745177 383.929990800992 324.762940241797 426.338877861551
"3254" 650.6 334.131138309161 356.067032407332 326.500421103968 399.619488754993
"3255" 650.8 342.261508963461 329.90260349179 328.899063864701 371.142014045428
"3256" 651 351.862220104472 305.487600117803 337.523989033843 343.047993000231
"3257" 651.2 363.562574816486 277.680148069445 347.237749413458 315.100063057079
"3258" 651.4 379.178202764568 252.336556631931 358.556789826387 289.157156405866
"3259" 651.6 395.766927678212 227.766309640224 370.540781399507 265.389140530588
"3260" 651.8 417.244450260629 207.289083260688 385.088196078867 243.117771294831
"3261" 652 438.969278400733 190.521071733995 403.822613867409 219.124573549714
"3262" 652.2 461.051594871003 182.459811733389 421.90830915537 200.021885630978
"3263" 652.4 486.687334833103 176.118015048469 445.074767870809 185.586484115816
"3264" 652.6 511.464489565257 170.317823053328 473.605617877491 179.684092427683
"3265" 652.8 542.507490900195 163.894083824747 499.248779111689 172.10497953005
"3266" 653 571.325819025174 160.751931401742 526.065300510667 166.77513830719
"3267" 653.2 597.287891820957 166.075994624402 553.689635981022 159.187747072941
"3268" 653.4 621.168750766861 173.789063111725 580.749291256409 157.247134112719
"3269" 653.6 646.571618712145 178.566848372802 605.758870557953 169.862508910934
"3270" 653.8 672.192500372379 182.749982158872 631.96043142231 177.307625834095
"3271" 654 698.034503602052 185.575346872838 658.339819102582 181.680807716719
"3272" 654.2 726.631597404421 186.045982538041 686.460014025723 183.870291081982
"3273" 654.4 755.417840678747 186.892382883087 714.286838649123 185.442291019886
"3274" 654.6 782.316921566052 188.535539154393 741.486383768169 184.986624149359
"3275" 654.8 809.080243793921 195.652263252869 767.99723528382 187.923200954795
"3276" 655 836.149069059771 201.246734967489 792.035958941429 192.537470381432
"3277" 655.2 859.781986671361 205.428595079841 817.883491602993 195.000866058868
"3278" 655.4 881.819691170536 214.105111958108 844.437214332915 201.020780700603
"3279" 655.6 893.538902890897 229.162005797858 862.435997278205 206.047222330335
"3280" 655.8 903.432633306108 251.089169191446 879.534098487161 217.4572106598
"3281" 656 909.904126006013 273.254537887752 893.427003870429 235.910476224798
"3282" 656.2 916.405608688112 299.282692085595 904.850787714247 260.092237147689
"3283" 656.4 921.948046517067 326.657180549091 910.660229452691 285.306300318716
"3284" 656.6 924.765339774874 354.978523854033 920.491044737882 312.478522650774
"3285" 656.8 923.197246391776 377.906078321753 923.331973120556 339.068310395534
"3286" 657 915.293114732669 404.480097922108 924.006319994637 362.565175932374
"3287" 657.2 900.737327346071 429.70451184929 918.498867486655 388.097573689044
"3288" 657.4 887.273165436175 448.929935782257 911.088117179951 413.275738608807
"3289" 657.6 872.811427306507 470.164253560385 893.532005082325 436.370710146542
"3290" 657.8 854.006363646218 490.369424749042 879.48185157727 460.393551071277
"3291" 658 832.920062060147 513.099786882859 860.815073302889 482.470212000117
"3292" 658.2 808.230427656481 530.118895242605 843.760455284919 504.806703253209
"3293" 658.4 783.776569588997 544.743941602279 821.028235140637 522.997076284807
"3294" 658.6 755.993238412725 555.874854105195 799.000994099512 537.097597623998
"3295" 658.8 729.938005501253 564.192833673851 776.850284326165 549.282713388106
"3296" 659 702.755001500177 568.752622003105 750.122934444959 563.075579955886
"3297" 659.2 679.537596787407 570.89455811346 717.750001803243 566.993999008765
"3298" 659.4 650.606325483693 573.696892790463 691.082264228692 568.483762849891
"3299" 659.6 621.251141417493 572.686077133644 661.040558853274 574.55789122506
"3300" 659.8 593.211472646133 573.216452334625 633.044781602217 574.662292397268
"3301" 660 563.289814451514 570.981516463205 603.804986782493 574.38588131066
"3302" 660.2 531.425041162545 569.370817580164 574.014772598072 572.498485500854
"3303" 660.4 500.22380594991 564.99050577245 543.819600129866 571.771055908814
"3304" 660.6 468.22420271735 560.872847428594 514.497313450819 568.085937008509
"3305" 660.8 439.096820971856 550.570952744965 483.134974524327 563.713722897106
"3306" 661 414.920048893221 541.043056791384 451.039077958533 558.378603195904
"3307" 661.2 388.36076756274 526.604261007184 426.15427963833 546.863054785109
"3308" 661.4 361.353631883912 515.049668101993 398.924275768614 535.747278967613
"3309" 661.6 336.163542678921 498.031186823888 373.710345438321 521.426988608625
"3310" 661.8 318.299272867043 483.173481543253 346.870239838878 508.845947132239
"3311" 662 306.79544913916 461.760424551066 327.727920845037 494.447431266825
"3312" 662.2 300.001490079422 432.618156790817 310.94087999638 473.560825815273
"3313" 662.4 292.562768897163 404.43649109817 301.467910738492 446.051023074692
"3314" 662.6 292.870675308371 374.604040812031 293.933657232232 418.103490884127
"3315" 662.8 294.203457980843 347.386364701568 290.052315603716 388.41983103539
"3316" 663 297.409699872331 318.30789068232 293.719883186263 360.393613666351
"3317" 663.2 299.834673746876 288.038564584093 294.035389333355 331.613331544896
"3318" 663.4 304.60159991073 257.910169671356 296.986472558671 303.18450581939
"3319" 663.6 316.793746780543 234.838599851859 299.940676970072 273.143018794649
"3320" 663.8 339.193368254971 209.663627134524 312.935618210976 247.506012810018
"3321" 664 359.207548625638 187.911861666932 328.298475680269 222.988019031179
"3322" 664.2 382.141310412162 170.79654246594 347.52417476429 198.640754964892
"3323" 664.4 403.552486230712 155.146181356552 369.422036076806 179.342307576251
"3324" 664.6 427.812900691114 142.714992043182 390.918654770469 162.981285446376
"3325" 664.8 453.933751318595 129.240864024864 415.697108407457 149.685994941725
"3326" 665 480.498291895743 119.707659213222 440.539195269517 133.902405564368
"3327" 665.2 508.340873741465 112.977377755684 466.531675861969 124.732424416734
"3328" 665.4 535.756087239545 109.253115667028 490.484251380339 114.121169307783
"3329" 665.6 562.081384486082 108.898163406137 519.450313770221 112.66711003143
"3330" 665.8 589.230938904646 107.69747396221 546.884686340802 108.297670852996
"3331" 666 618.282762033777 106.968117895032 573.124697495969 108.018592571923
"3332" 666.2 645.44679014795 106.630613689351 599.728976585829 105.761449482344
"3333" 666.4 671.036230894345 106.662192475992 626.867596431761 108.435023177981
"3334" 666.6 698.488190923196 111.404597144419 654.691214058686 105.580512254061
"3335" 666.8 725.490219302045 117.644239759868 683.544798745189 107.277697369367
"3336" 667 751.661504240691 130.083173702225 710.504407403101 114.817187951708
"3337" 667.2 776.988987196266 140.877232707376 735.903894910929 124.755789195202
"3338" 667.4 801.708662734602 152.608225575496 761.533994676539 133.495354836587
"3339" 667.6 823.270053910031 165.694283394997 785.872306345329 146.23652110464
"3340" 667.8 847.238982278743 180.00355444739 809.841381202157 156.260706894412
"3341" 668 868.664841136393 199.695798366365 830.972902767976 170.625792096049
"3342" 668.2 887.413456208548 220.783159142375 857.544020950954 184.90155440615
"3343" 668.4 901.223988457511 241.231601629972 879.875999206902 209.197449274131
"3344" 668.6 910.227398906905 267.862453434031 891.781278093835 228.844075552944
"3345" 668.8 915.300821949019 295.012023691517 905.059218195191 256.472277049476
"3346" 669 916.404412301314 327.288121021872 915.929690826444 285.484110435325
"3347" 669.2 913.403245605234 356.7408184218 917.471216938673 315.704232414899
"3348" 669.4 905.592707869277 387.949222006623 915.237762717384 347.670137876815
"3349" 669.6 897.158016588544 419.425556911292 909.953165290507 378.350453400797
"3350" 669.8 887.44919601764 447.430133489149 900.703990915807 406.371607285344
"3351" 670 873.120622504396 474.794124786171 892.674748811826 433.610215134588
"3352" 670.2 858.241909100115 496.858423202789 880.037803514589 460.522755740289
"3353" 670.4 840.296923873188 517.111271416292 869.098656766809 488.309610113639
"3354" 670.6 818.832062194024 536.834437545645 846.649565895551 511.336252241221
"3355" 670.8 796.534279097452 557.054580375433 825.490621888876 530.392317679622
"3356" 671 770.844091953798 577.065447918275 807.320892520229 549.067567412139
"3357" 671.2 742.649084002743 591.473508706743 785.658548082396 565.836711701305
"3358" 671.4 716.495131619331 603.058350526365 759.372640274646 587.944051186567
"3359" 671.6 693.16554117881 612.444724842092 728.488463499549 600.257271261395
"3360" 671.8 664.835292776271 620.143074439241 702.393996629193 608.577797305699
"3361" 672 633.922446328132 628.10805038143 672.55166724736 619.599434253134
"3362" 672.2 603.311094158802 632.613531454965 642.691873050574 626.429877706869
"3363" 672.4 570.420702427878 633.267263444616 610.989888605093 632.118201638254
"3364" 672.6 539.920822326561 631.168380864491 579.240237704862 635.763161275547
"3365" 672.8 509.954529713499 620.293660099959 549.225094649379 631.856212730345
"3366" 673 480.042329397509 608.605121102782 517.942280080033 625.932383301163
"3367" 673.2 452.83076847118 593.535914855298 488.467127133343 613.028357382415
"3368" 673.4 424.898974641721 577.230297709156 461.812652161376 598.844296636834
"3369" 673.6 401.319782056066 557.384124755732 434.880167902408 584.038926214543
"3370" 673.8 380.109984623783 534.273483174755 409.524885321441 567.603648423881
"3371" 674 363.317020149632 509.320815185602 387.69243294532 540.765753966532
"3372" 674.2 351.21377756402 484.299508215496 371.207439075158 517.773531387033
"3373" 674.4 340.733995886501 453.901802218445 355.321250838559 492.535335665777
"3374" 674.6 332.248362049635 424.546864820732 342.817985787303 464.928799115509
"3375" 674.8 324.622108889274 391.827774758298 334.492480707576 433.592299801078
"3376" 675 326.702349698369 362.547395457851 324.352881631061 403.501932304954
"3377" 675.2 333.883815645335 331.661575788774 322.863407716548 372.816785938602
"3378" 675.4 346.890515590433 303.063625755006 330.581912263848 344.620029142626
"3379" 675.6 358.4928391543 273.554426069205 342.131917166541 313.078091500883
"3380" 675.8 370.707366311673 247.877948077816 352.685434339914 284.522238078608
"3381" 676 384.345824282462 219.368943880382 366.23037606615 256.798635309496
"3382" 676.2 404.071192173773 192.993221657714 378.532403890568 227.27685114883
"3383" 676.4 423.112802343856 170.442926240127 395.764414532303 202.646925750912
"3384" 676.6 443.522360716356 149.555252683131 415.471155973445 177.6914384719
"3385" 676.8 465.943835946227 125.857522727371 435.778389496589 154.859058083831
"3386" 677 489.587265266746 106.634756400485 456.277275113414 134.4954387483
"3387" 677.2 514.768912071613 90.6392293725877 477.135085027372 114.237885029091
"3388" 677.4 540.779479936787 75.0746895889188 500.952163962114 97.8583095278752
"3389" 677.6 566.143025959239 62.8983622275624 527.56596113469 81.0529660693939
"3390" 677.8 591.947273674587 54.9516294285011 553.768193376644 66.9223908262328
"3391" 678 621.51337836263 48.8725201746178 581.806125173925 58.0258670448954
"3392" 678.2 651.417263658927 47.7478519683131 609.131577210206 50.7556000392327
"3393" 678.4 681.849377601408 46.9480911764306 635.987461384534 50.1535217429148
"3394" 678.6 709.236905290588 51.3984278226488 665.35000431883 45.6642652131987
"3395" 678.8 735.426315008667 61.7585875436792 695.074946096272 47.135695076141
"3396" 679 760.561873937121 78.4679453600385 726.74904626569 57.8696786745294
"3397" 679.2 783.996575393903 96.9124573948617 753.01190311551 71.9122475797684
"3398" 679.4 805.035080313117 119.663798165367 777.242578962914 89.8329387160363
"3399" 679.6 824.965637172363 145.738948405567 798.971932023538 110.040564014871
"3400" 679.8 841.505673934818 171.037057920967 815.919154086363 132.001237337949
"3401" 680 854.797340503138 195.601657763115 833.843268385917 156.236935042942
"3402" 680.2 865.822958624026 222.461803118377 848.628589857018 183.803015566933
"3403" 680.4 873.791479716256 248.687266042085 861.53824249339 210.145060412797
"3404" 680.6 880.06717031979 283.376399670587 871.551582381844 241.503905959084
"3405" 680.8 884.203606924935 313.018852781106 877.660874365632 270.400964080839
"3406" 681 887.266063910053 342.127756512351 883.577954093374 302.562437717928
"3407" 681.2 885.980889201882 372.816535929602 887.315885047913 331.494093159456
"3408" 681.4 882.082513354248 405.129534650133 886.638283366468 360.315720730684
"3409" 681.6 872.246666894241 435.464152837264 884.743216248947 388.985484784819
"3410" 681.8 863.870799377781 461.270341381866 878.379027094146 422.284203046233
"3411" 682 850.261009227409 490.020366000936 868.642666897042 450.375182751148
"3412" 682.2 836.127536444152 516.771390668992 857.465755774554 478.540914113362
"3413" 682.4 820.679308583852 539.545678840018 843.574511736969 504.817015191221
"3414" 682.6 803.67761897782 565.942298908156 828.721201419326 530.556509568475
"3415" 682.8 782.198760381256 587.782996801562 811.46984892542 551.936272185407
"3416" 683 764.488771964311 609.638169467382 795.33031616971 576.80535061816
"3417" 683.2 744.776051434711 627.583097213455 773.904022007315 601.006536871008
"3418" 683.4 721.003357691342 644.48273821806 753.343685931602 619.74472512785
"3419" 683.6 696.464425422941 652.955259403323 733.017438958647 638.224494307565
"3420" 683.8 667.904104663342 652.186553651513 707.772203475087 650.608685422605
"3421" 684 638.913213192931 649.432405853476 680.224692770305 652.632203202912
"3422" 684.2 610.434961455851 640.992863030064 650.666869776863 652.06722346252
"3423" 684.4 584.344119518037 631.794844309239 621.119069462196 648.168946694535
"3424" 684.6 560.170852081854 616.461798051764 595.698023745779 637.210815761813
"3425" 684.8 534.918615330935 598.871995255306 569.980950730906 626.143075785296
"3426" 685 514.90287276596 577.883892241684 546.752053283714 606.745350657421
"3427" 685.2 498.20875966492 556.183622716583 524.324267014929 589.040835751765
"3428" 685.4 487.727787575251 529.395846691605 506.961850359875 568.528931440826
"3429" 685.6 478.68013385566 501.722087677801 492.013196196827 543.265296022067
"3430" 685.8 473.755922618087 475.006039040316 482.868805921661 520.263510198004
"3431" 686 471.81804493584 448.834986926138 474.275814377917 492.753851746581
"3432" 686.2 468.032046979708 422.753105012144 472.646421625777 464.163366937886
"3433" 686.4 464.344494455336 396.515123404932 469.244749345986 435.889982533036
"3434" 686.6 453.409462999399 368.940961358174 466.58923254382 411.660791024987
"3435" 686.8 445.673912049193 343.791945812074 457.140767452261 386.031467278445
"3436" 687 437.028492450281 315.71158495465 451.443317424367 357.041467035015
"3437" 687.2 428.737659606076 289.323456519504 440.692361717339 326.575878216154
"3438" 687.4 421.885929837437 260.056736540676 431.854125340741 299.324827875528
"3439" 687.6 416.02764145348 230.097360951574 423.481408129332 270.339741254505
"3440" 687.8 411.90355206172 199.053725020095 416.41390269959 243.205691846203
"3441" 688 408.70829277395 167.404975109613 415.085780626722 214.280308994027
"3442" 688.2 406.594274297556 139.287511199425 408.654394395477 182.111881823602
"3443" 688.4 407.178939682356 115.173085600105 405.709695838906 153.682531495365
"3444" 688.6 410.380827450171 111.139629040033 404.286134576866 148.082324243869
"3445" 688.8 410.345293645606 108.733055273337 404.792660323246 144.433859287559
"3446" 689 410.374121742675 108.869202883589 405.184616832529 144.658282026917
"3447" 689.2 410.86700774617 109.274183291347 406.112273929686 145.383941844084
"3448" 689.4 410.812507685008 108.940576518518 406.566941867707 145.191949212718
"3449" 689.6 411.720354007471 109.573946014376 407.247821685498 144.549448839376
"3450" 689.8 413.735201634982 110.569040639891 407.133795770474 144.109619280502
"3451" 690 418.215970785209 111.974215357026 407.526878671112 144.618130925567
"3452" 690.2 424.299026327841 110.770407513993 408.556865871921 142.847287789301
"3453" 690.4 430.70754188098 108.69281979846 408.885887058843 141.096446778452
"3454" 690.6 438.956928347139 105.932900699596 413.221242484773 135.301766448814
"3455" 690.8 447.550834345433 100.779506969783 418.517431760486 127.015012403172
"3456" 691 460.485777034347 94.1558210412412 428.411990435844 119.847786132229
"3457" 691.2 475.490309999078 86.0434060240562 442.219605095419 109.179067445605
"3458" 691.4 486.733787534072 81.1674750871963 453.291642995386 100.34049911045
"3459" 691.6 503.743300223285 75.4994119466153 467.487148379081 91.2512521207325
"3460" 691.8 521.048334079822 71.6739324210892 483.502974874196 83.4430184577049
"3461" 692 539.310159440698 67.4225705203175 501.923758320749 77.7271905098481
"3462" 692.2 559.513933970001 63.0196922090993 519.126573773752 73.1817251987715
"3463" 692.4 578.62849892186 59.332686258754 539.161678429268 67.3912950358916
"3464" 692.6 599.104427692279 56.1488252949567 558.609813715092 62.7068732838198
"3465" 692.8 621.503604894416 53.5581972119904 579.393663833585 59.9384569133115
"3466" 693 642.545535506279 52.0466626719545 600.874601861629 56.4903416576368
"3467" 693.2 663.621673163958 50.0975933855807 624.256080708479 53.9404578124807
"3468" 693.4 685.882024367478 47.1011400183028 644.780783881849 51.3394432345804
"3469" 693.6 705.731169769884 50.4837247404804 665.87429546629 50.3368493441567
"3470" 693.8 726.032892720899 58.212998358411 686.199098333638 49.6587843253289
"3471" 694 744.0378994455 67.1963000980779 707.768740081626 52.8294253067622
"3472" 694.2 765.798116632877 81.5902896976984 729.549798702787 60.3393585257265
"3473" 694.4 784.262958925104 93.6603225394596 747.780452763808 72.3410087140561
"3474" 694.6 805.830384969132 108.769877787588 770.079738539978 85.216981574082
"3475" 694.8 820.912942501072 124.263858857292 790.897335614594 97.9779913084191
"3476" 695 837.043112555984 145.112754347015 809.063859288093 112.014604303933
"3477" 695.2 848.07549453911 162.347341275747 824.600293659742 129.269116161907
"3478" 695.4 860.317700673182 185.07763736086 838.591956083694 149.292199873168
"3479" 695.6 869.453062893244 207.689026202156 852.837994753043 170.58928679762
"3480" 695.8 875.826870241331 231.227656849844 863.537803191445 193.048394813968
"3481" 696 886.295917607211 257.67809309642 872.798773341565 217.011758377434
"3482" 696.2 893.29501894328 283.47873278768 882.064936908598 239.94770364443
"3483" 696.4 899.436061023038 304.902321682281 889.201332797672 263.572759263087
"3484" 696.6 906.779563721977 326.36633517118 898.808122152912 288.183256410545
"3485" 696.8 915.280878019723 350.96870001621 903.358598692822 312.495448297788
"3486" 697 919.842698931297 376.958913797007 911.348510479566 338.545060025207
"3487" 697.2 921.210894773404 400.375382040376 917.06147358575 360.547814879564
"3488" 697.4 914.519784685176 423.741892573857 920.478810714364 384.395179911732
"3489" 697.6 901.241743665984 447.33230052563 917.923725086448 409.330590365296
"3490" 697.8 887.806000094091 469.413952723961 909.701495355216 431.080364345194
"3491" 698 872.142423244217 487.806934933268 898.892419369623 453.631683208034
"3492" 698.2 856.025984377193 505.281227114723 883.709167307606 474.041584146734
"3493" 698.4 839.891636969896 524.278310878994 867.047865240893 494.561028678968
"3494" 698.6 821.904549228883 540.539732127247 850.028821513755 512.464115202265
"3495" 698.8 802.374393996675 556.325622705629 833.101391109419 531.501720932472
"3496" 699 782.326871823662 571.998079131436 816.768304635013 545.846663802199
"3497" 699.2 760.85696242225 585.495847323694 795.521411955099 560.518078743366
"3498" 699.4 738.998317179735 596.857864718471 775.14649540854 576.967774758531
"3499" 699.6 715.486058941958 609.726663645602 751.658172039416 592.114421525309
"3500" 699.8 692.983966433282 619.964047156508 729.110066009727 603.006562414734
"3501" 700 669.055265895833 629.873611175221 706.471171997463 612.595218330659
"3502" 700.2 644.037366960875 641.038484092007 681.880560256363 625.116287095812
"3503" 700.4 618.325116753458 645.77055198737 655.179697062892 635.37332615091
"3504" 700.6 589.25142348971 652.214988462016 629.234744354638 645.85681209261
"3505" 700.8 561.048821780687 652.150720424516 603.482189439893 651.136742887257
"3506" 701 534.279839693674 653.69700558631 576.549108874263 653.260901559067
"3507" 701.2 508.532222946818 652.575192375159 546.873534778985 653.906103946186
"3508" 701.4 482.81947047339 645.079411146554 521.478088122091 654.451064012347
"3509" 701.6 461.022762788008 630.556999756688 498.441865055978 649.23254686713
"3510" 701.8 440.860904505101 611.69421828028 474.808667328487 640.013513412228
"3511" 702 427.186003143285 591.501239609586 453.493536218726 621.964915663928
"3512" 702.2 412.672512072653 569.528931289663 434.297088020171 604.474205507592
"3513" 702.4 401.397276159866 544.15362076714 419.333552321277 580.07167173048
"3514" 702.6 389.41976960228 517.370683301193 406.022178157891 556.976014899175
"3515" 702.8 383.71542598188 491.103474094994 395.78936404666 533.949505273714
"3516" 703 381.899845794606 466.743903547137 384.88769543608 508.864007572246
"3517" 703.2 381.344733737587 441.473358778837 382.549003783722 482.171615814807
"3518" 703.4 384.156856609109 415.466098368891 380.398741666687 455.734856998855
"3519" 703.6 389.588892615968 387.961208434755 382.871798785051 428.349105074924
"3520" 703.8 396.928504173548 361.251187027127 385.613389881001 400.806239055588
"3521" 704 406.506043065891 337.028931426533 392.889755309817 376.282146552966
"3522" 704.2 417.670961873645 312.516097427189 400.513245303766 349.608432633681
"3523" 704.4 432.619371937233 289.617124359536 410.91560783121 324.738089051498
"3524" 704.6 447.318032161258 268.733040676459 422.52578608303 301.302567890954
"3525" 704.8 463.196427885627 247.380855739563 437.018075635579 280.424117032449
"3526" 705 480.934319659475 230.981702026854 452.653271390286 259.994907289341
"3527" 705.2 502.143037627687 215.856463747049 468.974022695847 240.029363365888
"3528" 705.4 524.800614238634 201.230385200011 487.95980201531 223.458000784841
"3529" 705.6 549.215685047014 191.74839834932 507.476643712356 207.673824650828
"3530" 705.8 571.549931195585 186.021510911395 532.207269770441 199.340467158257
"3531" 706 595.345498497449 180.67024072516 555.940256511952 188.98572650281
"3532" 706.2 621.45968451188 181.049061344099 580.068994935097 183.953570857429
"3533" 706.4 645.082790592119 183.831804548735 602.672475795751 181.420443554394
"3534" 706.6 664.988867952674 188.603457169373 624.159460465055 182.469663216766
"3535" 706.8 683.810673428701 196.727491658159 647.830618560894 182.854261008754
"3536" 707 704.95264407586 207.725741909924 671.3070212714 189.587427161588
"3537" 707.2 726.086655760794 221.964602412661 691.897739229025 199.77320048908
"3538" 707.4 750.591305642142 235.173479726976 714.640349591251 212.643328838517
"3539" 707.6 772.652816320504 249.213908322542 736.184494505842 226.341060401459
"3540" 707.8 793.9597710808 266.794117304715 759.057489314844 239.88498550412
"3541" 708 806.430416771995 286.086335909849 781.402367090805 254.128025857578
"3542" 708.2 815.625755519409 310.049549514625 796.54031748023 273.664653141127
"3543" 708.4 825.307121685029 332.899736368169 809.663538382846 294.791818778355
"3544" 708.6 836.714806580225 358.235259267152 820.534183188452 319.197504324312
"3545" 708.8 845.183924285206 382.103928931411 831.452113233283 344.075827941087
"3546" 709 851.450183177402 408.297482089823 842.259384304518 369.86289423764
"3547" 709.2 853.577826889761 435.219106332698 850.89362593278 395.657260502344
"3548" 709.4 855.956059624889 461.922960193535 853.58237467924 421.605109403632
"3549" 709.6 857.809415773383 489.404588516438 856.109715446949 447.489171104475
"3550" 709.8 853.986336935931 514.452161506498 857.173349148004 473.340352352752
"3551" 710 846.774307060651 535.999314288538 856.156017019314 497.873068238011
"3552" 710.2 834.427251761647 559.544523100672 853.14170969521 521.156633208297
"3553" 710.4 816.279799857845 580.533320907648 841.01494066752 544.961453301616
"3554" 710.6 799.871214160599 600.811169565302 828.707397798011 566.734571196035
"3555" 710.8 784.083228972481 616.494594711207 811.21841817459 587.854494447875
"3556" 711 762.490984570772 626.505400775024 796.570871819092 605.103978617635
"3557" 711.2 740.902258728831 633.463688930013 778.573057846279 618.842574122847
"3558" 711.4 718.936770452674 640.858535025811 756.250398273552 629.759202797728
"3559" 711.6 693.288668006924 648.070787085727 733.307489866307 638.60517207916
"3560" 711.8 667.765524791431 653.461516752322 707.513553185711 644.831726540294
"3561" 712 639.461739344161 661.002100914556 681.398104444739 652.020573505737
"3562" 712.2 612.545867575875 665.259616052692 654.467909932669 658.567752409004
"3563" 712.4 585.93675766176 669.017579850792 626.25230675214 665.117095091568
"3564" 712.6 556.571784936997 662.621955844886 598.310603571959 667.703994993061
"3565" 712.8 529.308405369024 654.035122297535 571.052496694659 666.450151931473
"3566" 713 507.183982075402 642.829178930738 544.891149834035 658.788006911496
"3567" 713.2 484.396837611212 628.681291001738 522.631724310078 648.258314458848
"3568" 713.4 463.370787618712 617.178149664489 498.730453221641 638.343658855757
"3569" 713.6 441.563934072779 603.036741613416 475.820501414416 625.529819765716
"3570" 713.8 418.911140147269 586.51137933555 453.486467940278 609.664832370503
"3571" 714 394.625015635021 575.672818722006 430.844952004143 595.526765629907
"3572" 714.2 373.056576048714 561.796828448447 408.131861004916 582.603655862043
"3573" 714.4 358.289736847114 546.178375609473 389.182518568012 571.948353762132
"3574" 714.6 341.954728248248 525.347966122735 370.314093965567 558.119505747145
"3575" 714.8 331.762443407921 501.515666088807 353.482304408328 538.595326690183
"3576" 715 323.968941128236 479.221688803104 338.311978807834 517.837368993317
"3577" 715.2 318.748361146441 452.726553057929 328.421989181913 492.220455363491
"3578" 715.4 319.897950194424 425.440055447447 320.289720152014 466.982326335129
"3579" 715.6 323.447044846164 397.58335543475 319.494372239668 440.925250275201
"3580" 715.8 330.538105095586 370.553263318847 318.914580568965 414.497159529511
"3581" 716 340.142880561209 347.469212047064 326.499543237788 386.735146068645
"3582" 716.2 351.55949312457 321.825987889911 332.537511802959 357.835578180811
"3583" 716.4 369.677351727186 298.431693279435 346.191899257723 332.739082398147
"3584" 716.6 389.213186615953 275.651358450161 363.649292078132 303.703782314817
"3585" 716.8 413.342302817582 256.315211857421 381.304264723162 281.69326545007
"3586" 717 433.661684453948 236.180436100446 402.389719330452 263.456925649481
"3587" 717.2 457.442675580869 216.689690664489 423.137680269235 243.66271138367
"3588" 717.4 480.168864836486 198.234782488852 446.078890877112 225.450848620643
"3589" 717.6 503.757879607147 183.692584900584 467.955656667153 206.492296720208
"3590" 717.8 525.980999038808 166.592931003496 489.743603982209 190.108650739943
"3591" 718 548.74056403063 149.706459129759 513.536579376885 173.467953637232
"3592" 718.2 569.629928258398 134.258141974542 538.05647541748 157.499959582924
"3593" 718.4 595.40715609043 118.672831497162 560.708526141392 141.055597418875
"3594" 718.6 621.489923673192 109.356500467304 582.887181590425 127.286610984046
"3595" 718.8 646.778979000314 101.550942386135 604.824625716633 116.197069664674
"3596" 719 669.64430046107 96.7347045165135 629.899327305697 108.919488264035
"3597" 719.2 693.753393644967 91.1854418801396 654.786176309888 100.784981788862
"3598" 719.4 718.738106670918 84.8869594618061 680.103195960568 94.9922935609947
"3599" 719.6 746.298572787504 82.514123084658 704.543831375105 88.2431581654612
"3600" 719.8 769.167743838167 85.653079629727 729.673530833405 84.2567272729953
"3601" 720 792.130466368993 95.7302217568297 752.414354268873 84.7648059183344
"3602" 720.2 811.814945633259 112.895804707558 776.474216588014 90.6990707900888
"3603" 720.4 830.076065006134 133.759422108009 799.584019763715 101.997928288628
"3604" 720.6 844.667169397586 153.609684025153 818.357478265369 121.782596466406
"3605" 720.8 858.321227804554 176.099021830355 834.849049453396 141.252914755386
"3606" 721 871.109019948829 200.805281169963 849.57842125671 163.30925348779
"3607" 721.2 880.383496335331 223.343721868643 864.920811657181 185.420919075215
"3608" 721.4 889.114708851138 246.206813475236 875.168927950798 208.982724981594
"3609" 721.6 898.067564616467 270.506882997263 885.50637824905 231.895872406498
"3610" 721.8 904.117240522451 295.337718331978 895.653507649985 255.655282766765
"3611" 722 910.708868820298 321.309946345567 900.969081456111 280.846035626808
"3612" 722.2 913.556493540007 347.382383012568 908.007175971887 303.195248025612
"3613" 722.4 915.293492955849 369.231258903688 911.127927738285 327.052792409799
"3614" 722.6 918.240228325218 392.655545283065 914.33789223036 352.21379010539
"3615" 722.8 917.964347425899 419.252114676121 916.067717120808 377.81318486825
"3616" 723 912.350410232718 444.206932435578 918.753251711758 403.930429925327
"3617" 723.2 900.650205134267 470.149099160193 913.692684145918 430.266726946371
"3618" 723.4 882.07876336818 493.08413714917 905.929273492267 457.541494029701
"3619" 723.6 864.63936815525 512.295939612795 892.214938082363 480.624689117166
"3620" 723.8 843.932166328711 530.845781316522 876.521106932926 501.067091724698
"3621" 724 823.630135468147 547.371521693277 855.936534934671 519.889119809133
"3622" 724.2 805.241859653671 564.736608054966 838.976119740172 538.306812315539
"3623" 724.4 789.272579022065 578.707604468319 816.88958332475 553.258312604898
"3624" 724.6 769.58113121364 596.233807152266 799.113265210735 570.119291517275
"3625" 724.8 749.042187017607 614.221115653448 778.137482311776 587.66400457452
"3626" 725 724.653845188112 630.032354268537 758.815004591352 605.380298281643
"3627" 725.2 702.125347689989 645.382509913219 736.609799115946 621.766857206837
"3628" 725.4 676.706642143418 657.187560343049 713.97928066999 638.171424517163
"3629" 725.6 654.460526942816 660.972576757221 691.807035951911 651.380066540436
"3630" 725.8 629.29586989316 658.856959802429 669.119076341327 660.37299041692
"3631" 726 603.036081988693 650.774866265283 644.037516130688 661.99510382391
"3632" 726.2 577.050058022675 641.83665992265 617.406286803859 655.988966144307
"3633" 726.4 556.687201603944 632.493293061559 592.569317178842 648.087837388841
"3634" 726.6 532.320021330502 620.814729952006 568.018859850633 638.316586485211
"3635" 726.8 506.209862997872 610.181055686743 544.541376663252 627.664572868766
"3636" 727 481.167961302543 594.757905455186 519.228799889271 614.15495447274
"3637" 727.2 458.93182575691 580.106037748996 493.719613007202 602.994723966249
"3638" 727.4 436.983605594132 564.096053117149 470.619108376439 589.799270833407
"3639" 727.6 416.36157338201 547.390031919386 449.415934114281 575.046152880063
"3640" 727.8 395.21035869054 531.165409266093 428.643746092336 559.31862117751
"3641" 728 376.047470099805 514.776174820389 405.913702772783 541.530120233727
"3642" 728.2 353.838113038299 498.773179617186 387.089293081411 523.036946736172
"3643" 728.4 330.89365365235 480.552704184801 362.710044086086 506.743328089752
"3644" 728.6 310.610288345137 462.694437218375 342.643253740599 490.678681582152
"3645" 728.8 301.207193285059 439.39075115987 323.440735821273 474.740035988981
"3646" 729 302.376230289965 412.216615429381 308.393365946069 454.786846276878
"3647" 729.2 309.588215629708 386.382835681596 301.895835064254 430.265462537651
"3648" 729.4 321.649849212771 364.197843234219 306.668802464847 406.266171915465
"3649" 729.6 337.01028778307 344.399772575877 314.868008293568 377.51519861137
"3650" 729.8 356.470321479667 326.598016647602 327.147385539901 356.476733677111
"3651" 730 381.529335733595 313.466884393475 342.438574887711 338.210805401236
"3652" 730.2 405.962381985862 304.969471919101 365.141205532109 321.972358193912
"3653" 730.4 428.878908197801 299.078040936719 389.350618433617 311.004041091176
"3654" 730.6 443.928688006905 291.924384768422 407.774461257064 304.750809900123
"3655" 730.8 452.597186576627 276.719275232134 421.62357063446 300.965910472743
"3656" 731 461.561005401961 261.729569392569 437.235353824673 294.211743511288
"3657" 731.2 471.125690917429 241.857481211643 448.604894861486 278.226536719032
"3658" 731.4 478.067808439019 220.634821579845 460.72364812883 260.272243375502
"3659" 731.6 480.645709171237 200.311197112595 469.379191512934 238.194924743746
"3660" 731.8 480.015755177467 174.815254488249 477.111215853432 216.357811520476
"3661" 732 476.417949233524 154.170518816137 479.154506700256 193.260706597336
"3662" 732.2 472.309412965281 130.828368451232 477.410272789809 170.176682284307
"3663" 732.4 466.850687493567 105.421826718955 473.725344097418 146.435486921543
"3664" 732.6 462.355300877262 80.6040720420916 468.386444315837 122.123750274303
"3665" 732.8 462.072518052568 85.0543598095823 468.3626665754 120.788586466724
"3666" 733 461.20987523878 84.2045903630378 467.759727181572 119.71964254458
"3667" 733.2 461.714038084934 83.3781468115984 467.35935385016 119.242977792713
"3668" 733.4 465.829203968514 81.5701940346242 466.466083951491 118.218115103082
"3669" 733.6 470.757537377721 77.9751083267984 466.050908223958 114.733134866708
"3670" 733.8 478.850788300399 70.2310638228248 465.518813932773 109.982326773348
"3671" 734 484.92186499691 64.004801207993 468.746743054434 98.5217464297788
"3672" 734.2 494.891210251676 59.4363422414915 471.167605806529 88.1098814695809
"3673" 734.4 508.198426640677 54.0645263074947 475.605767961607 79.4386761825611
"3674" 734.6 519.395168478679 49.2832015368231 487.199223140123 69.85413277461
"3675" 734.8 534.30881163994 44.3146776072563 498.319619027231 63.0414832689297
"3676" 735 554.663251227143 40.2268955345979 516.519109853543 53.3578863450213
"3677" 735.2 575.40975734047 39.2812029624903 535.293332166774 46.8580247853732
"3678" 735.4 595.63383235979 39.2526072842875 554.163926166629 43.0366004220827
"3679" 735.6 613.048720182247 39.768058793127 571.850205547528 39.86362481299
"3680" 735.8 632.289626431506 43.2033592026166 592.966341716689 40.2846520998169
"3681" 736 657.417020589953 50.8705574116642 616.705247020567 42.0541160126742
"3682" 736.2 678.074773177615 57.131609614426 637.907889731825 45.1174039259454
"3683" 736.4 695.542225792914 62.9483940994417 655.887193109308 49.1014004696601
"3684" 736.6 716.273007171327 71.4643942844441 678.651389541416 55.5742102059978
"3685" 736.8 735.488958836622 80.8075758754921 699.423612040654 64.4141111414236
"3686" 737 759.371278900046 94.1344253125356 723.174218654491 74.540943532443
"3687" 737.2 775.041781157479 104.426246603826 741.607019761523 83.8276759105679
"3688" 737.4 794.053768926294 120.046099455829 761.078665906438 93.8511222626576
"3689" 737.6 809.499874960763 137.791738638637 780.555945371501 106.043502586831
"3690" 737.8 822.177261145223 158.680795603997 797.520730076066 124.465558615885
"3691" 738 835.003698708697 177.130159218637 811.741752144567 141.643077514469
"3692" 738.2 844.152778107604 196.260871002682 824.796742075772 159.418754413349
"3693" 738.4 852.356969481772 217.450670116172 835.986964920488 180.425604514462
"3694" 738.6 860.515855073687 239.836664204508 845.738046867871 199.913401907951
"3695" 738.8 869.940949535739 259.251471933055 854.722091879876 220.327079426345
"3696" 739 879.211332962993 281.124174984502 863.2682164507 241.801155310415
"3697" 739.2 885.152915177083 300.577779310441 871.985627966665 262.546937019559
"3698" 739.4 887.795798436937 324.76311805661 881.451343380458 284.375972012304
"3699" 739.6 890.046048477753 349.626167910223 885.790416203965 307.610002648408
"3700" 739.8 891.451937327841 371.758543004679 888.955305583459 331.012617025968
"3701" 740 890.112451668754 396.800347737432 892.916366311639 353.061846226712
"3702" 740.2 888.663621312305 418.036298378595 892.039097890543 377.043195343233
"3703" 740.4 888.89473103283 441.737432434114 890.55797078521 399.981483157806
"3704" 740.6 888.912672032016 463.813789613594 888.052255112738 424.584817637579
"3705" 740.8 888.775828502357 483.509798737407 888.010560105216 445.038091324535
"3706" 741 882.253970721129 496.464874192748 887.519578512179 456.876407839273
"3707" 741.2 873.247971995808 513.130722033518 885.607005995417 473.487212398876
"3708" 741.4 860.033568713287 527.961838673431 880.965260450073 492.413953512086
"3709" 741.6 844.788879248921 542.849980785922 870.962951055972 512.165461868914
"3710" 741.8 827.557272724563 555.784897729635 856.324501666948 528.622313319813
"3711" 742 808.24933253627 571.067833573476 841.063723122798 544.529406098824
"3712" 742.2 789.034066557112 582.115938627816 823.221521080852 561.497219934209
"3713" 742.4 765.958792213538 591.903091238145 800.823537849446 574.280378362346
"3714" 742.6 741.745764308281 602.732967630243 780.009655755488 587.235802105233
"3715" 742.8 718.57313394579 610.483084244875 756.653575611882 597.350946910666
"3716" 743 695.486857476884 616.026710299388 732.737193650955 604.633287644149
"3717" 743.2 669.157041917207 625.707202199417 711.233160751359 614.033038067142
"3718" 743.4 643.827177976758 631.430957658098 683.944508947002 621.676590982004
"3719" 743.6 619.407387676909 634.229588233487 657.229846457014 629.39232527569
"3720" 743.8 591.615994875057 637.958205860569 631.488308287807 634.209951327879
"3721" 744 563.90133284116 638.645399694263 603.985348132404 636.972565568184
"3722" 744.2 535.30120432238 641.340450743173 578.008462606469 638.839556908404
"3723" 744.4 506.042369521581 638.514978528369 549.840193284576 642.293462201052
"3724" 744.6 479.247902705372 635.204663006806 522.418518020033 641.457450184294
"3725" 744.8 454.237732583105 629.2887132944 492.931223800684 638.97011907606
"3726" 745 432.962542851172 618.266505301573 469.117553489389 635.073034492885
"3727" 745.2 410.673201098542 603.712668112935 446.452697897711 625.241060689463
"3728" 745.4 389.231724047351 583.741723053138 423.495491296883 610.085695461014
"3729" 745.6 369.666868557926 562.822391240546 399.752353010812 593.469568126163
"3730" 745.8 356.555143018691 539.772057815366 380.392928493918 574.83492186275
"3731" 746 346.050188256792 517.55687293207 364.282066581186 551.732553569688
"3732" 746.2 339.720210486768 493.405242124416 352.093996760107 530.917357509581
"3733" 746.4 335.249985015848 466.19206630175 342.266974543924 508.651400737636
"3734" 746.6 328.346289816186 441.106642988761 337.318748818306 483.527576582694
"3735" 746.8 322.077866039653 417.341585788065 330.564720798993 458.253500535565
"3736" 747 317.661547424129 392.434294278661 325.039710874284 433.211830370842
"3737" 747.2 311.305116006687 365.643394196997 317.867082801949 406.65763635256
"3738" 747.4 308.417299299413 337.433103693132 315.58048121265 380.348720335863
"3739" 747.6 303.443939495592 311.222037974578 311.386242435769 354.181308505742
"3740" 747.8 300.521348644997 285.724760777009 307.078900738182 327.405588544094
"3741" 748 301.770277340262 260.20454314644 299.751180966993 302.115460103388
"3742" 748.2 311.005512041204 239.101017944887 299.506295007149 277.498345256375
"3743" 748.4 325.129791155831 219.445966612294 304.151168995827 253.214997685587
"3744" 748.6 341.447454543469 197.382058711874 317.233724284867 230.760858964075
"3745" 748.8 356.980007573668 176.262277762356 330.435820460869 210.57361183688
"3746" 749 374.114477673972 157.621842843045 345.253484749313 188.440454959197
"3747" 749.2 392.427235466646 140.816031238326 363.532732922215 170.134799432184
"3748" 749.4 412.443726189618 122.774532531389 380.746603552281 150.086314073479
"3749" 749.6 436.255519790891 108.263407338454 400.711856794277 133.914394298188
"3750" 749.8 454.401534449499 96.0584615664514 419.009257321099 116.751298015171
"3751" 750 475.066330896907 81.2298477402076 441.874840161363 103.872245342845
"3752" 750.2 499.295066909979 69.7498287756399 463.484048625726 88.8034340439998
"3753" 750.4 523.946086443723 58.4889088848606 486.238233762209 75.8819213606993
"3754" 750.6 547.840908008664 49.4726127051706 508.228048960707 65.257921887307
"3755" 750.8 569.131849514941 40.2570511065605 531.166477552538 55.9951075997486
"3756" 751 589.36645787235 35.8542060487359 551.527087373991 47.8963634338531
"3757" 751.2 613.832240589779 36.8160414754419 571.275062247734 39.8971908172958
"3758" 751.4 636.705543222649 43.3927522119916 595.347031226428 36.3268843854386
"3759" 751.6 657.284457694461 50.5550921777317 618.317844682039 39.7179142197658
"3760" 751.8 679.634782948916 60.7836913531427 641.893559794299 44.0454877304469
"3761" 752 702.098627757094 73.1779746176086 665.094875381728 53.6479312769535
"3762" 752.2 721.43622634032 87.3352733803781 684.222102361246 63.4275637576634
"3763" 752.4 739.049544901184 99.1735031093353 707.235895739966 71.9789556737174
"3764" 752.6 757.624623971879 110.430180807117 724.297094790699 86.7566458741011
"3765" 752.8 777.087987557375 122.226951130592 741.137928866294 100.632959599321
"3766" 753 796.488374201671 134.755294685482 761.905730022565 113.464088942547
"3767" 753.2 819.340852963766 144.241323957054 783.176633435422 125.614896775399
"3768" 753.4 843.375550899917 151.695306761945 802.895285713393 136.122554303454
"3769" 753.6 856.24007930282 160.824648843624 821.374444948137 142.489698413869
"3770" 753.8 870.84971772484 175.132661454844 838.09483533142 150.073076379193
"3771" 754 882.81569110978 193.259305630356 855.009381632293 160.612790148214
"3772" 754.2 894.656375037478 212.67231613197 869.816444920321 178.400093121261
"3773" 754.4 902.349874060586 230.143837897001 882.865436649611 195.32329310848
"3774" 754.6 909.593946792135 252.030244578455 894.865407678798 213.190825445936
"3775" 754.8 913.860863893856 274.388291330974 903.49282464328 235.826661954027
"3776" 755 917.138853033744 298.603352781477 910.233224097757 259.448571461556
"3777" 755.2 921.232549767135 324.640446055767 915.69485209118 280.330532115331
"3778" 755.4 922.202686320256 350.396430300368 918.533034448122 303.666910033526
"3779" 755.6 923.4373977484 372.730195351421 920.656983466819 328.4050878889
"3780" 755.8 922.874224981424 393.798059986683 921.406779948562 353.638542469786
"3781" 756 919.507538463179 416.090846417206 923.718888744273 376.931789258644
"3782" 756.2 911.557974694798 440.724444513331 922.106208871251 400.359526327671
"3783" 756.4 901.868244430614 464.524660065147 915.260842978961 423.153345879622
"3784" 756.6 892.244022873291 487.031974916842 908.628033326724 446.111406253839
"3785" 756.8 878.409099485664 504.261836054384 899.968837061436 470.234770428443
"3786" 757 862.389066537711 520.470489479242 888.90482214042 492.843261847767
"3787" 757.2 844.062186924405 540.708274494182 872.754356310604 512.077977247084
"3788" 757.4 825.698142857871 558.528971059729 855.830279035805 529.309519761914
"3789" 757.6 809.175631560633 576.3675951427 839.058852153768 545.341738073518
"3790" 757.8 791.55971126237 595.046663908194 822.041154688346 564.493879048754
"3791" 758 772.832101503349 611.116367058755 804.425381120808 584.996452176246
"3792" 758.2 751.63759854058 626.577142663628 782.659844144092 601.990419549532
"3793" 758.4 728.547542823498 639.874646286996 763.862862834915 617.743020694894
"3794" 758.6 703.233039287153 647.7075453448 741.11039106177 633.835506906319
"3795" 758.8 678.075047982811 654.52947731381 715.957841319127 645.321649429994
"3796" 759 649.956054207429 656.4778723305 689.863026922097 650.959065837603
"3797" 759.2 620.816586575297 659.541690689566 664.685221139366 655.655449655879
"3798" 759.4 591.220432538402 655.597717324148 638.349116825987 656.796071304856
"3799" 759.6 565.48835702066 653.557753814202 611.239024634379 658.291404886555
"3800" 759.8 539.829957026814 651.569799460554 582.702910857181 654.603638326967
"3801" 760 514.030275729427 645.403782096131 551.581406140759 654.122242894159
"3802" 760.2 489.603171189547 636.175093320186 527.407184318084 648.822953019143
"3803" 760.4 466.666289304091 620.687439185806 504.027180005866 642.1087903894
"3804" 760.6 443.487515795226 602.884099588961 480.282630863355 628.921237404317
"3805" 760.8 424.629226987797 585.362693458634 455.508656753731 614.22063231967
"3806" 761 403.590489169341 566.986338418994 435.153620024471 594.305514343822
"3807" 761.2 381.382021614525 548.877015923828 412.125794021683 576.423997826624
"3808" 761.4 362.977693533934 527.160881477755 390.202441117778 557.46028412572
"3809" 761.6 346.572315075648 502.022827340944 370.471839570122 537.169695060146
"3810" 761.8 335.548359967155 476.421642627149 352.531786372195 514.853512686051
"3811" 762 322.91446316611 450.837899787786 339.321738754026 488.319354872959
"3812" 762.2 313.538896677784 421.943874853668 326.827248508588 462.71299001452
"3813" 762.4 305.066229413635 393.240564719101 315.448425655443 435.434914110495
"3814" 762.6 301.472100640571 366.551077760882 307.304752954469 407.33670639406
"3815" 762.8 299.052559671962 338.745985403197 301.334420785709 379.303576776603
"3816" 763 298.942421571769 308.356493547739 298.37443568082 350.102943970926
"3817" 763.2 300.313377297609 280.156374357962 297.007526720987 321.677526192842
"3818" 763.4 303.789822851306 252.600128399902 298.761591681506 295.44268697747
"3819" 763.6 315.065681837033 226.871622398144 300.084150802152 268.11372235707
"3820" 763.8 329.931222360832 204.430056152854 307.025070734678 240.473719983873
"3821" 764 348.467668024505 184.904281121672 322.518469982687 217.424886556502
"3822" 764.2 368.560008789827 167.432966508755 340.003522352356 198.077442351169
"3823" 764.4 394.197652575025 151.61093366698 358.674623280914 176.804702263847
"3824" 764.6 420.139620217996 137.780990613556 381.819375950541 159.895867766011
"3825" 764.8 443.88679355982 128.201331062482 403.337956372377 143.544515308586
"3826" 765 467.017878730571 122.234579001602 427.839210813412 134.845009676831
"3827" 765.2 492.04164297776 116.768655930464 450.694449244766 125.472309213701
"3828" 765.4 517.183040341741 111.943750522742 476.015669612638 119.840034442462
"3829" 765.6 541.812142592907 110.977226826974 500.374998014397 113.79790898231
"3830" 765.8 566.87291042577 108.337775640178 527.013113777524 111.039168100831
"3831" 766 588.56485957357 113.589667318462 549.597961741764 109.088684712568
"3832" 766.2 608.615542061175 125.768132435727 569.37844294112 108.743719888092
"3833" 766.4 625.448233605835 139.004818485071 589.390043597804 114.391133661361
"3834" 766.6 641.260819601839 153.404089187737 608.878051436237 125.926129786007
"3835" 766.8 657.269760102676 167.239091593564 627.357382559549 137.985692795823
"3836" 767 672.059975354355 183.436814423269 642.922415019689 152.162006384681
"3837" 767.2 684.943521272202 201.026316811954 660.46335313179 167.95336912396
"3838" 767.4 696.284270988675 219.830875068387 672.261004413333 185.495018122831
"3839" 767.6 709.061828258034 241.727328618564 685.922091821185 203.727218323285
"3840" 767.8 712.829175169108 264.663307173908 700.080477986562 220.139279158731
"3841" 768 710.918981825842 285.484907359029 713.000151362863 241.080295302902
"3842" 768.2 705.570218405993 300.28862865875 715.590334840416 262.424678763629
"3843" 768.4 697.623233657995 318.021582408637 711.467517433822 281.226443304342
"3844" 768.6 685.101425733279 339.098314751728 703.981931809264 301.972649926855
"3845" 768.8 668.33777858948 356.520822666687 695.509547780083 325.377589731313
"3846" 769 646.934624384177 369.492749464196 679.144620023616 346.067364895274
"3847" 769.2 626.294727189487 380.631159654598 661.438922426735 359.795350363035
"3848" 769.4 602.540932904603 388.300805215548 641.199400134538 374.143034359432
"3849" 769.6 580.665607687785 387.974728772714 621.904907586445 383.12339680294
"3850" 769.8 559.491802474026 385.941329726342 599.228605199277 387.536166414683
"3851" 770 540.260122360252 382.049438885379 581.010493348387 386.41726999974
"3852" 770.2 521.183479438354 375.736297390867 559.470139566678 387.059150223721
"3853" 770.4 499.708427998599 367.193727462577 539.988929289715 381.981088350756
"3854" 770.6 480.182867806353 356.460443554187 517.620993230292 375.3198152862
"3855" 770.8 463.663470492854 339.465119377809 499.050730086527 366.373145743251
"3856" 771 452.400552884543 323.156442939069 477.633869372007 355.325013165938
"3857" 771.2 444.272029953614 304.798493213546 462.904460068455 338.557358700091
"3858" 771.4 436.058538266958 281.656330507135 450.929168513646 320.372731723934
"3859" 771.6 429.487442592291 257.442959805613 439.342999929551 297.194036471748
"3860" 771.8 429.74185824635 231.348474236248 433.362589872255 273.461169015791
"3861" 772 436.116110148026 208.025373569934 428.682703131888 248.748851593029
"3862" 772.2 445.601450855839 187.014516376456 432.857980179864 224.828588276
"3863" 772.4 463.668108788199 172.749194378578 437.615928666539 204.257768947698
"3864" 772.6 480.055940529333 166.690871392866 446.154327001926 184.87767631199
"3865" 772.8 495.886864736899 161.97922409418 459.093158717842 175.840507344901
"3866" 773 517.865964214849 158.633932631513 475.162633681893 167.546291376269
"3867" 773.2 533.905527341122 155.333134590563 494.312640539886 160.958638802718
"3868" 773.4 548.810789547153 144.537244512029 512.173770198588 158.12371171566
"3869" 773.6 564.668280670421 127.577830894368 529.392596106795 153.150683125663
"3870" 773.8 573.236046326573 112.374197015125 546.827750719306 143.701897302125
"3871" 774 578.523117209354 96.4645404698366 559.794885754888 128.920275757037
"3872" 774.2 582.066686000709 76.9692417525353 569.540473635922 113.623145661629
"3873" 774.4 584.891440402676 53.8861739261796 576.336888869509 93.9260997836494
"3874" 774.6 585.182833358041 42.0513115437792 580.037609325169 79.4818259305687
"3875" 774.8 584.138504592032 42.8916056369819 580.430705275001 78.9630325379764
"3876" 775 584.484120017322 47.8135300846103 580.673307177248 82.7506696679796
"3877" 775.2 588.721133680947 50.27886627936 581.838635294469 82.4214085049878
"3878" 775.4 596.651139164946 50.8494474276973 581.846778817816 81.9824843291239
"3879" 775.6 604.969430128733 44.264559195081 582.811113385593 79.6420106784147
"3880" 775.8 619.049296801626 37.503654040325 586.607369472828 69.0483540914526
"3881" 776 630.605228711936 38.7126144446159 597.519891322973 54.3081307558273
"3882" 776.2 646.867009092261 39.8470636333049 610.086598492473 45.7458134797609
"3883" 776.4 667.088944167619 40.9335095276454 628.122361000615 42.7413938776747
"3884" 776.6 687.818739181929 43.6880631233857 648.04455802706 41.3488037554052
"3885" 776.8 706.724161911206 50.5324404513992 668.374385637682 41.7228366708002
"3886" 777 728.833265041746 61.1717059446347 690.006854637007 45.0700717277247
"3887" 777.2 748.013911955942 72.0189813721448 712.333931379483 54.7137992073344
"3888" 777.4 770.121161812397 84.9096599961369 732.983354051968 63.6636549180798
"3889" 777.6 789.12422208524 97.5871832841626 753.328451598174 73.2848057558068
"3890" 777.8 806.153517905993 112.852256131176 774.346355647712 87.1982403422507
"3891" 778 821.922269482243 130.438775949181 793.750229511456 101.687426659161
"3892" 778.2 839.871395654279 149.397178721578 810.353535864441 117.610531462745
"3893" 778.4 854.244918622337 168.630510033697 826.331544125813 136.103395572571
"3894" 778.6 869.022850902388 187.123193562926 843.338901851003 153.468097189014
"3895" 778.8 882.535182224866 206.612644803537 858.917483963827 173.422656947591
"3896" 779 894.948732299664 229.358352430164 874.664592513054 193.384277023397
"3897" 779.2 904.425757090659 250.664237935774 887.293682968352 215.241896160121
"3898" 779.4 911.324306126003 276.468804666172 900.377256315509 237.904165443173
"3899" 779.6 916.894113515868 300.072576249632 908.025678654315 262.310524838503
"3900" 779.8 924.69507479825 325.778605834314 913.184771825229 285.518687712904
"3901" 780 925.287783414943 342.69841565922 918.354715525726 304.461199733595
"3902" 780.2 922.843821879042 368.130782640145 923.691252068031 324.982514651049
"3903" 780.4 921.702451045689 390.325224318741 923.621929265161 347.307213843262
"3904" 780.6 920.461342351476 409.062881286196 921.388255551437 371.005664213511
"3905" 780.8 914.878507332024 430.498267706764 921.30163017736 390.880622030463
"3906" 781 904.894932623121 452.298004294893 917.163403093583 414.119692190418
"3907" 781.2 894.007704258335 473.388306280258 911.4350089752 437.730618332559
"3908" 781.4 883.581015850489 497.733457958942 901.612134498663 460.783937682435
"3909" 781.6 875.171933846469 517.363398298275 891.256367272288 482.140357765975
"3910" 781.8 864.367985112819 536.212904905393 883.083461361183 501.462112760649
"3911" 782 849.939239841192 557.263615962691 871.194032030984 523.12340436085
"3912" 782.2 834.311678562213 577.830429254993 858.24056305674 544.987223507132
"3913" 782.4 813.907493400375 591.293862724462 842.800412484087 563.87082016836
"3914" 782.6 792.372282302754 607.32881383386 824.005073288403 581.451224002613
"3915" 782.8 766.940241880693 621.214175594634 805.289300611174 598.323837785028
"3916" 783 745.849800459859 635.542962171547 782.159331894406 612.830693826731
"3917" 783.2 723.424290748477 646.591177651615 759.147926529278 629.252000915129
"3918" 783.4 699.13912740472 653.840322266721 736.166937641656 640.603539401618
"3919" 783.6 673.737041599263 658.563937111233 714.183396272715 651.050629879696
"3920" 783.8 648.472791839849 657.511051425236 690.013710883772 656.062999351578
"3921" 784 622.911116907528 655.844630844928 665.172319626368 659.063411010669
"3922" 784.2 597.789214954652 653.845112181354 639.026700869625 656.347723456094
"3923" 784.4 571.588273291939 648.651517292679 613.458092041797 656.660869835066
"3924" 784.6 546.477093056088 642.950919527934 586.928316821337 652.717109150364
"3925" 784.8 522.31234147203 630.213222886152 562.047052607478 648.112985999248
"3926" 785 501.002203473928 617.193274504693 538.369458889435 638.440704590792
"3927" 785.2 477.496502870711 607.040277685886 514.164684248568 623.896779782491
"3928" 785.4 454.925786350963 597.344814872279 491.639485104527 612.945238515233
"3929" 785.6 430.527532427187 590.210875743581 467.065814797943 603.555643427724
"3930" 785.8 404.42857410017 586.016984662034 443.771349254443 594.8316875031
"3931" 786 384.640469277116 574.783295739497 422.766673291388 588.665103921994
"3932" 786.2 366.626373761582 557.640613857672 399.956624448346 583.592924596165
"3933" 786.4 351.00279876637 539.293313824845 381.727288178691 569.46079554343
"3934" 786.6 338.913752837108 518.756812090997 362.577562142903 553.26247377431
"3935" 786.8 327.628230670683 496.431941728104 346.04308054728 532.193545285096
"3936" 787 321.08152915745 471.612797969618 335.583658950363 511.164906277283
"3937" 787.2 318.132935674593 446.463775772296 325.216966519267 488.377862099427
"3938" 787.4 316.474377106668 421.342639747518 320.701165663466 461.929099107122
"3939" 787.6 316.933605326055 394.431380365078 317.529682751629 436.804382914822
"3940" 787.8 316.937853254942 371.473871227628 316.295686845385 410.792092739063
"3941" 788 322.426583707054 348.996663902667 315.770547825405 387.029063967439
"3942" 788.2 336.191905903225 326.111293874002 318.64211249187 362.906133058016
"3943" 788.4 349.096180106113 301.160639064295 329.398332392275 340.945343751064
"3944" 788.6 357.38351071992 281.742164732626 338.543542506535 318.7802085441
"3945" 788.8 360.215364440042 261.030543929512 349.451045514857 298.995607071659
"3946" 789 357.662413371396 242.191601681431 356.780674784657 282.865593723887
"3947" 789.2 350.071116388826 221.164571314201 358.096435866902 259.574685363282
"3948" 789.4 340.010580734158 201.127822542603 353.394265057054 240.219529570291
"3949" 789.6 340.92076117801 189.801272257143 349.916100262808 225.665394721128
"3950" 789.8 349.75825641052 174.492830254102 346.88392310794 215.081149956329
"3951" 790 362.540221883393 160.570377023662 345.401418649852 196.965956713957
"3952" 790.2 380.672397385277 150.231974793726 352.061288872767 176.835963146602
"3953" 790.4 402.629340139822 143.016372988423 366.987886894278 161.067511637497
"3954" 790.6 425.341784821298 140.146544501027 384.37365789319 149.25975501718
"3955" 790.8 448.065320418859 144.186411245519 407.440405475745 143.261455257484
"3956" 791 470.102196411487 152.176724324349 428.256020667897 141.737291783669
"3957" 791.2 488.87789047849 157.086432423702 448.953129411404 148.1978074699
"3958" 791.4 505.827376104581 162.544435740895 468.03227804907 153.192652758597
"3959" 791.6 524.619104240822 170.992365884313 487.164853035292 157.585199161679
"3960" 791.8 541.757853292242 182.552095182687 506.142975828679 164.523972229014
"3961" 792 553.108268249584 197.185520616339 523.614912182058 170.597727761399
"3962" 792.2 562.312787368777 214.849819269977 538.845100334169 181.719139455786
"3963" 792.4 563.301808395619 233.338336624942 548.722303188425 193.811185752564
"3964" 792.6 562.147748623192 249.960749443457 552.869509029753 208.757872896874
"3965" 792.8 559.80950187609 267.866372277499 558.098889104346 228.667921825456
"3966" 793 557.40607150619 286.43583613146 558.737464855299 247.335203763368
"3967" 793.2 555.428768085789 308.257863159546 558.426317166915 266.409661155989
"3968" 793.4 554.821531267458 331.965265185332 557.647378880032 291.263105709241
"3969" 793.6 553.659770046187 356.218206236418 556.726632355589 316.24333992388
"3970" 793.8 551.135905636651 379.448629287833 554.231529933697 339.369736102386
"3971" 794 550.307917973228 405.265480278346 553.393291575372 360.008996284647
"3972" 794.2 551.976319243624 428.53896723127 552.174441282255 383.712986343503
"3973" 794.4 555.198731070948 447.205788527099 552.665676082066 405.684205600753
"3974" 794.6 560.601259732147 468.817722949273 553.673349680115 429.182672235635
"3975" 794.8 570.629492046996 490.596617928532 557.24456134115 453.224367163479
"3976" 795 580.887219770841 515.726970253833 566.673089921636 477.257328292173
"3977" 795.2 585.885440962002 540.312479129927 575.873503194993 501.534509794831
"3978" 795.4 588.205461575407 566.955785909444 585.400131788879 526.692664407671
"3979" 795.6 582.906415858388 592.988707429355 587.811553823072 554.115341933734
"3980" 795.8 578.368788311107 619.759869951445 587.176277939171 579.45070854774
"3981" 796 571.2821093604 644.035222406195 580.984096553727 604.909075231766
"3982" 796.2 570.481224576831 654.645053851629 579.419293144472 619.772474153313
"3983" 796.4 574.406497414143 653.150944963761 579.424724839565 618.086151506097
"3984" 796.6 576.389380029083 652.935804391917 579.555308435496 616.981682208685
"3985" 796.8 578.732688558008 650.248461686691 579.566791810407 615.786120439563
"3986" 797 582.184673274067 649.387811958728 579.103597304953 616.06905570025
"3987" 797.2 585.735388013918 648.071544385929 579.177252897648 616.106578752709
"3988" 797.4 589.936113001889 646.695704685818 579.552471273948 617.097992937799
"3989" 797.6 596.434594761511 644.122076445465 580.170058710156 617.615649197707
"3990" 797.8 600.693073052219 642.164458195345 580.994510091482 618.873974143692
"3991" 798 602.781448567371 639.598461897624 581.556336553921 619.03005031664
"3992" 798.2 612.374193083739 638.624345706814 583.913369635781 621.874699124037
"3993" 798.4 619.965989829275 638.282615715737 587.649096857932 625.13114662587
"3994" 798.6 631.053915736874 639.608672476955 594.545946118887 628.076175528309
"3995" 798.8 642.461841501917 645.291121117231 604.773172074877 630.89296162294
"3996" 799 652.699015513965 647.294694440746 614.927299386812 634.029376016271
"3997" 799.2 659.826265764651 647.635908424843 622.840847840938 636.855266099533
"3998" 799.4 661.883412652638 643.847375310468 624.518052609951 637.559384401041
"3999" 799.6 662.154494384107 638.568556801277 625.1801911702 637.187210885111
"4000" 799.8 668.973987513226 632.829586178352 630.507410688029 638.342029435507
"4001" 800 678.952057324339 625.685110837696 642.289782904994 637.433122771285
"4002" 800.2 692.335390301589 617.563710021701 655.016698619824 634.405081978279
"4003" 800.4 709.098226108747 610.315090313139 671.3741112101 625.893344869769
"4004" 800.6 726.787678404076 606.680231696013 687.731554244453 617.206151873885
"4005" 800.8 745.705573486586 604.367754489143 705.283359619221 610.225955252699
"4006" 801 763.898008999679 606.266634381424 723.239401371841 604.861595417145
"4007" 801.2 778.573854636515 610.026985118878 739.151535639195 603.65868164877
"4008" 801.4 780.444371124115 602.667644350261 744.19632715597 604.670717209557
"4009" 801.6 789.537958057041 595.853377980736 751.720099073374 604.069792444582
"4010" 801.8 802.066293070811 587.357681370797 764.267517409351 605.129453780797
"4011" 802 811.897657695874 579.693215728467 780.467637032225 599.871387808563
"4012" 802.2 827.400251695161 569.318988030913 792.848504533925 590.600980502264
"4013" 802.4 836.342741337137 559.317802006025 805.17762134774 581.321075972911
"4014" 802.6 845.320702794162 546.318294431817 814.325761031756 573.812770398039
"4015" 802.8 855.973207174868 533.608345601873 827.782623377431 563.059180894838
"4016" 803 862.985375085618 521.082040906464 838.1262487105 551.031149861763
"4017" 803.2 869.585269838358 510.398274092444 846.932371642675 540.964584272633
"4018" 803.4 876.092298259243 499.957647824447 853.836027893074 533.04861059999
"4019" 803.6 883.163188800966 489.477267620941 859.729615052282 521.650399406361
"4020" 803.8 890.745586712944 479.492728467902 865.564500040752 509.829427669659
"4021" 804 894.570506956355 469.683867511614 871.330943258413 500.757954319322
"4022" 804.2 898.675097633006 459.270581430005 877.557594698433 492.078118844065
"4023" 804.4 903.219829926798 449.395427315364 883.454654819038 483.142948810129
"4024" 804.6 909.308426540783 438.436648898835 888.939513193762 472.359351247764
"4025" 804.8 911.559674730239 425.818118862017 893.8227069731 463.121344676681
"4026" 805 914.530575977296 411.655191102633 899.888620237092 449.28009904767
"4027" 805.2 917.027106359562 399.404705884617 904.389260657876 436.593081820648
"4028" 805.4 920.765013583851 386.29678343298 908.531723618046 425.061253541626
"4029" 805.6 923.402246373252 369.9906783201 913.135750354849 408.640858799329
"4030" 805.8 925.022155672926 351.025885206969 916.056847615955 391.416676246516
"4031" 806 924.470546103739 335.288801126916 919.359599472126 375.6651936722
"4032" 806.2 921.750463297737 316.888073125868 920.511639149707 358.104502970052
"4033" 806.4 918.979262716337 298.587453862459 920.470014035877 338.997963024957
"4034" 806.6 914.947030237855 282.979166044482 918.171013725353 322.280292754322
"4035" 806.8 907.755487946059 263.571423782222 915.764931861839 306.802502270322
"4036" 807 903.16638031417 245.400835544284 911.911145915298 287.444228692396
"4037" 807.2 897.357012570375 229.572014143187 905.559608730793 268.477606033397
"4038" 807.4 889.939604648467 212.604066435404 900.800716120534 251.542541315778
"4039" 807.6 881.246641882153 196.430814086926 894.540208739978 234.519566555298
"4040" 807.8 870.851121078947 180.474161178366 888.042022761323 216.470706642488
"4041" 808 858.624934607673 163.648863380714 879.312688008886 199.171640044819
"4042" 808.2 847.130334375733 148.034426373918 867.950536823845 181.943905567063
"4043" 808.4 836.529591243063 136.175824830637 857.772436801759 168.685281638484
"4044" 808.6 830.130711276648 133.927370995224 854.867363500889 161.847847247473
"4045" 808.8 823.528080371585 129.553164785837 849.960546998894 158.403744667178
"4046" 809 814.435036219036 120.785661982029 842.480174849589 148.210347968638
"4047" 809.2 808.024034394276 114.051517682274 835.829037422057 139.71233012991
"4048" 809.4 801.460103518039 107.612501317793 829.926999597426 135.414141117882
"4049" 809.6 792.592050857886 99.5979554367051 821.138304417638 126.666046028047
"4050" 809.8 782.369034684915 90.8037664415526 811.1544553802 117.294120828184
"4051" 810 775.161670268411 86.7835065120666 805.297022496317 110.678040142022
"4052" 810.2 763.81833693322 82.9556710328877 796.996718495794 105.100309958286
"4053" 810.4 751.317744377538 77.9471803112701 785.497412190993 98.8223875232492
"4054" 810.6 737.999942178123 69.3543578002443 771.371183653127 91.7890465907687
"4055" 810.8 729.408935586613 63.5528512194082 760.814359155073 84.4585687737702
"4056" 811 718.0237168776 60.9119188793743 752.409003570843 78.1938851321947
"4057" 811.2 706.329989335844 56.8929747013311 743.039811592086 72.4603403544739
"4058" 811.4 692.643033208919 50.9593352303108 729.47648774883 67.6758023070378
"4059" 811.6 681.411080185486 45.2529148007058 716.617076220859 61.9276034672147
"4060" 811.8 671.512482259758 44.7806032272388 707.939970928568 58.8307831135062
"4061" 812 658.457520232477 42.7475125030701 696.15883304178 53.4217097572937
"4062" 812.2 642.206391079737 39.5724091079315 681.827677651235 49.042821556118
"4063" 812.4 626.315351912211 35.3143836171757 665.090089568855 46.3632002035821
"4064" 812.6 618.580659574265 38.3204358403974 657.457233976242 43.5029502874913
"4065" 812.8 608.996362203805 40.9693347513162 649.160321268293 43.2532193175035
"4066" 813 597.230035100482 42.4149926844315 636.402191984408 41.8135987002277
"4067" 813.2 583.344220287239 41.8733845022494 624.351089940361 41.8471853177445
"4068" 813.4 569.130051339228 38.9368258522895 609.727365814879 42.4749149669729
"4069" 813.6 559.67908626876 41.9687877464487 598.613397806765 42.1294010546353
"4070" 813.8 545.169387726549 46.4443869007329 587.514170941121 42.9122677279728
"4071" 814 526.935130466722 50.0079993633657 570.471987716212 44.600520735524
"4072" 814.2 511.009712299725 52.5589057883907 551.307281347769 47.8646180536128
"4073" 814.4 503.912400239455 57.6066935539943 541.751578206337 50.8323277636804
"4074" 814.6 492.00524874511 65.9469060581064 531.509629406425 54.1801025236043
"4075" 814.8 477.248294777067 73.2812187477646 515.709405243052 59.4540343936327
"4076" 815 460.684692118961 80.044858961238 497.875597086254 66.7222443741105
"4077" 815.2 445.646515034467 87.7108461593109 481.933383903521 73.9298237816965
"4078" 815.4 431.49936982301 94.84735150183 467.376294475455 80.3642025229884
"4079" 815.6 421.613547640312 97.8504314376329 457.985972470388 84.8040380804346
"4080" 815.8 415.263441544363 101.719804223527 450.023292662634 87.2390558539868
"4081" 816 409.666967301887 106.95277755522 444.949782515518 89.7692374583359
"4082" 816.2 399.718912346852 114.155689957082 435.430045397044 95.1571827948449
"4083" 816.4 387.257623518862 122.164529784172 423.722517784154 101.285136440906
"4084" 816.6 379.284384155178 131.540606549454 412.930266830979 108.48750535969
"4085" 816.8 368.936221677495 143.669085159614 400.769638139138 116.557620815449
"4086" 817 362.329508689663 152.228988547208 390.685918237746 125.377618482594
"4087" 817.2 355.046323496291 159.785894106375 383.239487273566 132.442477381516
"4088" 817.4 349.565413616795 166.054160849449 377.365662601292 138.825672598032
"4089" 817.6 344.134023794164 172.083470452294 371.411840632011 142.226396480951
"4090" 817.8 342.53004810791 181.081101743629 367.122207093203 148.814555236012
"4091" 818 338.856731987011 192.722062370365 359.007407579447 156.778317060609
"4092" 818.2 332.789391466167 205.189156426694 351.901465432372 170.126488155349
"4093" 818.4 325.689308264718 215.032366068207 345.112030822154 181.4850924453
"4094" 818.6 318.503898793967 224.733875560847 340.276686939798 193.27068025081
"4095" 818.8 315.418483775291 228.974500150855 336.818495909139 196.547266395432
"4096" 819 311.046333596611 240.422801882606 329.948916361732 204.887890654727
"4097" 819.2 307.267623640389 254.539456190179 322.955250832533 218.971083823029
"4098" 819.4 302.953197768251 267.661307277943 317.792476744621 230.985451754077
"4099" 819.6 298.251750248985 277.727903002238 315.107247367562 239.790522507435
"4100" 819.8 293.973768265497 288.626059888707 309.97081308861 250.026185041993
"4101" 820 292.307032658151 301.649088239156 303.925935236619 263.772013278305
"4102" 820.2 292.624271388364 314.202572122594 299.401967108682 274.846690011916
"4103" 820.4 292.241143235659 328.806441407867 295.980387377809 288.261074511973
"4104" 820.6 292.434613338614 340.83237122134 294.305792667011 301.255023905115
"4105" 820.8 291.433049596077 350.060720269532 294.593776091337 310.842801943335
"4106" 821 290.71889490678 355.49811820983 291.797487508217 317.423108983629
"4107" 821.2 294.29813728001 360.919071704217 293.024101307859 321.387845036515
"4108" 821.4 298.708509911867 368.960044430748 290.524080319065 329.345075459576
"4109" 821.6 302.939898771181 377.72491514686 292.654910458503 339.189739121935
"4110" 821.8 306.226837372475 387.90808686218 294.851011078641 349.226686220577
"4111" 822 307.872265202325 401.923910473022 298.272665425802 362.161564613455
"4112" 822.2 307.726167910054 418.007551601137 302.107788426868 376.44853758343
"4113" 822.4 305.044594093215 434.520438058587 306.061110434454 391.167166605643
"4114" 822.6 308.498363367146 445.711075995073 307.384520873635 405.881712422233
"4115" 822.8 313.894029792362 462.190346661066 307.161506766958 421.314311884766
"4116" 823 320.512508258677 478.489955591277 311.626201824427 438.740060238223
"4117" 823.2 329.508511196683 494.396427733562 316.194290347969 457.108816544789
"4118" 823.4 338.800820974057 510.709903942123 322.494535353339 472.077943853757
"4119" 823.6 349.42858870479 528.162513941609 329.103104103234 487.824079508856
"4120" 823.8 359.294584942375 545.9046859527 338.097637235325 505.587131617962
"4121" 824 369.737608816544 556.457494938283 347.42040998396 521.896370368912
"4122" 824.2 384.01313403512 567.634313942757 357.215900218728 536.909042254812
"4123" 824.4 399.308067274033 578.763101404768 367.98672207103 549.699928315437
"4124" 824.6 413.106506418073 592.760364645912 382.679226673391 564.602030608831
"4125" 824.8 426.632235878461 609.560474764672 397.88356437298 577.424560687333
"4126" 825 440.811524080592 615.47435577946 410.078654884773 589.10763062407
"4127" 825.2 453.724852147331 620.263366428702 421.113482023118 599.490993045036
"4128" 825.4 467.792579971089 627.528562195959 431.044331324535 606.389647781754
"4129" 825.6 483.797381533746 637.11541965064 446.211108460044 615.834999942966
"4130" 825.8 494.164571104273 643.247926713115 460.2833889965 623.513696013963
"4131" 826 505.858921832277 649.337583167152 470.345901932249 629.609861444097
"4132" 826.2 521.094620634565 652.619970214298 482.243930542249 636.127151194121
"4133" 826.4 538.849027591225 659.725309028959 497.024693726187 643.599177730095
"4134" 826.6 550.219868979684 659.342243665005 512.682561069036 649.143828018379
"4135" 826.8 561.466565464256 655.001138800327 522.76156858363 651.823153226928
"4136" 827 579.240987930997 652.104097211481 539.325899623388 653.674098975004
"4137" 827.2 595.963744735986 648.851090448888 555.372903409797 653.848682318588
"4138" 827.4 612.591029803556 646.061093542481 572.894042781329 651.711224314517
"4139" 827.6 629.566741993502 644.227267841279 591.100596858224 648.066720590904
"4140" 827.8 650.884385035616 646.52301023174 609.975047323569 645.448477657834
"4141" 828 671.206648887014 650.67714352839 629.274383558251 644.505155924456
"4142" 828.2 682.817794676617 649.448571770872 646.531070794109 645.362483223541
"4143" 828.4 697.574344465249 644.048775316623 659.176871776852 646.106559330573
"4144" 828.6 713.450783323942 637.52895439264 674.527619262765 645.335630944022
"4145" 828.8 730.601633371859 630.71483892794 693.458608740789 642.648407406158
"4146" 829 748.04223279908 624.828734347187 709.899887221696 637.015112302585
"4147" 829.2 760.743107670897 622.752933903958 723.388716998345 632.228735787898
"4148" 829.4 761.883264606083 617.647963086181 727.371147736968 630.930665973401
"4149" 829.6 763.421361160717 609.001143358348 732.627625888372 630.04298927145
"4150" 829.8 768.662406898666 597.081558681478 738.821979665399 625.010306381535
"4151" 830 778.122090884037 583.47600518089 750.444318269124 615.860289429338
"4152" 830.2 789.243941761607 571.181547002143 762.634969967201 600.758389289763
"4153" 830.4 801.663067296195 557.537470385016 774.021737262105 587.195109328064
"4154" 830.6 816.199155117782 544.083146691567 785.918946740725 573.648621509816
"4155" 830.8 832.910698041879 531.195711555107 799.232843613391 559.297672532167
"4156" 831 849.175478845914 518.616832654646 813.491125566018 546.014449286735
"4157" 831.2 860.770894937293 512.679204581136 828.670359474722 532.546466268725
"4158" 831.4 871.519158627597 502.76448468031 839.068536222721 523.147141679532
"4159" 831.6 879.312931079248 491.163359999043 847.608305077841 515.799913065102
"4160" 831.8 884.762980153764 478.843848591181 858.31790697228 506.898660390753
"4161" 832 891.835431313131 462.065934240499 868.148378158294 495.50129868291
"4162" 832.2 900.844469645549 445.930015434489 878.9222172732 481.44196102088
"4163" 832.4 909.62937004083 429.897755848419 887.902755173375 464.494467718179
"4164" 832.6 908.634104592776 417.477696259053 894.651099185168 452.624102329416
"4165" 832.8 906.79836285118 402.718239617069 901.131189214748 441.579370477472
"4166" 833 904.961478240613 385.961721932506 904.787298254268 427.557378393618
"4167" 833.2 904.524618785738 368.699258833503 905.647360613228 410.313955720991
"4168" 833.4 906.159662814251 352.100393923934 905.076820013562 392.054807045151
"4169" 833.6 909.592708430989 330.013169561721 905.547789165029 373.961194051011
"4170" 833.8 914.650102429913 310.504610658421 906.131154746954 355.092406224941
"4171" 834 912.844264412903 293.618271388643 907.556014275446 333.160832749881
"4172" 834.2 906.639640002482 273.620015580895 909.822096991162 313.191283059721
"4173" 834.4 901.062074716624 251.458943762291 907.833492192912 292.451747586823
"4174" 834.6 892.875152554635 228.514208593582 901.572426693309 268.884384868961
"4175" 834.8 885.02998213068 208.147819979644 896.74107826432 246.939498290181
"4176" 835 876.222235652679 188.080731160923 890.318327391406 224.860548251298
"4177" 835.2 862.896609099356 168.89728920483 881.06982872551 204.84264921557
"4178" 835.4 852.071799934926 152.788983959604 873.451199705061 186.455143923108
"4179" 835.6 837.943838339833 141.314811620964 864.498273141367 172.121164543028
"4180" 835.8 824.418680209396 127.01733466851 850.7003363357 157.592612199983
"4181" 836 809.954634837227 109.566376398185 838.70527365004 143.416623210378
"4182" 836.2 795.227554513669 95.8449941626096 822.728453279153 124.614318291749
"4183" 836.4 774.301904746776 81.6869794469314 806.924068841382 109.429438605047
"4184" 836.6 754.976643734873 71.230862314685 789.069136373772 94.7193925251056
"4185" 836.8 746.047532185336 64.9880084176627 777.412102398251 85.5863660551568
"4186" 837 736.926078335743 59.4979430316933 770.092997168688 80.5578771105499
"4187" 837.2 729.55026746227 56.3418813639788 764.667597304469 74.5845102104124
"4188" 837.4 720.899389045996 51.4326031852363 754.696477399989 70.0767550732735
"4189" 837.6 710.426749713687 48.9521156062672 745.15723352781 65.0364378863348
"4190" 837.8 699.101456317664 47.2557753786458 736.320199165646 60.5235228858269
"4191" 838 682.344001444832 43.071512103424 722.812056401597 54.6972633320324
"4192" 838.2 669.263230497652 38.4786110365038 706.464243772812 49.9148978741101
"4193" 838.4 658.949631969772 37.4252643652374 697.894053478231 46.1694619437438
"4194" 838.6 644.628694123488 37.6195829088187 685.360945823705 43.2214860512864
"4195" 838.8 631.475796642933 35.542411940517 671.72278505576 41.5863705670326
"4196" 839 614.983785186797 32.5838230137747 655.48157988331 38.1843328850295
"4197" 839.2 601.981130787092 32.3048455403172 640.828269139844 36.993498788985
"4198" 839.4 585.04573876467 35.7965974152894 626.970980600273 35.5037915680885
"4199" 839.6 567.253943323769 38.8723515486247 610.395068522949 35.2690298282772
"4200" 839.8 547.398564691064 41.0779274836981 589.982202140412 36.6006272697389
"4201" 840 529.773119767985 43.4477023598887 569.875225633706 40.3624505567195
"4202" 840.2 511.764866122396 49.7360825129534 552.702482837452 43.5988737360188
"4203" 840.4 492.525809815734 57.8520872262257 533.878058973577 46.5094361315783
"4204" 840.6 476.292532916007 64.7028488889565 514.584576952181 49.8096521554027
"4205" 840.8 465.964370854046 71.1541449012097 500.443900168311 53.7529607744112
"4206" 841 456.366432407832 78.0223212002509 490.343008514523 59.4735646680937
"4207" 841.2 445.577015215275 85.0418132153758 478.602769505208 62.7838771079935
"4208" 841.4 439.923810917699 88.4090679869297 472.839299481531 65.4243144190503
"4209" 841.6 433.214754098006 91.0175393304318 467.578867816061 69.3796098595073
"4210" 841.8 426.926714740035 94.7276277112259 459.410499692659 72.7005287330469
"4211" 842 422.755328835599 95.9781296482259 455.811505053813 74.7616643519073
"4212" 842.2 418.16143714158 103.195316191532 450.352401562351 78.973269561546
"4213" 842.4 409.3108991975 113.904869483927 440.46754436775 87.2724606470413
"4214" 842.6 397.193301234458 126.002030935053 428.445659320684 96.6957512919884
"4215" 842.8 383.167782758458 139.021126942049 413.363121467255 109.808801216383
"4216" 843 366.777649365704 152.092561567677 401.17205694766 123.170409305812
"4217" 843.2 358.030411526003 161.004748800422 387.521660858798 135.573240869179
"4218" 843.4 353.40137423982 173.030516477033 378.284614595644 142.647680071705
"4219" 843.6 347.797141213583 188.145463655678 368.806060928416 152.893129227433
"4220" 843.8 340.475180193259 203.610920061917 360.229870735077 165.653632542308
"4221" 844 332.158077250383 222.161262700225 351.225381970419 183.299244688996
"4222" 844.2 323.79485326981 239.989568850049 343.241658232042 201.674964829945
"4223" 844.4 314.317750410174 259.653097520911 331.224850864124 222.069026139332
"4224" 844.6 303.09186300094 277.726117685329 322.499869599805 241.477915950457
"4225" 844.8 296.740605895452 298.184451533369 314.215512745422 259.804428429463
"4226" 845 292.828829570977 318.659475030626 304.428113029684 279.646482473527
"4227" 845.2 293.356184642657 339.711766482653 297.932427454335 299.144372894138
"4228" 845.4 291.721535992124 359.215286314671 294.76439668106 319.009851073767
"4229" 845.6 291.938629992978 370.082901479294 291.867906653508 331.792035529019
"4230" 845.8 296.668921117908 378.883574172935 290.770389043316 340.43981615027
"4231" 846 304.876387786496 392.217370169994 292.493469345057 352.068413919677
"4232" 846.2 313.099892831008 408.066873953822 295.983744106437 370.14295160361
"4233" 846.4 322.36732853757 421.671997737078 302.030084000511 386.369292840635
"4234" 846.6 330.290956997062 440.181878421399 309.615818539851 402.728993296942
"4235" 846.8 338.305882979597 459.623647719392 320.57617873391 420.745104551216
"4236" 847 342.546050134523 477.697117980144 329.224908898226 438.738455984189
"4237" 847.2 342.449577270093 497.076793719453 334.410622978656 458.869516277317
"4238" 847.4 342.803414323299 510.510603872159 339.654771453613 473.880971331777
"4239" 847.6 349.88862886927 517.233338701315 341.827170643634 478.978985374318
"4240" 847.8 361.24786458708 526.644294565296 344.015892635616 491.769229520286
"4241" 848 375.047482449892 538.063830627448 348.448388560141 504.112580926344
"4242" 848.2 387.652582689691 551.144801643798 359.649763989488 519.911259193153
"4243" 848.4 399.100082568308 565.840037013668 371.988614392211 532.569044659798
"4244" 848.6 411.696038770323 581.895826519194 383.661491128271 547.434796323549
"4245" 848.8 422.715319372396 597.088326920923 395.771900518668 563.299061614256
"4246" 849 433.656517133544 610.513841106102 407.947786648959 577.447180087259
"4247" 849.2 449.0133634726 620.99361728582 420.46383766187 592.386517609195
"4248" 849.4 463.805819532273 622.355661948284 429.235868606338 602.363635362399
"4249" 849.6 483.680109858673 625.291302290539 444.589252518602 612.126865106704
"4250" 849.8 503.858262808114 630.852977186982 463.722138712401 617.718486995221
"4251" 850 521.999762114287 638.95352008986 483.460347378036 624.344694127507
"4252" 850.2 542.09989503802 646.699076706112 503.598003726409 629.867160909418
"4253" 850.4 563.389114957555 651.069015920241 523.448774307761 636.203975400406
"4254" 850.6 583.887831264748 650.497112475425 545.7900874335 645.317649567348
"4255" 850.8 607.214708993232 649.61075269091 566.390339032458 648.983828637299
"4256" 851 631.110268257135 652.436783069463 590.876561036932 650.725649702472
"4257" 851.2 654.353893174719 653.737912082442 614.188008543442 651.36181459896
"4258" 851.4 677.368418425899 652.63717374726 636.47524086097 650.49386605911
"4259" 851.6 692.874933897463 643.91377319961 655.678946304827 651.423029331534
"4260" 851.8 713.634227719211 631.845779454878 674.971435325223 650.527109710667
"4261" 852 731.377336586221 621.409856061771 697.190924934897 640.822982545766
"4262" 852.2 753.178912882657 608.396905992105 716.927887350962 629.211164198659
"4263" 852.4 776.076828408645 599.522813687112 735.468057526245 619.01055600268
"4264" 852.6 795.081209323133 592.456788783159 756.205054532379 606.95566174345
"4265" 852.8 815.441235041845 581.724960955671 778.240163603771 597.985643255038
"4266" 853 829.740971028489 567.483319631213 797.349323787268 590.348295945457
"4267" 853.2 844.693712168176 552.21563124486 814.442860296249 577.919065529014
"4268" 853.4 853.978159367807 539.938248047214 827.102580166498 568.158146422792
"4269" 853.6 860.309152600122 528.976111393324 835.731872475734 558.55032211824
"4270" 853.8 870.473619187619 514.943370172488 846.413504206056 546.047125370519
"4271" 854 883.59733122418 500.701054909915 856.913961667873 532.428454432824
"4272" 854.2 887.262241306056 487.531575345904 867.893194829671 521.154119818564
"4273" 854.4 888.464003688599 468.029033641694 875.048282902351 508.739536181017
"4274" 854.6 887.258850069327 448.094963685761 882.996582663492 490.318750991509
"4275" 854.8 886.938152173138 430.231397231627 886.170008541109 471.403878932888
"4276" 855 889.415651264265 411.595910751065 887.127096106637 454.602579413318
"4277" 855.2 893.065151073777 391.463547900404 887.185928687395 435.222817530058
"4278" 855.4 898.957859300845 371.087941240019 888.402493809612 412.880690346682
"4279" 855.6 907.975429342063 352.52532837399 893.795804866532 388.991200461715
"4280" 855.8 917.138161467804 333.30955742685 898.919889089575 368.989206442785
"4281" 856 913.880954099037 322.641656011527 903.67307541341 358.086303097432
"4282" 856.2 905.247886497491 307.998673343389 908.254942115849 346.120764281674
"4283" 856.4 894.310798464539 288.982682681483 905.896710680672 326.125030377955
"4284" 856.6 885.099628826038 267.665171262451 899.706186833059 303.879306768601
"4285" 856.8 874.562140206979 245.918180449717 890.655238141074 282.224382161872
"4286" 857 862.117765362412 224.034362491557 879.273889509818 260.88391235334
"4287" 857.2 850.708516782374 204.823806323892 870.132675327208 240.906705227867
"4288" 857.4 843.05241510924 183.216877335244 858.49437569474 221.903812062361
"4289" 857.6 836.760375475379 162.935520477551 849.173406388212 200.620322743624
"4290" 857.8 827.154266124863 140.978712256055 841.316924882641 179.192911515013
"4291" 858 816.419197329589 122.733735216262 833.246009235557 159.325476809561
"4292" 858.2 803.259041652962 111.729319033049 825.78015248338 143.481415488312
"4293" 858.4 785.270291596185 100.068721122909 814.939598881524 127.105754898505
"4294" 858.6 765.135285307896 87.9627968824251 799.575260793096 114.093985908415
"4295" 858.8 746.604121406682 72.9268977350981 779.840122330203 100.881309573835
"4296" 859 729.111452065668 60.4701665089999 760.595718264283 85.628373577441
"4297" 859.2 710.437273574366 53.899308010102 744.634649995696 72.5117060436672
"4298" 859.4 691.790395592636 50.2266843762157 729.249190434897 63.1968566024297
"4299" 859.6 669.857134471135 43.9049036265152 707.43070807944 54.3630108765539
"4300" 859.8 644.434739418859 39.6251063502319 687.559716783423 48.5119254847005
"4301" 860 622.893196243426 36.7315603017882 663.738481589639 44.930961984961
"4302" 860.2 615.576838927377 34.6853378731372 652.680801178143 40.3835280045566
"4303" 860.4 614.800943271236 35.908629997345 650.470967395128 39.5080773965539
"4304" 860.6 615.126177357076 43.6370784369765 650.54765962664 39.5352374693782
"4305" 860.8 607.974944691275 49.2338512990032 644.565711834876 40.269043226494
"4306" 861 596.32155822393 55.19024842901 634.668491649018 39.9602309123662
"4307" 861.2 580.79559902275 59.1875760550774 617.544280427662 45.0157572183516
"4308" 861.4 561.699555774431 60.7518970047109 601.507471085824 52.3353808917376
"4309" 861.6 541.174087858307 60.7205617920857 583.013672399006 58.8431810639788
"4310" 861.8 520.754089368055 58.4013347329733 564.082591285466 61.9172857180753
"4311" 862 502.477279911609 59.1587470123441 545.659863776952 60.7023844943366
"4312" 862.2 487.819295769011 63.7317092190637 526.871933327453 59.0001726059845
"4313" 862.4 477.190322299058 72.7218554325521 514.314377583897 61.1247336660002
"4314" 862.6 464.275704230073 81.0451420012456 500.348787985751 64.6684581839492
"4315" 862.8 456.664164484963 86.2577593140828 490.266082147122 68.1790282671225
"4316" 863 451.566939947321 90.475082031351 483.524424795663 69.7265451541521
"4317" 863.2 450.942662717377 98.3440233767133 480.74242373562 72.516629432943
"4318" 863.4 443.127790676072 108.306616665588 471.55447732751 77.8333642515746
"4319" 863.6 432.69156293985 120.508251258168 459.551160709006 89.5225150759843
"4320" 863.8 420.971677783403 137.010864259576 446.861971791971 104.453888567574
"4321" 864 410.85402279046 155.425724378431 434.869934861513 121.846640952144
"4322" 864.2 402.157697490314 172.2246416766 423.000770211776 137.818434530896
"4323" 864.4 390.622991757534 191.81435115812 412.086967592021 154.26172149212
"4324" 864.6 383.718010428529 209.115502736972 402.451170802216 173.97161798695
"4325" 864.8 377.228823810918 230.122243393098 394.072278636718 189.935054665316
"4326" 865 372.018536066922 248.090451338127 387.655920710655 208.99578093077
"4327" 865.2 371.291431558357 267.214660737518 379.049323300426 226.991251308823
"4328" 865.4 371.473844044546 286.155285316858 374.20003748421 244.729584154285
"4329" 865.6 372.525507638963 309.022344636544 373.119657841208 269.035672986807
"4330" 865.8 374.615016857507 333.123715391343 373.42959822999 292.554011981043
"4331" 866 380.774235001716 355.733955158473 375.618329236226 315.352949070957
"4332" 866.2 388.890877340019 377.77439519583 379.557067572012 337.644508141638
"4333" 866.4 399.129503420221 397.221124946503 383.145311578334 360.093119150896
"4334" 866.6 414.433611193189 416.482638316508 393.467120108586 381.317224642939
"4335" 866.8 425.689462980434 441.756952700072 406.190679601367 401.375706971306
"4336" 867 435.112293864906 462.134950626872 417.917298582746 422.826822374282
"4337" 867.2 445.892938470218 484.335660025189 427.988675973813 443.431269833826
"4338" 867.4 450.59853332376 505.985623072953 438.193993452398 466.701735741296
"4339" 867.6 449.627692400039 523.622602441039 445.133509744484 486.47521751479
"4340" 867.8 446.382460475425 534.6016679448 447.252033033759 497.502047471114
"4341" 868 444.722462725009 537.667801912576 447.948385616566 502.715179016183
"4342" 868.2 452.623762493779 536.745480421274 447.302432799511 503.317878996944
"4343" 868.4 465.67116571605 536.491832624125 447.077227528946 503.979555529336
"4344" 868.6 480.928331456595 537.752236656693 452.387157711557 510.806502222871
"4345" 868.8 496.054715275645 539.274902670801 460.031159033049 520.594067489555
"4346" 869 518.096951275144 540.986362844569 477.526038555406 529.737977537836
"4347" 869.2 535.206838123294 548.307849127454 498.17521110041 534.589733724516
"4348" 869.4 552.092920528689 561.449342866988 516.129162097343 540.283258782754
"4349" 869.6 564.357786573425 573.325649302212 529.879474748617 545.964761802781
"4350" 869.8 573.417286539281 589.281735410847 547.760261563312 558.821918059428
"4351" 870 581.263516408534 604.242694482274 562.84918307623 573.373656531839
"4352" 870.2 595.226262087731 607.776544040611 568.978765083642 581.173869832277
"4353" 870.4 607.96108305008 602.639622396165 575.378005174266 586.908314653364
"4354" 870.6 618.866886671506 592.846685770644 583.42141595446 593.723270485615
"4355" 870.8 638.008235926381 577.949943000797 600.924216153777 593.623182293333
"4356" 871 658.666650223453 565.064349005526 622.673586985584 584.905832779567
"4357" 871.2 672.948547985683 554.874644198103 636.602461473722 574.947775449679
"4358" 871.4 690.427957541627 545.167902257002 655.046238397646 563.660200206545
"4359" 871.6 711.749878231785 537.441206793002 673.58485431868 553.451062500738
"4360" 871.8 730.99932933181 534.309000527952 692.713980330001 543.516679621037
"4361" 872 749.570668453555 528.611458429143 709.269780351383 538.867663268122
"4362" 872.2 760.492861217244 516.161788633437 727.476431227598 532.991683159204
"4363" 872.4 764.703406524171 499.776751722123 740.779567424547 527.308160499092
"4364" 872.6 769.083618636275 476.710875782125 752.138238910792 513.514550180954
"4365" 872.8 773.930276540634 456.268319079099 761.889977568565 493.40049169357
"4366" 873 781.331657790162 436.740483055372 767.529722319935 473.093369772663
"4367" 873.2 792.140098255462 417.311165412245 772.196079205826 455.151847475741
"4368" 873.4 800.53378304292 399.069109522466 778.346777575205 435.677991611261
"4369" 873.6 801.717347445052 382.071470479587 788.117837057336 418.926175972265
"4370" 873.8 796.702310267027 364.745099640585 794.593935803121 404.678262786864
"4371" 874 790.018065673422 344.750332336405 796.877083444791 385.173569178783
"4372" 874.2 779.225370034739 328.249871705489 790.779265949034 365.761797018617
"4373" 874.4 762.150894974102 311.568123030179 785.430391588456 345.749100780794
"4374" 874.6 746.300885846824 295.47048208248 774.451456407071 327.632480163982
"4375" 874.8 727.620644980454 283.333191362195 757.449379612988 312.332610835584
"4376" 875 706.593827901472 272.397560448943 739.318922311434 295.127897275267
"4377" 875.2 684.630301166594 261.112181502105 720.155183223161 283.125719902199
"4378" 875.4 663.283807170822 253.078598417291 700.030222390931 272.656097299419
"4379" 875.6 638.076860859183 246.376614111461 679.164281735298 261.626768577882
"4380" 875.8 617.788461489313 238.556052811989 657.003317279296 255.072453260404
"4381" 876 599.57751793035 229.900994510587 635.841809580892 246.307209418645
"4382" 876.2 581.015952326536 218.255657286146 615.676305052489 238.297003430905
"4383" 876.4 567.531416106522 201.097491908947 596.511437965849 230.974516318293
"4384" 876.6 560.850593151647 178.886227046871 581.063408304251 217.591661829651
"4385" 876.8 559.756311177404 160.770835080529 570.776413819303 197.404338523704
"4386" 877 565.515844463607 146.687192558121 563.985812445 183.974207262545
"4387" 877.2 574.292069016412 132.454353945721 563.901939568397 169.880789661128
"4388" 877.4 584.586210676353 113.382054366272 568.254650711829 151.59310225886
"4389" 877.6 597.251797027226 98.1574490054559 575.510608183488 133.816018138762
"4390" 877.8 604.414385448981 79.7633679905106 585.455070951937 115.357815776393
"4391" 878 598.998883451826 64.286606646986 593.792105815454 101.500448679942
"4392" 878.2 584.891923203457 51.3542736118947 598.870897066633 86.953785223213
"4393" 878.4 575.299161938198 48.8889559784705 598.105023468603 74.8736499706203
"4394" 878.6 571.043978543189 58.7439032869256 598.338817368998 74.5016461260768
"4395" 878.8 570.28259497803 69.3802696875549 596.627192736864 74.6433718389071
"4396" 879 566.154120975053 85.2477040161752 593.67394197724 72.9598935386052
"4397" 879.2 558.533107734492 105.052182800582 588.3986460967 76.7928339223782
"4398" 879.4 549.636518049106 120.578490005679 584.303707371921 81.2627176656756
"4399" 879.6 542.351330354888 129.176863561473 586.922626865281 83.4148457132818
"4400" 879.8 537.308080810854 137.29797979385 586.108433736226 82.4036144575911
"4401" 880 532.423469387755 147.788265306122 586.572271386431 77.7846607669617
"4402" 880.2 526.536269430052 153.341968911917 589 79.3680981595092
"4403" 880.4 528.811827956989 150.860215053763 592.688524590164 83.6819672131148
"4404" 880.6 530.692934782609 150.48097826087 596.75 83.6933333333333
"4405" 880.8 530.175853018373 150.763779527559 601.105263157895 84.796992481203
"4406" 881 529.73544973545 150.949735449735 602.540983606557 80.4393442622951
"4407" 881.2 529.716931216931 151.116402116402 602.638225255973 79.9453924914676
"4408" 881.4 529.693931398417 151.139841688654 603.023411371237 76.8394648829431
"4409" 881.6 529.475324675325 151.353246753247 604.163879598662 74.2575250836121
"4410" 881.8 529.578666666667 151.738666666667 604.592233009709 70.8381877022654
"4411" 882 529.623342175066 151.649867374005 608.884615384615 67.5801282051282
"4412" 882.2 529.157333333333 152.192 612.846645367412 57.5718849840256
"4413" 882.4 529.233243967829 152.069705093834 613.084639498433 52.3291536050157
"4414" 882.6 529.353887399464 152.067024128686 612.619496855346 48.8805031446541
"4415" 882.8 529.676712328767 151.86301369863 612.539432176656 44.7097791798107
"4416" 883 529.538666666667 152.232 613.072555205047 46.820189274448
"4417" 883.2 529.666666666667 152.161290322581 612.13961038961 52.198051948052
"4418" 883.4 529.650537634409 152.158602150538 613.290801186944 52.3827893175074
"4419" 883.6 529.66576819407 152.159029649596 614.384615384615 54.4349112426035
"4420" 883.8 529.66576819407 152.159029649596 616.376093294461 58.4198250728863
"4421" 884 529.639566395664 152.246612466125 620.81981981982 64.0960960960961
"4422" 884.2 529.909836065574 152.062841530055 622.228295819936 71.0836012861736
"4423" 884.4 530.216666666667 151.936111111111 619.1875 78.2598684210526
"4424" 884.6 530.408839779005 151.618784530387 612.27619047619 87.0634920634921
"4425" 884.8 530.408839779005 151.618784530387 601.58125 97.684375
"4426" 885 530.3608815427 151.641873278237 589.26498422713 97.9652996845426
"4427" 885.2 530.375690827742 151.591159833443 574.949008629711 97.7195467084781
"4428" 885.4 530.445382345266 151.628460621943 563.455925572794 106.837054772779
"4429" 885.6 530.338532892031 151.739683160511 557.177107444058 122.004286448889
"4430" 885.8 529.774511945096 152.20217360568 552.955011475998 129.213177014133
"4431" 886 531.179268000638 153.716588320432 553.292635882986 130.577807164849
"4432" 886.2 531.112641860465 157.113015120054 551.60593395004 131.887157270006
"4433" 886.4 528.887922156896 166.847685451336 547.818859171884 135.22196421651
"4434" 886.6 523.832735165096 179.017139746191 541.917571131876 143.972534920689
"4435" 886.8 515.632896672956 192.042236599007 534.727245968053 157.401874469953
"4436" 887 501.702010927679 204.217588286577 527.517316646504 173.598026723738
"4437" 887.2 484.829535175584 215.187559258065 515.88507366879 189.644003591122
"4438" 887.4 465.577185421096 226.807092471393 499.935631430993 205.342483246635
"4439" 887.6 446.087530998686 235.262248330753 483.677707449349 217.197160999038
"4440" 887.8 424.197142236758 240.997928800164 462.21963209184 227.336688555067
"4441" 888 400.906373346129 246.905016218453 440.91024825236 236.062773669131
"4442" 888.2 376.512885201201 253.232232741621 417.634718995372 245.25034660355
"4443" 888.4 352.15569920239 254.400505169976 393.046797705589 249.313968661374
"4444" 888.6 328.590620721843 259.022149848857 369.629983032248 254.585441933965
"4445" 888.8 310.393003646057 269.159931137918 347.955474531636 256.600617723829
"4446" 889 310.44765430031 279.785564981826 339.45731249127 257.58431180064
"4447" 889.2 311.453589197559 293.719187231465 330.027777799237 261.804362549273
"4448" 889.4 307.580036397035 311.144635742381 322.202382092872 274.108357658295
"4449" 889.6 308.228716371765 329.530053668317 315.710452402316 290.775004650112
"4450" 889.8 314.290065881938 347.342702092876 312.318141998074 308.122085192224
"4451" 890 328.238171877761 365.754477278372 313.080657020625 326.455586592526
"4452" 890.2 341.537513500799 385.074378871387 322.206324008147 349.744918491688
"4453" 890.4 356.468275275229 409.242404460612 336.128069291883 372.819902322758
"4454" 890.6 368.118548696824 431.898257683929 349.175788737456 394.450213748038
"4455" 890.8 377.899855493481 455.371638620547 361.684262235348 417.386756178472
"4456" 891 388.315689702328 480.981846650495 372.834608831486 440.17047271743
"4457" 891.2 396.870638442722 505.781896294836 381.596617123597 465.531276766966
"4458" 891.4 410.008342436521 527.394463780326 394.702792467102 490.438486664253
"4459" 891.6 426.034872380824 545.993148900311 404.103749387856 513.195007069455
"4460" 891.8 449.179997815028 560.916087742857 418.171580039167 532.406336715719
"4461" 892 469.164337663759 565.776093052447 434.315759794113 548.545480522831
"4462" 892.2 493.42330557382 569.153037275905 452.594996066303 559.594682924398
"4463" 892.4 520.379427199618 570.774296328701 480.293710745071 564.950919881713
"4464" 892.6 546.017531667116 575.030228637376 505.937412948008 569.293020877422
"4465" 892.8 570.624660538365 572.336354472214 531.372062702995 570.872981053883
"4466" 893 596.956394578082 573.773311938446 555.709471673748 571.623769325676
"4467" 893.2 621.310651964923 571.798387997146 580.100938888156 573.854318487405
"4468" 893.4 647.111321875971 565.59767435877 608.345178382175 572.555711812466
"4469" 893.6 672.470807865047 557.754399862285 634.479197274686 567.157250729951
"4470" 893.8 698.003309650625 549.048053073001 659.232643427267 560.252557548328
"4471" 894 724.815614552353 544.255472578304 683.258145812577 553.13692976999
"4472" 894.2 750.945149309942 541.850309462568 711.052630596402 547.230108620878
"4473" 894.4 779.236011103424 540.086111349079 737.664431031683 541.16055970712
"4474" 894.6 797.395884612196 529.123195048197 761.156860668705 540.182071437546
"4475" 894.8 808.671674504416 512.691791852253 778.877181301832 536.547329378115
"4476" 895 815.52839497228 492.267511248957 797.231136312944 525.197852988348
"4477" 895.2 819.250462440585 466.639154035222 808.64188798119 505.389210969002
"4478" 895.4 824.204202278312 442.313520978647 815.907497518212 481.863919353331
"4479" 895.6 825.66404306343 416.932185025661 819.024055508465 458.535761312529
"4480" 895.8 828.452475425773 391.315137723603 824.302600253218 432.889274396731
"4481" 896 831.232414664879 365.441961851364 824.438164899428 406.327546602466
"4482" 896.2 833.176941753391 339.475149904333 827.804797653598 381.396483491169
"4483" 896.4 837.989215507081 316.776279148501 829.522566099182 355.247084920729
"4484" 896.6 844.588699079867 290.773557990421 833.646130853097 330.156690992666
"4485" 896.8 852.124544597136 270.707077540908 838.607295391398 306.343056353547
"4486" 897 862.913447447247 249.591187661443 844.154233499854 286.490721542851
"4487" 897.2 876.36651629969 228.259235722395 854.954480522322 264.399118808722
"4488" 897.4 878.005001102881 216.752794021155 863.356799777776 250.108439916772
"4489" 897.6 867.373331336066 211.449693422525 865.37154605862 246.38659980914
"4490" 897.8 855.648833693475 200.713214036621 867.297697028498 235.770410230228
"4491" 898 843.409123588808 184.960433908991 862.26634482307 218.535720174796
"4492" 898.2 826.866722816094 165.460923943642 851.594219254171 199.338194100728
"4493" 898.4 811.898617249336 151.437213707849 837.271758435284 181.868812840451
"4494" 898.6 794.092376806528 133.667794098731 822.147599096348 164.377500397438
"4495" 898.8 770.801237403239 120.322517426764 804.685515204831 148.193292737838
"4496" 899 748.550861058649 108.159930439962 784.763792980311 133.777818723742
"4497" 899.2 728.058884587647 99.2142464073497 763.886473976476 118.653737145517
"4498" 899.4 701.176516977489 90.9767750180743 738.806281111139 108.088526398996
"4499" 899.6 675.601864454476 82.4435671775172 715.192510083775 97.748587353163
"4500" 899.8 649.461737736222 77.8324455440029 689.805227852035 90.0588644863907
"4501" 900 624.764817669337 71.5477190228334 663.853280590494 83.1124829262207
"4502" 900.2 595.325052189658 66.076232545366 637.158723143108 76.43409485063
"4503" 900.4 569.658522238829 58.7951448089193 612.060463110892 70.8829251799882
"4504" 900.6 542.311329576636 56.578034042507 585.02511258463 63.5311865792316
"4505" 900.8 521.738142490394 59.7060911564717 560.537520814352 60.5292789840723
"4506" 901 499.202305949917 64.1754199490369 538.222303292607 59.9400682814478
"4507" 901.2 475.509299266332 73.5584396877411 514.223754783081 64.576040783871
"4508" 901.4 455.49465853504 82.8584508191579 490.815142607846 71.5708768826329
"4509" 901.6 454.389209145612 94.945659565608 483.989546799064 73.8679129017068
"4510" 901.8 452.805677383695 110.817346938644 473.282253771653 80.5846585622772
"4511" 902 448.825740701239 132.305058488961 461.87137204722 95.9316588251993
"4512" 902.2 443.56233342134 158.553765950718 454.073027182068 117.071016299762
"4513" 902.4 435.944331773842 182.040272386605 450.359094757126 144.079384155173
"4514" 902.6 427.393892661001 207.814482592317 443.32879211036 167.22241317826
"4515" 902.8 424.529949418417 230.217731045588 435.507920522209 191.818972170681
"4516" 903 421.818902118582 255.996518877298 429.338549979616 214.702407004037
"4517" 903.2 423.302727382431 282.340763974762 424.655757409208 240.285040117895
"4518" 903.4 421.452165816346 308.40998705266 424.252543675012 267.086654745357
"4519" 903.6 414.708045693386 336.291257748719 424.833554404551 293.353176634808
"4520" 903.8 409.354327489961 358.527974558626 419.696915840876 319.058849549962
"4521" 904 395.976527637638 383.141460447088 412.130784952313 344.422346610542
"4522" 904.2 387.973496640036 407.50947374926 405.51315199378 369.691547329885
"4523" 904.4 384.841612369605 433.398016443254 394.531963399225 393.185304266235
"4524" 904.6 384.981441146856 463.101579449104 389.386094399579 420.240199936158
"4525" 904.8 394.830703385897 483.46310212758 385.208769265015 444.497247457418
"4526" 905 412.19903332011 502.105933952176 389.456728050007 468.201408440774
"4527" 905.2 435.570341345608 512.293326782984 401.206073459163 488.307351244147
"4528" 905.4 459.473602954027 520.250352945357 423.172282808243 504.090566631205
"4529" 905.6 479.985100707633 524.256315071656 441.880329831988 510.500854517472
"4530" 905.8 503.936042707197 522.204477617787 464.47788177637 519.212334275155
"4531" 906 529.4053563231 518.896926337115 486.426529228584 522.316312205348
"4532" 906.2 552.137190398222 516.636481200059 512.976360462913 518.639555904943
"4533" 906.4 572.468284351658 514.891484751599 534.386237295092 517.689111295793
"4534" 906.6 597.736781816474 523.238671283417 555.975288645317 516.99422955439
"4535" 906.8 618.707186800841 533.555969816119 581.664857396692 519.408161776914
"4536" 907 641.490970122432 539.477940193061 602.717030308939 526.111517231166
"4537" 907.2 662.840570782113 539.946593979001 623.772568695734 532.294300625286
"4538" 907.4 684.521088289346 535.423626820353 643.222538296742 535.20458419803
"4539" 907.6 706.640820657143 524.565383874147 666.750203475398 536.532476577036
"4540" 907.8 727.226604820287 512.06230835564 691.847251055433 528.199173461443
"4541" 908 749.711189996605 499.935149411273 715.482923341013 518.610279919193
"4542" 908.2 773.203748752679 484.411101479054 737.463009950882 505.374882558929
"4543" 908.4 799.102717745603 476.094819305291 757.601410345111 492.8305434975
"4544" 908.6 816.58531323648 469.395186628118 780.140061995387 483.646173928544
"4545" 908.8 827.277625462002 459.133131361299 794.866412594251 477.017716927325
"4546" 909 828.544944164307 451.831923520085 801.280303329079 474.16372824738
"4547" 909.2 829.496131522162 454.810511717123 800.519232345337 474.615962575758
"4548" 909.4 833.280406474795 462.418991596101 801.96253315001 473.322091260482
"4549" 909.6 834.900410094414 474.583367301664 803.088751388522 472.355813395518
"4550" 909.8 837.585666215405 487.70683805474 810.616893844876 471.22213954404
"4551" 910 839.51803932841 507.296855597781 822.598113689449 475.235662628884
"4552" 910.2 841.051920372376 526.088169604258 829.867332353121 490.078419130022
"4553" 910.4 842.610546796181 544.710815217705 833.798310410579 505.521533106037
"4554" 910.6 838.004686687892 560.821900852733 836.432220007953 522.613876057069
"4555" 910.8 828.427356406472 574.207381995246 837.195371823874 535.755204519706
"4556" 911 815.107668560521 590.049711586043 832.78147529157 552.712856236462
"4557" 911.2 799.437999200015 600.692747833043 824.783610444689 567.89292473046
"4558" 911.4 783.721222614112 614.609266092272 812.279173119998 585.216669070706
"4559" 911.6 765.514311627649 623.127391202726 797.184968236429 600.474596120975
"4560" 911.8 741.83654627658 630.332642344732 778.862673746575 611.014518002397
"4561" 912 716.494106644246 637.944411646229 758.167775355526 621.815869635132
"4562" 912.2 694.452004320467 648.923138004773 731.444131945775 633.069343558063
"4563" 912.4 669.99723914593 657.134546385021 707.575087097481 641.200054879553
"4564" 912.6 646.054837783533 664.658109100106 683.972293435875 651.952363143737
"4565" 912.8 621.427417644058 669.12125511492 658.455857969693 661.044045010348
"4566" 913 594.155978381368 663.987465755236 634.992349249072 667.934630969824
"4567" 913.2 566.766685720107 659.521169161191 606.520682807351 666.135247658339
"4568" 913.4 537.96821195163 652.228732389667 578.701835937851 662.509168171926
"4569" 913.6 510.549244442534 648.245356816961 552.34608457585 655.544999872509
"4570" 913.8 484.26931134069 643.340083879664 524.801794138805 650.607536387857
"4571" 914 459.199695807742 633.419686751381 501.092230066458 644.510701886976
"4572" 914.2 441.31178522507 624.186036482597 477.857763093408 639.284101324307
"4573" 914.4 419.39448505772 609.94776201662 455.786396388459 630.277038115196
"4574" 914.6 399.136642017755 594.10557138864 433.565120792781 616.455479925496
"4575" 914.8 377.664187539741 575.334755721277 415.873349641872 605.701986870636
"4576" 915 361.231288406506 554.005775830048 404.420376590292 595.819099382036
"4577" 915.2 351.392209250675 539.714752929867 388.885109714028 577.070368200055
"4578" 915.4 343.155464587891 526.056408696663 369.296322259758 565.621077587742
"4579" 915.6 338.008239037637 513.931787926529 365.80382255129 562.816477207483
"4580" 915.8 337.006637131213 509.257730451745 362.832553422509 552.754174269125
"4581" 916 338.965229288 513.837903946653 356.915122306342 545.264587024314
"4582" 916.2 339.050592442327 512.183807443767 356.65744841562 543.142876283628
"4583" 916.4 338.504164869298 507.953356128464 355.196489514886 539.621631229559
"4584" 916.6 337.97936820086 506.907515579701 354.91403144974 538.227191864832
"4585" 916.8 337.637213102305 506.968910553987 354.9037001741 538.112128655378
"4586" 917 337.211197708658 506.561583712991 354.612487108191 537.520049766193
"4587" 917.2 336.645376507939 506.050312287855 354.48520561869 537.447100663277
"4588" 917.4 336.179619262709 506.026012194492 354.572875617281 536.85506459592
"4589" 917.6 335.687284126714 506.211768881387 354.70493605124 536.426015215263
"4590" 917.8 335.415852879303 506.22264371221 354.786852771153 536.354454809556
"4591" 918 335.424965621599 506.238443134973 354.692443775695 535.975749053444
"4592" 918.2 335.383034391966 506.202554231009 354.7134938806 535.749691504397
"4593" 918.4 335.373904822472 505.839227268644 354.932665476201 535.613311087596
"4594" 918.6 335.449348820926 505.814296814652 354.95828922644 535.42489878157
"4595" 918.8 335.386593648715 505.721777563449 354.950934444638 535.443967141152
"4596" 919 334.928368426593 505.038654919919 354.659906558634 535.255701159246
"4597" 919.2 335.000390435386 505.14913267993 354.428998300652 535.083635179255
"4598" 919.4 335.315563184127 505.42636092807 354.67031948235 534.877869065396
"4599" 919.6 335.15933289499 505.115868217775 354.891878713593 534.623853011923
"4600" 919.8 335.015121695522 504.776364417586 354.633005240039 534.154516029457
"4601" 920 335.28529851393 504.858158313253 354.466380071348 534.292908789219
"4602" 920.2 335.253848758424 504.804842570749 354.095469435332 534.38570550735
"4603" 920.4 335.135936649176 504.312862677821 353.983094989628 534.291712559604
"4604" 920.6 335.251370889615 504.340539883649 354.067916459296 533.820189808083
"4605" 920.8 335.239805046663 504.151375611597 354.098892699103 533.778642158586
"4606" 921 335.081735654636 503.957412684128 354.20883729689 533.746640386288
"4607" 921.2 335.145490103338 503.968809634626 354.016534351258 533.347633455179
"4608" 921.4 335.132348023775 503.936909237015 353.68313237172 533.194698635212
"4609" 921.6 335.049536053447 503.687900739216 353.473781396992 532.894018571586
"4610" 921.8 335.180933464664 503.759099887651 353.634093736272 532.695945201848
"4611" 922 335.04856831521 503.529616155902 353.474590871811 532.55624919762
"4612" 922.2 334.79263261747 503.258428644999 352.971132059297 532.908930747958
"4613" 922.4 335.052955729727 501.028434719679 352.509939406262 532.931804963306
"4614" 922.6 334.725630052416 493.743333328428 351.008815242905 529.070807623402
"4615" 922.8 332.735282260324 480.425076060537 345.90718201433 519.945841131834
"4616" 923 331.047771194838 463.830688854831 340.099097521949 504.050167070965
"4617" 923.2 330.928665190098 446.343145893096 335.449520610378 486.763369886586
"4618" 923.4 332.816546088298 426.614359619646 333.193252386743 465.891067550979
"4619" 923.6 337.545047385204 405.355679798206 332.370121999706 445.360215257841
"4620" 923.8 343.21278886392 384.46663617997 334.104509609553 424.540857695542
"4621" 924 349.438004050997 360.898028152947 337.845376372088 401.279512340554
"4622" 924.2 358.953680310114 341.697881057961 344.123307340979 378.883692381398
"4623" 924.4 368.413962758393 319.983608533554 351.725800833895 357.830867230017
"4624" 924.6 372.343568584944 296.068187399662 359.851691413137 338.205483164084
"4625" 924.8 377.455586939925 272.260413380695 367.335171110909 313.959227290062
"4626" 925 375.71748611533 250.190035141674 371.643838423803 290.634743114524
"4627" 925.2 367.655997460103 227.412762505102 374.291204916217 266.741085013235
"4628" 925.4 357.653862725741 205.4396387745 370.527044175593 243.083876130012
"4629" 925.6 345.696588938505 187.103791918336 363.743973525724 222.683895615602
"4630" 925.8 347.744156672328 186.693115614893 364.954268071346 218.283317380124
"4631" 926 351.311008345023 181.050617817424 364.342362854091 214.681877495051
"4632" 926.2 352.245045235187 171.023549264612 361.68031899161 208.971719551123
"4633" 926.4 357.170608995028 163.188718419766 360.236077695968 202.937393607522
"4634" 926.6 368.18833841898 153.840290811539 357.107759499192 192.188421992008
"4635" 926.8 380.51111957898 140.932207062937 360.267622119986 176.005385195601
"4636" 927 395.410466357194 127.839948010801 369.394032123919 157.501325207342
"4637" 927.2 414.166091708605 114.197865595334 382.60083057514 140.892090485551
"4638" 927.4 432.902140585009 104.287445474821 399.402645595321 126.153903903557
"4639" 927.6 455.664998486278 95.7235348880804 418.471137339469 111.430462164723
"4640" 927.8 477.452255242352 93.0327977786794 440.120850479059 100.936147195447
"4641" 928 498.126601603811 95.3774063012989 459.295689312811 96.550770588826
"4642" 928.2 520.625752873891 100.174543638419 480.52565523847 94.7865262856821
"4643" 928.4 542.764532762716 104.14478838351 502.726960342832 97.3932978614152
"4644" 928.6 564.199340103878 107.262058160895 523.412182827762 102.071851670059
"4645" 928.8 584.206912556245 112.944812709271 544.878045426524 104.281906080433
"4646" 929 607.771618132673 116.63711482585 566.012279473838 108.509418852047
"4647" 929.2 630.186154904925 118.274046326083 589.260442740785 114.301383765755
"4648" 929.4 654.073984109555 122.335457048607 612.633701429001 115.675154955256
"4649" 929.6 676.323688233953 128.879931069841 637.285250328949 119.201333081069
"4650" 929.8 699.985508120955 131.132255363067 659.60513059071 123.675291125659
"4651" 930 719.325659231302 130.050560527122 679.264062499846 127.199573963912
"4652" 930.2 739.759199235421 127.344249464828 698.015418935852 129.744936553452
"4653" 930.4 759.724242419007 125.046174464727 719.633415131718 129.276692114041
"4654" 930.6 779.577106581523 121.57213432164 738.791930308602 127.344778912407
"4655" 930.8 800.326980868711 116.393235649878 761.122444959846 124.976676643987
"4656" 931 813.296217162541 120.546793118726 775.37990910385 123.840666295846
"4657" 931.2 829.473413457328 130.927517718088 790.015918793025 122.00741973789
"4658" 931.4 845.009798872078 143.08457708873 810.262897648526 124.709823913967
"4659" 931.6 858.297981053568 158.864148230282 829.482026074181 133.527371803917
"4660" 931.8 872.462151442858 178.444550388724 845.474085611576 145.890075865083
"4661" 932 883.432053959248 194.807748840582 860.494022671628 161.618283729257
"4662" 932.2 892.908858403221 215.461727289315 873.576029623833 181.126866052469
"4663" 932.4 902.698680321089 237.728699175103 884.893554790969 199.949509550688
"4664" 932.6 911.462745506187 258.019298621986 896.035966341118 220.674859456962
"4665" 932.8 917.543508578033 283.823645931516 905.166232850752 242.201749347771
"4666" 933 922.511191736494 304.590951312915 912.532345023902 266.70676213403
"4667" 933.2 926.438635372624 328.434419125752 919.037094601985 288.615901257711
"4668" 933.4 923.299574965117 352.989849827562 923.786849256218 312.533652307283
"4669" 933.6 918.924814231319 377.60033274356 926.30127641003 337.567956658546
"4670" 933.8 916.170744163465 400.411218537441 922.602664057649 360.493762859251
"4671" 934 913.449893060888 425.754117145884 919.460230269053 386.747883496292
"4672" 934.2 909.823820913136 445.272335761833 915.595917847947 406.760331480877
"4673" 934.4 901.615553729231 466.458967372886 912.305285169322 427.279420462663
"4674" 934.6 889.904861533408 487.85165160352 907.130974610084 451.793418949351
"4675" 934.8 875.817032158761 507.524335005331 898.167233390557 472.961912021212
"4676" 935 865.030706338528 526.877449692898 885.539466060322 493.211435094435
"4677" 935.2 857.502338987882 544.580543105777 875.057597895853 510.209580828784
"4678" 935.4 845.339134792256 562.514849815083 865.717202262782 525.791043471357
"4679" 935.6 829.473347412373 574.924779937009 854.94886343378 543.75162670303
"4680" 935.8 813.736405868764 583.844028134715 843.106125805902 559.016098027734
"4681" 936 794.233354645788 594.991467846247 828.021132988924 574.653749922502
"4682" 936.2 772.549381353673 601.791702507725 808.46833537766 587.509585450947
"4683" 936.4 748.92476320828 611.445374714432 786.222591792709 596.924052123355
"4684" 936.6 727.630483371808 621.545575408606 764.195929005254 606.136533475325
"4685" 936.8 705.140581345523 628.634050366516 741.900499898287 615.639161807749
"4686" 937 682.561064112254 638.969403891432 721.487420257322 624.622003667173
"4687" 937.2 660.664400700544 648.636610863251 697.397236416928 634.163974099103
"4688" 937.4 636.506232004405 660.595018221923 673.508296639797 645.165471025944
"4689" 937.6 617.266040039862 667.312745315087 651.641248359637 654.314511165334
"4690" 937.8 601.462405990798 660.71510821503 636.843933192468 660.213640025058
"4691" 938 588.0702719363 643.35775152694 620.571110066851 662.289978774364
"4692" 938.2 578.076513587093 623.172550924791 599.781491221607 657.609228961003
"4693" 938.4 574.421610574557 604.674417514258 587.170126004777 639.827728795732
"4694" 938.6 575.973660288864 580.83335267198 579.183605526936 620.255067204665
"4695" 938.8 581.155192605995 560.308289728804 576.44260320385 597.421258128478
"4696" 939 589.704334503101 538.042674994868 578.179008077464 575.41061428107
"4697" 939.2 606.001233806839 519.469599926802 584.571808804618 554.793529612309
"4698" 939.4 622.013260330558 505.145915457552 594.636347471427 535.001724872142
"4699" 939.6 639.02838983846 493.943820112511 607.823268295727 518.037298754706
"4700" 939.8 663.810686855348 488.103165510944 625.614325682474 504.625951681295
"4701" 940 681.658210050049 483.673417654812 645.723343311657 494.118841228486
"4702" 940.2 702.134408128891 482.209696141465 662.926754770457 487.588622398358
"4703" 940.4 723.333203661616 480.69142742256 683.079668483414 484.002579369157
"4704" 940.6 739.162765760695 476.094294949765 702.796287758631 482.83110123478
"4705" 940.8 752.807265051358 465.304960698139 717.878766299038 480.4358777186
"4706" 941 765.481673217654 450.918562304792 734.244159344199 473.508361372334
"4707" 941.2 775.173470065381 435.174574693731 749.616270010364 463.195954430831
"4708" 941.4 783.997324603749 417.027524044132 761.563014350145 449.27138789836
"4709" 941.6 795.003393449484 397.259286841019 772.385350985693 433.396382900258
"4710" 941.8 803.011868822725 380.932295010408 784.293212881305 414.946004727716
"4711" 942 810.57759937405 361.147591201313 793.679615564931 397.878730600857
"4712" 942.2 816.359613395435 342.118168665701 802.765505884742 378.695853201031
"4713" 942.4 816.355226159755 317.737609560783 810.025815397315 358.561384210041
"4714" 942.6 814.036667378732 294.160187951309 815.247217265159 335.560375067742
"4715" 942.8 810.234070517952 268.738152895358 814.41423532688 310.365922404948
"4716" 943 803.761522245634 243.764849376275 811.639691348318 284.851167265582
"4717" 943.2 797.32975618201 221.745274122331 804.975767548956 260.202548968823
"4718" 943.4 786.841556283404 196.51268541258 799.128703829979 235.588039737555
"4719" 943.6 777.807543015504 174.605327290135 790.387834860066 212.126860657853
"4720" 943.8 765.358201754169 153.442070845297 782.22717819821 190.181836794559
"4721" 944 749.500482752185 132.131436639948 770.580076355751 166.087538937273
"4722" 944.2 733.256920633189 110.431967585754 754.156719931059 143.833773842655
"4723" 944.4 718.618741521566 88.4628909968013 739.576455526879 122.736268205732
"4724" 944.6 706.491275356092 63.922989345991 724.855310619835 102.290612428208
"4725" 944.8 694.192515312485 54.7221965198977 716.8537330763 84.9981075261277
"4726" 945 674.211546318366 51.9647115714556 707.975365597105 71.567378921776
"4727" 945.2 652.297755789812 46.1989213142013 690.663311974121 59.4833562884996
"4728" 945.4 632.34234316255 37.5746394685909 668.115203580914 52.2598314359313
"4729" 945.6 617.129688374057 42.7906514041787 654.822219923314 48.1220820172583
"4730" 945.8 595.51334805882 45.2641342639026 634.154216731399 45.4912524612159
"4731" 946 571.998721458776 43.8022657129446 612.130376682851 46.6681761675445
"4732" 946.2 549.523590307899 41.091718896608 588.582987617689 47.552579423987
"4733" 946.4 536.200707738193 52.0505178520523 574.530545579317 47.0638988355417
"4734" 946.6 519.495934042766 64.4904252014763 554.835793347595 47.989259144506
"4735" 946.8 497.954584247062 76.1585774945628 534.76487062092 56.3389612151792
"4736" 947 474.541314008843 85.588580858166 513.209712260751 69.6581943754769
"4737" 947.2 451.274581698726 92.3494814681229 489.883563759723 78.4320445695667
"4738" 947.4 435.379747707377 96.4619068018609 470.830376865414 85.6718823392595
"4739" 947.6 436.245784393693 101.393335993288 471.107112900738 86.5139883728542
"4740" 947.8 431.448884276293 109.183474686941 466.650384025083 89.2170393792332
"4741" 948 418.455913095317 119.856435134353 459.635513052877 93.3738017737529
"4742" 948.2 402.984208462533 129.847661494131 450.744648588681 100.561797198488
"4743" 948.4 393.05119774116 135.216043017186 435.248238201505 113.809974413469
"4744" 948.6 378.35778928942 143.482641059061 413.436511375479 123.815105701897
"4745" 948.8 368.751154869352 152.386922127374 399.955043626839 132.182285606623
"4746" 949 366.434925805576 164.268049953887 393.780302633793 135.431480866991
"4747" 949.2 362.074962008437 175.878461296449 385.733151055299 143.817246998145
"4748" 949.4 353.818060964911 192.162745437315 375.689293781345 157.871869084986
"4749" 949.6 342.286122510974 211.344765647875 363.865874479092 177.020027414205
"4750" 949.8 329.374790993858 232.017385569122 352.987417479795 195.773581331352
"4751" 950 315.338802157791 248.116647180605 341.120659430634 216.766226983095
"4752" 950.2 312.816385664069 259.151618346665 332.584404785688 226.364563370296
"4753" 950.4 317.951075299962 275.679664843052 326.360095615492 236.265153185019
"4754" 950.6 320.853558952736 296.7941390659 321.937056303927 255.765441224648
"4755" 950.8 325.413005989547 321.106129020125 319.995830788231 280.05738433814
"4756" 951 327.253607462143 347.358751153667 325.489317487803 306.920204140894
"4757" 951.2 327.166346395597 371.490265711021 326.796145201497 330.03676656349
"4758" 951.4 323.710457923694 394.968895381687 327.883647272179 353.333403993969
"4759" 951.6 321.128254213712 419.40671439021 327.04224668899 379.498135685714
"4760" 951.8 323.951095566828 445.538405806137 323.491868409592 403.550285058568
"4761" 952 325.483252275715 470.151177575546 323.872164594505 429.313877088115
"4762" 952.2 333.781604923803 495.4567795792 325.504194257854 454.521883344222
"4763" 952.4 345.408186115967 516.91125020325 330.103366390741 478.53146992751
"4764" 952.6 354.370468249801 529.711493542191 333.605682701183 495.97582944137
"4765" 952.8 362.992325661236 537.745490220352 339.307276088532 506.676093885763
"4766" 953 381.13178053172 550.680246960072 349.250839039062 519.480667796621
"4767" 953.2 395.183796765621 559.549942273918 362.687592095104 534.318703859378
"4768" 953.4 412.786534344896 570.392439190683 378.871113702052 546.460717832097
"4769" 953.6 433.345463898503 583.716029985166 395.151517198076 557.182807247171
"4770" 953.8 452.651705945571 599.447421978813 415.631018195728 571.461305598661
"4771" 954 469.690186760725 611.308579415561 437.2015531369 587.349749797506
"4772" 954.2 489.072941292304 620.907166220703 455.651140064541 599.491375939409
"4773" 954.4 503.237768042785 619.282386099216 466.878235395289 606.703678188201
"4774" 954.6 524.548793237749 612.634172731873 485.807524767811 615.067636487219
"4775" 954.8 546.337726232287 602.146343534063 509.190255352571 615.479900691831
"4776" 955 570.126787211708 589.107072508596 532.646662328305 605.723552620822
"4777" 955.2 591.222658353041 577.203860628517 555.627743999894 594.743444487222
"4778" 955.4 613.783641608695 565.011421532136 578.027082799473 582.214088162875
"4779" 955.6 639.209115041891 556.220657479788 601.664676958026 570.696172993187
"4780" 955.8 663.75455154326 548.365346837548 625.55279760481 559.876060548453
"4781" 956 691.617256276882 549.063092673628 650.615904921182 552.968472246904
"4782" 956.2 716.740978447614 552.452957428266 676.451649845642 547.78376812608
"4783" 956.4 741.753941058923 560.758637584996 703.796226911596 547.347201364618
"4784" 956.6 762.190130997511 570.431678616055 727.772307503172 553.988243628714
"4785" 956.8 780.26629192866 583.429014954492 748.097736003702 563.773474338729
"4786" 957 797.542311250985 594.278467618607 764.863702100448 575.371263283004
"4787" 957.2 805.849958130263 585.755740089374 769.738124529394 578.869832974663
"4788" 957.4 812.226247036962 570.977417884875 776.050092572131 579.817161828705
"4789" 957.6 826.048634208468 553.554253968303 791.871364625086 578.340287515918
"4790" 957.8 840.089239492492 543.558218013131 810.926586494289 566.094541095296
"4791" 958 853.243478240618 537.311833306399 821.129758848079 555.736262049092
"4792" 958.2 853.683344109073 530.084548175558 823.405476030189 552.646129843993
"4793" 958.4 862.141758406313 515.898349553108 833.177156469065 543.207822678601
"4794" 958.6 874.569857835728 502.902915151111 847.030421032753 528.805431497871
"4795" 958.8 887.575430485147 487.762060830884 859.774479690747 514.058512177322
"4796" 959 888.70716353472 470.198093500416 868.634038880455 503.278573804194
"4797" 959.2 891.258329631155 448.799980804937 877.377201645142 487.66170739142
"4798" 959.4 898.854481319125 428.881210275088 884.003766253364 466.117987834934
"4799" 959.6 910.330134602736 409.63659971277 890.492120289723 443.549169365083
"4800" 959.8 916.973597443536 390.261101965489 898.138095104019 425.57766716829
"4801" 960 913.281572899436 371.740336116474 904.961869942698 408.770049854287
"4802" 960.2 907.880642546876 349.404933854975 909.52903698107 389.392628650115
"4803" 960.4 897.587397844506 325.085974935815 906.31462238001 364.544302020502
"4804" 960.6 891.197474751833 301.273716609238 899.042025595432 342.485729190372
"4805" 960.8 886.125179678226 280.567213524014 889.84198873391 320.591369377844
"4806" 961 882.461888686416 257.494483035321 886.30762243156 296.491338209645
"4807" 961.2 885.978215139062 231.3640338244 884.653530235551 271.614026852343
"4808" 961.4 883.029048930958 215.074465341742 882.627396670801 252.388754111185
"4809" 961.6 870.699641178187 198.710594669046 881.042201682426 236.235349608547
"4810" 961.8 855.593842384581 181.512206232362 874.973945510686 216.569126321843
"4811" 962 837.565879082604 164.017254736169 864.266305792904 194.586350200692
"4812" 962.2 818.122051149947 147.729271621658 846.370383323226 177.758718849758
"4813" 962.4 799.939044319039 130.531874244224 828.586306699244 160.926409781128
"4814" 962.6 782.897615569532 112.297607837419 809.226321595658 143.030665171348
"4815" 962.8 769.626069359758 90.6007792430736 792.163899739064 123.821568921317
"4816" 963 753.275950712768 77.8390916978238 778.79957375056 106.542866359155
"4817" 963.2 731.970924745228 74.0313299147113 767.338913203444 94.9878366640845
"4818" 963.4 712.889794584876 71.5416106402832 749.514800415894 84.6079153961348
"4819" 963.6 686.05768521376 69.0856510401238 726.378389439103 75.3887537842571
"4820" 963.8 661.085430381655 64.8773964471098 700.550880476373 71.7079722906637
"4821" 964 632.704645873071 65.4712092571779 672.500112021664 68.0999231823101
"4822" 964.2 605.952905827137 63.5320233582551 646.791040215241 67.5467396104425
"4823" 964.4 580.493197046636 56.2824496207167 620.273496584331 66.030336986421
"4824" 964.6 558.489260611106 43.379804079714 594.420826119134 61.8118295904168
"4825" 964.8 544.777573164993 46.8529017881388 580.24121919429 57.4565055660878
"4826" 965 524.264797630809 56.8241320634733 563.141092718901 52.9386467799401
"4827" 965.2 507.664240277622 69.2692695772454 543.485319951618 54.0160239634759
"4828" 965.4 485.127780308901 83.3792170285278 520.329246756462 63.5907337135334
"4829" 965.6 463.79616146523 98.6273578470226 499.448652659854 76.2516268668633
"4830" 965.8 440.939592694023 111.57423356626 475.693252470357 92.8401687256107
"4831" 966 417.783296567142 127.110754994597 452.267427134874 106.786529852859
"4832" 966.2 393.168472484142 138.262508764691 430.600941971709 121.922913915036
"4833" 966.4 368.355022303631 151.507059704722 405.867211651897 134.17335992752
"4834" 966.6 357.42837153066 166.61140179142 387.697168019847 143.608437222391
"4835" 966.8 355.548122524805 185.378542943358 375.901759380729 153.551640368208
"4836" 967 358.864081311561 208.050880619261 365.559425776718 169.031768322142
"4837" 967.2 360.370456292792 234.288823059337 358.774593545377 192.377276388458
"4838" 967.4 362.754733114013 261.418932893478 360.881732119769 219.605546122251
"4839" 967.6 363.475615716915 289.659908462681 362.719384649299 249.467244277513
"4840" 967.8 368.269999106345 315.591892651257 364.416352752177 275.97783089984
"4841" 968 378.876414774971 342.632575687579 367.531287872688 303.420998637416
"4842" 968.2 390.517919270789 364.372578135172 375.187337605426 328.381271383307
"4843" 968.4 405.12092982135 385.684631721385 385.348981290611 351.122282726396
"4844" 968.6 417.9967674241 407.166568517497 396.780758378228 371.478382964713
"4845" 968.8 427.874506398885 428.56705506301 409.127659202677 391.171608255096
"4846" 969 431.088441751472 456.480529374946 423.25904502734 414.001185046112
"4847" 969.2 433.289958447403 480.868100491847 429.400875483877 439.241807175543
"4848" 969.4 432.059288978778 505.05479381884 434.181314839003 464.427452440697
"4849" 969.6 425.005406663189 532.213185781754 433.239749805524 491.565497819979
"4850" 969.8 418.975442200908 560.832124300151 430.337122690734 520.371714810042
"4851" 970 411.255946397269 584.696671570904 422.680381280014 546.828303747427
"4852" 970.2 415.185022963571 594.929457271577 420.416091660591 557.211374692509
"4853" 970.4 426.010861468495 604.314072352386 419.770449577146 567.194689865197
"4854" 970.6 438.905777356502 612.880804388432 421.309218997523 579.703709662126
"4855" 970.8 449.478392857143 621.622508096786 427.751067594596 592.768940873135
"4856" 971 451.515131778858 623.590673330204 430.282070338977 596.333693978381
"4857" 971.2 451.012568022007 624.580478801063 430.947686869792 595.83290590998
"4858" 971.4 454.466054697212 625.074584421243 431.302929129888 594.616372248922
"4859" 971.6 465.95017935029 627.420794008284 435.702979352675 601.85143692838
"4860" 971.8 481.326652416889 633.052243962115 446.991335400025 610.478157401905
"4861" 972 496.657334016164 642.996012751312 463.240556648447 620.918171019193
"4862" 972.2 511.646534229681 648.253864376465 477.873555684615 628.126287417595
"4863" 972.4 529.078926954541 648.12470300746 489.74429997193 635.285518805813
"4864" 972.6 547.613922784727 651.433419349133 509.456306334002 641.362029064865
"4865" 972.8 568.425219178269 658.609842025674 530.174583805809 643.830230881716
"4866" 973 583.569577960162 664.966387012765 548.964897724335 649.723846428069
"4867" 973.2 604.169894399667 664.385044562575 566.427213537022 655.876520840666
"4868" 973.4 624.714560777473 664.054608262851 585.198135810054 659.475993607517
"4869" 973.6 639.821078426341 660.056465600718 602.194977250706 661.393408297757
"4870" 973.8 653.226111640533 658.563472767482 615.603664060952 660.854684701754
"4871" 974 665.087934962422 657.933663568649 626.22101636928 659.395620343416
"4872" 974.2 675.74131842705 655.482434438239 636.182170057651 658.113118938934
"4873" 974.4 683.967699723555 653.703756904687 645.855186411179 658.580750018494
"4874" 974.6 695.056198035924 653.82728263499 656.305527148855 656.048908379996
"4875" 974.8 699.390033910028 651.489807820358 663.428299240343 655.232776760437
"4876" 975 704.093837986425 645.047921291948 668.12715292695 655.772443623842
"4877" 975.2 711.187082812367 638.566221461316 675.267820818566 653.87020788878
"4878" 975.4 718.318116334778 632.545171700698 685.860977792574 651.044044257956
"4879" 975.6 728.14607127887 625.150540769508 695.856728104162 646.28295015843
"4880" 975.8 740.509047004738 617.802747943344 708.014937187951 637.918949720408
"4881" 976 751.80980834846 613.772992218715 716.397068711895 631.886933475644
"4882" 976.2 763.986544020089 608.942212569709 728.522077805934 624.357727226042
"4883" 976.4 779.518200027061 606.476019698856 741.363923077253 617.578721404515
"4884" 976.6 794.522718980975 603.647640075498 755.799770358902 612.782951684137
"4885" 976.8 798.447758600769 592.928898143372 763.538353417777 612.073309981787
"4886" 977 805.935818519032 576.480814984931 777.411330805216 606.893416756289
"4887" 977.2 813.174181422923 561.805681680886 790.849760955526 593.603076549959
"4888" 977.4 824.148233338511 546.829496656069 799.886769137387 577.956510594712
"4889" 977.6 839.393603693498 531.471515327982 811.461644180865 561.772067468637
"4890" 977.8 852.915317037754 521.882058684182 824.253749262427 546.558492594373
"4891" 978 866.682275096679 511.590875622194 834.731753251677 536.05415364163
"4892" 978.2 881.712187672587 497.018130605008 850.46238450433 522.878919278738
"4893" 978.4 888.932152293021 479.633404666914 863.358891324752 509.840602176599
"4894" 978.6 894.41607790037 462.503362402841 874.932338912418 496.839524201598
"4895" 978.8 899.209012356397 441.311302469973 883.974771949477 480.141640296614
"4896" 979 903.243009666598 417.518219890193 893.207693411093 459.197362124337
"4897" 979.2 906.648310988319 391.391000502271 898.181674710455 434.27256489111
"4898" 979.4 911.613370304107 368.235524573644 903.907191413436 407.432299398072
"4899" 979.6 915.00767859608 343.987447270816 906.040195408703 382.614645097392
"4900" 979.8 918.746160771214 318.428054891284 911.19715318395 357.396583721967
"4901" 980 916.122665318836 297.107505944496 914.577097716747 336.617966423454
"4902" 980.2 909.725890829398 271.858047844042 914.071899427122 312.429482686385
"4903" 980.4 904.573560728129 250.804716061121 911.156283943834 289.749716215231
"4904" 980.6 896.286762205931 234.137983031692 906.555547727844 271.201340401748
"4905" 980.8 882.436057384268 216.80398606504 899.684102684773 252.736357695104
"4906" 981 869.38460480716 202.102180152691 890.641209296706 233.547035322221
"4907" 981.2 855.151014124469 186.620783187666 880.56692878878 217.475811977846
"4908" 981.4 837.827528390527 170.806350667647 865.097429574724 200.476872345622
"4909" 981.6 818.36077979074 154.484294116609 848.7119885941 182.094726576885
"4910" 981.8 800.713352964117 139.640433141851 831.063696132153 166.459191689488
"4911" 982 781.671643846698 129.722677182006 814.204324175113 152.904442865636
"4912" 982.2 761.049089262383 118.65423610425 795.929568195348 139.09145629578
"4913" 982.4 743.435750885685 103.153543374703 776.374770350957 129.191668291
"4914" 982.6 727.076886663823 88.6370845848679 756.726003835504 115.901459034432
"4915" 982.8 708.797962870697 71.9533741847915 739.83141798868 99.9770805566399
"4916" 983 689.75352476676 54.1878019763646 719.487808221547 83.2348842769739
"4917" 983.2 671.948671983901 44.7652848319333 702.605382509155 66.5308060365657
"4918" 983.4 660.290395991715 50.2455329780176 695.432671324944 59.6054885160379
"4919" 983.6 644.526646034542 54.4990503598215 682.437877407522 53.8569280941853
"4920" 983.8 620.765918192445 60.4438142858293 662.245309452141 52.3125920851483
"4921" 984 597.097717866503 70.9335125635363 639.043267516371 58.2675698462532
"4922" 984.2 574.483510079766 76.6756883569526 613.571964318053 63.9931946157519
"4923" 984.4 547.822290917372 81.2235823437298 589.676980702482 74.6450796399496
"4924" 984.6 521.931628325399 85.7872347379928 563.641289364661 79.7790392491953
"4925" 984.8 495.510061348229 90.3157236095553 536.863625331409 85.5554464776474
"4926" 985 468.393264710471 93.7084634194721 510.165151289354 88.642231025254
"4927" 985.2 442.04973085682 98.229947994036 482.998036020747 93.7750672046918
"4928" 985.4 420.856536318571 110.045913799829 458.689214214757 96.6619958544796
"4929" 985.6 406.890044752227 126.693966811361 438.575328698066 104.575356862192
"4930" 985.8 396.396111109829 150.982596092488 419.015787344863 116.061190684246
"4931" 986 387.541548623706 175.681306959805 403.362858205934 138.602916130355
"4932" 986.2 385.623813732803 203.362383087342 392.957390095885 162.703296353227
"4933" 986.4 381.936187884175 230.343811325315 387.517024718391 188.97073097937
"4934" 986.6 381.709140072346 257.102640122736 385.347963083326 216.621061763579
"4935" 986.8 386.477974503791 283.781992975943 383.796507746809 241.329663347002
"4936" 987 393.122272330604 311.827569491921 384.710850095822 268.312830602027
"4937" 987.2 399.306764250549 337.243085780293 391.655079002613 296.540503516971
"4938" 987.4 411.139817001851 364.364672460503 397.323014494294 323.387092450055
"4939" 987.6 422.642621194016 386.759514631293 406.601068357918 349.720460298129
"4940" 987.8 440.846836228201 411.003852508921 418.6571665715 376.384531399058
"4941" 988 456.9025254299 434.838929547128 433.089957048504 400.512240226567
"4942" 988.2 478.896351415664 454.201255186268 450.397606202937 422.137271956585
"4943" 988.4 498.043936095342 473.637946809874 467.175316298535 443.202264128193
"4944" 988.6 518.343210884401 490.667441588807 487.020813510865 458.7040006372
"4945" 988.8 534.852699966587 511.777788183691 504.461593553258 479.518732052107
"4946" 989 551.370717477514 531.152579728358 524.395916810885 499.334267849393
"4947" 989.2 567.350385951937 552.319179911149 541.490289006076 519.567774067132
"4948" 989.4 586.294243803271 574.520786551874 558.83794031047 539.941495984286
"4949" 989.6 603.450000878126 596.392272499597 577.252200351536 564.183494877905
"4950" 989.8 626.270331420302 614.521881925837 597.171552406571 586.286666032341
"4951" 990 648.886209198491 628.701876148075 616.328775300426 604.910539160912
"4952" 990.2 669.493845335714 629.839546652849 631.982294683707 618.583406968734
"4953" 990.4 694.34976528664 627.570679340263 654.285779525859 627.014567075302
"4954" 990.6 718.934283186893 623.581161460731 680.784011675723 629.362613253476
"4955" 990.8 742.975830182133 611.942552193295 706.677197200431 625.840218684802
"4956" 991 767.33749609058 599.397990729816 733.092000340425 617.128697921405
"4957" 991.2 791.446740929721 583.781297784844 757.267234376218 603.681688403624
"4958" 991.4 816.306710637186 567.698732036939 780.655075000914 591.829504627963
"4959" 991.6 838.726253240444 548.448765854688 802.728502230654 574.802001830203
"4960" 991.8 855.874561610921 529.593386972951 825.782301472373 559.581594484997
"4961" 992 872.008362728808 507.785079339036 846.638322709586 536.795715849303
"4962" 992.2 884.866482388766 483.302060071702 864.024026967359 516.487688854613
"4963" 992.4 893.734239351188 454.697215456504 878.832392435932 492.186763512428
"4964" 992.6 898.047380123334 427.629957975771 887.812108884444 467.823564736485
"4965" 992.8 904.797995310496 400.839756201595 894.752582667433 442.199594459351
"4966" 993 909.218878695183 375.157196351223 900.279318420221 414.149954689972
"4967" 993.2 914.799043424248 350.184711823337 906.475720941206 389.917241944738
"4968" 993.4 918.876957603152 324.93363184632 911.300837487495 364.611324823058
"4969" 993.6 916.169996854279 297.877809921873 916.176304416852 339.040646294059
"4970" 993.8 912.355516578287 270.773803110782 916.37189811886 312.156348421143
"4971" 994 902.52060487356 244.114173096992 913.885042968141 283.568586404324
"4972" 994.2 892.048544928292 215.905072177808 904.134689730983 256.130728497936
"4973" 994.4 877.486475698772 197.174796056411 897.143299032702 231.092298317935
"4974" 994.6 859.371912743784 180.066527505572 884.722363356829 209.459077033798
"4975" 994.8 847.52941298898 173.909083803069 877.18001650223 195.901043162923
"4976" 995 831.382034275203 170.611736534273 866.215700310534 184.226298192518
"4977" 995.2 809.990630970422 169.904128613953 848.875151680404 175.236972749663
"4978" 995.4 790.039898327953 172.148952559692 828.080682705081 171.996047180701
"4979" 995.6 767.799216173858 176.271504284666 808.218176993742 171.68066857766
"4980" 995.8 746.630274018347 181.731509481237 786.362792807849 172.603105893172
"4981" 996 728.464606201598 193.886426889268 763.51842937793 178.692607980719
"4982" 996.2 714.91661535475 207.502689908004 745.684148205646 185.187416980526
"4983" 996.4 696.296044867445 220.818962870813 727.098316712636 196.21344406767
"4984" 996.6 682.586204604707 237.44542330182 710.318746360319 209.850745880882
"4985" 996.8 669.081676405358 255.121710734346 695.954826227445 225.259034445306
"4986" 997 652.059368931082 264.449788879409 681.482315877847 240.4908159459
"4987" 997.2 632.033647789967 262.44666501308 669.708103087953 251.221024583262
"4988" 997.4 614.071287209202 256.829139659332 654.012430243943 257.470779344712
"4989" 997.6 596.164904943858 251.077556768368 635.717584357683 259.870131921936
"4990" 997.8 572.918303684054 248.977448975139 618.28284043346 256.390484999443
"4991" 998 553.76095930682 250.280080478731 599.126985531141 254.592020225382
"4992" 998.2 534.922841530167 249.170213768302 575.53990453699 250.141337126587
"4993" 998.4 520.969708933455 253.022540463756 557.684403991476 249.629875722045
"4994" 998.6 517.191006776125 263.821802462732 551.592467779276 249.57167072155
"4995" 998.8 516.437823631448 269.976187194767 544.490174989818 249.773785586029
"4996" 999 514.789044130045 281.046789508037 538.334587331633 253.690928643412
"4997" 999.2 507.157698573292 286.293422991145 532.680518816998 258.058723738766
"4998" 999.4 490.206143727883 285.016584310259 523.419211506699 266.463769673325
"4999" 999.6 474.976793553567 275.42974972728 511.626400937386 274.763939436847
"5000" 999.8 461.082833982712 261.622682652672 497.411286357102 277.295946732935
"5001" 1000 448.621890071881 246.414159237601 478.145348216227 270.199119493012
"5002" 1000.2 435.85958846899 224.225106023638 460.171361190486 256.753973875928
"5003" 1000.4 423.341655521607 200.386598446236 444.793398079356 237.725597988217
"5004" 1000.6 411.882481817552 177.089643429546 430.674276015273 213.995436162915
"5005" 1000.8 397.698809521071 154.664312200001 418.261234251436 190.932824540523
"5006" 1001 382.516763104852 139.104250007926 406.017648892587 170.256520961821
"5007" 1001.2 378.598073575429 140.993441693946 404.231804771493 165.690659652414
"5008" 1001.4 375.35584760128 145.775344912285 403.966188522075 164.959698329999
"5009" 1001.6 369.512671439438 151.625495591163 402.423939929857 163.484611866086
"5010" 1001.8 362.757254066232 159.458653523154 398.899258622824 161.797133568235
"5011" 1002 357.131810589777 164.937955936438 391.687485822547 158.893485456686
"5012" 1002.2 347.689993432341 177.339345074462 380.699741499946 158.914294068818
"5013" 1002.4 343.693791915992 188.863446512866 372.130090127683 164.130983983884
"5014" 1002.6 337.125395552152 197.411306369388 364.255939223854 170.981909353851
"5015" 1002.8 329.201233037959 206.18873350207 356.884584906266 178.001354604876
"5016" 1003 324.881892646099 216.861391121981 349.78965445596 187.10993034833
"5017" 1003.2 317.934369573927 227.094410698942 343.266473926755 196.635699806906
"5018" 1003.4 311.071173746323 236.209078496969 335.092860570738 207.735482024927
"5019" 1003.6 307.85300736867 251.615737730978 329.218070027627 215.960932394738
"5020" 1003.8 300.379338628299 268.389173158966 320.820001100315 233.241614977664
"5021" 1004 298.832138523837 286.637794842044 314.029045033076 249.903588480202
"5022" 1004.2 295.916346974477 302.798138959915 307.89137406195 264.632665831814
"5023" 1004.4 291.571035400734 319.205670077551 304.046834241373 282.049130870737
"5024" 1004.6 292.747727608204 339.354148704607 300.46627891842 298.733073632253
[truncated: 1,061,163 more chars]
