# Supplementary material for: Adaptive switch to sexually dimorphic movements by partner-seeking termites
Source: Sci Adv. 2019 Jun 19;5(6):eaau6108. doi: 10.1126/sciadv.aau6108 (PMC6584256; doi:10.1126/sciadv.aau6108)
Supplement: Data file S1 [file aau6108_Data_file_S1.zip › Dataset/CfNaturalTandem/170630_173_04-position-fixed.txt]

"time" "x0" "y0" "x1" "y1"
"1" 0 729.234323432343 316.158415841584 261.59133126935 429.987616099071
"2" 0.2 729.104026845638 316.060402684564 251.951566951567 400.937321937322
"3" 0.4 728.960244648318 313.886850152905 246.273529411765 368.497058823529
"4" 0.6 729.061488673139 314.595469255663 238.432432432432 336.633633633634
"5" 0.8 728.969418960245 314.293577981651 233.048780487805 310.259146341463
"6" 1 728.878205128205 314.99358974359 236.96996996997 275.624624624625
"7" 1.2 728.787096774194 314.832258064516 244.972809667674 241.595166163142
"8" 1.4 728.616129032258 314.638709677419 261.362229102167 213.538699690402
"9" 1.6 728.365558912387 313.719033232628 278.102941176471 181.65
"10" 1.8 728.705882352941 315.958477508651 293.289085545723 154.784660766962
"11" 2 728.816770186335 313.950310559006 313.974431818182 131.710227272727
"12" 2.2 729.221476510067 314.614093959731 340.91553133515 105.901907356948
"13" 2.4 728.829032258065 315.58064516129 374.949152542373 81.2401129943503
"14" 2.6 728.408408408408 314.957957957958 406.152492668622 62.8475073313783
"15" 2.8 728.054054054054 315.189189189189 442.045845272206 50.6504297994269
"16" 3 727.731343283582 315.934328358209 478.693150684931 36.7616438356164
"17" 3.2 727.48502994012 317.044910179641 512.128415300546 30.568306010929
"18" 3.4 727.354740061162 318.522935779817 552.664864864865 24.2864864864865
"19" 3.6 727.651234567901 319.768518518518 595.096256684492 26.0026737967914
"20" 3.8 727.066878980892 321.579617834395 625.101648351648 37.9148351648352
"21" 4 727.316455696203 322.541139240506 645.132432432432 42.7810810810811
"22" 4.2 727.377245508982 323.691616766467 673.867208672087 50.609756097561
"23" 4.4 725.866279069767 326.828488372093 702.681940700809 64.8948787061995
"24" 4.6 724.934472934473 328.643874643875 725.590785907859 78.390243902439
"25" 4.8 724.532934131737 330.721556886228 732.161559888579 87.9805013927577
"26" 5 724 334.325301204819 725.697058823529 85.2558823529412
"27" 5.2 721.855855855856 337.012012012012 715.842900302115 78.3987915407855
"28" 5.4 720.875 342.348684210526 697.022408963585 66.1596638655462
"29" 5.6 719.410179640719 344.88622754491 679.515850144092 53.0259365994236
"30" 5.8 717.878571428571 351.271428571429 650.969273743017 45.2569832402235
"31" 6 715.135294117647 353.782352941176 618.625 35.0833333333333
"32" 6.2 710.639240506329 356.946202531646 586.671270718232 26.9530386740332
"33" 6.4 706.705298013245 363.370860927152 555.869444444444 22.7944444444444
"34" 6.6 701.297058823529 368.173529411765 525.185286103542 28.1716621253406
"35" 6.8 697.872611464968 373.111464968153 491.711370262391 37.9854227405248
"36" 7 696.725075528701 374.507552870091 463.566137566137 36.4338624338624
"37" 7.2 694.719471947195 377.224422442244 439.947222222222 51.1194444444445
"38" 7.4 693.821052631579 381.294736842105 410.003021148036 59.9154078549849
"39" 7.6 693 383.753246753247 378.823033707865 76.7303370786517
"40" 7.8 692.444444444444 383.559027777778 353.360563380282 92.3267605633803
"41" 8 695.367521367521 375.339031339031 339.751428571429 117.834285714286
"42" 8.2 697.916666666667 371.497126436782 329.48773006135 150.889570552147
"43" 8.4 698.059659090909 367.931818181818 327.403174603175 181.542857142857
"44" 8.6 696.300283286119 360.71104815864 327.724340175953 212.445747800587
"45" 8.8 693.61094224924 351.048632218845 322.481707317073 245.963414634146
"46" 9 690.026392961877 337.33724340176 316.721590909091 264.616477272727
"47" 9.2 685.116477272727 323.988636363636 308.708454810496 281.871720116618
"48" 9.4 677.15 311.216666666667 310.176470588235 311.673529411765
"49" 9.6 670.505586592179 301.891061452514 314.742038216561 345.063694267516
"50" 9.8 659.966145833333 295.174479166667 334.688271604938 376.469135802469
"51" 10 648.157216494845 289.904639175258 352.623626373626 406.093406593407
"52" 10.2 637.692307692308 283.530769230769 378.469565217391 426.971014492754
"53" 10.4 630.149606299213 281.186351706037 402.965217391304 436.579710144928
"54" 10.6 620.690721649484 281.448453608247 432.058997050147 445.374631268437
"55" 10.8 613.144329896907 279.829896907216 439.501400560224 458.689075630252
"56" 11 605.347826086957 278.127877237852 438.514880952381 487.291666666667
"57" 11.2 604.584415584416 276.446753246753 425.672077922078 525.701298701299
"58" 11.4 606.842541436464 271.74861878453 416.936708860759 567.768987341772
"59" 11.6 608.077142857143 262.245714285714 417.988235294118 608.847058823529
"60" 11.8 611.603305785124 247.782369146006 418.759375 607.734375
"61" 12 617.305177111717 230.095367847411 410.902077151335 606.083086053412
"62" 12.2 623.818918918919 211.081081081081 397.907051282051 601.846153846154
"63" 12.4 630.597855227882 193.016085790885 379.651898734177 599.816455696203
"64" 12.6 636.71270718232 177.466850828729 358.404191616767 584.751497005988
"65" 12.8 642.220055710306 161.626740947075 337.151975683891 567.091185410334
"66" 13 650.469333333333 148.128 314.02416918429 548.401812688822
"67" 13.2 660.197333333333 133.138666666667 298.678362573099 523.72514619883
"68" 13.4 666.78813559322 116.257062146893 277.259146341463 501.740853658537
"69" 13.6 668.991596638655 98.8151260504202 258.689655172414 473.393678160919
"70" 13.8 674.144414168937 83.1907356948229 248.841945288754 443.693009118541
"71" 14 683.600543478261 64.4538043478261 249.54347826087 412.313664596273
"72" 14.2 683.755263157895 65.4921052631579 236.770114942529 374.252873563218
"73" 14.4 684.377464788732 69.1971830985916 236.867088607595 349.778481012658
"74" 14.6 690.484745762712 71.9864406779661 233.575221238938 318.46017699115
"75" 14.8 696.122023809524 70.3898809523809 236.538461538462 285.390532544379
"76" 15 698.744868035191 71.4574780058651 242.621118012422 246.232919254658
"77" 15.2 706.887399463807 73.9597855227882 256.867867867868 211.90990990991
"78" 15.4 717.534574468085 79.2393617021277 276.359281437126 178.526946107784
"79" 15.6 727.135549872123 83.1687979539642 297.878787878788 144.293939393939
"80" 15.8 739.666666666667 89.7838541666667 326.513888888889 115.930555555556
"81" 16 741.818428184282 96.9783197831978 355.053731343284 91.555223880597
"82" 16.2 748.644155844156 106.631168831169 390.708683473389 67.2156862745098
"83" 16.4 761.558746736292 115.229765013055 427.35843373494 49.0512048192771
"84" 16.6 767.900874635569 120.440233236152 468.484057971014 39.7594202898551
"85" 16.8 769.859078590786 125.579945799458 509.346820809249 27.378612716763
"86" 17 777.441489361702 136.827127659575 544.707894736842 24.0473684210526
"87" 17.2 789.82972972973 148.4 567.912698412698 24.3968253968254
"88" 17.4 799.141689373297 155.855585831063 587.115591397849 24.7930107526882
"89" 17.6 805.404255319149 168.446808510638 611.667553191489 36.313829787234
"90" 17.8 816.519230769231 186.335164835165 652.286931818182 42.1363636363636
"91" 18 825.457227138643 198.023598820059 684.865951742627 52.1340482573727
"92" 18.2 826.771260997067 208.149560117302 707.280898876404 70.3426966292135
"93" 18.4 831.078873239437 226.087323943662 742.215083798883 93.5614525139665
"94" 18.6 840.365384615385 245.733516483516 769.958208955224 118.570149253731
"95" 18.8 850.656675749319 262.760217983651 788.6162464986 143.305322128852
"96" 19 852.283707865168 270.898876404494 809.530864197531 166.228395061728
"97" 19.2 853.85628742515 287.718562874252 821.003067484663 191.929447852761
"98" 19.4 858.614730878187 308.025495750708 834.708571428571 221.565714285714
"99" 19.6 859.143677671674 319.353442910034 847.85087651491 249.909354954014
"100" 19.8 853.506851558341 333.789489249831 854.298237091661 279.568494891623
"101" 20 847.819064274746 353.14327893217 854.017694843594 304.701889976756
"102" 20.2 839.960924671186 378.871425922633 846.392474478945 330.772701659977
"103" 20.4 834.00320414809 416.84616125225 843.079725733052 358.614671225621
"104" 20.6 838.521739130435 444.820289855072 848.1875 383.544642857143
"105" 20.8 836.628646870643 456.18753503867 849.485653096336 405.021102884457
"106" 21 827.191637639038 474.613240352598 832.547987615293 424.315789469583
"107" 21.2 816.993657146408 494.740548396597 820.340625528901 449.65013412027
"108" 21.4 808.993815716295 513.680478004365 824.202670324644 467.554228387057
"109" 21.6 803.649400504632 522.889637189536 823.089419106567 490.407603168481
"110" 21.8 798.086833068505 528.239549595371 820.263072579999 493.655442161851
"111" 22 797.396647726783 529.207807322531 819.212894517744 495.339922497927
"112" 22.2 794.991663727422 533.407534253679 817.193901556944 498.73462010206
"113" 22.4 790.90581514896 541.920439104812 812.444461598441 505.214818045143
"114" 22.6 787.159395664024 547.289605773954 807.764287485925 514.063695555179
"115" 22.8 780.765318646521 554.916662897892 804.405402083432 519.732473877731
"116" 23 770.619037916961 566.956526081032 796.110696500426 533.748693848543
"117" 23.2 761.614548983872 579.970561191215 786.776070671949 545.877586116859
"118" 23.4 748.071604092488 590.906078499957 777.409782226996 560.688506565604
"119" 23.6 730.941924848629 600.13248732695 764.714768065496 573.83418492512
"120" 23.8 712.895155021842 610.86904532301 747.585690244976 587.991091063337
"121" 24 698.777113967936 620.465967133386 732.090674298752 598.139474696729
"122" 24.2 685.020387443864 623.340321622468 723.154439999624 604.824389976512
"123" 24.4 670.495315445442 628.025317865622 709.402485389945 614.770449134152
"124" 24.6 652.24402383185 635.117715625823 695.948680553805 624.720390344611
"125" 24.8 645.606808109064 635.618617213345 682.383045842433 626.109321823667
"126" 25 633.481926601423 636.55089166276 670.402480779413 625.485391915608
"127" 25.2 617.199457425726 635.815038805966 655.841112324948 629.878472287102
"128" 25.4 600.890575933711 632.896661423328 641.795461109651 634.131262776329
"129" 25.6 592.916668236042 630.129237709971 632.997922211808 636.872645117584
"130" 25.8 580.819752523058 627.512012156267 622.472413753349 632.392517631719
"131" 26 567.558147920131 628.796773825511 608.870064307558 630.259588602917
"132" 26.2 559.655608327336 630.841079505403 602.951660890164 630.624523561778
"133" 26.4 547.083293042221 640.535096784321 585.775865456592 629.512074538502
"134" 26.6 540.328543432983 649.792669328 574.160453275608 630.215448123281
"135" 26.8 540.484621754594 649.125891421373 573.648478452213 631.259803596183
"136" 27 532.198815808063 646.839446836722 572.500166704474 633.269718892294
"137" 27.2 524.211988635814 645.344083644837 568.597847146573 639.136475824396
"138" 27.4 512.882563483201 641.629189451763 551.178988569717 641.772499472677
"139" 27.6 494.58680390233 638.7873542183 535.673262592621 642.933664450248
"140" 27.8 478.812553777857 634.030266271697 520.236728818641 641.690529091598
"141" 28 460.176912289666 625.385419458326 497.580842822646 639.496438126349
"142" 28.2 442.173469973008 612.621793003184 478.859686437986 634.258482631816
"143" 28.4 426.979698788277 596.853550789833 459.26086326167 625.624198116474
"144" 28.6 410.854735718492 581.728367412301 439.367290073284 611.568397050965
"145" 28.8 389.463923435014 568.428810298517 423.170678449354 594.042523603811
"146" 29 370.430314932963 556.469148345105 407.808366442653 580.458237181967
"147" 29.2 349.305247540694 546.565812754986 386.09410465913 568.159488324558
"148" 29.4 327.960121090112 537.825205366331 365.414107589688 554.698458388349
"149" 29.6 311.701766463106 531.31365192724 349.595234945706 546.473062633582
"150" 29.8 309.21921291874 528.98969551819 345.141044279957 546.15936043964
"151" 30 307.699409036931 528.42740312014 343.572692080481 545.687363006343
"152" 30.2 307.421879871437 526.800603215798 343.326684814576 545.354714105832
"153" 30.4 301.620855711597 523.306223353077 340.594363824572 543.678494515188
"154" 30.6 290.544484164284 516.021884684641 325.138102510545 536.207755742114
"155" 30.8 276.883902550187 504.541493903619 310.569814281926 530.90523329396
"156" 31 264.583171120758 490.63046625029 292.872380944116 520.453138150263
"157" 31.2 258.072258319745 477.660556131509 283.914296192539 513.293720466807
"158" 31.4 253.037070699797 461.80953019963 274.152231469789 503.151485397524
"159" 31.6 255.356707839296 458.296317227159 270.597071023444 491.874695007009
"160" 31.8 256.956899768951 449.025254616596 270.000661569504 485.713069938028
"161" 32 255.621684042527 432.718014963282 267.392928192462 475.926028398677
"162" 32.2 251.139029661749 416.238050394772 261.044424275188 454.835197869336
"163" 32.4 246.681307031357 409.158038481237 258.272889285095 447.17779707531
"164" 32.6 241.994948001061 398.33206325206 256.774216213617 438.279969278809
"165" 32.8 237.379425707848 386.81584048259 252.293839599385 425.841467499479
"166" 33 237.32719104513 375.941108681983 247.956080698196 414.969805988242
"167" 33.2 234.495697596106 360.754530499102 244.244318172597 400.843847907324
"168" 33.4 232.48694333865 348.524363865633 240.650481058292 387.65367390581
"169" 33.6 237.337900585857 350.99667543396 240.022736825772 389.96980282637
"170" 33.8 242.290899018834 342.002382347747 239.134765052319 385.4219070761
"171" 34 248.130020505109 330.042933232524 240.144712957545 374.222608403616
"172" 34.2 251.900857734777 315.442245833223 246.180541936129 356.441618269536
"173" 34.4 253.101095285579 298.46661034579 249.096474864966 341.571240745751
"174" 34.6 250.330907650883 281.190672661514 251.238809804166 323.805886237853
"175" 34.8 244.478093107354 262.752092439111 252.713852345664 305.999166781385
"176" 35 246.368464484123 249.636635116214 251.237454794931 290.578039310354
"177" 35.2 254.433685579888 234.838629689254 247.893354880851 276.537997898759
"178" 35.4 263.292101602217 214.191457417973 248.276556366565 255.94913671435
"179" 35.6 269.310580247901 194.822762073952 257.17127986691 236.350829507968
"180" 35.8 277.770624449237 185.607737777818 260.593010422906 224.075824739066
"181" 36 287.771129527958 169.485317179648 266.134760679789 205.80796097414
"182" 36.2 295.924280275103 152.845476262274 273.319199534765 190.956117457295
"183" 36.4 306.007025609791 138.822258974413 288.807830145109 175.692541317454
"184" 36.6 316.506203735287 127.553235155975 295.057307617365 160.545984443197
"185" 36.8 327.284826144976 126.293265868863 299.047286273397 153.887252896066
"186" 37 343.970604256934 123.629708917573 305.290904093374 144.715820167862
"187" 37.2 358.561030441202 117.207377708193 322.028985468038 134.525594132611
"188" 37.4 374.942649995757 104.944061150004 338.764140413653 127.971441212093
"189" 37.6 387.547226130042 88.6909835248073 357.896807406028 116.293302797294
"190" 37.8 397.957402192136 72.653999046076 372.322201332653 104.298065543629
"191" 38 412.888754758492 60.9085592761318 385.090244497681 91.4889917446721
"192" 38.2 432.518932217701 54.1861935259256 395.181561744678 79.2634072022886
"193" 38.4 447.11010456752 49.7047349438713 409.788436482446 68.7536953554408
"194" 38.6 460.820638697756 43.579058846799 423.889317432957 59.4366756656587
"195" 38.8 476.60676506689 38.4990925582251 438.448852070073 53.985470085847
"196" 39 486.943075368875 42.257331007724 448.082736208249 49.6820549198751
"197" 39.2 502.69731420443 49.4223188001948 459.696336752985 46.3289645524092
"198" 39.4 520.831863176135 56.6549306197344 478.270680958454 43.4622892494763
"199" 39.6 537.740099318593 63.6217276415348 496.953309496216 49.3924491805682
"200" 39.8 553.666633835012 72.2217315824032 514.74797604523 58.6917219206548
"201" 40 573.734932825482 81.8648760042054 535.042596830524 66.2492026674471
"202" 40.2 593.861357170701 90.4927075544082 554.839078647796 74.0488542549788
"203" 40.4 613.286867625026 98.5582811043502 575.12706107675 81.966792629433
"204" 40.6 636.367710820996 104.618905388622 595.706306517561 88.3885532589392
"205" 40.8 651.614909050613 102.39858406122 615.067308418743 92.9151964820254
"206" 41 669.389270201326 99.1647903793588 628.00819687382 97.367459171205
"207" 41.2 688.226292195499 95.6454140755638 646.899656365416 98.709544020187
"208" 41.4 702.126980159144 90.9095200049696 662.35138143717 98.8835818840994
"209" 41.6 713.908182856447 88.3988875562553 674.824040228124 96.429741409602
"210" 41.8 728.049807250422 89.4181083899227 688.475634585145 92.3715183514217
"211" 42 733.422903621126 96.7086531028262 693.338055324751 91.6068278914539
"212" 42.2 745.129752259143 106.601972585634 703.781146368524 89.4803784753791
"213" 42.4 758.059588010344 120.609762629695 724.876042050743 94.4200433650347
"214" 42.6 763.764422440029 131.950809862966 737.014327159544 103.932242769167
"215" 42.8 770.069716753765 150.762901578271 746.392093782015 114.43469445385
"216" 43 778.973073075188 170.425258758702 761.769622348973 134.323298452612
"217" 43.2 791.519481348341 191.316263482154 772.582327513269 154.819139447601
"218" 43.4 802.618254950191 207.712892089536 781.494256948472 170.157032790038
"219" 43.6 817.284943602128 224.669459397791 795.865858582698 191.113502442282
"220" 43.8 835.474297167352 238.783125248174 805.936235126225 210.239267314364
"221" 44 840.61009607133 249.968598413034 815.519948803063 220.482679626269
"222" 44.2 840.08561462143 264.046591023135 819.705020407592 223.620503969353
"223" 44.4 839.04978511333 286.914883452952 833.0603528323 235.751232460585
"224" 44.6 836.468709503569 304.082016114143 832.874124745727 262.626072771876
"225" 44.8 834.716723549488 318.255972696246 820.645161290323 277.216129032258
"226" 45 831.82554517134 323.177570093458 809.11377245509 278.97005988024
"227" 45.2 831.272997032641 326.925816023739 803.327536231884 279.391304347826
"228" 45.4 832.298701298701 328.824675324675 799.476608187135 278.470760233918
"229" 45.6 833.184818481848 330.963696369637 802.255663430421 280.783171521036
"230" 45.8 834.433257875776 334.579078939724 813.994912254106 287.471281350534
"231" 46 834.035706295486 333.53986710084 827.7956459993 290.156411352626
"232" 46.2 833.796696600008 335.540282927096 848.322637291113 295.250739193761
"233" 46.4 833.54819278822 336.554216804516 859.807365462588 305.937677066848
"234" 46.6 833.802325581395 337.593023255814 858.613003095975 316.123839009288
"235" 46.8 829.031038434074 358.675855917184 849.974194978022 324.641932908654
"236" 47 817.228716379288 389.443494096082 836.983567412111 339.377173810848
"237" 47.2 807.272337531246 404.583494902247 830.376902199769 364.14731351113
"238" 47.4 799.18812300197 415.853574497746 823.958183481261 388.289220809441
"239" 47.6 786.566870888733 428.255609708685 813.978064341075 400.302873485023
"240" 47.8 769.937639593536 439.150865534751 799.397452893885 414.8665759929
"241" 48 752.361688132705 451.519809690826 784.194449849568 430.917770593746
"242" 48.2 733.080909988984 469.834429653592 764.123832078648 444.695625265779
"243" 48.4 714.914681143261 484.510992300516 746.224779479077 458.506418810004
"244" 48.6 695.273700777559 494.524501719283 728.303940601835 472.041377888775
"245" 48.8 675.300511721476 506.187316129832 709.573034880961 488.037561734058
"246" 49 654.647208998802 525.238915399869 687.166366396149 501.687731171898
"247" 49.2 632.541262397526 542.449277567522 666.687887547444 516.101634095053
"248" 49.4 612.970038689293 552.305137081002 647.795519516416 530.037089686481
"249" 49.6 590.427647464073 559.10217042877 628.294030242917 545.658217439244
"250" 49.8 567.31827581609 569.180353679432 604.420846527684 556.256723986207
"251" 50 547.023626044182 577.151153631243 584.550993160947 562.046847477932
"252" 50.2 522.877814817288 587.046701120025 560.492623680076 572.976365501087
"253" 50.4 497.561255414961 593.160467380342 538.531047845705 581.99950454137
"254" 50.6 471.358951887227 605.265263862571 511.177088994034 591.39820898565
"255" 50.8 454.120212638311 621.923871295825 486.553167383277 600.596067692819
"256" 51 451.375546734093 622.847414106456 480.932025117911 602.592029061871
"257" 51.2 451.311890344218 618.765220551039 482.172067011681 603.004376419138
"258" 51.4 447.548663291534 618.080989431099 481.655355715975 603.129762676983
"259" 51.6 446.773186599814 615.925027347253 480.878711585363 603.281662853772
"260" 51.8 448.867919752395 617.627088175104 482.546745249745 603.502213410871
"261" 52 450.781228838738 618.235825787338 482.293634046934 611.665817602738
"262" 52.2 451.080123138957 617.649850812959 476.407050352995 625.493591827367
"263" 52.4 452.810310934254 617.198872052091 464.197566130501 627.401874989014
"264" 52.6 447.955061839139 598.935403129123 444.732018200192 627.879085692408
"265" 52.8 442.737430167598 589.064245810068 430.039274924466 612.438066465254
"266" 53 444.560470557271 581.123892753039 428.218752978203 590.846875237267
"267" 53.2 458.756906075344 559.977900554139 432.438485804259 567.599369083994
"268" 53.4 466.490250696379 548.019498607242 435.451923076923 545.051282051282
"269" 53.6 469.853185595568 538.819944598338 427.642228739003 529.75073313783
"270" 53.8 470.657608717158 534.758152131336 414.238227276241 521.698061020265
"271" 54 471.698324022353 533.634078212278 406.278551532075 514.128133704762
"272" 54.2 473.081521739131 532.415760869565 394.825613079019 511.239782016349
"273" 54.4 472.213068181818 530.036931818182 379.426865671642 516.220895522388
"274" 54.6 471.822033898305 528.293785310735 371.542319749216 515.633228840125
"275" 54.8 471.822033898305 526.593220338983 361.400621118012 519.366459627329
"276" 55 472.620396600567 526.654390934844 358.01572327044 522.14465408805
"277" 55.2 474.515235457064 525.554016620499 350.898255813953 528.59011627907
"278" 55.4 474.8948787062 524.967654986523 338.93471810089 531.495548961424
"279" 55.6 476.395721925134 522.46256684492 327.696048632219 531.811550151976
"280" 55.8 477.556756756757 521.567567567568 319.496951219512 532.759146341463
"281" 56 477.693121693122 520.997354497354 318.731117824773 533.374622356495
"282" 56.2 479.214477211796 519.69436997319 317.769716088328 536.652996845426
"283" 56.4 480.407008086253 519.530997304582 319.453074433657 534.57928802589
"284" 56.6 481.742465753425 519.041095890411 314.576802507837 531.128526645768
"285" 56.8 484.104438642298 516.360313315927 306.074074074074 527.296296296296
"286" 57 486.378666666667 514.389333333333 308.321981424149 526.266253869969
"287" 57.2 488.928947368421 512.742105263158 305.269461077844 520.730538922156
"288" 57.4 491.675461741425 509.488126649077 297.914040114613 511.839541547278
"289" 57.6 493.719160104987 506.023622047244 286.96231884058 504.730434782609
"290" 57.8 496.87598944591 502.757255936675 278.394736842105 499.517543859649
"291" 58 499.931034482759 500.572944297082 279.384848484849 499.339393939394
"292" 58.2 501.423469387755 497.798469387755 276.354354354354 497.48948948949
"293" 58.4 501.275252525253 495.510101010101 274.052325581395 492.241279069767
"294" 58.6 501.139896373057 494.39378238342 272.870317002882 488.518731988473
"295" 58.8 502.179419525066 491.480211081794 269.593220338983 482.949152542373
"296" 59 502.774278215223 489.595800524934 261.378830083565 471.512534818942
"297" 59.2 502.669444444444 487.294444444444 261.960893854749 469.067039106145
"298" 59.4 501.494350282486 482.929378531073 264.956268221574 461.061224489796
"299" 59.6 501.598337950139 480.936288088643 261.883720930233 449.424418604651
"300" 59.8 501.795013850416 480.390581717451 254.264462809917 434.504132231405
"301" 60 502.594972067039 479.055865921788 252.69616519174 422.781710914454
"302" 60.2 502.736543909349 476.484419263456 247.334269662921 407.64606741573
"303" 60.4 501.33608815427 472.30303030303 240.140449438202 397.404494382022
"304" 60.6 501.462643678161 470.278735632184 236.148760330579 390.61432506887
"305" 60.8 500.407854984894 468.697885196375 233.488950276243 383.447513812155
"306" 61 499.517426273458 464.195710455764 236.032934131737 376.646706586826
"307" 61.2 497.980555555556 462.530555555556 236.498525073746 366.070796460177
"308" 61.4 497.366666666667 460.191666666667 233.33608815427 350.898071625344
"309" 61.6 497.353424657534 457.794520547945 231.151351351351 335.740540540541
"310" 61.8 496.757493188011 454.994550408719 232.764525993884 323.443425076453
"311" 62 494.545205479452 451.73698630137 235.634730538922 305.089820359281
"312" 62.2 492.24861878453 447.859116022099 236.822349570201 285.392550143266
"313" 62.4 491.077127659574 445.454787234043 240.302052785924 266.260997067449
"314" 62.6 490.782841823056 443.235924932976 242.377643504532 252.833836858006
"315" 62.8 490.222222222222 441.388888888889 248.156424581006 238.829608938548
"316" 63 488.36914600551 436.34435261708 252.909604519774 228.104519774011
"317" 63.2 486.719101123595 433.575842696629 257.907303370787 217.10393258427
"318" 63.4 486.928571428571 429.377142857143 265.083333333333 201.946428571429
"319" 63.6 484.646739130435 424.084239130435 275.162921348315 185.783707865169
"320" 63.8 483.78453038674 420.770718232044 284.929378531073 171.706214689266
"321" 64 483.269541778976 417.606469002695 298.607902735562 154.525835866261
"322" 64.2 482.36797752809 415.036516853933 315.808695652174 133.321739130435
"323" 64.4 477.654639175258 409.644329896907 331.827683615819 112.488700564972
"324" 64.6 475.107049608355 403.979112271541 345.269886363636 101.252840909091
"325" 64.8 471.859335038363 399.263427109974 362.758064516129 91.5456989247312
"326" 65 468.265625 396.6875 385.148936170213 79.1702127659574
"327" 65.2 465.687179487179 393.007692307692 404.997368421053 64.7605263157895
"328" 65.4 462.462337662338 388.607792207792 425.386111111111 57.5805555555556
"329" 65.6 458.0390625 384.0546875 447.821428571429 46.2939560439561
"330" 65.8 455.206982543641 380.341645885287 467.385638297872 37.9946808510638
"331" 66 450.513853904282 375.574307304786 486.341025641026 40.125641025641
"332" 66.2 446.361809045226 372.645728643216 495.7 38.9868421052632
"333" 66.4 442.960199004975 367.925373134328 518.978378378378 36.4756756756757
"334" 66.6 436.584577114428 363.072139303483 547.392207792208 35.2025974025974
"335" 66.8 435.097186700767 360.398976982097 575.721227621483 29.3273657289003
"336" 67 431.982278481013 355.093670886076 604.560411311054 29.0822622107969
"337" 67.2 426.891139240506 349.777215189873 625.309589041096 37.4520547945205
"338" 67.4 423.5925 344.505 651.110526315789 49.2973684210526
"339" 67.6 416.713235294118 340.637254901961 674.163588390501 62.377308707124
"340" 67.8 413.495024875622 336.910447761194 695.117647058824 78.5641711229947
"341" 68 406.136253041363 331.883211678832 727.69414893617 88.3696808510638
"342" 68.2 400 328.714634146341 737.099397590361 95.6867469879518
"343" 68.4 395.883211678832 324.189781021898 749.244382022472 116.85393258427
"344" 68.6 389.513381995134 320.917274939173 765.438356164384 135.424657534247
"345" 68.8 386.826633165829 315.811557788945 787.495750708215 160.297450424929
"346" 69 382.385185185185 311.195061728395 812.278106508876 188.328402366864
"347" 69.2 378.446555819477 308.66270783848 830.708571428571 211.622857142857
"348" 69.4 375.245 307.065 842.656976744186 233.06976744186
"349" 69.6 371.635443037975 304.843037974684 849.316715542522 254.483870967742
"350" 69.8 365.589873417722 301.410126582279 856.789317507418 284.557863501484
"351" 70 361.159806295399 297.888619854722 865.755287009063 323.030211480363
"352" 70.2 354.347593582888 296.088235294118 858.211038961039 342.837662337662
"353" 70.4 349.84358974359 292.071794871795 852.891891891892 374.828828828829
"354" 70.6 343.379134860051 287.511450381679 844.822368421053 406.888157894737
"355" 70.8 340.922885572139 279.23631840796 840.078125 439.7
"356" 71 338.253263707572 274.193211488251 834.604938271605 467.608024691358
"357" 71.2 339.620418848168 266.107329842932 821.914373088685 484.269113149847
"358" 71.4 336.257372654156 256.809651474531 806.941717791411 509.349693251534
"359" 71.6 336.163101604278 246.72192513369 794.192073170732 534.679878048781
"360" 71.8 335.399449035813 237.661157024793 780.138972809668 548.788519637462
"361" 72 334.878238341969 228.357512953368 757.88785046729 568.498442367601
"362" 72.2 332.445910290237 223.139841688654 737.170588235294 587.138235294118
"363" 72.4 332.112600536193 217.930294906166 718.64776119403 608.429850746269
"364" 72.6 331.048913043478 211.600543478261 692.786885245902 620.259016393443
"365" 72.8 331.978260869565 201.570652173913 665.095808383234 633.51497005988
"366" 73 334.322493224932 192.043360433604 635.337386018237 637.58358662614
"367" 73.2 335.590425531915 182.468085106383 603.201923076923 642.926282051282
"368" 73.4 336.530386740331 175.080110497238 587.960244648318 634.259938837921
"369" 73.6 336.240740740741 166.685185185185 569.227272727273 627.654545454545
"370" 73.8 341.529715762274 160.271317829457 552.77358490566 622.044025157233
"371" 74 341.955145118733 151.316622691293 530.363344051447 621.109324758842
"372" 74.2 345.792650918635 141.818897637795 505.529968454259 612.416403785489
"373" 74.4 346.894117647059 135.188235294118 480.128289473684 608.259868421053
"374" 74.6 354.159151193634 125.920424403183 455.708737864078 618.550161812298
"375" 74.8 361.326582278481 121.777215189873 444.068376068376 625.358974358974
"376" 75 367.498727735369 117.681933842239 443.414790996785 619.694533762058
"377" 75.2 373.461340206186 114.463917525773 444.7375 623.371875
"378" 75.4 379.787234042553 106.38829787234 449.615384615385 627.983277591973
"379" 75.6 388.261194029851 102.064676616915 448.71473354232 625.66144200627
"380" 75.8 397.676020408163 95.2295918367347 444.821875 619.36875
"381" 76 408.542713567839 90.2010050251256 443.609970674487 607.16715542522
"382" 76.2 418.254408060453 85.1637279596977 441.575851393189 589.597523219814
"383" 76.4 425.169154228856 77.907960199005 442.990769230769 574.172307692308
"384" 76.6 434.985257985258 74.7469287469287 444.163461538462 550.413461538462
"385" 76.8 445.282442748092 72.1043256997456 437.255882352941 531.097058823529
"386" 77 454.866666666667 66.7102564102564 427.005602240896 512.638655462185
"387" 77.2 467.456140350877 61.8721804511278 408.269340974212 498.160458452722
"388" 77.4 480.157894736842 59.3583959899749 385.466101694915 478.019774011299
"389" 77.6 493.390547263682 56.9502487562189 356.173295454545 473.90625
"390" 77.8 503.635443037975 52.0784810126582 329.730303030303 481.89696969697
"391" 78 515.147668393782 45.4689119170985 310.338797814208 489.243169398907
"392" 78.2 524.427135678392 43.7713567839196 295.34375 499.710227272727
"393" 78.4 532.445 42.715 290.039634146342 493.216463414634
"394" 78.6 545.385390428212 45.0100755667506 291.30303030303 479.463636363636
"395" 78.8 556.73 48.3575 306.17994100295 469.212389380531
"396" 79 569.766423357664 50.7007299270073 324.287323943662 452.814084507042
"397" 79.2 583.709511568123 52.6555269922879 339.083094555874 429.618911174785
"398" 79.4 596.2 55.8691358024691 338.170658682635 406.020958083832
"399" 79.6 607.341645885287 62.4463840399002 338.638805970149 384.973134328358
"400" 79.8 617.131979695431 68.9010152284264 340.967930029155 358.935860058309
"401" 80 628.116883116883 75.1974025974026 351.04432132964 342.146814404432
"402" 80.2 638.06100795756 81.6896551724138 364.768545994065 321.020771513353
"403" 80.4 645.961439588689 91.3984575835476 370.991304347826 286.753623188406
"404" 80.6 652.765840220386 102.179063360882 357.224376731302 259.027700831025
"405" 80.8 660.881748071979 109.18766066838 331.951742627346 238.600536193029
"406" 81 667.748633879781 120.450819672131 308.162011173184 210.516759776536
"407" 81.2 668.933139534884 126.796511627907 290.913043478261 174.465838509317
"408" 81.4 670.451282051282 131.584615384615 304.466453674121 157.003194888179
"409" 81.6 675.828715365239 137.03274559194 332.498622589532 131.074380165289
"410" 81.8 683.528535980149 143.54094292804 367.983561643836 124.060273972603
"411" 82 690.035989717224 154.079691516709 405.726224783862 104.023054755043
"412" 82.2 698.097186700767 165.033248081841 431.715053763441 68.989247311828
"413" 82.4 706.97157622739 172.490956072351 467.697127937337 39.9843342036554
"414" 82.6 714.748704663212 183.673575129534 509.436507936508 35.1851851851852
"415" 82.8 722.64010989011 195.230769230769 552.042492917847 49.7677053824363
"416" 83 728.850543478261 204.58152173913 595.786703601108 63.8421052631579
"417" 83.2 736.544736842105 216.023684210526 642.674220963173 71.4560906515581
"418" 83.4 739.879032258065 226.325268817204 676.667553191489 89.5452127659574
"419" 83.6 741.652406417112 238.951871657754 689.376770538244 111.133144475921
"420" 83.8 745.088948787062 251.234501347709 710.708894878706 136.33423180593
"421" 84 748.442896935933 262.183844011142 726.461538461538 168.269230769231
"422" 84.2 750.849999951121 275.402777576124 728.964601793159 201.643067964163
"423" 84.4 749.208079790393 286.049104099996 745.324142899586 239.006239168881
"424" 84.6 748.424374916683 308.600808989928 747.004007453927 263.905906317484
"425" 84.8 745.338963245919 322.926626208453 752.326187484683 285.543073090063
"426" 85 742.158241141043 330.791553122561 753.281668775325 294.027231238748
"427" 85.2 739.800108790198 345.8244768731 749.620835958943 306.119179514773
"428" 85.4 738.122006459458 364.394507372402 743.249836317099 325.422245206669
"429" 85.6 734.082495715296 384.238882217612 740.842538852241 343.056009547726
"430" 85.8 730.426787591491 404.633892322062 738.552081457958 366.016299767495
"431" 86 726.095032603935 428.596628502708 733.327348638295 387.939404854584
"432" 86.2 719.804175129429 444.252809241413 730.961682941432 404.797005913166
"433" 86.4 709.414918973488 462.980652200763 725.789188780092 426.324056622372
"434" 86.6 699.096217643356 484.204992363223 718.170417955881 447.726802406752
"435" 86.8 684.352225146559 502.830804063051 709.164046178949 470.877326202559
"436" 87 670.275787628289 519.911115550567 697.266924622107 488.155400324579
"437" 87.2 654.775257251607 537.453684110234 682.692035869786 504.686267588112
"438" 87.4 640.22524846345 550.591895475432 668.292979571084 518.883572267804
"439" 87.6 625.148080201191 565.025650031678 655.688571123719 534.756957217675
"440" 87.8 612.795335822688 582.998797498684 641.198145918116 550.481475137694
"441" 88 610.291561096104 603.101287697942 623.40789259506 567.281427149219
"442" 88.2 613.264399107749 624.407212905596 614.404771887492 585.584631223302
"443" 88.4 620.330232015729 635.618848252746 613.236891093824 597.547184900534
"444" 88.6 617.777676830371 632.96259619107 611.88843941834 597.833738231139
"445" 88.8 614.37298484588 630.713829087849 612.957364640844 593.993120696793
"446" 89 609.684218326056 633.280769139736 613.986724132483 595.105789212129
"447" 89.2 603.195689088369 636.19782346059 614.564865681619 599.984673804606
"448" 89.4 591.756620866352 640.241335712185 615.644618625514 607.763207397968
"449" 89.6 579.314216377882 646.571020524849 608.576007267545 618.695596768784
"450" 89.8 562.412609079743 649.951469458024 598.179834342157 631.301146578299
"451" 90 541.914419678243 649.782090156335 582.769484740669 640.490565970403
"452" 90.2 521.384559325305 652.970610356414 561.328116577463 646.169095671208
"453" 90.4 517.345123141863 649.003959757023 555.819127684736 647.007902277421
"454" 90.6 515.070208059364 641.775949484734 551.638694442704 647.165817462888
"455" 90.8 513.426885063685 637.388192111282 547.330000359136 648.774879846181
"456" 91 507.624042572468 624.577418147354 539.611122795481 647.804344686171
"457" 91.2 499.860103438685 607.881136998105 531.330357986215 648.714868892451
"458" 91.4 496.513023204449 602.621155678362 517.369546882816 634.564373068902
"459" 91.6 487.549852996575 594.174125883601 517.161826501541 623.340699300179
"460" 91.8 472.23094139443 585.921497838645 502.654005148264 610.563313755356
"461" 92 451.202890638005 578.822238312691 487.705882028649 598.815238023166
"462" 92.2 429.053185694085 575.892460563029 467.808195948861 586.26760240393
"463" 92.4 403.653061229524 579.165517884428 444.537739077623 578.152050495767
"464" 92.6 385.582894674242 586.8291349554 423.957923927598 576.021857620509
"465" 92.8 377.752080191261 586.805660879208 415.527053531575 575.725593599296
"466" 93 370.70996532079 583.071667321431 409.385734561565 578.256979270502
"467" 93.2 361.915402564667 575.456713327628 400.915438389038 578.65533287334
"468" 93.4 347.79993503354 565.166103512279 386.307700144114 577.51181868728
"469" 93.6 334.282045188327 553.608206589978 367.86822323346 573.830838614675
"470" 93.8 333.408653428321 553.862922189319 364.936564001413 573.821433783304
"471" 94 335.858542527511 553.498182550447 366.583801455676 574.629072161877
"472" 94.2 337.337540124622 546.395171259871 365.848161076652 573.32899591943
"473" 94.4 335.190249552386 538.71459560754 361.331014152604 568.676444216439
"474" 94.6 335.565180358163 525.468531459013 349.520370635612 559.495468453204
"475" 94.8 333.395236049102 511.274100846492 342.680850595079 550.589700799534
"476" 95 331.834341893326 493.014854276939 338.16464319693 533.310836443875
"477" 95.2 333.146587348597 481.734632189013 335.797375103625 522.18249551156
"478" 95.4 332.168569127758 465.662594138117 333.942799293363 506.812799961935
"479" 95.6 328.471410446079 446.609034520599 334.340243082966 489.087467664189
"480" 95.8 327.513925546507 428.224024281317 331.507402055651 468.230458473257
"481" 96 328.193781687252 407.364674719743 329.642495537443 448.223956508141
"482" 96.2 327.576495805551 383.717215646561 326.877909188075 424.967465750021
"483" 96.4 324.510126670816 359.012030765012 328.192470716707 400.969431666394
"484" 96.6 316.682718744668 340.667906141321 328.156082271686 380.94834459018
"485" 96.8 305.281929483753 322.517404809385 323.932422945751 360.071903571142
"486" 97 290.056356901329 310.600935857442 315.519485952257 341.12317442544
"487" 97.2 270.753320948137 299.312642898292 303.901297080563 323.8521429781
"488" 97.4 250.361978344837 293.393076857157 286.318527557146 308.593063461209
"489" 97.6 244.963031126695 291.892471019252 279.754055359781 306.700826297588
"490" 97.8 251.145172030842 291.82696049937 282.900942270744 309.337497778448
"491" 98 254.348197771809 286.841206362866 282.779883007935 309.733661464707
"492" 98.2 257.5267837026 281.946467917353 281.046210025668 310.402491248422
"493" 98.4 261.455069268655 276.91629221885 276.032044106591 309.798928315229
"494" 98.6 267.178868300451 268.380821775348 270.777605190331 304.2665216772
"495" 98.8 278.148870047463 256.523857545931 267.532282380673 291.277326073191
"496" 99 288.106789753196 238.830704822809 268.332551357546 284.226560924033
"497" 99.2 292.319803537121 227.754712298978 276.831972517992 264.971562306866
"498" 99.4 297.119789188577 212.981784687311 286.385249224086 252.102710207293
"499" 99.6 301.386578880621 195.404083499167 291.066834497407 233.918236986276
"500" 99.8 309.369575287543 172.111806516751 297.634189624527 211.432976943966
"501" 100 318.46537052223 152.348917407384 302.668224847789 191.46557329317
"502" 100.2 330.563015323619 132.23322647607 310.489732020505 168.607398447434
"503" 100.4 343.983110413077 113.01788086328 321.222811774949 145.905847530059
"504" 100.6 361.446596779423 97.9880264115543 332.664027129609 129.072003189997
"505" 100.8 380.236221854029 86.4047949349955 347.706408029323 111.415415749609
"506" 101 403.369265282616 75.560635672798 366.396855709443 92.4950120295949
"507" 101.2 429.436371898722 69.0321741162649 388.020227664114 82.1641889086253
"508" 101.4 452.519170159021 64.8745583558414 412.995993964043 73.1452265849931
"509" 101.6 479.589109486036 58.6835647798753 439.417759377787 67.1500151794445
"510" 101.8 508.914906744648 56.8489283452611 465.938276081293 59.3624205163086
"511" 102 536.011136149055 60.0925994060408 495.128922425982 57.2185346220851
"512" 102.2 565.309728374788 67.2741563598071 523.231347280486 56.8008186039256
"513" 102.4 588.199248602889 77.8238229597517 550.663732351905 59.9240266040692
"514" 102.6 612.358991721841 88.7532573037144 575.649938153325 71.8703362876943
"515" 102.8 636.917770988039 100.399926371553 601.237267949868 82.3748621579267
"516" 103 660.421799451583 114.178066545877 624.749109830712 93.004703836558
"517" 103.2 678.745853912937 133.782282852869 649.772220168275 105.137682196502
"518" 103.4 695.370057188698 158.030423757276 670.945641288517 122.128521525235
"519" 103.6 708.105926727736 178.979215371074 688.221613619064 143.972756880554
"520" 103.8 717.879476325613 203.677229185266 701.355995974616 166.910744674877
"521" 104 724.420679741487 224.543365236661 712.029846423771 186.947080787349
"522" 104.2 735.26492704943 250.213667918544 718.614053189714 205.328120017046
"523" 104.4 747.625506035423 274.611071002876 727.834675420254 235.56176364237
"524" 104.6 764.118279278801 296.954020771894 741.662707606271 263.934964582433
"525" 104.8 784.783453963125 314.729072062097 754.724997836519 286.726762108169
"526" 105 808.696273313475 323.878161116774 772.785166556581 307.788949966807
"527" 105.2 835.285019946059 325.26467869603 794.61045517803 319.554069381113
"528" 105.4 856.328572038551 326.83604691841 818.103331112932 322.909633282817
"529" 105.6 852.720845033264 330.582518284555 818.385873896826 322.324673735432
"530" 105.8 846.516752778523 333.344744409463 815.819884265517 320.862451562034
"531" 106 840.733398373422 340.085361784669 814.932036492027 320.592227131113
"532" 106.2 835.213309375869 349.664952601305 815.077185842266 320.337151463057
"533" 106.4 827.927791804629 364.265144675973 821.08799416338 327.495661284712
"534" 106.6 815.592914503932 380.46035758622 825.910346846799 342.802986907387
"535" 106.8 801.179168259616 395.460929167896 822.547757424287 361.093984154451
"536" 107 787.558177712776 415.645220145889 811.245718347411 387.336134675508
"537" 107.2 776.309729854407 439.940571633516 797.294207823412 401.061326393884
"538" 107.4 767.312896658258 463.122971542343 783.234238376377 427.401359319185
"539" 107.6 766.574313054144 485.358324109417 772.913952657628 446.694148154174
"540" 107.8 767.562685561586 503.283476114255 768.980359539465 464.414660293371
"541" 108 773.55813781877 525.6384819541 768.911852785544 485.590237845064
"542" 108.2 769.931073599085 537.160899869421 768.832855217495 499.496998856373
"543" 108.4 756.308252678297 550.069213493237 769.263249033444 511.447261683054
"544" 108.6 737.84461000811 561.170854020566 763.278723370623 528.613436979569
"545" 108.8 717.184822122503 572.680290486495 747.977429297412 547.640843751254
"546" 109 697.066258806565 589.16160114496 729.227538770326 566.419230240146
"547" 109.2 682.453782246472 611.21849515882 709.456459525003 578.73301085079
"548" 109.4 664.637484169119 628.391335700825 690.502773656981 598.638254963618
"549" 109.6 643.779573741432 633.258583073739 678.951234552218 611.626580052192
"550" 109.8 621.326170116976 639.28886086802 659.401976739607 627.567965823389
"551" 110 596.695368407485 647.870031549716 633.631845335394 634.095257259793
"552" 110.2 570.506802769609 650.714635883147 608.035210417976 642.925995906637
"553" 110.4 543.019371993408 647.719789523394 584.342718989662 648.607497897244
"554" 110.6 517.995263535511 640.361086918982 555.096649961606 650.27423942696
"555" 110.8 493.351737777246 629.541693368466 531.208038695555 643.255140636576
"556" 111 469.091095648795 613.446572728465 503.269051331474 633.94596138143
"557" 111.2 452.757609917186 592.383811737837 477.489924525632 622.363810138134
"558" 111.4 442.064962889483 566.975606109986 458.842368974436 602.878957522832
"559" 111.6 436.059849394076 545.56913776699 446.014941518637 584.871048261906
"560" 111.8 429.78495182649 525.576197120354 442.680798226387 562.878223689144
"561" 112 426.046573461506 500.272690635897 433.891021188268 539.069943445181
"562" 112.2 427.309896300522 476.951947401126 427.875411245711 516.353733868592
"563" 112.4 429.005793175361 456.071557441635 425.617445137062 495.156419883586
"564" 112.6 435.491419231158 437.716381300938 426.41044804321 475.738759548824
"565" 112.8 440.876976017756 420.635141670691 431.422081832306 459.331704452473
"566" 113 449.881325341952 405.568887036414 434.102249572416 444.369402206757
"567" 113.2 463.448861837041 389.866876986493 439.94206222335 424.104456393438
"568" 113.4 480.855612874996 373.981279836992 451.564612539418 402.068611158197
"569" 113.6 496.98913236128 358.010910237049 465.450217764407 388.693673979445
"570" 113.8 513.806234231116 339.928546503579 484.433864945665 368.486489878078
"571" 114 532.297612670191 323.35192437277 502.627125294085 351.471454512641
"572" 114.2 553.372314617943 304.560701288012 521.38334376932 332.736705291923
"573" 114.4 568.579832267574 284.481362170819 541.867958408947 314.825638574909
"574" 114.6 582.640482262992 260.745547218404 561.336434944878 294.394397233412
"575" 114.8 592.077300104855 236.623544131656 574.837671922804 273.806871148508
"576" 115 593.194520439837 214.040982636543 585.618468308774 254.944102085115
"577" 115.2 586.71427771419 189.457865218263 591.950548409592 228.544248411725
"578" 115.4 578.406845955097 167.19556128424 591.237361560329 204.599529436184
"579" 115.6 571.212162703166 141.322279408512 585.290556180304 181.896608647105
"580" 115.8 569.680107328145 118.65196545935 576.268146168074 157.916202596738
"581" 116 580.610652378047 98.2854930911694 571.815280366224 136.119795235489
"582" 116.2 599.378705245572 81.4883090149966 575.302331435017 117.009898214032
"583" 116.4 618.532122024369 77.6883232897699 585.83444145232 97.2872364816599
"584" 116.6 634.118029787009 78.8712113657621 595.657979135331 86.8240047626754
"585" 116.8 652.862193800552 85.9356519486893 612.750982618872 80.3809366413661
"586" 117 669.565567585271 97.3245700013776 633.010813944611 83.1671284332804
"587" 117.2 686.2877631622 109.128961013878 651.539480210179 88.6088518314699
"588" 117.4 704.41414634567 128.529080714519 674.68652828526 99.8251672225543
"589" 117.6 722.183506569954 149.736435773202 696.278428460743 118.513917214719
"590" 117.8 744.769727444984 169.798141867289 713.832259362599 141.77398209651
"591" 118 763.103906943966 192.626651341478 736.003522683819 162.640342956362
"592" 118.2 780.554813533319 219.445182475277 756.964479234335 183.795656334295
"593" 118.4 794.97776066733 243.381271839574 773.110583751731 210.061346875133
"594" 118.6 806.222435365196 271.618308472017 789.47484341025 235.277047229496
"595" 118.8 809.827293166488 302.505446924579 806.990599980901 263.638829331784
"596" 119 811.704329140397 333.317474526209 809.801882427902 292.869595581384
"597" 119.2 809.146023182278 364.541534681991 812.05844765326 324.373241985344
"598" 119.4 801.909858161175 396.347126612843 812.731782129242 357.508896652065
"599" 119.6 796.682937357467 425.436320371437 805.295907896627 384.977631837058
"600" 119.8 793.391597079968 456.427791634593 798.861995337252 415.922424055343
"601" 120 789.893448413828 488.009842767771 797.514066207927 447.935162303221
"602" 120.2 780.095887638167 518.020811743787 790.288453254762 478.751020335194
"603" 120.4 768.564740506357 546.742978264025 784.421208295044 509.362162633991
"604" 120.6 751.559651331253 573.614847350908 773.705034725253 538.546991625618
"605" 120.8 729.976537360848 589.301259780608 758.14311498554 561.582082687974
"606" 121 703.849959648238 599.766592070375 739.792195324976 581.928306429928
"607" 121.2 675.885019550021 615.143058800064 713.040857228705 596.339008583023
"608" 121.4 649.357931405023 620.908665777268 686.109469861728 610.582724959508
"609" 121.6 619.373475707807 623.387671666173 657.451568190382 621.63662234344
"610" 121.8 586.504047318371 623.10310850983 627.147305044071 625.125724359872
"611" 122 559.80234698432 613.868470243224 597.354549070581 625.982394533781
"612" 122.2 538.187668704134 596.253830164733 571.805005988062 619.598578800948
"613" 122.4 519.173801837536 579.666179524515 546.804449179356 606.624410099412
"614" 122.6 516.135480990327 567.30963013952 537.184063081963 599.308052586025
"615" 122.8 518.191459227415 559.593936909923 532.402375238482 594.01195279672
"616" 123 520.114279475561 552.36846764398 528.127802623034 588.789691828994
"617" 123.2 513.165821873833 542.938836425794 525.271125240276 580.390567598214
"618" 123.4 497.139758483772 529.712756492683 519.949332210693 563.790137960246
"619" 123.6 475.200417578496 524.314947951819 510.407299210838 545.91759218635
"620" 123.8 447.466690458493 521.107559040745 485.416857167788 530.283556098139
"621" 124 416.568768554667 525.012618174207 461.102543910512 524.17918769565
"622" 124.2 390.835654795757 531.115262658484 430.285722958253 520.989458581347
"623" 124.4 364.751503978895 541.172330963339 401.413727830148 526.595462266752
"624" 124.6 343.077584678716 553.17290494103 379.112441265162 536.659382231018
"625" 124.8 343.348297626884 549.415864761035 377.066212362807 538.186391654274
"626" 125 340.095979989436 542.127241271302 374.447640711673 540.308202142613
"627" 125.2 338.004838876811 530.025825977578 370.45015161581 542.273810508097
"628" 125.4 329.383017861338 508.270171719659 357.614710137721 542.697987936674
"629" 125.6 324.899613393992 485.837050882314 346.212185739855 528.47771358738
"630" 125.8 328.423277348342 470.577466177275 329.880476238136 506.866731036067
"631" 126 336.889399081879 444.532293594505 329.332738324858 490.833011329089
"632" 126.2 348.549559798221 427.072993409314 331.428784096519 459.656180207986
"633" 126.4 362.029776428956 401.04649970095 340.525639739356 438.647516198912
"634" 126.6 370.449360664665 373.912576265318 355.00437598504 411.206668168918
"635" 126.8 381.048828589652 348.021916385213 365.03578512928 386.967272345584
"636" 127 383.724043181612 320.054020296718 375.802057542556 360.049830496091
"637" 127.2 378.374375758984 290.84364453233 382.351131690045 330.979812095457
"638" 127.4 366.905621496569 267.817055261056 380.624750999885 305.931955013102
"639" 127.6 345.844835667563 247.598464726849 372.746589703395 279.154043635647
"640" 127.8 324.491378966132 234.34260085435 358.718016641383 257.545362883319
"641" 128 325.468969539559 227.48855914355 350.903075777889 250.400800230988
"642" 128.2 333.317209159508 215.42916022722 347.189175074846 249.049013205806
"643" 128.4 350.468962985396 203.680591150547 339.346837560278 236.690984395238
"644" 128.6 374.641690556254 193.948723986402 345.696711716315 219.306858931299
"645" 128.8 402.206621832943 184.412153057296 366.099360175225 203.64095612443
"646" 129 428.298179701184 169.779271581403 390.481956331033 191.013294569004
"647" 129.2 450.464405310083 151.191819959745 417.535587057028 174.797747497666
"648" 129.4 471.466145499229 129.87108501015 442.19325520207 157.758462622
"649" 129.6 492.200812518592 107.888973419552 464.376650293813 139.5827685766
"650" 129.8 516.627701271094 89.8370401960009 485.373424858394 116.280955317428
"651" 130 541.643845225645 81.048985485802 507.023424900871 98.793608981055
"652" 130.2 564.628421152382 91.7400403218504 526.77171654956 86.6587916444805
"653" 130.4 584.103147293115 109.499128795786 550.891474812652 90.3115590840604
"654" 130.6 603.87716438255 134.515777195543 576.869819637171 104.440049109509
"655" 130.8 616.984342597804 162.140131900508 598.960247448351 126.49972269903
"656" 131 616.017046979517 188.967493189038 611.146156522169 149.133105056036
"657" 131.2 613.823713026555 219.92445022366 616.407259850004 178.96294139728
"658" 131.4 614.99633878056 251.006482773882 614.443418699213 210.280263416318
"659" 131.6 615.544238599635 278.635371236863 613.888468638555 237.767567711139
"660" 131.8 616.821822465219 308.518533220444 615.225071263362 267.731746307289
"661" 132 616.108578814694 334.356466550127 615.956880852367 293.441396352731
"662" 132.2 612.343191678132 366.6409168408 618.06602246397 323.8127886304
"663" 132.4 598.746607245257 393.014442188413 613.722538663487 355.306034665207
"664" 132.6 577.392828814785 413.386334417345 605.374931537086 382.032851811807
"665" 132.8 552.073763110277 424.67886553856 591.16799381885 404.615834923328
"666" 133 528.524799174858 427.220883523617 569.797824652171 415.493200781181
"667" 133.2 502.133745315349 426.377038995263 543.829237589118 424.689402740468
"668" 133.4 474.651200177381 422.561332603019 514.406016611102 427.040888336189
"669" 133.6 446.108095321057 412.583950951435 484.942870682259 424.658466056773
"670" 133.8 424.549226329094 395.079558779153 458.327263211483 416.612705323337
"671" 134 407.226882275214 371.032850049141 434.423998545684 404.681900173326
"672" 134.2 388.975824256506 345.939856861615 414.330070491091 383.241445006489
"673" 134.4 364.962603157118 329.766230482924 399.45214691037 357.343210329567
"674" 134.6 335.534111929922 319.374948590956 375.018721616405 335.987836035094
"675" 134.8 304.89703819564 318.171001854759 349.461128308803 324.429068239136
"676" 135 280.776354970595 327.648367620894 318.767558474733 317.956245765258
"677" 135.2 261.27972977173 342.076997141804 296.047643258745 320.031132253095
"678" 135.4 251.105536250539 350.171569791536 274.373386213912 326.207004262238
"679" 135.6 250.540348213818 351.160823429311 269.023853363097 327.928208962203
"680" 135.8 252.394407512667 361.921332249967 269.02094206965 331.734889965478
"681" 136 248.958547994955 384.59220859581 264.528306330802 341.288467987321
"682" 136.2 250.854029018415 388.04406292968 261.009134500168 352.719554654478
"683" 136.4 252.969348053386 383.221682812897 262.56685587829 349.588950425917
"684" 136.6 252.231438172557 378.448849633627 263.196232756069 349.081143542071
"685" 136.8 253.273679918649 373.460039518953 264.645972495261 347.614996916306
"686" 137 248.274748254868 368.105909753803 267.067021287027 350.12428635704
"687" 137.2 239.615140711749 355.367981702759 267.207474607146 351.116453558503
"688" 137.4 238.621174549236 341.53900599359 262.556793066874 351.08570219358
"689" 137.6 245.436872522455 323.3567825047 258.955113082453 348.605809412698
"690" 137.8 250.669397373645 299.120162649208 257.564786705037 344.15690960702
"691" 138 250.944968621354 285.111165560804 259.013463071359 338.451644921771
"692" 138.2 247.338044009241 272.88486496463 259.185746951368 330.886726663169
"693" 138.4 244.039515354824 267.649525068393 257.82605085494 314.283627230424
"694" 138.6 246.54331942049 264.666507415425 255.491073716925 301.191510543177
"695" 138.8 251.175757175892 246.819287408666 253.57461820376 288.411165594531
"696" 139 255.523951543815 226.568536399639 253.632776388154 268.570256028461
"697" 139.2 258.762018655848 217.695430968231 253.991475756041 257.747754635798
"698" 139.4 268.611019014919 213.463720279084 253.943268401048 251.086788207265
"699" 139.6 283.836438048273 199.805323898064 257.801859967444 236.231270832133
"700" 139.8 296.714479968129 183.918218282198 270.93530132121 215.935590911844
"701" 140 310.400491866365 163.201104208045 286.9012453925 197.252285939096
"702" 140.2 324.483794183915 140.780717521723 303.635291741603 176.203945575653
"703" 140.4 343.066652017881 120.259237450257 317.898706166672 153.880451888639
"704" 140.6 363.54918256424 104.832955524298 331.877286399949 133.453386103559
"705" 140.8 387.694548951635 98.0989276209656 350.197907624228 115.047959215291
"706" 141 413.260796313036 97.1219244075331 372.623325905315 102.783035137349
"707" 141.2 441.651799480661 97.5522914005206 398.065982359284 99.4908827309315
"708" 141.4 468.527688803769 103.878130870286 426.522767781067 96.5023270742425
"709" 141.6 486.619451903709 116.779266984827 450.479404620717 99.1490668214425
"710" 141.8 505.214117074507 134.218605444843 472.930168472109 107.055784471628
"711" 142 525.21099554795 148.512394450833 491.445411830598 122.965227037235
"712" 142.2 548.355244548772 152.710740448613 509.079835465334 139.451612590476
"713" 142.4 577.013400899102 149.266196068568 535.248275398721 148.618171049584
"714" 142.6 602.540882494578 142.519002616656 560.371582206997 152.085753984251
"715" 142.8 627.887288983361 134.958313689456 587.611914065279 145.79389441719
"716" 143 655.674314477048 128.372753038749 614.080211499184 139.617551782265
"717" 143.2 680.133637766224 117.06437651586 643.867962506174 132.487721601473
"718" 143.4 690.34371940411 102.322040831805 664.612708806696 127.350537224106
"719" 143.6 696.752578767924 102.126932748808 671.673787839989 126.566296947817
"720" 143.8 712.886356377233 110.520509515587 670.729349659851 123.623378163061
"721" 144 724.311177661778 120.404620516715 688.642096460911 115.042663779399
"722" 144.2 737.623929385329 140.407672132252 706.39169297553 112.618596668258
"723" 144.4 745.128558985409 162.545734001982 723.089973919848 123.899480772596
"724" 144.6 750.363832042703 177.650357248124 732.117148541182 140.801930454008
"725" 144.8 760.399872365105 200.500729814991 744.397014493398 162.532006934158
"726" 145 776.08496585488 225.719155283644 754.429772817468 188.802693539703
"727" 145.2 787.142834421219 253.174281433151 770.512274891426 214.929966067266
"728" 145.4 797.48527019966 283.441645094611 784.668567440725 243.707873638676
"729" 145.6 804.186845408939 313.813356883022 794.445446997851 273.700016502806
"730" 145.8 801.878081881908 347.328780844693 804.253063331261 305.18865714795
"731" 146 794.245393911686 375.758804592302 804.932872169936 335.205092715152
"732" 146.2 790.003294793205 406.500030233231 797.279620625702 363.059100583979
"733" 146.4 790.678734232274 434.359342931968 791.209624527308 393.642737997054
"734" 146.6 787.003913674479 467.157241873205 790.682159370123 425.616092146857
"735" 146.8 781.619200427837 498.001276430766 789.581774942767 454.649758670933
"736" 147 779.989533446104 527.420907129854 782.430260659555 488.036702925197
"737" 147.2 773.07513413704 555.802751679543 781.253193605935 515.747045668262
"738" 147.4 754.863055095246 563.343482984067 778.249235058551 532.949279345139
"739" 147.6 727.613422775124 571.945277613593 766.466983786754 551.983136225906
"740" 147.8 700.328134086627 576.228413360007 741.099975632408 565.473281404753
"741" 148 673.782761529413 580.804353132031 710.471906762685 573.751539803216
"742" 148.2 645.187538980469 580.003364502569 684.487198502635 579.051785862365
"743" 148.4 617.654457763937 571.06815606409 657.695901582817 581.736979167667
"744" 148.6 591.768998051574 558.184702128519 628.185157069466 575.612446911496
"745" 148.8 571.949012691622 539.303334093575 602.451736936596 566.266993184313
"746" 149 557.395638841617 518.911447206556 582.418769727813 552.032579318323
"747" 149.2 539.217567964718 500.692965651123 569.368272495152 538.244778892241
"748" 149.4 518.766235705222 491.957020854008 552.664646110463 514.347502729794
"749" 149.6 495.801678500209 493.580091343965 535.973130402428 495.594204831876
"750" 149.8 471.109512962391 509.143314956911 509.562958444412 493.005379883924
"751" 150 452.835016680843 531.324833150246 481.461586688924 504.055835962446
"752" 150.2 437.029263642952 557.698423249934 462.212270641486 523.491323055361
"753" 150.4 423.417321927714 582.735607166109 444.655500989191 546.034449236075
"754" 150.6 419.81378378107 610.460180100201 429.335012140656 572.796621095154
"755" 150.8 420.545774647881 599.950704225325 395.918518518511 564.277777777786
"756" 151 421.581460674157 598.483146067416 388.33606557377 561.946721311475
"757" 151.2 419.133586471323 593.681546466339 397.898947568446 567.867734062239
"758" 151.4 415.972734964709 591.1067751701 403.28295164237 565.67177753343
"759" 151.6 399.169689329781 597.545026648186 409.699773489446 572.05352918653
"760" 151.8 383.664799567587 593.700363198053 410.882778395601 580.271021550971
"761" 152 379.144920705365 587.630174496423 411.069855415793 585.151319550819
"762" 152.2 369.781505922155 574.276026538746 404.152215209783 588.540223631896
"763" 152.4 359.755656857624 553.973284755328 389.59884306707 582.438578773935
"764" 152.6 351.768987189949 532.414163066268 371.823181679132 566.3625849384
"765" 152.8 345.317596142991 504.562639348642 357.015619140847 543.152164036316
"766" 153 345.01145784007 476.189226614618 349.833031278652 519.262206355856
"767" 153.2 347.009637271619 446.297963236845 344.637257709708 489.504079731492
"768" 153.4 352.035426381769 416.697965801305 344.49589526848 458.398753860623
"769" 153.6 354.256384354355 385.765204847549 349.073911484769 427.974093358492
"770" 153.8 347.828109446205 361.938482950697 352.239193852097 402.34164062718
"771" 154 332.407089303376 340.730180534922 352.778485593329 377.488698964289
"772" 154.2 310.595504780364 323.273168001922 339.577661944475 352.621067497422
"773" 154.4 289.490559814567 312.306457799087 323.387341634537 334.051388761573
"774" 154.6 276.188922860966 310.067935894796 311.704061224202 324.66126552246
"775" 154.8 267.60776076397 306.309727418482 306.50743428434 322.988852491734
"776" 155 258.804684072466 293.033640824512 292.425839538261 317.008375060899
"777" 155.2 246.57522358132 272.191982787573 271.714436453472 303.400345140569
"778" 155.4 248.34407655651 254.87267610028 259.290410229899 290.854765583585
"779" 155.6 260.833320506264 242.102973682262 255.089421859942 281.061559250589
"780" 155.8 278.866388498968 230.780201118115 257.080479450847 267.057579401701
"781" 156 301.844593459338 216.841588464351 269.810719298304 242.82549696682
"782" 156.2 326.936731952389 202.873140573166 290.017382857905 227.933160437881
"783" 156.4 353.137720220572 184.83642303005 317.7221226266 210.087214790543
"784" 156.6 380.594573238207 164.823878114165 346.161540467204 190.687376670558
"785" 156.8 405.068906039782 154.973008005802 368.450109120254 173.267784910348
"786" 157 436.593720322703 149.475553950852 392.358178939485 159.468579377375
"787" 157.2 454.895786980318 151.373885800803 415.595279646428 150.79711590219
"788" 157.4 479.636894109219 153.840306588342 436.271087489219 152.085597199265
"789" 157.6 506.006440092434 158.55259940531 466.143728559659 151.968052315422
"790" 157.8 535.06275184317 163.794311627873 495.360575621227 158.918538513661
"791" 158 562.552667181651 170.253416076641 521.502183908198 160.861177996179
"792" 158.2 588.245348521803 182.625330931271 546.123946799402 168.091294558083
"793" 158.4 616.018209508852 192.589206142725 576.027396880049 177.55395212881
"794" 158.6 643.846030362483 202.167875558581 603.450644902909 188.912153535896
"795" 158.8 660.795899275671 217.560422411182 627.058765949689 196.884518530299
"796" 159 676.268397870319 238.923782146879 640.305512381926 203.266558685245
"797" 159.2 695.942171902803 258.766348434672 649.908159294499 215.577700559043
"798" 159.4 709.685272467122 270.590347550583 677.839764432492 238.318854730026
"799" 159.6 719.221926389089 286.462084750039 697.77997068456 272.023076839903
"800" 159.8 744.906052470512 308.927451085424 711.41709214708 295.345330376556
"801" 160 770.822712219976 314.665561665604 733.055835314762 307.935224091396
"802" 160.2 792.106979260415 307.217390563569 753.633325173797 313.076013803031
"803" 160.4 804.058419639299 297.242750066607 767.680788291275 312.012873080283
"804" 160.6 819.006578394263 285.358275872847 786.618713988556 305.978339040208
"805" 160.8 829.659984982253 282.495101785073 797.539090238976 300.143621468059
"806" 161 830.061768951751 290.876211292119 797.666666887015 298.554806116691
"807" 161.2 844.9272062142 302.500609886721 807.411235042365 291.024861367451
"808" 161.4 857.911371217376 315.856665201888 827.158555539145 295.924036333889
"809" 161.6 853.495923105689 327.398029803345 831.086005191045 298.73759443751
"810" 161.8 852.950766251323 349.379285399271 839.164704216315 302.59907844049
"811" 162 853.855267156682 363.593128436955 850.835172372868 322.72020329784
"812" 162.2 853.357543792459 378.660276576682 845.850531753604 338.137952618993
"813" 162.4 851.984705294413 400.058503438968 848.413795762253 359.405832462576
"814" 162.6 848.489239081041 427.911474891675 849.918983851783 386.17260760329
"815" 162.8 839.645700566811 457.223363640059 846.057805781076 416.860129886088
"816" 163 826.723544024424 487.454254615996 841.0302560904 447.967293079985
"817" 163.2 811.842513126158 514.162599853368 831.391367604299 477.751874092784
"818" 163.4 795.144938836863 540.337370745533 816.276927562578 505.295987139023
"819" 163.6 776.7398680343 560.852324355485 802.45736531637 527.500290883863
"820" 163.8 758.056799066383 580.103721689028 786.201476847403 549.825897587023
"821" 164 735.984509246401 594.402261878071 766.590970863538 568.881881038646
"822" 164.2 711.188264772952 614.11931521735 746.017479954372 588.838107272401
"823" 164.4 694.66658401479 622.99734064103 726.601097001028 601.891695550499
"824" 164.6 671.2555007716 623.943324543788 709.444202487745 612.814867762108
"825" 164.8 652.811171056841 619.510701372735 690.464562365238 618.709219016907
"826" 165 628.590240241614 612.308790215718 669.665548052207 620.386504694623
"827" 165.2 602.128260643222 603.897224803589 643.449376152234 615.182993998666
"828" 165.4 579.494969476868 591.177272918823 617.567085348553 610.948998897295
"829" 165.6 562.083959883118 576.602512111766 592.944353919052 600.606253546498
"830" 165.8 543.296795401106 555.844663905637 571.67327278367 586.414326529837
"831" 166 527.176880045498 534.52622274341 553.608944264754 567.617971586417
"832" 166.2 508.545757355269 515.493721034295 535.728573507881 546.438685230249
"833" 166.4 483.756656576624 502.803946224057 518.06124377386 526.863612749574
"834" 166.6 454.705934009709 502.001385553292 495.072444786984 506.222787639558
"835" 166.8 427.625012222432 511.016052290377 467.579513586049 501.681826729923
"836" 167 400.563316073783 527.657610538363 438.334325089433 507.265444919369
"837" 167.2 376.005354837469 544.456385453752 410.266734760529 523.838398754131
"838" 167.4 360.159796962885 566.409075152854 386.30186910766 536.62665822907
"839" 167.6 361.644667959339 564.906742064383 382.718202015677 536.854303571009
"840" 167.8 360.303816050315 562.428360354402 383.20499415294 536.828257504445
"841" 168 360.824989639486 558.051396740949 384.869766568335 536.095923993878
"842" 168.2 355.675406599435 552.269233960953 386.659220380122 536.519128104126
"843" 168.4 355.704988401623 545.941500047526 387.331384559571 539.287586849019
"844" 168.6 354.696145232384 536.167635439204 387.563595086475 540.749140740199
"845" 168.8 350.210443826938 519.378922562969 378.006912862448 543.920920028334
"846" 169 345.929428322253 500.317850694501 367.165941770057 539.362655684269
"847" 169.2 342.527409813544 480.811496948288 365.096172104111 521.457598219159
"848" 169.4 338.895774647898 470.529577464811 375.645833333337 516.767857142853
"849" 169.6 336.438888888889 461.072222222222 378.814492753623 524.83768115942
"850" 169.8 337.99716713881 453.631728045326 373.412121212121 525.290909090909
"851" 170 337.390581717452 443.684210526316 371.131901840491 519.088957055215
"852" 170.2 338.768156406353 441.67039074478 361.779179405439 511.230282981937
"853" 170.4 337.960784903525 441.509885783636 344.511440467204 496.640021678217
"854" 170.6 335.213655840218 435.145048758333 336.842654304317 475.932574966703
"855" 170.8 333.379011625008 422.993284230816 338.792007263648 463.955927064714
"856" 171 331.730070269351 402.494467442904 337.03937848498 444.579340936861
"857" 171.2 334.009159105799 378.836108319949 333.410026617596 419.365471960589
"858" 171.4 339.090649874841 353.285735439005 335.168800267443 394.808943858996
"859" 171.6 342.353814366344 325.14735740172 335.754524070342 365.166814386376
"860" 171.8 344.702490079794 295.866060669489 341.089418116492 336.420547227778
"861" 172 337.905445301909 263.314342608307 344.669980945635 303.959454792907
"862" 172.2 329.149328812844 232.853266082846 339.298200139342 272.603107903658
"863" 172.4 309.65668537411 209.483337406077 332.045693522291 244.797790286064
"864" 172.6 292.554024270932 199.359672554251 321.764283567106 224.234580513856
"865" 172.8 284.837519329532 198.704939318794 314.586286635645 211.744865627263
"866" 173 292.706883695024 204.150917762135 321.580754222126 208.869335538074
"867" 173.2 296.736012990149 212.336020904389 320.583058309228 207.49588611502
"868" 173.4 300.960476499731 230.241218344951 318.131081297127 208.333542776778
"869" 173.6 301.093054355616 251.394964183607 315.343559922237 213.16957398679
"870" 173.8 295.711442918716 271.673147924029 307.853744913887 231.693803920021
"871" 174 284.901384418115 294.978089631663 299.691230959689 256.52667080844
"872" 174.2 272.564118907115 319.48615104223 291.336289857852 282.464121644781
"873" 174.4 271.981345351598 346.130395071699 279.512684820788 305.696629897801
"874" 174.6 284.112018323648 368.473929288593 274.859764326147 326.55374696267
"875" 174.8 308.568813836231 388.874832717617 281.294795249258 354.284444025548
"876" 175 328.234871780073 410.768394542483 299.763696485123 380.224920581541
"877" 175.2 351.315919981021 434.131105546719 321.432653405325 404.622935879333
"878" 175.4 372.983290691818 454.780681310542 343.248330056538 424.953496116971
"879" 175.6 395.601480384737 474.6561121545 364.00070396367 444.630581344744
"880" 175.8 420.912188415437 485.752997591186 382.310502984577 466.80119941858
"881" 176 449.562760888819 492.011690467945 410.499633765599 480.550594933636
"882" 176.2 474.549451790161 510.011213365783 437.088163228827 488.907369935868
"883" 176.4 495.617030362335 526.316371841089 461.84367338003 500.366212318842
"884" 176.6 521.218268229078 544.003796256321 487.816094898733 519.672307435279
"885" 176.8 551.57835253249 557.170292719506 511.168892665174 537.563890298333
"886" 177 582.965580014774 563.570536734511 540.641267658414 554.183726704949
"887" 177.2 609.931738378566 566.617927975734 570.340677760497 561.658107489117
"888" 177.4 637.421137205462 563.105668797124 598.417712558119 564.084914670006
"889" 177.6 659.411846461589 551.150687706597 624.545922842805 563.949969497977
"890" 177.8 681.15266375735 528.328961271551 650.059830056571 555.409887521259
"891" 178 696.279483233127 504.655918702594 671.694334033106 535.367044440402
"892" 178.2 705.525942237137 475.895792117544 691.488933061183 510.622649670028
"893" 178.4 707.517228090825 446.766301298332 701.981276463777 486.164389592711
"894" 178.6 705.166909132681 415.538885007659 707.593624362402 455.209060164708
"895" 178.8 703.875184954853 384.702351611895 707.136124443659 424.099419109745
"896" 179 695.703384141209 354.688740523888 704.752718023442 392.336252295492
"897" 179.2 678.869262368913 332.627930389852 699.451462234094 367.06228019523
"898" 179.4 656.242431837371 312.273778221204 686.232100183934 339.886096916167
"899" 179.6 635.315253296806 297.225190778346 667.988093172355 318.929337078025
"900" 179.8 607.679435259983 285.569302094366 646.795829726346 302.951266644339
"901" 180 582.464203080322 270.947279968285 619.492787880276 289.922230474124
"902" 180.2 558.629164268006 250.459162130797 593.1067142323 274.207254050585
"903" 180.4 541.814358605593 226.674590210631 567.079861663318 256.737342158152
"904" 180.6 521.680559303489 207.381080563293 547.849739857166 237.466404580055
"905" 180.8 501.506847590057 186.558632220018 530.631690580159 215.536388132329
"906" 181 479.019657541785 166.459574000083 508.14176333373 194.6174090565
"907" 181.2 459.112939601948 146.11825153612 489.700349731618 174.320965899098
"908" 181.4 454.091987196121 126.398805528785 473.751549171488 158.93648260318
"909" 181.6 452.631651006473 106.01206663213 460.429779080014 143.55577302945
"910" 181.8 455.014907546532 91.1697312222788 455.875475622279 130.48091675854
"911" 182 457.754773588981 74.6820711466363 454.815171643692 113.941515501052
"912" 182.2 447.603269239827 66.0852422261869 457.10461750371 105.340838028292
"913" 182.4 427.600153916898 61.3704350175989 454.292121749749 86.6229502270084
"914" 182.6 427.374597333101 72.1973058323917 454.396826378853 84.9282211930741
"915" 182.8 414.3136305478 85.9634921141421 450.21086798789 83.9560579745293
"916" 183 398.132574934175 101.021918954789 433.244472382924 85.2815714676174
"917" 183.2 383.378092267168 117.692538822639 417.252600932131 94.1489985864212
"918" 183.4 364.183854584392 140.537841265149 393.546067663092 110.860610111287
"919" 183.6 343.193115298343 163.621683405323 372.548369938331 133.817887084519
"920" 183.8 320.577791888032 184.481639886022 349.6594460508 156.632720000107
"921" 184 293.491128728718 196.729363680137 330.368551155458 178.962084192398
"922" 184.2 271.104044936793 202.499616465713 309.288839514548 192.155747109254
"923" 184.4 267.855370156986 212.435786450277 303.994722268652 195.135901012187
"924" 184.6 260.360069734046 223.616434304922 291.709362006884 199.159140918671
"925" 184.8 252.181565245738 235.17816740417 281.358260334981 206.789549545088
"926" 185 245.811953946382 253.720324283238 268.731524253065 219.134692438458
"927" 185.2 239.058618949427 277.073620026428 255.055405408343 238.86920766664
"928" 185.4 233.426807441825 296.305055601045 244.839207268533 257.885661849588
"929" 185.6 236.743077912739 313.880718844429 239.933054627345 268.242196218527
"930" 185.8 239.088184463192 332.465988962939 237.811907107474 292.352697927633
"931" 186 238.904297838936 347.638548635548 238.3441424027 309.431158562971
"932" 186.2 236.78467157579 360.777052169312 238.829751185312 321.337011139272
"933" 186.4 232.465482147985 371.677582222563 238.349851921296 332.933773388414
"934" 186.6 232.44080404383 375.73692443303 238.942436308861 339.687816125213
"935" 186.8 234.128662355651 373.668047782473 238.980481828846 338.385559820394
"936" 187 238.70899696194 373.752934581071 239.553004660626 337.692241594065
"937" 187.2 242.203179248576 382.09773624191 240.295989621168 341.511268920175
"938" 187.4 241.660597987378 393.966988633455 241.174293904052 353.352689552276
"939" 187.6 247.559041357476 404.057544922097 243.043361912815 364.661595107798
"940" 187.8 250.35563282448 416.721422965284 244.94302432567 377.342819005221
"941" 188 252.793957123604 431.35357733116 247.248509143692 391.402798334587
"942" 188.2 255.041129043351 448.721246838121 248.556772662069 405.444883021737
"943" 188.4 259.756159970584 461.845200521665 251.478303591848 423.107052500162
"944" 188.6 271.59831497625 474.251132309393 253.200277063668 434.597941672788
"945" 188.8 282.641015800902 488.401409815521 260.577037820669 455.191453490912
"946" 189 297.993839645067 513.163235891497 276.955329583957 476.439718911725
"947" 189.2 315.491246630993 532.709136618258 291.8977310013 497.982213265682
"948" 189.4 332.523470730031 552.242102448849 307.452785803102 519.530334782302
"949" 189.6 350.132968691234 573.688760056125 325.224772751658 540.691226597785
"950" 189.8 371.866686226844 593.289100791328 341.103922139894 564.137012819087
"951" 190 390.18557665968 599.092174541141 356.247423036109 578.279441109119
"952" 190.2 412.61415337315 604.143765899908 369.884786834871 588.986295572764
"953" 190.4 438.841640082773 609.337967891197 399.3872524929 597.52089365902
"954" 190.6 465.136894510668 613.576036606479 422.201939023393 605.705444912709
"955" 190.8 494.935943940451 616.1352169472 454.742382623825 611.898481843384
"956" 191 525.416387145003 615.966268280999 485.91666204151 617.599900641107
"957" 191.2 553.599784335394 612.052902648254 516.411162013072 618.10125670524
"958" 191.4 578.927332547189 604.315890971357 543.141798371974 616.628109297896
"959" 191.6 600.250903788905 595.737506329277 566.59301157782 611.905158855092
"960" 191.8 614.596731694312 591.62839403728 577.851481573439 606.539622035925
"961" 192 632.233725080494 592.075705894012 592.077769989907 602.241011316164
"962" 192.2 653.617732558806 596.342059126001 613.200076744528 593.352285241275
"963" 192.4 675.998240916883 602.681116006418 636.911178945295 591.582755880736
"964" 192.6 699.237094443055 598.786509973213 659.220606176222 600.633683337076
"965" 192.8 723.051627588582 582.529000957849 685.128455510256 598.730853601564
"966" 193 745.309860900499 566.768899027882 712.522098156931 590.056368392027
"967" 193.2 763.282170817921 542.223870163985 736.85031027123 573.098752872271
"968" 193.4 774.820835007269 515.604890976079 757.072427891291 554.420582573889
"969" 193.6 778.466634475934 489.013515953657 772.058097486804 528.100037435779
"970" 193.8 775.057156779704 457.714341711246 776.939080892768 500.506663393121
"971" 194 771.368766218674 426.799392788219 775.915106761556 466.018632700385
"972" 194.2 769.322169123944 395.128561460818 774.927397050697 435.403441025734
"973" 194.4 765.759633827149 365.680250368097 771.20084136854 407.037602198016
"974" 194.6 760.854018592266 333.362833587837 767.527393937396 373.187045448639
"975" 194.8 746.999330455107 304.979214393951 763.758651537553 342.008954807768
"976" 195 728.573141553343 280.19990401592 750.635658697074 312.041232375799
"977" 195.2 703.579990638428 262.61604926474 736.683854918686 284.707964082286
"978" 195.4 677.304762169132 254.233320218844 716.889204289363 269.629652099675
"979" 195.6 648.328970388789 247.300322858544 686.389817505441 251.325360639477
"980" 195.8 618.59223458054 238.745518089481 658.484356858667 248.800396530818
"981" 196 592.865106211589 231.014333652438 633.92650769223 241.576813843116
"982" 196.2 571.354346038903 217.425478660879 607.085313755361 235.332816079877
"983" 196.4 550.407015570016 198.912724807325 583.088687230262 223.335617360254
"984" 196.6 533.165552898965 181.195031948392 560.226926210638 208.890287571301
"985" 196.8 524.016656693427 159.528629762275 547.718553435534 198.697626806494
"986" 197 509.990445775409 137.539270062913 536.40286090525 181.632354978862
"987" 197.2 498.20042145785 121.456764597784 521.151481489962 156.202015980674
"988" 197.4 489.766300158586 105.629079300964 511.281261685793 135.446428526412
"989" 197.6 482.09708855652 83.2264555602904 502.661188685475 118.024165198901
"990" 197.8 467.690787007662 70.2298026294879 494.046969205331 99.8022814100479
"991" 198 449.657773770425 74.0248941743729 485.865765106067 85.5814953284923
"992" 198.2 424.272680490577 85.0764394487406 470.945599604044 78.0627311487324
"993" 198.4 404.887281240299 101.784534055088 444.668802138487 76.772462100586
"994" 198.6 398.397098070735 115.749219092749 410.795855979681 78.6479875698601
"995" 198.8 391.553133523718 124.675749283542 384.952646222795 98.4484679714924
"996" 199 389.497237569061 133.013812154696 351.630026809651 116.217158176944
"997" 199.2 384.806282722513 142.230366492147 336.293103448276 141.712643678161
"998" 199.4 382.671469740634 149.020172910663 323.092643051771 153.99727520436
"999" 199.6 381.233243967975 153.176943699587 307.856741573861 144.042134831734
"1000" 199.8 379.754010695187 161.949197860963 312.375 138.264534883721
"1001" 200 379.381679389313 161.793893129771 325.991017964072 132.862275449102
"1002" 200.2 377.652046783626 163.195906432749 331.962962962963 129.382716049383
"1003" 200.4 379.041666666667 161.4921875 342.997084548105 126.813411078717
"1004" 200.6 378.90450928382 161.058355437666 361.415094339623 131.78167115903
"1005" 200.8 379.419633937503 160.533812784817 375.593752315755 137.737668247726
"1006" 201 374.651579063605 170.264107502808 376.171638384174 137.547854520505
"1007" 201.2 369.129270821602 189.145886982823 378.533436829715 148.120072143253
"1008" 201.4 365.296156677112 209.49907895903 374.070685987778 168.647729504841
"1009" 201.6 363.269326777426 226.725264190367 372.01864904756 187.028495627599
"1010" 201.8 366.161368459429 253.962519401188 366.858178930091 210.621653891402
"1011" 202 368.9748701034 286.600661127688 366.653763243442 243.043045309623
"1012" 202.2 374.572707806666 316.282842324349 369.026619867765 272.734003023852
"1013" 202.4 374.612164710011 339.117461774912 372.25139123839 298.099457073538
"1014" 202.6 370.579464116276 371.663667908445 374.257320117087 330.256468180451
"1015" 202.8 357.000594855287 398.001908668619 371.455336242054 359.426117132743
"1016" 203 330.160902970282 423.074280080721 359.688704361418 392.899677119591
"1017" 203.2 307.186130788195 438.488205698548 342.250582882143 413.743782540081
"1018" 203.4 284.121718379393 455.892352357068 317.46541142384 432.125430136675
"1019" 203.6 271.248504716099 477.507008416372 294.575926816456 447.768215878511
"1020" 203.8 280.956461427443 482.392565239502 290.811949935535 450.491660443367
"1021" 204 295.908298333637 490.194158173041 290.401923358568 452.627904896546
"1022" 204.2 315.065124254733 501.25643603903 292.226696610472 468.284708000795
"1023" 204.4 338.431474190825 520.872058129807 308.462763206674 489.317362559312
"1024" 204.6 363.08035773952 547.548247740151 333.764398750563 513.96793577185
"1025" 204.8 382.75073196449 573.511297367774 355.865867750772 538.060538639665
"1026" 205 406.045998464473 593.202129128458 377.573974630042 564.262578917061
"1027" 205.2 435.825737337698 608.146097107195 400.03300534712 587.179108307439
"1028" 205.4 468.594542147978 610.377539424582 428.905394492017 604.219892777657
"1029" 205.6 504.197169849613 608.388609406267 460.794652147958 610.545072606514
"1030" 205.8 537.208771550395 612.462719354191 496.406812414582 612.513333374839
"1031" 206 570.658113462388 613.695334692362 533.670765303626 612.237278778862
"1032" 206.2 606.223869427912 620.747258510352 564.898465601297 613.728230573515
"1033" 206.4 635.762170338669 621.9311097002 595.174662510757 619.327124776634
"1034" 206.6 662.572718200568 610.921733331872 625.347785872612 622.507833240884
"1035" 206.8 683.165955200529 590.039546073466 652.146776062745 614.586632104836
"1036" 207 696.573564549439 565.218603312051 675.596372422273 599.540959199879
"1037" 207.2 707.300890832491 534.141607827044 693.106035435323 573.64098720984
"1038" 207.4 714.49416690113 506.234569620428 703.359823693746 543.289306582684
"1039" 207.6 725.39193748307 476.465100089415 712.461007091816 514.909682437065
"1040" 207.8 738.780499547029 450.638847920184 721.4112372967 487.821435890194
"1041" 208 758.500125853902 427.523773135162 732.985456716585 460.241506634182
"1042" 208.2 778.654023313015 405.541267126671 750.376934464843 435.583380666062
"1043" 208.4 799.932000950027 383.395696180206 769.597224532222 412.994449200189
"1044" 208.6 819.046041935917 361.722122159115 790.713220734147 390.301215460456
"1045" 208.8 830.353575662954 335.819971926672 810.527367988263 370.895717356287
"1046" 209 824.758827331712 308.330231284362 822.586008443373 347.939053396544
"1047" 209.2 813.765703302376 280.850009874892 827.097165090899 319.532093671885
"1048" 209.4 799.929234906607 253.700792678586 816.810059267058 291.446687003072
"1049" 209.6 787.272731769784 223.572124921807 803.30922764836 259.403182978293
"1050" 209.8 771.58395432539 194.530336685221 791.093143785582 230.145832301975
"1051" 210 749.836755666664 169.31102509148 776.732390163614 198.748849317117
"1052" 210.2 724.700712271457 150.782770480911 757.119809067641 176.608078458515
"1053" 210.4 696.865493838514 142.777263867203 736.367108893826 154.920262533839
"1054" 210.6 666.808588675489 139.13155834005 709.892158847157 144.990089366935
"1055" 210.8 639.892875915926 137.70183550183 682.973649794899 137.322945998831
"1056" 211 609.008870131011 136.521507793765 649.31033591852 137.495424509233
"1057" 211.2 575.838387903957 135.531404544505 617.444323644393 135.127311620508
"1058" 211.4 546.430708360097 135.565457255591 586.851494440833 133.312121823678
"1059" 211.6 514.654653412649 142.329969883853 556.004867249368 135.877516695467
"1060" 211.8 486.492642533937 148.690898459047 525.315860038937 138.508818264694
"1061" 212 456.942709047968 162.655050518751 495.789090924087 144.860779527032
"1062" 212.2 431.804507323246 180.80852741962 467.286742245321 157.87928073294
"1063" 212.4 407.58156892781 201.274686454133 437.817348601644 175.039517037996
"1064" 212.6 377.521943576861 215.752978829075 409.777739050885 193.04426882464
"1065" 212.8 349.109582911642 227.577617933399 384.643946427336 214.069975956657
"1066" 213 319.214412947441 240.243922727106 355.661636991953 224.373324432831
"1067" 213.2 300.596213595503 262.079040437454 329.713311546153 234.723756789301
"1068" 213.4 294.800989475153 285.719812794376 312.000262577015 250.560479941486
"1069" 213.6 299.629825263021 313.316811909693 298.777087852482 272.312185213076
"1070" 213.8 307.022912225351 342.454300595978 296.735434186098 302.935155346162
"1071" 214 322.490388087696 371.960629701429 306.896122461252 332.326396619208
"1072" 214.2 342.180182648265 398.232597269914 318.077841287845 364.299112321981
"1073" 214.4 364.973299728503 420.241086188695 336.109341951177 389.874566585574
"1074" 214.6 391.452580104195 437.432536057479 354.443069758036 412.487153623537
"1075" 214.8 421.264020919921 447.986750133129 382.2116956566 434.929712414591
"1076" 215 452.6922966277 458.722769096688 412.435515605103 445.806100370206
"1077" 215.2 482.767407917818 471.803378230319 442.567508293828 459.131766106078
"1078" 215.4 512.495632866622 486.745668122106 476.053986106683 468.426480857872
"1079" 215.6 546.346153788965 500.680184119989 508.171160468247 483.439667689921
"1080" 215.8 573.198247195975 518.508313466606 536.514796759004 498.543612583271
"1081" 216 596.858334351204 538.653814962973 566.794778379165 514.349544874673
"1082" 216.2 613.502903693575 568.079755502669 591.758959521798 535.191266096526
"1083" 216.4 629.371692596017 597.082178384308 609.843672638248 560.790685682767
"1084" 216.6 645.747253821804 619.622857334906 624.514245299727 586.898894853618
"1085" 216.8 657.803695948233 615.953469613311 627.983417161297 593.666676007519
"1086" 217 672.779099628737 604.295878959112 634.634008794043 601.205404893542
"1087" 217.2 685.711727978209 593.207004124978 645.991853578556 604.612363802527
"1088" 217.4 707.785259279648 576.358830120912 672.669563538042 598.860017769896
"1089" 217.6 722.303848283242 559.213615021829 694.807364079107 586.118923648483
"1090" 217.8 738.29823236905 534.188665480349 713.459797837803 567.596327943181
"1091" 218 756.88193688635 511.252637854606 731.350680931679 544.974046806049
"1092" 218.2 775.761041999822 487.12524632983 751.425456129997 518.269409504951
"1093" 218.4 797.027612603875 463.03432702427 772.201642437854 494.13397475102
"1094" 218.6 816.497674102731 439.244827206807 792.251130850971 470.532803971069
"1095" 218.8 838.612677678359 414.701979216288 811.635130450247 443.994048789547
"1096" 219 848.713124005679 389.787990658673 833.224652753264 423.112937600543
"1097" 219.2 849.052937633199 364.150326295565 843.208608822082 403.119824753427
"1098" 219.4 845.452329741849 337.134354198371 849.569387064123 374.928321632159
"1099" 219.6 840.934215939478 308.161125307601 846.036588237492 348.827607491758
"1100" 219.8 827.03939788739 279.09218056295 844.266338968195 317.330693713301
"1101" 220 813.169572755181 250.63640920456 832.659279627332 285.30602806713
"1102" 220.2 795.155878263301 221.976137945053 817.275202706897 255.094685152088
"1103" 220.4 777.532214732593 194.14522080264 799.020943455073 227.175730739547
"1104" 220.6 759.129271968617 164.655506412829 782.378128919777 199.738131365854
"1105" 220.8 740.60265461145 139.83317948975 765.235556070707 173.605231697037
"1106" 221 720.6672977917 114.43293445419 746.603101402572 146.317864748235
"1107" 221.2 706.022591430239 88.1232079182084 727.174299469879 121.241633417133
"1108" 221.4 698.327184178009 68.1492050866936 714.384066659733 100.625131420926
"1109" 221.6 684.150518490355 65.5791545538673 712.961536646219 98.2009437759688
"1110" 221.8 659.452491792849 67.5369585650244 703.700925686059 83.906731232495
"1111" 222 635.510519740067 72.4592241867119 674.618661121658 68.8890978424732
"1112" 222.2 608.204421559406 82.0034454878927 645.880203461502 71.842162075253
"1113" 222.4 579.627703652179 87.963339587317 617.409387046884 79.1504264763956
"1114" 222.6 546.126514768844 89.1357552645827 585.754895639988 87.2070940896183
"1115" 222.8 513.932447384236 91.8242032072716 552.942620850133 88.6103945526485
"1116" 223 481.99722091489 92.0253899851003 522.175508774602 89.8498136747651
"1117" 223.2 449.80810725815 96.2130463932902 489.68301318873 92.3895211474781
"1118" 223.4 417.706185425958 101.910712533531 458.798251078416 93.9903401439419
"1119" 223.6 387.792504832545 110.098416602145 427.651016138689 97.8107067312821
"1120" 223.8 358.73333834528 128.454407292055 392.831698209961 105.719342148931
"1121" 224 337.253259847615 152.535860384114 355.304015761389 122.005997564773
"1122" 224.2 317.801933429827 181.501803968649 338.731366110727 144.504244475917
"1123" 224.4 302.324978512414 212.900433077767 325.828833024289 173.193024708578
"1124" 224.6 292.433162037561 242.194543162877 303.993199861947 204.2390850377
"1125" 224.8 286.137593947982 277.443706036761 295.485678308408 235.83577466155
"1126" 225 285.972239480801 312.185773699379 288.252504563862 271.341896896959
"1127" 225.2 287.858290518785 349.17780949611 285.93039734653 306.410991312639
"1128" 225.4 293.514332710503 383.89343079049 287.433989401126 341.093213329268
"1129" 225.6 302.503366431108 417.880388772691 292.586922084826 377.172688897083
"1130" 225.8 313.601524206596 451.106292104365 300.565713038625 411.161388239825
"1131" 226 331.779246106396 482.072262968558 313.112338354608 443.976360715513
"1132" 226.2 345.332335896187 508.530603193922 326.639557719797 470.937839242756
"1133" 226.4 340.753253179605 535.936504166077 338.886771287769 496.917379365019
"1134" 226.6 338.013227067656 551.672723960149 344.345024240776 516.941760633578
"1135" 226.8 350.101721734169 552.67501940119 343.032371881326 518.813967179924
"1136" 227 366.808063122376 553.323765154295 343.113525215499 523.237832943811
"1137" 227.2 389.449179153751 560.85794725647 353.661980717817 543.292482553479
"1138" 227.4 412.985483412765 567.997761420195 376.002993532587 552.945118604114
"1139" 227.6 442.276427757457 576.180615054485 405.056291483311 563.191058465893
"1140" 227.8 469.973462463203 584.75375004145 432.419180125756 573.555677755334
"1141" 228 500.193231059433 586.526384025228 459.840752741122 580.527874025517
"1142" 228.2 529.167023977766 585.720456687326 487.289776074516 587.296006587463
"1143" 228.4 560.074543132614 578.601173559965 518.162388316168 585.204925186926
"1144" 228.6 589.007862626363 570.056662933221 549.90205193551 582.998732386251
"1145" 228.8 618.223384287023 557.274419567411 581.231784269702 573.705975624933
"1146" 229 645.673130700468 547.324563655572 608.006668874268 563.641043686003
"1147" 229.2 669.642689091604 529.197926562814 636.312212964692 552.431794724245
"1148" 229.4 682.920819444468 507.01954017823 656.594112443691 537.3329112718
"1149" 229.6 693.800410930509 484.603487504435 676.787536670071 519.165360240681
"1150" 229.8 712.309043881792 467.899477894448 687.58627531738 499.781082129957
"1151" 230 739.398822845153 456.213002972257 706.983205429364 479.498015563257
"1152" 230.2 765.028249850667 439.344908918294 731.007885365881 457.431539398851
"1153" 230.4 787.492216816094 422.518508145296 756.026456657717 446.115458836599
"1154" 230.6 810.137308579926 420.44463550213 775.418679215893 431.377581919551
"1155" 230.8 822.101639956473 428.216840076303 785.558205739928 426.483008575496
"1156" 231 828.18122292128 425.28713072615 788.947695138843 426.840468616451
"1157" 231.2 840.929431588416 413.623525106208 804.630149319358 424.207265782982
"1158" 231.4 841.682174550563 394.965246491435 814.581621942753 421.161260119356
"1159" 231.6 844.046033052343 367.743405601728 831.366861977237 406.912364862954
"1160" 231.8 844.176108810789 345.158050588317 839.51282545452 383.611815857288
"1161" 232 839.206880785029 317.443604158097 841.421750831017 359.487403719931
"1162" 232.2 830.019364828012 291.568555994085 840.612820633002 331.362486542451
"1163" 232.4 820.241972594786 261.095277551408 831.913565934294 300.043925971124
"1164" 232.6 810.825457493216 231.142426267328 821.345031259492 269.718161232477
"1165" 232.8 798.435723578105 199.304259995415 814.216024328264 238.869786011892
"1166" 233 782.626678274021 169.308473503524 800.985809610139 207.105349461279
"1167" 233.2 769.938279229235 144.023103833605 788.58720432887 177.878601652497
"1168" 233.4 757.746803144928 114.389834781211 772.994043263047 152.422703881843
"1169" 233.6 738.817168907392 96.7651558646934 763.352366466472 129.050316602538
"1170" 233.8 713.460715005636 83.7172769222311 745.900880647147 105.933444788167
"1171" 234 682.963903020059 79.2009320240473 721.70312247935 88.7916831633507
"1172" 234.2 649.721494114747 77.7082647740374 691.200816602471 80.3533973700644
"1173" 234.4 616.856268036154 81.1947240307037 656.712461365712 78.0300276973979
"1174" 234.6 584.95147156981 85.5251498243475 624.943651202782 75.9176834819707
"1175" 234.8 555.456195299586 94.0195879534739 593.846737717082 82.670227842701
"1176" 235 524.165928751448 100.581124540275 561.982546817096 89.1897267580468
"1177" 235.2 494.408591567677 106.876927560614 535.001618140202 96.9264363691949
"1178" 235.4 467.380167314396 114.556058116501 506.008127786982 102.86347290092
"1179" 235.6 438.904922865219 120.639651039757 478.893295812702 109.900748586426
"1180" 235.8 410.953812906498 119.266734935561 449.012762239448 116.101083948677
"1181" 236 385.099185008785 112.90467880343 428.180573050711 119.444607427922
"1182" 236.2 361.300655902974 105.177808197031 397.823545729805 117.179473934057
"1183" 236.4 355.860246550862 106.015248842827 390.768482078122 111.856569364633
"1184" 236.6 353.199976924323 118.754401094055 387.577110634138 114.017718608987
"1185" 236.8 345.362941394924 140.719985455062 381.677547037752 115.493212356207
"1186" 237 347.396202974823 160.340410740635 364.062423004858 124.176306514863
"1187" 237.2 347.788901338948 182.636049407258 356.366070475893 142.585328536325
"1188" 237.4 350.22321712919 210.948523772278 351.905488952532 169.476571603976
"1189" 237.6 356.061907608939 241.532158391346 352.420999301759 200.827313956023
"1190" 237.8 364.690286323853 271.036102747029 355.206127953672 231.268842877093
"1191" 238 380.793250340811 300.259411491185 363.59661595433 262.553823496402
"1192" 238.2 400.133787684778 330.408193299149 377.439020932907 293.287823610473
"1193" 238.4 419.70118762197 359.707745213503 394.999967770166 322.416640813288
"1194" 238.6 442.099632395559 380.727403828295 414.096521604731 350.325208061729
"1195" 238.8 466.505777552047 401.091865322269 434.657911962888 374.094186041857
"1196" 239 489.437306362763 412.919457115507 454.884151560066 391.430903100728
"1197" 239.2 514.905707749217 420.636457566486 476.28905172767 404.158144527116
"1198" 239.4 542.910128466168 414.040575433848 500.520781774999 418.716531211366
"1199" 239.6 567.081903549572 400.204683699065 533.202088306275 417.704532476523
"1200" 239.8 590.146213503268 377.952911096237 560.972248202867 404.970241604079
"1201" 240 605.906272020984 350.278255922493 585.006057870011 385.858170240578
"1202" 240.2 610.456873071023 320.200350309506 600.589795371015 360.583252249301
"1203" 240.4 608.84239516119 287.575154486217 613.342620113476 331.463079489602
"1204" 240.6 600.679563282486 265.817401829863 611.099955556428 300.932325234972
"1205" 240.8 583.405091650725 244.68318819982 604.849425846797 281.792288675305
"1206" 241 563.002601671652 227.039734533117 590.478604254389 255.343360406853
"1207" 241.2 536.053192900217 212.278560382277 574.442553967397 233.390540345362
"1208" 241.4 513.890628316926 208.351112220018 551.422416771202 218.981481843143
"1209" 241.6 483.839277818368 214.019596662805 523.591892308665 211.566262636714
"1210" 241.8 454.808549221056 223.620186913611 494.696479580635 210.591700816177
"1211" 242 428.849085826266 238.757661116777 467.26065744066 218.972641699678
"1212" 242.2 405.776357577925 258.432912057631 438.370302279018 231.987343425524
"1213" 242.4 380.541947362013 278.886449067049 410.985495129694 252.151197393269
"1214" 242.6 354.806414675389 281.452943344284 390.871287004291 269.70565110624
"1215" 242.8 335.420524310375 270.278325944408 373.125856826709 276.726617840241
"1216" 243 328.285186996009 256.352252790218 359.09648149152 274.66695049007
"1217" 243.2 316.481781730689 233.839194416829 346.205155600451 264.768240761043
"1218" 243.4 299.2336860238 207.578754432933 328.026147728543 242.630005312201
"1219" 243.6 282.022564586069 186.599958373187 304.247488121535 219.996394161585
"1220" 243.8 290.107386184302 192.830670861582 298.136705723965 220.315638689633
"1221" 244 300.21236678068 191.390411922152 298.198261562121 222.816169020407
"1222" 244.2 308.01639654799 188.953018852791 301.062370563129 224.548623688846
"1223" 244.4 317.380079184934 173.704269779177 305.718035934964 214.851392097663
"1224" 244.6 319.37772898331 151.264632692628 313.610924298365 195.005465911431
"1225" 244.8 324.847349098671 127.5233680282 320.471017888597 167.393735036373
"1226" 245 337.836336558727 122.763258394047 321.622652056165 162.22969816986
"1227" 245.2 353.494797890812 107.118132700091 328.872069096225 145.642747064901
"1228" 245.4 364.863466939729 93.3592773639766 343.833927599332 125.503290928596
"1229" 245.6 380.746191025002 88.2032267020395 350.912384733874 118.655322291843
"1230" 245.8 399.884134999136 75.2646438424915 365.719386202845 104.526298525907
"1231" 246 413.826112792354 61.1328196382721 391.948483110386 93.9577973809487
"1232" 246.2 433.257196287758 54.0964431205386 410.4495378124 75.4197523162621
"1233" 246.4 461.245432978623 55.2511711429947 422.294613253324 68.3334265184008
"1234" 246.6 492.049341704114 54.8620224981161 446.536420662598 59.0843446506267
"1235" 246.8 518.12534744788 45.2548293899442 480.025235006881 58.2369911069218
"1236" 247 538.295839321401 27.6767457489151 508.982357005085 51.6572127762664
"1237" 247.2 560.358784968113 20.9100115706769 528.286756572166 40.1653630800715
"1238" 247.4 587.570742410283 24.3161972219433 549.23033646655 28.4016800797542
"1239" 247.6 613.825263760693 29.0485538551566 575.089706994985 26.0069180595786
"1240" 247.8 641.14190500411 33.9878661046192 600.964250344254 29.4802791753269
"1241" 248 665.542403730711 42.223415610653 626.715811295678 34.1975144104794
"1242" 248.2 691.778363508699 54.1690390310986 656.165631445929 40.530105599963
"1243" 248.4 714.925472604745 67.1265433123127 677.117715066419 47.70766416462
"1244" 248.6 737.76738245332 82.6232402264965 703.043597201413 62.3295277505564
"1245" 248.8 756.570884853956 99.7451353567857 726.855523283615 76.6423528451395
"1246" 249 766.49556901719 122.937233854773 741.501073171724 89.218481919099
"1247" 249.2 782.874285080412 147.320566815579 757.324191699095 111.529582782652
"1248" 249.4 803.445437839494 159.94026267987 772.486829182099 136.135706474146
"1249" 249.6 812.976008898548 179.082215319896 788.244300473998 150.10023826263
"1250" 249.8 821.185706262828 206.312776471639 799.375519277377 162.809040044089
"1251" 250 830.827043346409 229.52600474439 813.046387827385 192.607049393457
"1252" 250.2 849.955512489663 252.181495997091 825.764265369168 218.030704158583
"1253" 250.4 849.683636147025 262.765779183101 830.987060774954 229.241357279688
"1254" 250.6 858.001584506633 284.505385203585 840.043538238876 247.302262877486
"1255" 250.8 860.466310082444 304.231498157406 850.306478409935 266.674380714851
"1256" 251 861.99173019589 333.323327200413 858.822709922018 292.947055866218
"1257" 251.2 858.664670510796 356.191562397816 864.549028873024 322.536334269204
"1258" 251.4 845.835866846161 386.422168877184 859.896753250375 344.61786333518
"1259" 251.6 831.916108972743 410.53246537406 851.995924235015 373.191939978461
"1260" 251.8 813.258625732274 432.74474594604 837.388448896113 397.656884162223
"1261" 252 804.602077715528 460.208198791576 821.591210349035 426.726919042773
"1262" 252.2 807.5108786743 483.960032967429 808.738377094568 447.686444123183
"1263" 252.4 815.610863369979 492.545088256195 805.267987118355 460.239426223189
"1264" 252.6 809.676072972434 492.481643917021 805.302622480951 458.614283487441
"1265" 252.8 798.167584565839 501.585984506704 806.48885413856 461.152724963011
"1266" 253 784.295038648824 516.527840593084 804.50787730063 476.120525607938
"1267" 253.2 772.460610206627 534.390091555935 792.339292768439 500.841989571171
"1268" 253.4 765.644022335745 555.794414740197 781.237750676362 520.127800406248
"1269" 253.6 754.783764518984 576.81210290184 770.982695385502 541.711721042993
"1270" 253.8 735.739680889389 588.853777732462 762.778327868857 559.616483503149
"1271" 254 708.387766551023 603.193313776588 743.705080014421 580.642601022746
"1272" 254.2 681.500556485367 615.424338235972 717.372193286459 596.744682772395
"1273" 254.4 651.533962175236 623.017780921687 689.338790141958 612.546525341534
"1274" 254.6 622.264136129022 634.718747483525 658.343519966457 621.921688015735
"1275" 254.8 599.542898576708 650.005179698672 631.525177907454 628.85147606627
"1276" 255 588.261376357615 646.181772397002 622.685178911017 633.099331720321
"1277" 255.2 570.911798483169 634.36313207156 613.46675162506 636.301725702921
"1278" 255.4 546.818539089328 622.564137107131 587.212962900312 633.968537024309
"1279" 255.6 520.885336854258 608.969976281802 556.279593427446 625.344485065441
"1280" 255.8 496.112740335159 588.727001249872 528.351804213313 612.914178254893
"1281" 256 474.769429085005 565.835908195815 504.21225381309 595.803697828165
"1282" 256.2 456.148417526421 540.036562842874 480.498571597313 574.163062565265
"1283" 256.4 436.750290864496 516.030990702541 459.716674595389 548.844987691697
"1284" 256.6 425.874655507838 488.447746008519 442.83054445038 524.812691384305
"1285" 256.8 410.944810062913 459.832317592886 428.789592516407 499.054650365416
"1286" 257 390.636560035095 442.394223467688 417.787800149815 469.885991356666
"1287" 257.2 361.614470160258 441.862743844202 402.293935481787 449.511354546504
"1288" 257.4 336.251350205634 451.973226999453 375.197938958461 441.908831734227
"1289" 257.6 317.459285930033 465.146807599896 351.793030199958 446.308410535627
"1290" 257.8 304.675103903746 463.586575588717 339.514135233785 452.599167696933
"1291" 258 297.188937887004 448.460613699917 334.774121711718 455.441047332009
"1292" 258.2 294.278521340066 426.094199865513 318.540222469861 454.482171539808
"1293" 258.4 295.625596202177 399.176520426161 306.831155690445 438.80768608665
"1294" 258.6 297.28589254161 368.052425511232 300.759977215822 415.814293593608
"1295" 258.8 299.869741762448 336.474065500311 295.475776504386 380.410015399814
"1296" 259 302.832498238146 307.048082912449 299.513170884247 348.501830602578
"1297" 259.2 315.368630636022 277.126556493768 302.952234187532 315.46983284307
"1298" 259.4 334.618726631376 248.105859050599 310.38831771261 281.427537741438
"1299" 259.6 351.72419067151 222.767558731961 328.194390078712 255.615132226978
"1300" 259.8 379.108339079827 206.886505811642 347.082660170372 231.56791883167
"1301" 260 407.603425421461 195.435529879546 371.476203422153 212.735129386462
"1302" 260.2 436.869626564431 192.874792726474 397.939122107029 200.964341954382
"1303" 260.4 463.483051606585 184.275741803484 423.106191629552 193.86470365678
"1304" 260.6 487.880543018167 182.640872135006 447.282153131903 189.089225826789
"1305" 260.8 516.94070761578 178.318891806116 474.549149756984 184.425674168481
"1306" 261 547.299519562333 168.101963010336 507.350435745121 181.863185300289
"1307" 261.2 570.648195850712 147.700924927933 538.182600410847 171.327223019281
"1308" 261.4 581.671698317628 123.333684022471 561.983568370311 155.493780864094
"1309" 261.6 588.112768585043 105.673099164825 579.991857346181 136.722419383124
"1310" 261.8 606.215792361129 104.905729222043 582.372519424441 129.082727113172
"1311" 262 628.2312976427 114.307205940779 594.280103067591 113.560282618639
"1312" 262.2 639.351144491913 130.170642970886 608.858800864768 112.82436403862
"1313" 262.4 647.08581463208 158.436337288698 620.714040003044 119.177595670843
"1314" 262.6 653.517715452973 184.441640834086 634.974790183044 137.59794491129
"1315" 262.8 655.176086325006 197.119449340872 641.882298264021 153.646466726582
"1316" 263 652.647410258412 205.627850718512 647.734065973356 167.038606500115
"1317" 263.2 651.220078099336 226.240978784939 649.425829093923 184.861833642423
"1318" 263.4 653.94968685122 254.616239042824 651.999964906375 213.767370462546
"1319" 263.6 656.213614477921 286.87826696068 654.534920737338 246.710053033915
"1320" 263.8 666.075725126204 318.788770764968 655.19246394764 277.997308413856
"1321" 264 679.04663287126 350.28816948173 662.967174016583 311.863359721598
"1322" 264.2 693.349213525926 379.179633003695 675.861744384459 341.669730929318
"1323" 264.4 718.763806364708 405.707841875459 691.382157785546 371.701912405991
"1324" 264.6 745.941725451791 424.731451256843 713.309172307604 399.991075751786
"1325" 264.8 768.952289865813 430.412831683564 732.378090341352 414.302658307862
"1326" 265 787.876801883485 434.571519895106 749.60265686303 425.916187025549
"1327" 265.2 796.428386956357 450.407760603532 762.814907954929 430.347415839889
"1328" 265.4 796.448665437524 468.026597510255 776.92399792359 436.772882371632
"1329" 265.6 789.149396044758 495.546196770281 790.581831165358 453.286927194337
"1330" 265.8 772.993671385385 512.318469088039 788.938892791959 477.019629277199
"1331" 266 747.033048350783 527.359450242332 779.754971960576 500.891292821967
"1332" 266.2 722.176759805089 541.156148152749 756.122234719116 515.346126201167
"1333" 266.4 697.719569501642 552.972522027382 732.206668842589 534.743265096479
"1334" 266.6 667.876236764685 557.610389410491 705.325024586623 550.530614844158
"1335" 266.8 635.277235938854 561.850999614534 675.749602946062 556.532479173143
"1336" 267 603.344592450792 569.897957009909 644.308667524833 559.594740311083
"1337" 267.2 572.966437566446 582.50829538537 610.854896762282 565.741679525425
"1338" 267.4 543.465480479462 601.559483530339 578.997923127785 580.653318288449
"1339" 267.6 518.884915270215 623.059569622954 549.807884909184 596.19564689777
"1340" 267.8 506.175680506239 633.518989196836 535.671208107026 609.581521049899
"1341" 268 497.853462427506 625.497577856449 532.782752053164 612.665237009428
"1342" 268.2 485.4701023496 612.478287365456 524.780133479664 616.852382897607
"1343" 268.4 470.832953751597 590.931991374036 502.515270894232 615.547267101728
"1344" 268.6 452.918068572704 567.077390382004 480.710494038495 598.40777946784
"1345" 268.8 440.235464841463 546.331002040302 466.258854691673 576.635278614902
"1346" 269 423.829100009716 519.661572890574 446.573747899797 553.544480782654
"1347" 269.2 415.047220820123 489.895562927887 431.163522331327 528.397614976714
"1348" 269.4 407.634768274928 456.466722377154 417.858248756686 498.173332570618
"1349" 269.6 400.749299097307 427.87909646298 409.602746694033 468.480775819567
"1350" 269.8 383.510491399486 400.66621211323 404.244347844324 438.371544232882
"1351" 270 361.018335091822 379.786330558195 389.406579803418 409.214244041461
"1352" 270.2 333.736812787795 361.451689363678 366.133353710194 385.160470978462
"1353" 270.4 308.142437582179 344.056441885896 342.902328329392 367.827920679872
"1354" 270.6 285.286895597785 324.174856873133 316.590982037872 349.672815589822
"1355" 270.8 267.859372005528 307.440660317948 295.351328658824 334.193028245343
"1356" 271 274.272362158723 292.933668648722 289.240487252296 328.545014901
"1357" 271.2 288.159884182464 280.080769737538 281.097502604231 318.270266290237
"1358" 271.4 306.724502196415 270.498227354643 281.730970876395 298.793236056684
"1359" 271.6 331.199635340422 261.681185471904 294.33065538572 276.862449167312
"1360" 271.8 361.851211433517 254.338695086823 319.188886683693 266.962402502485
"1361" 272 388.434052478339 246.405133519102 347.504202860184 259.858547499679
"1362" 272.2 417.370602990468 239.822187105526 376.111398411052 250.511681058976
"1363" 272.4 442.789859235406 236.182147633912 403.113851473683 242.042032058982
"1364" 272.6 473.682805570341 232.66515393579 428.889824941727 236.892004507536
"1365" 272.8 493.415750548551 231.579586494663 453.872688134093 233.075233082795
"1366" 273 511.664188316373 234.92619513549 470.300867382763 234.309595840192
"1367" 273.2 538.742703366636 241.065786191273 498.121133633459 234.141768480391
"1368" 273.4 567.950019598741 244.138254204177 527.022606817651 239.872943059139
"1369" 273.6 600.36565202545 239.579875147482 558.222787545029 243.992064889812
"1370" 273.8 630.237953902764 236.550059616222 587.330666401866 245.26341593434
"1371" 274 655.737013523973 226.364333426385 620.606143846363 237.491987211091
"1372" 274.2 679.84664485928 208.849734512924 646.309057477098 235.15023258453
"1373" 274.4 699.179390536443 189.812477339299 670.015984107348 215.595698415495
"1374" 274.6 720.808713251439 172.488807577345 690.366185869949 198.625719620893
"1375" 274.8 736.325585667939 165.217274822189 703.660433464736 185.648551548541
"1376" 275 745.413644272678 176.901960149472 706.768839840647 183.529466914149
"1377" 275.2 749.843142598987 191.505165060525 712.162531693278 183.14156123059
"1378" 275.4 748.796589957576 208.437220225006 735.572333806299 172.072927669698
"1379" 275.6 742.538028333916 227.650703001928 764.191977396871 167.469913930417
"1380" 275.8 738.928366762179 245.255014326643 765.96130952381 165.092261904761
"1381" 276 731.943977591036 253.81512605042 762.507645259939 160.648318042813
"1382" 276.2 726.447674418605 263.468023255814 763.971181556196 163.181556195965
"1383" 276.4 724.856749311295 265.564738292011 775.305084745763 175.225988700565
"1384" 276.6 719.802702702703 270.616216216216 779.795580110497 189.265193370166
"1385" 276.8 712.894428152493 282.076246334311 785.649275362319 204.686956521739
"1386" 277 710.132596685083 283.436464088398 780.165605095541 221.767515923567
"1387" 277.2 703.958115183805 284.808900523044 765.008746355378 229.183673469675
"1388" 277.4 702.238482384825 284.582655826558 750.36 232.008571428571
"1389" 277.6 698.757427879876 284.667486367338 737.227174440496 246.647932328848
"1390" 277.8 692.370782078107 285.314370324952 725.103110361942 268.291015803897
"1391" 278 672.91185176232 292.956608155794 711.2840078656 275.528977844557
"1392" 278.2 651.083136367339 300.822982884952 686.989802220498 286.674826610674
"1393" 278.4 626.820106442205 311.232583201143 663.739546188848 297.022284707502
"1394" 278.6 603.313080114007 327.04110899227 639.108345655156 306.722951035178
"1395" 278.8 581.558820217415 346.367025502072 613.935633940574 322.597744728805
"1396" 279 560.547495073038 368.382152442347 589.501972775071 341.388908556704
"1397" 279.2 538.124308921354 391.380564936176 567.378091404035 363.537869108093
"1398" 279.4 514.525136984934 406.883097275236 546.074274094834 384.630833347812
"1399" 279.6 489.648991697116 415.071741514574 524.990228139271 400.804978042424
"1400" 279.8 463.162795278024 419.641592093395 502.068908215614 411.71219187723
"1401" 280 431.189431687783 430.986942590294 470.153365144143 419.045707935241
"1402" 280.2 397.777107049217 440.003823015115 437.29130052881 427.80089538854
"1403" 280.4 366.629153072255 452.583141631382 404.858400443666 438.358290977688
"1404" 280.6 340.733429043561 476.054577226926 374.655878496721 450.045055772969
"1405" 280.8 323.305715925615 487.943274536059 354.010305156701 465.054133490768
"1406" 281 305.254319604769 478.380530466654 344.003440378775 474.052657394418
"1407" 281.2 292.162314461295 460.835479359324 324.376125315141 480.204763158446
"1408" 281.4 289.833279531086 439.032082757831 307.822141751296 472.781947306513
"1409" 281.6 286.957952645124 410.134506708222 296.134091192212 450.94882182453
"1410" 281.8 287.729253512318 376.937959731855 286.362323871136 416.329407194745
"1411" 282 292.336602676714 344.814746496387 287.859775412988 383.663716771857
"1412" 282.2 303.917501168983 313.756234779454 290.036815112752 350.767275653383
"1413" 282.4 323.166137356808 292.043540579945 298.040135508852 322.311731092632
"1414" 282.6 353.341112762601 272.684813870128 318.31081522838 296.60539520162
"1415" 282.8 383.998124744289 255.15320108697 348.593254815583 274.42442824345
"1416" 283 410.22318652052 232.912957209825 378.543559603529 257.144536267419
"1417" 283.2 441.054715220219 215.862737747698 404.894417930721 234.479191700418
"1418" 283.4 473.882702730535 208.975744395974 433.211390834216 217.54528739722
"1419" 283.6 503.016687024454 211.586546461325 468.478332023553 201.863955258385
"1420" 283.8 534.061936511586 214.837222543722 497.80986327294 206.351266992084
"1421" 284 571.597174796635 215.885656064991 528.475018913257 212.659637391678
"1422" 284.2 603.102947794839 220.783882997973 564.608855048581 214.983127589643
"1423" 284.4 633.869106112719 234.948887784221 594.602001687949 219.215342837846
"1424" 284.6 664.876115291698 249.217511391965 629.465168554133 230.761181080105
"1425" 284.8 696.7515657704 265.469742202997 662.121962580129 245.222502189438
"1426" 285 728.833691956584 270.465280210013 691.03457929645 261.216887836061
"1427" 285.2 748.851357431835 255.782334918481 716.430944536528 269.311919607321
"1428" 285.4 755.108116723204 231.723011622454 732.982329928555 263.398377481513
"1429" 285.6 755.255046037126 212.999898214199 744.49462363177 248.676823427838
"1430" 285.8 758.84778921278 214.179608906204 744.869833298208 245.568430014677
"1431" 286 768.081514607492 220.600525234215 743.579159047669 245.528272836403
"1432" 286.2 781.214154051621 233.516731034748 746.022895032264 239.58751318423
"1433" 286.4 793.672344614023 253.251291920467 763.351504920106 238.71280600729
"1434" 286.6 796.803374346999 276.101746911245 777.762710782811 244.131942214028
"1435" 286.8 792.684769125215 309.04523062197 791.769819855989 268.434206837667
"1436" 287 781.533361487949 336.988877952962 794.160806360484 296.057739710735
"1437" 287.2 768.885066288614 364.492360936663 783.095503427498 325.929727766302
"1438" 287.4 755.235077220051 393.046411397925 776.851524940499 360.362149136672
"1439" 287.6 741.276264553141 420.121150732491 762.435392526871 387.663177974795
"1440" 287.8 725.747895886103 449.213036458829 746.27141311319 414.644383578003
"1441" 288 708.800355880379 480.006932135921 730.101420829967 442.56470051522
"1442" 288.2 688.275827725996 496.213093513665 716.847135865104 469.323241060595
"1443" 288.4 662.793120501978 507.287692401161 698.714820612523 488.159221575352
"1444" 288.6 634.628432864542 511.950239253564 675.767988729097 501.864533897985
"1445" 288.8 606.037454047348 524.422270828008 646.051982551251 510.268216213606
"1446" 289 585.10042963568 543.606836989054 616.00931618299 521.150084085539
"1447" 289.2 570.675918165362 574.5732541654 592.509901389602 538.627786288626
"1448" 289.4 566.649536397783 602.917300023844 572.487264830578 564.18528180279
"1449" 289.6 572.912902981968 635.538663202249 566.778017344155 594.951064363826
"1450" 289.8 576.935408038378 646.833630872179 569.349556460371 613.746027817182
"1451" 290 573.011691040593 642.968888374676 567.446033563096 609.942245250064
"1452" 290.2 561.744209401815 641.82287155098 567.400924599787 609.262635695748
"1453" 290.4 546.616895394133 643.804467106015 566.645652371346 610.56932812002
"1454" 290.6 528.32665968656 645.312194785952 562.308419909758 619.871707708436
"1455" 290.8 510.668843452335 648.271297318162 547.319602148709 629.869190796641
"1456" 291 492.675518087319 649.129888579028 530.164634715709 638.934592258168
"1457" 291.2 482.99354325373 639.658378093568 521.421008076255 640.671204772996
"1458" 291.4 469.028967469251 625.847394559788 501.332643579502 642.057086399663
"1459" 291.6 446.014877702016 607.192096351241 483.981771216818 634.782860504517
"1460" 291.8 427.10603780307 592.292549035526 458.540819112569 619.130184063835
"1461" 292 403.367691894761 578.156079124829 438.090573937753 599.554518021242
"1462" 292.2 374.462470486225 569.420739540617 412.263052769144 581.622101729199
"1463" 292.4 350.31802637255 565.616197322408 386.49519348675 572.135596588442
"1464" 292.6 351.091929029781 553.046837719901 383.273774867789 571.976824139468
"1465" 292.8 349.002655869095 532.346354051068 369.10637935129 563.605409821774
"1466" 293 344.659721811225 505.750512385365 356.733334933427 543.236502656192
"1467" 293.2 341.200228143521 473.634113786188 347.278492867404 514.23198233392
"1468" 293.4 341.120520736643 446.300559497195 342.870763781756 488.03897978884
"1469" 293.6 342.590425422368 416.020482611733 340.731846204097 456.661838169321
"1470" 293.8 347.099079669078 384.642586652062 342.438651661489 425.07528108309
"1471" 294 354.620484480238 356.791284052976 346.135588337092 396.089467990202
"1472" 294.2 370.492754934734 332.773407055708 350.368202631397 368.415575153246
"1473" 294.4 384.67851654653 306.474624423138 365.550654712224 342.77680219761
"1474" 294.6 399.066884254028 280.792358341395 379.330872586508 317.500101785092
"1475" 294.8 416.477042400559 257.244236403731 391.973651332338 294.168385142005
"1476" 295 427.833110376785 228.668375174532 411.125518634956 266.185446970661
"1477" 295.2 432.060077942797 200.312025310267 424.290666949169 239.398945255231
"1478" 295.4 425.366373480939 178.007441583942 431.791786436959 217.784694271547
"1479" 295.6 412.993008428206 152.138820042357 429.11628967091 191.138028048223
"1480" 295.8 395.672380741604 130.042462915364 419.472117851431 164.806319814295
"1481" 296 379.663563283146 111.647118740274 404.043884200999 143.28768428147
"1482" 296.2 374.023938117219 93.8551470124352 387.875941360252 128.125398808294
"1483" 296.4 387.145987947748 90.3418136106632 382.946155960644 123.728985733899
"1484" 296.6 407.593541588206 78.3801228595668 381.282768543173 113.663623567362
"1485" 296.8 429.336217800043 71.3671328767842 390.788516675708 90.6862411556648
"1486" 297 447.883213065947 63.752686592673 410.802812330788 80.91966721763
"1487" 297.2 476.336659611124 53.6975358616604 439.787335849168 70.5706403486333
"1488" 297.4 506.18979182194 52.4965861299572 465.833159918699 58.9821737827784
"1489" 297.6 536.292851605063 60.1092663531805 497.150250074058 51.5148822804671
"1490" 297.8 566.309800855971 71.2964320078768 529.005840978777 57.248519045023
"1491" 298 597.926156338385 80.9581537857922 556.229201085579 67.6391437881722
"1492" 298.2 628.939426352509 90.425998986599 590.77639471677 77.5997205944812
"1493" 298.4 658.367660882248 86.6251000827962 619.971564563729 87.8472786959691
"1494" 298.6 685.58922049825 73.772231895609 649.460126741369 87.2711239931418
"1495" 298.8 699.677172340404 68.7223858325258 665.259723176257 81.8949198657792
"1496" 299 711.559534418007 75.6918305814076 669.243304128386 78.165296479475
"1497" 299.2 727.527116904665 84.1565545667909 687.304208897975 77.9138925364837
"1498" 299.4 746.557881601279 99.2717231035 712.439752376267 80.5322269431342
"1499" 299.6 769.842361287778 117.045428563675 736.070279548101 93.4810432402809
"1500" 299.8 785.693609200544 137.936600263484 757.707949356853 108.986299166868
"1501" 300 805.316465043247 157.167578866175 777.531702448914 131.127732931285
"1502" 300.2 811.677383212401 179.747862657735 789.710838077032 145.230125917487
"1503" 300.4 826.916411111809 209.644433699237 805.13693954097 170.918018051867
"1504" 300.6 842.233065732154 235.648889649211 822.497139960589 202.610040432231
"1505" 300.8 849.501561052244 251.68791265094 829.988966794977 219.956629866442
"1506" 301 856.813638405387 268.883114573703 836.709095273568 236.270973361733
"1507" 301.2 862.353682262067 291.92733578154 847.052853999982 253.863152500488
"1508" 301.4 865.987279864467 317.587112167353 856.646052960156 280.685452723189
"1509" 301.6 861.996330199079 343.319588458181 859.769896953541 302.494095852282
"1510" 301.8 862.303837142753 368.719313776745 861.94233378794 329.269832261966
"1511" 302 856.6895303127 384.818578425594 859.203284008647 345.776881533284
"1512" 302.2 847.056650438813 408.101666941113 855.419525225734 368.846878508111
"1513" 302.4 845.742681143353 437.755323019857 848.300967467269 398.084639380768
"1514" 302.6 837.460784396311 453.788617781145 845.864352799671 418.603897935495
"1515" 302.8 821.557362143711 459.953139825127 845.176784968436 427.391276829903
"1516" 303 805.087803894863 464.577422021248 832.457208218273 444.086640300554
"1517" 303.2 781.88612659597 480.034557234198 814.419479349443 456.27914317593
"1518" 303.4 760.522597240287 494.643594567483 792.66151784302 472.623517278228
"1519" 303.6 739.569023899675 512.225589705396 770.584885653598 490.171254508455
"1520" 303.8 725.665514081199 535.559214644658 748.819722759805 506.421363945486
"1521" 304 722.681588655578 560.501283285116 734.43683068268 524.068740327002
"1522" 304.2 726.083631698421 581.922045676106 725.728411522387 545.092668059628
"1523" 304.4 728.779941223988 595.429561855667 724.208764747495 559.875800613564
"1524" 304.6 725.181731481318 592.095496036555 724.142921663611 555.847752922811
"1525" 304.8 723.528815452399 595.477559219319 724.304558203683 557.222119567503
"1526" 305 717.564995392258 601.073826921723 724.195807636053 562.623084869461
"1527" 305.2 702.97328881065 611.495349371129 724.772246071832 573.850386522865
"1528" 305.4 690.820370814173 621.551461030545 717.870338997568 595.213975953876
"1529" 305.6 680.129476928954 622.432958489568 712.069642457186 601.350168188683
"1530" 305.8 663.744557059085 624.273659864647 698.213604965804 611.6040083032
"1531" 306 639.474362330433 632.748687880181 678.826029965703 618.137817700532
"1532" 306.2 615.051210405579 639.819002709071 652.715870421588 630.907948694287
"1533" 306.4 589.086305161398 642.722587289569 628.161584251318 636.641859605605
"1534" 306.6 562.080673593872 641.955839099216 601.519479206306 640.922318144921
"1535" 306.8 533.6737336694 645.369933477274 573.557562903523 641.585972409517
"1536" 307 509.227584137138 649.335782466727 546.446932129339 644.710816684115
"1537" 307.2 494.299362962092 638.358202652688 532.853437100839 645.332335913006
"1538" 307.4 476.267561564793 622.645308161549 511.761721753426 641.922158476234
"1539" 307.6 455.931853680884 600.062315633961 485.836201858752 630.609728853816
"1540" 307.8 439.5429905136 578.855730153504 467.975057109625 610.6583953245
"1541" 308 423.245661890455 555.227270721064 445.528158217114 588.663143817157
"1542" 308.2 405.281655517538 527.593736711208 426.547680397567 561.325308408197
"1543" 308.4 392.495692343222 497.542228569303 411.084104889968 535.544952690817
"1544" 308.6 377.73929783431 471.861184142342 397.456520303816 508.299085491216
"1545" 308.8 360.33201497455 448.941790624454 384.388813549219 483.000035149601
"1546" 309 351.866857105552 430.343462017705 370.67223174948 463.516528979311
"1547" 309.2 340.346352749815 404.524144235568 359.868611506456 443.939013898436
"1548" 309.4 330.459280687132 382.008473767946 349.565523271459 418.404794125391
"1549" 309.6 322.303826557558 365.537807905501 342.041558299493 393.326898877228
"1550" 309.8 319.805106748548 340.567980626578 329.537585594156 376.805040616058
"1551" 310 320.897510410565 313.709396545778 322.414293811981 354.138690472847
"1552" 310.2 326.055797942388 282.859454087117 319.700949667021 322.905229096525
"1553" 310.4 337.698050245188 260.942542315027 325.661898225668 297.479917982844
"1554" 310.6 356.254324068612 243.130029661674 332.346268682913 277.810327997413
"1555" 310.8 365.092275989645 217.76543050142 348.520794447001 255.233937736685
"1556" 311 362.474936908922 192.262701060486 361.360471680486 234.322442234698
"1557" 311.2 356.605470880959 164.433227650289 363.917905922736 204.036820876193
"1558" 311.4 338.214542697707 137.042325559343 357.51340444234 172.724373712944
"1559" 311.6 326.527747163553 128.436229191328 350.484691085045 154.086288169394
"1560" 311.8 331.522205816688 127.425075902966 351.781784717262 151.342224427336
"1561" 312 338.251685793676 126.171301503605 352.056319804388 152.762429615126
"1562" 312.2 350.424554239412 120.564373534407 350.857178919384 152.853825460089
"1563" 312.4 368.789545249255 119.70319276815 350.074609245392 148.457654628026
"1564" 312.6 392.673653700268 120.120239740641 357.827777363903 137.706256502006
"1565" 312.8 418.240781456638 119.621326294175 376.148979249957 127.405511498328
"1566" 313 443.482916583431 126.087304853582 403.615387428324 124.752673639053
"1567" 313.2 471.234053418071 134.339518007381 431.650798676349 125.911039345888
"1568" 313.4 497.463211396814 148.011749219061 459.68769961448 132.586435108112
"1569" 313.6 520.574516913203 163.195291743274 484.875865799262 141.994706000224
"1570" 313.8 547.344881541114 175.362404750275 508.959631917139 155.92464016943
"1571" 314 572.16224461738 175.910469741993 531.345320053384 168.67999344703
"1572" 314.2 596.7375627221 171.942715461669 555.660932404581 175.587624186634
"1573" 314.4 625.410831627707 167.291754258528 583.073334522824 174.068959041651
"1574" 314.6 654.332818998139 164.954093736242 612.492399580613 170.824722279393
"1575" 314.8 678.256368944718 166.530727146204 639.666375466273 167.062293971779
"1576" 315 685.916772715242 178.813617284688 651.498664471037 167.139346767934
"1577" 315.2 686.57547807531 196.638938629305 656.946346678699 167.97536618355
"1578" 315.4 683.176775870802 221.352516726651 670.268991002474 176.746173778517
"1579" 315.6 681.094704800388 238.905728040858 675.561721976733 201.049337012594
"1580" 315.8 674.134870503138 261.890924396759 680.678703959761 222.613048332975
"1581" 316 665.985921095718 289.846683595532 675.112940629589 251.667017825719
"1582" 316.2 652.679124351861 315.944349833069 667.478286309612 281.025868627169
"1583" 316.4 632.72939992532 338.011927186659 657.236432514373 307.415814665314
"1584" 316.6 608.855752248512 357.786139789774 638.679856234939 332.399348007313
"1585" 316.8 584.381765521947 379.629518609957 615.169584586925 353.570672804824
"1586" 317 556.105847092265 395.236623930004 589.882232814899 374.237975427981
"1587" 317.2 525.97583926023 405.420530405439 563.137887654579 390.508064316584
"1588" 317.4 494.271420973945 415.745428535916 532.952817903927 404.583921526056
"1589" 317.6 463.911332007018 429.077377749295 501.242756990608 411.984786554187
"1590" 317.8 438.9563779884 445.235457411665 473.566774761278 424.024418884779
"1591" 318 407.994404693674 451.305171855236 447.147231057451 439.179239397567
"1592" 318.2 391.465036730466 442.860372135595 427.17277021579 446.478700271342
"1593" 318.4 386.853646047167 433.163045400697 419.989297520025 447.566503824861
"1594" 318.6 388.165491962826 429.284647534899 416.792452522807 446.488430349214
"1595" 318.8 390.632050209968 426.020327203095 416.251732218056 445.830577594162
"1596" 319 394.037166663345 422.607177038643 415.554968684682 446.029616215233
"1597" 319.2 392.371858208858 412.911966712013 413.602170231457 441.602715812459
"1598" 319.4 387.954817866152 399.530938087367 406.887848995255 432.960607207923
"1599" 319.6 384.744515161181 382.404657909831 397.783523180857 418.27538215392
"1600" 319.8 375.257801124602 364.090693668005 389.700651859902 401.38321350415
"1601" 320 355.97746900942 350.032201914266 384.37923038723 380.654833979778
"1602" 320.2 332.36466371858 340.958686018245 365.927380248398 362.322230998043
"1603" 320.4 310.218481264196 339.951159842409 350.145816514316 349.67410579971
"1604" 320.6 288.329268320093 340.079477462248 328.410394081699 343.116696024684
"1605" 320.8 266.649144206614 338.677095930293 307.762267196115 343.519716360487
"1606" 321 247.190146889064 342.979276310666 285.962890748594 339.414668848325
"1607" 321.2 241.654915219239 345.801291023981 276.32786621005 338.694244642945
"1608" 321.4 244.796527866923 341.830443524838 278.778706254368 337.348061893621
"1609" 321.6 244.535561556707 334.657398461458 279.451474710583 337.770332029609
"1610" 321.8 242.726363618108 323.592834398832 279.535597912779 338.973887333018
"1611" 322 239.274445309475 313.091368306732 269.053912184038 335.148678787969
"1612" 322.2 240.054035293202 298.410143754712 263.890243844282 330.782163401503
"1613" 322.4 240.204222367333 280.724163253468 254.597500737502 318.130165815101
"1614" 322.6 242.073621291064 259.297300413498 249.768933488995 298.406953171545
"1615" 322.8 248.371075692511 242.982038108578 246.120848524302 281.48428607938
"1616" 323 257.857183327524 224.958046854708 246.081741088961 264.554885258596
"1617" 323.2 264.220975590175 203.844422749152 254.719562915538 243.477835425871
"1618" 323.4 279.271672586887 185.918136169258 260.763534988833 222.508951866967
"1619" 323.6 299.419969995009 166.886404007873 272.786670321821 199.494002662549
"1620" 323.8 318.542075109883 146.676818078876 292.171968206157 177.751317840296
"1621" 324 330.145486093525 124.362296163391 310.601473169701 158.452689574614
"1622" 324.2 338.96579013337 105.593778059786 322.178890935079 141.222595102016
"1623" 324.4 358.877658831208 98.3236846776293 331.753561935537 128.204112197373
"1624" 324.6 383.727623124474 86.7440717301472 349.090366525288 110.323733681694
"1625" 324.8 409.200877937305 64.0810824677753 377.227391585478 93.6294840352681
"1626" 325 432.285823426072 52.2298868926933 400.057467127176 74.5505327426832
"1627" 325.2 460.198522543074 55.1671432567768 421.334745550911 60.9992949729148
"1628" 325.4 492.597603053331 63.2562585957523 450.670091739974 56.7560313405134
"1629" 325.6 520.339631883782 73.3400317467131 482.715667128009 61.053763679771
"1630" 325.8 540.166482450551 88.2723254913008 506.200318384673 69.3572977348716
"1631" 326 554.536450959201 103.728944398408 523.683924969187 79.5985035873246
"1632" 326.2 560.742600520352 118.826980397245 538.48856299943 89.4016568750837
"1633" 326.4 571.632405509987 138.559623173034 547.920801314028 101.252182313191
"1634" 326.6 577.93483812777 155.886510705702 559.215066256779 120.010410127258
"1635" 326.8 592.142805824457 170.597481706199 569.538461834901 138.086034625927
"1636" 327 613.124640203871 173.443308379808 579.863274305091 157.846785460443
"1637" 327.2 631.123151267141 165.856836750137 594.309994575651 165.365394794934
"1638" 327.4 645.859294828649 154.592497497584 610.668039071549 170.823834374445
"1639" 327.6 651.406708736915 151.518903690029 619.719028514051 166.140148023353
"1640" 327.8 652.179689503063 155.55484762781 619.570793691635 164.719519996678
"1641" 328 650.113665383857 167.326024784779 620.615305642701 165.104750858701
"1642" 328.2 645.083828061327 183.611127084362 617.117195902884 165.210876787429
"1643" 328.4 642.088844412233 207.919353558415 619.396658951416 167.723187789775
"1644" 328.6 641.088524726979 222.171965341098 627.553728262273 180.09344411952
"1645" 328.8 639.11953702759 237.167316530774 632.613164807935 197.378347729906
"1646" 329 635.587441918548 260.326947700894 635.196307418146 219.27299489813
"1647" 329.2 629.096094138473 286.04688624011 635.720795832796 246.718757714368
"1648" 329.4 617.709711401171 312.361135611652 630.105231288857 275.83519573608
"1649" 329.6 599.565314226228 334.642991429738 621.399166082638 302.78710496385
"1650" 329.8 582.10013376842 362.761572413192 604.090063595194 325.380377458837
"1651" 330 563.307569711176 387.452564272479 588.10737633593 352.517492597803
"1652" 330.2 548.017711250878 415.172877328126 569.447187407364 378.103652140551
"1653" 330.4 530.080237357021 439.245201035916 554.827180215231 403.020969015905
"1654" 330.6 507.749989438677 459.260150688772 535.446174904704 429.949288518677
"1655" 330.8 477.642955674397 467.394538696238 517.245828102617 449.782018093351
"1656" 331 450.457348831747 466.22316444827 489.515138650204 462.748165832365
"1657" 331.2 429.852025076611 462.093850247494 468.354885381824 466.337589066626
"1658" 331.4 406.22092337175 455.77504004803 443.976599006852 467.408083375983
"1659" 331.6 385.727779800075 443.658540618928 422.438257036286 459.314060143325
"1660" 331.8 366.75707380804 422.017364212774 398.09149318922 450.52079895296
"1661" 332 354.613197818387 399.633493420195 377.999009999991 431.622003570474
"1662" 332.2 351.751294022612 375.045346652461 361.024659553009 414.773399743434
"1663" 332.4 347.401700629076 347.622006917402 350.694983051704 386.129275678657
"1664" 332.6 341.77231648313 320.208320727383 350.204002981397 361.32262099457
"1665" 332.8 334.376258986883 290.704500879068 342.025183996672 330.457205939223
"1666" 333 313.655321202782 276.5124169413 338.126175212179 304.410711591366
"1667" 333.2 283.610102348851 275.503459226531 326.494229718433 289.251175816801
"1668" 333.4 265.843056933647 284.797625522283 303.313280989694 280.072746588759
"1669" 333.6 258.973308249235 290.83311665583 295.690187453211 282.822577674538
"1670" 333.8 255.756995177094 281.122150832386 295.036706265715 283.333104210459
"1671" 334 257.531340807407 264.099752394843 288.043014324774 285.812037871434
"1672" 334.2 266.239938461021 248.723851762045 279.386196268817 282.827373740775
"1673" 334.4 280.952317375141 227.814098072042 271.665826154239 269.306467036231
"1674" 334.6 299.608287413644 207.065811553951 277.170969370181 256.293765592777
"1675" 334.8 310.882434662641 198.425272047045 285.444152602574 234.862091473775
"1676" 335 335.023609414547 188.138613820023 298.111240691716 213.87266330375
"1677" 335.2 362.777442757124 176.223111885112 325.663002314768 193.257246180274
"1678" 335.4 391.444859476768 164.717550595194 352.962962710918 180.321000171941
"1679" 335.6 416.354087423655 160.735986808628 376.300960670008 169.872323624894
"1680" 335.8 444.545394794532 161.900475989962 402.805853049427 164.407513734747
"1681" 336 479.844086313921 166.122699567046 439.856891340585 160.803104124593
"1682" 336.2 506.041884229458 173.304304407499 466.096499793133 163.302495935321
"1683" 336.4 527.584643370953 173.344782398406 486.855102661653 168.372497366238
"1684" 336.6 549.835766017711 159.871360329707 513.603077372772 171.5287088842
"1685" 336.8 565.128432800469 134.977481892197 539.325669085184 163.366102367369
"1686" 337 567.963879568863 102.172850522957 558.756146728275 143.567774162877
"1687" 337.2 563.879040907987 90.4033092427899 571.60886469068 123.392813250113
"1688" 337.4 563.149623051507 93.0052823259708 572.377044916972 126.467078710548
"1689" 337.6 573.204024123129 94.8258999840062 571.975181235904 124.266490183835
"1690" 337.8 587.489990283806 102.111700312079 571.869098227526 124.933781444325
"1691" 338 604.739162330909 121.873511110619 572.528653315276 123.056061922573
"1692" 338.2 619.076503087283 139.320739227934 582.696624761829 121.729780104936
"1693" 338.4 622.431078444502 156.390804479414 597.325068897884 130.028427044355
"1694" 338.6 629.882546152449 176.266618433787 604.331491041322 138.450457537013
"1695" 338.8 640.993907760553 195.200184600397 614.307714841373 153.328986168355
"1696" 339 655.374886895586 212.764004244783 631.329078892182 179.935330060922
"1697" 339.2 675.147465144138 238.290779557219 648.835210757392 204.344628413079
"1698" 339.4 697.064352445306 261.742683874817 667.896940007015 231.436894432591
"1699" 339.6 724.789970383124 281.600341512625 689.940990103465 258.439569093616
"1700" 339.8 753.455920205204 298.08906718738 718.658637083716 276.558344167569
"1701" 340 783.330015549911 318.201507008958 748.344251146643 296.844870322018
"1702" 340.2 808.058045162993 341.162508904145 777.842261656403 313.016383974981
"1703" 340.4 823.365322583752 367.360792087561 798.942012203764 334.52966166988
"1704" 340.6 835.286422504802 396.291950709455 819.221376781763 360.591219668069
"1705" 340.8 837.818817096374 421.024454535855 829.847491785568 384.950180684008
"1706" 341 824.071057670317 431.139994693001 832.426148995846 393.870718338451
"1707" 341.2 801.356511246667 444.457710188185 829.829144646967 414.011117632004
"1708" 341.4 775.574475645338 455.554099465465 809.803501323814 433.697449364142
"1709" 341.6 745.621661281048 461.352507470529 782.493665229235 450.205972779148
"1710" 341.8 710.478632770777 465.433001471935 750.499575041252 461.213785074201
"1711" 342 680.335528109139 469.34281573048 720.291057821467 466.312231557344
"1712" 342.2 650.435133311977 464.981861176444 690.898224261679 468.098079181645
"1713" 342.4 618.192497518385 459.986746000915 657.584480508563 469.583205207972
"1714" 342.6 590.159993009849 450.234633690252 630.61866124201 459.453699697171
"1715" 342.8 562.449241482651 442.945744320207 601.262521614884 453.266857366444
"1716" 343 535.767668415578 439.415661548155 574.661973945711 446.377353112911
"1717" 343.2 509.849069635283 442.807751690526 550.555924761668 440.332543922956
"1718" 343.4 486.969574901243 454.571629804085 523.862157755428 440.996555685018
"1719" 343.6 461.413315192852 470.722990324303 494.902035496089 450.55134389776
"1720" 343.8 434.417380134257 482.087357150923 468.139866334401 465.108021228735
"1721" 344 407.658234568172 468.672470550739 447.398082114857 474.188351085507
"1722" 344.2 388.032169881152 451.488444326279 419.274501425393 472.58129957075
"1723" 344.4 369.225867161349 425.016032303646 396.488821925228 455.254747118214
"1724" 344.6 346.18039841133 402.856642848328 375.745317071185 430.19670550804
"1725" 344.8 318.099842101471 383.441837609334 352.561673043787 407.398701430874
"1726" 345 290.89215394006 365.616888251725 327.385565905776 388.383587263943
"1727" 345.2 261.98996783703 348.44851862504 297.954167627323 369.539348792578
"1728" 345.4 238.740461710826 343.828405873811 274.696763157909 354.518209873239
"1729" 345.6 240.069315305613 357.360276126948 272.723191114471 352.359611435577
"1730" 345.8 238.639061322602 370.954157620853 267.869532156723 352.767850976389
"1731" 346 240.908128949569 384.143379358431 265.330815216948 355.877856228576
"1732" 346.2 243.494029423511 383.63285123253 264.571616237318 357.529027743916
"1733" 346.4 245.338700968459 387.585198851946 267.016585161667 358.182898630603
"1734" 346.6 247.642432940348 401.305017325851 258.91651804146 359.985344920438
"1735" 346.8 250.663044169103 408.570644965027 237.176963238529 370.15168618047
"1736" 347 249.550982868675 410.661065334028 241.779417756168 370.76435885989
"1737" 347.2 249.943689416861 408.027541514954 240.800249780583 364.601233270012
"1738" 347.4 249.248534853582 403.260156671916 244.1862202989 353.420508397405
"1739" 347.6 249.038151148761 399.774806090278 244.465765469066 349.739928298774
"1740" 347.8 247.54054054136 396.916216214355 245.026865670576 354.67462686502
"1741" 348 248.157894731629 390.39628483749 244.868715090377 365.391061459754
"1742" 348.2 248.188367178405 389.732095525362 245.746790395762 372.264291354451
"1743" 348.4 248.743734470085 388.96731344912 239.077918375021 373.608942665608
"1744" 348.6 248.962068991689 388.898422450477 238.427925298525 372.932715111644
"1745" 348.8 249.498973940802 389.286622990501 238.786950863865 372.642134959804
"1746" 349 248.731845755865 389.669601074589 239.650029097484 371.552379580237
"1747" 349.2 246.637952917587 386.080748385739 242.744801869985 369.157308897418
"1748" 349.4 241.299222451495 387.07497194508 246.416531189169 368.476267787225
"1749" 349.6 241.228358319742 384.086246325718 247.353533710612 366.233859354411
"1750" 349.8 240.851725836779 379.712827962454 249.12984806343 366.514661028136
"1751" 350 240.051944813899 377.317367497227 250.441411866173 366.56664952662
"1752" 350.2 237.069181224974 371.920762103695 252.369192093117 366.379193353084
"1753" 350.4 234.230604569808 365.194799512762 252.522771556052 366.58367788491
"1754" 350.6 236.023835671827 356.110620400142 252.745737314392 365.567257774324
"1755" 350.8 239.640340949785 342.375194954534 255.72426239418 364.252882884249
"1756" 351 241.011517087021 323.849166255583 252.470433754689 360.489606326122
"1757" 351.2 239.716516858527 303.142950494171 248.299410949561 346.372931881562
"1758" 351.4 237.854371261259 287.792305242517 242.519365330181 327.526991583508
"1759" 351.6 246.196073026811 273.307799650689 241.998951350525 313.355767503094
"1760" 351.8 254.493298722331 254.166891915147 243.149196010929 293.077685509897
"1761" 352 263.945202930533 226.528150770376 250.17209750952 267.81959979992
"1762" 352.2 273.97324336434 200.427492846398 260.283950338764 241.365510442635
"1763" 352.4 280.106567129477 179.18196323176 269.043527523228 217.171052369355
"1764" 352.6 287.519783166284 176.863876278259 272.206269808748 213.903093895239
"1765" 352.8 286.922269029319 175.57901671037 271.526715661668 211.575624265706
"1766" 353 292.297432144065 175.335313845903 272.555937263021 208.332561175413
"1767" 353.2 306.142483278069 172.642232899579 276.362077491865 197.830710830975
"1768" 353.4 325.71986023404 172.910784207564 285.701814210575 185.921710342103
"1769" 353.6 349.785939674491 171.969794104461 306.088284498718 180.273036082331
"1770" 353.8 372.541692449265 175.857513567071 331.527983116101 175.759496720558
"1771" 354 396.620796043164 180.437414350941 354.575376499983 173.839046960546
"1772" 354.2 418.37031264457 183.627606051158 377.777633464751 178.194012164026
"1773" 354.4 434.940442847153 178.473298523843 392.793435582731 179.998307127487
"1774" 354.6 450.029853629927 175.927006325955 410.660529863207 180.973270487059
"1775" 354.8 467.77122778674 172.789673789057 426.42179345865 177.957430621974
"1776" 355 479.852238383758 157.83944749914 447.622792067007 177.548132648736
"1777" 355.2 493.69030093487 140.956620462215 463.908679851577 169.554408591008
"1778" 355.4 511.358336699247 142.971141173717 476.082915309395 156.753532635462
"1779" 355.6 527.768428190952 156.565629480961 487.645563892285 149.254750769621
"1780" 355.8 538.741918646979 173.572032977073 509.175056795154 150.143346495119
"1781" 356 545.967775289546 195.453142595357 526.204845721784 161.502756207642
"1782" 356.2 549.692410919694 220.949466196802 537.260013848919 179.159712198636
"1783" 356.4 554.500309182108 245.705409458395 546.408626230322 206.207942468056
"1784" 356.6 556.147014758315 268.420886491834 552.049036174337 227.395146351583
"1785" 356.8 554.571159733804 296.377367368505 555.91659980464 252.022647937976
"1786" 357 556.856879185519 321.155435612129 555.32357248977 278.508845948344
"1787" 357.2 561.616471718425 351.551044752171 555.583180310459 308.658182228702
"1788" 357.4 561.307209116787 382.688041506468 559.60454822684 341.558587224413
"1789" 357.6 565.287078674146 415.846354635443 561.947297682832 373.627249793923
"1790" 357.8 578.471163968284 442.894680156384 561.761070473394 403.899703373948
"1791" 358 599.730109338615 464.764974829268 571.960372605085 432.619944475797
"1792" 358.2 626.157427762648 482.543630873662 591.84532319805 454.94715149979
"1793" 358.4 654.800555313394 490.700823422419 615.092779421029 474.706664136121
"1794" 358.6 677.819450002222 506.183060000355 638.356373847002 486.798833885713
"1795" 358.8 690.837045293786 523.738716128691 664.765580590172 495.176741752112
"1796" 359 684.826605691015 533.49248909224 671.32391741745 501.927420186542
"1797" 359.2 667.642399811285 543.163301107951 672.722466681048 503.84233928202
"1798" 359.4 647.474216326989 547.593739477142 671.67537184524 521.624250511326
"1799" 359.6 632.772916851309 552.323353325919 664.503540223222 531.123231410671
"1800" 359.8 610.364328324388 572.621968834172 647.85516391468 543.218611702856
"1801" 360 588.039156590164 584.82731461515 620.568837707442 559.477665494489
"1802" 360.2 565.157193451245 590.639734989631 599.568878546567 576.177996429475
"1803" 360.4 541.521736883584 590.983110104596 582.888543205728 585.23190501853
"1804" 360.6 510.903003501461 588.625234076696 552.583756550905 589.089637641409
"1805" 360.8 478.354389769138 595.650663275898 518.953157504383 591.194061055287
"1806" 361 445.140950925767 605.276271752908 483.489609956934 593.648698722851
"1807" 361.2 419.183035455718 613.441283511932 451.919653704933 601.329699232043
"1808" 361.4 418.526603793189 604.666925490482 449.651408033743 601.67334960716
"1809" 361.6 418.601128091142 594.222179063303 450.396019571619 601.723478593006
"1810" 361.8 421.794324500862 579.597387785636 451.67704144826 601.130656581995
"1811" 362 420.954925105631 557.488084955858 438.55044288506 595.960742820295
"1812" 362.2 425.585850630604 537.186635275573 433.825863977149 576.030756682718
"1813" 362.4 431.90085261576 517.348557885179 428.710480829726 555.739484084542
"1814" 362.6 438.254701049871 499.415502144022 428.651746437579 536.770497192499
"1815" 362.8 448.237917957493 481.27485686371 433.39469796872 517.356694372376
"1816" 363 457.469787335515 467.573811637141 439.577176649991 502.27294310758
"1817" 363.2 458.692636412962 454.237683410125 444.553757450489 491.073281927072
"1818" 363.4 450.214735115039 431.960269793349 452.846581158944 473.908939643641
"1819" 363.6 435.611751895261 413.525516504574 452.421167153979 449.504021431494
"1820" 363.8 416.088228684541 395.621114761107 443.123441432885 426.926407439677
"1821" 364 397.455877343929 383.519783803015 427.303403493326 408.197677587473
"1822" 364.2 380.943759016718 371.063243875526 414.736813000939 395.997665097603
"1823" 364.4 366.28673488782 358.368681130153 400.108029817737 385.938019765782
"1824" 364.6 361.6546098967 342.461658501486 384.791638943326 372.315411777112
"1825" 364.8 348.700376242684 323.483424041009 372.108805501208 358.183508762321
"1826" 365 326.411040761924 305.986536218831 357.974807633227 337.646679096588
"1827" 365.2 317.00203322587 298.883079337694 345.346837912241 322.094799566034
"1828" 365.4 311.943714684921 281.625421534671 334.748418261357 314.155636338102
"1829" 365.6 298.32971176594 261.595909594369 320.722505099282 295.190913784765
"1830" 365.8 275.954217853762 254.737894399074 308.483580709745 275.397956319897
"1831" 366 262.359772651721 258.570843136526 299.557236153035 267.183500666785
"1832" 366.2 261.942512947847 262.267955405732 296.774804324387 265.328665663363
"1833" 366.4 265.899486845311 255.011079105889 298.440151790198 268.224883747694
"1834" 366.6 275.776764988449 238.718305506736 297.657092170817 268.348849203945
"1835" 366.8 291.331802844535 228.115732745654 295.190218865603 265.336055132979
"1836" 367 309.177953924542 221.16823396904 294.023200168307 252.904200689371
"1837" 367.2 334.690783069545 217.686515392302 300.338013879839 237.090960813239
"1838" 367.4 356.114795892656 217.96568811513 317.783953066696 230.297202010052
"1839" 367.6 377.919109494394 220.760651617981 336.720562725958 225.347551416206
"1840" 367.8 404.781935955186 220.050237482913 361.489430347038 222.640666146608
"1841" 368 430.946642126393 219.863721708261 388.810173051109 224.334028074407
"1842" 368.2 458.632682085667 217.989032646571 415.695820919234 219.622656822502
"1843" 368.4 487.790840643625 219.391477100238 446.886432028111 220.410271046808
"1844" 368.6 516.658298096794 219.951713738668 475.803477633323 219.667843055728
"1845" 368.8 544.31993055285 228.508303350696 505.027369602283 219.900683484619
"1846" 369 569.687990008692 244.101917310958 531.098394907674 224.911745580983
"1847" 369.2 597.948768823764 259.150581494275 558.161875571872 233.700041619342
"1848" 369.4 622.694588284979 271.304434509022 585.982820581184 254.395794949179
"1849" 369.6 649.701637203762 283.567965881238 612.089749477963 265.761485499631
"1850" 369.8 675.18154670954 300.48246547159 639.963631165674 278.919351004135
"1851" 370 705.733463625334 306.899267340906 664.032190498775 293.75504658176
"1852" 370.2 735.654125539759 310.18367808607 694.191706330673 304.597866088905
"1853" 370.4 761.915254744068 306.88362373513 721.610067884685 308.738297315778
"1854" 370.6 781.397318254001 312.66459597205 742.258435008574 309.405420973824
"1855" 370.8 784.83508848193 331.245753864215 756.907901659757 309.351385005725
"1856" 371 779.132564219967 347.769166865528 765.477722927159 314.623660321087
"1857" 371.2 767.589188634811 359.753673653936 767.450888043086 322.836698157052
"1858" 371.4 750.20942093232 376.704204380219 767.766740365016 337.250477063929
"1859" 371.6 733.102436811359 394.1133316175 759.411249693295 361.82544830379
"1860" 371.8 712.796596249699 412.290066377832 740.828602524471 381.977954943982
"1861" 372 689.91886792509 430.62796535611 721.682575603211 402.984504776818
"1862" 372.2 666.637488940924 454.340447408475 696.977240680251 421.35050118991
"1863" 372.4 644.562034373354 475.218116670416 673.633750434999 448.846784956886
"1864" 372.6 624.325024075643 500.100126168909 651.582341419308 469.874420261561
"1865" 372.8 599.342533518232 522.677947278586 631.111609665096 491.250347281035
"1866" 373 577.56206084945 544.878750279203 613.005436587819 519.103866883651
"1867" 373.2 558.088027859127 570.135250865 584.694348910131 534.191699178934
"1868" 373.4 545.52607413562 594.794802806037 558.346269669093 558.891125425892
"1869" 373.6 538.689216424429 618.056132694716 547.249973302372 579.021962928711
"1870" 373.8 529.921776753955 640.106022985142 543.105741268052 603.681110261872
"1871" 374 521.050026643092 637.017936895082 542.369224522297 608.022844019493
"1872" 374.2 511.171067390573 626.750251939812 541.217764216401 609.488878290549
"1873" 374.4 499.063837450672 618.108929058963 536.923402423022 615.484567942076
"1874" 374.6 473.826339371513 609.314846152702 523.622059575513 614.099046611623
"1875" 374.8 461.703296568676 603.711285987482 499.535302924813 613.593999512014
"1876" 375 441.160397739426 591.149707823532 479.279416335682 604.050713024042
"1877" 375.2 417.735890228601 577.09466943467 452.771355836981 595.482348485079
"1878" 375.4 391.383207541381 560.42544004093 426.899406401338 581.614285965797
"1879" 375.6 366.6165340875 540.981914468633 398.76701512771 566.063319873742
"1880" 375.8 339.999939823155 520.161954913502 373.622365369986 545.869556381028
"1881" 376 317.214108860426 494.143827031304 349.012492805195 523.68622350898
"1882" 376.2 294.987997898487 469.603443656353 321.672753440849 500.751776985319
"1883" 376.4 280.129690066785 442.496530583404 300.907519353005 476.34382392087
"1884" 376.6 268.7042487589 411.976931488502 284.235045155189 450.807659397929
"1885" 376.8 263.557211457027 380.744145145056 272.252927843967 421.038940797644
"1886" 377 263.876726227418 347.708699431747 264.221446227331 388.091291484286
"1887" 377.2 261.884301057392 312.974459376229 261.694118021486 354.861737613247
"1888" 377.4 262.971226370966 279.021057961613 261.438181708102 321.716707800183
"1889" 377.6 266.432774172025 249.583425017379 261.442953657775 289.157580645608
"1890" 377.8 280.836147215994 223.896483581863 264.338676339518 260.380940302736
"1891" 378 300.451935384729 199.371923522361 275.566046073263 233.976212632095
"1892" 378.2 317.080396096355 174.529134210644 293.626607458231 206.957086752182
"1893" 378.4 329.395929014737 146.217059594871 311.080218775782 183.445541914416
"1894" 378.6 335.789418382827 124.164519153361 323.671909096409 162.016973511807
"1895" 378.8 343.83643903197 109.133999800278 331.062389055428 146.728626578526
"1896" 379 359.875075748952 94.0334898493075 336.810476555302 131.076090280896
"1897" 379.2 379.037988179557 76.7193497869366 351.16966155483 108.840497041626
"1898" 379.4 396.908176487595 69.8329965961442 366.624352573658 93.1977480079963
"1899" 379.6 423.873311428748 73.8177506145927 383.677590109487 82.5555777885538
"1900" 379.8 453.372329638876 73.3394564591422 404.037899015914 74.0556643461922
"1901" 380 476.998878409524 75.3825408168335 429.939275095668 78.8030958644826
"1902" 380.2 504.969547040039 76.7733827292363 466.204244754811 72.9102022989176
"1903" 380.4 530.713218785158 87.1871538133914 494.212429096107 76.8051936099542
"1904" 380.6 558.371323325767 104.564132546737 523.997009338324 84.8538510190072
"1905" 380.8 580.719400343549 122.961880282713 548.892331875341 97.848534610625
"1906" 381 604.222407961678 138.107609356124 570.155481793048 115.361306232685
"1907" 381.2 632.085885118948 147.569000524927 595.851962433433 131.983177260206
"1908" 381.4 661.206256295718 159.682464039084 622.97648214692 145.371033050224
"1909" 381.6 690.864664844876 167.177526552379 652.496736706987 156.949280564047
"1910" 381.8 710.923864656243 166.136948363645 672.33911312337 163.358782432097
"1911" 382 725.079023642599 154.849152375339 691.318769272781 167.691886447083
"1912" 382.2 729.827484339775 158.387114625664 692.534659073067 167.322214934823
"1913" 382.4 735.102064773083 172.240947775627 697.964204510522 163.743150614565
"1914" 382.6 738.900436100279 192.684029628957 714.599094680563 164.970431511974
"1915" 382.8 736.96381675129 215.135707101941 726.281694480189 179.281036997814
"1916" 383 727.170022088555 241.605036718601 733.852898876651 203.794751450649
"1917" 383.2 709.741872002192 262.79931593133 729.173929142411 230.985980752264
"1918" 383.4 688.362428724041 282.347804664838 716.746462114229 254.223946893537
"1919" 383.6 663.965576289763 302.866050189603 695.571831172008 274.829645391337
"1920" 383.8 637.140397779497 315.120238276637 671.098435882345 297.174274451503
"1921" 384 608.927209875285 331.01109466492 643.903039808679 310.794569153868
"1922" 384.2 588.434027852651 347.035758543696 619.163356806154 325.886546395217
"1923" 384.4 562.677609759259 364.729453954583 597.280932623262 341.185869059516
"1924" 384.6 538.68137947121 374.803792321116 573.136887558476 355.817696126372
"1925" 384.8 518.733576092524 382.359672103676 552.977405496371 369.588948285297
"1926" 385 496.808924561541 386.750057418758 540.047817886474 377.318677097552
"1927" 385.2 469.778150735391 398.68931704701 510.78212716164 381.785114909289
"1928" 385.4 452.027809809059 415.368279354774 483.015324606918 391.098711035161
"1929" 385.6 434.115093421011 443.364364100926 458.11826550861 409.723796374728
"1930" 385.8 424.270450388603 464.773519427368 440.849501599079 429.800538439902
"1931" 386 408.47158199273 492.850570450806 428.856692880796 456.154136716625
"1932" 386.2 394.4099987708 520.583173351646 413.417940921708 483.776795905868
"1933" 386.4 400.138705639569 544.793143356363 400.805808438262 507.7381314211
"1934" 386.6 412.858059981094 569.263479942024 399.849412047706 532.242067321053
"1935" 386.8 430.982167139949 600.506744610901 408.440284142357 564.189430428766
"1936" 387 451.695869785527 624.797287253296 424.159352429374 592.247531871211
"1937" 387.2 468.799775522786 637.099439241352 440.300493450135 613.169073874155
"1938" 387.4 468.216992504734 634.605194746632 439.852089563664 612.986548127797
"1939" 387.6 466.915451829856 634.157762042821 440.457112136532 611.721823860516
"1940" 387.8 460.047799206115 634.018317257414 440.5120634441 609.554580916204
"1941" 388 452.325050781 632.572984075513 440.738155845894 607.494979093562
"1942" 388.2 443.55864114683 628.988748533862 439.843467018542 604.370539113084
"1943" 388.4 440.891724614821 626.533361075752 440.715741174399 601.701523201937
"1944" 388.6 434.248551837755 622.787271260863 441.389817362497 600.740405230639
"1945" 388.8 425.78776651743 617.524600699114 440.356555732638 598.016102129625
"1946" 389 411.995699931357 612.218316102097 438.406820740119 597.132522472847
"1947" 389.2 398.163379150259 606.568727604308 432.861601844488 599.536850205503
"1948" 389.4 382.344412004945 594.710770238217 419.699270381633 601.918803899303
"1949" 389.6 362.12955888235 580.475839210403 400.167093802261 597.421124183516
"1950" 389.8 343.80722465067 568.297915117884 377.543549577837 590.140520056438
"1951" 390 327.87934155997 548.164262269239 358.74331695967 576.000823449883
"1952" 390.2 315.396075995769 523.531211964024 338.729960480651 557.692483651752
"1953" 390.4 302.622468027211 497.071484888702 320.970113521358 533.478789524355
"1954" 390.6 285.155133251902 475.084678479318 307.395732742072 508.163880714094
"1955" 390.8 263.661763794444 454.535941640423 293.178840527438 483.664003076861
"1956" 391 260.769872085396 438.239666879134 283.114196257771 473.533515225047
"1957" 391.2 265.17795521842 420.133404017196 273.367363421838 458.75783848857
"1958" 391.4 271.624337715242 398.84985695682 267.238764063969 438.762626116657
"1959" 391.6 282.70777836376 374.275234134635 271.580178340019 412.597612709445
"1960" 391.8 295.363479821612 348.812891487739 276.965455873403 385.038335581495
"1961" 392 313.576182213501 325.879818661701 290.013725091393 359.777588666112
"1962" 392.2 333.429753312181 307.194448131068 305.316215914086 337.34879909838
"1963" 392.4 349.075408481551 297.178515300888 318.158959423253 321.037968683866
"1964" 392.6 361.116602654047 288.172663453661 328.489761784515 311.150872329723
"1965" 392.8 373.66899468774 278.236733101875 341.669957745398 302.124418241963
"1966" 393 390.062692254097 270.021305871673 356.019174007928 292.911545798713
"1967" 393.2 406.436826460288 264.645237353914 370.754441951465 282.860632673775
"1968" 393.4 422.144000955681 248.90011679336 387.786422388259 272.87748712643
"1969" 393.6 440.526356853401 235.267661070406 405.655607340835 260.078026080798
"1970" 393.8 462.626802792896 224.435580625919 427.881515103517 245.022662295229
"1971" 394 485.99805150712 216.371292880997 449.289910846746 231.128046644369
"1972" 394.2 505.601452180014 198.329055016703 472.588175941071 219.378627752744
"1973" 394.4 512.851726860201 178.973021278926 492.0750760376 209.371996647971
"1974" 394.6 521.306211975125 172.017042945404 498.051517381074 203.802626850904
"1975" 394.8 536.552658573518 178.984331760172 501.247216397086 195.264911210747
"1976" 395 549.296686136484 189.340028846675 511.73207265538 187.607420378584
"1977" 395.2 567.671980763608 195.349740341772 527.684962666112 185.503951685486
"1978" 395.4 577.599603153326 206.50683339525 546.231658276244 188.079579270122
"1979" 395.6 582.031038006618 225.369609698306 553.464027900151 189.198926083042
"1980" 395.8 579.754100093406 246.807620824733 562.805673899618 200.957355319862
"1981" 396 571.97565890294 254.36610564429 570.601156665521 218.061688939934
"1982" 396.2 566.783957477715 274.262988690073 569.31594628478 234.392421160425
"1983" 396.4 565.400449514336 302.199794885067 566.686471418597 261.871988908768
"1984" 396.6 580.500380294119 326.690230962699 563.548613656981 288.581644355355
"1985" 396.8 601.85317344123 348.517913080456 572.822432130441 315.88503227813
"1986" 397 629.445835081246 363.356049147025 592.439737606906 339.635192910593
"1987" 397.2 658.019659536955 372.282663058266 620.666301610126 357.974324804955
"1988" 397.4 691.740592740508 381.259875993592 652.428010707786 370.211531049668
"1989" 397.6 724.296027051364 387.785186090087 683.691597296623 380.131477504165
"1990" 397.8 754.235574724306 396.212856340853 716.313184897399 385.499721468088
"1991" 398 776.589982973651 410.200647610873 741.397738900301 393.176007276941
"1992" 398.2 792.696394939849 432.037690040724 766.142783185788 399.571993106508
"1993" 398.4 804.096710361134 454.148689752882 784.268043095034 420.868224841017
"1994" 398.6 812.490695428747 480.021459577062 798.518643352231 444.31689918947
"1995" 398.8 805.06466125297 496.234652657497 805.618194604639 458.327302466812
"1996" 399 800.588756074468 496.91674240209 805.91487490699 462.316577412603
"1997" 399.2 805.2189294683 495.909664950295 804.663028748928 462.259439399662
"1998" 399.4 804.70196258569 492.412520337932 803.556754142727 461.360177662281
"1999" 399.6 804.023355595672 489.507222786716 801.355573920275 456.588834818741
"2000" 399.8 804.627880775277 487.996074479611 799.585357170026 454.306406430381
"2001" 400 802.853783621225 485.492787226337 796.977110419396 452.774637556523
"2002" 400.2 800.623046694449 485.997722859281 795.245874378012 452.887211628395
"2003" 400.4 798.83704423613 486.704877722883 791.364738470128 454.297051508863
"2004" 400.6 796.638862114848 487.621608491323 788.094480141255 457.18837714212
"2005" 400.8 796.212729572105 488.793532064727 786.348344349295 459.225384055792
"2006" 401 796.613384601447 487.385870821046 783.50118142509 460.527567773941
"2007" 401.2 801.559952356219 483.205560212141 782.178265709413 463.533042752402
"2008" 401.4 806.883700295562 475.108995477202 782.371619107871 463.171442218345
"2009" 401.6 815.202241539487 465.293267265781 785.328702863929 468.383311354486
"2010" 401.8 817.19142398301 454.960049138854 789.119068680517 467.784237012199
"2011" 402 816.319519951586 442.827011211969 792.600051170223 466.669533099607
"2012" 402.2 816.924288200191 426.833434529029 799.929918151047 459.985989950116
"2013" 402.4 819.720799351499 403.92608424664 807.779331335112 448.573803737573
"2014" 402.6 825.654428397523 384.106061305128 812.302985241261 431.127996213534
"2015" 402.8 825.155086918492 363.555258917751 818.397210388406 402.625085751786
"2016" 403 822.356837392421 337.345362739321 821.470669178018 378.509091995587
"2017" 403.2 816.527273505771 313.350592858108 822.465753461849 354.019897735071
"2018" 403.4 809.191066415034 289.495091561214 817.716969079036 328.735336019217
"2019" 403.6 801.479458248536 261.82613196928 812.587403430079 302.775715139164
"2020" 403.8 796.517532499206 233.404682617853 802.98779076858 272.985555548604
"2021" 404 789.980844338214 204.300022506293 796.475377392034 243.690094670421
"2022" 404.2 779.325105830938 175.990132941329 793.133695434375 214.750931702928
"2023" 404.4 764.271058852028 149.297076920946 781.692102847714 185.335398454352
"2024" 404.6 743.761401534381 131.608925770388 769.697376466471 162.115631681379
"2025" 404.8 716.237694161526 114.968318782116 751.815213952982 137.474685170246
"2026" 405 690.690989102078 100.55359949528 725.659752224817 120.773549994762
"2027" 405.2 662.091467242409 87.0623987594066 697.951857015555 103.531400604172
"2028" 405.4 631.407961074024 74.5298705382251 671.087926917615 88.3179983060559
"2029" 405.6 602.673224047622 59.4515782809957 640.859493463693 77.3458357621946
"2030" 405.8 571.930966509419 48.4010865345339 610.59158993071 63.1328446667191
"2031" 406 545.040186212554 36.7503091391118 582.679088794789 50.0010993977975
"2032" 406.2 510.908467439512 31.4460200239272 551.644429404304 38.9437963599693
"2033" 406.4 487.765710343101 31.8288607913394 527.52177084036 34.2145383177254
"2034" 406.6 462.694546469334 41.2207527988739 508.891058625135 31.1144924019433
"2035" 406.8 438.36665177508 51.3667022195709 479.773792424201 38.3670007806645
"2036" 407 412.542899019619 62.8598275171918 449.924383792261 49.75250813976
"2037" 407.2 388.133053879939 78.1788130315843 423.978727599894 60.3162479807817
"2038" 407.4 369.59327645266 89.3546366942519 401.604622721033 68.866960369377
"2039" 407.6 354.057530049429 95.6247639873721 387.193619338429 76.4473175819242
"2040" 407.8 338.940204423618 107.001805850769 372.134727069567 84.0558562769446
"2041" 408 325.552632034297 122.143351223865 355.450356574111 93.2516515374195
"2042" 408.2 316.509760792437 134.016588867592 341.779993968105 104.56180245325
"2043" 408.4 314.638412235442 148.860234358427 331.080662941003 113.249983087794
"2044" 408.6 309.476249335336 168.051220969806 322.831960869028 130.804687794277
"2045" 408.8 298.859137844267 190.631966476238 315.500405393848 151.763055096914
"2046" 409 286.097367415278 213.88286483315 305.240223191987 176.524153516298
"2047" 409.2 272.763609799776 235.212884402895 293.144863612049 199.547076625947
"2048" 409.4 265.428219599385 258.566831044395 281.2837668472 220.988296921042
"2049" 409.6 268.853435610645 277.513025546812 272.673312861114 237.359386365301
"2050" 409.8 262.013021693732 286.812207430796 269.90854651419 247.855677515759
"2051" 410 242.021445398426 298.186932009707 265.920941309707 267.900068431784
"2052" 410.2 240.563614588169 305.757721707237 262.129852641682 274.530707979743
"2053" 410.4 241.663326100535 324.779811071931 255.891221153339 285.755241984815
"2054" 410.6 241.409464246381 344.062970251115 248.345525114727 304.364862573451
"2055" 410.8 236.226497850243 351.202213015298 247.401903052192 315.758571095768
"2056" 411 238.659532510545 351.388731312825 247.497915084382 316.597318188561
"2057" 411.2 240.676106167815 355.366506782227 247.861663223791 316.81839247799
"2058" 411.4 247.222929882293 366.22660810063 246.20083943206 326.6749649206
"2059" 411.6 249.694787374414 385.526143141913 246.660395811884 342.747218116875
"2060" 411.8 256.349129668502 401.266516566451 248.527474436558 363.688026932179
"2061" 412 268.156974292586 421.652498743859 250.589211283683 378.886829357337
"2062" 412.2 280.607970561316 443.109892377377 259.373943900551 401.554855434051
"2063" 412.4 292.809624783634 465.774211087376 274.394694877927 428.505357519193
"2064" 412.6 306.639381916315 493.17670700748 288.012655573008 454.891697147942
"2065" 412.8 326.363609352734 516.374913209742 303.041019414257 480.272149836218
"2066" 413 351.988929427043 534.610712929181 319.60120750416 507.257652126531
"2067" 413.2 380.629737553971 546.083862564355 342.492642040893 526.042109814615
"2068" 413.4 410.915111424307 553.399812787073 370.800921644996 542.407476022662
"2069" 413.6 436.141934497204 559.748177943839 398.959178475543 549.75810238362
"2070" 413.8 461.311957555389 567.27266743538 423.068801568058 555.954042004767
"2071" 414 484.328345375466 579.773335145816 448.059893436129 565.040569486657
"2072" 414.2 508.630902369751 598.14256077236 472.056003055253 572.808713054219
"2073" 414.4 535.335305850809 599.77185966859 496.848204130131 590.374598828872
"2074" 414.6 557.145311720268 588.846231906402 515.688855120611 597.612454539631
"2075" 414.8 579.338893445272 572.668390232601 546.303017480426 592.655566669897
"2076" 415 602.391487954355 555.587274631462 570.327023849926 578.882906291867
"2077" 415.2 622.757121391542 535.793532956028 594.078569225194 563.535668898699
"2078" 415.4 644.169145951354 521.202417858032 611.411775493593 543.585164852393
"2079" 415.6 664.076495659174 511.890486355222 630.225931169048 531.877881521538
"2080" 415.8 685.942745039429 496.514340314927 650.226587292807 517.582824599591
"2081" 416 698.902344987897 477.457776742119 671.105224701509 504.841242794395
"2082" 416.2 713.059460013905 466.287428851565 687.111836255046 495.13555882618
"2083" 416.4 737.245927122942 466.958817787871 696.760764390593 483.760054736001
"2084" 416.6 759.001750552577 474.653744333184 722.664816491971 474.108177522607
"2085" 416.8 779.381776036922 482.279959651917 741.64794744746 473.267742007858
"2086" 417 787.491263698284 478.204093272957 750.380249500584 477.114368480539
"2087" 417.2 785.618356368268 463.384381435696 753.806001583349 478.419874420958
"2088" 417.4 779.390281516761 451.729932794553 761.486978249331 477.931369952574
"2089" 417.6 770.739885038265 435.863452411776 767.719875061073 474.705304936591
"2090" 417.8 760.754233082072 414.911465881135 770.297977972085 456.812475853478
"2091" 418 753.043535913931 393.161799545279 761.456874662026 434.480880876081
"2092" 418.2 749.948535527814 373.535183855631 754.551590052637 412.382218207539
"2093" 418.4 754.913946518126 347.989816034626 751.379001764899 388.740873105858
"2094" 418.6 755.608252756721 321.367996726277 752.338289026326 361.488990526578
"2095" 418.8 749.773153435413 298.504072377733 755.922273681994 337.514352552661
"2096" 419 743.14888508272 276.236949391816 753.395769027429 312.970714145716
"2097" 419.2 748.569843196776 255.906892937563 748.330657933097 293.769594471064
"2098" 419.4 759.139788362301 235.747596654029 746.746154064932 274.804507941612
"2099" 419.6 759.768716009524 217.449091260069 752.01470379491 254.737046106189
"2100" 419.8 748.411546211697 212.11890249843 755.977878533133 247.625505363713
"2101" 420 732.121850129355 213.679358209914 756.056284012076 241.768769443598
"2102" 420.2 711.537808781974 218.018029738892 747.837897728969 230.894241995321
"2103" 420.4 686.566482061169 222.963063129422 726.091768567233 218.898233128676
"2104" 420.6 667.131782860075 226.671070692149 709.270650895883 220.580946169548
"2105" 420.8 646.708805302472 234.166972750937 685.701671448181 225.588323141049
"2106" 421 623.978608523883 246.495312711399 666.12668812019 230.841266883508
"2107" 421.2 602.804812869344 254.524774440223 639.785207971766 238.461319338629
"2108" 421.4 585.355825564363 264.232025526715 621.698367169228 246.644126517599
"2109" 421.6 562.24918340095 273.396059075118 598.387528167386 259.771487703007
"2110" 421.8 537.459898434043 288.359150522427 573.325999345909 269.313216425521
"2111" 422 518.378077556828 306.28278113588 548.946997565486 281.894824395299
"2112" 422.2 496.993114936984 321.020760348191 528.596825572621 297.272232118545
"2113" 422.4 474.824923560599 334.701063874686 508.250353489553 313.267664938045
"2114" 422.6 454.512008657119 349.377136577042 486.932701417394 326.738610836742
"2115" 422.8 442.442159921176 366.202293474631 470.124158821786 339.583562097795
"2116" 423 428.843917690469 382.745573879783 454.580667037715 354.243252220707
"2117" 423.2 406.436666065481 376.7745605024 444.48571128793 365.137451529965
"2118" 423.4 397.518574376786 365.600111389385 432.752856727366 372.033826817837
"2119" 423.6 391.082322954416 345.729859573737 422.445042368829 368.403346447873
"2120" 423.8 399.34514418528 333.745456003542 413.477402746705 364.492814170454
"2121" 424 412.532688225181 331.19610665693 413.270123633202 362.146877867545
"2122" 424.2 417.721036470886 333.558489446416 411.310272094716 360.661867769821
"2123" 424.4 429.520729185828 329.085968975032 413.30299793824 359.326533757502
"2124" 424.6 449.186955791983 317.67217975965 418.939692322213 352.00650457349
"2125" 424.8 462.970821972972 307.19572299103 431.704292451219 342.414102794718
"2126" 425 471.344395089521 296.474582106798 445.044567024755 322.014838718585
"2127" 425.2 477.467566814281 276.60658666643 455.235900009291 310.547995636669
"2128" 425.4 481.022320964227 251.458026255785 468.169576368129 290.219454960299
"2129" 425.6 483.398889428359 224.691933248187 477.742840724487 266.238821760241
"2130" 425.8 484.131112735734 194.536984270918 481.94414883113 236.912680398497
"2131" 426 483.161968614313 166.173755083837 483.325010780945 209.146400558069
"2132" 426.2 475.10043820039 138.030769221585 482.358058581061 177.307639965603
"2133" 426.4 462.864985192974 112.068254867444 479.290272720034 148.994677345399
"2134" 426.6 454.048388609357 84.9771844119968 467.752400514709 122.682071382991
"2135" 426.8 437.250684994791 68.001280163381 460.439699589509 100.076204494177
"2136" 427 418.77120809016 68.0600542351015 453.688395597054 86.7998798775826
"2137" 427.2 409.559803063295 68.9491458709234 444.120121519709 77.5761963172358
"2138" 427.4 415.26799378156 67.6735740992444 446.166465232864 80.4016852623291
"2139" 427.6 422.0176160923 57.5883862691353 445.356271778133 80.1147556387224
"2140" 427.8 433.141134404719 52.2472827270476 445.851360549231 81.5362696885222
"2141" 428 443.688215359959 46.8989763192884 446.254089193837 80.7651618672233
"2142" 428.2 457.093015815843 46.2643207311423 446.599477438107 78.7092078573518
"2143" 428.4 473.311374900865 44.6774268865956 448.148423379034 74.5653289696652
"2144" 428.6 491.265400770426 36.7584213037222 455.912386539089 68.1942087715339
"2145" 428.8 504.261828959004 29.0224403726796 469.84237739354 54.2504372033187
"2146" 429 509.769818632835 27.9852810893463 478.626825735115 46.1901294444251
"2147" 429.2 518.012299596439 28.4620725877291 483.798893577227 44.3270536748157
"2148" 429.4 525.377243671708 24.7828068369923 488.901389291229 42.6202223690519
"2149" 429.6 542.610555237387 22.6984597930795 505.584100317215 37.443455868934
"2150" 429.8 565.71342777051 18.6665178361762 528.00037913373 29.8576902881594
"2151" 430 580.696770638899 19.6101342662137 544.201710733967 25.9430695310232
"2152" 430.2 588.465727956702 17.6651742493565 551.678129073537 25.7810837256164
"2153" 430.4 595.681966116615 19.4484371055266 556.30274237776 24.9518289177815
"2154" 430.6 603.713115486104 23.0634082711128 562.152133570702 23.2448108983225
"2155" 430.8 621.056318850174 27.3937619993872 582.428551016744 24.4711416217479
"2156" 431 641.990471323187 37.0041952018328 601.544410208357 26.6122772597123
"2157" 431.2 669.076242895523 45.0775665598099 628.198972129923 32.5033939513582
"2158" 431.4 697.055115581594 55.5826287632224 658.2346926622 39.7977591327941
"2159" 431.6 716.010420299316 72.3293069885966 683.582614291247 50.2606121914772
"2160" 431.8 736.174811937382 93.7865877335066 706.89262476888 64.7449184214281
"2161" 432 762.634436509951 109.651163644496 728.581954170275 86.1363832600271
"2162" 432.2 777.092135042823 120.844417328484 745.516985807828 98.74973191435
"2163" 432.4 786.744645082369 141.204658476248 758.99931777731 108.791575152581
"2164" 432.6 802.614975166833 164.347950061499 776.153371699939 130.048317715274
"2165" 432.8 818.95831355551 182.426877841532 795.159613673573 150.883183196248
"2166" 433 824.290517829316 201.502872849702 806.696714720287 168.087246893568
"2167" 433.2 818.43394495648 223.938713898094 815.167265894281 185.388837752754
"2168" 433.4 805.959466479762 247.087557316328 819.512832661076 209.974166998217
"2169" 433.6 796.481372210789 270.68394493722 810.021699186364 234.580494896154
"2170" 433.8 785.803419487295 285.062489002573 803.145608209188 252.096515433235
"2171" 434 771.854345980113 297.253227706998 796.397972201534 268.629799721588
"2172" 434.2 761.01208260998 315.142430512476 784.938402250511 283.916558378003
"2173" 434.4 749.67188162374 336.161474372608 773.917533831757 298.846356772682
"2174" 434.6 733.493620417322 354.803326799553 757.420174097297 323.832019588655
"2175" 434.8 726.622788610349 379.286166554762 743.103394552158 342.217188737763
"2176" 435 730.453824952592 405.224962956971 731.651168979995 364.69126709433
"2177" 435.2 740.31136256631 432.255049541753 728.548937237999 392.881321070981
"2178" 435.4 747.553851517571 459.433548831525 738.8213480187 420.026310802206
"2179" 435.6 750.920112504981 478.622831399898 744.508556014059 439.974431718549
"2180" 435.8 741.087671022907 483.661325469283 745.7256025691 444.437928207706
"2181" 436 722.069542404226 486.990846535186 745.425457565705 458.562383352478
"2182" 436.2 703.227153930494 488.53386187579 736.979253949503 468.977925934859
"2183" 436.4 677.816441042343 492.865588935171 715.101362775153 481.650213267625
"2184" 436.6 650.545011314669 490.922169076322 690.17881066752 492.996887558105
"2185" 436.8 622.308748044321 492.566364596556 663.885588013093 490.744532610761
"2186" 437 592.483493574628 499.012223641496 634.677313867355 491.689870690872
"2187" 437.2 565.32380119593 509.935935014365 603.745450165908 496.494719993289
"2188" 437.4 533.663565729968 518.208992962973 572.151226238195 504.77831096835
"2189" 437.6 507.307418628432 531.838564386564 546.107509300496 516.140111181889
"2190" 437.8 487.641652625152 551.554259823218 521.055185164273 523.938515022274
"2191" 438 473.239594984031 566.603254627282 502.607274275546 538.475170665865
"2192" 438.2 449.512201427082 582.791772216973 483.457662642136 554.019883891848
"2193" 438.4 426.644543129115 598.757069615434 456.942024821869 573.96398748977
"2194" 438.6 419.190086470945 593.521368995154 450.986824399384 578.204188628749
"2195" 438.8 414.338542701941 584.270171667409 447.926844490786 579.75893274025
"2196" 439 416.394203555296 587.397863244901 448.381157694395 579.905464820744
"2197" 439.2 418.542620972222 601.310507171219 448.915680967778 578.442039949863
"2198" 439.4 424.111082323731 607.471712448106 443.710872758244 579.648099557353
"2199" 439.6 424.845606314196 605.116997576181 444.002480993271 577.49825693466
"2200" 439.8 420.346080963706 599.878624031873 446.100294510246 576.301220850343
"2201" 440 418.421807905441 596.496524011472 446.332610901579 575.975704738302
"2202" 440.2 414.874972211931 587.385078323983 448.215569607419 576.1068079668
"2203" 440.4 408.585001195132 575.451164146231 441.571682769131 580.224704920983
"2204" 440.6 406.013279927224 558.008889479379 434.711430128071 579.255919546654
"2205" 440.8 403.306407715426 536.925883192656 425.765754320439 570.487473992314
"2206" 441 397.974107716191 519.60000777377 416.829512998796 554.998040260474
"2207" 441.2 396.268730761515 498.673888624355 406.739775165232 536.775355890546
"2208" 441.4 391.900481213475 474.902661421569 399.306513785693 515.959031024682
"2209" 441.6 381.877118423573 449.501149633413 395.892633734253 488.879973905573
"2210" 441.8 367.728644974239 419.652324003223 385.605039569316 457.781421053492
"2211" 442 357.930782181876 395.617171271772 375.349962043718 433.137872382704
"2212" 442.2 347.123773042737 370.564128694025 364.581164173043 408.816729339682
"2213" 442.4 335.940631143201 345.202332527798 353.413355244201 383.87576380707
"2214" 442.6 332.119663569027 317.887851445764 343.019488565078 358.923167450094
"2215" 442.8 322.235046419192 295.008148310074 335.913396007545 333.385517222912
"2216" 443 302.876277990687 274.024749978225 327.051494870952 306.749241641207
"2217" 443.2 279.5955292608 257.49762713648 310.16174538716 283.941820955456
"2218" 443.4 268.917812459972 244.672670974711 295.716994675488 270.282650334156
"2219" 443.6 279.080582509419 230.699617253354 293.090960523649 266.761757220281
"2220" 443.8 294.0479025121 225.391034199478 288.863917947745 260.542349744088
"2221" 444 305.97214744141 220.478701266461 286.644225017993 251.124490659857
"2222" 444.2 329.905479798405 210.310405428102 294.899330822618 237.210690467373
"2223" 444.4 356.183221392352 203.363050166479 318.690510609247 219.452981526166
"2224" 444.6 378.293591926349 197.837371420219 339.417123352572 208.113435874004
"2225" 444.8 407.548029719111 193.788537273655 365.92031892446 201.566911272289
"2226" 445 437.276035379853 184.240620996071 395.184109679317 195.639698624996
"2227" 445.2 467.502183020746 178.757531753949 427.673315741032 187.661020650952
"2228" 445.4 500.010357370947 174.055240235021 456.904815192577 182.342311964122
"2229" 445.6 529.310140594982 163.934035348944 489.59206634205 175.1740022119
"2230" 445.8 550.423582019815 143.773348021349 518.565518847318 166.159553899258
"2231" 446 572.578800869006 125.106645920694 543.70725507764 152.26715142803
"2232" 446.2 589.363879468 127.915659610678 556.140366965194 142.051531207889
"2233" 446.4 600.079400076002 143.449767163441 563.601376669648 138.876616033853
"2234" 446.6 612.41521250998 164.024920926142 582.247119242133 140.38642581715
"2235" 446.8 618.801211913445 185.461372115049 595.504294394458 150.317393380758
"2236" 447 622.523800646185 211.130833575569 611.295589414055 173.183444036006
"2237" 447.2 624.434877512589 239.395453359312 618.494036763587 196.937498156397
"2238" 447.4 634.454621527051 268.871093122636 622.667384913749 226.937604126691
"2239" 447.6 641.29533275849 297.441775133469 630.657162527037 257.59834424739
"2240" 447.8 652.146724141065 329.493912867704 638.98620057753 287.642937947332
"2241" 448 663.17709390765 358.029400828644 647.818558604663 319.209350675396
"2242" 448.2 682.904521379106 385.864354283162 660.388456248585 350.796338776124
"2243" 448.4 708.195573020796 403.236207612483 675.293312162798 376.170745991633
"2244" 448.6 737.374421128073 420.384248883465 697.372816195091 396.544613523416
"2245" 448.8 763.554834826317 426.548284563684 724.686781588278 415.274438423364
"2246" 449 781.941729045704 427.723056828313 744.375077756202 419.91760647867
"2247" 449.2 790.013090560446 441.147707815276 757.196696795015 423.248103211013
"2248" 449.4 780.899710729983 459.460292479424 767.3028768969 426.13160376018
"2249" 449.6 767.780415779672 466.680063117321 772.517949408001 432.847480052871
"2250" 449.8 747.876070597204 475.869182840145 770.685824253382 446.186352216367
"2251" 450 721.391400967416 481.670253194645 756.308581515649 467.919600634308
"2252" 450.2 694.391123012327 484.014881647439 735.40583204403 475.245802268321
"2253" 450.4 668.395966704966 483.622638900822 707.198493864717 481.283993595264
"2254" 450.6 638.005597300804 484.895755212978 679.462358084353 483.434072326972
"2255" 450.8 606.523628530029 483.359857799329 649.629292455948 484.275002261996
"2256" 451 577.250392771519 482.851970307519 617.911836651404 484.882348869134
"2257" 451.2 545.142502624118 482.516705533509 587.265047165956 482.590019106828
"2258" 451.4 513.288093054879 489.517168700441 554.768622362803 481.416268784353
"2259" 451.6 482.018788261194 498.518619659983 521.671544199172 487.699539821414
"2260" 451.8 449.312883632799 510.848703435393 490.527858570259 496.992747532428
"2261" 452 419.505026667912 520.742017272445 457.44527377203 508.185347741789
"2262" 452.2 393.714474204198 514.056623304497 431.811860049951 515.745469628737
"2263" 452.4 369.777736591171 497.418846853578 406.194333323997 515.940701823957
"2264" 452.6 344.562359918316 480.395703534588 380.207571095557 501.425078111453
"2265" 452.8 318.691764814871 461.843784303263 354.158847495437 485.605959312377
"2266" 453 300.709372465521 442.547321925185 329.505027460259 469.14607226096
"2267" 453.2 284.535658426362 417.968003810748 310.579364013493 450.802718713005
"2268" 453.4 269.488284599014 391.183444829651 292.293463059032 426.388908833114
"2269" 453.6 252.178131907932 366.221601347807 275.468570537928 399.941913816581
"2270" 453.8 236.577461607506 342.217936100588 258.320234559466 376.055675150943
"2271" 454 240.135960269221 323.63558983409 249.451538583606 366.963370311685
"2272" 454.2 239.828920634744 300.951468672312 246.030527509026 340.930672165922
"2273" 454.4 239.320173087791 275.771195385035 243.551186093839 315.532299325082
"2274" 454.6 248.148152995338 252.640836644141 242.845205553636 292.832245745511
"2275" 454.8 256.161101744459 223.886205510392 246.741131221841 264.334228849563
"2276" 455 268.807072203797 201.796272448232 254.936268690204 239.450038813704
"2277" 455.2 289.238464569503 181.022840235359 264.29821692657 212.15420027716
"2278" 455.4 309.774488528646 154.838861817554 283.855895238083 189.11953100109
"2279" 455.6 328.976168936886 129.153248351531 304.453469472041 164.554251409669
"2280" 455.8 349.046304388744 104.682817044151 324.702483336346 137.110278896339
"2281" 456 366.98545440479 87.6555086796744 341.271619323331 116.79043199329
"2282" 456.2 392.308062180345 79.1477327761091 357.295396672276 99.208106238684
"2283" 456.4 421.253162852804 78.73631759739 380.718258463829 87.4328012017528
"2284" 456.6 453.971818780207 75.5732681476286 412.479971505752 78.3914482907688
"2285" 456.8 484.842466500627 74.8234113536099 443.816360129765 77.625137024117
"2286" 457 518.115206779279 79.305222499685 477.319493966117 75.895583360969
"2287" 457.2 549.150050002356 79.5898134342874 507.779315773097 74.7537257456292
"2288" 457.4 578.436892531422 77.0818525584774 538.386865483346 77.9186640855732
"2289" 457.6 606.449223004549 66.5743001239792 569.317484315781 76.5387454642471
"2290" 457.8 626.434074639797 50.2408654607697 593.802390737608 71.3657350533207
"2291" 458 639.773898226571 51.518832516418 602.804204850248 67.0370593492794
"2292" 458.2 659.701867408266 63.8677849937195 619.983414551593 59.8852907694875
"2293" 458.4 674.842637918037 87.6727802171005 645.623273980797 61.5811365584545
"2294" 458.6 685.618081309611 112.631978673696 664.197354972381 77.7397023597095
"2295" 458.8 688.166220539519 137.68464925878 681.587310519201 101.353971925896
"2296" 459 690.433438260572 159.205002928759 684.740032739866 121.370152677325
"2297" 459.2 686.946062914679 174.173517429347 687.297557343133 134.418953534567
"2298" 459.4 686.426388370318 197.140360130332 686.950704330547 154.917148299334
"2299" 459.6 681.787006586482 221.86571580448 688.634763162589 182.82025450516
"2300" 459.8 671.275900972301 246.457240556236 683.390537141157 208.742996466109
"2301" 460 660.648620575017 274.453498789801 678.117462861828 235.593461803941
"2302" 460.2 650.485597403554 301.678551444821 664.814273429201 260.559161871351
"2303" 460.4 639.852032429155 326.839275382064 654.610563831889 289.990432258099
"2304" 460.6 617.227231761968 346.385233572564 644.925149502596 315.909913298258
"2305" 460.8 595.482155170363 371.942372714821 623.503807658399 342.327107862843
"2306" 461 580.84967920529 398.260103004237 602.295300864999 363.948204326558
"2307" 461.2 570.630708166429 427.624740981643 584.091408463346 391.921364328173
"2308" 461.4 569.674721323382 459.345267876221 573.267351311782 418.098805897099
"2309" 461.6 580.116772754202 469.951461746509 566.073079273667 437.240116147435
"2310" 461.8 594.607601191823 478.074196161442 569.353630519602 444.516679872303
"2311" 462 615.79761526922 490.857548773223 579.468558232868 463.57495245188
"2312" 462.2 638.577585320215 506.43166885228 604.846569713355 480.543392983707
"2313" 462.4 664.631709726504 517.950087378 627.398122147609 499.587282917727
"2314" 462.6 685.903076976856 533.048982617444 650.31257290156 510.906875154769
"2315" 462.8 701.040013993147 547.762717982717 671.527480621622 523.091775286176
"2316" 463 697.624417185832 560.580413596332 679.897022644417 528.409321361641
"2317" 463.2 684.947447083339 578.062263983679 687.564280372725 536.672713626847
"2318" 463.4 667.931816657502 585.104061045695 687.752327389346 556.480740657252
"2319" 463.6 652.784730756524 579.867251366724 683.090704656721 561.113835714053
"2320" 463.8 622.05847182132 577.741152877582 667.715414716075 570.400147892064
"2321" 464 598.966345174746 572.423026389913 641.466413043472 576.360850232126
"2322" 464.2 570.955340359927 567.385694608823 612.956478289311 570.332220999383
"2323" 464.4 544.675182065803 563.036317952563 583.798422485577 568.053934825684
"2324" 464.6 514.95485726475 564.424757775815 558.691944217351 564.626528431188
"2325" 464.8 486.985093720956 571.413563100206 526.111519915307 564.913902897686
"2326" 465 455.495564709044 584.826003172324 492.60143930853 569.074689982079
"2327" 465.2 421.870629061969 594.639232608506 464.614514941604 581.217963956872
"2328" 465.4 393.488562029272 589.32623464783 433.330368173807 590.134999371735
"2329" 465.6 370.907604067935 574.747894842384 405.764578635832 591.083686621169
"2330" 465.8 361.519937054656 549.41953675613 383.867338894554 579.007452631153
"2331" 466 353.707962053338 519.933074788212 367.117893147849 557.859898087267
"2332" 466.2 355.789577866536 487.376175846664 359.088652749272 529.615126631523
"2333" 466.4 362.358003862977 462.864649346417 354.9009039343 500.948094090134
"2334" 466.6 377.226794841834 434.227112537415 360.130210143307 472.433769130409
"2335" 466.8 392.228930841585 411.732776214818 370.183259443179 447.633846972773
"2336" 467 405.497182131229 389.743868292251 385.521204948236 425.828111200018
"2337" 467.2 418.611256474113 372.392296713353 396.532352089781 406.637272830327
"2338" 467.4 437.776068003817 350.745099478216 409.911342574644 385.470815029228
"2339" 467.6 461.520407368053 332.851477817741 427.930071865007 359.677690798669
"2340" 467.8 479.543553062404 319.229299797038 446.029133303788 345.670959863995
"2341" 468 508.383593074279 294.620484554367 474.686432756653 323.658681756974
"2342" 468.2 523.652512623354 266.572165211077 500.249363237488 304.923936361009
"2343" 468.4 540.460482074527 242.350086175254 515.74429220745 283.994349387382
"2344" 468.6 551.813668636152 229.506079253336 525.729882118299 266.654808708757
"2345" 468.8 562.308574323176 228.61059915766 534.055974631608 248.683686432378
"2346" 469 583.331903572107 232.823941093103 546.073059728577 239.675177850813
"2347" 469.2 600.037639911725 219.669661888282 563.937708548187 235.643739266854
"2348" 469.4 611.22647224243 199.371425839602 582.559008242487 228.013048156303
"2349" 469.6 607.37462740841 179.156555255063 598.523588285636 213.988422741038
"2350" 469.8 594.420087783995 158.628304856038 605.054319073636 197.837092876671
"2351" 470 573.135542862811 148.910252192259 599.472035473725 170.245576696492
"2352" 470.2 555.630531631687 144.900789415114 590.539266967295 160.33677854616
"2353" 470.4 526.935769822352 138.192217192632 569.562119785379 150.32422225675
"2354" 470.6 498.542486495433 132.770115088905 541.164099992591 140.873933631539
"2355" 470.8 474.925551757285 135.67043525615 514.899076633721 132.515809752292
"2356" 471 451.502933053389 146.442621152589 490.577983672199 133.198911762774
"2357" 471.2 429.12005306531 159.88311888421 461.480060810225 138.61184353503
"2358" 471.4 406.179409250941 181.277863618112 437.859317787292 152.748261206921
"2359" 471.6 384.986133954914 203.957590831648 414.397706656027 172.333225040756
"2360" 471.8 360.406409734505 221.872369791187 394.398408580252 194.676023254564
"2361" 472 335.615974442221 237.439767648209 370.506226881629 216.008230364545
"2362" 472.2 309.830410322601 252.18366227521 344.286485690436 231.702448660549
"2363" 472.4 296.628392002676 275.622230729051 324.691090134212 243.49975381664
"2364" 472.6 289.73512861105 304.068338128357 304.061738049428 262.912812129573
"2365" 472.8 280.358337202318 333.107849632041 293.514193829603 294.849887978274
"2366" 473 268.215089084616 363.612861509836 283.453909627142 324.240226083912
"2367" 473.2 250.497267107223 385.458665730131 271.42800556357 351.921779972784
"2368" 473.4 242.41656761198 379.28270602354 269.333194000228 358.530159780595
"2369" 473.6 239.239959641839 366.892990511795 270.040528298137 357.433316743253
"2370" 473.8 238.19345112317 353.130160515286 269.613856522915 356.047865595815
"2371" 474 236.992568762222 343.91588708225 265.780491301511 357.450417212522
"2372" 474.2 232.058667785053 328.931595320499 260.921174025349 353.51204153737
"2373" 474.4 227.651454008862 313.710521825242 250.256166464889 343.104113569257
"2374" 474.6 230.821674149144 301.803148671522 247.205456692702 336.336026771375
"2375" 474.8 229.516382282504 291.740271947586 246.161331599613 328.563410936315
"2376" 475 229.783128158593 286.8846083236 245.230972749732 325.896288974801
"2377" 475.2 228.492989128611 283.552076636241 242.498710396262 318.687256549153
"2378" 475.4 228.235320956992 282.234452158925 243.158737014474 316.135607586948
"2379" 475.6 227.761956598468 282.460745093944 243.888476846927 315.139107631015
"2380" 475.8 227.437112232147 282.878225424239 244.600368378672 314.870035379855
"2381" 476 226.92587583467 283.545421583327 244.770459905188 314.404958912201
"2382" 476.2 228.043120563134 283.944057539167 245.408746799167 315.000078347923
"2383" 476.4 227.793143978584 283.305937895785 246.07244132739 314.723770436353
"2384" 476.6 227.511052696844 283.872023243459 246.051487092664 314.893725010714
"2385" 476.8 227.254991844317 284.600759380229 246.094195032434 314.430984608429
"2386" 477 226.988028856143 284.801629608759 246.486004557087 313.606796757738
"2387" 477.2 226.343368916554 284.487762483888 245.739374289133 313.462763524128
"2388" 477.4 226.215138597125 284.03708017305 245.211671151412 312.83428052876
"2389" 477.6 226.068151795019 282.926469120552 245.540500819706 312.538393982588
"2390" 477.8 225.711117403184 280.159786377391 245.899589844158 309.986495469078
"2391" 478 225.926886189638 276.482030681999 245.389925177518 308.896768628797
"2392" 478.2 225.856953169085 274.641538084651 244.662251935475 309.347605702367
"2393" 478.4 226.437237286857 274.670027939744 243.780868191895 308.828515040667
"2394" 478.6 227.663369390818 278.505811218299 244.626629342869 312.029365632645
"2395" 478.8 228.198184708166 282.110599696657 245.190791686596 313.656395379097
"2396" 479 226.946801276203 285.893241942416 246.568766716394 314.895867162515
"2397" 479.2 226.549188484264 286.151552864903 246.395424823457 314.843756724229
"2398" 479.4 226.544208660564 286.411659290661 247.244725993758 314.999553985857
"2399" 479.6 225.663330881546 285.028679751223 247.235644669878 313.423472624258
"2400" 479.8 225.528045285137 286.595080178537 247.46351776757 313.204475208326
"2401" 480 226.688609130571 287.781018949296 247.86577514157 313.283077093736
"2402" 480.2 226.260805812512 288.019834638119 247.830790105366 313.978343690112
"2403" 480.4 227.271849511091 286.963949095022 248.445317392058 313.445833615514
"2404" 480.6 230.886940123569 286.024724901498 249.239172518222 315.206373625277
"2405" 480.8 233.133328321758 284.710393847123 250.766423266969 316.776821379979
"2406" 481 234.93363859983 284.699257222961 251.555321903387 317.770256648079
"2407" 481.2 237.408314859216 282.002531542968 251.423294628816 316.461017464958
"2408" 481.4 240.268505845434 275.551452619581 251.083286642314 314.578107033837
"2409" 481.6 242.963572212094 267.075747724169 247.350319967202 307.580220878664
"2410" 481.8 245.176542183383 253.355766897587 244.574445422722 293.538918705348
"2411" 482 249.212086471975 234.77936302881 244.73731150995 277.577933999023
"2412" 482.2 257.555310813548 215.742496960981 245.81132800679 255.037040062658
"2413" 482.4 261.535502709918 195.813870546707 250.789228256087 233.860865725814
"2414" 482.6 267.467993656815 192.257910638352 252.61356571531 229.1499175147
"2415" 482.8 277.741449933382 181.795373476941 258.439657656972 218.666077876119
"2416" 483 286.835017188253 164.994048710967 265.837965367178 201.757878917553
"2417" 483.2 295.58500095905 152.945377012372 274.18482163632 187.311364795348
"2418" 483.4 313.51720967085 136.280849249746 287.426329293197 169.005673044753
"2419" 483.6 329.318802958082 114.704697934872 304.131433592957 147.980236912874
"2420" 483.8 346.915525699679 96.1827772239542 321.143630128582 127.195397711017
"2421" 484 371.086240415437 88.0177591640132 336.883206288521 109.402654024993
"2422" 484.2 398.491305780518 79.017353951596 358.923792579362 94.6137206285725
"2423" 484.4 425.946865665985 66.0205213479808 388.959733905137 85.2534784279179
"2424" 484.6 450.216300571634 49.1465117215456 416.857739905055 72.2293530080329
"2425" 484.8 472.250172263382 37.3327908256745 435.279225525686 60.1605920572285
"2426" 485 497.04998820202 32.6807045651679 455.25366326773 47.570877826037
"2427" 485.2 526.421297707076 31.5353900629017 484.227149077638 38.5951726575756
"2428" 485.4 555.131404817003 26.8505659248659 514.116202751909 34.1547563709415
"2429" 485.6 582.886649476193 24.9312985919039 541.747046672875 28.3944850693739
"2430" 485.8 615.338725343513 31.9215254494862 571.781431478713 26.8645120186675
"2431" 486 644.556063587948 42.5057807432055 600.864802636092 33.187417092557
"2432" 486.2 674.023837937611 50.2746778348427 632.121472027559 39.1389322113638
"2433" 486.4 699.974982308996 63.5207050211471 660.308986810755 46.564900906328
"2434" 486.6 727.721538796971 80.1482167610794 686.723945111716 57.2682539472919
"2435" 486.8 750.879096060451 100.6730655255 715.511976532354 72.4397678415624
"2436" 487 769.232567711078 121.739831461705 739.274794505753 92.0220937194242
"2437" 487.2 784.490303599103 147.405108169332 760.547245297652 114.416234240171
"2438" 487.4 795.764666010987 177.565932711671 779.010695761263 136.066696203367
"2439" 487.6 801.763604078501 205.835512611538 792.997283763128 163.652575471641
"2440" 487.8 809.303062946109 234.022945476896 799.053012097077 194.751284020522
"2441" 488 815.971129035512 262.299117707532 805.792233857891 223.212899401492
"2442" 488.2 824.370676936064 293.684636636698 814.77383112653 253.370574357228
"2443" 488.4 833.803553486433 322.370978226497 821.059753257057 282.306823688887
"2444" 488.6 835.448553812299 350.539937052141 831.254546436963 311.422961755943
"2445" 488.8 832.021556743749 383.678217344008 836.348845244739 340.661527916483
"2446" 489 827.504959364015 413.362878789446 833.83440740057 370.700369163117
"2447" 489.2 819.749279561089 441.815134805 829.91445264927 400.242922846235
"2448" 489.4 804.749138161344 470.588246862389 822.1352744527 431.969260907606
"2449" 489.6 791.188851389386 501.016555139638 809.319860712846 464.045600448704
"2450" 489.8 775.320012645828 532.393131957165 796.377383976202 491.905466524198
"2451" 490 764.474531632724 560.318863883863 778.391750847395 519.688287576032
"2452" 490.2 755.242443395943 577.030765492563 769.105815759763 540.547605658418
"2453" 490.4 735.473605881011 588.64695891191 764.409344377693 557.024401695686
"2454" 490.6 709.978796780484 603.229574648945 744.910965574802 578.495150253966
"2455" 490.8 684.536648966485 621.332590136648 721.01712418917 596.407081867223
"2456" 491 657.898011516177 634.503480933513 695.02603866 615.271685110685
"2457" 491.2 631.176061953856 646.849927163321 667.912247440619 629.133744910576
"2458" 491.4 602.670792689304 650.974536386089 640.802860564876 641.423312126156
"2459" 491.6 571.754966939645 654.312275620056 611.182242576656 650.07068240668
"2460" 491.8 541.94139230946 647.152049789321 582.992669121842 652.292222718658
"2461" 492 511.91246166613 640.035454906829 551.854814158469 648.722439866817
"2462" 492.2 479.055380141371 636.762408226345 520.282750436914 643.35498633717
"2463" 492.4 449.204851978557 626.964238627848 490.150995097883 637.39790218065
"2464" 492.6 418.299250526196 616.026032835564 458.930105866043 629.060021303029
"2465" 492.8 389.112680069037 598.946417834141 428.346053768071 621.286942644342
"2466" 493 360.167142322548 581.088092925948 396.49325934884 605.181972851792
"2467" 493.2 336.37552159705 561.291498022164 369.801261688543 585.486717509355
"2468" 493.4 314.689911080528 534.141688234139 343.811964068644 563.522628311148
"2469" 493.6 294.679967772998 504.363389615343 320.780917449962 538.865740591031
"2470" 493.8 275.148134419851 473.482331383521 298.93187378698 512.087725136015
"2471" 494 260.496418210403 445.193204285156 283.028270533205 481.03373403001
"2472" 494.2 251.289484169273 415.588512297347 265.69348681754 452.589130032253
"2473" 494.4 244.859204816462 379.842390827971 253.064268539506 424.300761315105
"2474" 494.6 242.326232875536 348.258936130144 251.25832004033 388.480831752448
"2475" 494.8 236.984080084591 315.681462128086 250.095164119124 354.212953320712
"2476" 495 235.121789686646 285.793899354644 242.401567850816 325.07088201021
"2477" 495.2 242.449973240347 264.181710246174 237.886258186297 302.991941174441
"2478" 495.4 264.753066651509 243.398819201303 239.462788291495 280.147763959071
"2479" 495.6 287.74802636239 223.622603055765 256.850437813658 253.822616008694
"2480" 495.8 311.856798661548 205.798735004126 280.792500627711 231.869634942704
"2481" 496 336.020406371606 188.591905030388 302.891014014622 213.693769281618
"2482" 496.2 360.897119664554 179.053662313165 323.476258413888 196.055948828168
"2483" 496.4 388.552513305808 175.206508682214 348.307434733912 181.774521402491
"2484" 496.6 413.497892297655 174.805150194564 371.33389143519 178.387839217024
"2485" 496.8 436.677346861015 181.485968354581 395.571060719595 176.860169611711
"2486" 497 458.525993590733 187.863112867041 420.147732590599 176.365075929546
"2487" 497.2 484.846702804484 194.598687326967 444.918231007589 183.776091376187
"2488" 497.4 504.749285082258 210.813030407071 469.166795371118 189.190801199631
"2489" 497.6 521.771398101831 230.098893422949 493.828998569084 200.908562179971
"2490" 497.8 545.394878222241 244.083226603349 510.485536567158 220.043196133306
"2491" 498 571.186730784065 245.142547784638 531.966421624894 238.383919285023
"2492" 498.2 591.042957364628 235.226226016662 554.601171281759 244.364368657113
"2493" 498.4 605.89334168734 218.161969608904 569.676743230603 240.316283580722
"2494" 498.6 616.381152628068 203.605264147744 593.979352720745 231.901613167283
"2495" 498.8 622.159012806676 188.536500378935 620.992310558096 227.663971629346
"2496" 499 624.675531914894 186.728723404255 630.331444759207 238.99716713881
"2497" 499.2 629.637333333333 193.725333333333 628.882857142857 245.008571428571
"2498" 499.4 636.135416666667 203.109375 630.346153846154 242.189349112426
"2499" 499.6 635.283708179512 210.491574926131 628.185974886615 239.963414166196
"2500" 499.8 633.971829850076 216.23195021108 623.049681715576 240.472002954501
"2501" 500 640.835029428847 224.06549923752 619.917109402082 241.310640803068
"2502" 500.2 647.690382249426 233.408261906476 621.287054822755 239.989291357861
"2503" 500.4 651.889971434889 244.008866910248 623.266789912717 237.602403562317
"2504" 500.6 653.494058776949 244.540179955766 627.431846399773 236.414720514929
"2505" 500.8 659.322216505829 244.659137401075 628.126188986236 234.147552375468
"2506" 501 673.6084636461 245.97394353718 633.421841304066 234.399238603639
"2507" 501.2 688.565187697712 242.889937631813 640.619298955582 234.456241648644
"2508" 501.4 691.319103923084 245.512962607142 653.343355648523 238.108808382402
"2509" 501.6 690.289289119592 246.437494489754 652.311199575518 238.096583537394
"2510" 501.8 688.131269428117 250.564799845891 654.180978432796 238.467142050676
"2511" 502 683.253940046709 261.780807754738 656.37742709852 239.007677053832
"2512" 502.2 674.220125127331 271.185193071321 659.937808268153 240.164794146874
"2513" 502.4 664.094780210159 284.715887791774 664.685111090192 245.857465850329
"2514" 502.6 656.676509159773 303.206127539962 664.432332030112 253.963958440314
"2515" 502.8 654.568961324433 314.043102929739 666.883977006971 263.903786076794
"2516" 503 653.258544101543 318.280203812882 660.324435318507 280.847412628912
"2517" 503.2 655.146628229882 339.555295213205 654.797528789586 297.036329431981
"2518" 503.4 661.967582300156 363.740218470869 655.128674360281 323.560211614384
"2519" 503.6 671.131997553971 388.604617904863 657.144782701343 350.397712426966
"2520" 503.8 686.970658329349 413.520874429153 667.219441515798 378.574493509478
"2521" 504 707.07409130698 437.728578351042 682.370637966419 406.012294513215
"2522" 504.2 730.960499566278 458.932553208817 700.773323157038 430.970000687155
"2523" 504.4 760.133008843342 474.148493992379 723.910816858819 454.067772764269
"2524" 504.6 785.086561824097 482.421803189736 749.429025005512 466.911283116971
"2525" 504.8 800.01872698635 488.963127743163 765.693422377505 474.125773075478
"2526" 505 800.843183202471 497.294411234068 772.549140496951 476.938549955221
"2527" 505.2 795.51360159773 506.42338296062 775.967525741353 478.413348966831
"2528" 505.4 784.019125542251 514.51072952438 779.313388904544 479.584384688853
"2529" 505.6 765.453070451491 532.853168695041 781.557410198867 493.410228167183
"2530" 505.8 745.738584970026 551.36987947825 772.828161308757 516.763740451967
"2531" 506 729.622238357648 571.508650866817 754.899158504697 539.424020002759
"2532" 506.2 711.756567428507 594.964677161672 735.821549796397 558.882639391331
"2533" 506.4 697.236499305992 617.406808424158 719.947911637605 581.699445584521
"2534" 506.6 681.148613877771 621.111266902486 711.629936670476 595.203769587656
"2535" 506.8 656.754401501937 625.707240790088 692.759701297879 610.049204642525
"2536" 507 628.43295675437 634.02041222415 665.458840970589 621.725979246796
"2537" 507.2 597.658916718065 639.049104617997 637.359792324326 629.322493288034
"2538" 507.4 563.038651988309 640.63528525874 605.771667845424 636.33398381124
"2539" 507.6 530.852553190298 636.563609260686 570.95280445111 638.983141863041
"2540" 507.8 500.156609381865 634.398322065018 538.791033043149 638.160750212302
"2541" 508 464.46228298543 631.26529469818 505.435080365055 635.178388064392
"2542" 508.2 434.071920350373 624.832388914369 471.515709697809 632.552560532536
"2543" 508.4 412.323046483925 612.866920621149 451.741276142022 627.155290004877
"2544" 508.6 389.854044294148 588.484104811611 420.694589723516 615.016753154633
"2545" 508.8 372.488423214278 561.640735941498 397.540993021312 596.359111337398
"2546" 509 353.484256399146 532.250337572089 378.191809654327 567.203755837121
"2547" 509.2 335.93601805032 506.429086070782 359.066144228506 540.914359068659
"2548" 509.4 318.338552209085 479.495413185292 339.566638991883 514.650990488002
"2549" 509.6 305.046997615034 449.374849447373 323.900858243858 488.039251906129
"2550" 509.8 299.675938726467 415.831532965878 307.982463283836 458.212919341339
"2551" 510 298.719586503864 386.63826365128 300.848192293448 427.230976782088
"2552" 510.2 308.327630545505 357.669937791057 300.135525725627 399.563582558699
"2553" 510.4 318.775109242622 330.468599239226 303.812014590584 370.030366845478
"2554" 510.6 330.27956226935 300.849551029427 315.005260057492 341.025843714974
"2555" 510.8 331.788234429415 275.063539980124 325.437866548512 314.634217033809
"2556" 511 323.965361428193 247.165096030894 330.083054118033 286.624761441161
"2557" 511.2 313.306467680457 224.762519616988 326.537490090528 261.591594505978
"2558" 511.4 315.416974306423 205.303162541593 319.455602912113 243.330403210594
"2559" 511.6 333.160805356043 197.044330068602 315.326900740299 230.858474173733
"2560" 511.8 353.709029335872 197.556379376525 319.344560949017 219.027157958221
"2561" 512 380.862584033194 194.911574227195 332.343676754502 210.394286939841
"2562" 512.2 401.888867780437 195.764225213244 358.971488985139 202.81445507905
"2563" 512.4 419.864762132138 197.971159782091 383.05247906468 204.412100411261
"2564" 512.6 445.079414142335 203.58968397584 405.551714686504 204.109103501661
"2565" 512.8 473.75309088994 207.213442493364 433.70560481513 203.234639396654
"2566" 513 500.693907283376 205.040325689967 460.129332513573 207.311652476527
"2567" 513.2 521.321399633357 190.406914889458 485.912836340206 206.691003607921
"2568" 513.4 533.440949531924 171.869524175931 505.754559372983 199.198902953437
"2569" 513.6 539.934514533323 152.256623825594 521.810565877654 188.481667096081
"2570" 513.8 541.745735762586 131.351961627322 534.883797468303 169.361143586109
"2571" 514 546.864267993692 124.482734261392 539.919848719908 160.318374236016
"2572" 514.2 561.705527793006 127.00008574642 539.450987438613 151.936729359503
"2573" 514.4 571.686340084287 143.558931297064 539.855907920475 147.479728451652
"2574" 514.6 586.598835016207 162.009293231001 549.002659766702 146.424960675481
"2575" 514.8 599.48218722666 182.535674740309 566.808462256408 154.69330688802
"2576" 515 611.571167328825 201.156828147744 583.49759732838 169.801465823445
"2577" 515.2 627.168225865639 221.893645110493 600.606380566942 189.624825808477
"2578" 515.4 648.106776004272 242.667617548408 618.453068556585 211.02048934839
"2579" 515.6 672.520915152718 259.588140198714 639.43625099899 233.673838853938
"2580" 515.8 698.209983534487 277.585562194301 665.165712100533 252.89687938233
"2581" 516 729.173481507931 287.94209536857 690.965663352033 271.177274568146
"2582" 516.2 758.399495453156 289.883699662069 719.104633273759 283.483987324857
"2583" 516.4 777.749920341811 292.776980107692 739.49317307349 288.647372623543
"2584" 516.6 792.561891394798 310.634160169365 760.334454045715 292.111014401111
"2585" 516.8 789.404468877254 329.836221936526 770.701674143697 297.261345951815
"2586" 517 778.3874010879 348.047092994591 780.041472636697 309.225870950987
"2587" 517.2 759.877938396968 368.620233045422 776.536897568055 329.908592322261
"2588" 517.4 740.91008623641 391.174057510423 764.466686340433 360.139700969548
"2589" 517.6 713.932157708545 411.23614071068 744.937044913919 384.401621112475
"2590" 517.8 685.764852465908 426.323169998264 718.806192742235 406.621209767289
"2591" 518 655.306627437265 439.690777795903 692.340985675064 423.434979078747
"2592" 518.2 623.419441300792 444.790427599745 663.339573272439 437.408210769996
"2593" 518.4 592.214857083732 440.427603396294 632.83285647363 444.153126236623
"2594" 518.6 563.030287605451 426.893092123104 601.373066190109 441.646025289873
"2595" 518.8 544.149534560388 405.279399044663 574.381738561575 431.44958661858
"2596" 519 526.556652272246 380.7317249164 553.295889608674 414.87115501427
"2597" 519.2 522.381780245152 357.47984798627 537.986869633444 394.621669882284
"2598" 519.4 514.010386787792 328.396469726219 525.456835063539 369.132461057145
"2599" 519.6 501.755466230587 297.189084686918 518.01624400007 337.655967627514
"2600" 519.8 483.36159682456 271.600374129796 506.254579661337 305.758000197937
"2601" 520 468.706287605005 243.724668914352 489.406791761181 279.492595840776
"2602" 520.2 457.437678692021 215.561164870747 472.765725819515 251.769830284683
"2603" 520.4 451.13616390064 188.672684768675 462.382188056826 226.433256056621
"2604" 520.6 431.28743569669 178.520129050415 457.134184637213 207.700924975549
"2605" 520.8 409.43654895001 182.604136079201 446.703564103639 195.726050186349
"2606" 521 386.101514144627 197.044206903152 426.989869819048 187.930207866279
"2607" 521.2 365.516505762901 213.513347786153 404.837264158204 191.032083185001
"2608" 521.4 348.765792428959 233.192570329005 379.395392339486 206.795111344241
"2609" 521.6 328.641505946273 258.187614776867 354.736108500169 226.17255671039
"2610" 521.8 313.34506966113 285.776310323232 337.189096529876 249.290090337248
"2611" 522 293.040927306762 311.926681016121 317.22586948537 278.859006746556
"2612" 522.2 266.504240853496 326.210636847663 300.84997335045 302.795009040443
"2613" 522.4 243.057370598212 326.481481865482 279.293392265867 316.887839909482
"2614" 522.6 240.892016857307 317.121928721783 274.500579187403 320.641821009168
"2615" 522.8 240.36975533789 306.450114944038 270.909415372011 322.678489126585
"2616" 523 239.816740511962 298.576838206139 267.818281413386 319.742869498123
"2617" 523.2 237.956715708162 277.17339413436 257.680857585094 311.052542695088
"2618" 523.4 241.961855856772 256.496046433211 249.995185335557 296.889552573628
"2619" 523.6 247.045001995663 230.649155893909 244.479079852077 274.846490210635
"2620" 523.8 258.560726106251 210.483332378377 248.081739933951 249.873751982422
"2621" 524 268.200689764417 185.858578745203 255.459391314788 224.45258807284
"2622" 524.2 287.164108777455 172.885187082826 263.448421826071 203.521473402106
"2623" 524.4 314.963943068263 156.393885339365 280.975752765241 182.903864491376
"2624" 524.6 338.576688361767 138.58241855537 305.406109836486 162.520293886793
"2625" 524.8 358.364936583562 120.137183183731 328.480067680837 147.405554261238
"2626" 525 368.043453873578 95.6683013993401 347.441332912134 131.378243138473
"2627" 525.2 378.677358716277 83.7626917113812 357.278054210225 116.392966697229
"2628" 525.4 401.871596719103 79.6338307833754 366.59405477303 102.600234735746
"2629" 525.6 424.993674560599 82.5774164039822 384.420988103443 89.1961394473136
"2630" 525.8 454.419579955343 87.7467135320284 411.521188269771 85.1879396055145
"2631" 526 483.230848981325 96.1909259893268 441.879223573157 84.9430432107161
"2632" 526.2 512.024737248455 104.341617443232 472.572851640857 93.7268365036754
"2633" 526.4 541.045038757495 110.198948543334 500.549552177922 101.478067252904
"2634" 526.6 571.775373731282 115.570404311285 531.384329496525 108.725428238259
"2635" 526.8 603.022527651685 115.696328478966 560.886236256839 115.349650410529
"2636" 527 634.824351223138 112.54913361338 591.626574174087 116.866683265895
"2637" 527.2 662.104717681831 108.850362696138 623.029574905457 113.142967312961
"2638" 527.4 672.851586692548 120.288786435726 635.684172817554 112.603295946712
"2639" 527.6 679.151894074546 140.268238009617 652.159074855132 115.468661082182
"2640" 527.8 672.932032999244 164.554371803902 666.396972899014 128.79580336637
"2641" 528 659.643798554364 188.905739820661 672.262371665658 148.96309535128
"2642" 528.2 638.537563116276 207.806049410411 664.403401340449 177.228654562923
"2643" 528.4 616.225292251155 221.817866383288 646.160747372452 198.816848947651
"2644" 528.6 593.532538287837 237.846273136223 625.886414628295 215.464032836688
"2645" 528.8 574.573390830118 261.03046431176 603.416613278186 231.015607569604
"2646" 529 555.571350241107 280.08991942769 583.781918031524 250.84705855977
"2647" 529.2 541.943000201412 304.837421111929 564.560008984189 269.140117595507
"2648" 529.4 529.77850993057 334.398659670908 547.036217081419 295.042759484013
"2649" 529.6 522.330919719712 361.666993715974 534.307750075074 321.487091354328
"2650" 529.8 520.732390596242 389.695316751991 528.241103555539 348.293265959121
"2651" 530 527.932268176722 416.587132643471 520.967981618462 376.830935180428
"2652" 530.2 535.230009482065 444.763671582205 525.240236357906 404.992953040497
"2653" 530.4 530.971055986041 462.771836961208 530.65685699017 425.111929340169
"2654" 530.6 513.734361204717 469.660128043658 532.780928955582 439.039770487535
"2655" 530.8 489.114158858246 465.019737066665 525.670323547902 451.947793450346
"2656" 531 461.756124937125 455.231609404559 500.271016076433 464.630217905864
"2657" 531.2 438.580921542697 441.209915897626 476.857574920375 457.220346908038
"2658" 531.4 410.885480881058 428.592144348838 447.92095692795 445.123483922746
"2659" 531.6 380.225993559082 418.39610161755 420.011440956351 432.94778133498
"2660" 531.8 346.423777464524 409.85456983397 387.553466563152 422.907463005637
"2661" 532 314.239089880799 403.729492835844 353.882088653601 413.728066313422
"2662" 532.2 287.299431320009 390.980668897028 327.375539417774 407.781398130154
"2663" 532.4 263.328192837802 371.926753252429 296.28338172515 394.101366962639
"2664" 532.6 248.824933018982 349.128366579904 272.399423865037 379.415679033169
"2665" 532.8 244.100657720001 323.34988275569 256.915635638456 361.340955051521
"2666" 533 244.905241976883 293.45527294347 247.650831704332 333.096577746399
"2667" 533.2 243.742758054766 262.150860795846 246.949688081459 304.439445993995
"2668" 533.4 250.839209689337 233.214376904168 244.032437339015 273.723575460694
"2669" 533.6 265.912874457244 207.635530477379 246.560603787073 244.336991910244
"2670" 533.8 280.174887195195 178.682301356577 259.580897226308 216.254816945247
"2671" 534 296.484448058912 153.025434680136 274.815981023884 189.360085591002
"2672" 534.2 316.533421384194 133.449675989037 289.395593362308 165.050893698658
"2673" 534.4 343.816510413039 121.954366006685 307.659576867602 141.69121598646
"2674" 534.6 372.223516524043 119.359594165805 332.96144271374 127.082532629717
"2675" 534.8 403.962665260587 128.163593239523 361.757587819749 118.827098900288
"2676" 535 426.878165551229 137.483302084199 389.531736671185 122.535400311895
"2677" 535.2 449.792515208242 153.226180932032 414.35653430728 133.786508717823
"2678" 535.4 474.994893063563 170.286292538664 440.07284064014 147.025915150256
"2679" 535.6 498.143613612781 185.13648321825 464.126890952775 163.967455415883
"2680" 535.8 526.570643128949 189.961037136344 485.901254633315 178.968858750655
"2681" 536 549.211333795071 190.769183291202 507.1791941501 185.844115397105
"2682" 536.2 570.81284072478 196.981843043651 532.083966498491 188.782987088956
"2683" 536.4 588.776377653633 216.415559706855 555.006902176126 194.198936621629
"2684" 536.6 594.792029310366 242.430331479857 580.203747401363 204.51433945816
"2685" 536.8 594.626596015574 268.224203787567 591.381197641099 227.905965079854
"2686" 537 587.044499579989 297.036377154023 592.452357703498 255.381040796447
"2687" 537.2 572.515893249188 323.870682720384 590.385970599928 286.419978676247
"2688" 537.4 552.404726376838 350.764360337774 575.439315447621 314.180352098866
"2689" 537.6 529.027746505236 370.131078689882 561.178319056299 340.106534897867
"2690" 537.8 500.430483952069 384.194182587339 538.919383857633 364.052203403453
"2691" 538 473.852852942032 395.801286444546 513.366346790172 378.250046839956
"2692" 538.2 454.190572797199 411.579159901737 488.678128833516 389.253554441819
"2693" 538.4 439.965379913085 437.02537217364 466.915232947062 401.429848503346
"2694" 538.6 441.297494351197 468.693282929055 449.535532614916 423.733006331363
"2695" 538.8 448.274460735401 493.931340911759 443.266256305162 454.71752600439
"2696" 539 466.459612854178 518.187520808927 440.74261998955 483.883908070062
"2697" 539.2 487.034216117238 541.373529029358 458.420969300873 508.865543595525
"2698" 539.4 510.936419298594 560.356369171862 480.897046615941 532.897051918449
"2699" 539.6 532.409847902455 586.042687355575 502.523755461724 552.903159843278
"2700" 539.8 552.053563851723 611.202002549049 526.443533260878 575.908776424613
"2701" 540 574.535420901158 633.514541042344 544.366504918036 599.613823565175
"2702" 540.2 592.26973171092 648.116442798774 563.723043769583 624.284504531683
"2703" 540.4 605.012723440205 648.949333521998 569.919269136858 630.432105393452
"2704" 540.6 608.755216193418 647.509011860686 574.373612750844 630.230678281343
"2705" 540.8 608.796409217707 646.315701036519 574.668730633453 629.396675285825
"2706" 541 613.368609368637 645.415262871717 580.000681399331 631.128413867534
"2707" 541.2 622.644143876761 641.969641046933 581.763929402167 630.397275055802
"2708" 541.4 639.132406422787 640.559342959483 594.619874413177 632.247950645652
"2709" 541.6 653.846575179026 635.803149244269 611.935866465621 636.090900886877
"2710" 541.8 668.342390881613 632.191371200907 630.716717203678 634.9662520414
"2711" 542 682.948462027072 628.133001380936 642.361193079587 633.812865052439
"2712" 542.2 692.652275347539 624.945484713696 655.874668136883 629.062893530625
"2713" 542.4 695.683160553785 622.269785179975 660.213399339067 626.559674059914
"2714" 542.6 702.409533720393 617.046260070446 660.672289787272 626.861482107964
"2715" 542.8 712.223918865545 614.878772480267 673.844122208883 622.481450125866
"2716" 543 722.520793614067 610.241853242997 684.185897427355 618.98286522441
"2717" 543.2 726.444526817062 608.911057427688 690.179895561696 617.526850053503
"2718" 543.4 726.303663396361 607.86015595388 690.60204007814 616.817049473842
"2719" 543.6 726.017013612184 608.674134111695 690.512303218642 616.352794119836
"2720" 543.8 724.534990101351 608.868718916906 689.769262870337 616.495600952184
"2721" 544 724.100508051798 609.437859657524 689.719897125519 616.295520993995
"2722" 544.2 723.536467579424 609.826612421256 689.243218108503 616.177377728254
"2723" 544.4 723.902921157027 610.12617111944 690.010588564122 615.149509904372
"2724" 544.6 724.297154822334 611.765431259562 689.352867757715 615.035468612795
"2725" 544.8 721.823011797009 613.319358909476 686.509142291329 615.178836857653
"2726" 545 721.868564182888 613.475214508077 686.941141719934 615.910238095818
"2727" 545.2 720.904421273965 614.880098151567 687.425319928078 616.386003266392
"2728" 545.4 719.840599971721 615.581076626219 686.70786551151 616.346423945207
"2729" 545.6 720.10535353958 615.452763498164 686.804032881227 615.89686379225
"2730" 545.8 719.545914512648 615.46155848835 685.661467960716 615.295631605665
"2731" 546 719.765584260953 614.927711595586 686.252454069234 615.144551213451
"2732" 546.2 724.530513342441 614.10410450932 688.275379576338 614.308995791507
"2733" 546.4 724.654974787908 613.954446171269 689.848673201568 614.425648808555
"2734" 546.6 724.28624083026 614.349029881972 691.553517512907 614.518433559185
"2735" 546.8 724.444118289627 615.132857383864 690.547479275568 614.285033951999
"2736" 547 724.365728565089 615.45892765887 689.446605293273 613.94920712702
"2737" 547.2 723.655884635901 615.023166186981 690.697596979344 613.720742580781
"2738" 547.4 725.778392707207 614.527251499365 692.993599979437 613.812278259991
"2739" 547.6 730.575536299826 611.451265073599 692.949929271734 613.440836091195
"2740" 547.8 730.674607995935 612.113250161184 694.237123650033 614.270922667218
"2741" 548 726.184913067296 612.863184888438 691.328337836952 613.775038567438
"2742" 548.2 721.883110693174 615.108620697598 689.904556904305 613.718665817684
"2743" 548.4 717.905645880461 617.093360901142 684.955928278451 611.336681775628
"2744" 548.6 715.802496714773 618.253277651643 683.57550537406 611.015073791213
"2745" 548.8 714.7251916908 619.073587722687 682.652704279342 611.738543522422
"2746" 549 713.85280073241 619.525460769931 681.925085462004 612.003466842977
"2747" 549.2 713.335987208807 620.235229384986 681.786387136106 611.785389821777
"2748" 549.4 714.866945360997 620.717876543753 682.10928501252 611.869058075036
"2749" 549.6 714.450089811078 620.112430942186 682.975226870404 611.126244440236
"2750" 549.8 712.363866842005 620.243254768136 679.999054151699 610.475647076793
"2751" 550 710.938880347669 619.940384426365 679.772781641151 610.213503494284
"2752" 550.2 708.736719316626 621.729498231157 678.217012528003 609.059853395795
"2753" 550.4 707.688167942534 621.700493794615 678.226193978613 608.165518083761
"2754" 550.6 709.029265832967 623.189536286036 679.389981346151 607.403740331708
"2755" 550.8 709.634229793209 622.819034699224 680.080599538507 607.537204821079
"2756" 551 710.363243262344 622.694377865427 680.938343877587 607.702282380894
"2757" 551.2 707.801812724967 619.987433728028 678.533668687524 606.945414596292
"2758" 551.4 709.429904433228 620.651015644372 678.473585630725 606.705876429935
"2759" 551.6 708.765466352345 619.910276188097 676.87369779469 605.944113881521
"2760" 551.8 714.733272979961 614.132882515721 678.177591425596 607.05448457726
"2761" 552 721.463435971234 606.416503345349 682.974216342512 608.818918960024
"2762" 552.2 736.745145271476 598.852538458845 699.895037679951 610.470197662677
"2763" 552.4 750.597454513798 587.515100763322 716.148613046618 606.533858160848
"2764" 552.6 768.697811645273 574.457728884295 735.890406101037 596.657289293178
"2765" 552.8 783.912283406342 559.212200429192 752.570308733544 582.807455149134
"2766" 553 793.901729442258 540.867913585235 765.992201059628 571.374497002252
"2767" 553.2 807.699155287543 524.201713410176 781.851819197697 552.97813531264
"2768" 553.4 819.683835384608 502.849635298568 792.858586256855 537.312157054251
"2769" 553.6 833.367301290061 483.00021533352 809.732394687399 518.44386000376
"2770" 553.8 842.96273017301 461.65713739741 823.124345328268 496.436538747003
"2771" 554 851.776673888367 433.360002994304 835.105667329576 474.484726757871
"2772" 554.2 856.942114727078 412.544846567715 842.768491955961 450.209309351321
"2773" 554.4 858.716254356507 389.522777259979 849.177541817915 430.831334822273
"2774" 554.6 862.349568947327 363.363032191041 853.100710005249 403.392874907821
"2775" 554.8 865.667724881256 342.051930467432 857.04479630481 380.34287507109
"2776" 555 860.388460887012 319.616361118662 861.191127675772 361.855709441027
"2777" 555.2 856.701912382922 292.129981220218 859.025370552268 336.201560425222
"2778" 555.4 856.547926840471 268.833109484445 855.979442703058 307.962793640923
"2779" 555.6 848.711578721621 247.448722697586 855.101381114349 287.282521839725
"2780" 555.8 837.602714317548 223.653056611056 851.232786551999 263.471079566879
"2781" 556 830.674442306857 202.721983257376 840.687020997649 241.956979251962
"2782" 556.2 815.308195565609 184.968728893826 833.543738153087 219.896339128139
"2783" 556.4 798.944297387171 165.242734463686 821.393803593768 199.360404425872
"2784" 556.6 786.595714754894 139.534585354227 806.813016607596 175.788627285358
"2785" 556.8 781.229335808133 123.686744194071 795.569255896186 158.18958913019
"2786" 557 768.047415878031 118.359021693362 792.643434170099 154.194459230141
"2787" 557.2 752.985826452108 103.531726203536 782.706487209378 140.603429098767
"2788" 557.4 744.646627335858 93.0294177700622 769.742886206231 119.308445372171
"2789" 557.6 731.049721511285 79.7817338876337 761.504290652253 113.529538206042
"2790" 557.8 712.091644660473 69.4996377337075 742.844838779678 96.4639808726967
"2791" 558 692.24958926861 55.9031420421818 724.885925325837 80.1493733122044
"2792" 558.2 669.543023897083 44.2379293923532 704.462860861142 65.356050809793
"2793" 558.4 644.096440625948 34.1662199036321 681.1208296265 51.4914476403861
"2794" 558.6 616.788262778231 27.2041020173129 657.689204331969 40.0715234522057
"2795" 558.8 591.764374751156 22.145565764632 632.375109640765 31.8499487295298
"2796" 559 563.857612154647 20.3407087578425 605.697607886001 26.1712314843396
"2797" 559.2 535.070137872329 21.7491030712472 575.314864378162 19.4897708638411
"2798" 559.4 504.85060330553 25.1844925843701 544.734700552066 22.9266489834994
"2799" 559.6 474.920654238597 32.4792730427179 517.943303136476 23.5541623002954
"2800" 559.8 448.490724296204 40.5647009340618 487.443129109324 30.4056446527419
"2801" 560 428.157376787124 49.7098447360153 468.223646602808 35.8052769162907
"2802" 560.2 401.751117474034 60.4749812253465 440.282352521548 45.923801429284
"2803" 560.4 380.958503964041 73.5817015306865 416.444578532376 56.6309555532501
"2804" 560.6 358.687726850546 93.3384921735085 390.975043803039 68.1153655874367
"2805" 560.8 336.644671288572 112.601282624818 366.940610650283 85.9846273857049
"2806" 561 317.271735136901 126.302512901866 349.341918838123 102.220507268292
"2807" 561.2 298.909409328836 149.72837862326 327.993004239797 119.075032799634
"2808" 561.4 281.946007137261 171.351250902178 308.691711127473 141.292502693191
"2809" 561.6 262.960924958532 192.555581298031 291.683343463677 162.990964950509
"2810" 561.8 249.271448083656 220.000451329852 271.67450761701 184.186644620618
"2811" 562 244.596353741305 246.350124034852 255.438262577975 206.661817025259
"2812" 562.2 238.814178227586 273.374272874395 248.13805583734 233.3235352573
"2813" 562.4 227.397062685422 294.233941135582 240.888000280731 256.185581936587
"2814" 562.6 228.958438595023 313.333054677042 234.779249698787 272.409084714048
"2815" 562.8 231.54223025371 342.608639525784 233.852014777585 296.504876926879
"2816" 563 225.573422120348 363.283425696448 231.628593200341 323.831389848025
"2817" 563.2 226.894164070394 365.411636856269 232.242220734393 331.167298097637
"2818" 563.4 231.502220505807 375.438400105533 231.922555645133 333.328560870342
"2819" 563.6 237.957127424821 393.766584150554 231.886199316011 356.379223148034
"2820" 563.8 243.489509052505 410.501683813421 237.310148696008 370.364081127153
"2821" 564 255.786185042169 433.317111323534 241.187880840059 392.781079397739
"2822" 564.2 265.664987476214 457.08210580041 252.253362556848 418.014484223645
"2823" 564.4 275.263059797722 483.698045604353 260.882869412696 444.949536068931
"2824" 564.6 284.82708349276 511.29067636847 271.164563613754 471.634561738673
"2825" 564.8 304.96872496901 519.918458851297 277.593807381038 486.779494165928
"2826" 565 331.175571345333 529.752859463806 295.462658718913 508.773745409913
"2827" 565.2 361.224778322718 540.072829826386 323.484283649868 527.480341233156
"2828" 565.4 390.374555864802 543.782828629992 351.515142583174 535.985511541821
"2829" 565.6 416.125710132476 545.70451587881 377.020655706599 542.248111821719
"2830" 565.8 438.865433958091 543.141599040519 400.253242753642 544.670626815025
"2831" 566 461.643373889453 535.475932381898 423.853940874174 546.349419828279
"2832" 566.2 484.973257716149 526.514447144244 446.425821724033 541.893774812517
"2833" 566.4 507.597838694858 515.311232523344 472.072609634551 533.468294692666
"2834" 566.6 528.128983079194 502.421812567146 493.684640436069 524.695439572441
"2835" 566.8 545.695007871984 496.893348232393 511.550357353274 513.341750588811
"2836" 567 558.905824991927 507.196960641592 520.541569495619 509.091428529446
"2837" 567.2 565.988188521137 519.755292932681 527.97367430421 505.900095174247
"2838" 567.4 572.161344175219 535.215201451141 545.776650762949 512.079747238788
"2839" 567.6 578.987251103548 554.260780561676 558.233284623569 521.915516287191
"2840" 567.8 591.135744516006 556.781309598355 561.826072245037 531.888248129653
"2841" 568 611.625010533814 553.082962377501 568.559126532184 538.880528718379
"2842" 568.2 634.387507389255 547.891830137794 589.94218078463 549.31720313771
"2843" 568.4 654.082356080087 544.36348878196 616.66478931655 546.707601027566
"2844" 568.6 682.001969398469 535.553486535151 642.081242708634 543.995302649854
"2845" 568.8 709.128752160405 523.991974917882 672.844769849066 538.265193156551
"2846" 569 736.776027544364 508.830070863794 700.159783810504 526.807808917426
"2847" 569.2 766.97402201238 500.486211584507 728.736407529718 513.48806757184
"2848" 569.4 796.51237380327 501.486255005151 756.70334329265 503.909910860221
"2849" 569.6 810.009413496092 501.767767865128 777.647384597153 503.577254429531
"2850" 569.8 805.105188550215 493.497227307654 774.186797876495 503.868377233995
"2851" 570 804.412780734901 476.302293476569 776.436586378184 502.129747872553
"2852" 570.2 806.743035402154 450.783723549234 789.284134389501 491.214618760009
"2853" 570.4 809.258743962936 426.284910005203 799.909363826296 469.431079222991
"2854" 570.6 811.273203877035 403.298217460454 807.490631282154 443.877336192376
"2855" 570.8 812.408253779599 374.137027716592 811.217864695262 416.71191024884
"2856" 571 808.735124217801 347.117762864234 812.638426782153 385.349496070278
"2857" 571.2 804.552925224952 315.233277020407 811.156487435861 358.751037909902
"2858" 571.4 794.33044168578 287.887858126155 807.64376531827 325.636833610576
"2859" 571.6 784.160366458101 260.604069133158 798.550051329931 298.847050894369
"2860" 571.8 770.768114722586 231.803452502805 787.885069997785 268.76561213375
"2861" 572 753.13327431487 204.903050125678 775.767040163798 238.531653061336
"2862" 572.2 730.8715954228 185.633212077436 759.215346688896 215.036910229428
"2863" 572.4 702.27453720421 173.23013301209 739.311160481806 191.031930432957
"2864" 572.6 674.623087434815 162.167147747103 712.352996842358 176.989265046707
"2865" 572.8 642.415365761352 157.408444596649 685.874268636992 163.82423071321
"2866" 573 614.784158325822 158.314773785122 655.383404551571 158.75702620828
"2867" 573.2 586.362566135916 163.93400234579 626.062341836818 159.86494648912
"2868" 573.4 557.86021428752 168.168155029171 597.988790806891 163.894236627218
"2869" 573.6 531.982496996987 176.548346683552 571.353191879836 166.015979487906
"2870" 573.8 508.49520917997 190.517968130256 545.998947593298 173.745893601232
"2871" 574 488.11913888351 211.705600727519 520.545751831011 183.625673003793
"2872" 574.2 471.483115382916 230.473753848131 498.311582554409 201.270382274436
"2873" 574.4 451.595209175341 245.642008554713 482.145162784804 217.761584625588
"2874" 574.6 429.043653684363 259.576839323391 463.103748571042 238.035450001505
"2875" 574.8 409.894512864609 276.150281003214 443.505663279323 249.592939186845
"2876" 575 402.18352513374 294.386111143404 425.421215837527 262.286506239904
"2877" 575.2 401.310407849925 314.001686628877 414.086339756307 277.408431114293
"2878" 575.4 402.886319077469 341.446004033587 405.637004797879 296.426272670713
"2879" 575.6 409.453454526644 363.917475874066 403.435302284594 325.026650386341
"2880" 575.8 407.929052871765 381.497402106616 407.505878676797 342.864777821309
"2881" 576 389.998020488511 390.973688496775 409.665536999191 357.793962441966
"2882" 576.2 374.500826635362 389.291305845165 403.777702963362 370.349441734531
"2883" 576.4 356.261945487122 377.881041486939 393.703921532006 378.561954319614
"2884" 576.6 344.746814264725 362.027273330768 378.560552793823 379.973273999879
"2885" 576.8 338.467914932458 343.956638942832 361.231574132503 373.638926421178
"2886" 577 341.792834853624 325.431045012821 351.756454223207 359.573220911118
"2887" 577.2 346.672937722171 325.462018734511 349.569724285703 357.040763961408
"2888" 577.4 352.669110542162 326.18241574189 351.394122974699 356.935829944854
"2889" 577.6 359.980948767015 324.55213212968 352.274565907906 356.698314817335
"2890" 577.8 366.658711808761 318.205545247786 354.797454546625 351.952963941796
"2891" 578 382.491860404542 303.452272803309 358.620742528034 339.765072825984
"2892" 578.2 386.785373418789 285.815413189524 372.846281709591 324.456147779328
"2893" 578.4 383.436686478021 264.344476279448 384.412831010084 305.737981262988
"2894" 578.6 379.739222298824 250.487931917607 385.454847548998 288.689808796034
"2895" 578.8 376.513603814966 233.474862684284 383.463788650554 273.435297777977
"2896" 579 366.734967045445 215.493005365667 379.680062756735 253.29717737696
"2897" 579.2 358.788924618251 210.566230332904 377.363677713619 242.677156475074
"2898" 579.4 351.204940681554 212.957940385976 376.777169689714 239.181566851898
"2899" 579.6 333.619794228791 216.578795439426 370.574637046394 231.478025406056
"2900" 579.8 312.855594498155 218.275404435646 354.929436514538 224.362261701711
"2901" 580 297.143670015814 222.77749484095 335.442780581859 222.910661389541
"2902" 580.2 290.636027082872 224.240333643849 328.574103105821 221.538206741397
"2903" 580.4 285.541124301009 222.875608650225 324.3497909897 222.203945732587
"2904" 580.6 286.13374743598 226.101195383424 324.721074333901 223.006833220433
"2905" 580.8 289.260754581377 225.587122875459 325.910194434425 223.094404393832
"2906" 581 295.678270816258 219.136171476734 327.362742681574 224.52776129992
"2907" 581.2 300.96426453145 202.252427207473 326.694756375695 224.349809491417
"2908" 581.4 310.503463901402 183.121648879368 318.677123665968 215.925990914641
"2909" 581.6 325.789098071725 165.179772812054 315.790341007354 202.225905487651
"2910" 581.8 348.516898557026 149.198795047211 324.98793039219 180.52915861385
"2911" 582 372.949205567694 132.606684584708 342.05534639531 158.530912207191
"2912" 582.2 397.259859680555 112.992177438987 365.791196459194 140.393782979762
"2913" 582.4 412.64513734817 87.4840359730292 389.911904481111 119.527017892727
"2914" 582.6 421.571805050272 62.0066682362909 406.582167845885 96.2240601457178
"2915" 582.8 438.258485921793 55.149927611013 412.786545718156 88.0338909327621
"2916" 583 460.240194260426 53.2359446612879 426.296006575552 71.9231731355895
"2917" 583.2 486.000913646337 56.2564524027136 443.226195746941 62.2305533866398
"2918" 583.4 506.123918231608 67.8191719644162 465.431861476006 59.7783684777725
"2919" 583.6 528.132080895688 85.4324801550271 487.301639819251 64.9942453230497
"2920" 583.8 550.563862601911 102.20602702814 516.997700327155 79.1469825011445
"2921" 584 570.139739828638 122.064086426723 539.942044952012 96.2761712921795
"2922" 584.2 588.12144718966 143.306495816157 562.863285657556 113.188554107824
"2923" 584.4 607.479552308496 166.314754344338 579.722131387722 135.884244642273
"2924" 584.6 621.489289454938 190.586168779274 598.90861136951 157.182979470158
"2925" 584.8 632.748909750154 216.670857156808 614.775174798844 179.69448500021
"2926" 585 653.241784038982 238.759340664809 626.712443718422 204.689352013074
"2927" 585.2 675.856399706974 254.636731413007 643.779382405672 233.257709295756
"2928" 585.4 700.738746582706 264.556582081607 664.018573131407 249.196505451389
"2929" 585.6 726.130669999927 264.525635209054 687.273273130832 259.84847281074
"2930" 585.8 749.369262260576 257.239562705474 709.999530905802 263.963052819198
"2931" 586 760.667948988683 262.392905886498 723.984157754761 262.558049265518
"2932" 586.2 761.782107296517 282.714076867051 733.243222485795 261.898178296839
"2933" 586.4 755.587128660096 302.936619230076 745.935327758728 269.70760261349
"2934" 586.6 742.4336078358 319.114266156249 751.906410301252 284.171955487728
"2935" 586.8 717.686790228138 333.833909438987 745.954133110894 305.962695248913
"2936" 587 695.589154242327 345.24310902807 728.198501975289 323.618674892867
"2937" 587.2 670.42736699072 356.208745847032 706.799981056405 337.040663457382
"2938" 587.4 646.085643559565 366.341680590052 683.909797535672 347.230818558836
"2939" 587.6 620.869409817628 379.381104394517 658.72177036339 359.751074742233
"2940" 587.8 599.321748547686 391.855256838472 633.963509870447 372.492673985622
"2941" 588 572.489061602632 401.311780563089 608.440055701773 386.592597053646
"2942" 588.2 546.729774726162 399.438570840906 587.20582685871 397.990998922526
"2943" 588.4 525.414121412436 387.2702098723 561.355405072816 399.454931016726
"2944" 588.6 507.043526627926 367.568409194524 539.076306582939 392.308967862934
"2945" 588.8 486.552105456386 348.400131207269 517.980937666613 375.745029816122
"2946" 589 462.808410710203 328.870428537783 495.912767033347 357.603830466301
"2947" 589.2 442.189635489667 308.80284752361 474.191268434085 337.872045148715
"2948" 589.4 425.295343102089 290.023605768612 452.893364066235 319.500020085757
"2949" 589.6 408.593579996325 266.54560591168 436.598117206391 300.720049316405
"2950" 589.8 391.931355927904 243.358745945687 418.965966754383 280.013773935771
"2951" 590 374.292974039754 222.619993477475 407.133415593189 251.217123105942
"2952" 590.2 355.694242400388 214.061428188374 389.012431543964 234.431697528146
"2953" 590.4 337.21018680311 218.484597173368 374.891393644377 224.302640144636
"2954" 590.6 313.193240208711 232.902779156706 353.560304911967 218.372443714078
"2955" 590.8 290.202699518566 251.919295442216 326.469892768905 225.272304269958
"2956" 591 267.80854653039 271.602853895467 302.672273724632 245.6476007755
"2957" 591.2 245.251403707583 284.215614164012 281.197542535834 263.116906055118
"2958" 591.4 237.010365739971 295.780255628598 267.863411041103 271.562075054169
"2959" 591.6 234.306360969791 312.157665664303 257.80250526699 280.327308614955
"2960" 591.8 232.446162550381 331.419990526433 252.341859634675 288.384186881114
"2961" 592 231.016325050929 345.985758529703 240.927274680921 306.994968221546
"2962" 592.2 233.872317085688 357.555913532449 238.270475828034 318.170818694124
"2963" 592.4 235.741768230431 379.986831979585 237.711746779124 335.855557722471
"2964" 592.6 244.131050937086 394.48744647717 237.801077862523 356.894225374222
"2965" 592.8 252.591575823157 422.7703167375 243.076962269129 378.963409060309
"2966" 593 253.394455725727 448.093931340544 246.670600938105 408.231512690091
"2967" 593.2 254.456017491877 471.426779468088 253.902581022897 430.700562513223
"2968" 593.4 269.481412868186 488.059059998488 255.069008817884 450.116164254603
"2969" 593.6 282.321095968121 506.03499035396 259.114853920152 468.203190885251
"2970" 593.8 291.658567910272 517.225769647932 271.712065745019 486.831016188331
"2971" 594 301.356620819506 526.217543430288 278.295017362439 494.347651366628
"2972" 594.2 315.294429492008 535.168464604306 287.380063350504 505.867991903822
"2973" 594.4 332.202170549837 552.742424946294 304.357155612967 521.016930282817
"2974" 594.6 349.82137421747 568.437607051572 320.79344115183 539.455074229361
"2975" 594.8 361.933435802016 587.45850134963 337.410161863863 556.327156914119
"2976" 595 367.956215054824 588.099143022247 342.470845482538 562.227477343743
"2977" 595.2 386.125742426751 593.110743724843 352.197581256953 568.507749997318
"2978" 595.4 401.11400400577 589.823754510964 365.071220579199 579.112551464657
"2979" 595.6 426.009237974696 590.233635836341 384.87806650028 586.238168807757
"2980" 595.8 451.123397919239 590.656573027929 410.493318806914 587.004083946201
"2981" 596 477.823419616898 590.104042043217 437.300020746695 591.719400325565
"2982" 596.2 504.753240473846 586.565836132891 465.184337262394 589.824140863455
"2983" 596.4 530.705812927737 583.764922888957 490.833861157988 589.662997163379
"2984" 596.6 555.554610024395 583.422660897086 516.739973351994 584.638941573854
"2985" 596.8 580.634971085815 581.872418559547 542.196013418234 582.664111681458
"2986" 597 607.253806280486 585.431324651356 565.96016295685 584.045940868808
"2987" 597.2 636.106606882045 583.311835206576 593.233482475833 584.682873595041
"2988" 597.4 661.974180648047 577.172062036754 622.563135732474 590.068572723532
"2989" 597.6 684.994082330399 569.555684706181 654.293132401005 589.658015056024
"2990" 597.8 708.369497057554 558.085667980718 673.738872050082 578.874072878547
"2991" 598 734.967834631187 549.446646802249 698.709942992689 565.218875196223
"2992" 598.2 759.590135883743 549.219102018284 721.513034886447 554.836891587596
"2993" 598.4 769.922325842451 556.584616315351 735.996767243675 551.480864027984
"2994" 598.6 767.827068619615 552.377621349425 733.733709974336 551.44896922969
"2995" 598.8 769.026355910922 547.01782155538 733.376499221818 552.25212134073
"2996" 599 769.24233673574 535.248926417536 732.731668519491 552.818582088789
"2997" 599.2 770.635447947777 522.74935120715 741.427433426674 549.389552911906
"2998" 599.4 777.186839153182 505.531562929369 757.138499929107 538.385297993203
"2999" 599.6 785.024803300925 483.270870913943 766.806589408448 518.977263024153
"3000" 599.8 785.667844952685 456.253801402224 777.39879715732 498.198233626617
"3001" 600 785.769034259086 429.181205343217 784.79156823667 468.954461543221
"3002" 600.2 782.237667417941 407.099431340967 784.558452568113 446.222393949414
"3003" 600.4 783.021105307079 381.482982871861 783.617679982023 420.111350618295
"3004" 600.6 790.334921111304 356.944230445394 781.430900926623 396.174121184208
"3005" 600.8 803.580003055818 332.346414789314 785.723480607501 367.008860481822
"3006" 601 819.379199346043 310.343752065311 796.815424712097 342.716107601165
"3007" 601.2 833.90489386973 287.029674353172 811.371317897552 320.512195787182
"3008" 601.4 843.512226985377 261.457033107303 826.122104285108 296.178597402058
"3009" 601.6 838.269572247845 237.071150728282 838.493176715748 275.619615664813
"3010" 601.8 826.783630581414 223.208981664159 840.829677404759 258.691072180188
"3011" 602 799.534248949937 203.300103833792 829.916043689263 235.329400892063
"3012" 602.2 774.817231183807 188.578453861308 811.880297946396 214.007026588492
"3013" 602.4 755.958743479322 176.223046037541 789.524364988428 196.531348283858
"3014" 602.6 738.373863463772 162.717075326213 771.752497372388 187.71152235088
"3015" 602.8 716.732201571194 147.760695393103 750.359418172881 173.975743936392
"3016" 603 689.316288791413 136.81228643756 727.409966397158 154.36005215331
"3017" 603.2 663.316043932367 128.640144357468 702.941372040053 140.53040042402
"3018" 603.4 640.656183288307 120.148566987535 680.970673292268 133.31914943719
"3019" 603.6 613.077529011797 108.674443863155 652.300216594268 123.182982049231
"3020" 603.8 582.639940302593 100.155570859526 623.919592610807 113.331417028489
"3021" 604 547.599316489251 99.1509578368579 588.925152465177 97.000812982279
"3022" 604.2 525.14964247635 97.0530964896294 566.307581361375 98.4024105295632
"3023" 604.4 497.13537198234 89.5872159835631 537.491236150387 97.7757236373588
"3024" 604.6 467.945776475678 84.2969423947015 507.97062092888 93.4479602377369
"3025" 604.8 437.373002963961 81.9475102060304 476.79076796514 86.0079139962309
"3026" 605 412.794116017524 89.1565536304501 451.454735565663 81.2306432670558
"3027" 605.2 389.937141226298 103.450604466545 425.899333707868 84.7890402982863
"3028" 605.4 365.32273275973 125.157966600335 397.36176597893 96.4649975448301
"3029" 605.6 344.811653318009 145.596172140277 372.507464564685 117.821059054484
"3030" 605.8 328.795788703755 169.779154091953 353.024039982341 136.925318909732
"3031" 606 314.216781659056 198.504436134291 334.542015230538 162.150823469903
"3032" 606.2 302.870545421375 226.846284734243 318.87123665089 190.154800035201
"3033" 606.4 296.622167485353 258.529637687539 304.99957277786 217.258031683686
"3034" 606.6 295.688610141915 290.299617265098 299.907658732185 246.766315209692
"3035" 606.8 296.584030882391 321.954907375051 295.476864792213 279.332260210677
"3036" 607 306.044901845864 349.764659834921 296.184595342901 311.104432765816
"3037" 607.2 314.25642463216 379.604805219525 302.87434013655 339.60239019864
"3038" 607.4 323.981093376885 411.267840104621 312.710552501816 370.428331321231
"3039" 607.6 331.866686194251 442.294065699019 319.70088859755 397.971122626925
"3040" 607.8 330.171606493171 470.185286935582 327.473057995534 427.249019645301
"3041" 608 324.34125459887 495.785041819006 330.708417161184 456.112607361396
"3042" 608.2 318.197319828621 520.720599614866 325.933431806683 482.618874796191
"3043" 608.4 333.980809243633 535.413536502592 321.709823329776 497.183936767649
"3044" 608.6 355.60195975307 546.161670227921 326.376723647611 516.678009195051
"3045" 608.8 381.774618719787 555.721129679159 343.790963582912 536.531188114518
"3046" 609 407.307131210944 559.947236442188 368.91693989536 550.45087022019
"3047" 609.2 434.606802101723 564.755828437039 396.537358673293 557.420408310194
"3048" 609.4 461.02779789064 569.411442502901 419.88300082611 562.740526061736
"3049" 609.6 488.912200011211 570.692877313927 448.603344032603 570.21728979044
"3050" 609.8 516.769309229012 571.272851720596 476.551839145 567.945885093961
"3051" 610 545.729648999573 572.574464409588 506.678018054215 571.23803844194
"3052" 610.2 574.285980310921 578.18221110255 535.619787017324 572.399503784686
"3053" 610.4 604.030134355508 584.888243483987 563.777635456877 576.305667197309
"3054" 610.6 632.853839537895 586.719577294798 592.509240393566 582.788071221496
"3055" 610.8 662.041572910131 590.446612644302 620.751666497772 585.706221956793
"3056" 611 689.187561287996 593.219269708584 646.606411278641 588.937878566473
"3057" 611.2 715.417676583796 589.531152167098 674.693376526084 591.461276288711
"3058" 611.4 737.216878225873 579.656717074592 699.338761678452 592.952061441653
"3059" 611.6 745.966507798076 559.839825637719 719.484304113606 586.038965711641
"3060" 611.8 749.397857656095 540.73419993918 732.128840186246 573.513131491698
"3061" 612 757.525535950554 512.291079132973 742.141843056489 556.639715031672
"3062" 612.2 759.815116180434 485.503532291058 755.212859303417 528.50174836449
"3063" 612.4 762.473800719865 458.308937398984 755.869896821357 498.27400919244
"3064" 612.6 762.424714304673 427.315153229641 759.060916244666 468.011122968304
"3065" 612.8 763.816576963712 396.585891803307 762.089160857196 438.156982924497
"3066" 613 770.020454460344 366.004822529323 762.886822764361 406.467885526157
"3067" 613.2 776.129216530957 335.296540357824 768.195556454514 374.968504976832
"3068" 613.4 785.147127683629 304.614843326795 773.981960140029 343.916045268006
"3069" 613.6 798.457813181616 277.340364928217 783.538245617511 313.223538620431
"3070" 613.8 808.879819677161 252.768476768471 793.52669620873 289.49740950618
"3071" 614 807.326559575311 229.390536025837 802.43681301906 267.173568847885
"3072" 614.2 797.340903223321 203.075268951324 808.470963469143 241.041950026509
"3073" 614.4 778.202512410671 176.704486995559 799.600751634263 215.095489659299
"3074" 614.6 756.357301636289 155.273744038416 785.867267541912 188.910194243486
"3075" 614.8 734.815622112956 138.460032601342 764.464343608247 164.463269499276
"3076" 615 708.595934568424 120.3781618995 741.412623215847 146.531705424345
"3077" 615.2 684.305219116871 99.6858246550691 716.751046252873 126.632633327776
"3078" 615.4 665.851438584886 76.2439359556719 694.027686134661 106.605570521908
"3079" 615.6 652.336433611746 51.295024570179 674.069443514347 86.6274903564348
"3080" 615.8 644.197753877062 39.2848688418582 663.870903672316 71.7792493997755
"3081" 616 627.797353617151 35.920285681722 657.114510328932 63.339962830435
"3082" 616.2 605.144023148094 32.1214174004932 643.634617745048 45.9737422160452
"3083" 616.4 578.297935879771 26.777074987428 623.956959023334 39.243642025212
"3084" 616.6 557.079837119503 21.6516392221814 594.10172592228 32.4829093687021
"3085" 616.8 534.381509656715 25.0584251225393 573.470504415919 26.7701511366952
"3086" 617 505.69237167552 33.0508350030556 546.313109874257 24.5996981224028
"3087" 617.2 477.631840761154 35.8926006429187 516.540805162803 30.6395356847079
"3088" 617.4 455.271502414201 42.8255399138858 495.490365709815 35.4033030374121
"3089" 617.6 431.179802855235 57.2139477063238 469.923205776315 38.8216587460393
"3090" 617.8 406.889714289728 71.3147131290966 442.247536689597 49.0311165478503
"3091" 618 383.911909025239 74.2250990147734 419.057792672462 67.5201343230273
"3092" 618.2 362.387153812312 85.8651769665644 404.857440226229 75.0978117668006
"3093" 618.4 342.260773637165 100.905898430329 384.405402320338 78.7947066741604
"3094" 618.6 331.962879463344 110.635503573745 362.289689007481 88.9764838493795
"3095" 618.8 317.633072034182 127.206876979333 347.082947706174 102.090707438128
"3096" 619 301.388153814206 151.879479509769 329.504500668617 120.014574553399
"3097" 619.2 282.170737257463 169.555635008864 311.952287068589 141.748825146548
"3098" 619.4 267.393984416567 183.322855234831 298.348188100947 158.597264032542
"3099" 619.6 259.215769013854 203.574143965864 285.795028501244 171.092750847884
"3100" 619.8 251.065174659984 224.53905753632 270.979495020661 187.794143669458
"3101" 620 241.034341950275 243.866071973124 258.744339582242 208.512902565892
"3102" 620.2 235.631147273926 266.099517342564 251.081466378569 228.178787401782
"3103" 620.4 239.815755790239 292.585950146815 240.033314397244 249.655776099436
"3104" 620.6 250.856805228996 320.403835149304 239.407946983148 278.377575545877
"3105" 620.8 260.292464447271 343.068720163623 244.794357573417 305.129186630938
"3106" 621 263.514544876774 362.67735002751 253.539616433834 326.360296566257
"3107" 621.2 263.97487980573 377.608533185928 256.984098581386 339.101145112753
"3108" 621.4 265.671056921463 397.470032260945 260.099419295924 357.973700301749
"3109" 621.6 282.078759779794 414.918353021812 262.40250760291 376.89030166254
"3110" 621.8 302.710748688021 419.341482709357 267.64764552549 395.731821838078
"3111" 622 327.291551021808 422.790674153152 286.398947806207 411.116462734436
"3112" 622.2 351.271883820476 418.775176354586 312.696393620079 418.496482071429
"3113" 622.4 368.469623452453 412.917666609767 330.530608733888 419.708445909989
"3114" 622.6 390.214074355781 400.581292850899 349.665465348047 417.901108476966
"3115" 622.8 406.050465532637 384.976781189898 371.774942567645 408.353168554691
"3116" 623 418.537792064509 368.981282554687 389.5814121901 397.096673033495
"3117" 623.2 428.869609086401 350.901238262706 403.957596069909 385.396728639924
"3118" 623.4 443.870344543743 332.578156450124 418.493076741272 365.781967084562
"3119" 623.6 457.794740586811 311.705697677557 434.381972173556 344.709187450738
"3120" 623.8 474.938821267532 295.993872694735 446.809190856708 325.662901006827
"3121" 624 494.30874521046 277.309049510039 463.587919161003 305.943047594855
"3122" 624.2 498.061227277543 250.688400368538 483.01989664992 289.131743260564
"3123" 624.4 491.373098923446 226.527685470111 500.080566213703 265.182272507932
"3124" 624.6 479.349637717943 213.635288623238 502.957963550607 242.123182607336
"3125" 624.8 463.214207970308 201.620930674348 496.856495795032 228.651607052879
"3126" 625 455.891098270362 191.074267344905 479.730740090717 220.454594661641
"3127" 625.2 465.269940612048 178.877517630409 472.0345612276 219.168626177264
"3128" 625.4 479.575437164162 164.117952444009 468.419727677742 204.008700352581
"3129" 625.6 501.809868603261 158.291115644539 471.247995251711 180.245630343198
"3130" 625.8 526.669223789195 152.628856533325 486.681305581835 171.14718322855
"3131" 626 554.778119261507 147.755859748685 512.217951592158 158.794296133831
"3132" 626.2 581.090392843111 144.015293400157 541.997664254699 155.046271621389
"3133" 626.4 610.642498467332 138.589168329385 572.132677941795 146.721760598682
"3134" 626.6 640.810419191691 129.622854035912 600.884630218335 140.17363116877
"3135" 626.8 673.539554621605 123.56783544931 632.028904043692 132.731275895485
"3136" 627 704.388580202383 119.41513291135 663.317968422471 125.926771533276
"3137" 627.2 733.345488056688 116.140712308468 693.444766670869 121.742322553653
"3138" 627.4 759.562887379502 117.497284773335 722.298246634771 117.962385228327
"3139" 627.6 768.905361953472 129.383455056758 727.793750563565 117.366254285374
"3140" 627.8 784.782501925998 140.91246518157 748.422172954048 121.92255549587
"3141" 628 801.311637316313 154.119789791616 768.786889113545 132.510548269121
"3142" 628.2 814.038849720845 178.531445799915 786.792698655488 145.903051411923
"3143" 628.4 827.001574519158 204.085224408393 804.865888165412 165.978477641618
"3144" 628.6 839.431838170351 226.556788499021 817.695378236886 191.868956540606
"3145" 628.8 850.044534352171 250.580095006856 831.354103123993 214.978650862617
"3146" 629 859.450783899615 277.575964864568 845.004828365966 240.907558736173
"3147" 629.2 864.216019995028 308.112458892553 854.012671898582 267.185608777828
"3148" 629.4 864.282352432017 329.824756028275 861.409875945045 291.204114415254
"3149" 629.6 857.305960446366 353.511025064442 862.392893201879 311.710998657232
"3150" 629.8 848.95094069423 378.953669266694 859.847056747501 339.035183754352
"3151" 630 840.753651292569 405.994730395546 849.715668675943 365.977851035631
"3152" 630.2 838.318371087496 431.626798943532 844.476201160778 392.752339995988
"3153" 630.4 843.658594190817 454.038665610294 839.763890144244 415.507685796988
"3154" 630.6 839.076706576056 458.158265686625 839.485011270937 420.503973973646
"3155" 630.8 825.966637162562 468.898274986997 838.899135407075 429.644856804429
"3156" 631 811.449133147095 484.70374489278 836.770584583278 449.334374933133
"3157" 631.2 792.903852539879 504.442814737526 819.89034795201 468.378141950458
"3158" 631.4 776.479205348836 520.176405299957 804.474138581893 492.996757488961
"3159" 631.6 757.184072575634 539.516220287954 787.483438393191 509.408145676935
"3160" 631.8 738.927924469588 560.35414649394 768.389209942199 530.037827636049
"3161" 632 720.831493051344 571.706997105843 750.711784457957 547.015486095252
"3162" 632.2 698.578830557917 575.495287830952 735.250248840342 562.312580186101
"3163" 632.4 672.733770583533 579.770066244511 711.102897142634 572.042062568009
"3164" 632.6 646.05192706614 581.337910154281 684.861590201367 578.267315901965
"3165" 632.8 619.506082106546 593.526722951238 659.884745026829 577.802004684894
"3166" 633 598.79693303456 610.241999003679 635.0417448634 587.388097136496
"3167" 633.2 591.564631858384 628.977076611532 613.041895972415 600.613873219825
"3168" 633.4 592.900142182799 642.120981421971 605.999700739672 608.573515298741
"3169" 633.6 594.244423548906 646.113098980625 604.101344872328 612.217153298694
"3170" 633.8 599.729611210406 646.370239870825 605.585779723334 612.316083475393
"3171" 634 603.455826944171 646.025327548479 605.94976524591 612.953729341414
"3172" 634.2 604.144979462832 645.108214516305 606.643804954007 612.521892032314
"3173" 634.4 607.70321631452 645.804991132033 607.560388532515 612.649311352495
"3174" 634.6 608.59483312958 643.976984898432 608.901109981397 611.37050490842
"3175" 634.8 607.615592970729 643.592032561315 608.898923085722 611.206466375152
"3176" 635 604.019916609052 642.842888593446 609.946530593283 610.452021614376
"3177" 635.2 598.150361330302 643.318329349101 609.823852321419 610.782943105475
"3178" 635.4 586.709858389839 648.37753941024 608.339580107467 613.707665114009
"3179" 635.6 576.797129506216 652.311706041542 603.037524452529 622.687125080776
"3180" 635.8 560.797142618245 656.386622147521 595.31737783206 629.645674301125
"3181" 636 546.593078153748 657.97433076638 581.183435954053 640.483413679574
"3182" 636.2 530.254346212248 652.314359157314 568.461269369845 645.175174141136
"3183" 636.4 516.067035568307 653.452328781022 552.687635988187 645.472922186868
"3184" 636.6 509.34165882139 653.846846656895 545.245659284001 645.34719014189
"3185" 636.8 508.73065825539 654.664551055105 544.838345505827 645.113399200158
"3186" 637 509.91840560601 655.331586107451 543.780852491157 644.188124941857
"3187" 637.2 510.826508780077 653.603887363421 544.551117797491 643.789090832573
"3188" 637.4 509.126744702191 648.372680357384 546.470499655861 643.572382411204
"3189" 637.6 502.073937542772 644.708796987631 543.183735808615 642.99517820128
"3190" 637.8 490.638321037566 645.81453713312 529.563888429513 641.479194235881
"3191" 638 475.764919405871 647.218135977961 514.745854742843 640.125581701494
"3192" 638.2 458.540628556216 641.111751287994 500.220768055322 642.47321615605
"3193" 638.4 439.785999593998 635.677885905497 477.894397864485 638.924378762198
"3194" 638.6 424.183643941217 624.864704817628 461.260179012855 636.269986025785
"3195" 638.8 402.057626724652 612.780059503782 441.257276443069 631.036267743739
"3196" 639 383.101654408167 602.561649413863 418.64681744206 621.470573064604
"3197" 639.2 373.284068542666 594.324055016636 407.64514113323 615.103548128952
"3198" 639.4 368.282397329751 588.958526610268 401.818089272562 610.953017650113
"3199" 639.6 361.127349907549 581.49104638209 392.394029171607 605.950726439272
"3200" 639.8 349.758139438768 571.057451543926 379.668656374959 597.125712584486
"3201" 640 341.828525890078 564.297745651493 371.174364986287 590.878514618742
"3202" 640.2 338.374158211309 557.597436350706 368.672987233373 587.510073547601
"3203" 640.4 331.402005073995 546.713423450209 357.615974347252 577.449534154156
"3204" 640.6 325.748011608907 534.317544799579 347.498754580976 566.878756999367
"3205" 640.8 322.546576631317 517.339490611699 338.84455459319 554.218046388672
"3206" 641 319.436320421516 494.260706331072 331.179790289316 538.39201888632
"3207" 641.2 322.005123375073 471.373186804673 323.077702681204 514.29129703215
"3208" 641.4 321.249311247432 450.620460823186 321.384754783076 490.325260619605
"3209" 641.6 327.733408842196 427.213662340189 320.230438334978 466.925166104634
"3210" 641.8 336.626757087377 405.02059662592 323.747978620331 444.469251193264
"3211" 642 347.997164368637 381.708853681181 332.045708068445 420.407319756888
"3212" 642.2 353.909522594018 359.261818283597 338.296106205918 399.601460578913
"3213" 642.4 358.567708058851 334.601383797513 348.319780285753 377.936791298862
"3214" 642.6 361.337059793431 310.925156909466 353.466926562751 351.708274870195
"3215" 642.8 364.531762327777 285.216298678454 360.925359103475 327.067020927818
"3216" 643 377.671288385419 266.443118701094 361.67800607613 303.251403436943
"3217" 643.2 397.726952634815 252.874155300156 369.127852200149 282.077221943985
"3218" 643.4 420.229417452124 238.397400789354 386.707428137681 262.459786897241
"3219" 643.6 442.81406557299 225.584734135138 407.841950513149 247.038786977591
"3220" 643.8 466.229771881738 208.95370134013 430.99693084808 231.778230990525
"3221" 644 489.754372441578 192.568142925225 453.68419698088 216.10662334544
"3222" 644.2 505.265185595714 173.363957210526 476.403258047477 201.04294280945
"3223" 644.4 509.919823822915 148.52763885894 495.554969585372 185.199954939391
"3224" 644.6 508.789828308215 123.461666997526 502.334882041809 165.123529268713
"3225" 644.8 502.570712904449 102.327742947224 507.6429947112 141.554159623414
"3226" 645 489.28882994654 81.6832902072933 505.32205411178 116.719643793324
"3227" 645.2 470.680984010578 65.6847318596583 497.421362471277 98.2687220641723
"3228" 645.4 451.551881203978 54.0180509145993 484.150924469173 78.6733841668368
"3229" 645.6 450.80180784317 55.9955615479933 479.079972390452 75.3630783258661
"3230" 645.8 457.011569537749 56.8217274337262 479.149047385698 79.1134277683918
"3231" 646 465.21739664211 49.6885779673321 478.114876420582 80.2429711676251
"3232" 646.2 478.394555021783 40.2504777645722 474.855544802882 77.9811586321931
"3233" 646.4 494.510012254554 33.558494387733 475.65159154756 64.0559695628337
"3234" 646.6 516.788775489419 33.342916279925 484.806452580075 49.8269550415886
"3235" 646.8 542.337481909045 35.536546889316 499.575981604287 40.0905171923575
"3236" 647 566.910877700503 36.859632903928 522.029358720564 39.8531550075584
"3237" 647.2 589.715173896296 31.6895590266222 551.19639218042 36.5949683026594
"3238" 647.4 612.467591214004 31.4658860290574 573.544384542382 33.9955196189274
"3239" 647.6 637.309648000174 44.4213364743445 596.286170045221 34.1751141075133
"3240" 647.8 663.872202868333 51.1247669220566 622.670572673001 38.7807323823371
"3241" 648 689.920651759784 57.2617505960766 649.185115827825 48.3179349877345
"3242" 648.2 709.168552827528 70.0185101046518 672.120325991585 53.5254402570834
"3243" 648.4 732.732305509614 83.1050370043946 696.215689984767 64.0221441467734
"3244" 648.6 752.698540464902 97.5855231013151 718.501047782634 75.5545473313096
"3245" 648.8 771.638569253526 114.060092648423 740.213386113652 89.5601671175666
"3246" 649 790.527938935537 132.966964285451 760.375143030384 105.079451847561
"3247" 649.2 802.277618258668 150.547299121185 777.795745896234 121.428525411946
"3248" 649.4 808.758554743306 173.551552959707 791.922377263761 138.010542198127
"3249" 649.6 821.786808785408 197.339242253893 802.759416496046 160.322879167731
"3250" 649.8 839.925429135615 215.397293506628 815.704720475157 185.203980426354
"3251" 650 836.106806820862 222.72811720048 818.797488314896 189.737149589403
"3252" 650.2 828.945597260742 243.405906537118 822.917795509173 203.729897504563
"3253" 650.4 819.788208697445 260.652504069986 826.942797428728 223.668338313789
"3254" 650.6 804.970704044494 276.067366823835 825.752274684421 242.970599799588
"3255" 650.8 786.610345881864 287.610807651006 813.614579481328 262.832898295098
"3256" 651 762.898826791803 291.133786992813 798.518999535587 277.419239827612
"3257" 651.2 742.168719863989 294.718611475052 780.793288429618 283.990254874632
"3258" 651.4 724.317440180456 291.40861714248 763.006221551764 289.179420234834
"3259" 651.6 705.167942697999 293.213591383508 744.931150779075 289.79504622602
"3260" 651.8 686.763782767535 304.298179002469 726.894156557113 289.165520995612
"3261" 652 675.325076329171 319.953710111138 705.046631416003 297.682355473124
"3262" 652.2 666.636450090596 346.83781908889 686.236767117385 310.875649519258
"3263" 652.4 657.518687182222 369.754299370153 673.000745858091 330.769477497627
"3264" 652.6 653.438044547164 388.378905781776 668.144674046615 351.396665155194
"3265" 652.8 655.828306181098 409.588849516417 660.422223532871 369.461094095818
"3266" 653 663.709463997526 430.278424856428 654.93907832641 387.917817248551
"3267" 653.2 672.774347455413 450.423194112674 659.572063973423 412.671040780699
"3268" 653.4 687.654651106556 473.70951120861 667.048306896028 437.211096510151
"3269" 653.6 701.100168230612 490.374959345033 677.982151340071 457.72733902943
"3270" 653.8 718.859667886113 499.823980662853 688.912036031186 477.688165501499
"3271" 654 742.477712232663 501.607743914604 701.548053704776 488.540915440832
"3272" 654.2 767.336074374654 498.309165983449 708.391294211339 489.131319333331
"3273" 654.4 775.560715741467 493.970792153209 731.34910123201 497.286929501717
"3274" 654.6 773.871878920955 496.540996678322 740.912052314511 501.282665987822
"3275" 654.8 772.705398604541 502.96487915791 742.786885930534 499.400604969996
"3276" 655 770.0196600259 511.88273856321 744.371398872578 499.397614785446
"3277" 655.2 762.957585950683 523.7413697904 745.144530166278 498.63933162154
"3278" 655.4 752.968437360612 533.118725290144 751.326191353398 502.831849949294
"3279" 655.6 732.815408210397 535.969035311604 752.808938289054 509.971720943875
"3280" 655.8 707.561330112765 538.926825717537 743.785767304157 524.636415912349
"3281" 656 680.529786942784 532.898969187471 720.320453975998 531.153572979017
"3282" 656.2 656.456900949929 526.675853309691 696.933121790976 533.474874184558
"3283" 656.4 627.945339381798 518.982815359888 680.489938923917 530.713729000341
"3284" 656.6 604.185458866853 517.629980300163 655.410532180434 521.933826617623
"3285" 656.8 590.950895108875 520.557547690507 629.243182422799 513.447312280107
"3286" 657 570.185772290145 534.183402383505 610.444277182236 514.994139338284
"3287" 657.2 550.935907861182 551.572059601104 583.376395018664 527.145262064952
"3288" 657.4 537.417737550388 574.577957170926 561.04754536636 543.127243856979
"3289" 657.6 526.786725727627 602.120687519735 544.403366897037 566.250363085698
"3290" 657.8 518.061600202717 631.291697873335 531.296875469099 594.055709417999
"3291" 658 501.548529849033 643.361076921251 524.213145730697 614.620853339167
"3292" 658.2 481.955602620411 641.23218417442 516.495982952927 627.25033828651
"3293" 658.4 457.686471070861 632.040724217992 496.989685190376 635.440630764608
"3294" 658.6 430.582374251655 621.290749226969 468.448581057925 633.081632644807
"3295" 658.8 404.612351568788 612.650471264079 442.232768032394 623.984495738475
"3296" 659 392.122679583514 597.996767489949 425.008732254917 618.381736007956
"3297" 659.2 388.18691200925 574.570628731511 405.845656032942 607.06241470038
"3298" 659.4 391.075154709514 547.05039829399 391.805525928808 586.699426484113
"3299" 659.6 402.306718712444 519.037309313773 391.563564018776 559.01008713951
"3300" 659.8 417.405774852477 497.051377424509 398.780826236078 532.962633751497
"3301" 660 440.951554601272 481.560469977385 409.804614708546 509.737161778649
"3302" 660.2 464.936961225759 471.367064519142 428.433921296116 491.07648627753
"3303" 660.4 487.045778948511 460.800520807825 450.597471351409 479.326370796985
"3304" 660.6 503.577402373568 444.189841215478 471.563023302577 469.150983977366
"3305" 660.8 509.835242988154 420.236224170745 492.759902232431 456.27248465707
"3306" 661 506.76252328133 395.627553991708 505.60794219391 435.202167518251
"3307" 661.2 492.505620861559 368.338674842556 507.26367629248 406.803476521327
"3308" 661.4 475.061357084776 347.798938401819 497.946441885815 380.389590744573
"3309" 661.6 449.877734819584 338.516622323538 485.452273045149 360.301256691332
"3310" 661.8 424.01769638928 333.363646464085 462.413083103905 345.225311060694
"3311" 662 395.135068294017 328.76496184597 434.085759440351 338.478578591192
"3312" 662.2 369.337813396888 321.337784743075 407.886210763562 331.471980186313
"3313" 662.4 349.171806577101 307.696829318114 384.864751475549 326.855385696703
"3314" 662.6 344.578850002946 287.328169757539 365.422691104747 321.575782241171
"3315" 662.8 349.621236906384 272.721454814551 355.509898954265 309.295843352861
"3316" 663 360.768570278824 260.698038649578 352.513775546783 299.790027565482
"3317" 663.2 375.792222749449 246.198193710514 355.188331460709 284.198796137467
"3318" 663.4 392.879097601621 232.509112197912 360.530023581114 262.465068754827
"3319" 663.6 410.822826256417 216.185866202412 379.818073743405 250.453572382618
"3320" 663.8 421.283026782656 200.585006535784 405.800962903278 237.872414628457
"3321" 664 435.028348605229 182.840454332062 418.902095213342 218.681083165217
"3322" 664.2 454.423194843468 168.368498904188 426.290055402223 192.430228424351
"3323" 664.4 476.505244122655 167.087978011711 440.4406699335 173.088758015355
"3324" 664.6 502.951987850252 171.785017276942 462.201968135354 168.782265182654
"3325" 664.8 531.334708019604 186.287555013438 492.060750021197 170.856340635389
"3326" 665 554.621973644066 201.470748990708 520.007130811867 179.094815107449
"3327" 665.2 578.897381051717 221.615047746224 546.391713983539 196.671836823987
"3328" 665.4 603.047372485749 246.384501913508 573.138959449432 215.865018254459
"3329" 665.6 619.512639006445 269.921651704039 596.737952845782 235.510675503251
"3330" 665.8 631.886976564794 297.014767305531 614.693034385682 260.69856068471
"3331" 666 646.677763731691 328.026765910601 629.959505054478 290.205990175259
"3332" 666.2 654.113957182335 359.87886733238 643.753166536603 320.608350562261
"3333" 666.4 652.876284105646 388.289975651362 651.431517650692 347.021385467055
"3334" 666.6 655.665691157892 416.780000903259 653.164964113671 376.055991123838
"3335" 666.8 667.840461968639 447.037812256428 654.517429940771 409.162630206772
"3336" 667 688.13506196783 471.108101262355 664.033032164601 437.550825968984
"3337" 667.2 714.301191095988 482.584628421889 679.846736949015 460.70360196149
"3338" 667.4 738.723550145561 484.320945337014 698.064455768239 474.310886924304
"3339" 667.6 756.725671738568 486.716957469173 719.870612996774 483.829546671481
"3340" 667.8 756.250142740052 495.753722819832 723.181369418271 483.301901434179
"3341" 668 758.818053404867 515.032871608387 733.728326579572 484.845902684763
"3342" 668.2 755.754686557371 532.900869259936 750.151703749821 499.123434789534
"3343" 668.4 741.275927423618 548.320613194416 751.585595780705 511.043123825922
"3344" 668.6 722.951449110934 557.99796253238 748.790713757091 527.539210571444
"3345" 668.8 705.583775919594 563.091754789102 736.9728767714 539.858949469681
"3346" 669 677.296086177314 572.41045264194 717.26725111899 553.806991335711
"3347" 669.2 651.994902855999 579.449867505619 689.09448065796 566.594159412283
"3348" 669.4 626.694330708468 582.295780850857 665.632473769469 575.556998761655
"3349" 669.6 594.418821081595 584.874856760955 635.324055953818 579.586682589166
"3350" 669.8 563.799202728069 588.374695873145 604.174040740379 582.795533228918
"3351" 670 534.116406316677 593.756247719243 574.79414334285 587.244852529808
"3352" 670.2 500.331178843808 596.295637394056 541.943270961128 590.905827284916
"3353" 670.4 469.17440877667 589.528101902488 511.552823291051 595.903111702806
"3354" 670.6 443.462729994513 577.807770290683 479.612409745922 593.8494191998
"3355" 670.8 415.551988023958 560.006158820465 450.73072272146 582.57312277573
"3356" 671 396.365244254836 536.815291317261 423.649163252092 564.891759578655
"3357" 671.2 375.840320636269 510.716328947745 400.356815715771 543.9999183367
"3358" 671.4 358.497678721876 484.705741347666 379.854712233075 518.366597726816
"3359" 671.6 340.916316359806 458.77062314073 365.028143344913 493.765109619418
"3360" 671.8 318.948031028156 435.017558659548 346.307825149509 469.299585431364
"3361" 672 294.175718189585 417.827570486358 326.304276124059 441.760963788338
"3362" 672.2 267.853695613607 402.433557141644 302.680799712152 422.657196133141
"3363" 672.4 245.318378397679 385.897507419078 279.337541260008 406.458218324115
"3364" 672.6 238.863172162097 383.127690647458 270.194573603358 401.384275260635
"3365" 672.8 239.254310083932 382.993806357228 270.197967579008 402.315450859464
"3366" 673 237.095181381583 380.415714105177 268.769402627428 403.284340959593
"3367" 673.2 234.345060351406 370.14118195339 260.721171028873 397.576191523037
"3368" 673.4 231.304168489611 355.665698880727 250.775813776218 389.443920004424
"3369" 673.6 231.364660539586 351.055951457507 249.113153443557 385.193231450614
"3370" 673.8 229.387072576364 337.51199158794 246.561752478123 377.037540926692
"3371" 674 228.307325640861 322.764808717896 241.081396246579 361.136038956811
"3372" 674.2 228.010189122123 305.245166425178 237.425758546563 346.807535497397
"3373" 674.4 229.779888896261 286.378866976937 234.333666471204 326.598997579563
"3374" 674.6 233.318520245104 264.364831279491 232.493388127383 305.244494960976
"3375" 674.8 237.333980259793 243.722412709652 233.698611487659 286.139553960584
"3376" 675 246.142737972838 221.833246207037 235.794028426929 264.411290064972
"3377" 675.2 256.948021792911 201.083342985701 244.072109649246 238.455423868913
"3378" 675.4 273.153698160084 186.238451787274 251.245686345865 221.487601816501
"3379" 675.6 291.282300967112 168.223092526826 264.587683915314 198.866479933982
"3380" 675.8 302.82276031623 144.947885079056 280.616305176705 177.040661713709
"3381" 676 312.090740680293 131.894424295128 290.576655350764 165.384056452393
"3382" 676.2 330.441047220342 117.513765213416 300.853759701246 149.704444344531
"3383" 676.4 350.452334248828 98.6039718674042 321.188071952838 130.691079565618
"3384" 676.6 368.464666291527 85.0016116056423 338.581029324296 112.866508816559
"3385" 676.8 393.285110990634 71.3508370243955 357.920933146768 96.9323853664679
"3386" 677 415.717142013078 60.8547811614236 380.17771625214 79.5229886595476
"3387" 677.2 442.71359070615 49.0277242894967 404.304504677561 70.1335871264038
"3388" 677.4 464.350401878371 38.6498748762233 429.563429827575 54.4020703089885
"3389" 677.6 487.228679036287 33.4322746760789 449.311600182519 47.2469245911573
"3390" 677.8 511.530118306174 43.4731216537279 471.667090436693 39.2295246834224
"3391" 678 536.433120611028 56.2047320033584 498.848681865964 39.0659827497034
"3392" 678.2 551.785535026426 66.9180312452635 516.633017016996 48.8914873339079
"3393" 678.4 569.540847181417 81.3557400098319 533.532881832955 58.4115969853384
"3394" 678.6 587.590904918382 94.9666859754471 554.732692857983 71.7704840373022
"3395" 678.8 611.209605429282 106.410124452877 574.600721530101 85.5226050674766
"3396" 679 635.385938514312 108.311514784065 595.894503942107 97.7973550651726
"3397" 679.2 651.327159526334 98.5930603377436 611.950345470757 105.3616561732
"3398" 679.4 656.828203930959 92.1573745158878 623.143976162357 105.203622015825
"3399" 679.6 659.477142350109 103.161005865333 623.59422746018 104.72192944429
"3400" 679.8 663.463465211194 120.649717514593 632.095664512024 103.079506357841
"3401" 680 660.14751499414 141.224169433674 641.484570488782 104.755089463069
"3402" 680.2 651.62305117239 165.236030724693 650.158597970343 119.972580985164
"3403" 680.4 647.048313485513 185.660869817799 645.93032322524 139.597868310259
"3404" 680.6 637.161614945378 205.097462885503 649.435040211425 173.75243887962
"3405" 680.8 618.532902335698 227.389870063576 641.948898640928 191.454732106999
"3406" 681 600.171966397508 248.686285733976 625.80848832073 216.477611645616
"3407" 681.2 580.583784079471 269.20519661223 608.344704433538 238.669440548206
"3408" 681.4 557.844988565238 288.165172468188 587.357636759662 261.829216920923
"3409" 681.6 533.93312783113 308.808964220644 565.74568104151 280.857015086443
"3410" 681.8 510.052222490777 325.996288722857 542.582126373062 299.736091820144
"3411" 682 487.647698666681 348.685999352842 517.732901901052 317.084035306144
"3412" 682.2 469.224350682028 371.923391708184 495.859028519182 339.385557472809
"3413" 682.4 458.372283296379 399.017969773688 476.868099394659 365.042508532325
"3414" 682.6 458.290957229548 428.869200573712 463.547490684393 387.571712274109
"3415" 682.8 468.419198537961 454.025282996773 458.94388968305 414.562538487884
"3416" 683 474.149633264922 465.986764890174 459.997000978158 429.34801226905
"3417" 683.2 463.437829738893 479.652413014701 465.043112348968 438.157851957113
"3418" 683.4 444.976890015811 490.298982113153 465.974785663623 458.952958661812
"3419" 683.6 420.571995661375 484.384477846603 460.422043923436 469.721139277777
"3420" 683.8 400.784294577728 476.415278822302 445.765499098642 479.551675266187
"3421" 684 378.231891476386 462.20462896408 422.767351094688 483.019920230633
"3422" 684.2 357.322159298995 447.897904738118 401.760767857523 466.49075220766
"3423" 684.4 336.583776447748 434.544991314846 371.264081890497 452.706662271385
"3424" 684.6 314.38597294454 415.04094914002 346.30848698275 439.555084581753
"3425" 684.8 290.538009133249 395.192167427306 321.928985372456 420.055388828676
"3426" 685 265.162358882685 376.389253287013 297.91569329148 402.854066050552
"3427" 685.2 243.268234975778 358.134481913499 275.276036922261 382.731636268097
"3428" 685.4 235.576672721008 348.799598471129 263.881011498983 373.148039831134
"3429" 685.6 235.780611162038 340.197456178042 261.856969308312 370.563605209605
"3430" 685.8 232.804559531157 324.930833165884 251.257686705247 360.361889317786
"3431" 686 229.649387711702 309.146384344231 242.274775472706 346.827517728423
"3432" 686.2 231.979096966682 291.111294491549 237.260290454612 330.910720217755
"3433" 686.4 234.131904766632 265.759557245597 234.27060662467 309.035012528874
"3434" 686.6 241.840668717276 249.329270729081 235.136906716057 288.464196761284
"3435" 686.8 255.924141044801 226.949764734586 238.289339895948 265.856543589821
"3436" 687 269.630680931442 203.91794756859 249.455560358701 240.204844635255
"3437" 687.2 284.514387537758 182.888058830995 262.931488296575 217.877420826518
"3438" 687.4 307.711990018925 165.53584735637 276.165732218579 194.62009688268
"3439" 687.6 327.591905289819 150.582331570429 294.664422588906 176.996202907835
"3440" 687.8 351.405737967524 135.773220390917 315.344618515063 158.900049778988
"3441" 688 380.149250794518 121.996130971232 340.375664336408 142.353412785765
"3442" 688.2 407.905304809428 114.822770874447 369.750693920198 127.418301188603
"3443" 688.4 436.641801781511 113.052696583342 396.715968442794 117.279291759944
"3444" 688.6 465.480483405049 120.162336248287 425.909194636034 114.683095216334
"3445" 688.8 489.973166378461 133.230729470546 456.261612590544 117.551332365123
"3446" 689 506.57883638356 152.709647763361 476.753792236171 125.665777299327
"3447" 689.2 518.443170964419 173.617094679857 496.118471505173 141.489156762093
"3448" 689.4 531.097892783779 198.708917782381 508.751002520386 159.412777326152
"3449" 689.6 553.502530670877 210.608328871417 522.397593716464 181.083832512575
"3450" 689.8 577.416924617095 212.292675098947 540.008402291387 204.014665853637
"3451" 690 604.312268185662 202.242572275163 565.402573945581 211.235517828771
"3452" 690.2 625.369183328174 185.507138645342 593.7940620429 206.95679873402
"3453" 690.4 640.133892787299 163.07477508228 617.113996555009 193.522203867681
"3454" 690.6 643.73692122771 141.525572764046 630.150656862064 179.28391168022
"3455" 690.8 644.45214115911 125.040236169618 640.378585583273 160.86038746374
"3456" 691 649.034177107185 115.740798732405 638.85717456523 151.991435246674
"3457" 691.2 659.609252360653 120.842566025542 638.561409419101 148.382296170225
"3458" 691.4 674.926944243694 129.893391588989 640.714340052578 141.803500086959
"3459" 691.6 689.111732268372 144.019556905059 657.422639506524 133.547566011625
"3460" 691.8 692.459582696228 164.298859620912 672.370625887873 135.540600276977
"3461" 692 694.011558350643 192.278693044409 679.044360899187 147.106126503958
"3462" 692.2 688.555159604447 218.798918928828 690.928057262351 171.736542974286
"3463" 692.4 682.858596735531 243.073683553456 689.001300991928 202.741970476468
"3464" 692.6 675.768692699494 271.356590074212 683.155827812853 232.730035429303
"3465" 692.8 667.619632285037 301.354399375847 678.732622180361 262.543543732961
"3466" 693 655.297003194898 332.411363117985 670.191017851314 295.745555380598
"3467" 693.2 633.106855884635 353.411600740076 660.306782215499 322.587979876108
"3468" 693.4 609.960607291706 375.499130961991 638.069215727558 346.391377589827
"3469" 693.6 588.175385658335 397.433258417639 615.984316161206 369.369552158877
"3470" 693.8 574.520798974608 424.553303399199 594.076088023522 391.403932403531
"3471" 694 575.935031827646 454.029652299726 578.928931766442 416.359196848143
"3472" 694.2 587.8129936749 481.221808120157 574.60919939541 443.818690202646
"3473" 694.4 605.505189717992 506.17733212134 583.63441364763 471.742239449067
"3474" 694.6 627.14801121668 530.159729069355 600.706146385583 497.87500090354
"3475" 694.8 649.781140336108 543.568286385459 615.661295153669 518.093356757484
"3476" 695 664.040198030228 551.990745145424 632.024322375908 531.515572139013
"3477" 695.2 661.226321825666 561.56508410368 636.086933076027 533.328869001478
"3478" 695.4 653.440127319781 578.057608719574 644.814635030693 541.756376645488
"3479" 695.6 641.631419931479 599.568052582472 648.669235461524 559.022146013093
"3480" 695.8 622.533692000296 622.627934102572 645.213240573824 589.081363526904
"3481" 696 600.789700646586 647.360278645989 627.936011697577 615.219573203044
"3482" 696.2 582.271671811345 651.434964263169 614.347496145417 632.17549587386
"3483" 696.4 553.414377224118 648.825775862286 593.440720075254 644.566086151247
"3484" 696.6 528.997016319424 640.271517857336 565.731960621848 647.397612349905
"3485" 696.8 503.617983745246 622.213961947666 540.924046136762 642.582951593147
"3486" 697 484.13975983076 601.200349756693 515.92550283617 627.650395352144
"3487" 697.2 469.132251974747 576.600921908148 493.582008362619 607.896155703271
"3488" 697.4 450.614666871726 552.881463262484 476.413919243481 585.210516087574
"3489" 697.6 431.322705406858 533.423963808387 458.470479394279 562.619323980354
"3490" 697.8 411.769821676089 516.544815476064 440.133152104648 544.413162686565
"3491" 698 400.967705378567 494.296089373478 423.01921819507 523.935535485398
"3492" 698.2 402.753221049721 473.758758756734 412.533280185609 509.534464053002
"3493" 698.4 405.938845105739 443.938366566196 408.963190358916 496.837448288242
"3494" 698.6 405.411461439471 417.999342390879 408.327466151323 467.865622628528
"3495" 698.8 404.431418896421 398.274895792965 406.13516744574 436.995869798403
"3496" 699 395.399729784678 374.765297967321 408.718790168588 412.121518213524
"3497" 699.2 372.706672654435 353.261314991945 399.034971867253 385.653818237557
"3498" 699.4 348.184474779831 340.286236202084 381.772097593849 359.335903243195
"3499" 699.6 321.494182877734 335.553259825906 358.847481478623 346.093715220776
"3500" 699.8 294.820717447372 330.260859040993 333.465909679447 336.376367709138
"3501" 700 288.346448783935 320.011781075219 319.09058324871 334.889012893255
"3502" 700.2 296.917306092824 305.095209726025 316.208388800337 333.935020855259
"3503" 700.4 312.013739360036 294.752574343462 311.396615449856 328.20357163251
"3504" 700.6 333.669172183968 278.812086183166 309.562395584271 312.227473011003
"3505" 700.8 358.750278183993 270.1062082375 322.833325341761 293.481263198344
"3506" 701 382.485695793035 262.998225149802 345.778518974499 276.770204691233
"3507" 701.2 407.061015399818 262.360205621405 366.767698052998 266.013851849848
"3508" 701.4 429.903814499091 268.25345910214 390.902147112677 263.0588511743
"3509" 701.6 457.654182571261 276.841438336773 415.300232295838 264.225517877773
"3510" 701.8 486.229752265017 284.806869144389 443.265182436411 274.221021733372
"3511" 702 508.119688614169 293.281465224666 470.911704626035 278.956401826694
"3512" 702.2 524.213826392259 309.597626439777 492.647829794303 287.026415173218
"3513" 702.4 537.474699493525 330.915798040836 507.952285362298 296.683656514191
"3514" 702.6 539.714792342479 351.868895523788 522.184114036063 310.530297215755
"3515" 702.8 538.106629685988 376.204121616785 533.140951577304 337.836984066529
"3516" 703 533.624992499493 406.172685739069 535.554205847898 365.553457102091
"3517" 703.2 530.849457473147 438.319940706231 533.138002081584 397.144081955289
"3518" 703.4 531.067769697289 469.747457095774 529.03232531596 428.93396261622
"3519" 703.6 532.764865156936 503.259175865602 529.621408171009 460.636538878368
"3520" 703.8 530.850688143156 531.68132541342 532.727529447478 492.18944591355
"3521" 704 514.516208316948 548.087935803224 530.964795849736 515.444143721884
"3522" 704.2 493.532700309456 555.480015914406 527.254339590522 530.933277013232
"3523" 704.4 467.171232756229 560.537527771667 513.892445994974 554.497094234779
"3524" 704.6 440.705030901205 557.182978101593 484.57726299891 566.273873544521
"3525" 704.8 418.995752960231 543.825266403899 456.871536852296 555.959809373653
"3526" 705 395.831004760124 524.099933771278 429.352841580637 545.967614765545
"3527" 705.2 381.836391077231 499.703324993743 406.959786586258 529.499307866248
"3528" 705.4 372.790232662968 472.226494352088 388.69252795452 508.534253773594
"3529" 705.6 372.356890606899 440.647129798382 376.159268943043 479.707725518214
"3530" 705.8 379.515822823208 409.135731908898 373.60700390197 451.377290034826
"3531" 706 392.077385842287 386.430007137943 375.606534390306 423.007566327228
"3532" 706.2 410.023998996424 367.118921247342 384.663512839223 401.615781373623
"3533" 706.4 427.702269615132 351.313143785543 397.478347079976 382.911632007073
"3534" 706.6 446.751496989736 334.054131306886 416.923811506434 362.087632385227
"3535" 706.8 474.601597128719 319.240879491346 438.407111909769 340.291743433498
"3536" 707 500.573687171437 304.861620281718 464.879583278734 324.136070605811
"3537" 707.2 528.800635319228 290.070858526195 491.52211842977 310.283786958725
"3538" 707.4 554.492673306441 280.449720320931 516.399470080763 295.255673842255
"3539" 707.6 578.242650406537 260.811143284252 543.937822711434 285.753754933564
"3540" 707.8 593.238231427726 236.787945483173 569.818724631567 267.81938133415
"3541" 708 597.504155432659 208.284988941709 586.881617432561 245.732989338572
"3542" 708.2 592.176666634303 183.718770202951 596.474439124099 222.041435754072
"3543" 708.4 583.758834294949 171.187771812071 596.720081635522 205.85225367503
"3544" 708.6 581.759178941396 162.456446149023 593.778230702901 198.49878285889
"3545" 708.8 597.503220644268 157.854432056643 590.848721516297 193.090866931488
"3546" 709 615.085097413141 159.012345642779 588.992434888058 185.337895123914
"3547" 709.2 635.417825826219 170.856214755889 596.599595545702 175.996206719299
"3548" 709.4 648.405181143498 182.579853813032 607.856463177328 170.982865654819
"3549" 709.6 666.512080957608 195.543163702799 629.268013685624 180.313213811309
"3550" 709.8 685.703103252409 211.13341259151 650.655053788493 193.412217251382
"3551" 710 704.483517160005 230.756606519389 674.230119698284 205.815292577592
"3552" 710.2 724.772646187323 253.787307250063 695.819384112739 223.790812154478
"3553" 710.4 735.325068064883 274.776687761758 714.405344058878 242.093240859389
"3554" 710.6 731.152368428719 291.947236701988 722.341749084789 254.889868270665
"3555" 710.8 717.903020393712 306.662923965346 726.925583777538 270.485885358147
"3556" 711 698.273777197734 326.463505339911 722.055100958998 293.440117770682
"3557" 711.2 672.535483396258 337.773900868641 705.805679950076 314.714267122091
"3558" 711.4 648.405480743629 342.457622585943 685.404230773857 329.976674150501
"3559" 711.6 626.228912138638 333.023088446671 663.559070386806 336.215033127546
"3560" 711.8 606.804791586859 320.139190298633 641.96253912005 334.690523388472
"3561" 712 588.849781793504 302.376359008484 621.429880849331 328.124144620927
"3562" 712.2 576.08405478353 279.816050141541 602.400969788588 310.40077709434
"3563" 712.4 563.28806054503 253.533025618528 583.52964950628 289.822302222307
"3564" 712.6 547.759468371592 231.583123604271 568.889696616684 264.824775840513
"3565" 712.8 527.797932898571 211.663440353079 555.428775133287 242.154883684363
"3566" 713 508.438474845179 197.92422282413 537.54403956564 223.002162545037
"3567" 713.2 494.28480413806 194.869192744511 527.58700239286 213.825171165837
"3568" 713.4 485.442616400065 196.949753300904 522.085292270578 209.926913733828
"3569" 713.6 474.35095282717 196.197361382409 515.891261150222 208.409484882707
"3570" 713.8 458.68275817632 194.832825270223 498.710121932105 204.829232787508
"3571" 714 438.465218033261 196.983890459593 479.453001007714 196.145270450199
"3572" 714.2 419.17708561125 194.334615578995 456.66493594531 194.61954101479
"3573" 714.4 415.056433849386 180.397774598386 449.350713289875 194.356934156253
"3574" 714.6 416.282176174197 166.360901749776 437.549336981126 193.139915808125
"3575" 714.8 424.130557347094 155.571031726832 431.764596413282 188.573357620417
"3576" 715 440.139506080167 141.677470143907 427.809348687317 178.648126011036
"3577" 715.2 460.029664614883 134.553707506883 432.041024654676 163.684624152459
"3578" 715.4 482.750385123766 127.589005831135 448.697710658429 147.991512488529
"3579" 715.6 510.707669073579 117.751696048762 472.833605141117 133.070972354461
"3580" 715.8 539.878774781211 110.348338579518 498.755767115766 122.815460600949
"3581" 716 565.235310320164 109.239235457314 525.889562573964 113.764398462097
"3582" 716.2 589.194667723362 110.450336848148 547.968450444652 110.32238524875
"3583" 716.4 614.374488053496 118.786192483376 573.921332505736 110.48722001263
"3584" 716.6 636.61175256719 135.079768393011 600.61292773865 113.221286700446
"3585" 716.8 650.558935243471 155.852893364445 625.446169213335 126.226136909598
"3586" 717 658.125659425884 182.552088842255 642.528951774359 144.480810350118
"3587" 717.2 655.831835962817 211.229678693692 654.497433868857 171.198291737421
"3588" 717.4 646.051171420469 237.449866855861 657.438098052387 197.119007943754
"3589" 717.6 626.995102047706 258.142871841833 649.15659731158 224.940432684788
"3590" 717.8 605.090708326924 274.633076002862 634.882783748153 248.238393275676
"3591" 718 579.698232698763 283.691609708814 614.835178132286 265.081210111673
"3592" 718.2 553.743373548888 290.848202260832 591.068187857752 278.523523242602
"3593" 718.4 524.6912025693 296.835055170392 562.807262176111 287.776837838715
"3594" 718.6 498.329879010697 308.123779827893 536.437188062726 293.204411693442
"3595" 718.8 472.927565696305 323.091380907592 508.925409325589 303.844085915756
"3596" 719 450.635977821713 342.815583223274 484.263484950409 316.064096578213
"3597" 719.2 428.798150301095 357.705060405932 461.714637937788 333.557718314982
"3598" 719.4 406.85309136544 363.681850727877 442.844892100912 348.937227784512
"3599" 719.6 389.024487607673 354.502488139773 425.832129078572 358.234719980442
"3600" 719.8 380.54013332809 341.864584152119 411.041533498971 359.812784576213
"3601" 720 377.735467477213 341.531811505411 410.970559569375 357.419490585889
"3602" 720.2 374.587206858562 341.32236321161 408.749091123934 355.732834835703
"3603" 720.4 365.526310440052 350.640307799356 407.638372830596 354.715538462368
"3604" 720.6 351.747971489819 369.729824173677 392.515793702709 352.050543999555
"3605" 720.8 345.032035847802 390.115158297346 369.663435936465 357.919765931465
"3606" 721 340.15875796174 413.846761169025 355.18964438652 377.279835782362
"3607" 721.2 339.014512119018 442.111744710201 344.88424884301 402.296438418043
"3608" 721.4 345.227083603023 469.546568941575 341.341011151163 429.360402220275
"3609" 721.6 349.973216318075 500.843361917503 342.757349009594 458.331236807676
"3610" 721.8 352.936190881906 530.434909905117 347.445130056602 491.239324833841
"3611" 722 354.964774756414 562.406338602524 355.092392020525 520.785839173388
"3612" 722.2 364.824062641172 576.278263068243 353.071080768989 540.814593395006
"3613" 722.4 385.194740462834 595.207002920666 358.125021553022 557.908682760034
"3614" 722.6 400.438786641855 606.686875258511 374.312830065145 581.682045754978
"3615" 722.8 417.003885175516 613.399737521771 382.119918717567 587.388645479181
"3616" 723 437.824471063147 623.831367875775 402.782248550525 602.763461737979
"3617" 723.2 460.258710564362 636.097158029442 426.499836012448 614.463448889596
"3618" 723.4 486.831367396076 648.089376392224 448.983648298 626.607741077308
"3619" 723.6 506.549060958824 650.967854897979 469.91403356383 639.476828656954
"3620" 723.8 532.68964368695 647.759155939067 489.733696690075 643.085140059381
"3621" 724 559.691306228901 647.170937411556 518.331764334721 649.391268826919
"3622" 724.2 589.071581217933 646.417398007817 548.334729008071 650.766763853161
"3623" 724.4 616.287676170157 646.275476886672 575.040798671448 648.161719154416
"3624" 724.6 642.595425282107 642.189099661308 604.330662906755 647.816660359742
"3625" 724.8 666.499110535899 635.569725031971 628.951301984553 643.981138075068
"3626" 725 689.350228217086 626.064953051345 652.82296068997 637.360447988626
"3627" 725.2 713.0422449981 611.333921696218 679.036402180223 631.7044215077
"3628" 725.4 734.40998700269 598.392373802021 701.586711889951 617.523924153599
"3629" 725.6 749.111775218558 584.514535301247 714.159634919561 608.370630123799
"3630" 725.8 768.998069692684 569.585213392385 735.531208620049 594.462108827777
"3631" 726 780.121267594665 562.047674537585 745.976589746121 584.823989235106
"3632" 726.2 791.245992763992 547.106717318251 762.218655573515 571.764264901485
"3633" 726.4 800.422340131242 526.74559548806 776.942181217842 558.082289435787
"3634" 726.6 816.958449820583 510.19650296115 794.20783981834 541.293624697933
"3635" 726.8 825.100407560269 493.517071113143 802.703415492598 524.390138780708
"3636" 727 835.682652093433 471.825341635305 812.241664392652 506.970463764873
"3637" 727.2 846.109688177728 453.083545187077 825.444057568941 485.882826473934
"3638" 727.4 851.075204336182 433.654945403697 834.239148457237 469.77816757415
"3639" 727.6 854.803070483561 413.085412676314 841.348724262835 451.86682894924
"3640" 727.8 860.054088398132 392.30462585882 846.817476874745 431.294450338834
"3641" 728 863.280252630052 372.369954428507 852.7994292171 409.712560980448
"3642" 728.2 864.802175731951 350.594479084888 857.909682727949 391.674286358187
"3643" 728.4 867.716707372687 328.75719642397 860.189878930119 368.068101400965
"3644" 728.6 868.382593742784 306.169567427817 862.8721667221 345.764152146941
"3645" 728.8 864.51678761878 281.380307474649 865.398123620877 323.358196608976
"3646" 729 856.491820123753 259.405310406025 863.895610811561 298.999376884775
"3647" 729.2 848.903811255644 237.984569458812 858.478798182134 275.667647991761
"3648" 729.4 844.375063069813 218.440360651406 852.483649662953 255.722469087537
"3649" 729.6 840.53945085101 220.373783229894 850.864556910947 253.308203457983
"3650" 729.8 829.132164995521 218.190225196995 850.013329522549 252.928809048399
"3651" 730 815.074584800381 208.391502778852 842.673062781992 240.298332788803
"3652" 730.2 804.121574647477 195.483694038765 828.866072506384 225.264549262151
"3653" 730.4 797.062098335259 174.431988428343 814.652150778797 208.80094324447
"3654" 730.6 797.756940213763 156.63782632863 803.937304512988 195.166743480963
"3655" 730.8 798.072665203349 150.866923332666 799.502280056207 187.100667299042
"3656" 731 796.505356542791 149.03739579641 800.098491720179 187.462805542552
"3657" 731.2 790.96770506023 142.577719089957 799.195777533352 182.505046571563
"3658" 731.4 784.76333092917 130.5137475709 796.618799838314 169.395905310814
"3659" 731.6 780.513904206097 123.260454127963 791.586635894259 160.658292301929
"3660" 731.8 774.228866709822 116.511209581086 788.413803435957 153.335703458036
"3661" 732 772.700079725318 115.702848718983 787.385756918753 151.253760466171
"3662" 732.2 763.933987307566 107.578212981205 783.915300611015 145.657581025221
"3663" 732.4 751.597424301807 98.2410645076028 775.297499390117 130.430864296857
"3664" 732.6 737.252172359625 84.8103861035513 763.836406469574 115.731779280273
"3665" 732.8 720.188131183686 69.9250311782116 748.743299953527 98.6774657586632
"3666" 733 701.203176276893 59.1267863305323 735.348282849925 83.3752504760586
"3667" 733.2 681.671088115422 48.4700039002757 715.203832707271 71.1532288367815
"3668" 733.4 662.426928297716 39.6207301076621 695.996113213148 59.5755679528905
"3669" 733.6 640.751302250196 32.8490429472952 678.354578726149 49.1064195250642
"3670" 733.8 614.386510307688 27.3124885876327 655.573503396666 38.7578631786093
"3671" 734 589.067392670773 21.4032581089065 631.294000589271 31.4554641555014
"3672" 734.2 564.437153300073 19.8402750416074 604.269981232079 25.7022149006632
"3673" 734.4 539.582743906125 21.2923061497546 579.918661990429 21.637999384622
"3674" 734.6 510.899578818473 24.4073372636683 554.579321093315 20.9961994035219
"3675" 734.8 492.542250304526 25.1238037129962 530.385642179832 21.4051257013377
"3676" 735 470.456790673751 31.6970126270619 508.611689829327 22.8456810549628
"3677" 735.2 445.789491398805 39.4750918648023 490.112482554432 26.6223597841463
"3678" 735.4 424.31332277059 44.2726444727474 463.628355936405 36.2482960261344
"3679" 735.6 408.364753504932 53.7852529701836 446.224931129213 39.8705135619131
"3680" 735.8 389.492037456321 68.8002011884344 426.200251012721 48.0855027477828
"3681" 736 365.788058295637 85.489304962786 396.99208247441 63.3470340544033
"3682" 736.2 351.342913371252 91.3115542907072 383.132572212983 73.409713200863
"3683" 736.4 345.835422402187 96.8741933079646 379.408700236382 78.3499404779745
"3684" 736.6 333.541730738991 112.315908639245 366.440533728018 87.5011211027329
"3685" 736.8 317.623299616597 125.362771476404 348.989796173388 99.8644340729157
"3686" 737 305.496362726005 141.137105667349 333.468619073123 112.810021706935
"3687" 737.2 297.87755473397 154.684193408333 323.548548917558 121.826308428615
"3688" 737.4 282.500009002967 173.840172044877 309.111157099086 141.756307515775
"3689" 737.6 272.591625745717 187.405541754184 298.486519292552 158.982784531868
"3690" 737.8 269.38021694725 207.462491186982 287.94461140715 169.249360231455
"3691" 738 264.966560513296 229.980038578627 275.319421911394 188.833112176368
"3692" 738.2 255.421350984506 248.422593235827 270.199289208922 211.527062175157
"3693" 738.4 240.649932385733 262.340873179886 264.511481454411 231.327690916526
"3694" 738.6 236.305042077666 269.064775762417 261.691008084994 239.701472090909
"3695" 738.8 236.427051083889 268.425045860248 260.486976691611 239.411700902528
"3696" 739 238.125937459792 269.75795118634 260.822850631258 238.358305019627
"3697" 739.2 237.738817412141 282.465958809912 258.617571918722 242.704247855647
"3698" 739.4 233.201293768225 294.85714459234 249.22401400648 257.101078239371
"3699" 739.6 227.682565164293 312.766732577025 243.309342324284 274.11515415602
"3700" 739.8 228.341736292136 333.018604200111 237.446280619334 292.547788747991
"3701" 740 225.229419525873 354.067883077422 229.923480940875 314.040083864824
"3702" 740.2 225.317231133782 366.257029157359 228.981801348763 327.40990054871
"3703" 740.4 227.035384624594 375.297266479785 229.853628886764 336.3284663105
"3704" 740.6 227.286217981225 375.723818261808 229.584964913711 338.533725949109
"3705" 740.8 229.212400592802 368.047037681927 229.708670760468 332.570044433735
"3706" 741 236.934547271852 371.094512903549 229.913900904654 330.068769556522
"3707" 741.2 240.288856417088 382.092870361368 231.039047295455 337.311144789707
"3708" 741.4 240.158571319982 392.312335616452 235.189678291112 352.878125350102
"3709" 741.6 241.92181741656 398.357830522979 236.606967719821 359.548684524218
"3710" 741.8 244.578669784698 407.983671224093 238.848937860132 369.092192838682
"3711" 742 253.509698458381 426.674673570357 243.355519472879 384.837184649913
"3712" 742.2 260.91287846293 446.335903545663 249.55925824597 406.28969662511
"3713" 742.4 267.058958755296 465.747524466471 256.085770234099 426.926985245887
"3714" 742.6 269.951440242319 488.916026861154 262.934947903669 449.663003067012
"3715" 742.8 280.019360585016 501.380879047171 265.860555041778 461.821804266312
"3716" 743 291.616444066839 516.688763908235 272.826215781339 480.632356037563
"3717" 743.2 306.772609443652 536.119229033501 284.994083587317 500.427494632495
"3718" 743.4 325.350379333244 553.605418996886 298.019844264717 521.569575802611
"3719" 743.6 341.465628436077 574.580662948867 314.407256592447 542.156884644611
"3720" 743.8 355.560812637579 586.242769918546 326.237880989322 560.481354492908
"3721" 744 377.781122610679 599.710798498616 340.257881686978 578.154979193176
"3722" 744.2 398.812933167657 611.927369819241 363.517952307148 589.387517589145
"3723" 744.4 422.312771052575 621.446180226355 385.366419057975 601.683070459844
"3724" 744.6 444.868513948624 625.694302859261 408.061172448214 612.177305475662
"3725" 744.8 468.902409160267 622.298794554049 428.987890786726 621.140949320605
"3726" 745 495.087595306546 615.621789450726 455.838740818114 622.44500837132
"3727" 745.2 517.817802350678 606.550124215442 479.981982984505 618.96378553803
"3728" 745.4 534.953584492354 590.919087730967 503.279323043962 613.993346786289
"3729" 745.6 549.233098668758 577.155688417623 520.427977271366 602.776291014126
"3730" 745.8 562.438342967588 558.328432373397 536.298131394072 589.19697553661
"3731" 746 568.75033055577 537.987911539875 549.990047805205 575.374530247008
"3732" 746.2 566.108423020451 518.41982557403 562.14471239695 556.690832157063
"3733" 746.4 563.577086567449 496.926889238071 563.272069025804 537.43221816667
"3734" 746.6 565.625225107387 479.969223939167 565.631894401218 517.920096643589
"3735" 746.8 570.103561571325 476.333324369406 565.370126152675 512.470555827616
"3736" 747 575.635230435607 477.326129052698 565.382028515198 511.480539429135
"3737" 747.2 583.650971327999 480.414993659462 563.485281353452 507.815236382547
"3738" 747.4 593.213443317943 479.982032428779 563.44593749071 505.094201286001
"3739" 747.6 593.378009177479 480.205359531098 563.758148342713 501.357938207588
"3740" 747.8 588.49801227761 474.441937492601 563.872942793063 502.063758794646
"3741" 748 584.527170719908 458.147707828233 570.650466522363 496.829862444408
"3742" 748.2 575.244176114595 439.67734822594 576.58745070022 481.927344453196
"3743" 748.4 567.732577847533 424.057502243126 578.210552597823 460.936375730799
"3744" 748.6 558.132535113827 408.282156170166 574.66681845799 448.063620404179
"3745" 748.8 546.295187206101 388.236351196392 569.806395341389 424.770565341444
"3746" 749 535.024946356262 366.680295283202 554.312961408234 403.566072152943
"3747" 749.2 521.423003500217 343.884734749539 541.143766523433 381.928442209732
"3748" 749.4 505.137478455475 324.68841610624 531.360904475555 358.901689806227
"3749" 749.6 482.903885023134 309.711265239709 513.899679819841 335.216915534207
"3750" 749.8 457.640625694059 301.416847269245 496.519144320903 320.745726766265
"3751" 750 431.172528167981 300.961664203697 472.587546493398 307.061843144491
"3752" 750.2 406.357012104527 303.413829556766 448.255825572196 302.371569184049
"3753" 750.4 389.872938630003 300.731328689449 428.401301382146 301.906132305249
"3754" 750.6 384.591654846116 287.551380107235 421.166077915228 301.882126029007
"3755" 750.8 381.301450599647 268.283950979047 398.572849622801 302.707224547897
"3756" 751 385.968831529648 251.679972458351 366.988411208546 298.930636049653
"3757" 751.2 394.839237057221 244.239782016349 340.912181303116 283.677053824363
"3758" 751.4 402.634146341463 233.79674796748 337.947530864198 263.157407407407
"3759" 751.6 405.88 225.92 347.146627565982 250.023460410557
"3760" 751.8 409.227027027027 225.143243243243 349.837837837838 252.975975975976
"3761" 752 413.083783783784 223.259459459459 350.336363636364 257.587878787879
"3762" 752.2 416.308093994778 221.130548302872 354.274285714286 259.6
"3763" 752.4 419.451843182019 221.949222655904 366.249999690531 262.300528969296
"3764" 752.6 420.25203171757 223.275309554119 386.27451511293 257.239884611181
"3765" 752.8 419.321658062911 226.843528607491 394.702522372921 254.633192489859
"3766" 753 420.84789981434 225.087540244266 396.055862183035 253.544036057352
"3767" 753.2 420.610881938777 224.805208992075 395.484448775012 252.983062417479
"3768" 753.4 421.235562961057 224.152862028697 395.667164822687 252.487276960172
"3769" 753.6 421.173411840347 224.280741336581 395.751466271703 251.882372440386
"3770" 753.8 421.581123847659 223.952693254729 395.779234776618 251.666918256287
"3771" 754 421.556458360947 224.012292745952 396.328086553814 251.581603213971
"3772" 754.2 421.952943352586 223.560455464537 396.754657535193 251.391537029656
"3773" 754.4 422.082607672642 223.473729449532 397.385658418439 250.788508956137
"3774" 754.6 421.986547431752 223.428932106401 397.885759468463 250.075943877207
"3775" 754.8 422.436537981339 222.899443002828 397.842027706137 250.621457472261
"3776" 755 422.957065148143 222.305007145517 398.615420132994 250.155343706133
"3777" 755.2 422.818493549905 221.387198589546 400.613529255728 249.377285393229
"3778" 755.4 423.267672906539 220.732153665182 401.197692942962 248.353755973788
"3779" 755.6 424.157448075194 219.353208861544 401.955496516137 247.983182090857
"3780" 755.8 425.201262724304 218.259746174142 402.481788894265 247.483735716581
"3781" 756 427.717797880315 213.879985257142 404.758530179958 244.091186605317
"3782" 756.2 430.971545310371 205.390994183402 411.115241147006 238.200444691007
"3783" 756.4 432.198511444819 198.296330517878 413.983819689014 232.645065243744
"3784" 756.6 435.461307683884 199.131764843281 415.977134488061 230.911589177618
"3785" 756.8 441.273447292179 198.233043517858 417.008394466652 227.110035860973
"3786" 757 445.478836051732 199.445052820856 418.102115210962 224.854896569493
"3787" 757.2 452.156637679212 201.303741613367 418.896689989729 224.858342909747
"3788" 757.4 464.228746813021 200.747541691327 425.10487033442 216.472421031636
"3789" 757.6 481.84680575465 200.735605825144 443.61853660906 209.009847854226
"3790" 757.8 502.206106713509 204.303486166079 462.626336094858 206.325016486847
"3791" 758 523.806821796952 209.85100868031 484.405224814953 205.663412163121
"3792" 758.2 546.162927176245 222.284487257248 508.430573603722 208.485305509134
"3793" 758.4 569.954735764792 229.092585876418 530.214842840357 214.757626229714
"3794" 758.6 594.170253991109 227.803823176051 553.476505620456 225.014714545376
"3795" 758.8 614.890903499493 217.313642170909 577.801360196398 228.023117889381
"3796" 759 634.512389086961 203.740146809548 598.393540165782 223.174947374054
"3797" 759.2 656.880458257192 189.233429745792 621.064581319231 213.569623515139
"3798" 759.4 676.981819286855 171.462100922789 645.329295466332 197.240178207973
"3799" 759.6 695.437635375245 153.552274568978 668.563481006637 181.419604001336
"3800" 759.8 710.192085347997 150.424625587677 679.228348037163 170.807145717906
"3801" 760 722.550830246512 159.434292828931 686.798430828901 164.821220491777
"3802" 760.2 737.040868298499 168.888393691673 699.960090695111 160.643061125894
"3803" 760.4 751.849578888473 185.097504680159 720.854852995542 165.373968053202
"3804" 760.6 750.783784715573 203.870411555287 733.994441067706 173.191578129913
"3805" 760.8 741.55293220041 222.074143648342 743.276771814473 185.584396222665
"3806" 761 727.868410642838 241.623320481843 742.5102707148 205.659362656412
"3807" 761.2 708.600419802376 262.392159114791 731.037647840685 229.479707105351
"3808" 761.4 692.881390577239 286.357607101029 715.634895040185 254.118743909653
"3809" 761.6 684.319807087074 314.173560179313 697.756333872555 273.952997847285
"3810" 761.8 681.711118360138 340.644041623001 687.069974899412 301.83405165454
"3811" 762 690.611866189914 366.997437570034 683.524487400377 328.587108052826
"3812" 762.2 705.419810332696 391.571373820742 687.326574651081 355.754589984659
"3813" 762.4 727.403769695783 415.082625369109 701.884795236005 383.674713746879
"3814" 762.6 749.102524310274 435.275167985745 721.055363079581 406.805153578531
"3815" 762.8 768.705582096942 459.1007426947 741.743415009745 428.799120163263
"3816" 763 783.933463653994 484.033346354135 760.987862208119 450.267196963421
"3817" 763.2 801.213481051206 507.170759460344 777.358787518266 476.180531547143
"3818" 763.4 800.392681158129 506.941944808229 777.827805054461 482.451455138132
"3819" 763.6 790.240566458471 511.312714241062 777.840142947561 481.477049424017
"3820" 763.8 775.989288315761 513.885273384276 778.480387234205 482.043684198528
"3821" 764 759.228849904906 516.095346886442 778.07094793553 484.932350328837
"3822" 764.2 737.222019247589 517.305438405163 770.815120409873 495.067390344962
"3823" 764.4 715.748956619568 513.708448438703 754.813917762773 506.168003889592
"3824" 764.6 692.453653935975 510.653421656022 730.801873829041 507.357252934048
"3825" 764.8 667.840766376068 513.738225397045 708.704002494156 508.556852649612
"3826" 765 649.154770186832 526.364756339716 686.024953346419 511.407004249
"3827" 765.2 629.150043215594 545.192826675487 659.914657602431 519.462000736014
"3828" 765.4 617.421989305577 566.226101610186 641.08415745815 534.270907226265
"3829" 765.6 613.625339645994 593.091057723634 624.341286371759 555.485221299388
"3830" 765.8 613.480163804109 621.508404831783 614.738658137616 582.472347161697
"3831" 766 615.301399538366 645.500537580295 612.440353123438 608.879820609476
"3832" 766.2 608.134540815274 646.261607477335 612.310140880742 610.533096431337
"3833" 766.4 594.59012024199 650.746465462229 612.570436308945 615.425689916832
"3834" 766.6 577.659433046858 656.430585025233 607.563427632523 627.114548845746
"3835" 766.8 559.12304309118 661.592653080645 594.196077142965 643.014845498472
"3836" 767 537.236146926944 659.318255766151 576.843342799461 651.313061866245
"3837" 767.2 511.16366227527 657.625562433599 550.956062502299 655.246548949548
"3838" 767.4 496.800367003562 653.375599342326 535.67661091904 654.921987620455
"3839" 767.6 478.313838849315 648.587462750505 520.222943777397 654.40258719071
"3840" 767.8 462.869831716991 643.223145468753 499.391750523836 650.154709989435
"3841" 768 444.697104189071 633.619577213114 482.110153648184 645.017901801215
"3842" 768.2 421.870614139964 621.941344398729 457.165776574664 639.431906950558
"3843" 768.4 398.389358535433 613.211698931344 435.111502846205 625.83328283546
"3844" 768.6 381.675394013991 601.222412458736 418.859054647136 617.292231140023
"3845" 768.8 359.498388873361 584.951678969618 395.079537243836 606.725288380967
"3846" 769 341.084474782105 572.096415142184 373.292166320516 593.927649043737
"3847" 769.2 335.912513926511 556.044020666254 361.801171431301 583.820799964537
"3848" 769.4 326.131252506987 533.21867390042 345.496615773836 568.26216405478
"3849" 769.6 312.090488147466 510.132769348119 332.604608189029 544.634330211958
"3850" 769.8 296.184660999104 487.132191916548 317.935546113928 521.182966831103
"3851" 770 278.321148353962 464.435825427387 305.031100572283 496.549342243891
"3852" 770.2 259.466542104844 447.817746539476 288.12826103671 475.59612567882
"3853" 770.4 257.294575954442 437.159862881366 281.005746688055 464.48759810968
"3854" 770.6 251.738210077296 416.286019069273 273.421717807828 452.522417258167
"3855" 770.8 256.242962715616 393.485411100759 263.322107239803 433.034230225805
"3856" 771 262.595166358852 367.368743044461 256.712862027149 407.344190056811
"3857" 771.2 277.116741419776 346.54207296798 261.027430277816 382.033479430556
"3858" 771.4 288.992002346686 320.874513459058 270.360364794883 356.5249669565
"3859" 771.6 298.286458760008 296.230910504426 284.05757955005 334.651330058468
"3860" 771.8 313.704202735127 279.379163653313 293.0978738242 311.704846327943
"3861" 772 335.412639922696 270.356411536963 301.277273999667 293.703158347536
"3862" 772.2 358.229359831973 270.721149728654 320.708426510869 278.511574961707
"3863" 772.4 381.836937787975 274.782623454226 343.200884568408 273.454214754146
"3864" 772.6 405.460623511682 284.573779054763 366.050774896131 274.029226154009
"3865" 772.8 428.602494975903 298.306607313853 391.276826619489 280.112585389793
"3866" 773 457.357782037802 301.86208629933 414.909918337993 292.501825903717
"3867" 773.2 485.026468712614 295.712280693941 441.139698053649 301.855825096914
"3868" 773.4 505.820029958271 279.685195488993 473.361799082149 301.068859972174
"3869" 773.6 514.247467005005 263.091495876876 499.317180130888 293.683556107
"3870" 773.8 517.313310501313 243.965840316694 514.508114789409 277.836606928822
"3871" 774 517.193164040279 220.608879225317 516.251566794111 260.725069085381
"3872" 774.2 516.371118117453 194.233864674217 516.006725357827 236.79892435252
"3873" 774.4 522.40851710061 179.227777869082 515.224779104479 217.034026902165
"3874" 774.6 534.452263035247 171.23364874518 514.654953772207 201.346359389619
"3875" 774.8 550.921805537496 170.01014219856 519.265846064608 189.547246338043
"3876" 775 570.70092044023 178.64250311067 533.590107426177 179.836906720546
"3877" 775.2 592.03226634223 192.769565859498 555.158483467339 177.250985297405
"3878" 775.4 607.700475159092 213.966301363241 571.311420752747 185.163250856375
"3879" 775.6 615.852760211386 236.833544184662 594.911698863262 199.678099229516
"3880" 775.8 619.508867086798 262.541350366904 609.93782648778 224.043567491997
"3881" 776 631.234192571962 288.860685196311 616.401669134372 250.037549859511
"3882" 776.2 641.981598503034 316.932932095423 625.950249266849 278.796651261744
"3883" 776.4 645.797419179005 344.171530948612 638.692294604971 304.202730170409
"3884" 776.6 638.874839010415 367.886334666794 645.461844408594 329.755286812683
"3885" 776.8 622.251128364467 389.547176104063 643.989554066373 354.393637967774
"3886" 777 599.426731433235 401.832511112049 630.928535945075 377.457346583773
"3887" 777.2 572.094299727967 406.721890859564 609.243398517204 396.156568567422
"3888" 777.4 543.162734851665 409.573979990973 582.705962980488 404.625940835727
"3889" 777.6 512.642088114742 411.150039598237 554.376771479268 408.315327973995
"3890" 777.8 489.839359429587 411.800712051676 527.896726645718 411.114274951209
"3891" 778 462.421886777774 407.020826561306 503.184040258861 412.018511362241
"3892" 778.2 435.697286226354 395.979279796391 472.72222701239 412.957377039654
"3893" 778.4 407.692673683065 382.935666180392 452.136561025892 399.737442082386
"3894" 778.6 379.842006061363 374.020408639655 420.778530372666 385.70403803663
"3895" 778.8 349.903532949991 368.699317874692 388.65661252686 376.516040827645
"3896" 779 320.087602607382 363.394563861229 358.161978215964 370.637871815339
"3897" 779.2 292.70658311048 349.009916413395 329.622208533402 364.099751444396
"3898" 779.4 273.083482704959 329.141262239794 302.440522660346 353.312868114848
"3899" 779.6 265.539126303817 306.167980959224 284.56929771727 339.468717851166
"3900" 779.8 256.786905266881 279.165679118977 272.953400669002 318.229918018921
"3901" 780 244.428908383917 264.109893214428 265.854413250893 295.860909832561
"3902" 780.2 240.86740941371 269.100240216222 265.536442349693 293.042541281504
"3903" 780.4 239.818697567158 275.728023620034 266.286718791178 294.159726640295
"3904" 780.6 236.44197842884 284.378761286807 266.19400584196 295.499300135334
"3905" 780.8 233.325570717684 296.681522066133 264.780821124512 293.061495886112
"3906" 781 231.267555124554 308.898983411842 260.0929572622 294.375884704634
"3907" 781.2 226.953739873357 325.388450620093 253.168939555845 299.173973840246
"3908" 781.4 224.109756030913 341.738877889873 245.525331699036 306.873065605937
"3909" 781.6 222.981792943708 357.627750012933 236.840128466993 319.960722607718
"3910" 781.8 223.929284204463 371.014666786807 232.778567297113 332.948779136383
"3911" 782 229.868283523462 378.809432969449 231.456608057308 340.75114401098
"3912" 782.2 232.442177683673 384.687275205856 231.507372199879 346.225449604005
"3913" 782.4 233.718682463511 391.52506954207 232.387890498041 353.714840814243
"3914" 782.6 236.557137005438 386.078861774359 233.608987992964 350.532516540968
"3915" 782.8 241.643724438033 385.648284665315 235.561682333639 348.417849870126
"3916" 783 248.182195260228 397.222554220208 237.144754531898 353.905028597956
"3917" 783.2 250.784447852756 412.448333268374 244.144288897325 371.295583026991
"3918" 783.4 249.434949692813 431.390607529564 248.627119704879 391.912220903358
"3919" 783.6 252.903157339123 446.673682493531 251.567935874983 407.26457212512
"3920" 783.8 263.783556540946 465.00249687166 252.98283539454 425.986666323221
"3921" 784 276.286361272336 485.865069463485 258.28314731936 448.932607112782
"3922" 784.2 288.142050809223 507.800532185951 269.188889550032 471.980682646484
"3923" 784.4 298.272036929583 522.136039406162 277.481860985904 489.456426638598
"3924" 784.6 318.207929784058 533.000299476438 287.077370695604 504.319744985477
"3925" 784.8 340.315460398074 545.196456890149 303.586754532011 523.153134686327
"3926" 785 365.510725111211 557.086236695939 328.020714681704 536.620356178705
"3927" 785.2 386.902187534727 570.800696094881 352.102127190026 550.624470026544
"3928" 785.4 406.724987433781 587.240256866199 375.73694688348 561.028081084769
"3929" 785.6 428.539297912182 598.164513213431 395.115444864198 576.520032849919
"3930" 785.8 450.044031995042 597.238896881298 410.25935136358 588.63543588924
"3931" 786 474.104186047377 589.812645793495 434.298603155691 596.087923022488
"3932" 786.2 501.809834881903 586.847390489749 460.949594560342 592.99003606617
"3933" 786.4 528.213707943841 581.493350010843 487.779197027776 588.633204798664
"3934" 786.6 549.344445059156 571.87350870389 510.776504020137 585.643649510358
"3935" 786.8 571.666681616698 555.340661734447 537.211482635682 578.312507507911
"3936" 787 587.828898487727 540.132729021215 559.881182715462 568.828302042938
"3937" 787.2 600.593966764513 520.931791088301 576.525856651928 552.662353759178
"3938" 787.4 608.158148440634 498.094454990459 592.780640981546 535.608048788857
"3939" 787.6 613.15368653483 479.656663230501 601.256979784292 516.642687953188
"3940" 787.8 616.215247001328 456.245060777511 606.431300058535 497.446065647122
"3941" 788 613.038117824067 436.417312259176 612.0700571827 476.382269794264
"3942" 788.2 601.563623391081 415.170941628042 616.305193596761 453.920666848621
"3943" 788.4 586.196274535221 399.708764853524 609.19669440285 432.075982780677
"3944" 788.6 567.788004006507 384.233192648741 596.620895574 412.116067888644
"3945" 788.8 546.256731880992 374.714488485314 579.99801450978 396.690694692178
"3946" 789 525.210642262782 366.909149789794 562.749908749448 383.35241755282
"3947" 789.2 517.703273869052 361.198710152269 550.2834665524 377.429150667365
"3948" 789.4 521.284860256755 347.566739800041 544.128227143679 374.909396286486
"3949" 789.6 525.419125494198 331.567999813991 535.369210447022 369.331423140288
"3950" 789.8 531.861910798676 308.053109837771 529.483712923591 357.127561656465
"3951" 790 534.963329723899 288.911145139742 530.414858915576 333.864391299558
"3952" 790.2 535.714651510206 272.280620358922 535.202934093137 312.82577496315
"3953" 790.4 531.254360422633 248.062831622741 534.247303208767 287.903743182652
"3954" 790.6 527.464968053818 226.675277559856 533.435127477056 266.170031603257
"3955" 790.8 533.119217998869 212.787258314564 532.406132850728 250.99404334505
"3956" 791 547.640995104577 203.88210880659 529.619764566416 233.685273750973
"3957" 791.2 565.160680723811 208.194618788232 533.549724749096 223.933878630128
"3958" 791.4 583.354124494802 216.377974576269 546.584144843298 216.171465481681
"3959" 791.6 596.686157857444 234.681349838908 563.29858584359 215.804698073421
"3960" 791.8 605.013768498291 258.087511289196 583.304432778382 222.933499259321
"3961" 792 612.300287871052 283.000386580564 591.163285545624 245.797428319085
"3962" 792.2 621.142004132098 305.337020208406 605.023860395548 270.763356078159
"3963" 792.4 639.968358567406 329.918419944935 620.074572954186 294.456477460815
"3964" 792.6 661.856388227203 350.847735502491 630.937495414537 323.167467546097
"3965" 792.8 687.705774798697 365.654652667869 652.926048099505 341.264890221616
"3966" 793 715.355432125968 372.84395621214 675.721070578932 358.242923787086
"3967" 793.2 738.321491937433 375.567343596456 699.852325846651 369.045485292645
"3968" 793.4 753.834564006339 382.677632679797 716.888164323295 372.844631521287
"3969" 793.6 765.522068765349 391.504499367762 731.280210794422 374.254448363895
"3970" 793.8 773.077170756021 398.050076246155 742.071350940841 377.267105737918
"3971" 794 765.776382844959 410.146050906121 747.539440096938 379.739851714233
"3972" 794.2 755.12789893313 430.76071606749 761.503986620758 392.777573957459
"3973" 794.4 736.045140608976 448.36031559921 758.803795194136 412.890205485271
"3974" 794.6 717.896040110977 459.203200364079 743.121371216269 424.825766617125
"3975" 794.8 699.870567717244 465.986216781831 730.155372899602 443.435910955763
"3976" 795 676.073069057666 463.65540306855 713.578575952613 458.722054553506
"3977" 795.2 648.954744042561 456.674252012903 689.398379599175 462.606581886928
"3978" 795.4 625.130946568526 445.953487688326 663.119360531707 458.728291312217
"3979" 795.6 597.696932082167 438.097477323549 636.467729474286 449.762427413482
"3980" 795.8 570.133964607306 427.908790751553 608.904643076339 442.295754329695
"3981" 796 541.783038002828 423.552631113658 581.685620041374 431.918086320261
"3982" 796.2 513.768553692299 429.465021028706 553.12297347154 426.40974698331
"3983" 796.4 491.488151424594 443.174814910299 524.575458716859 426.355929579859
"3984" 796.6 470.847160680542 462.095876948284 500.977449067202 437.01951139579
"3985" 796.8 455.094002697596 485.746183776323 479.836039806701 453.825926995006
"3986" 797 446.385404394488 506.274246260818 464.668922951489 471.870682416607
"3987" 797.2 435.14796479764 533.973452134201 450.564726175739 495.900795749168
"3988" 797.4 424.0689761791 562.412801012421 437.388802045533 524.086307199749
"3989" 797.6 410.897887084607 588.992928888353 425.530633262763 551.882856796666
"3990" 797.8 405.911249185831 604.408772228107 418.883914179921 570.18480653253
"3991" 798 406.236388707031 599.828979140784 420.06534943092 567.8997495658
"3992" 798.2 398.202488058973 595.424841095328 420.815712046776 569.154154274974
"3993" 798.4 383.439833491218 588.608937563027 418.770481575939 569.941983125686
"3994" 798.6 369.619211962828 583.2959985013 406.239910999077 578.18395216779
"3995" 798.8 351.936846544167 571.588462350278 391.277009474083 581.300001573268
"3996" 799 335.305815382425 555.155293619119 369.707888593651 574.96517603628
"3997" 799.2 319.673019305144 535.159832339763 347.933781368221 561.862321422372
"3998" 799.4 301.697192395555 511.683025747875 329.683550479705 541.91782159694
"3999" 799.6 286.069872902111 489.785891989325 312.639509703468 521.473488308215
"4000" 799.8 267.263524247751 468.817181813445 295.470246004501 501.270432311496
"4001" 800 261.847841558115 459.912206747028 285.946073120147 485.07762489449
"4002" 800.2 271.378041046008 449.247496308304 285.331313552755 483.675270404024
"4003" 800.4 279.432891761953 434.798019124917 277.906530895872 472.215186563459
"4004" 800.6 292.337381314143 420.671189949053 278.086473845122 454.933546346466
"4005" 800.8 312.998314044594 407.782512373608 285.521018519435 435.872895720949
"4006" 801 336.898020197077 399.77990289524 300.685368305791 420.472084921723
"4007" 801.2 360.335941372058 395.517935790574 322.335937255761 409.303679110581
"4008" 801.4 383.119969149362 390.230936484257 342.260191792308 399.963697236477
"4009" 801.6 403.914521673549 382.743095832213 361.62343205937 396.396479557391
"4010" 801.8 425.869783032264 370.769367388042 388.137462111768 391.098954642194
"4011" 802 445.693315272064 364.893415036274 407.713014227195 379.579572653425
"4012" 802.2 469.917855561141 363.400352254301 431.25975472535 371.278410580449
"4013" 802.4 487.78006460442 368.499223158962 450.66611147649 366.085959842438
"4014" 802.6 495.516171408622 379.473527502922 460.206270571017 366.738814426048
"4015" 802.8 508.822788378535 381.438783682869 468.995226818006 368.963438784275
"4016" 803 528.951562571742 375.098678933145 483.930497559584 376.617267294196
"4017" 803.2 545.128152457413 362.508919958037 510.538389144893 378.50464406407
"4018" 803.4 558.162414517056 344.394002056647 529.290542661429 370.115771542715
"4019" 803.6 562.875409584549 321.57931253243 545.512086454323 357.531332855634
"4020" 803.8 562.960186858402 297.41377787083 555.751275968107 337.698485518525
"4021" 804 558.895460578448 272.416361788133 562.403274607832 311.957576381455
"4022" 804.2 553.04832541361 247.089965595406 562.120681402723 284.913206941161
"4023" 804.4 545.874125396553 224.788352163064 557.798553610616 264.863106390157
"4024" 804.6 536.193851830673 202.807280177237 550.533929589214 241.576017680629
"4025" 804.8 525.362526239653 182.523288924329 543.391421006907 217.959809324743
"4026" 805 508.743545098664 166.658110196066 534.774801265234 199.772177968131
"4027" 805.2 486.80438678886 153.442265034291 518.933428172746 179.012760841789
"4028" 805.4 461.984896831629 139.160539045451 499.653539584561 162.524066077285
"4029" 805.6 439.59631168587 124.81822457825 474.676384819584 147.430586783486
"4030" 805.8 415.929926507355 112.660062337917 453.018090035883 133.41732387856
"4031" 806 389.987511711566 106.586256785275 430.200601445137 120.034075372657
"4032" 806.2 364.133384812464 105.664444435034 408.750421296114 109.29704052168
"4033" 806.4 342.86470718994 109.09767136263 380.958420661369 107.748300688136
"4034" 806.6 332.253791849928 123.540883710966 368.953676836009 108.258048055337
"4035" 806.8 321.038775672365 137.777869019182 351.206035714504 114.493137799862
"4036" 807 303.616604601697 160.999626979476 331.822481835671 127.204753162638
"4037" 807.2 289.938531056021 185.664124834417 313.762962516941 149.104533065559
"4038" 807.4 277.880126294744 208.872259840403 298.650116174524 174.840182343655
"4039" 807.6 268.262776111437 237.105445870154 284.396871403638 198.072100786674
"4040" 807.8 261.735065683912 265.426904884548 272.576025405924 224.036112449118
"4041" 808 253.839532208595 292.860070081292 264.685243860045 252.438020700215
"4042" 808.2 248.214809197205 321.108486736569 257.113177091676 280.447650725626
"4043" 808.4 242.459599336676 350.938451488482 248.122033176305 307.481229616004
"4044" 808.6 243.084609961448 378.766350482349 246.295831254025 338.302311106386
"4045" 808.8 252.430141058193 408.705893495548 244.591005943066 367.332649135635
"4046" 809 269.175510700926 435.891071329816 247.59860583969 397.14440963539
"4047" 809.2 290.586383838218 458.334327471073 263.535499605908 422.994800765403
"4048" 809.4 311.998101548878 478.999797955211 281.802666319692 450.837387196862
"4049" 809.6 332.059987607227 500.312541229865 300.385477265559 471.318494173217
"4050" 809.8 354.426253396937 519.554078023178 321.641446267176 491.064590409133
"4051" 810 376.617889708428 537.798787598004 344.847216801216 510.041312010031
"4052" 810.2 400.932643383725 552.885213629012 364.273405692465 531.650423673616
"4053" 810.4 425.887251744933 568.312169969623 390.168233590733 547.349253657728
"4054" 810.6 448.786698386282 577.707747197276 412.126600202976 561.733225876396
"4055" 810.8 477.124444044717 577.404404565735 432.989488561475 573.914895359241
"4056" 811 503.219231211233 573.118219787083 463.92618751552 579.350665589537
"4057" 811.2 530.535500924526 567.236604478096 489.776358360836 575.844152090224
"4058" 811.4 556.775672290454 567.700043958115 516.464327162055 570.598988721504
"4059" 811.6 581.462814653833 575.67520321057 543.26040823506 568.360339932718
"4060" 811.8 602.402396638359 591.131705326185 569.032252959046 573.866754377886
"4061" 812 623.923083564721 607.854094109692 590.87475105382 584.195812678348
"4062" 812.2 641.753379531018 625.718090384014 611.442426512707 601.710767590382
"4063" 812.4 649.960265513286 630.705365995449 621.677966445855 608.673864021691
"4064" 812.6 664.553246374122 624.280938577041 624.307780147838 610.120953723784
"4065" 812.8 681.789505233256 616.443497671243 637.656827860612 616.750786963637
"4066" 813 699.33016695763 604.463930020924 663.072846010926 617.444684791917
"4067" 813.2 717.821368178489 584.406934713533 686.797739761542 609.945607055746
"4068" 813.4 738.269415344721 569.166616560187 707.49201908804 595.336275986459
"4069" 813.6 761.039450632218 555.289666599344 726.026751855566 577.120205062807
"4070" 813.8 781.819732365295 547.050405225234 748.6310800306 564.11857285888
"4071" 814 791.144603041194 532.123279481646 761.315338767004 558.299236975262
"4072" 814.2 796.812900159423 515.419339966048 775.614372140889 546.713252088776
"4073" 814.4 808.259098825489 491.721299492053 787.890804298732 529.299245895022
"4074" 814.6 821.415174508498 471.983773101792 801.197933754869 505.515416588226
"4075" 814.8 838.664729264229 451.913958136733 814.498941192576 484.189841779574
"4076" 815 847.338100016275 435.349335452519 825.893120209414 468.262157781962
"4077" 815.2 843.047715533103 418.606179248495 833.392107633284 455.978454447245
"4078" 815.4 836.120124100176 393.795059713249 838.056181088634 435.499196218869
"4079" 815.6 831.320614038924 369.893720817037 835.919569543052 424.513189885091
"4080" 815.8 830.691339416241 349.747595813255 828.764726000586 398.872262233137
"4081" 816 832.604797202539 334.691223452825 822.153213936771 367.740694692598
"4082" 816.2 836.185692533257 310.433930262905 827.699411089017 347.864483561089
"4083" 816.4 844.330494809535 286.904841987261 833.014221365241 324.889556626947
"4084" 816.6 850.539467914939 263.625887020575 839.606992473777 300.486704071862
"4085" 816.8 847.0442510245 242.6192296271 844.389673639583 281.655297953567
"4086" 817 838.739910814297 220.207358619787 846.388006464455 257.712213147225
"4087" 817.2 827.164953523919 195.763890562873 841.704895251157 232.820514134174
"4088" 817.4 810.867036107214 173.44760857658 829.431236269362 209.707819546791
"4089" 817.6 796.884446808096 150.379609635652 817.942767475458 183.550071842738
"4090" 817.8 782.31728074341 130.522634821859 804.593383559766 164.420537596069
"4091" 818 762.329819267403 111.350564522344 790.782450796064 142.28141326892
"4092" 818.2 746.398458607057 92.5826639582419 775.579346519433 118.200877421159
"4093" 818.4 724.46292679245 78.0881644939293 756.981734418387 104.444586078397
"4094" 818.6 703.385766100512 62.9647079245589 737.221168208641 87.528742692732
"4095" 818.8 680.052650188415 49.1257956360064 717.412346082636 73.0998928573273
"4096" 819 656.669793386774 38.4925559226514 693.036971709393 57.6358709624328
"4097" 819.2 629.711118786158 32.4266268033577 669.209962035832 44.3799947229409
"4098" 819.4 604.987578408821 25.8322109429341 643.31254617865 35.1634652948458
"4099" 819.6 593.157850467137 25.7373861250532 630.976355018073 35.2515449884137
"4100" 819.8 566.569340783052 23.9364054032087 609.151989782535 31.4287166249562
"4101" 820 541.514959155919 22.9302532832505 580.910699226061 26.8469779945736
"4102" 820.2 514.394294200348 25.1264938496003 554.5839921515 24.0760168199657
"4103" 820.4 488.111407913923 29.4528794271915 527.222268806362 24.4767395548142
"4104" 820.6 460.396900708994 37.7264259733775 500.587936165654 27.1394019248638
"4105" 820.8 435.542753123481 44.6768381788078 474.514063843737 34.249970351646
"4106" 821 411.992250509365 55.1041380777807 448.69259265941 38.6845082464833
"4107" 821.2 389.703259908242 66.9655909154619 426.389791859247 51.1877014238268
"4108" 821.4 368.159508899632 82.0351778893881 400.573836052263 61.4749788259034
"4109" 821.6 351.122130953216 94.4508720544178 381.842718367942 72.5133707919572
"4110" 821.8 333.872279860205 108.479765944857 368.316630048625 84.146489943679
"4111" 822 317.247173339577 125.421948872903 347.87071889722 97.1452856716365
"4112" 822.2 301.177225505181 146.202119620638 331.039593875653 114.750891914628
"4113" 822.4 284.986595666744 165.307373300338 311.083335778385 134.003129073094
"4114" 822.6 273.666577512162 184.115281647722 296.544292881489 150.461109419508
"4115" 822.8 263.085505518118 209.027312266429 280.439749651856 171.957858870265
"4116" 823 255.516869511799 233.92362908239 269.605957247413 194.553050867224
"4117" 823.2 243.920486146848 258.754746239595 260.232367874429 219.854026934232
"4118" 823.4 235.646152420172 276.664341537121 251.848676354164 241.187685320143
"4119" 823.6 236.899084859505 293.316457738981 244.917709139437 255.006393344378
"4120" 823.8 245.071583933915 305.436868307867 240.681477726752 265.962813258739
"4121" 824 255.276136453213 323.37987533488 240.499188339135 283.191347185796
"4122" 824.2 266.329821276622 338.9426763548 245.362636151804 303.984195020895
"4123" 824.4 274.378942963135 350.842544477984 253.442634876776 319.588579216565
"4124" 824.6 280.789479965393 358.441017074353 259.024765610584 325.988036652189
"4125" 824.8 284.423075833177 369.107641998363 263.98368890002 333.548073519935
"4126" 825 291.604586416146 382.457139699342 272.312202683931 345.988199331572
"4127" 825.2 305.112073532307 393.269966856073 280.294774568957 361.396707226796
"4128" 825.4 321.513599241482 401.010418696233 290.323600073395 374.394007091515
"4129" 825.6 328.163329937325 410.792665408131 299.650923347048 383.379369121687
"4130" 825.8 325.566193453502 423.822893406752 308.42538884678 389.99688306594
"4131" 826 318.768752500212 438.067599931349 313.979069197506 399.525848509451
"4132" 826.2 306.324237710664 456.832557917717 316.678220034859 415.077463063471
"4133" 826.4 294.606700172266 473.223771506285 311.623073086141 434.741398775362
"4134" 826.6 284.13184516391 478.99144264313 306.680620526671 449.896346428767
"4135" 826.8 285.165833990536 481.341761848182 306.327686851104 451.854696947586
"4136" 827 294.040235177605 490.955349295069 299.312418930092 457.623732829226
"4137" 827.2 310.111732390689 496.604537028526 293.729128583598 465.532104599088
"4138" 827.4 331.132794984826 498.763576640419 297.255255361058 480.742389820697
"4139" 827.6 352.545266718148 502.722954336091 315.745166726743 495.7854217914
"4140" 827.8 376.518270491329 510.308087438761 338.752410019411 498.592921819412
"4141" 828 402.257765838853 514.851470842507 363.78119563174 507.539689346183
"4142" 828.2 426.143784242323 517.383178854864 386.241852395281 512.212709974829
"4143" 828.4 450.749658190116 520.118801849597 410.310081747409 514.55319487422
"4144" 828.6 473.827772584837 525.838203488674 433.744636385093 517.927389869507
"4145" 828.8 496.881393033265 534.317184171904 458.649332418268 523.132284387085
"4146" 829 521.714507223198 543.612920259006 481.908567276537 529.126603393586
"4147" 829.2 542.384401988869 555.735021387368 504.533618742119 538.192486801144
"4148" 829.4 556.460240205963 573.73759047452 528.752240746449 545.26702387188
"4149" 829.6 563.176996318953 598.686322488917 556.112401485043 558.215747209514
"4150" 829.8 570.205518160786 621.788264950325 572.099405013895 584.207825731994
"4151" 830 579.871325076469 641.549178487805 573.116476373343 606.152850643458
"4152" 830.2 593.020577602455 648.469781383896 572.433021618394 622.17399277705
"4153" 830.4 610.566591979815 638.924658472721 576.647615011836 629.026529023552
"4154" 830.6 630.103895205891 627.837759821086 593.164225203883 635.67422830024
"4155" 830.8 653.925413253057 612.480217681012 615.412285190758 630.73781358724
"4156" 831 675.290935391104 600.635963090941 640.292046735202 618.50930602319
"4157" 831.2 700.463878608069 587.422294247234 663.089102984909 607.360550476176
"4158" 831.4 725.811179425977 582.80682602715 689.307637350046 594.693443270613
"4159" 831.6 753.146402045925 578.560838102095 712.432548453961 586.258873003976
"4160" 831.8 768.441585216857 565.716988405879 733.294898119371 582.030786305191
"4161" 832 781.813368511984 542.380969246053 757.151175019857 572.336223516452
"4162" 832.2 786.544990660538 515.644485965698 774.969528770534 553.097303515328
"4163" 832.4 788.159794663555 486.203491929366 784.1791255069 526.698786478687
"4164" 832.6 786.178908927641 457.17737045249 785.785221034674 499.713022723285
"4165" 832.8 779.05299535363 431.876364742365 787.190910972775 470.203363721516
"4166" 833 766.288215165052 407.775174682652 782.870823302612 444.837937045276
"4167" 833.2 750.786915165424 383.739466266391 770.736205160181 418.451991643878
"4168" 833.4 733.457723584125 359.772974522407 755.195352859571 392.806598642264
"4169" 833.6 716.998733829219 335.129332819573 740.315209936997 369.064637763612
"4170" 833.8 702.888194090377 311.627662642068 724.754141334776 346.950122880351
"4171" 834 690.723814026333 289.989741569425 711.120358307867 323.826010855362
"4172" 834.2 676.752022118681 266.763972777696 697.233958177988 304.369346384213
"4173" 834.4 661.407107142518 251.345380521402 685.18565593266 281.152285632814
"4174" 834.6 639.247179266169 249.42779177433 673.37416447902 265.976382790174
"4175" 834.8 617.710652801012 255.558467970453 656.576749350999 256.935237739648
"4176" 835 597.685113468089 269.313771349772 634.357195427637 255.167224633793
"4177" 835.2 581.447010072669 289.51639662419 612.450161958193 263.697706999558
"4178" 835.4 569.498265487467 313.832430471126 592.652698611339 280.052399369525
"4179" 835.6 557.549214765987 338.973203941806 577.231321875458 303.508814005348
"4180" 835.8 544.453811177286 364.890992121064 563.79262546306 326.100826687451
"4181" 836 531.07148495605 389.135913106928 551.735761100659 350.900984068185
"4182" 836.2 515.117180333106 409.931679295629 540.50168613647 372.613078461108
"4183" 836.4 499.620804296426 429.873798126142 523.226313263323 395.411118468795
"4184" 836.6 480.529296261206 451.11476004736 509.583665946203 417.626478376224
"4185" 836.8 465.125056599134 473.182150436804 489.701417124411 440.082097738328
"4186" 837 445.959042100471 495.963535699717 471.724951618086 463.516890399557
"4187" 837.2 422.154788237359 513.971318160977 453.708393751619 486.436336330314
"4188" 837.4 398.107073676166 525.10805619908 433.83719771756 505.181655891669
"4189" 837.6 369.925402887568 535.754985279325 412.840437437974 516.745545429109
"4190" 837.8 346.172631397004 548.897688578544 383.978565092644 532.22121562868
"4191" 838 338.337991655378 551.423979580011 369.265288814743 535.985662594445
"4192" 838.2 337.439312122483 545.213126628956 371.408471233432 532.857085316341
"4193" 838.4 338.092260738398 544.556839082325 372.151448337727 532.508341716854
"4194" 838.6 339.92887183518 553.054704032552 369.492087045898 533.122781080728
"4195" 838.8 346.488010304643 566.183012365836 365.62395750147 534.158470238066
"4196" 839 355.05195580643 578.838595704098 358.76110189884 542.930654247793
"4197" 839.2 366.988757694526 585.261820470611 360.005726862034 550.35141845813
"4198" 839.4 381.359346054187 599.001449802532 364.902950252872 562.148240467178
"4199" 839.6 397.747281174515 605.716996448473 372.779499855303 576.954474726909
"4200" 839.8 416.284014088762 616.551934743402 385.564848896835 591.440314805231
"4201" 840 435.806833460285 631.585684206361 404.661380101595 605.196724988178
"4202" 840.2 454.733432001787 644.788982306764 422.401247049582 618.952508662387
"4203" 840.4 466.467683853306 648.223974004048 433.341945782978 628.401949300054
"4204" 840.6 469.167290170341 644.784621048867 434.299085555163 628.680211015881
"4205" 840.8 471.412447006696 642.671973986901 435.138118554674 628.193673922651
"4206" 841 478.441576093112 641.942206852991 441.609143884735 628.740305703441
"4207" 841.2 497.385221136893 645.997096404205 454.663573063679 634.470780937779
"4208" 841.4 518.637291338876 651.206581424773 478.709299360469 639.545570585327
"4209" 841.6 539.347326628804 659.894273406503 501.768328132491 644.98493345353
"4210" 841.8 555.091534245987 657.647657247874 516.721949404528 649.801423358878
"4211" 842 573.107549527386 650.251950861416 533.943387057197 655.25182813551
"4212" 842.2 596.989933693756 645.029273900966 559.296192165649 651.865509409473
"4213" 842.4 620.039929913849 644.100010994466 582.025942728203 647.606154527681
"4214" 842.6 639.178678223276 643.142395900271 601.277637837318 644.422086042984
"4215" 842.8 659.521975424827 634.411964120231 619.635886461067 642.347752732703
"4216" 843 681.131480067281 624.293113875913 642.806007229246 637.276003349566
"4217" 843.2 704.390794526286 609.606845345082 666.506223850743 629.47719667547
"4218" 843.4 728.1485419487 595.560339387486 693.258379125745 616.096683377658
"4219" 843.6 751.749670571353 582.543079059651 717.463916406967 602.276834842623
"4220" 843.8 767.67766925445 565.520571015688 737.263969537456 591.354912967135
"4221" 844 783.995077874872 543.01421452646 757.139289227231 575.316085432019
"4222" 844.2 804.295495112314 524.246176105458 776.225544824491 553.889956375416
"4223" 844.4 821.854124058249 504.420975052346 794.02291623265 532.366036332345
"4224" 844.6 826.634585760237 482.92421280046 808.003345311806 518.299354586194
"4225" 844.8 828.825280048852 454.107523931746 822.090074633452 496.689409292924
"4226" 845 831.558536807799 429.407740703634 828.100821392467 467.621203940639
"4227" 845.2 834.924037597968 400.871048924312 831.21110884415 440.688028980121
"4228" 845.4 844.386732621508 376.548351464701 835.890463059514 413.757023919635
"4229" 845.6 858.094553658365 355.878650632581 841.204860389708 390.321058873716
"4230" 845.8 859.303000589733 339.697642532793 845.499744118531 377.428034072788
"4231" 846 862.325863463978 314.683187583201 853.806103070354 354.951348554231
"4232" 846.2 861.537981933196 289.967343366715 859.577918176611 328.729119989629
"4233" 846.4 853.39239410102 264.534722293648 860.217103926282 306.328081967383
"4234" 846.6 844.124922164931 239.446482570107 855.585973989223 278.428201909612
"4235" 846.8 829.683526299333 214.566100115262 847.009793782427 252.796399340846
"4236" 847 812.809172078608 192.796693832507 836.186763924983 226.501363583103
"4237" 847.2 795.370252602847 171.128934794354 821.713247326326 202.391747369665
"4238" 847.4 784.69977857761 149.086171382164 805.852199702449 182.991790728365
"4239" 847.6 773.721179343067 127.022829598368 794.056208129853 162.007979007108
"4240" 847.8 760.993511478841 111.27517437195 783.126138083365 144.857915250199
"4241" 848 740.417646611438 97.5799302907811 771.245022995962 125.894073697809
"4242" 848.2 715.527603322236 85.3029073034261 752.507049258616 106.217746531908
"4243" 848.4 689.054503018958 75.8444253305282 728.3309941111 93.2055791519656
"4244" 848.6 664.347082151655 64.7298286379776 705.370768987588 80.7294429415875
"4245" 848.8 638.561992731495 53.2323764847315 677.309060067738 69.5796451326917
"4246" 849 615.300182357822 36.8179515466713 651.362344482117 58.930415603916
"4247" 849.2 591.453190958688 28.5282275533844 627.44530968571 46.9573013464645
"4248" 849.4 564.845828413088 23.2338964061436 605.167044000876 34.6739911863875
"4249" 849.6 537.831853366912 27.5753681894188 579.341062330567 26.6336381088355
"4250" 849.8 510.611227414596 29.7092893712619 551.08098934457 28.2790781843978
"4251" 850 486.526600606486 33.3659234648096 525.698700969249 27.9184909198957
"4252" 850.2 461.643512171118 40.5806126840515 503.003993583664 31.3301453823257
"4253" 850.4 436.607175627251 50.3457457628698 474.860942450256 37.4767211563292
"4254" 850.6 410.678155837439 61.2483588463736 449.230934715761 47.0917054825772
"4255" 850.8 382.814758839556 71.2918419139322 422.137090661998 55.2901274437368
"4256" 851 368.405357284441 84.855501040301 402.359791914148 66.6194839111839
"4257" 851.2 349.197703390584 103.379239994152 386.941972568669 76.2769068850768
"4258" 851.4 329.743769505604 120.845724626742 363.765341810113 95.3772813078072
"4259" 851.6 311.594968507621 139.970578006475 341.686395797753 111.845036335553
"4260" 851.8 292.061158239804 157.77839691755 320.409288997423 131.165141271459
"4261" 852 284.440870152059 178.943313897929 306.412043036588 142.891967523792
"4262" 852.2 275.819410932241 204.323314299606 290.947372669021 163.143771314835
"4263" 852.4 269.932313732069 231.255601199068 280.873445888179 190.289885789901
"4264" 852.6 264.453433696401 258.657866982137 273.596230962558 217.7536224898
"4265" 852.8 261.126525789573 286.158775439132 266.2969059839 245.843421569269
"4266" 853 253.807694884072 312.676817691932 263.917168499894 272.349896171589
"4267" 853.2 249.220109054898 342.600971634594 256.903820390569 299.955907881458
"4268" 853.4 248.505792196327 370.635206712275 251.82827686856 328.406709741817
"4269" 853.6 246.061537523982 396.759534066227 247.679811019066 357.18450794302
"4270" 853.8 251.938733091778 420.898205430243 247.900161999888 376.326009566783
"4271" 854 264.717298789586 441.489189877394 248.785124127341 403.631109137531
"4272" 854.2 289.364818090598 450.303881231754 257.047810931246 424.495958657492
"4273" 854.4 315.246904694171 460.464337899675 277.235205731312 445.610413515217
"4274" 854.6 336.533572121881 466.021739121268 301.416855921886 452.243504858164
"4275" 854.8 347.44794375171 473.245997443877 313.491385830295 457.52399046333
"4276" 855 354.117394010124 475.33407447239 319.279908871485 460.915201523642
"4277" 855.2 362.789814232786 478.786201596282 327.805006458657 463.21483649581
"4278" 855.4 374.592776246696 486.017614353605 340.202776951462 469.967964273191
"4279" 855.6 392.051910619 490.100950432484 353.428741787249 476.115334078971
"4280" 855.8 407.013340783654 486.880167142399 369.096583293226 483.818115085559
"4281" 856 419.533929920625 491.619864167675 382.482748936368 486.691101140472
"4282" 856.2 425.658850027143 509.084423712195 394.161894650352 487.972279395653
"4283" 856.4 424.603183637904 522.874437794823 400.60042690755 490.936798936553
"4284" 856.6 428.039675310715 526.366908765208 408.046316772456 497.279486381689
"4285" 856.8 435.015018282602 516.2119952934 407.972610863034 499.119069978277
"4286" 857 444.805406050474 502.863768277633 406.912997796263 497.415823699302
"4287" 857.2 452.022447045792 487.157821134175 414.427058766197 502.291984335692
"4288" 857.4 456.042100175141 471.972642295256 429.774274473201 496.614540350599
"4289" 857.6 459.424413223497 449.271488607018 439.906464753875 484.997775580937
"4290" 857.8 464.984686284297 432.55580990393 449.222929978569 469.842455602786
"4291" 858 473.370888962185 417.332789758487 454.91073519683 456.337633100385
"4292" 858.2 482.532837057585 402.307223554855 463.259879728417 437.094296931537
"4293" 858.4 496.813946329662 385.459007581078 473.739398333922 420.638748209935
"4294" 858.6 511.49089017613 373.589017268408 484.692950106731 402.441550941902
"4295" 858.8 532.597536021353 363.690415242164 497.010990711553 385.520838923979
"4296" 859 552.607759893258 357.488449316943 516.059153996145 373.384554649149
"4297" 859.2 576.049935689567 356.585276494077 536.224125400315 364.766450262085
"4298" 859.4 596.106140714234 361.21127112024 558.455181107287 356.202847752822
"4299" 859.6 615.034730445613 372.554243625414 576.499907426395 358.186934599149
"4300" 859.8 621.112048562556 384.137930011068 591.3211401633 361.349813829866
"4301" 860 633.475048518348 401.69740343498 604.869164839502 368.500602273695
"4302" 860.2 645.885636877978 415.399610791919 619.674833477684 385.066554889504
"4303" 860.4 666.71269218642 424.103251711748 631.879876791702 400.080485887816
"4304" 860.6 685.756365228947 421.078636569326 647.90695048705 413.79061651316
"4305" 860.8 700.673377145625 408.040359128256 662.525578373281 418.84755831293
"4306" 861 717.292485642189 390.387494953293 683.746151525121 416.669699546816
"4307" 861.2 733.349933443977 370.111267193534 701.7492862352 397.128438569962
"4308" 861.4 751.007605421147 350.291493722994 725.479121825451 378.968151555564
"4309" 861.6 767.427690746454 328.170997114283 744.52919352737 359.457446703473
"4310" 861.8 778.657925551994 306.905906947573 758.310844891191 339.758088752152
"4311" 862 795.440655776789 298.457478562419 768.820206647265 325.566713073755
"4312" 862.2 815.293735115391 305.641043293003 778.500147248737 315.353878792973
"4313" 862.4 829.500111766104 318.804909718752 794.619870188279 311.259537927802
"4314" 862.6 837.532332397751 335.004863103332 808.396764952117 313.873370828485
"4315" 862.8 841.320459097321 351.331824781653 822.329728235388 321.03605941531
"4316" 863 839.465073828334 357.055035466613 825.457138905898 325.724877422923
"4317" 863.2 841.807103406694 352.132958105573 823.468284445382 326.22945684842
"4318" 863.4 848.376749154904 343.289090199188 824.438614134187 327.494030510587
"4319" 863.6 855.897888395099 330.668353850374 824.505863696194 329.881757254907
"4320" 863.8 854.33133920581 316.741292010594 827.509444612329 329.957731903213
"4321" 864 851.288670472746 296.973870374943 833.294300603777 329.540669045272
"4322" 864.2 849.889831331076 276.01623746978 841.929551313838 312.683960854324
"4323" 864.4 849.223525834308 252.011714739367 845.573013423928 291.535259853888
"4324" 864.6 840.472223081686 231.263033471415 846.467046622918 269.631058110928
"4325" 864.8 824.619541437363 212.806119383202 841.96320742169 250.063303655143
"4326" 865 811.119716894318 193.616691403827 833.092403159333 233.924997524767
"4327" 865.2 799.737649419764 172.380441433845 821.084818861536 210.588642278375
"4328" 865.4 791.764745476442 151.994582438736 808.726557913383 184.5546815632
"4329" 865.6 787.531869162849 133.163709169305 799.71234284044 167.667989173253
"4330" 865.8 780.799727566338 130.267533457923 797.493630099555 165.504626060405
"4331" 866 765.954798167327 118.600950164709 789.226403097928 151.823541667878
"4332" 866.2 753.20378693907 100.803333664002 775.399893634231 132.279301483305
"4333" 866.4 738.36069460237 84.3372034444427 763.102542858021 117.048701632662
"4334" 866.6 715.150654555595 69.8110844025292 745.983398141663 98.1760035164962
"4335" 866.8 696.003670617904 55.8059712415298 729.024937072182 80.9963465364922
"4336" 867 671.032991586623 45.4184964698025 707.253912630737 66.9129779005943
"4337" 867.2 646.776212562618 33.8437789023391 685.04520684443 52.4997244943864
"4338" 867.4 617.940602635131 28.5240596354155 658.817338604455 40.4876217307947
"4339" 867.6 592.893077333279 22.4804767637669 631.200653648479 32.3884259668326
"4340" 867.8 568.189068118733 19.4179724921816 607.087429463284 26.4716867249981
"4341" 868 553.749135995268 27.5388581509578 593.368938625045 24.1217199429698
"4342" 868.2 533.887708373451 34.3276427761014 574.515262244881 24.1858970629766
"4343" 868.4 511.16387341617 33.8152235320385 551.08241296612 33.0680271690494
"4344" 868.6 495.370470942918 30.0583470710127 531.858197849255 36.3557171898739
"4345" 868.8 486.247138898927 35.2041184727847 527.236412441345 36.6124785675726
"4346" 869 461.298431797213 43.508963068596 503.850710407739 38.8543845433307
"4347" 869.2 442.277839797176 46.8848803165185 479.730252392422 45.0933826640296
"4348" 869.4 421.398997462865 59.2337668409533 459.349135759104 45.1416430702139
"4349" 869.6 402.772895441797 73.5661660081173 438.728731400167 53.8874309522997
"4350" 869.8 384.139357964072 91.2227226326281 413.712567828391 67.039469085711
"4351" 870 367.137557840908 114.717226826102 392.2664094474 84.0664736235354
"4352" 870.2 360.313234750194 131.731521297911 379.181383184527 97.7540374496298
"4353" 870.4 356.957244062084 143.832664502898 373.982454171053 108.402347478883
"4354" 870.6 354.878423371632 153.77620755385 370.168754590325 117.705211031213
"4355" 870.8 346.747086240062 166.380223276232 363.580117546911 131.465642721528
"4356" 871 334.470401775471 176.074563354397 357.817019367725 145.889841480027
"4357" 871.2 322.946669912075 180.35246078993 351.418149644567 153.508121344138
"4358" 871.4 311.302408403945 194.531664865037 341.373853860872 164.628108784137
"4359" 871.6 311.823164834421 210.267563808897 327.694072828815 175.754832294464
"4360" 871.8 315.309648626746 233.8002448433 321.268728673347 190.297711892095
"4361" 872 320.370809880451 251.200185890738 316.937519710473 212.488719286054
"4362" 872.2 333.644497204562 266.462423447441 319.155555443347 228.162116217427
"4363" 872.4 344.618534142514 286.07320193666 326.861252250689 248.746669006688
"4364" 872.6 355.751164085492 304.222274913495 336.872782941571 268.570924130337
"4365" 872.8 365.520398232239 326.121324332907 346.776389031602 289.922556809925
"4366" 873 376.548259754302 344.000449035207 355.544145451896 307.882304599944
"4367" 873.2 392.96939247645 360.826122675707 368.396319107951 327.040215230117
"4368" 873.4 399.931377474506 374.601676562703 376.589464891532 340.489838009885
"4369" 873.6 389.772950879798 387.889461066371 384.511126926611 349.30090604242
"4370" 873.8 383.868229058658 391.116100413981 387.98477604619 356.109053285778
"4371" 874 380.139449291628 389.787203554572 387.288467494971 354.340083236713
"4372" 874.2 369.330930460299 390.273886168694 387.148712460503 357.687616734739
"4373" 874.4 361.196959330199 391.215532735155 384.937723753417 363.684328176243
"4374" 874.6 343.689890990008 391.407011094915 375.462169619847 369.790294091032
"4375" 874.8 322.393445155085 397.738843253862 361.371815338951 378.68921479701
"4376" 875 297.959325515252 406.955645333916 338.192563727757 385.252094150226
"4377" 875.2 281.84056970865 407.835394301664 317.460036914947 400.081847335708
"4378" 875.4 274.40006016666 411.261456203022 310.636452846458 405.259618575371
"4379" 875.6 277.297228079226 425.435767788006 305.170061085353 404.725609518589
"4380" 875.8 287.115054283673 440.441597891315 299.191531053665 406.911126532834
"4381" 876 302.26252315455 460.076078346708 291.207274010636 421.596951989839
"4382" 876.2 318.713057479435 481.046866353972 296.619994787969 444.890185902661
"4383" 876.4 338.26506581319 496.697463006127 309.226329794502 466.414209934682
"4384" 876.6 357.64076465063 517.587666655727 328.906163625777 486.42057552445
"4385" 876.8 372.789665453586 539.599164795752 344.951406498716 505.660944001435
"4386" 877 383.820314165762 561.905657659247 363.309057316712 525.553914329413
"4387" 877.2 393.812069703852 585.899105328575 377.843909573452 547.176411389497
"4388" 877.4 410.929593263935 606.363940977322 388.610346719538 575.351464663838
"4389" 877.6 430.703529212847 605.21187774457 395.943736621197 589.367148638536
"4390" 877.8 450.575530727907 593.93991705132 409.427260158614 597.323304231228
"4391" 878 473.623337313497 576.094135447641 434.090462061338 597.691538462811
"4392" 878.2 494.307793250034 559.233957600371 461.757989460145 585.000788176718
"4393" 878.4 509.929431986586 542.443559886936 479.714735140479 569.539449098183
"4394" 878.6 524.782875459116 521.607394094634 498.216996042264 553.524055311629
"4395" 878.8 538.882655790032 500.235118770243 514.228013106271 533.085312228459
"4396" 879 558.866641379401 482.804799658551 530.606194615979 512.803938272321
"4397" 879.2 579.752979133463 468.678855406915 544.930041682688 493.133848479129
"4398" 879.4 599.502614337788 451.218719875961 563.150138465641 478.961581748754
"4399" 879.6 621.559447063573 436.284918848476 586.896561796202 465.306450702534
"4400" 879.8 642.124944732809 424.165152707375 609.499890540214 442.745707236452
"4401" 880 664.236040027971 413.627980856454 629.025176236748 429.482233158654
"4402" 880.2 690.711933308729 404.203938272882 654.387713720623 418.333118946543
"4403" 880.4 717.487925141034 389.61146712706 678.834064951824 408.77865752322
"4404" 880.6 741.334836702509 372.959391154733 706.955642079616 396.086206346341
"4405" 880.8 762.958838113043 353.442025273003 734.917279283464 379.232654068203
"4406" 881 774.621724366283 330.544335676316 753.671544168682 362.234415700527
"4407" 881.2 777.859607252323 302.219151308324 771.128784761243 343.739784777057
"4408" 881.4 772.208668502718 280.155209419056 774.776651472283 319.765228010521
"4409" 881.6 760.917687818131 253.207215980636 779.833582134996 291.517426783097
"4410" 881.8 753.728166054269 226.155616748833 767.565241389093 265.410060537486
"4411" 882 747.72442735663 195.440770199304 754.082050349726 235.69152772712
"4412" 882.2 744.516592515607 166.676213848209 750.106978718705 206.415541166224
"4413" 882.4 749.506775235692 138.553786732386 744.843382336915 177.721136880765
"4414" 882.6 751.558814735753 109.322081274179 746.052054543708 149.20589684692
"4415" 882.8 737.251195307863 96.9501038479808 748.397958326852 135.034805415489
"4416" 883 718.745523608692 78.3912346039058 744.615143662755 112.505417277137
"4417" 883.2 705.743594425069 66.6488123118836 729.805611543048 98.5144974227237
"4418" 883.4 685.67051846662 53.838925301212 715.06627374105 82.6157958764279
"4419" 883.6 668.441306207468 45.4340946023842 699.347207845062 68.5787026763166
"4420" 883.8 645.299851701945 36.0856366253342 682.806292847108 55.5634323521063
"4421" 884 619.732983895512 29.0427295666888 657.467253067364 44.5917179374769
"4422" 884.2 593.929190086307 25.7130473656524 635.292102531066 35.6282413726392
"4423" 884.4 566.472625191152 25.178989455031 605.205688647461 28.0753619972414
"4424" 884.6 540.458710941938 24.5226028649411 579.908331828685 27.9931470990664
"4425" 884.8 510.332830778383 29.2431812840895 551.92257838707 25.7892925710543
"4426" 885 480.572298906527 35.9691134233771 521.931646036035 29.5596412947241
"4427" 885.2 454.648482643492 41.3210246100059 495.301320563611 31.5831635185587
"4428" 885.4 432.714994004116 50.6194309454406 471.867260903514 38.344511223209
"4429" 885.6 406.967860003045 60.0633168181332 447.319218355556 44.4350165269197
"4430" 885.8 391.086857482196 71.5704153032746 426.603186863116 53.2444806059442
"4431" 886 372.437839158447 88.6388349427819 404.889081138197 64.9695664290914
"4432" 886.2 357.196782698715 105.948803659347 385.517715276696 74.680485793816
"4433" 886.4 346.739001200468 119.957712679142 369.936119805072 90.5710733032994
"4434" 886.6 338.823246527978 130.849526780887 365.073771689108 101.60989523012
"4435" 886.8 329.663950280656 142.56936670039 358.073748600554 113.847781129216
"4436" 887 312.626020423569 151.342427306619 344.534295540033 128.567616122068
"4437" 887.2 297.753275823274 155.967894205426 332.778877102424 139.20064557248
"4438" 887.4 299.627033897955 165.489066992215 329.080239231288 141.36751350016
"4439" 887.6 308.143091536654 184.467066911783 320.939334798804 144.667174254372
"4440" 887.8 319.61118483248 196.575704692523 308.706936096012 162.524371693494
"4441" 888 332.944214772779 201.188274566285 304.276309100089 189.518019384223
"4442" 888.2 345.589673913043 210.290760869565 296.498583569405 213.807365439094
"4443" 888.4 354.137837837838 216.810810810811 284.618911174785 221.171919770774
"4444" 888.6 362.295629820051 219.874035989717 292.562300319489 229.23642172524
"4445" 888.8 362.834645669291 219.346456692913 309.304843304843 232.780626780627
"4446" 889 365.27135678392 219.902010050251 326.955922865014 232.911845730028
"4447" 889.2 368.089385474854 224.326815642448 345.786301369884 240.432876712328
"4448" 889.4 365.914965986395 227.404761904762 349.703470031546 253.293375394322
"4449" 889.6 364.659701492686 232.256716418255 335.839762611782 261.652818990089
"4450" 889.8 361.840978593272 237.617737003058 328.994186046512 268.104651162791
"4451" 890 361.019169329073 237.833865814696 327.729411764706 280.288235294118
"4452" 890.2 360.327380952381 237.041666666667 320.24649859944 290.06162464986
"4453" 890.4 358.926035632628 237.360946414668 312.748634637205 291.795081238778
"4454" 890.6 358.690909090966 236.321212121086 314.755555555854 291.724999999674
"4455" 890.8 358.954819277109 235.903614457831 323.76393442623 294.475409836066
"4456" 891 360.266871165644 235.622699386503 336.337386018237 294.537993920973
"4457" 891.2 364.343949044586 237.977707006369 353.553977272727 293.690340909091
"4458" 891.4 367.988405797102 238.113043478261 373.30383480826 305.911504424779
"4459" 891.6 370.734417344173 238.346883468835 385.484507042254 320.614084507042
"4460" 891.8 375.316384180791 240.149717514124 407.605797101449 338.440579710145
"4461" 892 379.158045977012 240.764367816092 426.398255813953 349.104651162791
"4462" 892.2 382.362606232295 242.113314447592 434.064971751412 361.161016949153
"4463" 892.4 380.774928774929 240.786324786325 438.46875 375.082386363636
"4464" 892.6 378.641666666667 238.622222222222 449.791411042945 387.78527607362
"4465" 892.8 380.725947521866 239.833819241982 464.041176470588 399.735294117647
"4466" 893 381.215976331361 240.301775147929 487.596541786743 409.887608069164
"4467" 893.2 381.755162241888 240.749262536873 503.002857142857 428.9
"4468" 893.4 382.159159159159 241.312312312312 508.939828080229 455.312320916905
"4469" 893.6 382.216617210683 241.275964391691 505.730659025788 484.392550143267
"4470" 893.8 382.199386503068 241.220858895706 490.772594752187 510.104956268222
"4471" 894 382.6875 241.5 472.862857142857 537.108571428571
"4472" 894.2 382.622641509434 241.566037735849 453.667701863354 562.605590062112
"4473" 894.4 382.560126582279 241.54746835443 435.920245398773 582.346625766871
"4474" 894.6 382.415094339623 241.349056603774 416.718562874251 585.440119760479
"4475" 894.8 382.740853658537 241.579268292683 400.82905982906 593.054131054131
"4476" 895 382.689969604863 241.492401215805 394.763848396501 598.002915451895
"4477" 895.2 382.913043478261 241.810559006211 396.905604719764 599.448377581121
"4478" 895.4 382.975 241.8375 400.417417417417 599.462462462462
"4479" 895.6 382.707462686567 241.394029850746 404.396341463415 600.448170731707
"4480" 895.8 382.528528528529 240.957957957958 406.422155688623 598.092814371258
"4481" 896 382.745508982036 241.290419161677 405.913043478261 597.130434782609
"4482" 896.2 382.736070381232 241.00293255132 406.407854984894 593.833836858006
"4483" 896.4 382.78386167147 240.899135446686 402.06432748538 591.374269005848
"4484" 896.6 383.053097345133 241.17994100295 402.875354107649 588.518413597734
"4485" 896.8 382.871641791045 241.038805970149 406.100286532951 585.610315186246
"4486" 897 382.603498542274 240.498542274052 406.144736842105 580.256578947368
"4487" 897.2 382.782738095238 240.642857142857 403.781065088757 578.760355029586
"4488" 897.4 382.861861861862 240.717717717718 406.547112462006 576.844984802432
"4489" 897.6 382.934328358209 240.892537313433 409.39755351682 575.033639143731
"4490" 897.8 382.994065281899 240.908011869436 412.442815249267 570.217008797654
"4491" 898 382.851063829787 240.729483282675 414.92987804878 565.969512195122
"4492" 898.2 382.907975460123 240.634969325153 419.872023809524 559.5
"4493" 898.4 382.951515151515 240.515151515151 428.316384180791 554.118644067797
"4494" 898.6 382.993957703928 240.531722054381 444.044568245125 550.676880222841
"4495" 898.8 383.194690265487 240.197640117994 469.252906976744 545.898255813953
"4496" 899 383.670623145401 239.884272997033 485.474285714286 534.697142857143
"4497" 899.2 384.765395894428 238.91788856305 489.124629080119 515.830860534125
"4498" 899.4 386.728915662651 238.075301204819 492.848942598187 492.969788519638
"4499" 899.6 386.944591029024 237.005277044855 499.557575757576 476.09696969697
"4500" 899.8 387.802739726027 235.958904109589 498.027108433735 466.123493975904
"4501" 900 389.131443298969 234.963917525773 491.918604651163 454.401162790698
"4502" 900.2 391.065395095368 233.700272479564 478.619834710744 439.911845730028
"4503" 900.4 393.745257452575 233.024390243902 471.781869688385 420.728045325779
"4504" 900.6 395.548812664908 231.46437994723 470.731117824773 398.737160120846
"4505" 900.8 395.501319261214 232.174142480211 459.466472303207 374.501457725947
"4506" 901 397.775725593668 232.477572559367 437.611859838275 357.407008086253
"4507" 901.2 400.923076923077 232.135278514589 415.439306358381 342.988439306358
"4508" 901.4 405.277202072539 232.588082901554 391.885793871866 320.818941504178
"4509" 901.6 408.849726775956 234.562841530055 365.264204545455 301.142045454545
"4510" 901.8 410.356164383562 236.260273972603 342.113432835821 281.838805970149
"4511" 902 413.961240310078 235.457364341085 339.594155844156 261.064935064935
"4512" 902.2 417.686438966707 234.710192190111 355.697923315818 247.706615770831
"4513" 902.4 420.226924766061 234.060023863098 379.405851313357 239.811324550626
"4514" 902.6 430.048324783852 235.693271663486 388.685750700348 240.742891333814
"4515" 902.8 438.304707980092 241.466115604796 400.495774111993 241.827773420034
"4516" 903 449.512048195574 249.836465604992 411.143198060241 238.783159624891
"4517" 903.2 464.791257821424 259.329939219818 427.288924012494 241.656768724686
"4518" 903.4 482.687898115566 268.98746081986 445.905241353143 250.045940312186
"4519" 903.6 500.02871077534 277.179088240297 463.585096449888 260.700630835311
"4520" 903.8 520.961689778009 278.145230914032 482.230557496482 267.547990018878
"4521" 904 537.118961192748 268.179762411097 498.812154489969 275.207158053273
"4522" 904.2 546.131337185477 252.013629137015 518.181661490746 276.042303295383
"4523" 904.4 550.475471868902 228.081414473343 532.735392364232 263.895812872123
"4524" 904.6 554.871911349005 202.477405826051 545.485509983984 242.626521456695
"4525" 904.8 560.388394607073 176.82034483176 551.17706122167 217.673364514631
"4526" 905 565.948754230253 151.381697782411 558.406376945345 192.352413741399
"4527" 905.2 574.30438844076 127.693478115654 563.191130939771 167.041417716658
"4528" 905.4 589.251384472966 107.228519907668 570.196321826712 142.714363601165
"4529" 905.6 608.480724362716 89.7068133456867 581.921384085767 119.144432511508
"4530" 905.8 631.660898267828 78.0516265640332 598.931134917762 100.602129276276
"4531" 906 656.629655073109 75.2381409468818 617.985797628565 85.6135656794919
"4532" 906.2 678.462134752786 71.746692191666 637.732250599536 77.6512853198863
"4533" 906.4 695.789096598952 67.2359524033726 656.402845298223 77.7551096248869
"4534" 906.6 699.328001967169 73.805030817284 661.068174168201 75.9093494014219
"4535" 906.8 705.215292595272 86.324377920462 669.598501988819 77.0636107299092
"4536" 907 718.7609282219 102.044984020199 683.241297389475 80.3708799081201
"4537" 907.2 735.314745512098 119.87029036032 703.95701137771 94.3424115982923
"4538" 907.4 753.137308719073 138.838711581287 723.834997805955 109.768335809929
"4539" 907.6 773.888203587662 153.264184756633 740.725690976794 125.716426416203
"4540" 907.8 791.947420531111 166.626342911225 760.127378884113 141.776532039882
"4541" 908 813.378086723843 183.581612183093 780.542390861794 155.795836631104
"4542" 908.2 831.150750368848 204.233659251572 801.394253620275 175.619683466465
"4543" 908.4 833.867303673828 222.543474383586 816.162011564377 190.154424688428
"4544" 908.6 826.80336902654 240.96744971579 823.436089933376 203.150402668916
"4545" 908.8 814.881707241666 264.232527771263 825.323900892244 225.575815427467
"4546" 909 803.189042603224 287.564831267604 818.06710273126 249.6694651363
"4547" 909.2 790.748028894874 308.471186606957 808.272722330048 271.973863809363
"4548" 909.4 779.834123156458 330.241131687835 798.400632743312 295.063974859061
"4549" 909.6 769.79077084356 350.732946533114 786.774627152485 315.446097801938
"4550" 909.8 762.600694306657 373.011711779887 775.754283737867 335.757976852
"4551" 910 752.987312685813 398.46279454223 767.555354852265 358.806234530346
"4552" 910.2 742.124287695421 423.006335939069 756.676550057289 383.814787252075
"4553" 910.4 730.19949860767 449.553894713893 745.991113832275 411.551242935821
"4554" 910.6 713.618502488109 468.997066544803 735.571589933732 435.412835059277
"4555" 910.8 699.217341858718 490.674814323355 722.634431978241 456.962864860812
"4556" 911 690.214586778296 514.916883125132 708.521245150299 480.017966272707
"4557" 911.2 691.92104175913 537.986558853504 695.194770467701 499.359200194979
"4558" 911.4 701.763492294979 554.639524600958 694.238406470029 518.611808204291
"4559" 911.6 712.720872914361 566.247565996888 696.380870141728 531.854363100046
"4560" 911.8 714.607545756364 577.226586688147 701.595876717192 542.655385409399
"4561" 912 698.0984372886 585.02091263036 705.477654175775 547.285105081224
"4562" 912.2 676.332512673465 590.440923316163 703.575834311857 564.935679048713
"4563" 912.4 652.411666021904 595.497160851778 687.823757432465 577.750707191427
"4564" 912.6 623.648399879776 600.218865994645 662.950514661278 589.233810530001
"4565" 912.8 595.019909136814 602.511005505679 634.544284705392 598.712933505062
"4566" 913 568.297919081008 604.568697136551 606.532647187042 600.065234062685
"4567" 913.2 540.787334635162 607.411534693116 580.256544057421 603.342248960597
"4568" 913.4 511.286234039095 615.167255889025 550.818454172498 607.286939465086
"4569" 913.6 481.31865106026 622.924431314995 520.978967212071 612.447545642109
"4570" 913.8 458.178568884699 625.559563247883 495.262930703039 618.915103768661
"4571" 914 444.253762571523 612.748269606824 478.236079648142 622.195609027536
"4572" 914.2 439.849739612887 591.177515125087 463.594432978302 617.97619495546
"4573" 914.4 435.339102640819 563.953225190877 449.861964052656 601.954601774506
"4574" 914.6 438.184849716837 540.166109780139 444.078489355604 582.690289667172
"4575" 914.8 444.879313783576 519.163172271293 441.105243729213 558.477149456972
"4576" 915 458.031412272373 496.207595924948 443.542027734705 534.821788892778
"4577" 915.2 472.049166152811 472.591869036743 452.916786496009 509.643634343334
"4578" 915.4 488.642136325232 456.903593614227 463.017801803126 488.072511342272
"4579" 915.6 508.939322878174 442.933489997224 478.94006720153 470.69437032147
"4580" 915.8 526.922645401868 423.456983242538 497.90837928233 452.55393536846
"4581" 916 544.979382327484 400.867653769579 518.266287945235 433.582690627699
"4582" 916.2 561.01995080491 378.70929787491 532.786978824425 414.761511746968
"4583" 916.4 576.110970980437 358.689734850596 548.336531379222 397.676915787618
"4584" 916.6 581.651350329579 339.346728894805 568.877228131063 378.251708831616
"4585" 916.8 582.750064211889 312.88715275084 580.302926592718 352.053683331402
"4586" 917 580.292966808038 282.118605045122 583.924721127507 324.227532485201
"4587" 917.2 578.933993978306 251.544652106429 584.47728196414 292.177668379187
"4588" 917.4 573.911285151737 223.281231067739 579.489111557868 263.206976568462
"4589" 917.6 568.520443583582 195.379271468122 577.931217913475 234.027177678968
"4590" 917.8 568.980346583418 166.612825951939 572.892976639327 207.003365331679
"4591" 918 582.325553099414 143.537323071712 568.651523212301 179.781028071249
"4592" 918.2 603.106727833882 123.360244925895 578.723333594872 154.781044210395
"4593" 918.4 622.69886863047 107.564882627567 594.03376363241 134.139501430849
"4594" 918.6 640.969343137094 109.090284450328 605.874162127507 121.279630472827
"4595" 918.8 653.174756374312 123.036034552075 617.888979880593 116.343990834693
"4596" 919 672.967273168802 139.991327600083 627.722643531202 119.004164001747
"4597" 919.2 688.826777530791 155.240488051822 650.987817283767 122.233879954785
"4598" 919.4 695.719952711213 165.013033184348 666.928067504805 142.39187402494
"4599" 919.6 701.158800112533 178.229064454831 673.985473492586 154.018189256054
"4600" 919.8 712.300881121639 198.775358678 688.064134847443 167.690981311991
"4601" 920 722.20354930983 223.738257739659 703.541157744473 186.723720759484
"4602" 920.2 734.46968994308 250.508511590838 717.347494702238 214.207109020269
"4603" 920.4 749.382654242702 274.949270523665 727.925236772812 240.070906865361
"4604" 920.6 762.123236522251 303.322124824096 744.819214880057 265.860376324984
"4605" 920.8 772.487563065876 332.710646615817 757.453046935753 294.221721904266
"4606" 921 785.29018387762 361.473467459602 769.649098054473 324.140469257396
"4607" 921.2 794.490446464531 392.421127024998 780.348174242236 353.501413133649
"4608" 921.4 793.736486532972 424.165774124616 790.035814190787 382.932971662117
"4609" 921.6 792.290962834624 454.740972136769 794.411795323762 413.702680248159
"4610" 921.8 791.750272952478 486.770979378947 792.766917632194 444.793384470779
"4611" 922 795.372765548835 517.586849515749 792.510840899874 477.203670859631
"4612" 922.2 789.933381590912 527.214775521067 794.264206619135 488.934370121268
"4613" 922.4 774.844396364422 540.601511406694 793.895468007578 505.765815374972
"4614" 922.6 760.602278762566 560.773308516788 782.784599247052 524.870236936534
"4615" 922.8 756.954279083201 572.801468858645 771.57436191177 541.323513139359
"4616" 923 761.298271169286 572.533036820855 770.170907049697 542.204429062197
"4617" 923.2 759.818306098896 569.203160121739 770.317932888779 541.152593209358
"4618" 923.4 762.15837965137 566.341372212065 770.563895997639 539.712631776633
"4619" 923.6 769.878621815881 563.374077913665 769.655275000395 539.528195288664
"4620" 923.8 772.466964919742 557.597346670926 770.311179836739 537.814773752201
"4621" 924 775.626543831677 554.084529543876 770.572145949376 533.439736705993
"4622" 924.2 782.247702387271 550.301808562317 769.49571632513 531.514457593411
"4623" 924.4 791.73916222134 542.243011416074 768.699367337129 527.97720984981
"4624" 924.6 796.548833676554 534.311444267847 769.544769686482 523.432151162043
"4625" 924.8 803.117862932715 527.750230539685 769.893261830871 523.416783393824
"4626" 925 802.610603257488 527.527366289982 769.58407931442 521.200806193299
"4627" 925.2 803.037757762668 528.182636305788 770.06517890079 520.20449073253
"4628" 925.4 800.771102820034 525.084544102744 769.728680678132 519.313447374472
"4629" 925.6 801.179521712542 525.358038093384 769.711084293684 518.122880975726
"4630" 925.8 798.256612113089 525.87726489419 768.972437063346 517.804026065029
"4631" 926 795.294350267417 526.341806206925 767.543264219451 516.17046057395
"4632" 926.2 793.489999721242 525.663561225219 767.532427223694 515.434803670755
"4633" 926.4 794.122404683878 517.347293602805 768.567803141765 513.810892081886
"4634" 926.6 799.579152198884 508.720199463472 769.696767045683 514.345821593377
"4635" 926.8 811.927836704405 499.065447858802 774.36223988874 513.394983328311
"4636" 927 817.251817211514 497.047006398396 780.216467154377 510.66237984743
"4637" 927.2 813.135904134852 498.660816434376 777.832849856674 511.858911746943
"4638" 927.4 812.307913628085 502.164170554571 777.381154139943 512.308049151069
"4639" 927.6 810.846448183051 505.678933068843 777.522986391065 511.76997467239
"4640" 927.8 808.154027672199 513.728664829429 778.368585878672 511.360261622404
"4641" 928 805.113779145117 520.994577282338 781.881858658411 510.70178851531
"4642" 928.2 799.337332347086 531.404146745759 783.26825908933 510.958435561337
"4643" 928.4 788.430695689329 540.884763125102 783.058731365445 511.815018901009
"4644" 928.6 775.001185276027 554.551592845655 784.883205186992 516.909904787498
"4645" 928.8 762.04657251574 569.79805515466 781.335096724504 529.973219327074
"4646" 929 754.255082091754 582.124329162058 773.744204849613 548.868141298253
"4647" 929.2 740.211448597891 595.350891650992 765.065112165066 562.962885665633
"4648" 929.4 730.665730717022 606.116119988465 754.345086879618 576.103553590233
"4649" 929.6 720.037952593575 611.491620714802 747.801671492731 584.268324675718
"4650" 929.8 704.879922360843 618.249236730001 738.822349960262 592.062501206533
"4651" 930 692.096311724635 623.37798411937 725.720576307124 603.160170521452
"4652" 930.2 675.258364982736 633.580167009504 712.68906771841 608.648802196058
"4653" 930.4 662.40508032023 633.212994487737 696.880698769637 618.500509069881
"4654" 930.6 644.714989555394 637.522315332729 679.886435894459 624.212505252706
"4655" 930.8 622.24506950275 645.957518369366 659.962145083339 630.693270392232
"4656" 931 600.301801048315 655.750913277537 637.326497202686 638.978741476515
"4657" 931.2 585.29668923908 652.697243379146 626.056951174491 643.780410640433
"4658" 931.4 573.923453203822 641.07806808104 610.055907485796 649.807080263077
"4659" 931.6 556.721470788854 628.082686679501 590.856861078071 646.064467154317
"4660" 931.8 539.303528416783 612.931257617281 573.254168942301 635.606717684086
"4661" 932 524.140350562342 594.648025197583 551.882034619836 622.405701384706
"4662" 932.2 505.852305973341 577.619636521146 535.224728372807 605.876184564739
"4663" 932.4 488.930907951432 562.679933735037 517.800143589423 589.167318080004
"4664" 932.6 476.776104308494 545.362371690604 502.605228636128 574.828326669977
"4665" 932.8 464.737463812232 524.380332591826 487.032812854092 557.13095682936
"4666" 933 458.70339687854 504.246228254271 473.759290236026 540.164978827041
"4667" 933.2 457.538709385584 483.457428948175 464.799301025553 520.642024953975
"4668" 933.4 461.163585798076 462.685961896932 459.646903931614 500.696067678844
"4669" 933.6 467.478271715063 440.878112495566 459.673886761908 481.685307991138
"4670" 933.8 472.71441265984 423.761447419303 464.978514854303 462.647904537332
"4671" 934 480.449552051521 401.681252323701 467.452911104603 441.984340270667
"4672" 934.2 477.240327591109 383.945198964205 473.088726313612 423.284354420784
"4673" 934.4 462.321853760198 365.353942221934 477.447660888713 401.626411687047
"4674" 934.6 441.176135939196 353.065580249117 470.130413828812 378.349851737202
"4675" 934.8 421.490952462033 341.657504969296 454.209278361398 363.213419849389
"4676" 935 406.651104855989 332.171812729555 438.40940429409 354.788192977591
"4677" 935.2 394.60734069026 324.348946850728 425.593269851594 347.229737211292
"4678" 935.4 376.445261669539 313.864709717086 409.181657746096 337.220420824006
"4679" 935.6 363.421790869339 297.396628676689 391.166371805255 325.172534207379
"4680" 935.8 363.775564736871 285.322347420755 382.995492427628 318.485416716405
"4681" 936 366.304690308629 274.590138963152 376.724270146441 311.635463093614
"4682" 936.2 370.332003417826 260.613913303266 370.465163916806 298.339839140175
"4683" 936.4 380.408691479682 248.757660928744 369.238572171649 286.45194742424
"4684" 936.6 391.294066612103 229.663260601561 373.728512145191 268.86851290667
"4685" 936.8 391.269081751755 209.552520432238 386.158192636936 249.425148870466
"4686" 937 378.604365756251 195.21658294817 388.774896525014 233.195999748651
"4687" 937.2 357.45533633891 178.439042887822 382.291173003654 209.745012521944
"4688" 937.4 336.910182987698 163.149147350464 370.35766057782 189.063270402891
"4689" 937.6 310.939310640945 155.039385886867 346.55504881683 173.743245432884
"4690" 937.8 303.102492933864 155.048577350964 337.842997589559 165.984152929754
"4691" 938 303.925930737414 159.10174329028 338.303032633453 166.847851791134
"4692" 938.2 305.607184413207 159.533959672672 339.039396774118 167.716420075275
"4693" 938.4 309.832756194286 152.349732751983 339.678215177147 168.757291007872
"4694" 938.6 317.42003060956 140.890866201174 339.200775070684 167.840140341021
"4695" 938.8 328.557024231509 127.138523125255 339.736380782362 166.468618816097
"4696" 939 337.343978456522 114.127361922499 334.423442237819 155.244357489227
"4697" 939.2 346.197472165885 101.319284408241 334.336985563371 138.503387880149
"4698" 939.4 357.792469300284 92.8244896133538 337.932878331282 125.769324535736
"4699" 939.6 375.53284719637 87.0232324671485 344.856364119975 114.331287478603
"4700" 939.8 396.872702594969 81.231005089696 361.315051801946 100.995184708936
"4701" 940 417.721793413249 81.8156973977876 379.639821857172 91.4728917922439
"4702" 940.2 439.19358045399 88.7059574045523 398.493641248437 86.5967972633894
"4703" 940.4 462.887228840729 89.224949918903 419.143652094326 87.0052359723206
"4704" 940.6 486.924053271814 85.8118917868847 444.660250161107 89.7425379140058
"4705" 940.8 511.547680563926 84.2598721057913 469.011951177408 89.261634197055
"4706" 941 526.124450453741 93.3050275237891 488.697350797167 86.2439463254181
"4707" 941.2 536.215933408232 110.352510696049 505.092360368548 88.3286579377364
"4708" 941.4 552.877269186735 132.819155052038 522.439367848258 99.746100708538
"4709" 941.6 564.571585176269 150.512061144157 539.697006677682 119.381136603297
"4710" 941.8 574.774270835404 174.795346121692 555.969962560523 138.359586059766
"4711" 942 586.699956813904 198.136238123731 568.645433418535 162.356400938759
"4712" 942.2 592.654088972698 225.710302170651 579.30135216465 185.862312594038
"4713" 942.4 594.141158914626 253.467243391396 589.610586212057 213.670935244978
"4714" 942.6 593.316625299451 283.034627945393 592.041837492928 238.604149154788
"4715" 942.8 597.866767693788 310.350243963725 596.733662459342 269.438554221421
"4716" 943 601.833143228473 338.983093524569 595.921488150971 295.654360603099
"4717" 943.2 608.744311569008 363.791019238504 598.237921144548 324.384948508252
"4718" 943.4 622.545764117566 388.240158198793 604.859764959906 351.896917597576
"4719" 943.6 643.806076381997 398.340624113975 611.999494995812 374.126895440688
"4720" 943.8 667.333166066634 402.501311572571 629.91386274865 389.074596170637
"4721" 944 697.729899782601 406.74568733628 656.339092242972 399.4658468549
"4722" 944.2 723.988843264085 399.348519181112 681.227361786042 404.397970231247
"4723" 944.4 748.011126980246 389.170479203707 711.233213719595 401.52990948807
"4724" 944.6 759.250419858784 389.777828716896 723.482191619385 396.665229996706
"4725" 944.8 759.503565261468 403.086725429704 725.018328084366 396.240862173644
"4726" 945 760.374322680954 416.835532657468 734.023630982804 395.352186321105
"4727" 945.2 753.780850767715 426.656487248944 739.07863505198 396.618421771523
"4728" 945.4 748.426000759345 430.36798601632 737.642393378503 397.408657693484
"4729" 945.6 738.183470012102 446.579640742447 738.731005522373 405.850661878542
"4730" 945.8 724.54185894635 456.052287657243 743.60631212603 423.286769294934
"4731" 946 712.605218271291 456.78036939242 750.515401369498 449.792225524765
"4732" 946.2 703.616901418334 456.938028166178 753.189189191488 462.780780785317
"4733" 946.4 699.700311241423 457.492116584575 764.721348430638 458.687303208046
"4734" 946.6 694.301104972377 456.102209944751 770.210365853659 445.265243902439
"4735" 946.8 687.339673913044 456.611413043478 767.744047619048 434.809523809524
"4736" 947 685.894736842105 457.210526315789 771.193452380952 431.967261904762
"4737" 947.2 685.170270270491 455.162162162111 769.664705882415 439.211764705882
"4738" 947.4 681.249322493225 450.951219512195 761.866242038217 446.735668789809
"4739" 947.6 680.114639012843 449.997132721121 748.302022394841 445.429529856776
"4740" 947.8 679.714107508224 449.961171143931 726.664946936723 446.34569524131
"4741" 948 671.21871456025 451.878570628917 711.610098328381 444.7341926176
"4742" 948.2 654.341973357191 456.366767687432 692.497790742548 447.97026244733
"4743" 948.4 630.30204851463 464.831774130441 667.799730221015 454.431988029698
"4744" 948.6 605.002564990997 473.000608153894 641.739850328816 461.05387404022
"4745" 948.8 579.630343784864 481.027086633607 617.141100429924 469.041410042723
"4746" 949 554.332113938529 488.628125494591 590.988241759415 475.764850650087
"4747" 949.2 528.590139871375 498.111072246494 565.745226911441 484.825186019182
"4748" 949.4 501.752626836102 506.590714095192 540.31168538767 493.37769022869
"4749" 949.6 469.605435294746 516.942065233128 508.718920492438 502.862549567567
"4750" 949.8 442.050849527981 520.191526854246 481.641469829143 511.327701243071
"4751" 950 411.245928513958 519.468092892934 451.275046659237 518.228949359373
"4752" 950.2 385.385548121508 516.041241662332 423.976649494507 519.522646327289
"4753" 950.4 353.715760317636 514.775280180145 396.384313859234 518.527363077734
"4754" 950.6 322.000048639654 518.90867064303 362.407051417945 514.706320912212
"4755" 950.8 310.278398438374 527.262871384011 342.830623213258 513.90708230993
"4756" 951 314.111195094458 526.661814497066 343.645887333654 513.304675303209
"4757" 951.2 312.973504832633 524.556905104522 345.186821508255 513.678851901354
"4758" 951.4 306.94463811272 514.592830022691 343.314257816048 513.792324964449
"4759" 951.6 299.6810443311 502.985469922333 336.13723088934 514.38056305719
"4760" 951.8 285.698057338107 496.44482276095 323.484916717454 510.327763784497
"4761" 952 280.344165499334 498.480300629248 318.026590678226 507.319670502281
"4762" 952.2 284.616882861537 502.301015104704 318.932561682818 506.139041859839
"4763" 952.4 288.789509283304 505.631003596827 319.368367142043 505.551444434184
"4764" 952.6 294.644163524547 511.49253076648 319.819775521028 505.657530703592
"4765" 952.8 300.612536793384 520.279061115239 321.717489374975 506.836623365112
"4766" 953 308.757295216583 529.666320455623 323.325568394437 506.261186590342
"4767" 953.2 318.015248762536 543.052394761595 321.769760114856 509.517946142984
"4768" 953.4 326.858803584857 553.772969683774 321.640455414157 516.963907301575
"4769" 953.6 341.920560922267 568.408308758302 325.036368635667 530.670416356702
"4770" 953.8 355.399059197572 583.083705557171 333.258711415503 547.620133802737
"4771" 954 372.117077354166 592.135339358167 344.521573267429 561.898157524421
"4772" 954.2 391.135862016087 600.588103083203 358.962990742655 574.499721984446
"4773" 954.4 412.210740380176 610.788319466849 378.011218196482 589.194920953831
"4774" 954.6 434.844288802106 622.255660793968 397.548981456408 600.142975294444
"4775" 954.8 455.210357564661 628.372121479946 417.711106178711 612.365069488994
"4776" 955 475.339995790658 632.534155864819 436.021855678216 620.362381843412
"4777" 955.2 493.012278399128 640.150778135322 455.105059203667 627.004323580252
"4778" 955.4 516.542427568718 645.188862874922 477.44103933804 632.378416633462
"4779" 955.6 538.603244409329 651.156969800474 498.721908184558 640.285912996079
"4780" 955.8 563.085933202111 648.922218837944 522.85867839398 645.76176769482
"4781" 956 586.12923526267 636.462471045232 550.397213266061 649.639956204868
"4782" 956.2 607.828356588266 618.593759342879 574.839634859456 639.735578366816
"4783" 956.4 624.803720672276 600.679529958107 597.389850827636 627.778528942677
"4784" 956.6 639.191340194791 582.09098493582 614.497675903976 611.443895370084
"4785" 956.8 647.773647362263 559.702331695217 628.285273393519 594.783349569126
"4786" 957 658.31398606099 537.011201281534 640.587730706341 574.879209397448
"4787" 957.2 661.271945569197 515.928285037127 651.072855013633 554.284659738078
"4788" 957.4 657.597024663071 494.037186268719 656.16920471191 534.808377467727
"4789" 957.6 657.829982869392 471.311775523127 662.541644391044 513.222569740028
"4790" 957.8 656.830003317166 450.991063809797 658.328901781706 490.489501233217
"4791" 958 646.248334926615 434.198735200155 657.555336219434 470.882455585125
"4792" 958.2 636.650261082197 418.872152804075 653.257631451917 453.927403230126
"4793" 958.4 632.327292156296 399.220909602062 646.95027473744 437.027804451862
"4794" 958.6 630.303959866149 377.573145454323 637.000089398685 416.659490367966
"4795" 958.8 635.202242169635 359.034044246621 632.12324757899 399.523940881129
"4796" 959 642.732254372595 331.317066421418 634.984183909136 372.863030415154
"4797" 959.2 645.616108367188 303.987480608698 639.707546032815 347.137289296986
"4798" 959.4 651.28993650948 277.761717680767 645.423083723522 318.952421322184
"4799" 959.6 658.290315449046 253.125009340447 648.187738367133 293.87247669901
"4800" 959.8 656.5251756805 228.175942646725 655.452323298566 268.330181223467
"4801" 960 642.063559881404 204.982651602126 655.807091156742 243.22306165133
"4802" 960.2 624.509519558529 193.953373772111 651.217007382026 220.459452553986
"4803" 960.4 601.878384890371 194.126175674336 639.835361982747 209.862954096513
"4804" 960.6 578.039418907285 196.720298532734 617.786906489642 199.416915349198
"4805" 960.8 553.286011417886 198.205841222165 593.618030317989 196.911813039866
"4806" 961 523.738180259326 204.151347826514 565.28718720273 197.738147994202
"4807" 961.2 496.947009862741 212.148359116187 536.389628723809 200.505962144421
"4808" 961.4 475.290500827682 225.587790675752 513.18879579688 208.925225958339
"4809" 961.6 450.876532306317 240.47820528921 487.671966533417 217.056869006597
"4810" 961.8 430.056920545851 248.883955636708 467.660131351327 232.73743172693
"4811" 962 407.329223484355 254.222436648337 444.683119130613 243.86218018057
"4812" 962.2 379.558347802656 254.658915143064 420.239190430672 251.592182250738
"4813" 962.4 353.207232641826 251.081903361315 394.107064278746 253.731230284029
"4814" 962.6 323.362507910468 247.293716789542 364.88991698417 253.624423260149
"4815" 962.8 300.019131041932 233.927024026788 339.416581958739 248.878782172307
"4816" 963 275.964297843838 219.153630066169 312.417699405789 241.340819302862
"4817" 963.2 265.618970327688 210.205119312712 297.720904703955 230.560697049812
"4818" 963.4 266.072896866808 212.833804136514 298.033667896246 231.165925082666
"4819" 963.6 264.065846411823 221.786543161924 297.427112463761 230.33488829
"4820" 963.8 260.777050837298 234.73524368746 295.350079469684 229.967362525688
"4821" 964 250.298971963902 249.497343343683 288.194688162816 229.844001205256
"4822" 964.2 238.462592925328 264.403878153453 270.536882570935 242.339339843196
"4823" 964.4 231.482293462418 281.679242737806 255.572672569841 252.445514312241
"4824" 964.6 236.589733354697 301.129862784498 245.370601879 263.729024552799
"4825" 964.8 245.433157836475 321.888289101102 240.915127679508 282.533647828056
"4826" 965 254.611026418156 344.720420491366 243.949325477639 304.528459755283
"4827" 965.2 266.303532771331 368.369121390518 252.239369777632 329.906937865098
"4828" 965.4 273.501295491384 394.633416329843 259.898542429493 354.777160742419
"4829" 965.6 280.61536048266 421.007900770221 268.502064821079 380.215937306236
"4830" 965.8 286.216205618139 444.905268599265 274.613048240577 405.513718303234
"4831" 966 297.7764938297 471.376844264469 282.092583858123 431.905469137999
"4832" 966.2 312.477361114843 497.38487235572 292.459128580723 460.430883643354
"4833" 966.4 331.877961389045 517.079446884516 306.446683854258 483.206958027035
"4834" 966.6 351.476041971651 527.604790784389 318.760072221698 503.600334176674
"4835" 966.8 374.96582172109 527.677853465471 335.325601526139 518.256313643896
"4836" 967 400.086679676493 526.910399530233 360.896990785369 526.531965635981
"4837" 967.2 426.976233372405 521.541305626012 388.495347535542 526.909697996223
"4838" 967.4 452.52946429954 519.131025780529 414.675616691151 526.311267909189
"4839" 967.6 479.330818496439 512.616097904182 440.757032673491 522.485474291348
"4840" 967.8 508.4711030196 507.410574814223 469.511406831248 517.14671006962
"4841" 968 537.943761313733 499.21497748953 499.598806383897 510.468443090684
"4842" 968.2 568.326921587548 493.953999931574 528.919398251095 502.22170312347
"4843" 968.4 595.16729885527 486.175493974376 556.462285079205 497.67038844963
"4844" 968.6 624.046181260454 477.482949434178 586.678752025834 488.170619498064
"4845" 968.8 652.520029448152 467.44885806251 614.894580640573 478.944297488117
"4846" 969 680.874197992472 462.593456052176 643.000450119753 472.472593093138
"4847" 969.2 711.522823432256 460.284445541628 673.200441787437 465.664508932465
"4848" 969.4 741.478939116614 457.235050127773 701.478316568316 462.503395764774
"4849" 969.6 763.812681670192 460.186414028471 727.219131190902 458.563012080241
"4850" 969.8 774.680775285624 470.292102443669 741.472377928791 458.891889971757
"4851" 970 780.867969398341 462.430392962963 742.649139254588 459.228339060549
"4852" 970.2 785.506260086437 446.434912157379 749.412195198672 461.546640045668
"4853" 970.4 786.508951630186 424.214240133964 764.571589245003 452.863327940129
"4854" 970.6 788.438629792397 399.147408552762 776.616547750585 437.12842329779
"4855" 970.8 789.077289177 372.087308324219 786.494614272536 412.599342185203
"4856" 971 790.756636237888 344.720177646398 787.141604194875 385.280867032698
"4857" 971.2 787.429830424169 314.4251304949 789.567754341225 354.935346601325
"4858" 971.4 780.249610208716 282.810792944495 788.028414704947 324.432863790148
"4859" 971.6 776.210743358055 255.188905041339 784.584794660532 295.616248260902
"4860" 971.8 767.178078101815 225.402021570549 778.762869856433 263.470136684616
"4861" 972 757.431218788488 195.913028903288 772.335257615117 233.854110523637
"4862" 972.2 755.603950930109 167.400575518659 761.440651503495 207.793744517877
"4863" 972.4 756.931683680868 139.67885835707 755.199891402965 177.775238836756
"4864" 972.6 764.38616327642 115.605047669262 756.666060605523 152.748581999828
"4865" 972.8 761.109990072581 118.527309320698 756.495493021386 153.161997975653
"4866" 973 752.940686534471 114.98240658461 756.338177334794 152.793414846213
"4867" 973.2 737.944163034317 103.415292146985 755.871773859444 143.633286839157
"4868" 973.4 721.672890743156 92.0416462739487 747.564625199626 121.853461237063
"4869" 973.6 704.438977795227 78.9285927727927 733.19360133309 105.121173377884
"4870" 973.8 687.086317725275 63.4273639677181 716.072997747828 89.2097443565557
"4871" 974 667.608586029255 48.1063800745229 698.822860779682 73.9368105641766
"4872" 974.2 649.305963343235 40.1065374783038 683.578815130987 61.1543127059779
"4873" 974.4 629.105453557999 31.2624229480703 664.108690687807 48.6702822055059
"4874" 974.6 606.912608897599 25.9126082676238 645.781286597634 39.9819129680827
"4875" 974.8 586.449513639148 24.0183370208086 624.938955850625 31.6953757616693
"4876" 975 565.387719339813 19.3714641948453 604.810115291779 28.6938822975894
"4877" 975.2 543.704013433557 19.6053422638328 583.179407404218 23.4343582740854
"4878" 975.4 518.44255402745 24.2890060633457 559.610206232527 21.8749268279733
"4879" 975.6 492.627240828587 25.385524154391 535.361021453949 23.0415191236502
"4880" 975.8 477.96842600059 31.4805545429181 516.903012437564 23.4427101356087
"4881" 976 453.783941761054 40.5713868333647 496.115952988516 27.7941720385682
"4882" 976.2 435.013895231654 44.742764612134 473.330451565573 34.9508593458658
"4883" 976.4 413.473523746553 53.8536429759935 451.725281734339 42.1922539878677
"4884" 976.6 390.503720562223 69.3229289636427 428.471918360395 49.7425349932611
"4885" 976.8 371.067612084967 82.5376222857642 404.022930204131 62.2065455125027
"4886" 977 353.606832715906 103.040114347811 382.90807399159 75.1488139074403
"4887" 977.2 339.612722899629 122.568509591002 363.491569387045 90.5464247175532
"4888" 977.4 325.452134449442 144.084089761393 348.947929624371 110.052032039632
"4889" 977.6 309.653790605093 162.252737241459 335.261900584067 129.91682789082
"4890" 977.8 292.335477149413 179.164811555719 320.878526352273 149.725696683113
"4891" 978 276.761851478878 185.264819145123 309.436192535753 163.506380806869
"4892" 978.2 276.501360792217 186.921193483923 306.704549881141 165.780736426238
"4893" 978.4 279.881550175289 197.308279338507 304.496921078998 166.838509549527
"4894" 978.6 289.746883410727 210.58203032494 296.112085316514 173.648696218268
"4895" 978.8 303.692660720129 225.620718129868 292.935610731567 189.370506814388
"4896" 979 319.845960125228 243.095286026141 297.162562980695 206.785527891924
"4897" 979.2 334.290165365131 253.643118593606 307.016950346154 223.515278842994
"4898" 979.4 354.372195516511 266.507368699699 323.562008891185 239.318164464742
"4899" 979.6 366.135521034044 275.461182843361 336.515984960578 250.762066978617
"4900" 979.8 378.436329243518 291.041701651255 349.601368696273 262.585319249164
"4901" 980 394.263149576726 307.239395659517 363.010980581973 275.513128940172
"4902" 980.2 410.098253307315 318.688092953911 380.748889656729 292.917809710034
"4903" 980.4 416.668214705548 331.896577735664 390.652082264626 303.807761120551
"4904" 980.6 413.461019759064 342.193436746041 396.511356718691 309.041209658601
"4905" 980.8 415.407179788037 358.502168803453 400.617526143864 316.897622684836
"4906" 981 422.123624152852 378.468803713275 407.746354187143 340.742414357748
"4907" 981.2 430.871648540559 392.960067447526 414.151240085898 357.982030146415
"4908" 981.4 432.227950284656 409.581375837049 421.2271719327 373.114777302339
"4909" 981.6 421.229193212648 423.082528996921 424.873359916425 384.260291959988
"4910" 981.8 419.789020409286 431.461783236801 426.219776115588 393.501893038598
"4911" 982 413.416062416301 451.259448982791 424.925195263913 406.739860905103
"4912" 982.2 410.380511045217 465.766313080743 421.316724262809 426.366043602631
"4913" 982.4 403.846944522256 481.605800663443 415.275495984471 443.921783856033
"4914" 982.6 394.387913984255 489.236074946535 410.524110466758 454.205944776015
"4915" 982.8 382.550292083096 496.374721941635 405.804423940095 462.485803359561
"4916" 983 365.604741147131 501.982505976262 396.195498698081 477.63817303106
"4917" 983.2 347.510805561983 509.033470210565 383.386462885496 488.199924737794
"4918" 983.4 324.744808131693 518.646171918365 364.504902160046 498.663555284223
"4919" 983.6 309.104741202453 520.151288339001 344.553541766158 510.979167825222
"4920" 983.8 305.528875309408 510.353794987722 341.975099768887 510.537687957604
"4921" 984 297.996966620878 501.828972001598 335.273762855209 508.824167160612
"4922" 984.2 291.709045905397 500.688859689799 329.977172040588 508.048481623083
"4923" 984.4 282.754745054938 497.556488877546 319.831292031658 505.504222786298
"4924" 984.6 286.396918730698 494.136864584947 320.407567927358 504.328703907569
"4925" 984.8 286.950796036629 496.200341673617 320.849168576519 502.760546080883
"4926" 985 289.878667186082 496.174135887709 321.617821767698 502.174823487049
"4927" 985.2 292.639646006472 496.898013189821 324.738630840722 499.95008334618
"4928" 985.4 298.743241392465 504.353980451839 325.210716889922 497.791138752347
"4929" 985.6 301.675686152172 512.093392560771 325.887187688032 496.12067985516
"4930" 985.8 307.512492978947 516.143527377002 323.442665471168 495.259045907808
"4931" 986 315.003994229743 520.173030650691 324.952798451731 495.1681278153
"4932" 986.2 325.728306690871 526.707628373857 322.231253226801 498.284330721507
"4933" 986.4 341.842241722135 531.655389665444 325.044698378993 502.028706898268
"4934" 986.6 361.34840912239 539.570825385498 328.327527918163 510.047789249161
"4935" 986.8 383.479982355256 547.618749274096 344.873159694832 525.116086791204
"4936" 987 401.013081546612 552.537022629636 364.298006444459 536.283458234985
"4937" 987.2 420.25067921248 562.379937516563 381.689552824704 544.747953878062
"4938" 987.4 438.626396290922 573.607985476072 403.343649225672 554.024051825864
"4939" 987.6 457.38503692764 586.180889028716 424.561671383161 563.363846350916
"4940" 987.8 481.440961166263 590.06061025631 442.771852656847 575.617232393376
"4941" 988 499.720781669423 583.592518413019 462.471051958536 585.485994993658
"4942" 988.2 518.497965231483 570.936941590076 483.58615962674 585.36726366799
"4943" 988.4 535.974602838479 556.107981820157 504.459486046103 578.4241974383
"4944" 988.6 553.682065262734 537.828701218737 523.043650317919 566.827401852495
"4945" 988.8 570.604327970135 520.463022058992 539.901531010872 548.780889067517
"4946" 989 585.669764713012 498.648632410622 560.528231710686 530.74703479554
"4947" 989.2 596.685743051892 473.409850010608 576.269752336707 511.283842226336
"4948" 989.4 603.024058803935 449.07989464273 591.266570869743 487.756522778762
"4949" 989.6 601.025917337502 426.089310633693 598.629313911715 466.262196213588
"4950" 989.8 604.250107744299 402.916723298751 603.834070169203 444.547142621469
"4951" 990 609.522719438139 379.010287947436 600.70765259664 421.326965767336
"4952" 990.2 617.477472243531 368.274825563093 597.422523529506 403.580646509241
"4953" 990.4 626.997042870455 358.563253606426 604.952530197504 390.291796389349
"4954" 990.6 643.204571552813 344.228440334689 616.285219555098 375.329678693417
"4955" 990.8 662.437101921954 326.927638208317 632.348898545016 354.75678690965
"4956" 991 682.604001330141 314.174976119267 650.432815618758 338.600575995642
"4957" 991.2 701.339440064089 307.645550483863 667.444850310943 323.952380355634
"4958" 991.4 720.284577914679 310.290723179446 682.098577812629 316.222769905857
"4959" 991.6 743.869186987181 309.83078555089 703.854275055084 312.590633471524
"4960" 991.8 756.315302810647 302.404802870819 720.41840063875 315.17479701863
"4961" 992 752.431243330963 294.030179119313 724.823407512759 314.601268225257
"4962" 992.2 745.681270602498 277.857002469928 733.141382913682 310.313322332599
"4963" 992.4 735.821913987844 257.065948679676 740.595744927015 298.459729558993
"4964" 992.6 722.435887833445 236.052691202494 737.357873233822 276.017412800947
"4965" 992.8 712.555299729396 216.384000106708 729.916693252823 251.682840312677
"4966" 993 694.14443356933 196.251446398417 718.824452909591 230.062977740554
"4967" 993.2 672.564205774989 182.073827997273 702.543236287296 208.022021893445
"4968" 993.4 647.305534683065 171.241683125117 683.605612113941 189.606380581375
"4969" 993.6 619.513274416734 168.300019478806 659.884399761067 175.355832124257
"4970" 993.8 592.607335113579 169.515909554779 632.889384342792 169.221514170234
"4971" 994 565.844545855627 178.375933605138 605.559933059203 168.16313590255
"4972" 994.2 545.30917758182 193.322246901353 576.814813929072 172.801982125371
"4973" 994.4 523.855648243234 213.475145934461 554.546154894012 186.719758368911
"4974" 994.6 506.848181002838 234.140027291344 533.75377547899 203.89412039934
"4975" 994.8 492.905755378002 259.100283839728 514.17854567679 225.081620762602
"4976" 995 479.582414464036 285.641498253083 498.372265209258 250.348994700071
"4977" 995.2 465.595680467791 312.288154089396 484.49563567815 276.106995135372
"4978" 995.4 459.641650285432 338.101832981171 471.841019647352 299.233422614576
"4979" 995.6 452.326440988512 363.276315695661 462.745326498237 324.02051676223
"4980" 995.8 444.329031798804 388.602533814089 455.847516826504 348.049627679134
"4981" 996 429.218063739987 408.130598763075 449.857502152805 373.178955136339
"4982" 996.2 414.841214963934 428.417283944774 437.620500348417 393.823955799336
"4983" 996.4 406.456149834336 448.004521600639 425.461551345402 414.895151837336
"4984" 996.6 413.028834565119 460.044624974726 417.732340345471 423.90602239959
"4985" 996.8 419.363360693 460.610017593752 417.817741912332 424.200970310537
"4986" 997 430.108852092959 468.873272484887 417.877710854108 427.81004315584
"4987" 997.2 445.570054181943 479.893606151114 422.144179676049 447.249915064087
"4988" 997.4 465.12682426484 492.400346501599 434.794921570111 466.555225204985
"4989" 997.6 483.448120102311 503.987293554056 449.400963503868 479.914718516767
"4990" 997.8 503.169527594483 520.994631114039 471.593691105914 494.457293376018
"4991" 998 519.475618829426 542.736725993424 492.066104647999 511.806072264445
"4992" 998.2 535.193910931404 564.114345189198 511.531800492327 532.980721898997
"4993" 998.4 548.779355420518 589.505002319061 527.492889411723 554.028972477737
"4994" 998.6 559.849961072405 615.839504342941 539.942656427306 578.599833558882
"4995" 998.8 564.772380782312 637.884763604555 554.423500325268 600.082509947637
"4996" 999 563.04603055001 648.511872177211 558.39746081815 613.453404649074
"4997" 999.2 557.193342288805 647.732737889499 557.064032492794 611.856595225559
"4998" 999.4 551.438035731041 648.698746910702 556.31893687307 611.960272458557
"4999" 999.6 546.49101985553 648.627413371111 555.904201339042 612.310335184392
"5000" 999.8 534.871439610701 651.092483693448 553.480779337949 619.421878393591
"5001" 1000 520.68572041477 649.382810001927 548.724326553799 624.443927920122
"5002" 1000.2 512.313847137549 647.891215274162 542.585059118161 627.314870568356
"5003" 1000.4 499.228073417028 647.527182632906 535.379977605287 628.884906168458
"5004" 1000.6 484.191069847546 650.735718863801 521.006321113045 634.639045259188
"5005" 1000.8 474.115194012142 645.141233337436 511.734745876915 637.49040305413
"5006" 1001 458.545973216623 640.678894715749 497.668722266637 638.776190746901
"5007" 1001.2 445.093950722018 634.944957234909 485.339484148272 637.184253162846
"5008" 1001.4 431.470782847157 626.483783407829 469.567981994047 635.961105097056
"5009" 1001.6 413.69168622042 616.931475436139 450.700543995789 632.68116266433
"5010" 1001.8 401.246346967489 611.660461849508 438.716867566675 625.656457622336
"5011" 1002 388.754486946514 598.713065344437 425.702500827484 618.503703551291
"5012" 1002.2 377.690930309893 585.144508335606 407.686062544873 609.528095924214
"5013" 1002.4 361.834323357477 567.695108688477 393.197892346426 597.012426247822
"5014" 1002.6 349.995455936964 555.473185237916 380.33789854868 584.7828705356
[truncated: 1,062,060 more chars]
