# Supplementary material for: Adaptive switch to sexually dimorphic movements by partner-seeking termites
Source: Sci Adv. 2019 Jun 19;5(6):eaau6108. doi: 10.1126/sciadv.aau6108 (PMC6584256; doi:10.1126/sciadv.aau6108)
Supplement: Data file S1 [file aau6108_Data_file_S1.zip › Dataset/CfNaturalTandem/170701_172_01-position-fixed.txt]

"time" "x0" "y0" "x1" "y1"
"1" 0 611.5 265.583916083916 819.345890410959 436.301369863014
"2" 0.2 607.190298507463 250.526119402985 801.737341772152 473.161392405063
"3" 0.4 609.956678700361 231.743682310469 785.92 512.861538461538
"4" 0.6 617.749140893471 224.01030927835 769.051671732523 549.571428571429
"5" 0.8 626.873188405797 211.550724637681 742.908088235294 578.209558823529
"6" 1 642.454212454212 196.663003663004 708.018181818182 601.010909090909
"7" 1.2 653.558139534884 183.02657807309 676.216216216216 621.155405405405
"8" 1.4 659.252631578947 166.438596491228 655.648562300319 635.070287539936
"9" 1.6 668.095070422535 147.915492957746 650.041666666667 624.969696969697
"10" 1.8 676.961267605634 127.80985915493 621.830769230769 601.430769230769
"11" 2 687.926829268293 103.160278745645 587.085889570552 580.368098159509
"12" 2.2 699.197080291971 76.5036496350365 555.047058823529 566.867647058823
"13" 2.4 703.815498154982 67.09963099631 517.344827586207 559.868338557994
"14" 2.6 697.79347826087 57.3731884057971 482.029411764706 546.126470588235
"15" 2.8 689.182142857143 45.0071428571428 449.848664688427 526.575667655786
"16" 3 685.773519163763 33.01393728223 421.604229607251 501.592145015106
"17" 3.2 688.318897637795 34.5236220472441 395.665653495441 476.109422492401
"18" 3.4 690.655555555556 33.6888888888889 396.046052631579 465.601973684211
"19" 3.6 689.787234042553 31.0765957446809 400.333333333333 438.993939393939
"20" 3.8 690.72 28.87 403.909090909091 406.895622895623
"21" 4 695.186440677966 29.1864406779661 410.151315789474 370.286184210526
"22" 4.2 697.208661417323 30.8897637795276 420.708074534162 333.375776397515
"23" 4.4 695.204347826087 30.9739130434783 433.783281733746 301.780185758514
"24" 4.6 694.925373134328 29.7661691542288 443.832298136646 272.608695652174
"25" 4.8 691.004405286344 28.6431718061674 453.512738853503 251.544585987261
"26" 5 688.749152542373 29.0237288135593 474.261980830671 225.252396166134
"27" 5.2 685.702265372168 27.4336569579288 492.882882882883 195.651651651652
"28" 5.4 673.393548387097 25.4935483870968 500.243076923077 165.972307692308
"29" 5.6 655.983922829582 26.4051446945338 501.653614457831 134.316265060241
"30" 5.8 639.738410596026 25.3145695364238 521.66765578635 103.255192878338
"31" 6 617.618556701031 27.9175257731959 541.021212121212 63.0848484848485
"32" 6.2 593.92733898501 25.9920258150425 557.3124520039 47.2100629345551
"33" 6.4 570.990654205607 27.2928348909657 559.560975609756 73.7469512195122
"34" 6.6 543.09966777409 47.0132890365408 583.119186046496 109.46220930231
"35" 6.8 531.564912280702 66.8842105263158 611.727272727273 136.566666666667
"36" 7 517.597864768683 97.8754448398576 644.893292682927 167.524390243902
"37" 7.2 495.097826086957 130.376811594203 673.808022922636 198.876790830946
"38" 7.4 475.521739130435 159.849498327759 697.481268011527 236.106628242075
"39" 7.6 465.215017064846 197.313993174061 709.754491017964 277.155688622754
"40" 7.8 439.393939393939 228.720538720539 719.403076923077 321.532307692308
"41" 8 408.965517241379 237.931034482759 712.89 362.773333333333
"42" 8.2 366.545454545455 244.024475524476 699.498233215548 403.583038869258
"43" 8.4 337.903571428571 236.210714285714 677.993333333333 442.176666666667
"44" 8.6 323.431506849315 226.352739726027 659.844444444444 481.146031746032
"45" 8.8 327.476014760148 217.763837638376 635.470989761092 510.986348122867
"46" 9 332.490842490843 205.813186813187 600.300699300699 527.923076923077
"47" 9.2 339.697508896797 203.419928825623 560.53821656051 538.942675159236
"48" 9.4 330.822006472492 203.135922330097 526.433656957929 538.631067961165
"49" 9.6 326.19587628866 218.302405498282 490.954248366013 529.091503267974
"50" 9.8 320.252707581227 246.996389891697 456.720461095101 517.489913544669
"51" 10 312.092664092664 279.003861003861 437.946902654867 501.436578171091
"52" 10.2 306.161538461538 310.738461538462 421.651465798046 493.400651465798
"53" 10.4 308.340163934426 344.266393442623 408.615873015873 501.774603174603
"54" 10.6 311.683127572016 378.020576131687 413.73786407767 504.019417475728
"55" 10.8 310.089887640449 400.10861423221 422.89751552795 507.493788819876
"56" 11 317.233215547703 433.356890459364 434.73 509.906666666667
"57" 11.2 331.638376383764 464.630996309963 457.125 527.243055555556
"58" 11.4 347.037878787879 499.147727272727 481.891156462585 548.969387755102
"59" 11.6 369.040740740741 532.648148148148 503.079037800687 574.735395189003
"60" 11.8 398.804347826087 560.235507246377 522.443729903537 603.935691318328
"61" 12 429.492753623188 587.858695652174 541.736507936508 623.68253968254
"62" 12.2 459.748091603053 598.427480916031 565.167785234899 637.436241610738
"63" 12.4 499.218045112782 615.93984962406 575.290625 616.86875
"64" 12.6 537.437751004011 623.301204819277 609.13861386137 609.726072607264
"65" 12.8 578.14606741573 631.438202247191 644.952898550725 622.36231884058
"66" 13 616.752569730699 629.441632359215 666.537538788063 632.785603018683
"67" 13.2 643.590341294045 621.54942268586 682.933656158362 617.817367892624
"68" 13.4 672.303276524317 615.900967906094 720.165537747457 608.242920393705
"69" 13.6 707.706392062113 614.661109762288 744.263881731987 601.468870384057
"70" 13.8 728.67834440068 609.767844072538 757.483041044469 587.821486486926
"71" 14 745.888649910711 598.184918422695 772.795964275542 573.462107647341
"72" 14.2 763.413077996846 581.277227315418 792.899863642444 558.789930749809
"73" 14.4 784.314483942688 565.944800951624 814.565949838705 544.912025745002
"74" 14.6 796.164120518046 557.053088967804 819.667541948918 531.640681230955
"75" 14.8 811.380851608999 539.080390983474 835.252487897642 512.941345200709
"76" 15 825.844123426864 522.56102952388 855.568211862167 504.482771724797
"77" 15.2 830.674491352727 516.410043039759 863.272204954114 506.735763530207
"78" 15.4 832.435053900935 516.903450626842 861.347287791349 501.864715338525
"79" 15.6 835.611651610681 516.109046322761 864.968870723012 492.227040684294
"80" 15.8 851.595131303075 506.710091838457 876.995075870057 477.722852170393
"81" 16 863.876840455078 497.035017228241 880.914998406763 469.344794520325
"82" 16.2 872.350205214787 482.497598032368 891.289284401058 450.409878928307
"83" 16.4 884.742830534374 459.178749444894 907.171170731378 429.518814876838
"84" 16.6 895.333499987865 444.706198043602 913.542288545878 412.511289257596
"85" 16.8 901.988687955128 434.472657270748 911.19419115346 401.076565647923
"86" 17 906.063678873254 424.635372338006 908.320290278477 384.849758721283
"87" 17.2 909.201980595109 397.149758227444 915.996492735064 361.242045400203
"88" 17.4 911.348928600512 378.063836251491 914.847732533948 342.001831679092
"89" 17.6 913.525912138897 351.48058763975 918.97422830997 312.708169798765
"90" 17.8 916.004226803096 332.676180658623 914.686432422766 296.400810597346
"91" 18 916.706256434661 308.041791801814 911.342251654812 268.872167461783
"92" 18.2 912.84631474804 282.43828592279 909.07799621922 246.78704861559
"93" 18.4 913.995650529074 278.126134742046 900.845061952239 248.220962388958
"94" 18.6 913.073205588918 274.170097952607 888.594987476304 247.972626485778
"95" 18.8 900.714531696192 259.803602490855 872.513066349061 236.847536283023
"96" 19 878.679832959969 242.572490061647 851.043491122861 218.307712648212
"97" 19.2 857.379821926693 224.797007179346 832.152952791202 197.804194491199
"98" 19.4 836.620624959159 204.972002025924 814.390267390919 172.351420487562
"99" 19.6 819.060136146771 182.5823436643 797.635078320343 147.33432922587
"100" 19.8 800.363691740133 154.207047285908 782.872482820203 121.016841033137
"101" 20 788.728047755829 133.182408256138 766.826605244681 104.526508336221
"102" 20.2 775.011148411386 112.853321707654 744.482955143741 89.4953559185897
"103" 20.4 751.760388991115 92.8750043813452 720.380171645663 72.3148657063431
"104" 20.6 731.447888431882 77.8400656289818 697.8895158976 64.4666124328679
"105" 20.8 705.591389329933 68.1617337166721 669.189423477875 59.9268788073375
"106" 21 675.90521062912 60.698992707955 638.217470957308 53.1590012298216
"107" 21.2 650.211819526606 52.330346194111 614.247838821155 50.8986710128314
"108" 21.4 620.688978544747 50.310015154233 583.709236675931 53.7874962283729
"109" 21.6 589.720013523053 53.1261353574399 553.099861645905 52.3370483513894
"110" 21.8 558.036934734887 52.7595999017595 521.790011918197 55.8197439821668
"111" 22 528.984172858025 52.5015801109035 489.46053649145 63.5491513945879
"112" 22.2 498.862487492128 60.8594679141972 465.387553333833 77.8082506369383
"113" 22.4 469.735878558224 75.6608438701341 439.560318500127 96.6309418203143
"114" 22.6 444.479726892949 90.2884182177094 410.911003684948 110.092438047081
"115" 22.8 418.222764646764 106.552617271768 388.959526656382 128.305654963692
"116" 23 402.920000537977 118.774321000272 381.034493080353 149.734409095577
"117" 23.2 382.242079370445 145.036892212715 367.003166043791 178.280184927541
"118" 23.4 370.82811819794 170.330943987572 347.848939619126 198.576260444281
"119" 23.6 369.928255356379 177.016193992136 345.54464655926 196.580177242168
"120" 23.8 368.646887206508 177.138077692932 341.999658410813 194.765630559771
"121" 24 367.754142537034 178.181332598057 346.137685168208 202.752162529434
"122" 24.2 362.542865207926 186.365273707052 346.040571167846 217.451174527624
"123" 24.4 354.129059307478 205.036744094318 344.539447479219 239.994421950037
"124" 24.6 347.320216205189 232.572418001878 339.535802105923 268.68557067735
"125" 24.8 341.337782123852 259.083401467967 334.794482173533 298.901003437679
"126" 25 335.509817366571 294.962998175258 328.557778557141 331.741354690958
"127" 25.2 328.879897101034 326.521692074402 317.625952914056 361.617778292639
"128" 25.4 322.876263704083 342.693172004025 316.298133989754 375.635668350523
"129" 25.6 322.328699850316 342.89588420047 332.0407226246 372.057448556581
"130" 25.8 322.323584043904 348.838295824811 350.78977351873 372.139496305093
"131" 26 336.530367221017 362.927616818478 377.207538090058 382.069928848814
"132" 26.2 362.884572010097 375.410163010666 393.233214313162 391.821081997029
"133" 26.4 387.375736649624 388.587990387355 416.060043370739 407.576022922977
"134" 26.6 412.289151725061 402.898298663693 438.116959377553 428.747503120235
"135" 26.8 433.425070664721 422.559698074685 457.537293703339 453.802030323127
"136" 27 454.146103811953 449.175411019962 473.075683210497 484.527391761108
"137" 27.2 470.677657764747 479.047120777169 480.147561533739 512.975229539689
"138" 27.4 479.879094709797 503.650533645405 482.931171226378 542.822343871124
"139" 27.6 483.234313169075 531.576789869896 480.204219896618 568.386714260529
"140" 27.8 481.40353524094 550.861095412899 488.793220148681 586.740428566393
"141" 28 484.655816927603 574.459168618545 507.287471838566 604.422352099394
"142" 28.2 500.948356520521 597.285975652756 520.68203446622 627.127155653357
"143" 28.4 504.131648671606 602.450153730166 530.826839915516 623.337301085808
"144" 28.6 510.248623595688 609.095573820489 551.329149530569 623.143876387076
"145" 28.8 540.496251994669 622.109639079884 574.851380973148 634.682842903694
"146" 29 561.838606784267 625.667820875749 592.032105285687 636.176452601236
"147" 29.2 574.252769229664 626.662931741133 611.326599538443 632.893143408587
"148" 29.4 600.431163719035 630.430549973996 639.019869836076 637.425070742497
"149" 29.6 618.279883674331 634.404459936262 652.166049864952 632.841665637745
"150" 29.8 639.482522755918 631.639765391874 676.920293530183 626.71877792905
"151" 30 669.68833904294 627.401158725769 704.93294044224 626.769226729023
"152" 30.2 687.526871369201 626.317546365295 722.847885629377 614.615225886343
"153" 30.4 712.460451809648 618.090853253535 745.872282659441 600.737357003159
"154" 30.6 738.65119598696 604.685636438287 771.973381593412 587.238224364345
"155" 30.8 762.512716592417 591.061052114115 792.676067582082 573.086483170663
"156" 31 782.844495086638 577.381212817528 811.936549900897 549.325036010025
"157" 31.2 806.881881925971 555.507668845788 832.575358889749 526.463233508358
"158" 31.4 827.121358888723 534.448869285812 852.008777218131 509.170395403522
"159" 31.6 841.612111156352 518.125788153841 872.388959478787 500.341782511158
"160" 31.8 844.475090898862 510.13897701925 872.72867823282 502.003476604333
"161" 32 844.516654669792 510.294722915193 862.035227958945 490.160240632484
"162" 32.2 855.760729120829 502.413102905022 854.579986955105 464.982555673376
"163" 32.4 857.616495808418 474.619250634574 855.834304482961 439.786845542383
"164" 32.6 854.189873197731 447.218876785068 861.844993073439 411.44356690404
"165" 32.8 860.698171685712 416.157132043859 871.134524371709 380.793946925617
"166" 33 871.603234007416 384.861460290055 881.334279248115 349.429132000933
"167" 33.2 879.104655261911 354.849439904528 884.864492419747 317.250767770009
"168" 33.4 884.322828083223 323.146710315838 886.898810843065 285.562479463553
"169" 33.6 887.184241461824 289.092694562631 888.078628062622 247.691151602496
"170" 33.8 888.544791038836 262.32161519958 880.328203556831 228.708341320668
"171" 34 885.140503959391 244.243414714845 864.266116342003 211.100238390171
"172" 34.2 869.561577888911 215.198425552991 852.027563253117 182.878852127284
"173" 34.4 856.888155006225 189.486838833393 841.157572129427 157.162349067505
"174" 34.6 844.875676427224 166.39458496419 821.051393652234 139.6620638481
"175" 34.8 828.2248952356 146.070377255224 805.249870914543 115.314803816121
"176" 35 812.094770595892 125.553372133457 793.894995537139 95.0383875069411
"177" 35.2 810.143747319827 121.753044292256 781.935864248711 96.3872608762871
"178" 35.4 794.984872190005 107.500565964965 761.756439426133 87.5549050389389
"179" 35.6 769.994417354468 93.4538973945043 740.291670467026 72.1756709624393
"180" 35.8 744.807035048686 73.9732444893733 713.755532681304 53.2831770658815
"181" 36 718.152076257653 54.7523582172756 685.429000675102 38.8925920151623
"182" 36.2 698.293045115059 43.7880363197525 665.794372698857 31.2190339815802
"183" 36.4 698.607540820188 43.2529888013699 664.062219971619 37.3965184919099
"184" 36.6 683.234487009677 38.515865868766 646.448580332041 36.4086476494219
"185" 36.8 663.397459129224 39.6316710623917 627.219843534439 40.1229697250915
"186" 37 636.459419989366 42.9759349999453 600.194077700113 44.5832520171308
"187" 37.2 612.816177050009 42.9444593327525 576.421290467426 43.5016162924411
"188" 37.4 590.607405395601 43.2299422970183 554.590011549858 49.1662455177493
"189" 37.6 566.791835239642 48.9238536335419 527.820684971195 50.4424843487487
"190" 37.8 534.933385306724 51.3212687849877 496.653306597103 51.8914692819029
"191" 38 508.356444280377 52.3867349076963 473.789992810421 64.1004677736794
"192" 38.2 484.387299846586 61.2505354790184 452.863862276239 84.2995990061686
"193" 38.4 460.010335783105 77.3161040621222 429.470356476722 97.2378495523401
"194" 38.6 440.135725751804 94.4219238282386 402.603114642821 108.253575613199
"195" 38.8 417.352348895393 102.540156847594 385.225201655013 116.093860908287
"196" 39 412.474618354909 102.695795421713 385.661602012758 123.48685474394
"197" 39.2 399.816612681578 110.971497561132 377.705726008376 140.347503889009
"198" 39.4 385.742599285351 130.152371498286 364.796338859242 163.816383460753
"199" 39.6 368.475320723901 157.14277257452 351.461344047618 189.787006425527
"200" 39.8 356.246816031384 178.346568019826 343.048580884885 212.21344242105
"201" 40 346.723745231536 199.739485411124 332.862195374068 234.058949832151
"202" 40.2 337.154467380019 224.20303364305 314.491322504109 252.342152714227
"203" 40.4 337.303348530125 225.292359608264 323.751257422574 252.570042710423
"204" 40.6 337.975694921734 223.746118078273 324.074764897299 251.08919106653
"205" 40.8 338.343049634974 221.535938539904 330.362024973978 255.192287844053
"206" 41 336.633362274109 229.58186169687 338.260007911371 268.082028677374
"207" 41.2 336.585535747995 248.868873691274 347.250026354187 285.165704708927
"208" 41.4 342.257954085152 268.119252943 353.519214004487 305.876393079502
"209" 41.6 346.833609708588 283.800958898528 355.309221501279 320.623353073174
"210" 41.8 352.399979790193 301.628474842084 355.678950226744 339.046378072765
"211" 42 354.012332734167 325.01777685904 356.880221552103 363.189566012351
"212" 42.2 354.076611124506 351.467325342775 348.63994886916 388.157257460472
"213" 42.4 352.637649222714 372.829162771551 338.061332735957 405.580674630916
"214" 42.6 350.404457783057 381.26821593827 325.043689517243 413.323713920188
"215" 42.8 343.797251214989 388.198503427308 325.46670709211 418.622545102771
"216" 43 341.974441201282 392.280044102059 332.222495690777 425.388593283046
"217" 43.2 340.915859817385 394.031024883137 340.007723256159 428.76021054849
"218" 43.4 339.366641675976 402.546522965253 348.771133697395 440.568537986565
"219" 43.6 341.334051753902 417.659737741244 361.388639765513 451.922801946543
"220" 43.8 351.761661323761 436.61578711248 374.664967636822 467.342752288048
"221" 44 365.987373912636 460.195150711895 393.878997783383 488.243856160938
"222" 44.2 386.318144257751 480.829433230551 410.720064057394 508.851658923783
"223" 44.4 401.644671573532 499.453623744353 423.86128171707 529.633175536375
"224" 44.6 417.150972239868 518.646714471394 441.288036712897 550.240387417235
"225" 44.8 430.168923786173 538.436436123146 457.464061113155 567.787791665667
"226" 45 449.79326082952 559.67260196074 475.868956173811 584.302918986147
"227" 45.2 464.893592688634 574.500578994122 497.399813510359 591.913220382788
"228" 45.4 488.116684656778 586.972680077619 522.951022071219 605.923448760241
"229" 45.6 514.131283857947 601.807956083402 543.974688637305 626.481698523454
"230" 45.8 532.044076159989 618.617038188472 565.336095290315 640.022042163265
"231" 46 539.793117804414 627.947582548456 573.779826146759 633.205700834262
"232" 46.2 560.260818183026 631.840297687762 596.509830927977 626.123172038594
"233" 46.4 589.645040798254 627.322679634492 626.467980872712 626.272152438741
"234" 46.6 619.979829826972 625.172091552159 658.048906903426 628.242993682509
"235" 46.8 647.175102605935 626.275304941749 681.69919352232 632.171622281326
"236" 47 667.496828292324 627.089155470191 706.638690173944 628.521240356706
"237" 47.2 693.503543590381 626.212540318673 728.564479697674 630.048917639652
"238" 47.4 703.739742933617 626.152308164822 732.022753173122 630.679751476999
"239" 47.6 709.443433572095 627.641984401994 739.885001402473 631.2660014707
"240" 47.8 713.286909012008 627.953142849377 741.165007603257 631.135083447236
"241" 48 712.211024011041 628.058249313025 742.646640663925 626.617117464617
"242" 48.2 714.555494189795 629.737735516862 748.127464013774 616.746314246122
"243" 48.4 736.569181967681 623.180439561949 765.341985837142 605.486912327115
"244" 48.6 746.298425095311 619.679470587336 771.726420375699 596.896244245943
"245" 48.8 756.351378499577 607.553255399079 784.254304690315 581.85359198882
"246" 49 773.878083960604 589.239189172773 806.00009415205 571.006750940476
"247" 49.2 786.927531921501 579.179500458967 817.257706473257 561.522714810456
"248" 49.4 796.439219720658 570.861609932189 828.589755637848 552.38953997103
"249" 49.6 816.944825236252 556.75830581474 848.26571457542 537.377800265887
"250" 49.8 831.80469056854 548.741861458157 855.977032656462 520.017700896786
"251" 50 849.804403660269 528.608985996482 873.322253182508 498.099873906784
"252" 50.2 856.920400143211 516.04230466204 875.435040006883 485.100522031086
"253" 50.4 869.089346640947 497.815668803234 883.780347584758 462.184297929918
"254" 50.6 879.431421715804 470.04637091172 900.370335918231 435.784209543454
"255" 50.8 894.4591850704 447.515796349957 913.985644048766 417.000982276705
"256" 51 899.872694350251 441.178396246276 919.538644817811 415.013639372263
"257" 51.2 900.245200818991 441.84752371622 921.492710683852 417.447702264499
"258" 51.4 900.801381474987 439.075887938441 921.906557834189 415.750172516477
"259" 51.6 897.358985948225 453.437502971065 917.0446819679 426.283740364028
"260" 51.8 896.204611456 453.017091795414 913.308823640706 428.369152877708
"261" 52 897.697038309003 454.600368572599 907.725187950889 428.809288884752
"262" 52.2 898.491735661489 457.314786361545 898.022044008089 431.733053789158
"263" 52.4 899.333826354209 456.86738831598 885.077798801131 429.555039726094
"264" 52.6 898.76015272878 447.47154985549 874.12736043308 422.558582965638
"265" 52.8 888.738014894662 436.849512590599 865.474365114307 409.304397034728
"266" 53 875.93315110254 422.256367795703 859.266434592146 388.505497315586
"267" 53.2 866.304335779193 406.54941831129 857.292706085413 372.050424542206
"268" 53.4 860.877792614003 394.332242648798 863.27683107833 356.652703406557
"269" 53.6 858.957748864342 375.001490611823 867.121664140671 338.623007781354
"270" 53.8 862.992638265644 350.64293689914 864.917142268364 312.159368358898
"271" 54 864.347209647527 322.484831976072 864.040506487808 282.470694538748
"272" 54.2 864.079343250334 295.211219627664 862.58103206184 257.255847744318
"273" 54.4 861.84900968289 269.811464160511 861.952460273067 228.876310355262
"274" 54.6 861.569276425721 238.96580358713 865.610670958109 202.294849117699
"275" 54.8 864.887585443245 224.826553929098 861.322733549875 191.336566314299
"276" 55 862.591459678579 210.796807748509 846.083742034133 174.663869045348
"277" 55.2 851.616660554551 185.873256659788 828.87210854083 156.176986674107
"278" 55.4 833.535151349142 161.982522223301 808.482806405803 133.878459781041
"279" 55.6 813.26541489313 140.689450500247 791.150734581514 107.701485845323
"280" 55.8 799.409365063362 120.254285691716 771.58650652013 96.9853256795864
"281" 56 781.463995386589 105.784921799444 745.368600213741 91.636711082342
"282" 56.2 753.362810344923 95.4488779887386 715.147516399852 81.2443578696338
"283" 56.4 723.213140017385 84.1647983365162 691.684676006608 63.5580646721045
"284" 56.6 698.081975856198 67.9173235600784 671.359806797077 43.6223207029999
"285" 56.8 681.797350153009 53.1060212408961 651.494902902993 32.3341596158385
"286" 57 676.281924693967 46.7336575881435 641.424909146425 40.3569170799685
"287" 57.2 660.743941342462 40.8913793565789 621.792078802938 46.3898022582693
"288" 57.4 636.705999296808 44.6300360804441 593.700084490267 51.4673388069458
"289" 57.6 607.113650983725 48.1944356367651 569.013282813763 50.129631206743
"290" 57.8 576.661031226722 51.2243642035125 538.859908058797 47.3349425969724
"291" 58 544.001844418561 47.5662910985166 506.667888590221 47.1270085520347
"292" 58.2 517.071389783198 48.752406990151 482.54206469323 58.8254599915307
"293" 58.4 497.297185554097 55.5884894472058 464.687915738172 78.5366399117053
"294" 58.6 472.813068003896 74.0639249143022 443.644111478173 97.1221329265662
"295" 58.8 450.736346885024 91.8065759690492 420.473658822776 111.526835994237
"296" 59 429.598366566644 107.451933243845 394.976422256009 121.781733409634
"297" 59.2 408.65137520762 120.164847468614 379.074795396453 141.093183924963
"298" 59.4 392.358011369286 130.505097923961 370.233888982495 162.865248291415
"299" 59.6 376.910558048725 153.124459855248 352.26264248441 181.961116945061
"300" 59.8 365.181182428322 171.734140973035 338.411066239249 193.345138243364
"301" 60 363.143031062266 173.166914722812 333.781053670886 188.256227420301
"302" 60.2 362.405632108047 173.370908289997 332.572633911394 186.3826965236
"303" 60.4 359.147449695747 176.539639790481 329.376250027275 188.857126762066
"304" 60.6 357.653770100555 179.152944676695 330.253537507202 187.247163656997
"305" 60.8 359.489787002712 178.303790128363 335.541559454865 184.244485201844
"306" 61 368.282059664975 172.170140010028 342.599474045917 182.752754510926
"307" 61.2 372.471963104616 167.304390643743 347.136775404303 180.232911225462
"308" 61.4 374.283089762827 166.043553552769 353.402334607311 186.133896950168
"309" 61.6 376.962108047158 168.251838655399 353.803881173118 198.560271091257
"310" 61.8 367.924544374846 178.099418100411 354.100730776779 214.596160005754
"311" 62 359.730865230094 196.116238357538 351.965199457783 234.020094679304
"312" 62.2 355.125542100868 220.927294286108 347.141879632752 257.201851455997
"313" 62.4 351.202662794185 241.910447751542 336.116151731837 275.014940159366
"314" 62.6 348.600249776064 248.562561154795 329.432580128248 276.565781320161
"315" 62.8 349.430935191942 246.664900640152 334.379447077627 274.655324370675
"316" 63 348.678791857106 248.765348561068 345.580075624289 284.138053347039
"317" 63.2 346.486770259017 259.871302049494 354.99515078136 298.751753129862
"318" 63.4 350.175136318767 281.852373115456 363.476072135062 314.727309653398
"319" 63.6 357.817428542253 302.511247612202 369.435230206891 339.44758516778
"320" 63.8 366.338365641881 327.565058284985 375.08501294109 363.196399950059
"321" 64 372.102093941478 353.429129921004 374.848756295842 392.710404636265
"322" 64.2 374.661504891108 376.709046940804 373.235377293815 413.60011274831
"323" 64.4 375.212289306773 391.449291586292 386.630133858459 427.607836931645
"324" 64.6 380.924086868894 412.049243235978 401.37779505402 444.309481754335
"325" 64.8 396.22696691269 435.726404773952 421.013400595597 465.709359585733
"326" 65 415.127738943217 458.913777295794 439.719864917845 490.267169011141
"327" 65.2 435.917612107888 483.913391487058 455.50706864678 516.877519546826
"328" 65.4 449.947930283912 507.348663660817 462.829773127782 542.207810274249
"329" 65.6 458.835858799088 528.456043562682 462.226174635165 563.11074410246
"330" 65.8 461.268820246923 534.827828515751 453.381979471155 566.256842272297
"331" 66 462.773126542119 530.56060825433 452.292283352293 559.131175874115
"332" 66.2 462.897529271056 529.17414900576 453.473600874129 553.722377532696
"333" 66.4 463.361812040637 530.390863546735 461.900907101042 551.870031453324
"334" 66.6 460.850819166767 530.833723178639 477.409552216355 555.293436002212
"335" 66.8 460.362466049329 544.554739575585 497.583486255764 558.724378121122
"336" 67 474.527240172725 552.88384699137 510.844135152054 565.282650664769
"337" 67.2 493.402044853557 558.463511375486 528.030063053524 574.317782400285
"338" 67.4 516.594624184907 567.364550411104 552.584854620569 581.359687691751
"339" 67.6 542.177509942331 577.73139453898 576.449029953804 599.376150461867
"340" 67.8 563.505318878544 588.677077041765 591.541000208714 615.641040167592
"341" 68 582.878050691093 605.108308556012 610.693379525547 628.593555432095
"342" 68.2 595.992293142646 616.366196636534 632.395640715577 632.399943349301
"343" 68.4 615.086799316149 626.839709553945 646.876215659265 635.352875098936
"344" 68.6 623.247895761976 629.883673183801 658.262068738226 625.987937557788
"345" 68.8 647.3433480496 628.767648334061 686.723436335471 617.331632458828
"346" 69 680.861701424365 620.38705448434 715.166996712337 608.414603242494
"347" 69.2 708.979212966394 611.356661220914 741.08767582361 595.017281258771
"348" 69.4 730.333028600083 601.882904567904 762.5471265851 582.056303736083
"349" 69.6 756.086308984576 585.663057950413 787.724044029686 564.341860579148
"350" 69.8 778.836925655063 566.93699096042 808.648050483306 546.839954549437
"351" 70 801.189802652636 551.478149195715 824.55556877685 521.384189173869
"352" 70.2 817.422633414151 531.788894765855 841.858868755663 501.501696027555
"353" 70.4 836.408613828869 508.236252466484 858.604892913569 478.576968263043
"354" 70.6 850.795492723608 488.198242146829 874.921768071929 463.493074841395
"355" 70.8 854.396653881971 483.703769345201 880.799425804051 465.843726673633
"356" 71 854.586507658886 483.321688884945 878.245691158957 459.506889275021
"357" 71.2 856.959612823069 479.706757701852 886.576505824532 452.607287036333
"358" 71.4 867.782788209517 468.634736462143 892.441481779549 444.150199725331
"359" 71.6 870.469210857167 466.786757403951 895.638182601032 442.977096797212
"360" 71.8 871.958726587316 464.150121466185 893.96774948586 441.741935758654
"361" 72 871.935880201298 464.819810578807 886.075324705104 437.670458937607
"362" 72.2 872.913938799171 464.436648486067 871.889995518312 430.667282383948
"363" 72.4 874.018865487693 449.904335878118 859.455807035348 418.970414142693
"364" 72.6 867.96521426969 436.640179360261 848.990288241379 404.337743004659
"365" 72.8 856.669268493758 414.492899982037 837.932992001043 381.797837957451
"366" 73 844.601372452766 391.823703123928 828.495189695969 357.167966297052
"367" 73.2 833.71416283797 369.23307114206 824.080554759824 333.38509698787
"368" 73.4 825.734236789056 342.866834259824 824.469716938356 304.660898296173
"369" 73.6 823.943507034656 315.611569740172 827.943282568537 279.888959421342
"370" 73.8 826.257941735561 289.242714753787 831.472144094405 251.068876991399
"371" 74 830.801400657824 260.055553120282 840.377453191655 224.89583648232
"372" 74.2 836.494349053764 233.176986290904 856.514194888213 202.587259629073
"373" 74.4 846.917601756226 215.505981158206 860.866932665886 183.304483634836
"374" 74.6 849.433303614103 211.46877215805 851.563697688224 177.717628807385
"375" 74.8 852.527840782579 199.177791247022 837.018475255743 160.919136312347
"376" 75 845.234693666093 176.714618849399 818.834570315783 147.414972960213
"377" 75.2 826.277868213417 156.548110585323 799.910781616926 130.566178119219
"378" 75.4 806.760336675625 136.913457141498 778.70507821244 111.330327481769
"379" 75.6 784.901782786305 117.599568488853 755.262546029369 91.7506649717181
"380" 75.8 760.832934693002 98.0594421132507 737.86721545105 68.4022793108512
"381" 76 752.813774832081 91.5759960197003 732.675590128925 65.0031950859171
"382" 76.2 753.327130301418 91.5785812716281 735.735026842018 64.2242678470729
"383" 76.4 752.612360891691 90.7169176665459 730.035254166388 70.1142316788053
"384" 76.6 752.593312879006 91.2831231164234 721.40253557034 77.1710800303374
"385" 76.8 743.30159798075 86.0002532606539 706.199099327224 80.732048974863
"386" 77 721.8092166968 82.3337213334906 682.832087388298 78.7406799940568
"387" 77.2 696.501607026074 80.9921393532715 658.430295813517 74.9414830748581
"388" 77.4 667.476682438974 75.9517457164881 630.664377197088 74.8041026426581
"389" 77.6 644.324674996472 74.0722754743331 604.51700802401 72.3669101163517
"390" 77.8 616.252734794906 72.3426851886959 577.450915333597 69.3856761398343
"391" 78 588.452566370027 68.8105499645112 549.899761306356 61.9759959097522
"392" 78.2 561.599927965119 64.9319376309606 526.21696577672 52.8390699270313
"393" 78.4 540.002467523287 58.459704452401 502.117483138648 57.9312479284259
"394" 78.6 517.430524774422 56.559338030549 480.510752631243 65.7365124990551
"395" 78.8 492.504424480862 63.5900027281049 453.371100772356 76.1243118363092
"396" 79 465.650123042862 71.0669179449115 431.796367705691 86.2752105439975
"397" 79.2 446.685131312755 80.8481273833903 415.378559313869 103.987849930258
"398" 79.4 422.583297678339 93.4867846034103 393.424793511272 121.355335679636
"399" 79.6 398.770632109809 115.859518275324 375.382256200022 142.629672127347
"400" 79.8 383.366450728651 133.995727257595 362.558897702815 164.222600375752
"401" 80 367.157210773557 153.267949790362 343.681712287386 179.418721478233
"402" 80.2 369.048946911883 152.678276612819 346.226579901084 172.378505156953
"403" 80.4 371.43947486886 150.105534660485 345.128368149319 166.096832509583
"404" 80.6 371.745962109888 147.647171650408 348.66232693663 167.606420959626
"405" 80.8 372.446379846968 147.634317871471 347.422949668725 169.092924631682
"406" 81 373.24668267323 147.248012315524 344.400650984421 165.3218579124
"407" 81.2 373.166972506433 151.782245483233 346.967649893382 163.867054420144
"408" 81.4 373.823318200189 151.352040395185 348.211507643371 162.212669431363
"409" 81.6 372.835918956046 151.399844038922 348.099086753041 158.879467699884
"410" 81.8 372.643403229526 153.015387464029 352.551110075339 155.045455513435
"411" 82 376.388457743347 157.236589440017 357.552714032972 150.878786039428
"412" 82.2 372.584292355514 165.019584557989 361.65871839281 144.722252527077
"413" 82.4 368.768754575184 163.543460422878 371.996919841832 134.804294284086
"414" 82.6 368.498709593837 154.855807544454 381.787849719594 123.587061936265
"415" 82.8 374.930431520555 139.672714933794 396.539759099089 110.080802884097
"416" 83 388.745298405537 123.359142395523 409.859736592065 92.945305902328
"417" 83.2 397.837740121464 115.823296895933 413.657039447896 86.6354633831315
"418" 83.4 399.255581697685 115.490653576334 413.267240945377 88.0044237248953
"419" 83.6 401.519572038454 114.278766487196 413.656541023055 86.7033323734963
"420" 83.8 402.20620320896 114.610299639078 412.754847967586 87.4691711157165
"421" 84 402.223476082502 115.159100997934 411.44173450761 88.5100302506729
"422" 84.2 403.32111454092 114.803337653308 411.343350815796 88.1433685187528
"423" 84.4 403.917475336683 114.205234033451 410.604878280821 88.4884843515192
"424" 84.6 403.77921926978 114.588481924583 413.25055352931 86.9586733397597
"425" 84.8 404.762113247968 113.070046262607 416.820021515768 84.5858874169215
"426" 85 405.269679519531 111.156114909737 424.976148239533 83.7269548300204
"427" 85.2 408.402251135541 105.50972566676 435.506260254778 83.2617062834475
"428" 85.4 415.260146878652 97.4181136992589 449.621238131341 77.5697645075917
"429" 85.6 433.901014345604 85.9927086497307 465.900447771543 67.0238205340758
"430" 85.8 453.098852585417 76.4498841966322 484.847738913125 58.9187701905332
"431" 86 471.735610040426 68.5157848902846 505.213372437211 52.3131363579243
"432" 86.2 491.45342165538 58.6913671055106 528.260194241182 44.9695893801663
"433" 86.4 514.443555231908 50.5439273873113 547.585599925605 33.7938684097294
"434" 86.6 531.617322049526 44.9473517464662 561.850073363368 27.0734858479101
"435" 86.8 532.139835974348 43.1332076450494 560.201203519703 23.3932385932891
"436" 87 536.070611073174 40.7903867743997 560.064884075994 21.6670052760965
"437" 87.2 540.731895656872 39.5376667853161 561.013703915666 21.0298652718302
"438" 87.4 540.375228093008 39.8063943366937 560.153378789513 21.0446923693367
"439" 87.6 542.280948280776 38.7640629218724 559.847143642882 21.3183957085104
"440" 87.8 542.712136815166 38.8916084259399 559.015949437843 22.1602735979751
"441" 88 542.910025987866 39.698555662505 558.784481679958 22.0304205471713
"442" 88.2 542.174588851749 40.9321087130213 563.688680153874 23.7105122943307
"443" 88.4 541.572176854112 41.5938464926521 565.06703776854 24.2519669362843
"444" 88.6 541.874232278946 41.2290153123042 567.655701835083 27.6851058082358
"445" 88.8 540.625744756735 42.579399856001 572.26658849165 35.3753275191892
"446" 89 547.724101849419 39.0978795197817 581.832925150087 42.551032760449
"447" 89.2 555.280906560104 36.6109686334341 589.918080853158 51.8934682146382
"448" 89.4 571.986919070771 40.8802148250134 605.911915452963 65.9055932259539
"449" 89.6 586.339328669967 50.6819433928114 611.933846146246 80.2450693299758
"450" 89.8 603.043919937603 69.2096200525353 620.198498041738 101.877702328765
"451" 90 612.962106389564 89.4289859957433 630.203637050263 123.036488065652
"452" 90.2 621.905088658455 106.641888305313 632.804677690992 140.7148913278
"453" 90.4 630.056749657795 127.530160968606 639.468807274428 165.800255053272
"454" 90.6 637.675013897193 152.284644869068 650.34287179869 189.096361074958
"455" 90.8 645.636353490636 175.491110051959 666.318257154242 208.429298012188
"456" 91 658.591085868495 198.374729759692 677.828495828705 230.552242759605
"457" 91.2 673.153438428307 224.218003449034 687.659069081442 260.383593107476
"458" 91.4 683.713798256378 248.277767849873 697.210109335783 285.481975728079
"459" 91.6 692.881301591918 275.441350236671 711.30608758665 311.472598664576
"460" 91.8 704.95850757013 303.712839785326 726.532243459441 335.876217759543
"461" 92 721.497274615521 328.859662305357 743.835147206332 362.01081015049
"462" 92.2 736.834161278871 352.851276072377 753.691296576759 390.577248892511
"463" 92.4 750.055238604846 381.358986676104 758.850717892374 420.004258450797
"464" 92.6 757.76103029083 412.329208682563 763.074820008778 449.439508850403
"465" 92.8 762.075088461199 439.973005152816 764.57279829441 478.19482721333
"466" 93 764.725903787877 459.82901097871 747.72648329843 500.103000932423
"467" 93.2 760.298388932756 478.821901768973 744.315387631708 509.312842444433
"468" 93.4 751.688208612626 492.168046337361 751.757377975324 529.308883042178
"469" 93.6 752.849273530623 516.267741716654 762.727825676385 552.736188368165
"470" 93.8 758.295259298832 539.864086091373 770.071153883186 572.746298514313
"471" 94 760.717120987241 542.102524496374 757.348032444778 574.853563168787
"472" 94.2 762.440761455165 549.448110628762 736.093865885332 580.437408872812
"473" 94.4 749.681688404895 571.620778494157 710.682562033928 593.276901988283
"474" 94.6 724.602669513205 583.47535468267 690.221955572073 602.18110224469
"475" 94.8 699.617856218839 591.40888016515 669.553888128427 603.977613930543
"476" 95 678.552743707036 599.264826676329 640.143185039796 603.337339315602
"477" 95.2 647.586109348217 603.758275406546 610.076435523405 600.299663419551
"478" 95.4 613.143607507119 600.882399986709 576.955269045863 595.337678529057
"479" 95.6 582.534700923548 596.569523404784 546.623582162624 585.093347960431
"480" 95.8 550.106108085645 588.616869788605 515.954924938221 574.662553819872
"481" 96 520.042168622419 576.42440249385 486.58726943795 560.578261785899
"482" 96.2 492.191021340249 561.534072034097 463.059305141512 537.802753321718
"483" 96.4 470.061455919902 545.035875134574 447.315619454301 509.781028981693
"484" 96.6 450.186190372273 516.571482561293 435.139300873481 481.855062901406
"485" 96.8 437.263092261059 490.744366922452 423.213174993563 456.071444617395
"486" 97 424.48801726927 462.884790048835 410.132681104426 427.16283728145
"487" 97.2 413.917705424739 433.218574729092 399.63078490039 398.668775383251
"488" 97.4 401.687877768254 406.108442557151 387.717825545342 369.202442904035
"489" 97.6 389.63799684197 374.223019874841 377.558172754999 336.505711200798
"490" 97.8 378.434616484037 343.314808316932 368.343188579328 305.472634020143
"491" 98 371.637361182279 314.054676833095 370.05382595889 273.889045371258
"492" 98.2 367.940492674477 281.651325101778 376.751241901234 245.041984939411
"493" 98.4 374.365689454415 253.588917740666 388.378015121969 214.9925668263
"494" 98.6 382.099132857814 222.632161551098 403.223364698616 188.94848191438
"495" 98.8 397.723972514036 195.542101447239 420.224013288075 163.054431642292
"496" 99 416.76851943748 166.689037976589 442.562995757623 138.293593522652
"497" 99.2 436.987106941737 142.571071573883 463.737475883249 112.614551519336
"498" 99.4 456.318167004965 119.203910687244 485.427719692818 87.5731240341367
"499" 99.6 479.981982734181 93.8004911053679 509.501835066115 73.0098219689437
"500" 99.8 494.526938228129 80.6507991296732 522.522873036435 62.1042241710975
"501" 100 503.228613395998 74.4722170602804 522.052804725863 46.8333007361252
"502" 100.2 503.312861987388 75.4197611108552 524.341431870974 50.4047572579635
"503" 100.4 506.825533424482 74.0194284828812 538.649966493154 58.4165522460822
"504" 100.6 517.081255684982 67.5401923023645 555.890204883415 61.8109967767075
"505" 100.8 545.150801739128 63.4738165912365 582.227065928432 65.3338525233762
"506" 101 573.352604002654 64.424208756144 611.567778706558 74.8539828464083
"507" 101.2 604.729293341 72.7289595345192 638.277478233157 85.8618264009402
"508" 101.4 629.648777848698 82.492011341912 662.18133998384 99.885343776944
"509" 101.6 651.586702888581 94.8312400812426 681.232030697387 117.545818535133
"510" 101.8 674.67953655134 111.624281148148 702.393623232274 140.45373765098
"511" 102 697.471244150401 132.577112870588 714.490256895336 165.007697440772
"512" 102.2 710.35527371967 158.764858582072 721.474728898445 195.892186685664
"513" 102.4 719.89763933578 187.688530255586 729.222146371502 226.126639781905
"514" 102.6 727.145065505856 216.622811674448 731.826127949629 254.954901970051
"515" 102.8 731.348404107084 248.423794189123 733.619594704456 288.8384962754
"516" 103 733.99418188259 281.084345518832 735.091821105104 322.453275200586
"517" 103.2 733.828076018673 311.356697502289 730.467350262225 350.000002709744
"518" 103.4 731.384444450128 342.219236977805 719.208038894834 381.661155981347
"519" 103.6 720.83736447781 372.958595972242 706.010520943127 413.334032567151
"520" 103.8 707.908767090861 406.584440552685 693.522370866724 440.685594779478
"521" 104 696.92504821887 435.371031333085 690.641994964521 469.633398669328
"522" 104.2 694.19041765657 456.226093133681 697.647488755245 492.346663890999
"523" 104.4 695.928501582986 484.426597460921 701.689065236154 525.30509413082
"524" 104.6 700.955661741779 514.156276725899 694.975076571717 551.306525440544
"525" 104.8 698.295060869082 538.70592021895 679.182417222241 575.337233599814
"526" 105 686.490086051102 565.038479642409 654.644014487228 589.526703864895
"527" 105.2 663.396829400908 583.581765394808 629.260832555485 599.74261439981
"528" 105.4 647.220432737867 592.9863299995 614.554875122801 601.892568679999
"529" 105.6 645.30008142662 593.31581101866 619.401575664146 607.724179122672
"530" 105.8 644.32555942001 595.578205821201 626.896274894779 620.008315283227
"531" 106 643.733935084067 595.616668429509 632.038400505741 626.915299891009
"532" 106.2 638.520625921283 599.087418191097 636.443673532495 628.399600664024
"533" 106.4 639.080481973741 600.479431068799 653.403931863527 631.488105312842
"534" 106.6 640.734466489065 604.836344645588 661.544789088109 627.862758502759
"535" 106.8 643.020359294032 609.793447246275 671.167596304495 628.427684720563
"536" 107 646.672499235986 610.030826346357 682.715336477965 624.082297779568
"537" 107.2 662.927314219212 617.508530923434 702.005316622544 620.333553843856
"538" 107.4 684.865944696864 619.358141802074 720.601096519947 623.006728396044
"539" 107.6 688.651551827475 618.302767874311 719.708747227701 624.316150996443
"540" 107.8 689.664051488284 618.283865638542 718.330950864407 629.52512333382
"541" 108 694.205039384574 618.97433742341 720.782268452187 631.529968958759
"542" 108.2 693.835310057143 617.809311745197 720.851392724301 631.321218396962
"543" 108.4 695.407291255505 618.282817450894 720.303973411558 631.565334314249
"544" 108.6 697.61908362077 618.611288668906 725.432857177668 632.102798716595
"545" 108.8 697.654778223523 619.400665495456 727.523381661925 629.571940477887
"546" 109 698.867700156774 619.945612063847 733.101236196785 621.722047793393
"547" 109.2 701.671866524726 622.612385809495 739.074053235807 618.183589315763
"548" 109.4 716.031860590394 621.512014484705 750.23646572569 611.646658397169
"549" 109.6 735.562806120364 615.580624182319 769.512541455072 600.055621079802
"550" 109.8 754.136781631986 607.4527641391 784.71217774678 589.421175561453
"551" 110 768.991302162134 598.313494197538 794.617062111066 571.73560628972
"552" 110.2 783.114527443265 584.009213148978 811.210811040712 555.898466130354
"553" 110.4 798.427712907563 567.28641298431 824.125186272932 542.539954486247
"554" 110.6 809.010208195349 553.921139081703 830.374340165532 522.279770278662
"555" 110.8 821.893925967667 535.921296141184 842.16741399785 504.367508723703
"556" 111 835.370584360169 514.28975708324 856.108544288085 483.278194449229
"557" 111.2 848.208791957399 493.599168916863 877.153423791976 467.046225018501
"558" 111.4 853.54293270124 485.942401004632 877.651580659563 462.405553465908
"559" 111.6 855.31368095131 483.322348003918 872.553746034754 454.48086830306
"560" 111.8 862.852701328615 471.360252030473 876.164494920699 436.254077045972
"561" 112 871.54662302581 449.753306008139 886.576092790833 414.858975429838
"562" 112.2 878.067912324883 429.863366435402 898.409196950155 399.971751925853
"563" 112.4 882.034793400315 423.630546193652 904.996391291721 398.500636201884
"564" 112.6 883.187544783181 422.277989618753 905.937576322111 395.400746009513
"565" 112.8 885.683535606299 418.094258926551 909.424342840228 393.761666406882
"566" 113 885.568946727221 419.247408058112 899.572758783083 393.34236957055
"567" 113.2 884.79775229677 420.193476807296 888.450761133998 382.867927484048
"568" 113.4 888.563396350306 406.422701985869 879.392848148628 373.100896589191
"569" 113.6 884.87482126991 390.572022982372 868.76245239986 358.623875718646
"570" 113.8 877.184719275428 374.207656725078 858.676565846641 340.360991109855
"571" 114 865.340979190701 354.788679292632 854.467241097394 321.075720802345
"572" 114.2 859.432737438611 340.898718890666 857.247090165956 300.391183133861
"573" 114.4 857.815183775352 316.895160353264 861.626021897245 280.950106860903
"574" 114.6 858.516980792392 296.111106245993 857.295398834698 257.358196440765
"575" 114.8 857.055026878021 271.967983322936 852.423729428065 233.727492392969
"576" 115 853.564129902281 246.361872839096 847.630748817486 205.710010376432
"577" 115.2 849.903585612626 220.683499451468 846.591072368281 183.816561576157
"578" 115.4 848.556967509614 209.292907722877 833.121233577919 175.44563443753
"579" 115.6 839.724562820875 189.536041016608 811.99479179641 161.390260145161
"580" 115.8 821.377145446509 171.41795714714 792.702471580385 146.145528549746
"581" 116 803.490376177205 154.097700318555 769.424065530449 131.818225180867
"582" 116.2 778.569334505553 138.873305913192 745.930039707247 115.736665313567
"583" 116.4 756.255774850096 122.35094037524 724.220263387431 99.335781609922
"584" 116.6 732.733516212231 103.672524709771 702.336999934677 79.2564076135163
"585" 116.8 710.400272863914 86.9340091805281 683.525367591598 61.3416207103518
"586" 117 697.490261439868 76.3405685979911 667.028546134729 63.4225359088674
"587" 117.2 681.960718566048 66.7048892925799 643.619079817685 67.6677381069342
"588" 117.4 656.440062187107 69.3508415046626 616.835230597368 67.5177349707722
"589" 117.6 628.264566113369 68.4388365070638 590.917923522232 61.3028362136463
"590" 117.8 599.296516075249 62.6594960416445 561.515956588084 49.5965059171584
"591" 118 577.45321795751 56.3536349306894 548.745981485335 37.9633591952434
"592" 118.2 578.093783191736 56.4247225080589 552.664034255995 36.827918368891
"593" 118.4 579.161420914297 56.5240428046434 553.388926799024 39.7575205220805
"594" 118.6 576.053635608048 55.140478408241 547.273911263959 46.0393244704132
"595" 118.8 573.899184149991 55.2351531893932 540.585426256131 57.375791255115
"596" 119 560.250656673508 52.954706915562 525.513456720635 68.112525242784
"597" 119.2 539.708693686545 62.4724411791945 508.150839133851 77.9313111952778
"598" 119.4 521.727863934342 71.1032537820829 484.880685008706 84.6256616119543
"599" 119.6 499.203686925155 79.04779142578 463.187857190461 95.5265791826604
"600" 119.8 474.835551474645 91.2639771516424 437.444061807068 105.253381537353
"601" 120 449.95460560181 101.32353183577 413.160856566014 113.51397854007
"602" 120.2 432.212789671943 104.218248986034 405.806451468842 125.365455280001
"603" 120.4 419.539613624907 111.905342104546 399.545622726928 147.675382644556
"604" 120.6 405.44593845005 132.29784116439 391.404720771271 170.864123428211
"605" 120.8 399.107633466872 156.741525814851 381.225455609796 190.803343288096
"606" 121 385.074578983459 184.819322428762 361.835960193892 211.582427603592
"607" 121.2 376.297553678272 198.028181087639 357.164121340197 226.904749580427
"608" 121.4 370.251521738069 206.224882147186 364.108710925858 239.197713553168
"609" 121.6 367.773504079554 222.961416358012 371.181000383319 262.948312133898
"610" 121.8 371.900112778555 248.518925896664 368.488552332553 290.349640283767
"611" 122 372.25649142228 276.739778011597 367.056796383192 314.036340985148
"612" 122.2 366.769843524835 304.105542892334 367.967675895988 342.879731110427
"613" 122.4 367.176728740002 335.134225265706 364.783682386999 372.391753421855
"614" 122.6 365.28069197898 362.514000237177 359.40375384025 399.781406117929
"615" 122.8 364.648109927894 376.309931009583 360.463479076709 408.589044306436
"616" 123 364.737055478111 376.804631100253 351.399161452089 411.8272856158
"617" 123.2 363.698559381867 381.329281759103 340.758186197696 407.585685956819
"618" 123.4 364.814361034889 385.209095539214 337.033293835355 403.875477828504
"619" 123.6 360.328800772427 388.618618662332 320.97786843083 403.148328574049
"620" 123.8 354.665794358811 394.726303896486 318.42907027587 397.178205924593
"621" 124 349.53143188095 392.333439920331 314.707123225329 391.51800922766
"622" 124.2 346.222064867328 391.726122990689 314.629530927558 380.234573983844
"623" 124.4 337.450491505196 387.99066623964 309.342744376133 363.122682716662
"624" 124.6 319.055571054828 375.864859300269 300.28286762324 346.385467188002
"625" 124.8 314.376764367789 367.983780465235 301.430701225439 333.306821447523
"626" 125 312.683666274349 363.494467707443 304.424060776377 331.584752581818
"627" 125.2 314.60204692879 363.7361463354 306.286470855963 336.59229942821
"628" 125.4 316.646800767513 367.429269725993 308.636674278385 339.307024357296
"629" 125.6 318.846363605575 370.807911139038 316.638785743863 337.848452100776
"630" 125.8 317.771983041233 363.696120860685 324.964145606321 323.99848771357
"631" 126 317.940490714436 348.853009979385 330.039386149109 315.309762559678
"632" 126.2 322.140662528391 332.222829932325 341.159990831586 298.914895917103
"633" 126.4 333.518185330054 315.309707063804 347.605858395046 281.858227547626
"634" 126.6 342.071055401251 298.038912125186 357.554583324807 261.035577913377
"635" 126.8 351.811776306239 274.28238747696 367.583039440964 237.744511049792
"636" 127 361.705463636981 254.556040627166 373.048389312998 215.93725918613
"637" 127.2 369.250696335503 228.791071340761 382.385553050782 189.975021877931
"638" 127.4 379.60756783095 201.177923856424 396.852144663372 165.691587774564
"639" 127.6 392.393200906662 175.096834083288 418.286956361378 144.847021542594
"640" 127.8 409.083265762397 155.186016199352 438.588623479712 127.750797124528
"641" 128 430.763686038718 135.235740016939 462.376626768454 111.201371807838
"642" 128.2 454.522804616514 116.781321438354 491.506206595408 98.2719440120321
"643" 128.4 481.613061991887 101.746817399056 521.053436479223 87.1038244505315
"644" 128.6 510.465789222125 92.2833513224631 545.890843395475 75.3944712920581
"645" 128.8 533.786035101254 82.6126538303238 562.817017881825 61.7298455776182
"646" 129 544.740418887902 75.5313114342899 564.290279185569 46.0342240577899
"647" 129.2 547.110692916929 73.3990070795544 568.101023048107 44.565229989409
"648" 129.4 553.384596552538 65.5250149737016 582.690489061799 49.8610813772143
"649" 129.6 563.335555898263 55.8780235150766 602.181055620272 58.9924371895334
"650" 129.8 587.395831879425 57.9420600231514 624.902321833453 61.6271129351375
"651" 130 614.493669721872 61.3651230401095 652.230603567398 62.9215467812137
"652" 130.2 644.465382762861 62.5954866588172 682.33479177992 66.969298751073
"653" 130.4 673.692979206694 65.359622029469 712.202590279401 75.3511468988235
"654" 130.6 699.963227635557 72.3438005424815 733.546824335247 86.6581179222232
"655" 130.8 716.903699154919 78.5651089975604 746.185703821751 106.311837126276
"656" 131 736.765346711575 96.0161972335358 763.479777318907 129.589839066698
"657" 131.2 756.572654385676 119.14729959757 781.314654283732 146.775023723829
"658" 131.4 775.410683718054 140.713695088324 800.321854173466 171.137261419081
"659" 131.6 796.032054102954 164.780990749158 817.687375747014 195.24766564543
"660" 131.8 813.051458093712 186.468817256199 833.991674139526 220.113523063821
"661" 132 829.74554021375 211.094272722092 845.295846552172 248.543788558714
"662" 132.2 841.679625622321 239.898306856107 850.239038063674 276.533306661373
"663" 132.4 847.794794155453 268.226488915946 854.881368665349 309.196385730707
"664" 132.6 851.385761256068 293.499052668308 857.92232392708 329.205024461665
"665" 132.8 856.65697111041 316.556301840326 862.868305901955 353.395241842055
"666" 133 861.562012714705 341.417458847015 866.721443909019 376.819372938708
"667" 133.2 862.775052339199 352.406857614242 872.270298314379 385.14223833777
"668" 133.4 863.182016781017 359.806848847305 866.508724213565 394.821179821408
"669" 133.6 865.442816410952 371.535676501564 849.114434127361 410.050338307959
"670" 133.8 859.249154051251 396.773090030644 833.145398798004 430.529646331557
"671" 134 845.068646206468 414.352651216792 816.669064892912 443.399003543118
"672" 134.2 821.545452801015 438.032706821064 793.998072231738 459.351034382182
"673" 134.4 800.260457699606 455.57903518156 767.89616743895 471.307055565023
"674" 134.6 773.73590259096 468.162637510001 736.95588395801 482.704032581796
"675" 134.8 743.564309332249 480.42764972167 706.61981943801 491.723455830314
"676" 135 713.587733841506 491.29456895918 674.494690166194 497.392972500992
"677" 135.2 680.533428613614 497.288995620771 644.487684492397 501.86755991455
"678" 135.4 652.690251062389 501.514094847807 615.144838795023 508.705810425225
"679" 135.6 624.588397571611 507.547102286371 583.786957375222 507.416366686094
"680" 135.8 594.754537412077 508.850598873942 554.910821701688 501.565083945938
"681" 136 561.535171362491 503.193685355156 525.502887472851 496.752318049277
"682" 136.2 534.864079543893 498.211189719211 496.98977508638 489.506770586445
"683" 136.4 504.278752086101 491.979046455985 466.543507411018 482.231083664603
"684" 136.6 472.334903481107 484.212186392431 435.24063152155 474.629850498633
"685" 136.8 443.722601086719 477.120724700929 409.441693210542 465.829051605103
"686" 137 422.307794256748 468.963290788661 391.766649667607 447.591569513489
"687" 137.2 402.890622002986 455.926526065154 380.455463122217 422.601501621141
"688" 137.4 387.185919335641 434.10281171407 373.633783430025 392.492965805176
"689" 137.6 376.967993043354 406.785162420173 369.587335860951 365.978775321788
"690" 137.8 373.526722849647 375.269150379729 362.559696512431 339.152834302539
"691" 138 366.214590315907 345.373920917325 356.330206408601 307.749625821959
"692" 138.2 356.81588169941 312.982533824774 356.694199587053 274.104125185332
"693" 138.4 356.507235562001 280.273992177717 365.293381259615 242.854886230505
"694" 138.6 362.714158843391 245.993017488472 369.683372672568 207.997995023
"695" 138.8 368.496010051008 214.986839265972 375.567623656914 176.494331678308
"696" 139 374.374697447554 183.894922551629 385.247611212147 143.391938639308
"697" 139.2 380.623089360714 158.469070646096 404.059823190973 126.63700326623
"698" 139.4 397.391534705844 133.860465208781 429.269599447867 109.34962611379
"699" 139.6 421.40035635968 114.129574321541 454.564855581105 92.2807740799557
"700" 139.8 444.181412358846 98.8896520578928 476.105792385136 78.9445885115456
"701" 140 467.28364208643 82.627088319059 496.77313256031 59.1425520994066
"702" 140.2 485.21994547354 68.443965502393 506.720889780016 42.5343296886201
"703" 140.4 484.821857173516 67.4890827465435 507.043542654637 45.6071623681396
"704" 140.6 485.586014909644 67.3611559626272 514.943935199539 54.7156052940474
"705" 140.8 490.35349912187 63.5007408748301 531.420756712118 58.940240553378
"706" 141 513.005207412794 59.2530773368834 550.573819338475 57.743708041711
"707" 141.2 539.4994551881 59.1594603367997 576.147043998937 51.9826206471526
"708" 141.4 567.032469929865 55.008525066857 602.470337755226 49.1095178901068
"709" 141.6 595.100480831116 50.3792519112678 631.422784400747 52.7716306220927
"710" 141.8 622.839503944247 52.0904939297018 658.824718467524 56.9468825494162
"711" 142 647.935817604471 55.5642004072253 682.694516765889 62.3304119773481
"712" 142.2 657.200498700837 57.5259602248273 685.746292944358 80.8141252799032
"713" 142.4 675.585648312198 70.6313465097003 697.715633134686 104.566544028855
"714" 142.6 694.244142501311 96.5315741397912 710.441397556922 130.378504842535
"715" 142.8 705.436807446395 123.331510713443 724.505433927085 155.874946774831
"716" 143 720.855887216317 148.054120995962 734.689539980925 183.500789592931
"717" 143.2 732.644544663854 171.023559285423 748.937060462768 207.43147097015
"718" 143.4 745.775544509582 197.838677158475 759.764255708625 236.203856750887
"719" 143.6 755.366471636857 222.393905716486 761.027468706834 259.502252903483
"720" 143.8 761.093610525547 251.598411066313 756.654572064216 289.74449628584
"721" 144 758.756081388234 278.652433539055 751.775494935964 318.025318757096
"722" 144.2 752.942033868904 310.827928499876 741.265610050564 348.073103631782
"723" 144.4 744.688527594389 341.84132670033 721.396911626157 374.502914833213
"724" 144.6 727.692613065962 367.726886773016 700.691912818398 396.41745105353
"725" 144.8 703.868878089502 392.795112597249 675.25464193119 417.468090339237
"726" 145 681.501583507358 411.331319638124 646.527642215356 425.371473122226
"727" 145.2 664.046538095027 421.537499141373 624.646870363104 426.099277020881
"728" 145.4 636.782993596236 426.447928073029 600.95494336975 428.47788693567
"729" 145.6 621.998507654274 430.36723832309 588.920926112978 427.908266817618
"730" 145.8 610.411754812729 429.29713751172 569.077154746573 428.186103204238
"731" 146 582.861031904924 430.571116785131 545.060518121574 433.418588348662
"732" 146.2 551.911494847857 430.514203052079 514.580107812443 429.860577439386
"733" 146.4 521.499178207134 430.934401665677 485.015851052769 422.664246530945
"734" 146.6 490.805548625086 424.248723663802 455.3451702671 417.548342428779
"735" 146.8 466.640310922493 417.475114569965 436.120648324817 402.103923769627
"736" 147 444.182330388497 409.187539267206 417.325829995727 381.026933096195
"737" 147.2 424.03788852109 389.611412328858 404.953780999047 354.682291224835
"738" 147.4 408.06539849373 362.398918685247 387.839703584797 327.259452496399
"739" 147.6 390.636256209701 336.645217504033 376.788343746216 300.85136781317
"740" 147.8 378.645289680728 310.483199972688 371.156451236285 274.12608859097
"741" 148 372.704383883877 283.464303188316 372.707334255846 241.425622017862
"742" 148.2 370.927661920293 254.007483635086 378.957175774508 213.444642046732
"743" 148.4 376.781520797282 223.905115562627 379.094285005439 184.79628630284
"744" 148.6 378.690792222304 202.426721800031 378.325532217062 166.604237763705
"745" 148.8 384.83959203503 204.647084152703 378.937763193309 173.994610996172
"746" 149 383.748031751306 206.852335758183 378.661218378665 179.494417318588
"747" 149.2 384.868752060354 208.437454695685 374.009233701404 185.567412481235
"748" 149.4 385.810067317302 210.721319016582 368.624674828952 192.387085115245
"749" 149.6 387.896887961241 211.222168325095 365.354069816251 195.716627052224
"750" 149.8 389.599539603063 213.224006075791 363.365994465123 191.738854928089
"751" 150 383.88837612811 204.718933972404 353.487152007861 183.707266823212
"752" 150.2 382.774234020725 202.984594457735 357.309210803674 177.059688607056
"753" 150.4 380.000251559055 197.999114090084 366.040746250043 163.901550516224
"754" 150.6 372.499097263635 184.679036844342 370.941319569543 147.970143715659
"755" 150.8 371.90701048416 169.43456409483 384.215450234787 130.319918925026
"756" 151 375.447670130624 146.929077528815 391.499985674964 118.384250767311
"757" 151.2 376.82109601206 141.498408991243 402.26745567417 113.191967479875
"758" 151.4 394.016829988778 125.880131505353 419.951994272541 98.0346783222331
"759" 151.6 411.977472992287 105.630734927913 437.848837398489 78.7218650455547
"760" 151.8 425.74258091031 90.3226155693344 455.809581653617 70.2429985254836
"761" 152 435.698376275657 84.3160961566719 473.299925999916 73.1417499862232
"762" 152.2 461.445261298708 77.3959459730446 495.78928880764 64.6461860799459
"763" 152.4 485.352242707777 69.5989168891175 518.013344899119 51.2030585735637
"764" 152.6 507.505756869582 56.8908380539589 539.445426577463 36.4674136989071
"765" 152.8 520.400500102405 50.383599244996 554.304587444857 42.4483496892356
"766" 153 529.203210866316 47.6343894619804 564.831667480575 58.9374214663501
"767" 153.2 549.452007781583 52.045588872875 580.569861492851 73.7287871722694
"768" 153.4 570.761295882757 66.4471585652646 600.67180696965 87.659398817875
"769" 153.6 587.770919374857 77.9915925857657 618.434923751732 97.2381892768817
"770" 153.8 602.416956254287 91.6054703471045 636.138714440302 110.254604544464
"771" 154 625.485178566483 102.722770191123 655.615976430484 127.345176429235
"772" 154.2 646.995698188536 120.883610587176 673.914322976541 147.31893901194
"773" 154.4 666.800414417797 138.269255130229 695.529571832806 163.640591446893
"774" 154.6 684.502801493023 156.452952823692 719.806804596482 176.92956773279
"775" 154.8 704.363572392239 171.98106998461 742.898475954341 184.328805987984
"776" 155 731.951431102908 181.642399936369 764.840051113908 204.720651965475
"777" 155.2 756.325261671046 197.691954595129 777.077344709402 228.806403044221
"778" 155.4 773.613704828983 220.379053822564 783.380614262755 256.947401485704
"779" 155.6 780.505647863047 247.55499102019 787.061098857827 285.120067201735
"780" 155.8 785.262088218738 278.295828614445 784.811888448686 318.41965610739
"781" 156 784.593826161301 314.018541425589 778.799961717514 351.163288583999
"782" 156.2 780.71221668863 346.556876432288 770.855199159637 384.371104407838
"783" 156.4 772.463894175244 377.379572091526 760.798241863163 413.307706822885
"784" 156.6 762.257503882313 405.969947924041 749.438319018468 445.926093513489
"785" 156.8 750.566483345299 439.323390671093 737.352472420328 475.634156813942
"786" 157 739.686620010537 471.405359488177 733.394112538448 505.034772198196
"787" 157.2 735.269059995888 489.280944180025 747.790749587407 523.279926393748
"788" 157.4 740.917028038247 511.630445904744 767.586395891911 541.29899635745
"789" 157.6 758.318895773311 531.451832841719 785.504656995119 554.087031909644
"790" 157.8 764.439024323585 538.423235051644 791.187193514288 556.575710858172
"791" 158 764.611922101024 539.612481276122 786.742804798009 561.247557774559
"792" 158.2 766.882501406813 541.911584373542 777.117427066172 574.748740412341
"793" 158.4 774.676433414016 558.220436889373 764.731951513862 595.907394337543
"794" 158.6 768.415700632414 575.791244739767 748.549903067939 606.386494432193
"795" 158.8 756.010629107701 593.360351941519 725.682807597201 620.326881199538
"796" 159 740.313216049713 605.564552760952 708.087226020473 619.871032413366
"797" 159.2 725.663721774338 610.555952848178 685.55684065657 611.828506624426
"798" 159.4 699.291310619518 611.598457614792 659.997459213626 609.022858543289
"799" 159.6 669.152799672408 608.563861285602 632.403135911338 610.497052094199
"800" 159.8 640.713709625179 609.334507901843 604.248966457499 611.104218671364
"801" 160 610.379599470432 608.454989251203 575.182955298177 607.100707842106
"802" 160.2 585.737831434826 607.26270473047 549.802402235102 592.39470978152
"803" 160.4 558.651656057729 597.849640460584 528.780318366258 575.383648224044
"804" 160.6 534.270975685084 579.53314061755 502.367342257669 551.590759722376
"805" 160.8 512.983025800761 559.184983124579 484.229851841926 525.941050243656
"806" 161 489.551074529003 534.835595124888 467.44447236755 505.053588316467
"807" 161.2 471.744433573762 509.994773172598 449.102482517225 478.589183930749
"808" 161.4 452.155050231726 482.148443818477 433.648341997687 449.614193177236
"809" 161.6 435.592628147665 455.271083248616 420.161686788007 417.979381216427
"810" 161.8 422.596304628908 424.912432923804 410.566712757861 389.390901193783
"811" 162 413.677656686235 396.023448282456 406.287218557082 357.173318966997
"812" 162.2 404.223309046161 364.358131761024 402.891146525583 325.92317924544
"813" 162.4 403.548469125224 330.837189190181 402.647666514316 291.168610704535
"814" 162.6 401.521443403407 298.161504274597 407.001989189077 257.644172801335
"815" 162.8 405.133895460613 261.835705581309 414.174334610622 224.829071472036
"816" 163 413.033168480887 231.094805513308 425.315035551322 194.650009477131
"817" 163.2 422.612492574631 198.730385917795 433.875535998945 160.494900830905
"818" 163.4 431.775484654828 165.213706635483 444.638392629577 125.899162673111
"819" 163.6 441.736806394451 137.375304294513 449.599098033281 103.391485700747
"820" 163.8 443.668422975396 132.684560038253 447.208849296192 101.087712658672
"821" 164 444.66456472194 131.058068098171 459.799332796611 105.299849183194
"822" 164.2 446.978643821487 130.017889937488 476.444461353086 115.653745808238
"823" 164.4 459.296475804467 121.615694422802 496.81203815229 123.177857330855
"824" 164.6 486.181082787045 122.002485131807 521.74206443675 129.811032426435
"825" 164.8 510.630052516197 126.954571008378 547.7166053101 132.832297313878
"826" 165 539.053807899412 133.423788573288 577.25775293247 139.819083917314
"827" 165.2 569.067712419001 136.839429261371 606.075399759518 139.973923440115
"828" 165.4 596.004886991986 139.372163524142 636.394985715657 143.501606975691
"829" 165.6 618.842054174246 141.438624038833 648.215534780873 158.573069055861
"830" 165.8 626.521103106391 144.210110496742 653.630816531802 171.732519313957
"831" 166 639.204343935414 158.378073795233 661.592118862828 191.591394425046
"832" 166.2 655.268768790465 176.080099635414 662.796494678004 210.3593023514
"833" 166.4 660.934405269437 197.927306743123 665.601554899468 240.07557174943
"834" 166.6 665.191691957639 227.752300973683 659.763646945793 265.14936465909
"835" 166.8 661.006943359346 258.870834437196 652.114710273172 295.389882217811
"836" 167 653.807934598428 292.166353489622 642.164965043073 328.599427833921
"837" 167.2 644.949247199968 322.167765346446 641.44732178224 358.722246771613
"838" 167.4 644.037687533541 350.082902971004 650.465224582649 386.694664666473
"839" 167.6 648.498114526594 376.149219595054 668.421124627218 408.202643310023
"840" 167.8 665.637006740415 401.71269187415 692.448037710199 428.544642409992
"841" 168 684.64435935041 421.045708580246 716.121561813696 448.669707037931
"842" 168.2 708.262729089902 443.532081170483 741.12195451335 461.516641120957
"843" 168.4 733.300029695694 458.087721807745 764.399571712705 478.434510990427
"844" 168.6 757.965063367912 471.204339385115 789.621274728402 495.941474963578
"845" 168.8 779.750092543138 485.334893985563 812.614041538804 497.683468217602
"846" 169 790.601312271928 492.691296281441 819.937132461435 507.099122798386
"847" 169.2 791.886445009646 494.071829209862 811.522292672362 517.723891980325
"848" 169.4 795.367698336722 496.54579337799 800.950140159037 534.067493333442
"849" 169.6 800.823177660616 506.69434482746 787.040844298736 539.499971164048
"850" 169.8 794.088673071701 523.94221212221 764.181597371793 555.836009523481
"851" 170 775.742363800143 543.733727237358 738.935522080889 565.154173744055
"852" 170.2 756.29590483757 557.309199749944 720.601880197991 564.629640885761
"853" 170.4 731.388196740143 563.823145574701 692.50730702364 561.023935320949
"854" 170.6 701.648965540258 563.088398507164 667.044828232173 547.070704927433
"855" 170.8 673.792308505772 551.525272717469 640.108963869447 529.294510054583
"856" 171 646.264008657084 534.645702002019 618.436441569322 508.785104291288
"857" 171.2 621.314795816256 510.982184934399 594.127212711129 485.023579801031
"858" 171.4 600.93179663038 494.189290158849 574.962551222197 467.046624092116
"859" 171.6 579.731935381507 473.431238318037 552.827021163883 441.86623088111
"860" 171.8 558.897036372796 449.359769684769 537.408058924329 414.219839993217
"861" 172 540.388099463004 424.941188159578 521.301818514606 391.702826238857
"862" 172.2 525.69616459233 400.617692588658 505.073185697258 363.978631046835
"863" 172.4 507.937967915617 370.311808358569 488.153233870598 336.454201536874
"864" 172.6 491.161180659275 341.455224345093 471.78844785933 307.9342302028
"865" 172.8 474.160403360994 313.896357511031 455.621402384945 278.166250772628
"866" 173 458.737027459807 285.91469460217 438.6717042818 246.978028754617
"867" 173.2 443.240153885671 257.068956235459 416.909928967342 224.817975789701
"868" 173.4 422.560093406305 231.793617109818 396.498444833586 206.2831992636
"869" 173.6 404.461646738516 213.428926275507 383.937450969588 184.407130233334
"870" 173.8 398.682673934352 208.048910679791 395.653047822165 173.7807810536
"871" 174 393.737119859723 192.914586322897 415.868911462417 163.321026988342
"872" 174.2 404.644582433543 177.239316715066 433.33142901062 148.791950966285
"873" 174.4 427.240729270802 156.54910879099 453.794791989925 129.272144314676
"874" 174.6 448.75176939264 134.610337553121 480.18611684398 108.184439506818
"875" 174.8 477.354903290568 111.645642994576 511.600004286797 94.5051201958516
"876" 175 506.673825827458 95.4020656528984 541.232591166229 82.4671470758342
"877" 175.2 529.290344153917 84.5050774828445 558.600872248251 67.5497967074149
"878" 175.4 536.999141588467 82.9764994855042 553.920819992256 57.5960032967997
"879" 175.6 536.283505737244 84.485314699591 558.260388817044 62.387251983891
"880" 175.8 540.725824733783 82.3878585100485 570.965041558633 70.5197799568275
"881" 176 544.991806189187 80.1433228759619 588.228407637104 80.7821108307601
"882" 176.2 568.746513238102 81.2769608970617 609.526989720295 86.4992340387173
"883" 176.4 592.735700582465 80.335547073489 625.508812485596 95.6646660341063
"884" 176.6 615.912524290384 90.9177269075919 651.708321620695 110.225076740758
"885" 176.8 643.62377753021 104.754221858712 670.967625441258 128.596620193232
"886" 177 666.397594321395 122.117410089318 697.179750724307 142.319197559208
"887" 177.2 692.75639484718 140.462240798159 723.872769709703 159.239287773737
"888" 177.4 717.418868386566 153.551098360819 749.547480560078 177.481857295008
"889" 177.6 745.3729651821 174.878555740618 775.89152576785 197.92856219078
"890" 177.8 771.286240023042 195.146542942749 805.901638650247 214.868546462978
"891" 178 800.343272439209 210.871787407322 837.928060024069 223.815647139095
"892" 178.2 822.933947724902 222.4997300303 854.284139221447 222.176633622033
"893" 178.4 830.864469325831 227.176146625905 861.141520678827 216.161751145262
"894" 178.6 832.763679618407 227.341269732312 858.324334966689 220.470348752762
"895" 178.8 833.918296926502 227.426766135856 863.61951940709 237.501677125418
"896" 179 847.857882165334 224.383825859687 870.37589496177 257.738777516279
"897" 179.2 860.69181518877 232.670081255274 872.007450774809 274.364923861961
"898" 179.4 863.812981035907 249.952890263384 872.17891744845 289.591831556801
"899" 179.6 867.564457475008 278.71148016663 878.801959627037 314.241425715126
"900" 179.8 874.862509469096 303.700310928442 883.849796628212 338.817810009208
"901" 180 879.03909361711 326.623362770944 881.709591257366 362.707385583948
"902" 180.2 879.610799608427 342.404957411607 866.695812392321 379.44678284478
"903" 180.4 871.499527799534 370.212175019169 845.443522449966 397.244147344492
"904" 180.6 852.057635153399 390.718977589302 824.697645578189 415.434437414062
"905" 180.8 828.909507455733 410.274578619158 795.900048374315 427.31192369122
"906" 181 801.939592278044 424.464637542262 767.535241237559 434.334192093817
"907" 181.2 772.947090392344 433.272457039322 735.496350954712 436.537946866496
"908" 181.4 743.591629232713 435.357271852983 707.913558028358 435.754173802994
"909" 181.6 713.868484374413 435.236330588065 674.486154809106 435.43379982938
"910" 181.8 680.305616347264 436.927076201932 641.598720086133 431.112424429163
"911" 182 651.456042064082 432.910724714913 618.478740313386 413.401834103813
"912" 182.2 624.513256783768 418.235678122563 599.495393103006 387.675084569483
"913" 182.4 602.945502880682 391.754137315942 579.521329256925 360.358859685037
"914" 182.6 584.064758537951 364.975381896099 561.787794818631 333.418128727984
"915" 182.8 564.616189399257 339.048117556285 544.11375592548 305.371965765701
"916" 183 547.386615862219 312.006296010841 527.566884119423 277.681270358779
"917" 183.2 529.505959241804 280.253842639031 513.166515866075 245.741325788019
"918" 183.4 515.148617794707 251.542359891268 502.701123566694 216.711080887266
"919" 183.6 507.793731617048 233.470224533965 504.148619259666 196.705510647196
"920" 183.8 504.123659841194 213.499031863778 502.224826721335 178.992317471223
"921" 184 505.347608655996 193.676839085125 481.098067247645 160.26076832934
"922" 184.2 488.330334822939 168.656564691217 458.568481875951 147.339074693562
"923" 184.4 466.1170950216 152.554483142052 433.31100343779 136.581752301347
"924" 184.6 454.454490976912 145.388522468018 421.484890449999 139.313051749009
"925" 184.8 452.705509339885 145.502198448113 424.325639130879 134.307451694738
"926" 185 453.295431434764 144.676127413718 434.857427344159 121.181369521725
"927" 185.2 449.546785604624 139.495184900691 450.61882297185 110.134374981233
"928" 185.4 446.041185496326 124.346763616349 473.45042233034 94.9280725028658
"929" 185.6 461.29858304266 108.535044006566 491.739794427053 90.3739299658021
"930" 185.8 472.776043181172 102.313856024125 511.666342857563 95.8939731246896
"931" 186 499.122266903822 97.9035222216451 538.100398624021 99.2590089337471
"932" 186.2 529.243015869199 99.3106327885221 566.215751972204 101.649634881989
"933" 186.4 558.441847346676 100.093966867376 592.284908491062 111.127599203908
"934" 186.6 585.687390392825 109.047426392353 619.919372998667 124.836781365879
"935" 186.8 613.563898069777 120.326023827522 648.753101119717 130.093219018222
"936" 187 637.190738768775 128.453141955914 676.887119304085 124.976216499241
"937" 187.2 663.404213929343 126.15704731822 699.033599568946 123.326940684417
"938" 187.4 690.749720771035 122.655076141401 726.415785512377 130.33390478518
"939" 187.6 712.114380659787 125.888507300858 751.473493812522 127.713509656959
"940" 187.8 738.07346817144 128.63396620482 773.167373152904 134.023268902864
"941" 188 747.653586917435 127.715116227729 773.050598051361 152.570021664076
"942" 188.2 771.849901960058 137.916422992716 773.450309585608 178.212969776295
"943" 188.4 782.547703187435 155.265017674334 772.830721004251 200.056426291847
"944" 188.6 775.337817340275 180.290770688778 770.640868091398 215.401965718449
"945" 188.8 767.14044273905 204.791785320751 768.788500728059 243.217706001221
"946" 189 765.943055412265 237.115355255149 760.665637082179 274.199276313171
"947" 189.2 760.702361088933 269.108331291797 749.48721376371 306.095111481999
"948" 189.4 749.867035660965 300.747232082212 732.097824537874 333.773755537633
"949" 189.6 734.864297815923 328.449438818536 709.844762678645 358.079444591706
"950" 189.8 713.706413477605 353.432912628038 684.312446970868 382.036494163964
"951" 190 686.92939550942 379.30107442407 655.184726749347 403.360800426572
"952" 190.2 659.710606544231 400.969103211652 626.333206199621 409.839279092058
"953" 190.4 634.181613819223 410.433492111288 599.543580439409 408.346360681966
"954" 190.6 608.249615182465 407.025427486838 571.749846990954 402.637747447951
"955" 190.8 578.859095854322 404.310913352549 543.898392882324 391.739617997732
"956" 191 550.584781974474 394.661477700341 514.981451897672 373.734239684045
"957" 191.2 521.507630764918 376.082850306994 493.686709748724 350.014218494042
"958" 191.4 496.938572363737 352.047971775289 473.390489273986 323.141033194369
"959" 191.6 474.794084763018 325.475480845479 456.145942856254 291.247319221411
"960" 191.8 458.250058922807 294.931883849746 438.144542506149 260.83438534146
"961" 192 440.915598646159 266.42263480261 418.945384781991 233.773200116736
"962" 192.2 421.472895603923 238.725469866418 397.279916305911 207.539548803039
"963" 192.4 404.644918373066 215.71086494126 378.442729415748 192.035976385314
"964" 192.6 406.134638652529 211.848183277796 381.811785148193 191.409814094791
"965" 192.8 405.379557913584 211.620550068129 384.686726062169 188.543609669542
"966" 193 407.290789513947 211.991595991616 396.507615659638 181.745367653527
"967" 193.2 405.128792733449 207.421168749725 408.138656640865 166.236321933085
"968" 193.4 405.761777110768 186.420805847494 420.332835931831 149.320486186682
"969" 193.6 414.45426541364 167.047478036072 433.386379595775 133.628368035579
"970" 193.8 430.362316137098 141.428458915939 456.119254975876 113.607823409131
"971" 194 449.982745354179 119.689904808466 473.783233388437 89.459940886495
"972" 194.2 459.687229041276 111.629781828884 473.807870374063 81.1642525779785
"973" 194.4 461.104229201619 112.483417558642 474.843048871502 83.6333828445372
"974" 194.6 461.754178204017 111.677186489756 481.687364632209 86.7434257199835
"975" 194.8 465.364383011773 109.042854189946 492.325349037019 93.6543412523307
"976" 195 472.433002777335 103.981431957682 509.564215949908 106.52297928139
"977" 195.2 491.202984439755 104.101914977105 528.0686031823 114.058211187499
"978" 195.4 518.626738523478 111.035789532598 552.333467236497 122.77476432781
"979" 195.6 540.972488241223 120.255945679959 576.793079803264 130.92008534542
"980" 195.8 570.65562197446 128.353361329141 606.647073684059 133.547850445445
"981" 196 596.282431143127 132.847520160752 635.447630897872 131.378610690924
"982" 196.2 624.929859565764 130.352182474787 659.350477526419 120.058116795052
"983" 196.4 649.116729589074 122.296237350801 681.898261716108 107.103613994825
"984" 196.6 666.807996098113 115.446453604946 701.989923024677 111.305664328028
"985" 196.8 686.339869257971 108.547145566132 728.884909579612 123.150753106748
"986" 197 710.188673821323 117.518122099345 740.862475842438 136.145275496854
"987" 197.2 730.870955682218 130.817951374975 756.757165448398 157.099221419083
"988" 197.4 749.139945276423 150.27942207128 765.911466878323 184.294713533338
"989" 197.6 762.496569199378 176.783990355004 770.429139287776 214.034545147224
"990" 197.8 768.247481157895 208.128390322568 766.642348008748 247.697503782928
"991" 198 766.754382600701 240.470432741675 756.904265712725 277.64367644863
"992" 198.2 758.792159036138 273.960183558566 752.051369563885 312.222473523186
"993" 198.4 752.341205765592 304.837897627644 743.514272322636 345.884582547416
"994" 198.6 747.158594191717 337.084800407991 734.058502531935 373.382507963244
"995" 198.8 736.514221172611 367.394125119598 724.302971695435 404.84304411923
"996" 199 725.005687215322 400.489973900223 717.343777230781 440.94674119932
"997" 199.2 719.166033435745 435.618149854698 717.140822389914 472.095374923489
"998" 199.4 716.992479100128 466.188795165782 727.83296350106 502.787728026536
"999" 199.6 723.246911025348 495.263579129651 734.003171146352 529.11543302183
"1000" 199.8 730.929980671757 518.598113955983 744.487326933111 557.246798365401
"1001" 200 739.380535342819 547.173515746846 754.558879489663 578.108463682356
"1002" 200.2 744.826298639792 565.632335046903 762.229508922196 590.800907582609
"1003" 200.4 743.762835873365 567.245175949614 753.392031413098 592.663899209629
"1004" 200.6 745.868758443283 571.937631988353 734.665186824949 601.91700151969
"1005" 200.8 745.135755280099 586.623963830537 714.090664119479 608.077316831674
"1006" 201 729.409940531998 600.123428478824 692.406881693303 602.319128912855
"1007" 201.2 703.143559974285 601.122552921755 663.244740505899 597.927544020538
"1008" 201.4 671.993259247683 598.068188130923 637.505566536052 587.671713762083
"1009" 201.6 650.498385517439 593.768387175502 613.846861283497 577.496276564133
"1010" 201.8 622.407062633398 580.915953433273 589.414082774958 559.245373216236
"1011" 202 590.677480627363 560.521767879453 560.147827861229 538.002295459826
"1012" 202.2 565.217710837041 541.914063980886 532.021609609945 522.030932821562
"1013" 202.4 541.848713438069 528.354395521718 508.980483441323 507.734587161827
"1014" 202.6 512.761980852949 508.731541710699 480.64416206491 485.674151248998
"1015" 202.8 484.88317195384 487.7682991637 452.32927179362 464.717466629599
"1016" 203 453.446403539631 463.526210268471 424.889517405143 438.733101697808
"1017" 203.2 432.688014235145 444.332995437961 403.92799240737 418.478718210845
"1018" 203.4 408.019835267006 421.358332297018 377.408502370619 395.735233290164
"1019" 203.6 390.494795186279 408.784394968657 369.106064068481 383.234979773666
"1020" 203.8 388.351614964635 406.922946555254 379.570689967793 374.631295309081
"1021" 204 382.657550792691 393.619729675443 388.819922291337 352.661339198722
"1022" 204.2 385.97199042431 366.240025453294 397.384111465893 326.933622399735
"1023" 204.4 396.113780565478 339.492365344886 406.924169204587 302.439767107415
"1024" 204.6 405.691193958372 310.180262579402 421.573978597721 275.079799914449
"1025" 204.8 417.886155963787 281.233412709079 437.825648739354 247.0076018268
"1026" 205 433.242806806309 253.400943065283 451.421482913918 217.06543126889
"1027" 205.2 447.785443350102 225.29727755525 463.257392628582 184.276725836056
"1028" 205.4 460.255958771421 191.291137700932 469.416169672445 149.652562061224
"1029" 205.6 467.84491962633 160.958382087592 466.371158331777 124.03093727962
"1030" 205.8 467.540437227092 135.758233276477 471.717159850435 100.503726338297
"1031" 206 466.831255799895 127.891554807466 488.044839141892 102.131749806517
"1032" 206.2 471.965253726894 117.639020230562 510.782473649407 108.205463048806
"1033" 206.4 494.186014451016 109.246190925523 537.908331491198 114.42761375426
"1034" 206.6 522.750096574474 111.560599022607 557.613358979322 122.837043984494
"1035" 206.8 549.34056064471 120.344769225673 584.025569606483 135.496750693295
"1036" 207 574.62518666449 131.909215853777 609.192792624925 144.469922950384
"1037" 207.2 599.137713211449 141.451340010688 632.886088415283 156.953893009611
"1038" 207.4 621.956384012399 152.292660571611 655.625791288174 164.778382801616
"1039" 207.6 645.669300756758 160.708119536996 682.848064473761 170.624271962359
"1040" 207.8 673.04398011912 169.386691269386 711.799932322585 183.613720786557
"1041" 208 704.796290380009 182.246607278544 741.10088116896 196.587206967826
"1042" 208.2 733.58851163413 193.276325184235 765.631141372487 213.123415210252
"1043" 208.4 761.479232242881 210.306988689098 790.547903795642 233.967250634989
"1044" 208.6 785.909037821394 228.456679195059 816.783307678747 248.84038010971
"1045" 208.8 809.382697946649 243.478830910842 846.894026756832 248.967737187079
"1046" 209 832.668069801795 247.612898038429 865.646409834794 246.086753305148
"1047" 209.2 842.130842191282 244.580002138764 878.549835893694 241.80124811207
"1048" 209.4 844.456101807308 241.563508267791 877.604361073536 252.421628793823
"1049" 209.6 851.874945732402 242.889172798624 874.538729314829 268.907609461215
"1050" 209.8 873.890261481156 251.246485984476 872.258435217646 290.081753010155
"1051" 210 872.978060284791 251.358956842008 868.961185732808 300.528091926995
"1052" 210.2 869.832747011142 257.105758469151 867.619793015223 306.454744719066
"1053" 210.4 864.692977875395 275.160610895132 863.55900480729 314.634308035819
"1054" 210.6 863.654978239806 298.175926782898 856.453633550501 336.137018462132
"1055" 210.8 857.296507907359 328.000909677497 844.707614542466 365.088373309528
"1056" 211 847.453862203844 356.157387806658 825.046618283474 388.044526170392
"1057" 211.2 831.125180248863 383.736068302817 800.796289942782 410.239502429873
"1058" 211.4 805.16875025351 408.651810999158 774.069333640318 430.046902817139
"1059" 211.6 779.497133433945 427.474616787082 744.01533195114 443.728378716986
"1060" 211.8 748.399668390784 440.972008322074 712.963020971941 454.158571019125
"1061" 212 714.692501349846 453.039214757275 678.548293848482 459.375864070423
"1062" 212.2 680.065899931529 459.673059775411 640.347670197692 463.724214947305
"1063" 212.4 642.351072343392 461.793983318651 607.003781293449 458.499470544187
"1064" 212.6 612.002394327051 458.55661175808 573.390369186414 447.324213556918
"1065" 212.8 577.6855122091 449.305278277181 542.425309794045 437.722213288161
"1066" 213 545.596258610078 438.167775634971 509.060928025379 427.654243517264
"1067" 213.2 511.652106935849 426.635918289497 475.06358006168 418.158968663781
"1068" 213.4 476.987802982672 418.749364697761 441.187495577516 408.152927481833
"1069" 213.6 445.292601144544 410.570759829243 406.536671598397 393.789646157601
"1070" 213.8 410.379896274619 395.481372579624 374.882812021628 384.326433134237
"1071" 214 399.689380156586 390.969752340324 372.723870215166 380.794388581643
"1072" 214.2 401.952989760532 390.414459607989 379.087603144469 367.751224337184
"1073" 214.4 391.964038646599 381.417307832147 376.258397724617 345.471363379025
"1074" 214.6 383.676380546649 356.032478561736 377.741530524284 319.177515508171
"1075" 214.8 380.017163735226 329.858495762908 382.950321287065 290.104344715187
"1076" 215 381.989392895012 299.078952139704 388.968752631424 259.626553059227
"1077" 215.2 389.35132439994 268.799131404113 393.068796584583 230.446490856172
"1078" 215.4 394.300315940233 235.167566269488 401.091916781388 198.333821465953
"1079" 215.6 398.912887586907 208.114093253866 417.342684999257 170.07154197938
"1080" 215.8 415.23236303258 176.989214952902 431.243366814703 142.818859791278
"1081" 216 428.82819746309 149.863827629474 447.207052175396 113.170342832461
"1082" 216.2 445.12686086218 119.649667161173 469.728811297718 91.0230122290919
"1083" 216.4 451.394196184462 108.484892620227 481.900314200633 95.325862395299
"1084" 216.6 458.915867076268 103.540321711079 494.773561973454 89.0197187176334
"1085" 216.8 481.773912203442 92.2912073654398 509.908284154093 71.3146660307835
"1086" 217 492.96569186105 87.4648121764036 506.946054529153 58.8576834573368
"1087" 217.2 492.175571066773 89.3476766536268 507.583150918711 63.1128235247013
"1088" 217.4 492.736169677346 89.0995002565392 511.553972861866 64.3626129926932
"1089" 217.6 496.523356789414 86.9389350421961 526.442611987042 72.5814988219812
"1090" 217.8 505.175750031972 80.7672836999635 546.795934027514 71.8862127094115
"1091" 218 532.049796054158 75.2900901139258 568.780298756385 71.3537931970795
"1092" 218.2 556.423922331993 74.2244157783864 596.906785957565 69.7756813434874
"1093" 218.4 586.484058943 70.7525639341676 622.73851005273 65.1398235191785
"1094" 218.6 612.673185210008 69.3986611547824 648.112792690308 55.1514529129552
"1095" 218.8 632.704551514374 62.2059295199659 663.355976676391 48.3880153188159
"1096" 219 639.500216489405 60.6365470172255 671.429994751865 60.5047931023381
"1097" 219.2 651.411314616725 59.3481956650838 682.918992784474 78.1128784911066
"1098" 219.4 670.207305209482 72.2944508294385 697.673647426971 98.1331855300978
"1099" 219.6 690.659158305854 92.6328846619474 715.427265336765 121.6824914104
"1100" 219.8 706.202089560015 111.894555757682 729.56882078175 143.694855990146
"1101" 220 724.789190828983 138.209262054544 743.352959199983 170.783001379481
"1102" 220.2 738.70326811603 166.264281241045 747.940489542608 202.669689698852
"1103" 220.4 747.150556071286 195.57522196258 749.619192725916 234.048883193427
"1104" 220.6 749.89058204746 229.188491844655 747.737527086512 267.873681611009
"1105" 220.8 747.300417445642 262.297956375318 738.99441894468 300.529808812294
"1106" 221 741.121253343306 294.853492265251 722.510925290863 329.694133874585
"1107" 221.2 725.419785509573 323.850606092933 706.924914962845 362.467552838738
"1108" 221.4 706.713099167314 354.75892205228 688.813336902274 391.116005942736
"1109" 221.6 697.603639251376 379.421286741723 671.294051438742 407.729795098628
"1110" 221.8 676.194706069705 403.49068552618 642.829667867433 423.348209767484
"1111" 222 652.663709008141 416.58265360355 621.1555087735 422.483549343818
"1112" 222.2 648.672341251052 415.723092143353 621.311621306899 430.015949901153
"1113" 222.4 639.682520752762 419.90690993712 623.589217819911 453.013257507431
"1114" 222.6 629.937523466752 439.034985732993 630.60263722128 474.531269383552
"1115" 222.8 630.694632106484 464.178367469912 639.768025301533 502.304942184074
"1116" 223 638.184109129556 494.764143906956 649.837159891113 530.423759334434
"1117" 223.2 646.758029690176 525.841216586512 662.396101661865 560.73965170321
"1118" 223.4 659.485026867729 556.854617681221 673.359542106848 590.649475551988
"1119" 223.6 670.852328874082 582.74735426561 673.197961693409 618.116790671246
"1120" 223.8 676.414376585156 592.618097143455 663.794054174761 622.893351426325
"1121" 224 671.166803497846 602.512826162139 638.915168453856 629.029175900667
"1122" 224.2 652.506377301168 617.521089268653 611.651648984982 636.70342667981
"1123" 224.4 627.01589558574 627.448405708143 589.7570943357 630.359305566623
"1124" 224.6 598.155824336038 629.636183691465 562.354726036221 624.311098697795
"1125" 224.8 572.692942486769 625.295330089735 537.524231044141 614.787728121134
"1126" 225 549.48801515077 617.293150477895 518.27814320355 595.762400338547
"1127" 225.2 523.46740830229 599.859175730447 495.501773434485 575.065397331133
"1128" 225.4 503.503601901554 580.267517942496 472.891979585213 555.520793181616
"1129" 225.6 479.882748914734 558.90506039187 451.076419186127 535.980145303293
"1130" 225.8 456.83202257696 541.317646177684 431.477647776254 510.485591779419
"1131" 226 435.569867834313 519.917729015727 418.606740365266 487.081985153607
"1132" 226.2 424.039668106157 498.154979201925 404.033915744206 464.48924671434
"1133" 226.4 408.198602468982 470.221742317867 391.68267196778 435.125999242624
"1134" 226.6 394.964658500495 442.0809355867 383.730381805697 401.972329211036
"1135" 226.8 385.822861654803 406.912158591351 375.455678422011 370.555468245036
"1136" 227 377.641870843009 375.421557198254 371.040614053965 338.197441944204
"1137" 227.2 372.232590305701 339.452301477346 368.381488336926 299.534957374007
"1138" 227.4 368.516974953135 305.6306797155 363.377517307998 263.797537224268
"1139" 227.6 365.227640544502 273.133915902238 355.49548393696 237.58366392877
"1140" 227.8 362.22594634593 262.893469691373 351.785791895016 231.340229478058
"1141" 228 363.631334975329 261.191910009322 368.03268791537 226.164920263054
"1142" 228.2 365.663802543875 240.559057302495 390.83956158862 210.454514974319
"1143" 228.4 381.372051577222 221.079080594434 407.575574429009 197.780220363414
"1144" 228.6 399.654762306444 205.107617679583 428.29690012578 180.196445648885
"1145" 228.8 422.643832462147 183.463269095743 457.850353507428 166.621516473998
"1146" 229 453.980842542707 166.568342091855 490.396630589572 151.471748143126
"1147" 229.2 488.23186353575 152.512996592623 524.641840595971 140.59063878112
"1148" 229.4 520.39127551453 142.628047611343 557.88422682616 132.566234489326
"1149" 229.6 552.419691484467 134.907080250938 589.097845462185 127.219171903798
"1150" 229.8 582.217228018323 128.583422136396 615.562784344036 108.240071583659
"1151" 230 610.134264907027 112.26774943979 638.893351158741 84.9289634465142
"1152" 230.2 626.685409490895 99.4142433550947 649.057475538497 75.1559588720118
"1153" 230.4 629.849677175062 95.8161281040599 660.836001476972 90.3628523347771
"1154" 230.6 647.884335625303 83.1336850378536 674.590478267252 115.961445772471
"1155" 230.8 662.286689430374 71.0307167128089 684.806267778275 135.33618229043
"1156" 231 667.54255319149 63.2482269503541 684.353276353275 146.498575498573
"1157" 231.2 681.869127516778 66.5302013422819 684.325443786982 154.656804733728
"1158" 231.4 694.355263157895 82.2828947368421 681.741176470588 161.514705882353
"1159" 231.6 694.180505415162 100.389891696751 682.12676056338 168.49014084507
"1160" 231.8 684.35615005186 123.47190074879 681.596599268104 175.535756825995
"1161" 232 675.44560046243 152.550188714976 678.519937032628 190.476634587637
"1162" 232.2 677.600999406205 176.275742460144 674.156681734777 214.430849225971
"1163" 232.4 675.601324157347 205.12999702974 667.911676732318 241.196539579895
"1164" 232.6 669.689781204596 234.594610988321 657.119977177503 269.571037863934
"1165" 232.8 659.45924488528 263.503689274974 640.938220631492 297.311022575813
"1166" 233 642.583314325583 296.268067734334 621.454053748593 329.46132063624
"1167" 233.2 629.088705949216 322.066201681679 595.189384232691 341.195062768283
"1168" 233.4 600.665601226997 339.018022493104 563.241305643639 345.658355802987
"1169" 233.6 566.75936377727 345.077448288706 527.860128043558 346.214856103795
"1170" 233.8 529.497995257167 345.966065080415 491.814783594686 341.73850602364
"1171" 234 494.289236360261 341.740993974952 457.58369649104 337.454304585701
"1172" 234.2 461.663026442412 338.481206465217 428.627593537197 325.451701171184
"1173" 234.4 443.538483105275 331.792209882064 414.492099239056 314.93650446355
"1174" 234.6 438.450976964965 329.158943171893 402.960555532366 326.406380622004
"1175" 234.8 423.064300950312 327.981775756589 393.974559464187 343.516325238125
"1176" 235 409.569041385694 331.928390063002 388.900850441987 356.487790684069
"1177" 235.2 410.137372520176 330.869508743908 396.038908170701 360.683378215226
"1178" 235.4 403.060097208836 343.695420228101 400.349941699501 382.859311473821
"1179" 235.6 401.153353618468 374.036268803391 395.198929732696 412.711421628891
"1180" 235.8 398.616140103122 399.103883304996 386.564087346492 432.121478866002
"1181" 236 397.498733384933 403.095700896827 379.808404352203 428.519031134092
"1182" 236.2 397.994950108517 401.827637848271 378.490771240171 416.628288619255
"1183" 236.4 398.292726144851 399.133814245971 378.481333349936 402.700923025904
"1184" 236.6 399.918728985391 405.30630793205 369.22420149034 381.565729298181
"1185" 236.8 384.191506635649 392.310615596583 362.725765522349 361.365322923075
"1186" 237 368.877768491047 371.614849392526 360.531235102204 337.165729746084
"1187" 237.2 361.029993341632 343.864535720007 359.722272307544 306.876216727058
"1188" 237.4 359.466157184996 310.800589801919 361.819950814735 273.779938646659
"1189" 237.6 362.029940382219 280.256981090362 364.637806251289 241.654413010435
"1190" 237.8 364.323680034838 245.411158595769 366.058360553593 207.118235118455
"1191" 238 367.156673919076 212.541263262797 374.123089729742 173.258403478263
"1192" 238.2 374.190805670829 177.358349071859 389.657425704778 141.917864858221
"1193" 238.4 388.783663467374 144.603199669813 414.565274101391 112.364240617848
"1194" 238.6 411.47258807801 114.539585389363 438.690944362731 88.6462110099003
"1195" 238.8 435.446695587819 92.9066189819943 460.90364243031 66.3197488992012
"1196" 239 443.352489544371 89.1130952800464 471.229342649183 73.2489779622586
"1197" 239.2 453.692389590037 83.5382215329282 494.025696863486 81.6241178797268
"1198" 239.4 485.652291841414 81.6489937463082 520.467183029211 87.2798844578048
"1199" 239.6 511.665719118451 86.9952835531151 548.250879425394 90.0883180185874
"1200" 239.8 539.946255482748 91.389297742479 575.745524381286 93.6565745411266
"1201" 240 566.240742097607 93.886059464391 601.368758435013 108.500262267127
"1202" 240.2 595.130791016689 106.926209850295 627.279478797906 125.975877999914
"1203" 240.4 620.311401588769 123.259516580573 656.660192898116 138.924953484732
"1204" 240.6 648.237689824466 136.038775659252 684.477514177837 139.637237564226
"1205" 240.8 679.542611485102 138.201748574132 717.167987629997 130.52193171411
"1206" 241 709.714348795321 132.060700086436 744.401946932224 119.862783714118
"1207" 241.2 729.423457922704 125.548833058665 763.722214057411 124.471307750482
"1208" 241.4 737.669991559913 121.813352924269 765.846768973362 144.84907013155
"1209" 241.6 756.276042137172 134.266806535718 771.923303954033 167.039290029368
"1210" 241.8 767.701608729296 160.174741209838 779.387883347329 196.10852082841
"1211" 242 776.713093119725 189.342233680645 783.524577180992 226.029138618162
"1212" 242.2 782.801752900316 219.218516119689 784.643319258605 258.179470186083
"1213" 242.4 783.895013835736 252.14898576249 777.760362103855 289.108196880474
"1214" 242.6 780.402064545105 282.715763414697 766.317581236926 317.304857904136
"1215" 242.8 765.979333735936 314.130160565028 746.397308983053 349.273055130096
"1216" 243 747.57414472078 347.927881082111 730.217945048312 382.687861656706
"1217" 243.2 735.132061165819 381.443200269266 707.262330677076 412.575273180163
"1218" 243.4 714.618871973102 409.484077106471 687.442061645258 435.453535798728
"1219" 243.6 697.418866600543 426.454047939271 686.974504597516 458.497556176729
"1220" 243.8 687.96948347493 446.755892026944 695.794004024751 480.712425769378
"1221" 244 688.740390455071 459.196429854464 704.402150997773 490.968418349137
"1222" 244.2 698.198223754367 477.959550758956 724.516715541789 503.555167306944
"1223" 244.4 717.756748088665 498.215907343243 749.221688669377 519.448880935393
"1224" 244.6 737.863313286866 512.864329744463 769.950878271576 529.216178950226
"1225" 244.8 758.738582602133 524.200899311516 794.589332355671 534.939148230233
"1226" 245 783.194238888086 533.01727489851 815.145269097389 545.973356635199
"1227" 245.2 785.192577630202 533.351400580275 809.533344943439 551.238459294331
"1228" 245.4 789.247026550433 534.884457545414 802.08238741641 560.526146398128
"1229" 245.6 788.937014124395 535.611226981695 784.539291721193 568.960994924777
"1230" 245.8 787.842080373725 549.356848037004 766.95615459376 586.850035830646
"1231" 246 773.85965301111 573.753767040516 749.045575747849 603.155073382739
"1232" 246.2 755.78451572175 593.402057103921 725.667894485978 617.576849541584
"1233" 246.4 729.227552684958 610.668979773692 694.392400354345 627.603254458831
"1234" 246.6 700.355444606584 624.143831205279 665.149946079028 634.800374044131
"1235" 246.8 673.474945850726 630.706625389486 637.482569965769 633.474189484267
"1236" 247 644.805683467725 631.537857563321 607.83564975335 626.482909742649
"1237" 247.2 614.47559012535 627.547899368209 576.674027015959 622.400227683556
"1238" 247.4 588.990802294412 624.879510074249 551.135078768362 614.518149521485
"1239" 247.6 559.152124064759 615.245817471481 529.399870643652 595.711060958538
"1240" 247.8 537.902776948002 600.357780457401 511.105972498156 571.076477497105
"1241" 248 515.676172625445 575.981821321341 494.370068153948 541.757010980631
"1242" 248.2 499.91450537972 548.116163513178 484.555647884839 513.297282684105
"1243" 248.4 488.623238021084 517.388783307736 477.68155429011 480.962798117188
"1244" 248.6 478.156257898224 487.070328025266 474.008883717403 446.619927762973
"1245" 248.8 475.625039583377 451.2811428318 478.302083580033 413.54116800963
"1246" 249 478.153959091901 417.925939956648 483.958561185225 377.517510347002
"1247" 249.2 485.070993537379 383.633079939136 493.175869703839 347.50162156413
"1248" 249.4 492.53391674581 350.637052353995 506.639274784499 314.264314175685
"1249" 249.6 505.417005366386 320.369252281862 524.962577320635 287.539657879474
"1250" 249.8 523.629464857302 290.01025065899 548.395868624989 260.071885877096
"1251" 250 546.48160611578 261.317506737068 575.087277578746 235.192779984907
"1252" 250.2 572.892310379237 237.231311683002 597.752112543311 208.628792367617
"1253" 250.4 597.59539778587 210.267177069784 617.198098284504 179.36841317377
"1254" 250.6 608.067618402055 197.019688373177 619.311088522438 165.214561329489
"1255" 250.8 610.425603869934 196.095256454092 623.170555380067 165.84756794603
"1256" 251 612.664764811346 194.127579270864 639.380012614014 166.671576511741
"1257" 251.2 620.82595585838 185.646624439176 645.527439436172 160.014070827019
"1258" 251.4 622.985905051164 185.308824126609 634.660306891419 153.740124799
"1259" 251.6 627.555379893478 180.119713829325 622.98058758328 145.625734081818
"1260" 251.8 626.002709387549 161.539692916877 605.199915947867 124.727182055743
"1261" 252 610.699477748345 136.421470471903 590.06317235478 105.484130598571
"1262" 252.2 595.174173396837 116.51268098765 570.642031096536 89.714082433744
"1263" 252.4 588.54702972625 109.000952660901 566.745370474452 82.4575220560463
"1264" 252.6 582.39281970577 102.654143261818 570.826117080954 70.1813710237207
"1265" 252.8 579.545176979778 101.411686518659 581.341229103027 69.6055831558433
"1266" 253 577.794156445175 97.360069841473 602.61808680064 71.7425776679653
"1267" 253.2 586.832800510344 84.949845947326 624.277927976476 68.9203907899786
"1268" 253.4 608.242602385798 76.7040591857013 649.017025199593 67.0780271660137
"1269" 253.6 641.949929753043 68.9969742873948 678.38351944786 69.4862952115047
"1270" 253.8 668.184609206151 70.1821779850374 702.978862787484 80.9464370814207
"1271" 254 698.315544712659 78.6388790816788 735.180092383698 90.577326035064
"1272" 254.2 729.49110229778 91.9978204560407 765.640398546594 107.596149217888
"1273" 254.4 761.580557781113 107.597082156485 794.290859722847 129.815140278457
"1274" 254.6 792.143522081879 128.781197406608 819.996517169408 154.505644822536
"1275" 254.8 818.986048975573 152.699028107361 844.149262955255 180.5223548426
"1276" 255 840.050237712904 176.912536803962 861.11549713572 208.631489815359
"1277" 255.2 859.550126784666 206.354451002984 874.12513733471 242.833238908682
"1278" 255.4 872.6487913844 240.557693285813 885.12045314727 278.361433099994
"1279" 255.6 882.738780613363 272.687613226558 886.414739893682 311.982664222087
"1280" 255.8 885.62515446188 303.613895667364 873.17584928221 343.890586214509
"1281" 256 875.164893739706 332.821008148951 853.316680344746 370.894247262369
"1282" 256.2 857.133889138668 364.568930852825 829.638562331732 390.9346261271
"1283" 256.4 834.704279753112 385.82163456887 802.044968358736 405.821195664224
"1284" 256.6 803.935166911618 404.022926305937 769.016341724723 417.201827830115
"1285" 256.8 774.80760924752 415.567170978822 737.367261824424 415.955365902046
"1286" 257 735.715072998497 414.795789345279 696.53445332004 415.712123323969
"1287" 257.2 698.307424280366 415.139656770901 661.434960334815 411.672950752307
"1288" 257.4 663.399711315104 412.811159323144 627.63546474124 407.772388034636
"1289" 257.6 633.657510554747 409.315962375372 598.738308728379 396.7440636887
"1290" 257.8 603.96048434658 398.89593664037 574.433708802038 374.08419895653
"1291" 258 576.836844868036 378.852735043423 548.027715906275 353.078931582354
"1292" 258.2 553.297248735806 355.36319659524 520.424863944201 338.049948403451
"1293" 258.4 523.764219329113 338.415420191827 490.213581730167 315.495929390673
"1294" 258.6 490.262188961249 313.704483671066 462.594299128154 290.674323130903
"1295" 258.8 465.604670621557 293.369417508283 441.128656674755 265.052560814815
"1296" 259 445.496978903642 268.863919879259 419.734555852124 236.964058306705
"1297" 259.2 425.059633260327 242.784257221396 396.074714112833 219.801094000421
"1298" 259.4 407.986228187364 227.400422606228 374.184191303066 217.914943256215
"1299" 259.6 403.546360838603 222.899371903583 372.072100654223 218.926883822242
"1300" 259.8 400.451486397243 221.981904134899 376.595342525576 206.080239423426
"1301" 260 397.318231544812 223.726781070711 388.155658840804 187.79615146505
"1302" 260.2 392.068259495491 208.269347220797 399.330028338785 163.935968307764
"1303" 260.4 397.576224966033 180.762040880223 410.113919101713 146.069833023301
"1304" 260.6 409.458269059746 150.184062196797 426.791119523127 117.21004687083
"1305" 260.8 425.414878155601 122.901890730608 447.807884297205 93.0133787329751
"1306" 261 440.184208097545 103.691365056897 472.671634010463 85.939299417918
"1307" 261.2 464.151381710939 91.7039305682573 499.136686806197 74.2157593790042
"1308" 261.4 494.268497765881 75.2929515033331 526.97973986289 55.8097299704634
"1309" 261.6 518.559432492815 61.8472796601461 544.330132801676 37.6052129227696
"1310" 261.8 522.015103710344 64.8532951291875 540.967010092261 41.7993010670729
"1311" 262 528.414795209462 68.4718179496651 539.303159178942 36.831702087806
"1312" 262.2 534.825489027286 67.604014764723 536.576906393143 37.4040289661116
"1313" 262.4 535.029112347564 67.1569017921822 534.40229402499 34.7969973975869
"1314" 262.6 535.798033872613 62.0546654744518 532.007845423278 33.0572483774923
"1315" 262.8 535.411328300466 61.3699075617772 531.037419056217 32.2579080656808
"1316" 263 535.045064167587 60.4178346270308 531.371453369473 31.5599369707281
"1317" 263.2 534.692949651459 59.4224626460738 529.313738576984 31.7108695702572
"1318" 263.4 535.190223406129 58.3056418638208 528.633282035565 31.211590847131
"1319" 263.6 535.214594113278 57.6294575927665 522.334531697194 30.5973576340996
"1320" 263.8 534.583506348961 58.0596264861767 521.050915801216 32.1883192734086
"1321" 264 534.833210276137 58.9191088098176 521.656244802911 30.9541743563595
"1322" 264.2 534.286084524122 55.1483296968515 519.807778733321 30.0085243784612
"1323" 264.4 534.058040050051 51.8045237613455 517.034450898102 28.8440482229624
"1324" 264.6 533.661102158279 49.1818725035765 516.039893863725 28.5076760190462
"1325" 264.8 533.66721490682 47.9251636265149 509.810426929365 30.9078574165514
"1326" 265 532.948408984035 45.915827502334 505.17602109074 31.8826155015911
"1327" 265.2 532.216637595862 45.532976187664 502.735005796407 35.8215898839668
"1328" 265.4 532.85463929696 46.4216803196216 504.685877218071 33.6136487484346
"1329" 265.6 532.790823955829 45.929247791313 508.33463030152 31.4043977712694
"1330" 265.8 533.207452534231 46.5949653667805 511.433633701487 30.6600306136953
"1331" 266 533.540998275089 47.3902387254193 516.008781006612 30.0574943141852
"1332" 266.2 533.609706743975 47.4715057025285 516.068454759455 29.8766505223152
"1333" 266.4 533.393482053648 46.8557049709991 518.443457498501 32.058300342742
"1334" 266.6 533.058689600811 43.638892597267 518.392977566033 32.0875265127787
"1335" 266.8 535.188666525005 42.6415570617888 521.190106522671 32.3033479504284
"1336" 267 536.416932493844 42.0209548898882 521.385433423195 33.554728764727
"1337" 267.2 530.419444244013 29.8860653500839 529.665134863646 48.5945921420809
"1338" 267.4 539.017238236903 31.7660578180406 526.318177306195 48.306036022666
"1339" 267.6 552.610206857719 35.3333916083323 524.803616052521 43.140663475399
"1340" 267.8 567.147862299415 37.372537735194 530.723035992468 37.8541052260857
"1341" 268 587.835976785212 37.1405011159926 550.870939321096 35.6951237856927
"1342" 268.2 612.524187526345 30.8288531168868 576.158605208339 36.081567850817
"1343" 268.4 626.136684268353 31.9595651302244 591.354001224861 35.9030683999014
"1344" 268.6 634.730538365557 44.332279097563 599.043529259697 36.4078535851097
"1345" 268.8 650.270363876533 57.4995313253113 618.124833276771 40.2832763121975
"1346" 269 670.693887644446 69.4730691017768 637.573760208327 52.7342034660547
"1347" 269.2 692.680681037183 78.2644507922931 658.535420011102 63.9646008125534
"1348" 269.4 713.272544614476 94.4049633671222 681.851698682996 75.2698510097935
"1349" 269.6 728.201996944705 115.439383163613 703.668527449074 87.6303578261509
"1350" 269.8 736.172415921321 142.405299405223 721.436284041536 107.654461587261
"1351" 270 737.588640498731 171.395836698981 733.13503689752 133.974066495322
"1352" 270.2 732.209710907635 201.732539650795 736.566173342332 163.782133049325
"1353" 270.4 718.210948761302 230.331321812329 732.288138646113 193.552544214519
"1354" 270.6 702.768402979142 254.258544309803 722.701017374969 220.874297724731
"1355" 270.8 681.691588223854 277.650830528129 707.413186843817 246.656782108951
"1356" 271 656.428465030352 295.578354620343 686.845972597772 272.919053964894
"1357" 271.2 625.237166058835 304.963973230015 659.999158228605 291.992962131004
"1358" 271.4 593.254991928643 305.433512168198 630.070913317965 304.411807848853
"1359" 271.6 561.853333005558 307.704777968201 598.388404282557 305.929148738346
"1360" 271.8 531.536650094716 304.65623036059 568.976859791423 307.535753211037
"1361" 272 496.784112395952 299.627198411102 534.35058338202 303.592236180038
"1362" 272.2 460.961777073866 300.402035848354 501.155267213165 301.597620675751
"1363" 272.4 432.5899378206 306.768962804432 469.604599255475 300.808614758767
"1364" 272.6 409.306652984919 319.895207084319 443.328173523153 304.924606584155
"1365" 272.8 387.879610491174 317.933171024583 423.362911045844 313.390737239861
"1366" 273 375.233038228749 300.845630677263 404.713007161082 318.894031428012
"1367" 273.2 376.73363957505 285.839163243066 385.790835028774 313.0253305275
"1368" 273.4 378.727430462705 254.508452879231 384.509412267742 295.863876689068
"1369" 273.6 381.578168418103 221.228358577365 379.931489173574 262.095072513076
"1370" 273.8 385.292726411773 189.181976348055 380.449325594915 226.599285510537
"1371" 274 392.880975316604 153.013353626133 384.45125129977 194.496605877078
"1372" 274.2 400.475527028754 121.355812840965 392.893831622148 158.020291666074
"1373" 274.4 408.212556810227 112.691167285395 395.190679151368 143.074307275792
"1374" 274.6 419.573781101392 113.412835826448 396.794213124439 140.867809821877
"1375" 274.8 445.882711580605 106.403706491772 408.728285937927 125.23118796431
"1376" 275 471.827692615262 100.294271754726 433.169914143171 114.19930889276
"1377" 275.2 502.00724923291 95.1986963104597 463.58623592836 103.671365263243
"1378" 275.4 531.702861321696 90.6797978196241 495.566988133994 96.6223634563508
"1379" 275.6 559.632561727414 80.8237193957553 524.718241753064 91.0631037691266
"1380" 275.8 587.143313710096 70.2284367395386 551.173649443771 85.4016652448853
"1381" 276 618.53039050435 56.4472237405029 582.752972636559 73.4396228008806
"1382" 276.2 635.034377007487 43.4167126984973 607.919388138946 63.6067345494942
"1383" 276.4 635.336859157174 43.0645831359193 612.382898864519 64.7593337232898
"1384" 276.6 644.845574913212 48.079910160953 614.269351036745 63.6771884930563
"1385" 276.8 662.358047309883 58.7203558170823 627.647267726616 58.8532280531437
"1386" 277 686.666492530511 73.3217156865404 650.664452993247 58.5152881891234
"1387" 277.2 709.294390174827 90.8361196685255 678.141583127811 70.681697304236
"1388" 277.4 728.171891450483 113.189313005581 701.281930688664 84.7988091948921
"1389" 277.6 745.044781213099 139.481593347289 724.760846563095 107.170948966082
"1390" 277.8 764.782994633267 168.958596613053 742.582449632713 136.275473876951
"1391" 278 780.898655045186 196.381213452508 760.947447490881 164.611738632033
"1392" 278.2 800.479786284222 225.202630737539 779.02431282894 192.651123840105
"1393" 278.4 814.856708811539 257.119518857229 799.482389550252 220.455778697836
"1394" 278.6 822.24195137073 287.782780724061 814.324821640462 251.491106303268
"1395" 278.8 831.193689627773 317.205555493193 821.43450313555 281.078318301403
"1396" 279 840.646923379979 349.606823962978 830.730281153242 312.111758427275
"1397" 279.2 858.8491245423 375.455959883669 840.416167458071 344.109332680108
"1398" 279.4 874.723005727367 397.373981110403 852.925943695995 366.977552934359
"1399" 279.6 873.55690512196 410.74622217322 862.683236647616 378.530184176874
"1400" 279.8 858.283377153624 424.325679490178 867.902201030201 390.354784823456
"1401" 280 837.588040858432 450.676673941613 860.171205794477 409.92225691637
"1402" 280.2 816.878721676147 462.328007104044 846.248901342004 437.59663736966
"1403" 280.4 787.33081490677 476.032505178236 821.779962944441 461.900895109532
"1404" 280.6 755.202771573439 485.515287547202 790.499237489301 475.335457436345
"1405" 280.8 718.433832982586 485.004710298648 757.134349755265 484.434545234589
"1406" 281 683.149543294476 476.986791129651 722.8105194628 488.984070222221
"1407" 281.2 656.688614039495 466.944587241338 690.222184214358 478.855881690236
"1408" 281.4 621.249796521176 453.523546500101 659.850221158115 466.959990251066
"1409" 281.6 591.402136887897 437.091356563262 624.33309802587 454.218512895837
"1410" 281.8 559.999498152748 417.710119061625 593.854690510221 437.781351782243
"1411" 282 529.40676580967 397.405241846952 561.485316292436 418.108942577029
"1412" 282.2 497.578370323638 377.192214170694 529.831588222944 399.255715935008
"1413" 282.4 463.670981442948 358.708123252753 500.635877982 376.584302809413
"1414" 282.6 431.036836150815 348.903491357136 467.032643141307 359.928316986201
"1415" 282.8 397.984912260067 337.841514125846 433.963489779543 348.404941884307
"1416" 283 370.856394945069 318.418473540782 403.692535376156 339.978995375836
"1417" 283.2 362.343080279255 300.227679519124 381.329260570218 327.141040005236
"1418" 283.4 364.400219346596 288.854267152084 376.299523787139 322.408333464898
"1419" 283.6 355.730265216474 285.645850207838 373.65978889776 314.336014770912
"1420" 283.8 347.314818016082 294.770787075821 373.649192200291 307.719831374902
"1421" 284 338.822986847247 307.257431681697 371.609622881436 303.062731783198
"1422" 284.2 327.526967354399 320.890625543627 359.038301107234 305.910095768138
"1423" 284.4 313.271784372125 333.102898442028 345.76145808315 315.73969399992
"1424" 284.6 311.514752971774 348.165983439723 337.592820203865 322.022577578857
"1425" 284.8 310.468440951759 361.638877105155 332.07591659854 327.786913460125
"1426" 285 311.911310645726 374.363386838732 330.18489552305 342.544255936639
"1427" 285.2 313.380812315988 391.897261808471 323.736645463505 356.633522485082
"1428" 285.4 314.460426673101 406.259648989737 320.332107425275 371.499537225659
"1429" 285.6 317.954014923694 416.533171751472 321.14015137946 382.021674553223
"1430" 285.8 322.491347947357 429.72864301992 324.965140826497 393.575813822669
"1431" 286 326.990085720926 445.762499991915 325.100071992057 409.300081401844
"1432" 286.2 327.973701547686 461.124554283128 327.836716113634 425.258645833749
"1433" 286.4 327.695797803198 459.447688352327 328.525063813043 427.482751972352
"1434" 286.6 328.753338492467 455.323331669163 328.42672794974 425.136465917144
"1435" 286.8 327.171630940699 452.205281274454 329.362333539035 423.611014077206
"1436" 287 323.092373748672 445.577828574576 329.528137521836 422.403401599923
"1437" 287.2 317.756981191298 431.92787131922 329.322946783738 417.547308498735
"1438" 287.4 315.124758851131 421.409426703407 330.644574560003 413.404297706888
"1439" 287.6 311.87350669711 407.61583599697 334.035965765982 409.509565091411
"1440" 287.8 308.530313370368 390.99950650961 334.274402755614 407.783940750735
"1441" 288 302.978125996194 370.691521806378 324.895142903662 402.838352619878
"1442" 288.2 303.110821265387 354.940932964013 314.220769918233 389.698099238983
"1443" 288.4 304.14673209367 330.431828888849 306.018270598226 368.228295477779
"1444" 288.6 307.449415616644 303.93587258873 304.543385363447 341.107705049187
"1445" 288.8 309.003143090179 274.805313247688 306.608969846025 314.638808378768
"1446" 289 318.416546232522 257.630846852797 307.855605570325 291.047392358052
"1447" 289.2 328.228613648638 231.730274897982 315.483661824178 267.411259910337
"1448" 289.4 336.507639475427 202.635682209047 325.65447699415 240.269830748526
"1449" 289.6 346.972136842939 175.571923891061 337.489183404551 211.119667101173
"1450" 289.8 364.24111817007 147.890885539798 346.798679707056 184.879142493181
"1451" 290 381.206957708743 124.813465569975 359.594529108186 158.699148218978
"1452" 290.2 403.248883721377 107.479952065069 376.187095917911 134.988511673288
"1453" 290.4 427.12029012086 86.3312833224042 398.864815875008 113.181179858457
"1454" 290.6 451.695299440319 66.5433533435387 420.949935802591 93.1939404391641
"1455" 290.8 467.828833036733 67.1709925956832 434.736052530995 81.5705540724717
"1456" 291 492.914660972543 66.0900561221572 456.043900718224 72.171964063543
"1457" 291.2 515.601538738109 61.1734261918968 477.383240459477 67.2301315384459
"1458" 291.4 538.312612163429 56.6648783777204 502.563804305532 65.1042060016483
"1459" 291.6 564.592544439101 46.2251423475509 529.693220844646 59.2555063862156
"1460" 291.8 575.67543521225 32.9335294305728 548.539474606997 53.7640006889874
"1461" 292 578.162757043354 36.8101069383853 550.023128579943 54.3394770047084
"1462" 292.2 591.793626704039 45.1753174507995 556.497075574986 50.1677006047157
"1463" 292.4 615.6575174377 53.350925841414 578.487478893384 47.4963194731697
"1464" 292.6 641.391375646862 59.0527316955569 607.451079742678 53.5509058060503
"1465" 292.8 664.62442794341 61.9490634730931 629.461961514852 58.349597841227
"1466" 293 695.182359033284 68.1190204393124 655.706741894545 63.4233072228563
"1467" 293.2 720.879028851238 68.3575094014906 683.065979101435 68.9127064002036
"1468" 293.4 740.251045155708 82.8974629464432 706.258330426194 70.3786760843123
"1469" 293.6 751.822038371961 110.844739415146 726.89911031379 78.9233334500661
"1470" 293.8 757.57460598004 137.123152203558 746.114685990633 101.81779330657
"1471" 294 764.117126040006 168.425702075313 756.373276951512 130.798238742206
"1472" 294.2 767.065392818721 197.400803624045 762.48289130406 160.780582691106
"1473" 294.4 762.00134152623 224.671537845409 766.715597951739 185.274987220581
"1474" 294.6 760.662331096832 256.096990858201 763.467147969709 212.50854811398
"1475" 294.8 763.769231931782 280.378948954978 760.971827158712 243.627626127205
"1476" 295 762.132772878225 311.277031895315 763.00123047694 273.534452397723
"1477" 295.2 764.724930909096 343.600208155241 761.874951936984 305.105318532309
"1478" 295.4 767.984370161336 374.154552222431 764.357209099534 334.468853620178
"1479" 295.6 769.058710212014 408.845902251928 766.519966475017 367.439362356797
"1480" 295.8 776.967723508476 432.550295693145 767.056274493974 397.011979210241
"1481" 296 792.568017545942 451.683067531495 772.347272397887 421.763367463674
"1482" 296.2 809.51740787948 478.013426950338 786.35360430741 444.913549248123
"1483" 296.4 812.023643423609 502.673134652344 804.418105516399 467.402628594108
"1484" 296.6 796.96473248872 515.401171374255 810.324547372872 481.825679648487
"1485" 296.8 774.145168245785 523.400184926583 802.802594504624 500.391288072767
"1486" 297 748.053226680562 528.647751073283 782.906121387808 515.344718629421
"1487" 297.2 717.870252066309 530.688703714506 754.088118598878 526.685123312591
"1488" 297.4 687.35414134506 529.023261258698 724.050439810549 530.121106973699
"1489" 297.6 662.099014853893 515.68713093614 695.211008024118 529.587009862699
"1490" 297.8 639.293838037094 494.301433052324 670.469896912848 520.110379879243
"1491" 298 621.583417766506 476.868706826247 648.982200501798 503.024145934305
"1492" 298.2 603.409889586495 450.705983090667 626.854833304974 482.765341783346
"1493" 298.4 592.486358779837 423.545214038937 609.843996181055 457.879843207174
"1494" 298.6 584.888192456764 395.57550940492 597.083591163028 432.412411335177
"1495" 298.8 576.287539587328 364.344447436697 587.83613214223 401.393632303139
"1496" 299 571.790536587081 330.971076563619 577.864732704804 370.25811538759
"1497" 299.2 566.019957377661 300.067762426586 572.130195433789 338.586990778672
"1498" 299.4 562.031452389223 267.297395746854 567.840953820321 306.099769957878
"1499" 299.6 561.43626527442 232.01710740231 562.500135162602 271.874633519429
"1500" 299.8 562.700074208666 200.978739548725 561.228114230589 239.635552090685
"1501" 300 564.576225262839 167.101334558779 562.477850803444 207.90190431369
"1502" 300.2 576.460185209892 150.820309248992 559.900902973836 182.045182573389
"1503" 300.4 593.790486876104 132.303182689993 567.234220216179 160.923051818764
"1504" 300.6 611.316094499961 109.272651784958 587.691591339391 138.851269527398
"1505" 300.8 634.400114893025 91.3198147524662 604.438049993264 115.198891822094
"1506" 301 657.273193994409 85.2963419528263 624.440201977363 98.8561342215952
"1507" 301.2 674.065844934858 79.7739742938017 641.073247779185 91.8803063415965
"1508" 301.4 672.428350861835 63.2712692178814 653.357959822587 88.0119207985794
"1509" 301.6 663.716296324604 58.1436505544782 655.680711613233 88.3052785488424
"1510" 301.8 654.579131743355 60.4391728091368 656.758688639927 88.7775170331553
"1511" 302 638.424796481497 56.2305116510153 658.454067074049 83.2145186852951
"1512" 302.2 619.008648399288 45.9284982528587 650.339733450341 69.2068529225162
"1513" 302.4 604.551562093058 33.0194126927692 632.695308146443 57.1803381441657
"1514" 302.6 603.447186260287 32.5844565188869 630.094522496305 55.2208170909739
"1515" 302.8 601.079411957688 41.7076427626253 630.528389577024 55.9869641936324
"1516" 303 581.335201787349 41.595636789909 622.264192871483 52.5077901005493
"1517" 303.2 563.395941271504 35.0546326325729 600.737223001666 47.0145301714184
"1518" 303.4 553.238742666248 32.2521354348786 586.115443052622 47.0659878412511
"1519" 303.6 556.874507840871 29.7935237078773 584.06766249983 46.9018951280897
"1520" 303.8 562.169026124106 29.1295413581038 585.118016422603 46.8111067695538
"1521" 304 565.190225843877 27.645090579149 585.86628470499 47.0443985331491
"1522" 304.2 567.911586414796 26.4777200327643 587.200338638272 47.5536133450996
"1523" 304.4 572.278762037175 24.6094207368747 587.483109084824 47.9378666977697
"1524" 304.6 572.574874150371 23.2821200917171 586.778073886501 48.254790723031
"1525" 304.8 576.37935622546 22.745936448285 585.339857025368 48.2930802655535
"1526" 305 581.045887764547 25.1058125956786 584.767712784969 48.3897488464082
"1527" 305.2 590.935869829093 25.3738828687835 585.440049735915 48.969890926607
"1528" 305.4 601.540882300362 24.4295471063161 584.301925364892 46.8960599401523
"1529" 305.6 609.840898189709 29.1513934720572 584.060696780578 45.2471981699902
"1530" 305.8 623.584729257207 31.6275734984515 589.472061521828 41.4641004460511
"1531" 306 643.545910182312 32.172509839396 605.030862235595 34.2747658109057
"1532" 306.2 664.005307465075 33.651591658104 624.116170348036 34.705364855556
"1533" 306.4 680.16324451707 34.5743899065685 643.090581272242 34.8843955927805
"1534" 306.6 683.317869413849 33.6786103257373 648.263841563425 35.5834626454275
"1535" 306.8 686.476373367251 30.8093772360796 651.461809461493 35.4523091760972
"1536" 307 682.77935569909 30.9006494964069 652.327982514541 36.9974960050039
"1537" 307.2 681.362861061166 29.3373362945277 651.941410995169 37.2304913234359
"1538" 307.4 683.29640255269 28.0126376872824 654.307052535375 36.7521730325582
"1539" 307.6 684.565910462556 28.1198844786433 657.457881380602 37.6546206603116
"1540" 307.8 686.139231675622 28.7790279561093 661.484679416023 39.4311070757814
"1541" 308 684.142857456476 29.3350005040518 661.92451071957 41.8662031221849
"1542" 308.2 683.26110080986 28.2238948968422 663.215465326494 42.5750072289629
"1543" 308.4 681.809976623828 27.9003173315809 664.107803294035 43.4935218072032
"1544" 308.6 680.152982694507 26.84086847489 665.733592103097 44.864605700167
"1545" 308.8 681.571296266366 30.8054816199991 664.488646504165 46.5176472924678
"1546" 309 681.582191250432 32.1531555510044 663.661857804389 49.183630844131
"1547" 309.2 683.465982901179 35.2475071738004 662.734829011938 51.3418666106459
"1548" 309.4 689.863135459578 36.4484299715535 663.874940870784 52.8433113456248
"1549" 309.6 701.190947660582 42.388688761511 667.464488273296 49.0125294572465
"1550" 309.8 710.821782363132 48.7748685286263 673.661949340827 44.1160706093635
"1551" 310 715.362012248419 50.940490707913 679.92262126777 43.7001916217388
"1552" 310.2 732.733455447208 58.2384886938021 694.668287828739 45.3269126169192
"1553" 310.4 750.778812904574 65.1332795795399 714.12968993502 51.3158664917867
"1554" 310.6 764.515051395044 69.3331038069496 729.539156318442 58.7464554074843
"1555" 310.8 763.114508928421 74.8208351674899 732.174406610574 57.9067476219017
"1556" 311 768.633867478345 88.4307009482644 740.609851568171 61.9406441288933
"1557" 311.2 779.013876658461 105.322709216578 757.454410229258 75.5420580762027
"1558" 311.4 789.476796457215 125.490510753338 770.693058503172 92.9770934127931
"1559" 311.6 802.774271505791 146.868128068361 783.073976122276 113.448461097068
"1560" 311.8 812.937173684148 166.591135284297 793.283178849315 134.201533635245
"1561" 312 816.272320055775 191.51719539705 805.544656919758 155.935588936466
"1562" 312.2 817.033382274648 214.726600458736 812.572293450915 178.075655137195
"1563" 312.4 813.313907595066 239.800610512846 816.060145763544 202.00868426297
"1564" 312.6 800.887792130765 262.134198951909 814.964025267082 226.446349146849
"1565" 312.8 781.556240518266 283.158995137256 803.989503219846 252.376940735624
"1566" 313 759.909644581095 293.451637424672 791.751661179697 276.11268481286
"1567" 313.2 732.314694263325 303.086398777697 766.376806575456 289.501846462728
"1568" 313.4 702.998797594081 310.802573355746 738.693477248994 300.548653447749
"1569" 313.6 678.768134008964 315.259291325063 714.439580184585 307.175529625885
"1570" 313.8 648.76525023269 314.238683638294 689.749302775819 313.108092588929
"1571" 314 624.558535440739 312.512064787217 662.424363700423 312.237088591067
"1572" 314.2 602.79783744598 301.109314306528 638.149871383568 313.261309259039
"1573" 314.4 580.632671767993 285.406024783639 613.431740649092 305.493551152408
"1574" 314.6 560.13875203207 268.923056605124 590.078573552318 289.809826141156
"1575" 314.8 537.885746291292 249.556603607766 567.887665985456 273.534145830282
"1576" 315 522.119132891897 230.301921718487 546.896548828771 257.092905017583
"1577" 315.2 517.171334490412 223.504736589391 539.932803903341 249.748439515546
"1578" 315.4 514.846316005357 227.140962034376 540.418644297927 249.402549089722
"1579" 315.6 498.196407636622 228.741963610601 533.144084549952 242.376500953775
"1580" 315.8 474.570906987571 220.697857741405 512.301817595852 231.847277101139
"1581" 316 447.746703449102 212.271408908216 486.797651418627 225.906392409882
"1582" 316.2 422.877870090751 199.555297624933 460.264121520062 215.256387361106
"1583" 316.4 405.937762726917 181.404160760271 433.528394086643 205.16788097314
"1584" 316.6 396.647533437476 160.022164103859 415.247930086088 192.048701207186
"1585" 316.8 400.169774768161 141.833153195403 404.262414844123 176.769766882363
"1586" 317 402.027458686542 128.586341296651 402.701361019522 164.171583625651
"1587" 317.2 405.999987944255 125.994167667401 404.018753957618 159.974672956328
"1588" 317.4 406.286081398963 117.335659095262 404.675957568728 156.48397625633
"1589" 317.6 412.632981852143 102.257781884399 406.019809703122 138.368971882712
"1590" 317.8 422.286763744309 92.5546396317517 407.37701491127 125.499252422499
"1591" 318 432.010486189807 82.3742622168747 410.322101735032 116.831157424216
"1592" 318.2 449.166489354769 74.1044715270995 422.571466428608 102.172678097845
"1593" 318.4 474.122040633916 62.0440499621385 441.246575351352 83.6065991495674
"1594" 318.6 501.694342696231 52.149692791929 465.898704926636 68.0324443505021
"1595" 318.8 528.692543111731 40.8365924060716 492.564697417071 57.5874740935229
"1596" 319 553.999418691337 30.4166870722111 519.255665092944 45.3001881171245
"1597" 319.2 578.813024285172 31.8033254380151 539.081634139919 36.7527974815327
"1598" 319.4 608.316341186444 31.5247549512134 570.636509354199 32.5214165844414
"1599" 319.6 637.19392784178 30.6839169552408 598.018450309509 32.2816625944841
"1600" 319.8 660.976865761724 32.5986853221032 625.173865303266 33.1721176040474
"1601" 320 674.254621533962 45.0149055236897 639.896785870136 31.998848079327
"1602" 320.2 697.37739362672 59.20922065584 659.062950658039 35.9778714018396
"1603" 320.4 716.884727502485 67.0281377150193 682.749274210045 50.6219397647996
"1604" 320.6 736.760313180831 81.5289518476854 703.836919224815 61.7263314142249
"1605" 320.8 759.664875609656 97.0316691325314 728.186557922127 76.1644304437394
"1606" 321 783.110874771076 113.619185632773 750.733059733749 89.5747164906249
"1607" 321.2 805.407310914831 128.926149925376 774.75330937965 106.074522240494
"1608" 321.4 829.526923662519 147.529763707607 799.397187210536 124.970531955375
"1609" 321.6 834.118874319938 161.402873559038 812.524189993337 133.551875201592
"1610" 321.8 830.340841063538 185.046251386665 822.868888761521 145.891792862947
"1611" 322 827.813153193616 212.584715040442 829.152749328292 170.581927102975
"1612" 322.2 823.271388697605 236.77759715848 824.651199891542 200.599983073065
"1613" 322.4 816.702105686577 265.640856595244 825.707646969024 228.663999961101
"1614" 322.6 803.694618194091 294.92581686706 819.517751026402 258.143042384955
"1615" 322.8 786.249947268831 320.816622168351 806.33748368369 288.58914291777
"1616" 323 776.355865851268 349.491556171103 790.858943496256 315.715635704374
"1617" 323.2 766.775376127141 378.864810989367 778.315687829196 341.321238896168
"1618" 323.4 762.527202561566 409.850987048688 768.193763932386 373.071015588343
"1619" 323.6 765.347145348371 438.54684272352 764.962740120873 399.765468313658
"1620" 323.8 772.438681624239 461.880371822965 766.016397100955 425.362529349746
"1621" 324 784.851804047979 473.37150847384 769.930069811215 443.38766167812
"1622" 324.2 795.249780630087 481.6651388298 772.267928535203 449.927010994016
"1623" 324.4 813.220921791888 496.493460445278 785.01742055888 471.43980393857
"1624" 324.6 828.401561965049 504.483706838764 799.642821427907 483.424934772103
"1625" 324.8 827.598928046565 509.273223877754 804.606518867328 486.893717595975
"1626" 325 817.21554324857 523.34056786233 806.989017273358 487.844190602469
"1627" 325.2 803.350731649869 542.610904351907 812.084218758966 502.010328267366
"1628" 325.4 791.980129558538 562.325166832893 805.240156477101 523.152867457451
"1629" 325.6 770.932623205692 580.076496658578 796.480605020969 551.110961148161
"1630" 325.8 743.294083787965 597.450507821287 775.146910440862 574.900453390647
"1631" 326 713.580123873486 604.897272239349 750.022485680198 592.792055882552
"1632" 326.2 681.632360480515 604.202574954352 718.893238445703 604.786075603827
"1633" 326.4 650.946182629862 596.49481326742 689.116509714099 601.541891824052
"1634" 326.6 619.129974735727 589.322867405837 656.115330233483 596.272073805576
"1635" 326.8 589.651439777832 575.574675628136 624.914767433286 590.271638144507
"1636" 327 565.093687143344 554.141963235576 593.634419811417 577.806046017606
"1637" 327.2 545.625641793356 528.081014133203 571.094685207518 557.983675603204
"1638" 327.4 526.00218901824 500.475919550632 549.448977818252 530.560538475738
"1639" 327.6 503.996262940994 476.116077960617 530.111349240086 506.044935893255
"1640" 327.8 486.174208986574 451.807169786556 509.710693815075 482.301519857147
"1641" 328 471.463610079004 424.084437848272 490.644979308301 456.121611050796
"1642" 328.2 455.942127085744 395.251186462807 476.10093737324 428.948718597742
"1643" 328.4 441.064385873803 370.664933974633 461.238052290566 402.811489485527
"1644" 328.6 429.534340360216 341.549307737524 444.966466046148 376.324141118498
"1645" 328.8 414.147496354009 317.499907467321 433.437856817708 348.513045003002
"1646" 329 395.396171402795 291.911701269403 418.334665010283 322.122019155318
"1647" 329.2 376.620579823063 267.427970224112 398.821237298532 296.823659114049
"1648" 329.4 369.080569836799 244.325199022635 383.902937461834 278.201758878212
"1649" 329.6 379.382688493948 230.18223909362 377.499624142338 266.572256883267
"1650" 329.8 396.424556596897 208.299149140323 378.702100039924 244.71598173496
"1651" 330 411.714742350901 183.58297234279 389.986253941209 218.618855486974
"1652" 330.2 424.544881122423 159.572739368168 405.669163593614 192.282426217604
"1653" 330.4 443.775967618865 132.678565017783 423.253149850087 164.670189143691
"1654" 330.6 468.443023594313 108.566503081144 439.972406950269 136.907568394553
"1655" 330.8 495.827383138724 87.2255403376401 464.42267351098 110.009926845685
"1656" 331 510.101691080124 67.6854893514427 487.12470263741 94.5445296870666
"1657" 331.2 511.272813663248 48.5875083805068 498.91808870551 82.1313386458349
"1658" 331.4 516.495995420994 51.6020167109564 500.706886458154 81.5241485936599
"1659" 331.6 528.641485005785 62.2550159203922 502.919901155388 79.4187236478054
"1660" 331.8 552.593249200251 74.3356895047501 512.278926973596 72.6908102162825
"1661" 332 572.259098844141 81.4799978854098 536.561440710511 74.6143781559289
"1662" 332.2 594.058993708354 89.0671779412806 558.857240996583 78.1646501930503
"1663" 332.4 619.28132459895 105.652423158164 583.274227345867 87.7764401368002
"1664" 332.6 644.353068507889 116.849413634158 609.930463389061 101.70619520007
"1665" 332.8 672.209798384913 130.955180240386 638.017958303139 114.486907368395
"1666" 333 698.451894142545 149.470102245182 666.261980641504 127.788269396781
"1667" 333.2 717.210772540435 170.069108203039 691.046625218998 144.67358979839
"1668" 333.4 738.004057964148 193.994663504779 712.21086680431 165.454891064644
"1669" 333.6 760.43391196034 218.896112124992 734.475834948534 191.276079306517
"1670" 333.8 774.636329144127 245.879504776625 755.850305991311 214.36146169018
"1671" 334 774.681411587977 270.809911070742 768.825829405173 233.186769290605
"1672" 334.2 774.119684533395 300.246770119427 774.46458636698 262.773767544375
"1673" 334.4 775.583310161337 334.09815683025 774.775062020667 294.547683812925
"1674" 334.6 779.648295136824 365.026450921196 775.681375494377 326.578688538535
"1675" 334.8 784.184267945442 391.688395538569 778.497909199098 354.755802723539
"1676" 335 804.499736934097 415.397846641759 784.417967364803 384.786458757929
"1677" 335.2 818.141843518709 427.191377698796 794.143877602471 403.637346700596
"1678" 335.4 808.684801427516 437.232820540329 797.021429100825 407.519818947907
"1679" 335.6 793.871873326611 454.059072034407 802.912485303816 417.995327273996
"1680" 335.8 779.11222996702 471.040348989954 799.056849790479 439.584234026114
"1681" 336 750.870641594814 477.232267400965 781.999375300398 458.584205802242
"1682" 336.2 719.864051750473 479.092577735291 757.682292122348 473.480510669107
"1683" 336.4 694.634908024515 473.946129127992 732.087054357118 479.435404781151
"1684" 336.6 666.790187380021 459.993093130468 702.156182096221 473.103650166307
"1685" 336.8 639.98800447296 438.285675293682 671.068242741988 462.613917124604
"1686" 337 608.770473748824 411.001745175906 638.771026904107 437.113761817414
"1687" 337.2 587.245897932734 393.376579313086 617.578725843474 418.64830379032
"1688" 337.4 564.478356300393 369.743171770848 591.510823154089 395.428216026771
"1689" 337.6 537.662320206429 347.613663166886 568.22339214841 371.56071278328
"1690" 337.8 512.192457050284 319.83853657816 541.098555085286 349.186221773341
"1691" 338 489.92511988902 294.728049357557 517.628001479835 324.884346866389
"1692" 338.2 466.773329228599 269.830645295473 495.539988007132 298.405001050093
"1693" 338.4 444.033324501403 254.79315806365 476.050305612954 273.664254127516
"1694" 338.6 417.139922476908 242.334190634744 451.861967716661 257.538015049619
"1695" 338.8 385.875258544831 235.668646697867 424.468298398669 245.32365075786
"1696" 339 362.449535904104 237.173616991398 398.456274824259 236.780421817003
"1697" 339.2 362.848028419351 229.458373223965 393.281181191182 232.832415614501
"1698" 339.4 368.626294104911 214.277139374878 392.988675814997 231.51755396709
"1699" 339.6 376.815535034778 192.254267251996 386.497077598871 227.010133594917
"1700" 339.8 384.825054596774 169.415146720272 382.128483072042 208.758192605619
"1701" 340 391.652752043555 151.643142263264 384.127940213473 187.41128232093
"1702" 340.2 406.31902086424 128.086343826509 389.291567393403 162.576311030207
"1703" 340.4 428.248382208248 107.680591136267 402.793911713828 136.934833304365
"1704" 340.6 450.705048360269 84.8318605684487 425.364350524253 112.209258662068
"1705" 340.8 467.62105012468 66.9162330138285 442.98371906681 93.5797991043688
"1706" 341 470.875892448022 72.414085040845 446.614740089165 92.9146256209149
"1707" 341.2 487.98105103194 79.0040329293967 448.801509040256 90.6682333430018
"1708" 341.4 511.511912675902 81.2548643053592 474.036720731687 81.2398331050427
"1709" 341.6 532.951537645938 89.5113170528546 496.953314935942 81.3864531373241
"1710" 341.8 559.792747962827 98.1517896948007 524.818704707068 87.2841882009647
"1711" 342 586.338702250169 104.706065624571 548.985523916444 96.3093141338233
"1712" 342.2 614.31179994374 111.742394307379 577.242631962212 102.785732440701
"1713" 342.4 648.00467642238 120.498445984772 609.184170148514 109.116906967087
"1714" 342.6 677.245114134478 126.493824435433 639.386648050429 117.300635753495
"1715" 342.8 707.561577324737 137.087114060632 671.179446704327 125.327769024307
"1716" 343 739.3914478517 146.375114485332 701.243282814985 133.893535893213
"1717" 343.2 769.733154667118 160.534722945151 734.101078795243 146.934724181726
"1718" 343.4 802.374878358744 171.235293988154 766.72028035212 158.408224261806
"1719" 343.6 834.990164940959 172.290847386379 797.172740795376 171.806335938362
"1720" 343.8 852.142250129279 177.760426015945 820.181914288124 175.161793832883
"1721" 344 849.434278411912 194.283652946078 823.610410058646 175.841646504992
"1722" 344.2 850.748706250452 222.459802617149 839.194042967179 182.641119010496
"1723" 344.4 844.633229440832 238.861370129804 849.183187921625 204.368043970372
"1724" 344.6 835.409788064562 268.299397029831 845.938382254584 225.958503313208
"1725" 344.8 820.781112358385 291.453672970871 839.619150711421 257.663303342078
"1726" 345 800.020762613517 320.574384676102 819.878394386341 288.929474947772
"1727" 345.2 776.341663681637 345.516671846347 801.388774762007 316.793296646278
"1728" 345.4 750.497260992659 373.000596939425 777.704647143236 344.266287999507
"1729" 345.6 724.717788539525 397.855638871303 750.502839416877 372.32969737673
"1730" 345.8 694.703681353526 420.540852349543 725.495329952166 396.579480211722
"1731" 346 664.496277252371 440.101115410859 695.886573568048 419.275424195157
"1732" 346.2 634.9977763329 451.480710350273 669.90708729277 436.190548544031
"1733" 346.4 616.817978511518 470.239033361066 646.308389599312 448.035550864396
"1734" 346.6 592.127494024714 486.212555835174 623.354549536337 462.742654750835
"1735" 346.8 562.088422893435 501.336177597024 596.068319403007 482.779042253056
"1736" 347 530.827087250718 511.610836226036 567.22724952958 499.580208912711
"1737" 347.2 495.054365175209 522.872862180202 533.843474031167 510.982277866905
"1738" 347.4 464.450262772936 529.967597097347 500.089212478357 519.875695684834
"1739" 347.6 447.800679449425 519.959254845023 481.809665633969 524.93890145258
"1740" 347.8 444.372643614 502.889362023379 469.436506394073 525.402050554255
"1741" 348 436.78985164662 469.982743786638 452.937028672831 509.641603259719
"1742" 348.2 432.953961909647 441.274093634573 439.581191749894 481.201269059642
"1743" 348.4 432.372645979999 416.636073977124 435.745980220608 452.893911834725
"1744" 348.6 438.795316210913 384.688191101844 433.649874766866 422.434590918923
"1745" 348.8 449.064002301538 349.943629393522 437.482421146789 388.999344374499
"1746" 349 457.933185082403 316.52483266225 448.676120449506 355.634495354191
"1747" 349.2 472.186790104113 282.968616246623 458.258810223238 319.530967077589
"1748" 349.4 490.127517162851 251.244217849553 470.991190260414 286.717077748067
"1749" 349.6 511.318897840198 226.651099911202 486.854338807246 256.686614929026
"1750" 349.8 540.710592779698 210.833173098581 506.432997955772 231.874483847105
"1751" 350 572.881169218384 196.830731922167 537.178159059667 214.690796947411
"1752" 350.2 603.682639300072 186.246934034601 568.768059309593 200.075586371096
"1753" 350.4 634.484713630114 171.549188949464 599.088119920146 189.196391791378
"1754" 350.6 665.552334557912 157.26340535811 631.969891144958 174.541798597559
"1755" 350.8 681.919683481319 141.456039112912 655.655018822843 164.291531191392
"1756" 351 695.749489628143 115.089587964399 678.129490824675 147.608762639528
"1757" 351.2 701.106874137526 88.5322991442461 692.660180045558 125.841916305563
"1758" 351.4 709.320242291583 73.7894094632456 699.224601180468 103.945614930185
"1759" 351.6 714.74136815718 84.2484936841475 697.927764066317 102.69500606763
"1760" 351.8 727.35412287546 103.999854071524 696.789844778971 99.2689013917729
"1761" 352 744.410145006115 123.457259185647 711.644520026577 98.2466498488712
"1762" 352.2 759.038024658507 141.733803429005 731.510914416911 116.155103437082
"1763" 352.4 774.221823758728 170.447522124605 754.213975208053 137.847883449215
"1764" 352.6 792.582520048889 199.627154258577 772.122723680989 166.678508798868
"1765" 352.8 814.86579021954 226.213913727868 790.440668665721 195.775091028562
"1766" 353 835.098812638872 250.906116672883 810.777035061065 223.154950306511
"1767" 353.2 854.478492019095 280.388486788735 832.115402924158 248.705980419917
"1768" 353.4 872.073185230744 307.905483426341 851.631852245528 276.384661572223
"1769" 353.6 889.394219040728 322.678543913925 865.557772517284 297.943816036917
"1770" 353.8 887.17092377229 321.166106485904 864.410886235627 301.18873388305
"1771" 354 890.872825033733 319.293345355954 864.780229894649 301.131464557131
"1772" 354.2 896.008851576391 326.412725100853 868.411471998686 303.687239437817
"1773" 354.4 902.995837874599 346.852588157999 881.935526014298 316.560792153427
"1774" 354.6 909.545582816798 373.314682980528 894.971459355035 337.644491673952
"1775" 354.8 906.268426842709 397.637893162031 899.946093713374 356.812269265867
"1776" 355 896.201144514124 422.739719252172 906.362309972952 381.711861085321
"1777" 355.2 884.460670794713 447.495655311174 897.579215169238 407.748976389157
"1778" 355.4 869.58916786023 470.729995746766 887.569169886198 437.661013641321
"1779" 355.6 849.005814311448 494.470777607472 875.097439025397 462.906846022739
"1780" 355.8 829.586445654973 523.430403782618 854.291565729668 489.532759897464
"1781" 356 816.750133402949 546.932276740439 834.479173251628 513.121650306851
"1782" 356.2 794.871632625998 576.683217232002 816.905509641795 543.609919152303
"1783" 356.4 766.473366315287 594.514236213808 799.310007509224 568.463061564752
"1784" 356.6 739.414131338863 608.114256769753 773.501737276648 589.693714436379
"1785" 356.8 707.741494340449 628.410062021565 742.186560315417 605.95565495395
"1786" 357 686.854042910789 622.098279951125 726.559590231714 616.660548481112
"1787" 357.2 659.918788788875 618.976319034432 697.157204930006 621.051463151147
"1788" 357.4 626.769011810803 619.056093346184 665.859101226071 619.012699497247
"1789" 357.6 591.231761028742 616.052369047772 630.31163659871 617.192429629031
"1790" 357.8 559.962537694298 616.020836835225 596.695553586645 616.670065486804
"1791" 358 527.950503109273 606.881372874028 566.403373808296 616.328955278334
"1792" 358.2 501.974129322541 592.299613660997 534.760788969591 609.368176638593
"1793" 358.4 472.645069957841 572.47029492942 507.99071757997 596.010807181414
"1794" 358.6 458.57725056424 551.611189983391 482.820190067573 580.140774843787
"1795" 358.8 442.49753980194 521.103716220949 462.874778431961 557.428391667564
"1796" 359 431.498524648305 496.54238511518 448.520701230952 528.841075107371
"1797" 359.2 421.058549050329 462.886170467937 433.836525921804 501.563587971188
"1798" 359.4 418.713391057683 433.03036104124 424.96274970931 469.879354186255
"1799" 359.6 419.932112409814 397.82214483698 421.162004179606 438.212531896972
"1800" 359.8 424.175929201339 366.466212127373 420.741935529889 404.777589581381
"1801" 360 431.277633303723 330.664939935715 422.942811441157 371.115344499107
"1802" 360.2 438.634321138274 301.243076638707 429.581715002434 339.791250474132
"1803" 360.4 449.080961154159 268.036147873008 436.952560186659 309.083027801758
"1804" 360.6 459.351189261599 236.604858891214 446.848197982479 273.761669479781
"1805" 360.8 475.084011880837 202.887357535027 459.025370327592 237.760256369894
"1806" 361 490.851965995043 167.28291198085 474.335655443325 205.783552861693
"1807" 361.2 503.279100492835 134.621018536986 488.659126731628 173.859205803226
"1808" 361.4 517.276715120221 105.122706319426 501.581071222134 141.152125644401
"1809" 361.6 539.985111980283 76.8161289855968 516.300872049533 107.735942688509
"1810" 361.8 561.542599113457 59.269187551399 533.902111481154 83.0868131098669
"1811" 362 561.570868859468 36.4559570695159 548.177118262861 69.6075505555677
"1812" 362.2 559.827351518471 38.2552367170205 554.243005835314 67.7586833601767
"1813" 362.4 565.330474068506 40.6673411118972 556.748314348338 68.7000844615974
"1814" 362.6 582.572858653507 45.0624294558394 557.625237420805 67.5358720958916
"1815" 362.8 606.153134840203 52.3236054381987 568.022815098277 56.380525953125
"1816" 363 624.267818738322 60.9376113792868 586.969861025685 52.0131898083526
"1817" 363.2 650.890738222415 74.7225566744755 613.690912807312 58.1139361681649
"1818" 363.4 670.208076614883 92.5347131498736 639.065375515196 70.2436661820284
"1819" 363.6 695.634205765712 111.475895537758 665.670474181946 88.1624702474543
"1820" 363.8 724.229614405853 134.748995363905 693.272399217254 109.967764040308
"1821" 364 747.740750988778 158.72596504091 719.859110696233 130.552087825239
"1822" 364.2 767.299950218341 187.949941840153 744.442481198947 154.246265737674
"1823" 364.4 790.397834320913 213.432128049914 763.867463495753 184.267903553028
"1824" 364.6 814.609321568905 242.117453697641 787.899697375829 210.693156015999
"1825" 364.8 834.340722260273 266.764000208971 809.994027176618 238.495853183501
"1826" 365 857.900387026034 284.49403455721 828.697957603771 261.712638075279
"1827" 365.2 862.760248793184 289.049298095767 835.357491170511 268.347643671482
"1828" 365.4 871.73698801131 310.480913037284 847.647606524818 280.150918229197
"1829" 365.6 871.711778831897 340.183746410669 865.220218950862 302.049094575196
"1830" 365.8 866.571636039257 368.917391260391 870.678775011524 328.517546313566
"1831" 366 859.473714182735 397.602973423277 866.135258998999 360.74511291619
"1832" 366.2 849.249991094263 428.393512888644 861.850027864692 390.30005391636
"1833" 366.4 835.887744216328 459.414276133598 850.180370621992 423.721274844703
"1834" 366.6 817.888429681108 489.314558208532 837.969552789577 452.908628233063
"1835" 366.8 797.618728428853 515.800750681688 820.601586001288 483.188356966002
"1836" 367 771.934084529075 544.500984789757 801.444752348112 511.346224372795
"1837" 367.2 751.490568823793 567.475838438672 778.989326049672 536.766211696132
"1838" 367.4 730.892542489326 594.364586218972 754.762068847133 562.803655573735
"1839" 367.6 704.711342667865 613.228621058386 733.666744427883 587.882816399222
"1840" 367.8 678.291721634303 622.111025029212 713.813740049781 606.40469921002
"1841" 368 651.103828155034 636.107318849868 686.005523183134 618.282103233732
"1842" 368.2 640.860201582115 631.326776125155 675.348984702078 622.475599038205
"1843" 368.4 615.150277052949 624.98433882666 656.23946537707 628.310691808684
"1844" 368.6 587.603162494595 628.222039424969 627.651023035857 625.936580546145
"1845" 368.8 558.266931640942 631.972846372119 595.5304575744 624.384816147686
"1846" 369 541.433927149259 621.967430002789 573.916679860638 631.072167496905
"1847" 369.2 530.028384801252 602.958625664114 553.499206843521 631.577532422127
"1848" 369.4 516.651077411265 579.772912755327 540.871280657167 613.415767526093
"1849" 369.6 502.069867586609 558.649929234319 523.259470315601 589.692011187346
"1850" 369.8 488.056622546767 533.66738107246 507.281160230466 567.677442274666
"1851" 370 474.505353454561 507.281112186432 491.987464767151 540.101306514533
"1852" 370.2 462.877020596171 477.761440867975 479.551971936325 512.876488069245
"1853" 370.4 448.094713182708 445.416371781018 466.244686785634 483.239059938054
"1854" 370.6 430.085720729727 422.137566655164 451.4392473663 454.026048662309
"1855" 370.8 409.858582495243 395.471305761369 434.690917181509 427.471810071024
"1856" 371 389.361304205122 366.78059446052 414.954036407347 398.898680259154
"1857" 371.2 369.223572369156 341.210208988942 394.372324724865 370.229123594914
"1858" 371.4 360.899986846078 313.897027960494 375.804281058982 346.534230189979
"1859" 371.6 373.522615062675 285.243852530935 364.693525585315 325.121409089745
"1860" 371.8 385.605336271184 258.396366848527 369.298464328647 297.11237695171
"1861" 372 399.27322275743 230.872080969046 383.392749149642 267.05446389912
"1862" 372.2 421.952182971362 200.646122051131 398.61141321407 232.728389523745
"1863" 372.4 443.654690911414 170.477247635171 421.19797084188 202.533797416985
"1864" 372.6 467.38664865822 138.416034755732 441.7646262057 173.280235127298
"1865" 372.8 493.619370770266 112.755693945903 464.451399886539 140.659172629283
"1866" 373 514.823582996319 88.0507054240209 488.487181136665 118.132775188029
"1867" 373.2 539.422303494929 62.19836455327 513.140653886419 90.9986045198956
"1868" 373.4 558.187002194303 66.3942542265955 524.312140430199 77.1941046150639
"1869" 373.6 577.543380171956 81.7766060298031 540.529958612803 70.3735032404871
"1870" 373.8 602.131750502016 101.706842844356 568.244645677389 78.4089708267147
"1871" 374 626.662104591842 122.03230270747 595.108004271306 98.4317261670584
"1872" 374.2 649.154318874177 146.416990680596 622.753176301757 119.410235455762
"1873" 374.4 671.19360777347 173.160758905912 644.94401586503 142.783205728557
"1874" 374.6 692.341657893841 203.784105986142 670.786316727654 170.102066655947
"1875" 374.8 706.523273422956 237.067346462671 691.799235876146 199.660100793661
"1876" 375 721.970044772942 272.986824335352 704.419733461202 231.830990966276
"1877" 375.2 734.375825365884 308.411856309612 717.71860007416 266.835471901752
"1878" 375.4 741.737071395221 333.42803206989 731.660779773612 296.435970243614
"1879" 375.6 752.461790786411 366.466702429628 739.0377562335 330.905464275607
"1880" 375.8 768.904836006496 394.175272112319 748.812880651074 361.820195360643
"1881" 376 784.730490750965 421.518849079377 763.976383020929 389.296317433198
"1882" 376.2 790.616999053537 451.168680370046 779.459258254249 415.347681357577
"1883" 376.4 803.590080784663 471.638934495434 786.549001634583 438.565314993563
"1884" 376.6 825.875332134587 490.638801852523 797.411170017003 463.489640805039
"1885" 376.8 830.948368337138 498.615368221172 812.347114237666 473.74635163146
"1886" 377 814.319444632309 503.624864334399 813.304507700906 475.865450166138
"1887" 377.2 787.679757350254 509.951489693759 816.149962002455 480.913596802903
"1888" 377.4 767.275902672575 512.689144067682 803.244723825222 493.726104328882
"1889" 377.6 747.675503593969 509.918459866835 785.423315286705 506.28267892119
"1890" 377.8 719.505018847335 500.993364360598 756.367275223583 509.4989723089
"1891" 378 687.117093642999 489.679592165275 722.968372686138 501.340473485544
"1892" 378.2 655.881518608673 473.96628966063 690.310430125336 490.87291725531
"1893" 378.4 632.838767160711 455.09010383487 662.91171375168 476.72266079753
"1894" 378.6 612.232008962225 429.781360005358 637.35015282735 457.168236642368
"1895" 378.8 595.782558555745 399.290439333236 615.750478456462 432.090453959114
"1896" 379 581.631275158855 366.893953547022 598.56481058163 402.711699675742
"1897" 379.2 571.169620420752 332.215654538141 583.203918496409 369.797985793539
"1898" 379.4 563.301276234255 295.207074013321 573.992463599219 335.032850510862
"1899" 379.6 561.034095510621 260.952993309014 564.808588191433 301.358915510098
"1900" 379.8 559.270629224797 223.913929217192 560.971758391357 263.388357871908
"1901" 380 560.124043323188 187.010089742025 559.86531317133 226.971987603021
"1902" 380.2 561.581594126502 153.51030125333 560.943534826733 191.574721342265
"1903" 380.4 552.673423614247 122.429252235891 559.724258518509 158.856448232688
"1904" 380.6 537.482614577479 93.7376641769846 553.869281447643 129.296902776934
"1905" 380.8 523.071516646847 66.5722383548539 541.361006771856 98.6213558032524
"1906" 381 530.954806769702 65.4116925552305 539.506261151563 93.4830060456552
"1907" 381.2 545.754089005785 66.3604057916339 542.711153090102 91.0555155171064
"1908" 381.4 574.30964921942 63.2862176329919 542.785843907584 87.0710398837184
"1909" 381.6 599.205157995015 64.5736944744615 558.044095725717 71.7460285921828
"1910" 381.8 625.203159263703 68.7966127818 587.483409340257 65.7953910365903
"1911" 382 656.775128816193 75.318708299753 619.12609089039 69.2023748752292
"1912" 382.2 687.400686754067 84.8768974154255 649.923665777185 75.9698805022714
"1913" 382.4 719.630881912469 99.8452679143789 682.752591699554 85.5964445186707
"1914" 382.6 746.108880718429 117.204684618806 712.904237030292 98.9984711627008
"1915" 382.8 776.100414324808 138.873970277174 743.892878967027 115.671802118648
"1916" 383 798.783089313427 164.09149647382 772.990034140851 137.254742672058
"1917" 383.2 820.592830303227 196.054017419299 795.810105845923 162.527155381734
"1918" 383.4 836.622679807047 224.456240476062 816.849966091983 191.428025648027
"1919" 383.6 854.048171188053 252.084042232136 834.640695584185 218.692941716186
"1920" 383.8 875.843753979798 271.792075878336 850.689564490062 244.333003358826
"1921" 384 887.537894941432 275.450038275408 858.39648303333 257.101389420804
"1922" 384.2 885.609125531105 279.658781770154 860.413714399025 258.549895714113
"1923" 384.4 875.574852181288 292.330198097289 862.051102315566 259.824112737029
"1924" 384.6 867.787122246443 315.862051504181 871.696329108036 277.615682359467
"1925" 384.8 853.45322174523 331.687249774435 870.239366165108 294.668102867055
"1926" 385 833.890986456921 347.467854849278 859.071803032295 320.719557618204
"1927" 385.2 809.237131341746 364.893128502983 839.50871303052 342.711146612092
"1928" 385.4 782.641212705018 384.548078155238 813.151914124011 360.491249039226
"1929" 385.6 754.46266836626 392.723790043571 788.055940859983 378.769259023345
"1930" 385.8 722.023606286948 400.207060006817 758.983949714573 390.092859545182
"1931" 386 690.005555895662 404.186865184389 727.408426821537 399.391085094129
"1932" 386.2 654.030155906417 401.309530226557 694.709598981775 404.900216522312
"1933" 386.4 626.769774681657 389.798830431909 660.92399053675 400.677364880258
"1934" 386.6 600.912129195191 372.327902752557 632.133160657271 391.98206452962
"1935" 386.8 576.407907103712 348.366921093359 603.304964287959 374.981457154211
"1936" 387 554.090448116226 320.922221712416 578.563647754177 352.465637927174
"1937" 387.2 533.993174379041 295.145712790055 559.462811057564 324.44778436111
"1938" 387.4 515.479464648005 264.537194703643 536.941361760648 296.811573358338
"1939" 387.6 499.062586105312 232.945023311182 519.230262113457 268.238796911512
"1940" 387.8 483.596706590379 207.71569335816 501.435268741127 239.444324817592
"1941" 388 468.236085793489 179.872861882171 486.224130389034 215.330423743547
"1942" 388.2 454.123548735463 152.370666502785 472.478698338545 187.69493673221
"1943" 388.4 443.940450005044 124.20268064207 456.625879152148 159.687178678673
"1944" 388.6 429.961256692325 106.248948733274 447.313403574345 136.030858453782
"1945" 388.8 425.486267536207 109.615522320294 448.241719015764 131.944478120192
"1946" 389 435.305423043216 103.825444459143 449.907464504717 132.709983882968
"1947" 389.2 449.335107649553 94.9058145278607 448.189518578602 130.328004029732
"1948" 389.4 468.22674177112 84.9080343577723 445.500387825883 115.444065211164
"1949" 389.6 485.134130323052 74.6710438148582 455.888803566787 98.5510762588901
"1950" 389.8 511.382156762556 62.8315608033118 476.936523422755 82.0864406309165
"1951" 390 543.542206408964 57.6841848286936 503.261968100357 66.495014285382
"1952" 390.2 572.244857590947 51.5175220956846 534.751748547282 60.5562468282562
"1953" 390.4 606.105857340253 48.5728232531413 566.103020061402 54.1539471189426
"1954" 390.6 638.443815181223 46.9376687840231 600.866115443931 49.4791515313113
"1955" 390.8 671.08065664516 53.2539148307222 632.733531110012 47.3509073774317
"1956" 391 703.696388088457 66.8112655162815 665.195813516756 52.7434805199292
"1957" 391.2 733.704511768299 75.2528257165169 694.766973501326 63.8003367082253
"1958" 391.4 765.322112554906 90.4640135259558 728.903366316873 76.752202755612
"1959" 391.6 789.564879372262 103.794734295441 757.832437551975 87.783142018772
"1960" 391.8 816.740784195845 120.270738970845 780.533775411997 100.385336797585
"1961" 392 837.03183261397 131.836061146943 805.669988205958 114.489395794975
"1962" 392.2 838.036238252827 132.689645709285 809.902421206763 115.913099842696
"1963" 392.4 835.577491582738 139.098155322012 809.374015676041 116.883519930581
"1964" 392.6 845.476733510468 157.989773802821 819.344025229325 125.168913372346
"1965" 392.8 852.199620411364 180.86040403166 836.458327192661 146.672625226258
"1966" 393 856.782338843692 207.995935445482 848.609145966821 171.545563624349
"1967" 393.2 860.033522476061 234.977078837986 854.864025678998 196.739014174618
"1968" 393.4 861.49758937409 265.990481402616 857.708319062605 227.517509561783
"1969" 393.6 857.460379974152 292.309918891741 862.465332419649 255.587906946137
"1970" 393.8 847.872434986535 323.518891840493 857.840469844592 283.516767897071
"1971" 394 834.589323076924 352.018499132392 849.571765575798 317.575873305195
"1972" 394.2 812.983204725201 372.489850342949 838.647041266964 344.536008057092
"1973" 394.4 786.884488408762 392.634403815551 817.413127108232 366.755378982512
"1974" 394.6 760.929579505395 403.147456164938 793.49417290781 386.213022573626
"1975" 394.8 729.723896269458 409.195769403715 766.193448969931 401.098288279227
"1976" 395 698.121286262763 406.870103713787 737.772659688231 409.484282034806
"1977" 395.2 668.213053357232 403.842854529873 706.359774964649 406.723993922368
"1978" 395.4 636.964107668458 395.769107328451 673.821479429525 405.112328501157
"1979" 395.6 613.992117624811 377.834668033441 644.933998786278 399.767554322004
"1980" 395.8 592.35161689713 356.206663236158 620.736326608755 383.605073683674
"1981" 396 572.230358644139 331.219008577087 597.464222379939 361.61909745179
"1982" 396.2 554.059861474594 303.434053085233 576.066858680818 336.966075511387
"1983" 396.4 541.283593920573 275.217823942289 557.982419436397 309.571325840577
"1984" 396.6 531.78486195395 242.174210978281 544.71562823788 281.293887895443
"1985" 396.8 523.739355717307 212.963132542079 534.562203242822 249.554401278006
"1986" 397 523.491292374686 185.205866696545 526.980150327578 222.973360584098
"1987" 397.2 522.436562122796 152.451291990892 524.400376121272 194.104618020588
"1988" 397.4 516.744926965273 121.297649696203 523.009110170148 161.16325738725
"1989" 397.6 512.181518434846 93.2712587422907 521.158480957976 128.612926015485
"1990" 397.8 511.611400050757 76.3274308399761 517.814847020642 110.078716921475
"1991" 398 507.874667236484 82.4382186025745 519.465012757057 112.869027019712
"1992" 398.2 501.240487637496 86.4413371540521 520.259986321489 113.644915024131
"1993" 398.4 485.348456597609 90.2260616846754 518.976289001282 111.26670473976
"1994" 398.6 463.385192057373 87.9933857216232 505.762789041982 101.525436716665
"1995" 398.8 444.864365268912 90.6132209126518 485.074475734933 98.7256463660652
"1996" 399 427.870192336147 100.26895869994 464.337721963307 92.658213945811
"1997" 399.2 408.091537434099 107.78701880343 443.708112457524 96.6068832037792
"1998" 399.4 396.346582858959 119.067367565756 428.874445167002 102.659406689257
"1999" 399.6 393.898638854612 117.823194559933 425.140489183972 104.73798001813
"2000" 399.8 400.456589054058 114.163453033706 425.642265393587 104.55843549552
"2001" 400 407.039508437848 103.237583108823 427.824158809046 105.995407519756
"2002" 400.2 418.255730451023 91.7863428680027 430.899960918493 105.199686858701
"2003" 400.4 433.939955361355 80.8125896137087 428.453734943392 105.696437402541
"2004" 400.6 449.664590784138 71.2672632762972 427.215587989491 98.2661178207983
"2005" 400.8 469.937515822462 64.9460579318991 437.444683673572 84.4480993467778
"2006" 401 491.177533372761 55.8103059616251 457.957697965397 71.9544628723434
"2007" 401.2 512.689966565132 43.2957248415386 480.252297775333 61.6460532382162
"2008" 401.4 533.253977464145 38.3636604930565 497.328339095211 53.3665798746829
"2009" 401.6 557.072367742462 31.3894649848535 521.130074299437 44.3897185703796
"2010" 401.8 578.401551138558 24.9363293075882 545.004503454626 38.6709075608656
"2011" 402 590.44358678172 32.8104690032713 553.384243773598 36.3807284587845
"2012" 402.2 614.012090505265 37.3851903973079 574.581477195352 34.9252495928596
"2013" 402.4 633.6844800991 43.2284085956396 597.363998955315 37.6445865274261
"2014" 402.6 661.722062406471 51.901183331167 624.6238804755 41.1064674328129
"2015" 402.8 690.21442568177 59.6644881321799 654.193601963119 51.2109290578786
"2016" 403 718.486511715878 67.311964164226 682.164401059184 57.4628498762758
"2017" 403.2 736.705452889566 87.2562282416911 708.66770205284 65.2459782925803
"2018" 403.4 757.46229141559 112.332121099675 732.497346121944 83.3131901945105
"2019" 403.6 777.285255603221 137.121529677043 753.386661137975 107.709330612738
"2020" 403.8 795.02567015045 162.781772696312 772.102278536691 131.938908716314
"2021" 404 806.485583449378 194.792350685079 791.529494984816 159.960679010264
"2022" 404.2 818.779550046036 224.963276882617 803.458454257749 189.860412795076
"2023" 404.4 831.130298262536 252.77848639682 814.773852440072 218.836238663372
"2024" 404.6 847.124281127546 279.081857769942 827.674202458537 246.750701234629
"2025" 404.8 853.582846458449 303.428459318063 842.134297423143 269.2166674066
"2026" 405 842.948191843086 331.314864294283 848.891165971971 288.974413099359
"2027" 405.2 831.720869202533 359.380664705349 844.96627186292 318.38645301876
"2028" 405.4 814.822349500512 381.785302998916 833.896242429953 351.149816126755
"2029" 405.6 788.820509836795 403.599343020512 818.400519380947 377.943319758277
"2030" 405.8 757.627876919765 413.676415505378 792.705584758447 399.442031831213
"2031" 406 724.113783668264 414.099054021851 760.519660877926 412.819927285048
"2032" 406.2 692.273422756187 410.960385032153 730.504159327888 412.292684487021
"2033" 406.4 662.989913253942 396.440145077827 698.333205607333 410.51200213518
"2034" 406.6 640.56131260599 372.363317008216 667.334912409614 399.580784087883
"2035" 406.8 623.733591113126 344.976574681 645.411892983347 376.32063114742
"2036" 407 610.443026462065 312.970981012748 625.908010749172 347.206094042398
"2037" 407.2 596.749922370765 275.686075571505 611.765715925927 316.908699255566
"2038" 407.4 587.756713764027 242.504219127616 599.713160214246 281.71018790922
"2039" 407.6 582.076337577764 208.937617557293 590.910443294165 247.75454197226
"2040" 407.8 576.434451790135 177.468068576527 582.927221229972 214.469380771618
"2041" 408 567.566731276748 144.852887658921 576.752276826642 181.358373591596
"2042" 408.2 548.795325839669 119.929123863279 569.415935780278 153.028501635817
"2043" 408.4 529.514768914856 90.4464589093144 552.649597684504 126.275488224626
"2044" 408.6 517.522846822305 72.2948219655824 537.237345652076 101.790444932105
"2045" 408.8 514.26776136788 76.812615441283 536.495074073096 99.3959049796313
"2046" 409 522.911312447948 75.9113967658031 536.37597987332 102.235052317918
"2047" 409.2 538.676630790186 69.8174793105348 536.451803832227 100.910211547533
"2048" 409.4 560.252517798447 56.3250658589902 536.564881110533 91.5809022275126
"2049" 409.6 580.091381489726 46.5631016328591 548.873996154082 67.3974496804256
"2050" 409.8 603.281746123532 52.6298547958805 566.638909149617 57.7362565114266
"2051" 410 629.57900805611 56.4918890153307 591.68834925239 55.6273978849648
"2052" 410.2 657.234127440464 61.25472335946 618.837855825442 56.7474961615517
"2053" 410.4 688.799345462466 63.35554100775 648.620069131399 60.5571481035912
"2054" 410.6 721.286403025351 71.4573232068005 679.372888683886 63.6973903666121
"2055" 410.8 749.415679850753 83.778256225854 712.770267999398 70.4165215247802
"2056" 411 778.278988940017 96.8524633461303 741.671525783757 81.9051924786878
"2057" 411.2 808.576783534499 112.162613562434 770.096147855071 95.722506789916
"2058" 411.4 825.730372498113 118.73941535547 793.340075895131 108.243034429527
"2059" 411.6 828.220176039711 130.898959834453 797.345287487734 111.335467437179
"2060" 411.8 841.103992663261 150.174172106436 815.329174587956 119.602423897028
"2061" 412 850.635982723347 172.562438538453 831.778644035821 139.785941260577
"2062" 412.2 865.662059006563 199.497670487344 845.269506848137 165.10840790207
"2063" 412.4 880.675611963895 225.978870378529 860.675607536612 190.631863650149
"2064" 412.6 892.831996361392 256.620665131631 876.765371557816 221.510726334007
"2065" 412.8 907.303415762818 282.718189326013 890.487275379005 250.173053870497
"2066" 413 905.996241480162 294.284513367432 892.313778433673 264.642813012237
"2067" 413.2 896.713887668369 312.524092410032 896.966823641272 277.112214861961
"2068" 413.4 885.971355092722 339.770818301582 900.168935449932 302.384260761607
"2069" 413.6 872.021410954583 365.42359332123 886.889379324529 330.222980157334
"2070" 413.8 863.039068936769 396.384121456116 875.929336163285 359.404428157384
"2071" 414 861.799709709542 423.699270901483 865.570190549232 387.535091016773
"2072" 414.2 864.574858799295 456.923622681086 860.674451247486 416.658355558207
"2073" 414.4 852.391218681088 478.201718731256 861.518409459776 443.697084120053
"2074" 414.6 826.750225517864 489.75649543699 856.359815642422 467.824137201255
"2075" 414.8 802.088013662575 502.044336934591 836.46144558456 488.081993107076
"2076" 415 775.647156426181 513.081326320318 810.157541899492 495.321392233993
"2077" 415.2 749.406191987774 526.318448600911 781.266532853324 510.124427425168
"2078" 415.4 716.382932264864 532.929313770571 753.693062876214 523.761565100681
"2079" 415.6 684.967840532146 530.550852038664 721.557209553268 531.585988359985
"2080" 415.8 653.368996972196 520.569270086391 692.291741456785 531.715216230791
"2081" 416 625.392402360336 504.860758142424 658.94887679828 521.769349271742
"2082" 416.2 602.183824402305 482.268289149574 630.241813850003 507.076570507989
"2083" 416.4 582.391109005129 452.677038213321 605.384593288184 485.559970072674
"2084" 416.6 568.490834810963 424.166656930953 586.332140457758 456.658110660398
"2085" 416.8 553.603196373814 393.263191455894 570.348816173047 428.754770995262
"2086" 417 542.566948801116 359.406911311726 557.443488283753 397.757693859352
"2087" 417.2 536.598365333453 326.83989750493 545.8754244843 365.828734133803
"2088" 417.4 535.141596956185 296.417611696476 537.82437234236 335.757748786669
"2089" 417.6 539.434474401296 260.843448605542 536.289521730622 300.821914244749
"2090" 417.8 548.079169929227 229.582762118036 539.481894923847 266.660057882202
"2091" 418 557.202061134525 193.926014996835 547.619543799886 231.747914250635
"2092" 418.2 572.784184140829 169.117161176688 555.117538095142 202.651511828722
"2093" 418.4 579.362150100154 146.816160158809 566.136574162944 180.088497357012
"2094" 418.6 575.624274243112 118.096079720192 576.84669378312 157.163859105013
"2095" 418.8 574.23898284188 88.438819899482 577.395561286921 127.783393823595
"2096" 419 568.064767312054 61.1442784996108 573.76621469791 97.8038094455191
"2097" 419.2 565.00294818291 47.9259011668776 571.575183024009 82.5836016977612
"2098" 419.4 577.885442924492 50.0740864350355 570.402328585596 81.2695441062888
"2099" 419.6 593.784833518112 60.425836567879 568.888310602869 77.7297825195711
"2100" 419.8 614.674065973035 68.8398002272014 577.758998220912 66.0948220544464
"2101" 420 630.787809564229 75.0064561146357 593.332434840676 69.800014404275
"2102" 420.2 655.959685607133 91.8592245229221 620.722228529876 75.3761793677289
"2103" 420.4 678.398322492597 111.067565894213 649.451606185977 88.5784475316562
"2104" 420.6 695.137382948278 135.690441500623 672.006670034668 107.575407234167
"2105" 420.8 710.258349255877 165.013449251113 691.798652316827 130.295360783772
"2106" 421 720.865158394072 198.519784319064 707.526136148073 160.996014895476
"2107" 421.2 726.223273987927 236.343635006348 720.626879727464 194.317470069076
"2108" 421.4 725.97586191242 267.444379602249 726.472954143899 229.383273945003
"2109" 421.6 723.450464977023 300.716954323351 726.500846138567 263.829028949058
"2110" 421.8 716.886248271666 335.923353090655 723.657676385626 298.46372629754
"2111" 422 705.434174697562 368.85318347741 718.281616172185 331.8874164881
"2112" 422.2 688.934074873743 401.832045235415 707.016961103649 366.817745643899
"2113" 422.4 677.98245518378 435.674134227193 690.281457266733 397.055198534917
"2114" 422.6 660.505039136023 463.192801061807 676.32582625396 428.793124905391
"2115" 422.8 651.10002079913 494.244630661177 665.238581519424 458.49749594299
"2116" 423 652.432531412699 522.047246093754 656.268620883953 486.023215197846
"2117" 423.2 664.412677665119 553.07593773724 651.741010972483 515.403557427627
"2118" 423.4 678.194849675478 572.957304540345 659.524957148616 542.993178662861
"2119" 423.6 695.012209360301 596.008159302179 673.908777503387 566.311641182776
"2120" 423.8 713.505668071788 620.509165619425 691.720676951295 590.927438454949
"2121" 424 724.492399123184 615.053745433804 696.233349867901 598.194913873301
"2122" 424.2 732.673871818235 609.952443668205 700.588202367978 603.179847758502
"2123" 424.4 749.372265167336 606.873824941066 713.252939235456 605.193329069389
"2124" 424.6 771.882428503468 600.81381230546 735.447817368175 606.677051181338
"2125" 424.8 773.188823377429 591.205356257992 741.509734845164 606.507314782821
"2126" 425 786.10715596223 581.088103292154 755.389887620728 598.743873178108
"2127" 425.2 797.776427319558 573.909609117256 764.9716886145 589.894907638467
"2128" 425.4 813.081809079299 566.081017624608 779.383367167454 578.632416896179
"2129" 425.6 821.77882805575 559.308286758859 789.822424389204 572.642680764959
"2130" 425.8 831.729439920863 548.51481421031 799.196583052474 568.083223851157
"2131" 426 842.784398033241 543.822053962941 813.579365669851 561.222044918701
"2132" 426.2 843.758102126291 543.982188281615 812.230185342778 560.509310638197
"2133" 426.4 849.042244680135 540.619226290707 817.888853104424 556.31374946638
"2134" 426.6 854.984774445642 535.904861977061 820.877312927259 552.637364373794
"2135" 426.8 860.224235691195 533.891612105845 829.868166184461 549.340792213424
"2136" 427 863.643305186969 532.162123583168 835.034560960701 546.91553058681
"2137" 427.2 868.857532367646 526.5803484999 837.398866539348 545.250726564105
"2138" 427.4 867.793339646423 521.59931908206 841.368333528041 544.236022433145
"2139" 427.6 870.03999646228 511.996080546568 847.155041246622 539.702333865543
"2140" 427.8 874.675129088601 499.928353886948 855.650007192582 530.695991234619
"2141" 428 880.665304685758 483.772974504593 862.449741239226 517.367829729409
"2142" 428.2 887.867373560436 467.400149515591 869.864217382691 499.635190106637
"2143" 428.4 895.120339481736 450.62641206951 877.519527383021 485.108664968468
"2144" 428.6 901.059842326854 435.423859058859 884.544380464565 467.389612166698
"2145" 428.8 906.431407132056 415.347205338957 891.572454616597 450.490135748219
"2146" 429 911.34481781295 399.63475507569 896.907282516581 433.171617058837
"2147" 429.2 914.700612279707 382.944441463369 901.07084259545 419.727569610235
"2148" 429.4 915.498326404847 364.744254784372 907.241498568042 399.726636981906
"2149" 429.6 917.895150120797 343.873252939391 911.948018288394 380.108407480706
"2150" 429.8 918.028887786282 322.708889661283 913.190699779417 360.528800574535
"2151" 430 917.660009375515 303.783312925456 912.512006448028 341.200779331955
"2152" 430.2 917.27890722113 281.111060846234 914.644483489699 317.802326209346
"2153" 430.4 909.597702671245 265.774290021144 914.323344822987 302.16336601529
"2154" 430.6 905.903843419754 243.435650068905 910.52419182111 280.867650385462
"2155" 430.8 902.127790823225 234.600356056672 908.418109460282 267.977322426411
"2156" 431 902.747468287525 225.834466359858 906.17063865467 259.858514999111
"2157" 431.2 901.912159166976 229.756866160651 905.330037550268 259.610532903483
"2158" 431.4 903.183584400714 234.691829136065 905.526333983361 262.209821714316
"2159" 431.6 904.934033790598 241.046179966414 906.819639486482 264.095842671266
"2160" 431.8 910.154219319062 244.525858883727 907.499771335674 265.237735301145
"2161" 432 913.182027981391 257.781991518882 905.315326425861 269.226637184865
"2162" 432.2 915.004555087316 263.307673638866 899.323774545161 270.653804495217
"2163" 432.4 914.496976637547 272.340829263141 895.865943865244 269.666338298168
"2164" 432.6 914.618308251136 284.5709036457 895.576615900412 267.171658950036
"2165" 432.8 916.648830412948 303.202043093368 901.908219856439 270.684029510565
"2166" 433 918.849029272169 326.005831186985 912.949509443324 288.718953212237
"2167" 433.2 916.876126785986 338.279002603191 914.95166948196 302.971277701217
"2168" 433.4 909.40163088425 361.217471349723 915.667558491586 324.08456140994
"2169" 433.6 905.039247301304 385.196769405545 912.78142268331 348.832216388382
"2170" 433.8 900.172723207883 413.128895561488 907.768341684773 376.384131488838
"2171" 434 898.580734332295 438.681327521371 902.789372232844 402.548006122574
"2172" 434.2 886.058247367068 449.676714678102 901.54615796821 416.843963218996
"2173" 434.4 870.145643458547 463.988929764391 893.133868569106 435.373788622859
"2174" 434.6 849.318709114554 480.89050124507 875.802804586684 456.494980527868
"2175" 434.8 834.037831786132 499.041332013207 859.848368469329 472.979594129524
"2176" 435 819.853250220556 516.716302767424 842.463322656722 489.453281327348
"2177" 435.2 809.390369756678 536.685815695446 827.549666399772 505.199640379398
"2178" 435.4 799.847053438935 560.234953309623 813.781723800912 526.552508814609
"2179" 435.6 788.960221319495 577.740863419687 805.458269978852 546.270957773998
"2180" 435.8 774.393399062087 570.492691454332 803.441715243798 554.007512106703
"2181" 436 752.497646401044 563.165714471734 793.445466958952 568.142283075428
"2182" 436.2 744.80122049345 554.801838578235 778.578266125233 567.847423106291
"2183" 436.4 726.575511932722 539.014944261224 758.775357707518 556.396931276332
"2184" 436.6 706.587451105823 520.912306571211 735.356137647737 543.619954824668
"2185" 436.8 693.343874253948 496.689321202291 714.510171317943 527.154721256764
"2186" 437 684.949309790356 467.061058918911 698.144161647737 501.947895213676
"2187" 437.2 680.539428307594 437.478856411161 687.402623560671 474.244364720569
"2188" 437.4 677.448128573586 405.083061555856 682.864568534068 443.727179033475
"2189" 437.6 672.479435459798 373.219727692352 678.590392594711 411.951735871126
"2190" 437.8 667.831407368212 352.16541491163 676.824385890094 385.577595111259
"2191" 438 661.009680495122 334.814304399673 674.555140773551 368.898976499582
"2192" 438.2 652.605511344103 306.68152824748 667.099681970262 343.305662618247
"2193" 438.4 643.226050728531 280.992976164483 657.464902091167 315.4955848546
"2194" 438.6 635.817782619898 250.443065603306 647.164989470993 287.128676983359
"2195" 438.8 633.658619159453 221.830369184561 638.666340333065 259.362293026622
"2196" 439 626.872389446421 192.842039833079 636.510785039566 228.357095523902
"2197" 439.2 622.880789154686 166.249144030694 629.190116014801 203.192313367277
"2198" 439.4 620.818962033672 166.421690469004 630.044990826317 198.518503155508
"2199" 439.6 619.1951357605 169.580649070243 631.253330287129 199.749754096222
"2200" 439.8 618.285785283651 173.701615084392 632.288407801714 201.386868483426
"2201" 440 615.202106763649 171.277785980328 632.117528719267 201.907494121144
"2202" 440.2 606.072296466754 167.009523156077 628.818377221813 194.448710682101
"2203" 440.4 594.945117602909 160.505938097935 623.54984025548 183.088099653869
"2204" 440.6 584.370669277053 140.71583349415 609.71099791343 171.734331138334
"2205" 440.8 579.309499351378 124.508041713965 594.524910020182 157.521489779029
"2206" 441 570.984662644357 101.000124802033 587.451585547971 141.797204073965
"2207" 441.2 569.535981818592 82.4188328068641 578.726724735487 118.444489873211
"2208" 441.4 563.217335657458 66.8528009394244 573.117817076262 102.975077678806
"2209" 441.6 552.431149865946 63.1718405504161 570.182336649584 93.6011744274799
"2210" 441.8 555.41178405395 64.7340661046237 572.396033750219 93.9062021694206
"2211" 442 556.669662569824 61.1485656307664 571.406829277766 92.5386119305317
"2212" 442.2 560.777525582279 54.6661484384907 570.97424993293 90.2733252129448
"2213" 442.4 572.258525182926 46.5039998761741 567.80057266007 81.3580818662901
"2214" 442.6 589.607231298853 39.5807233947631 567.468476720271 70.9871930032973
"2215" 442.8 598.228165014663 34.669806773879 574.014976061917 58.6595455563616
"2216" 443 600.990713792419 43.6541705123847 572.817970066255 61.0548743965956
"2217" 443.2 614.675966294485 51.6025916527799 577.980422993289 56.1665921157439
"2218" 443.4 633.606252970822 59.8304783844105 596.226284470153 51.6579293305062
"2219" 443.6 655.26578835888 68.638002019198 619.857258329585 59.4768907168614
"2220" 443.8 680.355150757337 77.0607890252898 643.714472982867 66.3782454018404
"2221" 444 707.013881871268 93.0238793086372 670.399528440526 76.3977171737789
"2222" 444.2 735.395979390834 107.277995268961 698.115111023164 88.9386428088853
"2223" 444.4 762.858632748603 118.571180945534 726.338591427106 102.976257262914
"2224" 444.6 789.886769047966 122.551527206511 751.507690640088 114.959635314799
"2225" 444.8 811.781344622671 127.616292896351 776.140125239617 121.47290784517
"2226" 445 826.374844302047 143.794293411408 793.226163971695 123.746785582484
"2227" 445.2 840.967893824813 169.671651149836 814.469895333131 136.237868616354
"2228" 445.4 851.153425066463 195.482876365863 834.332642071536 159.33077199991
"2229" 445.6 854.87231159044 224.173269322381 848.380166499589 185.552055022091
"2230" 445.8 854.272358748232 255.425098701351 853.956547724545 217.020874278689
"2231" 446 857.246319489627 288.489902186934 854.591381981619 250.908865608827
"2232" 446.2 863.025254784183 322.744957700379 856.404440173875 281.990326750756
"2233" 446.4 872.224773499529 352.75949800379 861.093695488972 314.41293408989
"2234" 446.6 878.380573239358 379.972127507617 869.291588062075 343.658543397751
"2235" 446.8 870.924205290538 399.990476015694 875.279375319707 362.077242337237
"2236" 447 853.350208983894 421.909574364277 875.828862054822 378.297883397648
"2237" 447.2 835.073916215959 440.754510343355 863.249022697997 408.046581471046
"2238" 447.4 814.828187243176 457.183916434195 842.620122498295 432.200708116714
"2239" 447.6 787.583110615603 475.80747527779 817.412918831482 453.003585159279
"2240" 447.8 759.144306368515 489.572821818902 790.860039479845 473.579248082971
"2241" 448 726.619087887463 497.685619965993 761.484959546745 487.460017728228
"2242" 448.2 692.195071446315 502.94968574366 728.437778949634 497.080986285377
"2243" 448.4 658.57145291131 510.092237047667 695.017375025633 502.921800474094
"2244" 448.6 626.528619559792 504.392285649155 662.736207356915 507.648617190985
"2245" 448.8 596.519867794091 487.802301381919 630.059838766144 504.454334449815
"2246" 449 567.464707210004 465.539380596331 598.75202930734 488.833835526099
"2247" 449.2 542.264216528576 443.143032057434 571.719061717208 467.733382637009
"2248" 449.4 522.9166673011 415.655686785871 545.685321148396 444.632640679395
"2249" 449.6 506.422795055605 381.382581498889 523.908430543293 420.578895507578
"2250" 449.8 497.374165561079 353.227464398912 509.773538940573 388.549094271244
"2251" 450 486.312176588127 320.662576417619 498.879702416909 356.896235328918
"2252" 450.2 477.108161297612 286.863194123852 487.091277353164 322.575216497681
"2253" 450.4 468.832365866295 250.875742161646 478.139024225764 289.882706851067
"2254" 450.6 460.929122212332 216.350874194472 470.004826008074 253.636041977225
"2255" 450.8 449.345715023732 184.367044589033 461.757352662531 221.691645306248
"2256" 451 438.007533757337 149.232848531653 449.390841647504 189.288097479325
"2257" 451.2 430.856191679045 119.23694929925 439.845654229535 156.777778039536
"2258" 451.4 432.249201151774 101.628821815054 434.996828282471 136.101448358612
"2259" 451.6 445.667519706262 98.0333105858695 434.568945675705 130.375198143724
"2260" 451.8 455.558087352387 83.0420082572603 439.07936761725 115.042611570189
"2261" 452 452.27622210043 75.3760023942725 444.264341907487 105.906230454531
"2262" 452.2 447.32585184419 77.1937518490626 447.487147863679 105.19185543242
"2263" 452.4 442.843177531418 81.0422069586208 448.40600556289 106.464990268389
"2264" 452.6 435.403456846562 82.1075428185391 450.255276118115 106.38474336982
"2265" 452.8 427.350727481492 83.1691037709937 450.33591479946 103.233953329764
"2266" 453 424.18043450027 81.862321764407 448.590037532927 99.2515708965458
"2267" 453.2 420.857203207779 84.3739841398752 447.82742118163 97.392126844149
"2268" 453.4 419.444613056677 89.8313625895985 448.146993656466 97.3844063316944
"2269" 453.6 407.911296094943 96.2801551940884 441.625261650164 93.9324178362284
"2270" 453.8 390.842656525791 106.596240504466 425.985257906719 93.030696290731
"2271" 454 385.916710219435 108.594520432415 417.245554250932 95.5691172544973
"2272" 454.2 384.806293498874 108.796786166904 415.378181366876 96.9162760044144
"2273" 454.4 384.135258329433 107.794676616828 414.057856385401 98.4422556594065
"2274" 454.6 385.566326031706 107.702338918939 412.336479929979 100.324995977625
"2275" 454.8 388.689741608416 106.332635526143 414.142444395043 99.8255172383182
"2276" 455 386.3841428555 107.491765688705 413.494817127058 100.719760368301
"2277" 455.2 381.919871179803 109.85049083221 412.275222293854 101.474593527189
"2278" 455.4 378.32959487662 113.198509760458 410.05207549139 102.650867400505
"2279" 455.6 379.292658817248 116.132361180625 410.801339374764 101.990582815387
"2280" 455.8 387.236924138358 110.931080532014 417.028133386763 99.5365394074376
"2281" 456 390.161145474028 108.263863592097 420.023928834684 99.6456307021322
"2282" 456.2 395.413474623289 103.477264120215 424.070343171217 98.1331959869509
"2283" 456.4 397.145030595247 101.139799016954 426.718402274206 98.3022638874738
"2284" 456.6 396.906804147954 100.391988163662 425.602179799699 99.4898223076794
"2285" 456.8 399.916168480855 96.5959054087166 424.070166149612 100.213373669116
"2286" 457 401.404209099518 95.3182410405135 422.334245656076 101.859858058074
"2287" 457.2 402.11179437319 95.1177425773854 421.942741162564 103.95437534865
"2288" 457.4 404.8875736699 92.465281935401 422.43165608913 104.938266259939
"2289" 457.6 407.268658020598 93.7107746615879 420.957789277453 108.166148628401
"2290" 457.8 416.734238859986 90.5139024626526 421.709390701535 111.297226850518
"2291" 458 427.577441771236 86.2589376107549 420.224618037296 112.421081398234
"2292" 458.2 438.392702002601 79.5848667494188 418.672007656023 107.005566176918
"2293" 458.4 456.68927394604 67.1959826145369 427.106327222184 92.4411718478329
"2294" 458.6 470.923322858021 60.1496453114475 441.899571435938 80.4532973657619
"2295" 458.8 488.845777482636 57.6530183681295 453.736078463773 72.6378938046516
"2296" 459 510.072867743317 57.8169597326095 471.465494426927 65.2004322498079
"2297" 459.2 532.557001394891 54.9617710010974 495.879081006522 60.1356775603871
"2298" 459.4 554.995641516835 47.2155535375761 518.850838899208 57.2672320196046
"2299" 459.6 582.920121707147 46.4626675260972 543.631993829661 52.7297761755324
"2300" 459.8 602.093570275778 52.6433614768764 565.753495593575 49.9497829937039
"2301" 460 620.620823020045 62.0892479588066 584.221113423258 49.9738286628158
"2302" 460.2 637.635230973457 75.2276451150275 604.986480252279 56.3692725179394
"2303" 460.4 660.348148120435 85.4553611645435 626.93340191745 68.8962390629424
"2304" 460.6 683.488012828935 97.2480539668053 649.75498939669 80.5091243179033
"2305" 460.8 703.878674477002 114.413782470884 672.77471755766 93.7177785743029
"2306" 461 725.815083873768 130.097929095114 694.439781351883 108.316284631758
"2307" 461.2 745.530417300906 148.908680696897 716.028524731841 125.849960132104
"2308" 461.4 762.40971031336 173.14653294363 737.327858140572 143.020425311043
"2309" 461.6 773.016588353455 199.901944123567 754.913180531456 165.836376139284
"2310" 461.8 777.707689353655 228.74218386422 769.333606334652 191.1254561941
"2311" 462 781.660282317182 257.168211440035 776.758805593995 218.128872549164
"2312" 462.2 775.620826456438 284.139005601758 781.216980298907 247.225138562107
"2313" 462.4 766.588961240949 314.295601263152 777.780412437504 277.57807753406
"2314" 462.6 754.406860697236 343.590440173537 769.356266702711 306.228748094761
"2315" 462.8 733.940033241482 367.463962791302 756.163848936413 334.665831662629
"2316" 463 710.877550517487 387.910731731239 738.858520798102 361.037191166195
"2317" 463.2 685.30652469717 397.770320535461 717.671612986781 381.16193217157
"2318" 463.4 654.364627025538 401.599433019028 693.11178390835 394.208258210843
"2319" 463.6 630.40330287735 410.353081142626 665.225887549952 400.715845105412
"2320" 463.8 614.600868184515 425.123553801384 646.078877197526 406.0296209235
"2321" 464 606.261356962887 428.251889750013 636.69418288381 409.22485317861
"2322" 464.2 587.756594009123 424.426170366977 624.189262383581 414.584739608333
"2323" 464.4 564.66810759172 417.37414173897 600.004756177336 420.559382773349
"2324" 464.6 538.594524665248 400.157580802403 575.655352093754 418.038692243275
"2325" 464.8 515.994302206641 381.817929628632 547.674240749856 404.756702274721
"2326" 465 494.318653197345 362.696833338424 523.298238165654 386.500706375905
"2327" 465.2 474.388161992245 339.548585571306 499.695567789197 367.251460252371
"2328" 465.4 454.214693589633 314.431917205672 478.321677876167 343.604524603589
"2329" 465.6 433.276080473557 290.992159666226 458.644892695663 319.974098425036
"2330" 465.8 410.797609827775 268.980976056076 436.791072686645 296.306612607692
"2331" 466 390.301040953318 240.076026093007 416.582087191348 273.872675929015
"2332" 466.2 373.176733575116 214.020166897216 394.458385988234 247.342619799229
"2333" 466.4 364.008153986585 208.80573363507 387.3922235061 231.203923386122
"2334" 466.6 369.133257353013 213.404174299766 391.259752721898 230.973298883108
"2335" 466.8 375.578092010623 204.330966950561 392.512374730618 228.190806732806
"2336" 467 385.889993499881 187.835310946522 390.760857330198 223.751537066791
"2337" 467.2 393.528569686144 166.765565782156 385.594130314251 204.567240382889
"2338" 467.4 405.503032527384 142.021548674273 391.960439165212 176.849777168758
"2339" 467.6 423.97275550193 118.66977625677 402.375527344929 151.164373018207
"2340" 467.8 440.05274935411 98.5087651415098 416.879275639831 128.200946350405
"2341" 468 464.018477740231 75.9141734971389 438.202388838749 103.150260054193
"2342" 468.2 463.552855205741 69.7020369516396 444.305866444603 97.6457877394275
"2343" 468.4 457.017465319459 72.1619452851459 444.033334670019 99.6462557958412
"2344" 468.6 457.400801902319 74.3287286690807 443.175540342094 100.921723469703
"2345" 468.8 462.523765161817 79.5174178847699 442.843345652703 101.903167990322
"2346" 469 473.078568631604 87.0682248231907 443.183025913188 102.831016188079
"2347" 469.2 490.729943988761 90.0494197630275 450.497956759239 98.4205831327436
"2348" 469.4 503.529320061917 92.0799616074042 466.767686441006 93.2158751705317
"2349" 469.6 513.455840742729 97.6608096825306 477.27318508519 94.3269397049602
"2350" 469.8 532.679124510294 106.915009200691 497.784916216651 96.3536062512872
"2351" 470 560.29690520718 117.103901226875 524.12340657684 104.768680767316
"2352" 470.2 579.756232945959 127.435172147473 545.716146739688 113.990670512319
"2353" 470.4 597.752766025574 146.944302107701 568.335331189103 124.156154305216
"2354" 470.6 611.667995329507 170.449226911849 587.222500451032 138.5736491027
"2355" 470.8 619.850475947686 194.475455669295 603.499121815076 161.127647070961
"2356" 471 627.829925419583 223.449961538091 616.778524860546 187.508696990659
"2357" 471.2 637.165201338746 254.451157437053 623.427659181407 214.891033400531
"2358" 471.4 636.101733503463 281.72813977762 632.605352325234 243.748781320307
"2359" 471.6 630.753758019946 311.743422020153 635.93689668854 272.662911816446
"2360" 471.8 637.870393048071 335.327095018169 632.976682899658 298.908226622737
"2361" 472 657.653828736703 351.191588200383 634.920813751757 318.406031011727
"2362" 472.2 674.829562545903 360.961382839726 647.607305529455 337.762065382952
"2363" 472.4 699.464523466778 382.2817580725 666.614020616058 355.744847553399
"2364" 472.6 725.325125653606 398.12154628936 690.981940626702 377.102924246505
"2365" 472.8 748.152741756576 406.961360510293 713.341472602028 390.697007419769
"2366" 473 774.131904578667 424.843823245988 740.952727580946 404.105742833331
"2367" 473.2 802.666358235439 439.02731228 769.934516219142 419.937140349895
"2368" 473.4 832.83297325872 443.365995626986 794.238950022715 433.122450998839
"2369" 473.6 849.718828154034 452.914657426962 817.935488886549 440.447341251697
"2370" 473.8 849.514569732159 469.677952001702 832.564252632964 441.364011713958
"2371" 474 842.730870892267 474.04338270663 858.242188695822 445.068335267161
"2372" 474.2 835.167785408405 478.238254711555 866.476351480657 454.658783879021
"2373" 474.4 829.608823529412 484.05 866.406474820144 468.312949640288
"2374" 474.6 825.264797507788 490.828660436137 869.560714285714 472.157142857143
"2375" 474.8 817.513352544599 492.688428462857 872.992533379773 466.111941064277
"2376" 475 811.867647058681 494.264705882617 875.234126983 463.460317460602
"2377" 475.2 808.591836734711 494.728862973747 869.208333333339 466.621527777783
"2378" 475.4 809.79375 491.796875 861.664 473.46
"2379" 475.6 810.350820911132 488.652862217642 845.411933738021 474.864191262036
"2380" 475.8 808.168988113004 489.631547821117 836.530873521941 471.756636628376
"2381" 476 806.314624524037 491.337347932574 832.961915361904 471.599370730756
"2382" 476.2 802.498753198921 493.212498214204 829.630509475399 472.893634346214
"2383" 476.4 797.596522187693 496.016212194504 824.22686819511 475.65961830151
"2384" 476.6 794.498329011461 497.833281249112 821.728964221729 476.416676993863
"2385" 476.8 792.836818866074 497.735260064016 819.999993755803 476.612522922414
"2386" 477 788.677109885197 498.733112946408 816.905070025005 479.019645209097
"2387" 477.2 775.207094018501 505.173356649424 804.987735075159 485.863676904339
"2388" 477.4 751.502883215325 509.861461580407 785.578867459203 496.377782026201
"2389" 477.6 724.349207731952 511.489214053806 762.150716397701 505.717328025963
"2390" 477.8 697.303133548507 511.290196426075 732.630743012144 509.765700812631
"2391" 478 672.936515913427 501.932641321124 706.827560194453 510.720139112673
"2392" 478.2 651.376559729527 484.097707434857 684.094727767646 504.254043825946
"2393" 478.4 633.595378002405 463.73615346766 660.153513939282 490.427739180221
"2394" 478.6 616.53783571768 437.373867541039 638.543913454028 469.300451762011
"2395" 478.8 604.654128781998 409.245700276127 622.05092635683 442.076314183481
"2396" 479 587.469120575776 382.863250393136 609.027162246923 415.564695433364
"2397" 479.2 572.092769314528 355.317337490117 593.42776585176 386.701417772212
"2398" 479.4 558.244528530006 321.487960139508 576.04457821533 357.004807314128
"2399" 479.6 542.181119429176 289.386465474716 560.111986303553 322.597140604398
"2400" 479.8 529.167954113543 256.483672883208 543.716396415062 291.740241601306
"2401" 480 516.159276721481 225.007817595558 530.896722220524 259.554010613201
"2402" 480.2 497.779435641708 208.240722711949 520.369468123892 235.976715159829
"2403" 480.4 476.959790761225 198.297173949484 509.096764293523 221.175335104623
"2404" 480.6 451.882016416782 179.320598870457 484.016245511981 202.756930432078
"2405" 480.8 427.018073536362 155.440865011461 457.283589339978 181.407743001918
"2406" 481 409.136493259132 134.371137875201 433.838939706592 159.271182081664
"2407" 481.2 416.331530254329 121.912809678434 426.801666780113 151.40156141387
"2408" 481.4 426.416993819936 124.033076837856 428.384169432875 152.853190897258
"2409" 481.6 429.688289733171 120.396185981513 429.144457867321 154.44279278887
"2410" 481.8 446.734883600416 101.76206917592 429.703147204069 139.666639629368
"2411" 482 466.389909538398 89.7878808620666 438.216984641261 118.287003616082
"2412" 482.2 489.967382102735 76.6182778815266 459.688273714382 98.9610440001409
"2413" 482.4 518.415788813602 62.071015632318 484.256788733803 82.8148063914616
"2414" 482.6 545.303845307943 48.620139879264 511.538973872602 66.5046353969355
"2415" 482.8 567.798995582261 35.261159240847 536.418506962491 53.562692041788
"2416" 483 569.150189133459 33.4736988868662 542.205900016761 50.7761419271766
"2417" 483.2 568.206854168517 37.3500995482438 541.690464094982 51.9636496134861
"2418" 483.4 572.426670501676 48.1910162431736 542.263881676432 51.1875760210536
"2419" 483.6 579.322997241371 64.1323727796271 543.589016582152 51.0985423544862
"2420" 483.8 582.018679610428 72.2894811773021 548.577867266778 52.382888917667
"2421" 484 589.118024655771 89.2842099224231 566.04247651631 61.9887277733288
"2422" 484.2 601.307555985516 111.138628250533 580.785456693809 78.3926972177955
"2423" 484.4 611.743923849982 135.726871387914 595.676775774596 102.661167614352
"2424" 484.6 620.124281003773 162.068298332598 608.897530596241 126.196487158573
"2425" 484.8 628.75056772848 190.59799010649 618.778327717962 153.708478694379
"2426" 485 634.77869647386 217.630490506219 624.87473972134 181.940347675144
"2427" 485.2 633.503517014293 249.688032137857 631.507209561225 212.108717925782
"2428" 485.4 624.159509140617 278.937221251055 633.557708494447 242.671048097934
"2429" 485.6 629.278103877646 307.842659946269 627.03349926252 270.643544776885
"2430" 485.8 639.018288166581 336.890124847026 626.373867452143 301.95848548056
"2431" 486 646.611377968 360.070461304281 633.458979282688 326.426400448802
"2432" 486.2 665.087187282393 374.968766339331 640.313625611817 345.713102027141
"2433" 486.4 685.032446599288 376.302634024065 651.035671368752 361.928036920107
"2434" 486.6 712.606183319539 383.942546449821 676.529543732624 373.403178761069
"2435" 486.8 743.431788689555 394.022702207863 706.532777231101 382.091617562323
"2436" 487 774.790338684211 403.972353775888 738.832750388385 392.697407760228
"2437" 487.2 807.606990316211 412.088976662862 768.394050346232 403.268134391146
"2438" 487.4 834.496514641104 409.953344725265 798.119024851058 410.783611666608
"2439" 487.6 848.967141691329 398.70381985312 817.559346865394 413.225557585899
"2440" 487.8 856.132499884766 385.084018084756 831.557838567083 409.276686849741
"2441" 488 864.906938172628 366.494503852712 844.80927289181 399.083302237805
"2442" 488.2 873.644316994889 340.468530596641 856.751413548978 375.752843017093
"2443" 488.4 891.670014092228 321.322335238182 869.11672210679 351.438107324092
"2444" 488.6 898.258659845698 312.383006650194 877.780878367644 338.923254860559
"2445" 488.8 901.83837182471 320.507998820375 876.556053427547 339.517001408365
"2446" 489 901.353532880545 326.022784198356 876.471476926478 337.832427587964
"2447" 489.2 894.402639651053 339.037717717564 873.881179162161 337.417970216604
"2448" 489.4 889.682933411253 355.430531185099 874.245160821048 336.482181310291
"2449" 489.6 876.157240131151 373.914696204325 877.878679042472 341.237778245839
"2450" 489.8 864.094341001318 390.723101195548 879.378611852977 357.588838133448
"2451" 490 848.982028285602 413.004009743807 867.590901889144 380.64157225008
"2452" 490.2 829.38281383232 432.121216645606 852.998578723197 405.015438585014
"2453" 490.4 806.721384712219 444.288172141273 836.552880964218 424.641929909649
"2454" 490.6 778.312317169016 450.489738083457 813.276719754915 440.005791185126
"2455" 490.8 748.750566723742 457.090220806526 782.743309725892 447.709764078633
"2456" 491 713.872194490501 455.287974681036 754.029412359688 455.136264254216
"2457" 491.2 684.576884343643 443.234714048702 720.289199196866 454.87025856886
"2458" 491.4 657.666065418984 424.042514451727 689.946891996444 445.64646102214
"2459" 491.6 629.547997844504 402.857114547055 661.078100050171 425.970729458019
"2460" 491.8 603.649948416896 383.269654613136 633.925643736815 404.463322565929
"2461" 492 577.02527042939 360.645835145797 608.224389616786 385.894715948998
"2462" 492.2 549.916350888749 336.402949033666 582.410070231856 363.261249195974
"2463" 492.4 528.037994932331 313.991238515132 555.899237009959 339.530636811692
"2464" 492.6 502.546555766773 292.494303319536 532.751592432769 316.352195324688
"2465" 492.8 473.530923535315 270.174276295393 506.256165071969 293.364055477565
"2466" 493 454.260617849432 243.695714804183 479.12056702734 271.787811956341
"2467" 493.2 445.710448726993 214.316394030038 459.686659488409 248.864021563497
"2468" 493.4 437.341950073541 180.256597804375 449.489443478266 217.492795841013
"2469" 493.6 431.333401656129 145.914872741752 438.923574988376 183.991779621352
"2470" 493.8 427.511438404363 113.164617537763 433.388612204671 151.981765157251
"2471" 494 416.180846417921 103.820306629073 432.488999389624 133.290778158297
"2472" 494.2 410.465878770081 110.908909062595 433.440087933607 130.032579106373
"2473" 494.4 413.885527777939 112.312647724136 435.168774435217 132.3536560446
"2474" 494.6 411.286501171581 117.836123846533 436.60302380466 131.955493364649
"2475" 494.8 405.924564488216 121.999574477446 436.327001639947 131.486902523473
"2476" 495 395.020297170019 121.79009500388 429.717025642749 128.30859150946
"2477" 495.2 401.008241138943 119.974072226368 431.592624716424 127.737714470368
"2478" 495.4 411.888268718379 108.52709780819 430.263093542428 127.097550354442
"2479" 495.6 426.333935594542 95.4247637625092 429.257804651965 126.83100625597
"2480" 495.8 441.407131993201 81.5639052187788 424.769659867144 114.185702820261
"2481" 496 463.058231094664 66.4752939803862 434.191817136059 93.7407126470551
"2482" 496.2 490.292612210409 57.2105119681867 457.334276990501 74.1012390669719
"2483" 496.4 518.459273614713 47.2476547233796 484.122533682568 61.9671658246045
"2484" 496.6 546.91404623022 39.0259873749667 510.853285769764 51.3419069470007
"2485" 496.8 573.034642054391 27.978242224515 538.847527551432 43.0119356715122
"2486" 497 579.959040674816 22.0202534174907 550.224795144418 40.4315203955059
"2487" 497.2 582.674679265013 22.7570103930282 553.400322177813 40.1769371696119
"2488" 497.4 583.547694835617 20.9496546192559 556.222533809583 39.6434869578163
"2489" 497.6 581.907138869389 21.4481951075754 556.596273302992 40.1413826517852
"2490" 497.8 582.12737898387 19.5902834089646 557.277290362707 39.8717188566783
"2491" 498 580.774309474558 20.6899839993561 557.91042284193 38.852571003931
"2492" 498.2 579.384213261192 22.0234382480306 559.950897299955 40.1084727443129
"2493" 498.4 579.185688120687 21.5023938423259 561.536026722515 39.9210672194915
"2494" 498.6 578.826640452849 21.1629824837188 562.124590335667 40.7160839080746
"2495" 498.8 580.651207178995 23.035032884702 562.901713162383 41.9771799595452
"2496" 499 581.199780001749 24.6340097310808 563.803459743706 43.7366811419271
"2497" 499.2 581.762778542445 27.9774019457774 563.184276905239 46.8921667556461
"2498" 499.4 584.0453725477 29.1064645078013 561.945600260239 48.3329298625683
"2499" 499.6 590.808103253122 30.6804380820009 563.011930163437 48.5070218687939
"2500" 499.8 604.313256628257 34.8739893408414 568.092812843172 42.3982971432979
"2501" 500 620.495496602806 38.447154041548 584.067922232137 37.4666290159022
"2502" 500.2 639.475598547468 44.5859567366012 602.470836200579 37.2745605964425
"2503" 500.4 660.759429897919 49.941595268397 624.756936083176 42.2534997452915
"2504" 500.6 681.105911515212 56.056005890536 645.568105788879 47.7866670771136
"2505" 500.8 702.543312442611 67.5347151577732 666.607505647163 53.5496746434402
"2506" 501 723.405199086113 80.4934500054702 689.880268513905 62.9328878979548
"2507" 501.2 749.046851986224 87.7568029693223 713.153208615753 75.1701854594058
"2508" 501.4 771.806588719455 94.0590299135773 736.885381562756 85.8443014367602
"2509" 501.6 792.108596387516 95.9827771440638 757.130245547731 91.3690557419608
"2510" 501.8 788.492202887495 99.3051753174224 757.694466313231 90.4958687960018
"2511" 502 786.739839858372 112.425985874031 760.851831235767 91.7189573406783
"2512" 502.2 789.234565104514 133.79236975103 773.4472568608 101.076156735658
"2513" 502.4 793.874731974494 159.51628653782 784.838404459756 122.653101039932
"2514" 502.6 798.642709544301 180.712143534916 789.461382548558 145.383870885359
"2515" 502.8 799.226613916405 207.878082993469 794.628981103833 169.485134114601
"2516" 503 794.075496939977 236.810505311188 797.296859590957 199.311669400631
"2517" 503.2 780.551600438056 264.801294863344 794.276211448194 227.812786924562
"2518" 503.4 761.042903953627 286.626596257969 784.200278679089 254.318506237672
"2519" 503.6 734.717653116996 305.23608967228 763.288013315732 278.611540130082
"2520" 503.8 706.046967461827 318.700023274951 738.743524158039 300.820027753261
"2521" 504 672.815516732182 323.230558598204 708.909399395972 316.800245546341
"2522" 504.2 644.609599323132 316.4262982419 680.748098190687 322.639191753682
"2523" 504.4 619.540759567399 303.807344491051 654.001076278517 318.291765770245
"2524" 504.6 594.730772616159 285.366308994104 626.402477667097 308.48997808395
"2525" 504.8 568.537930048864 264.125080639852 600.745864695698 288.691968490208
"2526" 505 545.69994014369 246.105538762627 576.08591732008 269.229333887877
"2527" 505.2 527.179768810453 229.532781078928 557.801653640715 252.417965216527
"2528" 505.4 506.74519347051 216.977875504239 537.096046387807 237.030740364396
"2529" 505.6 486.696677110387 219.119805647402 521.674895572597 225.944657231206
"2530" 505.8 457.156571423642 220.154321527537 494.929461688979 221.404680155758
"2531" 506 424.954236183279 215.820459136784 464.107712057733 220.992185559374
"2532" 506.2 394.129612055469 211.66353355595 432.103191531909 216.253012568344
"2533" 506.4 366.155040620318 201.584375819829 401.351550982487 210.482083856289
"2534" 506.6 368.72748596201 190.999443976947 393.895567229516 209.475378934387
"2535" 506.8 378.758257049686 182.859235365201 392.945014358466 209.686061472894
"2536" 507 388.964675807184 165.96670096252 388.014731415476 205.5594789443
"2537" 507.2 401.422275682387 146.172440455145 387.458710899511 184.554133845571
"2538" 507.4 412.538858110918 125.45502372122 397.532894897393 161.284755224191
"2539" 507.6 429.69070458544 100.73863126647 409.90697140586 134.301555816098
"2540" 507.8 451.97506207122 82.7370326198395 425.200148911514 108.344231286541
"2541" 508 477.916291752859 76.2437298800123 442.313319105851 90.7980890067238
"2542" 508.2 507.332945178982 66.2980205518298 472.298694946914 79.4172423922959
"2543" 508.4 537.57577767038 53.8880908648822 501.47207909312 68.3059775634215
"2544" 508.6 571.0495781389 44.7017908563699 530.423966569301 57.2326717933504
"2545" 508.8 602.558727418695 33.9672006273756 564.655097148732 47.7139985560332
"2546" 509 612.372516128018 35.9161101763712 583.854792304529 44.7406829167964
"2547" 509.2 618.108121523455 53.3398810604857 586.716375276643 46.0030656234616
"2548" 509.4 625.703340797105 71.8537763466526 603.770873855019 47.7289201760616
"2549" 509.6 630.563081916448 96.4494248613875 616.655729791193 58.4732140845153
"2550" 509.8 635.305465304579 122.12970540747 627.580895623485 84.7704739383776
"2551" 510 640.311212368504 148.777323422162 632.311598967393 110.922181485753
"2552" 510.2 641.498259465205 179.176908295038 638.733309723315 141.487948674863
"2553" 510.4 640.981786878391 207.362044409554 641.363896399072 168.96483695356
"2554" 510.6 641.355661871983 240.153103597805 640.118021322521 200.799955410861
"2555" 510.8 638.408566875689 272.8994852996 641.853329781561 233.818475053819
"2556" 511 634.278609740954 303.907608994941 638.787258850763 265.216169883403
"2557" 511.2 628.498561991746 335.309744046488 634.01528930866 297.144503731797
"2558" 511.4 611.865307280048 356.764637573006 630.943773870354 322.209381209245
"2559" 511.6 604.99415651365 375.257372603442 624.102665843376 339.965731191727
"2560" 511.8 612.751782301113 393.558638818673 613.709883630329 357.666780871547
"2561" 512 629.038386444389 411.488267234298 611.486012222399 381.977905868036
"2562" 512.2 650.907096425188 426.175189696016 621.651150554449 399.17465674293
"2563" 512.4 676.044922522247 444.259553903236 643.780705340451 419.287661900734
"2564" 512.6 704.056789690147 459.841240583772 668.539087741098 439.164883837482
"2565" 512.8 731.708846430327 478.207668857317 699.339875576386 458.145526124287
"2566" 513 761.319859810481 496.685646118598 729.098989177798 476.759178642838
"2567" 513.2 788.413430383298 510.993997609392 755.288773841657 493.200277873461
"2568" 513.4 820.237239772187 520.47242254713 782.59578395001 508.668408962962
"2569" 513.6 837.524214722625 519.536568484864 810.560985031814 522.961851199357
"2570" 513.8 839.874771436351 518.115513372025 819.36557564125 533.429396475379
"2571" 514 840.100170758305 505.328498667604 822.413453326901 529.819974398576
"2572" 514.2 845.336576885973 500.181185807119 821.763131904261 522.968385799549
"2573" 514.4 863.211071420155 491.4100871923 831.240505650019 505.586896647654
"2574" 514.6 872.116143447026 487.97858238283 841.950214887041 502.441131216158
"2575" 514.8 864.313203274796 482.514817779284 840.971632775364 503.171496815245
"2576" 515 856.491927730497 474.865513091256 840.57483926515 503.489613176043
"2577" 515.2 852.233673742911 463.638640378632 842.80033224956 498.447258306949
"2578" 515.4 856.950655662598 439.990615232728 848.844361210776 479.241117435014
"2579" 515.6 864.488644279426 424.200055615875 850.556886355584 459.021048557268
"2580" 515.8 876.006149690703 402.224880877971 857.809007285027 436.182419997933
"2581" 516 878.199247429324 385.2149539985 865.78595666415 418.888353901493
"2582" 516.2 892.690674252316 366.756287706316 871.80968001029 401.267253826671
"2583" 516.4 904.594859142166 361.763886414381 879.366596705918 382.488185979837
"2584" 516.6 901.833409377472 368.142349878034 877.345636947458 384.015228103512
"2585" 516.8 902.632990329763 375.675201845374 874.915344405264 385.480604022392
"2586" 517 901.849273903213 386.230210107476 874.723641983271 385.95002177324
"2587" 517.2 902.330085213311 399.809376333903 875.931442475196 385.158379454779
"2588" 517.4 903.46092281497 410.123457907864 883.839493819321 385.496984475097
"2589" 517.6 891.608346412733 417.960035659225 881.900826019617 386.217492950994
"2590" 517.8 883.758753852054 437.96350692835 888.806389198143 398.888053802468
"2591" 518 873.498991663704 451.40811217362 884.817792930544 414.887683577032
"2592" 518.2 865.945326211368 470.527919185482 877.863406485109 433.556748863405
"2593" 518.4 860.685435356729 491.210384922265 868.159975205818 455.240216810402
"2594" 518.6 845.323542179314 509.4538232874 862.542880234919 475.51198334196
"2595" 518.8 824.01626589007 524.172563612945 851.374534077912 496.392887995713
"2596" 519 803.857644180534 538.660637072057 833.228322618375 515.372913839791
"2597" 519.2 779.530801319967 544.414697355613 814.686038383028 530.551029915619
"2598" 519.4 751.074091950631 554.939679973876 788.566553013531 539.611668475191
"2599" 519.6 725.693300948869 559.509847334335 761.813563025473 550.990166012147
"2600" 519.8 699.993925120903 552.58443856095 735.796503279284 557.745197457833
"2601" 520 678.180543679578 538.954903386319 713.388375957105 556.106636182993
"2602" 520.2 660.065532658301 523.144892032437 689.17066853965 544.365488960272
"2603" 520.4 645.044042493331 505.716615564906 671.025966635164 532.408244146416
"2604" 520.6 629.642290754496 482.145224889045 651.334351723056 512.378364083045
"2605" 520.8 610.589836023444 458.269746685799 633.265244390962 488.694523366347
"2606" 521 593.645587013791 435.716113752644 616.654970506347 465.558633173699
"2607" 521.2 578.466124383928 409.598599066922 597.811932948179 441.500918767448
"2608" 521.4 566.707189434011 384.527254234474 583.490870439314 418.169241671226
"2609" 521.6 559.875628181831 352.605895732373 569.909186017746 391.94542017255
"2610" 521.8 551.752991044697 324.469543669459 563.330206008231 360.029214083127
"2611" 522 544.677182681254 294.070903559754 554.285284678125 330.789144909191
"2612" 522.2 534.516115056489 262.76129259474 545.479495872173 300.400009310773
"2613" 522.4 520.655945175187 235.747104255132 537.216664673552 270.456658811478
"2614" 522.6 505.333627504244 215.709004879015 526.124282430822 245.43011986607
"2615" 522.8 509.170939165835 205.272521434546 521.433678130838 238.498396921335
"2616" 523 521.993065300006 185.306963035243 513.377694402163 223.366773324968
"2617" 523.2 538.689000707351 167.334113310497 521.504474637768 202.843694580923
"2618" 523.4 556.161533922517 148.637357926427 532.384532593085 177.828911177456
"2619" 523.6 573.916491200684 125.317580790461 550.574710008662 154.901188520865
"2620" 523.8 591.754725124566 101.066476620223 570.896944204716 133.025065568009
"2621" 524 606.830964466434 74.6864203140209 588.087789973722 108.027636475664
"2622" 524.2 612.734821744108 50.7732011763536 603.239503910003 84.8950299365859
"2623" 524.4 608.329379577328 49.0057491400673 608.079171575846 79.5644956212019
"2624" 524.6 610.285539344699 49.7861147228985 607.717806127472 81.6842321332697
"2625" 524.8 621.961147977104 57.6851017165307 607.379145068096 80.496148499615
"2626" 525 640.939894482819 65.1802800428368 610.186951668395 76.6674356283687
"2627" 525.2 664.161890354229 73.4499428692596 624.060785701332 69.370245986123
"2628" 525.4 682.748769081904 81.0119749808831 647.525295772005 70.6782898447486
"2629" 525.6 705.792344965728 96.4312140256783 672.426966609162 77.7044900197402
"2630" 525.8 723.927609478336 116.929550580199 695.593328139719 90.4155615695971
"2631" 526 738.041593755725 143.177736989202 716.326413018499 109.636451353861
"2632" 526.2 745.507822613902 170.290574695042 733.83636681841 134.811503827337
"2633" 526.4 754.067870192736 199.692334714599 743.003902353565 162.076853623165
"2634" 526.6 756.3225052571 230.029970192673 751.829136928772 191.31330662568
"2635" 526.8 753.383857403675 259.279615428037 755.8514902007 220.579110919476
"2636" 527 752.742886277192 290.392761942431 754.032547365138 250.505549063283
"2637" 527.2 748.66253842373 322.006554076304 754.066346211904 283.122301088233
"2638" 527.4 736.56882365373 351.744343489114 748.733267488373 315.885000427523
"2639" 527.6 723.255635006429 381.042529870477 740.829914611865 341.204162857478
"2640" 527.8 712.52239594957 408.472901600658 726.205606114793 372.606658792875
"2641" 528 712.131259163869 437.750102606577 713.16558430343 402.2949332943
"2642" 528.2 723.597851020314 459.08238330104 712.180104705973 425.465167173253
"2643" 528.4 733.931617704965 461.327494629242 713.868677294933 435.096564321691
"2644" 528.6 753.243330818247 459.456136812016 720.361216944018 443.987665684685
"2645" 528.8 779.041049591216 459.156516083556 741.93231551697 457.119290537065
"2646" 529 804.948325667954 454.391185852156 767.451504960258 458.059380382166
"2647" 529.2 833.817592730348 455.610628282855 797.557063516001 456.227528697161
"2648" 529.4 851.068435103653 448.732235720266 816.613697436469 455.313708823164
"2649" 529.6 847.378974834525 441.467865014974 818.533841913503 455.7316222585
"2650" 529.8 847.039669673496 425.655850223127 823.256424746639 453.832334036124
"2651" 530 860.05489623779 403.762932529921 837.127554542218 435.463537474184
"2652" 530.2 876.003832324823 383.496530090873 853.326985470981 414.04700602021
"2653" 530.4 881.55750303862 363.110041752529 865.064717552233 394.792897718606
"2654" 530.6 877.160868235759 342.167474847167 873.047457088158 379.475417658514
"2655" 530.8 882.491601618511 317.994101040937 878.28668691318 356.838986956003
"2656" 531 894.712055955799 300.040434717716 878.127437857224 334.108795600046
"2657" 531.2 901.230445882112 282.781562069481 882.731901842798 313.222282636469
"2658" 531.4 892.132618107233 269.252642248456 886.790471158987 303.547738870676
"2659" 531.6 880.744411046367 248.981336481583 888.915998791815 284.100443527691
"2660" 531.8 878.133470471602 221.624927791178 883.642470485814 258.518656935911
"2661" 532 877.108058277609 194.563661595261 878.061487806343 231.731709596918
"2662" 532.2 862.418646507461 176.086173605853 876.702181752915 210.391387475966
"2663" 532.4 838.940306884393 164.072405515588 866.271289651718 189.758287830494
"2664" 532.6 819.025913839207 144.300795458195 845.041671080137 169.152997249132
"2665" 532.8 803.79542717895 123.611604110091 826.880690531901 152.081057751177
"2666" 533 782.941924942866 105.858466503792 809.85207040803 132.253037270783
"2667" 533.2 759.17222632964 88.7834321392299 787.909615850009 112.057798376647
"2668" 533.4 734.639028022348 73.3051580318936 766.076747812984 94.9636311587225
"2669" 533.6 707.141790067991 62.3296092955522 742.778994620632 77.7209975088989
"2670" 533.8 683.803747270725 39.612929360335 714.653572542839 63.4249329281987
"2671" 534 678.123969649567 42.2293285228066 707.236263757584 58.085787652485
"2672" 534.2 671.050061867584 52.8226109710591 705.264743190491 56.9269121187337
"2673" 534.4 648.44597426615 57.8038707768828 688.439393469984 54.3964818714992
"2674" 534.6 626.035759005968 59.7305335774692 663.163283938197 58.243818064225
"2675" 534.8 600.387117150893 55.9676230299725 638.011765610657 60.0572503511587
"2676" 535 575.159787397178 50.1882013319712 612.223805582545 56.2303338166513
"2677" 535.2 551.056385887837 54.2817032510133 588.837223347984 54.2788430624001
"2678" 535.4 524.275596498777 51.4513721921258 560.722634370018 54.1789253172336
"2679" 535.6 515.556411017156 41.7474638421824 547.050869279902 54.427564184706
"2680" 535.8 518.837262278047 43.415037482407 547.870745550023 55.4080753058366
"2681" 536 516.980822667087 48.3348715724088 548.448210282551 55.3003323134359
"2682" 536.2 506.06813001754 59.8065046869017 546.061109013244 55.1169821479801
"2683" 536.4 487.624606237282 71.3182835544755 526.595466201418 54.963832710256
"2684" 536.6 473.258454545621 79.1233609525018 507.459643150564 64.9186946063371
"2685" 536.8 450.425953377231 88.8584607990935 486.140299302345 74.8274897232757
"2686" 537 423.994615344431 95.7364935249298 462.261123330711 84.7915032692424
"2687" 537.2 409.722160961434 103.876844892347 442.495287165382 92.5355651847023
"2688" 537.4 405.383410964477 121.087696998413 430.72588878471 96.658348741209
"2689" 537.6 394.471290999517 142.862481584487 415.296432693881 111.881259279331
"2690" 537.8 377.106464328234 163.164411588382 400.932996504679 133.623132278135
"2691" 538 354.243110215807 178.55004803723 383.134646308785 154.623064930569
"2692" 538.2 347.074290273781 190.282301720912 372.517703264358 166.276482436547
"2693" 538.4 352.154896098128 196.676177819167 369.783563070445 167.213016899165
"2694" 538.6 356.126457001846 208.06096517415 367.148914783882 171.025152733355
"2695" 538.8 361.269017910356 222.9757772057 360.777321098088 186.683360851503
"2696" 539 360.869372723096 246.472418227572 362.693569125675 208.674738439733
"2697" 539.2 356.021036250513 268.885056222242 361.941792148647 231.048206664718
"2698" 539.4 353.310533148559 294.68641521758 358.474059857445 256.386445562669
"2699" 539.6 345.235051295718 317.912626469789 354.391515016418 282.203767401748
"2700" 539.8 337.910299378022 325.038471098175 352.739206183606 294.514245783665
"2701" 540 335.180458037609 322.28026192703 353.490751300713 294.914509421417
"2702" 540.2 343.75996798207 325.021940578096 354.197497823578 293.339895711983
"2703" 540.4 355.983747355105 336.472203524152 352.341780382692 299.995939390209
"2704" 540.6 368.428763143495 351.857679297037 351.868181410372 316.12080699821
"2705" 540.8 379.78330274426 368.755769290752 361.679205266512 337.087980014473
"2706" 541 386.870823324102 389.757949541711 371.949124648806 354.484032366881
"2707" 541.2 388.239507607246 413.39209538863 381.268476928749 376.720009117934
"2708" 541.4 382.678281863659 433.673514491565 386.281928580157 397.638467918099
"2709" 541.6 383.349353666117 437.546826596384 388.343226828315 404.598394796184
"2710" 541.8 397.092760612939 441.60789067552 386.558645014322 411.072156920671
"2711" 542 420.214079423573 448.308959719025 389.064698251601 425.319130166097
"2712" 542.2 437.244721159523 453.829880081859 403.769121217714 437.55959211941
"2713" 542.4 459.858541497056 454.162056616217 424.795202006198 445.62353658934
"2714" 542.6 488.410020365615 452.800230756637 449.231734085042 452.233305877126
"2715" 542.8 511.819457011142 444.459686841248 475.249483630324 450.924795247147
"2716" 543 536.335659474878 434.848322890068 501.667493211532 446.514142798878
"2717" 543.2 561.833284444033 420.343432535867 528.369393207227 437.563924411368
"2718" 543.4 581.519470363749 401.669717277052 551.798611042095 425.56809308565
"2719" 543.6 600.639407303971 378.985135574453 573.757207177118 407.131902216781
"2720" 543.8 619.58319379369 357.696076541525 593.501052526722 386.310793670755
"2721" 544 639.178115990174 336.777450879926 613.962480250363 365.058629512299
"2722" 544.2 658.658268449659 313.056574275072 635.205951428861 343.213166596432
"2723" 544.4 670.692315751669 288.700854566926 651.37126609323 320.757905936184
"2724" 544.6 684.015427068315 259.790910046199 667.106334804003 295.143698843783
"2725" 544.8 684.142859323643 233.296748861237 678.541701635438 269.847514160972
"2726" 545 681.162766213944 206.036610788018 682.810427560198 243.582203281224
"2727" 545.2 674.283660301981 180.273689132451 681.480886810516 217.75870163746
"2728" 545.4 684.505761133479 161.003952463949 679.678486021171 195.037703297097
"2729" 545.6 707.169873070428 160.025366145695 678.072140223145 181.385561304458
"2730" 545.8 727.842109788176 165.385142347854 690.336134045933 169.315271927203
"2731" 546 746.499903526357 177.499477835102 712.559717451019 166.19214369673
"2732" 546.2 764.910814345606 199.060738940847 735.099992076812 174.615837337222
"2733" 546.4 787.652131228545 220.592513082641 758.35500091736 194.814285604848
"2734" 546.6 808.19076030443 241.95580766433 781.494652690773 216.373797224741
"2735" 546.8 836.071714506168 255.867044185007 803.868014000358 236.836247907084
"2736" 547 864.842195707441 261.492085262887 828.883404362333 250.909373665485
"2737" 547.2 890.763253130087 261.063030535555 855.712406081543 259.490567762101
"2738" 547.4 888.036930331877 258.236843740677 858.199375846566 261.401955691238
"2739" 547.6 890.399588011485 263.287766819653 861.216996569233 263.987574773605
"2740" 547.8 895.253739155521 276.154555110772 864.016771454204 262.829807394331
"2741" 548 896.261261513172 291.906454938061 876.058033655419 264.484684917279
"2742" 548.2 896.3678068118 315.798110799556 889.618500821836 279.21859303694
"2743" 548.4 892.848773181575 343.381064396894 894.258805360811 302.735985994289
"2744" 548.6 885.763692523758 368.702319252648 893.530275411951 332.157987896784
"2745" 548.8 875.393244776181 395.650359745182 887.365495147617 358.683311242915
"2746" 549 870.214536816304 425.660152645647 876.256349675943 387.946496379377
"2747" 549.2 869.144574331133 453.553091386315 870.291552977054 416.541668560065
"2748" 549.4 871.365239352886 481.191249039253 867.823482938576 443.732109654087
"2749" 549.6 873.719713518068 486.279326743761 867.545066811828 454.752449104419
"2750" 549.8 874.544976605668 484.023768128854 866.908023750593 453.238759244926
"2751" 550 871.404475868808 482.218959028194 866.203279813648 453.026083002335
"2752" 550.2 856.670193166324 487.446649254504 865.961019790858 455.397443730597
"2753" 550.4 836.177822397684 492.68267351376 863.64895892815 462.180279884571
"2754" 550.6 819.143015898816 496.534033370028 849.378908678404 477.726222672279
"2755" 550.8 799.16984165816 500.486058928586 835.595262750398 486.340250882335
"2756" 551 772.847190585121 500.015017570727 810.204984053336 495.000509732314
"2757" 551.2 746.23226822692 494.932035261505 783.404236446799 498.13427832251
"2758" 551.4 718.998600658544 488.001714297638 755.999857564498 496.956436825855
"2759" 551.6 695.634550717834 475.39323856213 730.094851483847 490.856195291986
"2760" 551.8 670.990387880243 456.325148687332 704.674660902755 480.419394845219
"2761" 552 655.300514695193 433.874189808393 678.271246490694 462.85449077641
"2762" 552.2 640.709527744888 408.326836252935 660.633148510755 442.449425980451
"2763" 552.4 627.112014132538 384.370105935809 646.745024213791 416.537864187268
"2764" 552.6 614.671098015331 356.199825536631 632.325638878176 390.460657278663
"2765" 552.8 602.384491044395 329.290943781389 618.587511370341 363.830342639879
"2766" 553 588.845513811822 299.906684799547 605.495182272558 335.866363759855
"2767" 553.2 576.065782176074 274.400680440983 592.920659160643 308.536356243461
"2768" 553.4 558.721082276184 248.556560123663 579.175451926305 281.549450751145
"2769" 553.6 542.340100516224 220.886585886427 563.579354417687 255.865725866597
"2770" 553.8 536.796801976675 192.509084988498 546.559560778318 228.53676546164
"2771" 554 544.604517032829 167.822153589717 539.54965100871 205.723363645921
"2772" 554.2 550.78512868355 141.730248357962 541.337973993323 178.060515814458
"2773" 554.4 554.688392094201 109.860701362085 550.147750683948 149.09935722241
"2774" 554.6 561.876201694108 81.9732093066576 554.262651315107 119.58343852977
"2775" 554.8 563.885433848969 54.2984008711145 559.42742878833 90.4768075763143
"2776" 555 554.675408228651 47.064344583031 563.2504022288 82.3607984828036
"2777" 555.2 555.784118541778 51.213752828578 568.005194731803 79.9988542909445
"2778" 555.4 562.721360539842 48.1260726414489 566.586146794602 79.5091261015068
"2779" 555.6 582.326674102194 50.8906577562402 567.673366548599 78.7401448166629
"2780" 555.8 604.894100475357 52.2268968445895 570.303814987596 73.5216139708477
"2781" 556 620.806076982753 52.0864420106994 583.609352393938 63.2601282448726
"2782" 556.2 643.811396351646 57.7085657974263 606.610867889208 57.1051706751154
"2783" 556.4 671.00422318687 62.8882136085583 631.313448437936 57.6345348241501
"2784" 556.6 702.566602969243 69.6032628923694 663.774606851099 64.3890435285618
"2785" 556.8 731.27455668946 80.6992861123772 695.654793754626 69.65747407333
"2786" 557 762.63084673843 92.0347544338321 725.352664000778 79.3724184784015
"2787" 557.2 791.076020407484 98.8567303558212 755.58137375351 93.4531308247027
"2788" 557.4 808.838261019696 119.776247158314 777.303087371832 99.858863004067
"2789" 557.6 823.643010224846 147.99159185396 803.436716194387 112.155589120658
"2790" 557.8 837.017712544276 172.913149678994 817.765761784344 139.407118544982
"2791" 558 854.863882160027 201.089823336621 834.804869794911 168.45971337751
"2792" 558.2 877.524102441182 224.693016962076 852.291222406707 196.295549931027
"2793" 558.4 900.869450578656 242.558553663627 871.356614075824 218.995500057741
"2794" 558.6 894.136839457391 249.176691597079 877.553593862001 223.368881393596
"2795" 558.8 877.875265817533 269.125990978332 881.889360885612 228.223623786988
"2796" 559 865.780531932608 290.075215519967 879.64536251075 250.626670727908
"2797" 559.2 857.309859869727 311.732595801709 868.998578370014 276.940680685258
"2798" 559.4 846.262664606548 341.174964299204 859.566702891206 306.21750418251
"2799" 559.6 835.365256099562 372.380213885435 848.605056185543 336.438147948585
"2800" 559.8 823.479136981275 404.099319002769 835.528140222416 367.618332775167
"2801" 560 808.717568407973 434.742208919707 825.420105129036 399.431507603108
"2802" 560.2 790.355978090072 464.186546579289 810.679188235953 431.575194884984
"2803" 560.4 779.151489568156 494.636471767049 793.964446879859 459.590841295367
"2804" 560.6 778.16472246535 527.820236965803 778.865761468834 489.143644182188
"2805" 560.8 788.53903873301 559.372241126333 775.189344365282 525.801875825157
"2806" 561 796.027148423403 567.577336976363 778.582622502559 546.250705520945
"2807" 561.2 790.53278340925 566.802018061818 776.884293904018 545.974881726598
"2808" 561.4 780.982051847661 573.850878013683 778.15008605242 546.870372606466
"2809" 561.6 761.248038419091 588.131758943993 779.019814210339 557.084729995627
"2810" 561.8 739.472512283785 603.961062617618 767.829176135622 578.882218120183
"2811" 562 711.423864064758 618.107498788133 743.846726747644 599.106830446005
"2812" 562.2 683.707342578063 628.605992965276 718.346675698552 613.118792920702
"2813" 562.4 657.121463019172 637.764569882776 691.896821030157 625.048782956462
"2814" 562.6 651.205986018714 634.53805072488 683.757907296284 626.849066263782
"2815" 562.8 625.229041779543 629.021691556724 666.975826015558 630.644839538286
"2816" 563 600.809983613948 625.627264272792 637.996003249431 629.932263287192
"2817" 563.2 573.845462422065 618.402693647393 610.325280649546 625.895013355648
"2818" 563.4 544.355573123402 610.394199087937 582.275023866547 620.726379699315
"2819" 563.6 517.422727323488 601.001433184157 553.569634613406 611.206206678047
"2820" 563.8 499.638586520373 584.490640198316 528.71942517223 604.115838112743
"2821" 564 483.678999764995 564.249148731194 511.898141241686 591.726891263359
"2822" 564.2 463.206557034073 546.079813875259 490.559401315446 571.874702248243
"2823" 564.4 449.400049725846 521.55864802635 473.101544995855 550.505821467718
"2824" 564.6 433.973555743555 495.780108095197 454.225733245905 527.274709955997
"2825" 564.8 425.731652647362 466.433523293452 440.295129407098 501.785159202545
"2826" 565 422.346730713867 436.178816762525 427.631620364057 472.951324555328
"2827" 565.2 420.703620432318 403.975462686528 423.914153083476 443.17386298108
"2828" 565.4 421.907549194094 368.952694936256 422.086377149328 410.661394010637
"2829" 565.6 429.051585457831 333.230675064221 422.310497876486 376.444427074686
"2830" 565.8 441.059697520769 305.938270748082 428.067026775673 340.995765114016
"2831" 566 457.818377616641 280.588383224351 437.814828843811 314.790943822856
"2832" 566.2 482.83508476721 261.720682267576 453.948143363672 287.469663792938
"2833" 566.4 514.188863021756 247.484408720673 478.124395583751 265.931574634012
"2834" 566.6 543.317859626939 233.899062479404 506.424567643655 252.382160784963
"2835" 566.8 574.773081617228 223.839183822974 536.876700011311 238.174884025883
"2836" 567 605.752525082111 212.286279249668 569.186266585278 226.024871211042
"2837" 567.2 638.469368038577 199.272731197304 603.798803453939 217.081247148326
"2838" 567.4 671.604719113035 191.259102068354 633.111603774495 203.205416732867
"2839" 567.6 697.821401922472 183.669663738517 663.888837754908 194.173749243069
"2840" 567.8 709.666318956833 165.508729853923 685.864045068209 190.15927256306
"2841" 568 707.218895769698 149.967243587991 700.26892321712 180.858232916831
"2842" 568.2 704.357448818727 149.87536466918 701.867276386582 180.789566199711
"2843" 568.4 696.818704994759 137.39576828143 701.230652961791 176.114202468314
"2844" 568.6 686.864679993595 128.175381043341 701.278392675423 159.323999953195
"2845" 568.8 676.024655890505 107.8799068151 693.843932630101 142.255766220094
"2846" 569 674.035773296179 82.8161707895199 682.596707936139 118.874617797476
"2847" 569.2 686.935651343407 71.4615955797193 678.159548981676 104.267252299983
"2848" 569.4 700.844498680131 74.6766978485326 678.55717557439 98.5928759294465
"2849" 569.6 713.615193986115 86.5136191508212 681.759482246418 94.8759383126499
"2850" 569.8 733.935987541279 97.2655098353648 697.246603544707 90.2271681549256
"2851" 570 755.036340384937 107.445560747894 719.010692159514 95.4460031186788
"2852" 570.2 783.570379997653 117.798316328352 747.239947678249 105.43119412417
"2853" 570.4 814.289788326165 124.721045785949 775.69893113355 114.937596479202
"2854" 570.6 827.1988869221 131.463966813671 794.441048452307 118.153870089296
"2855" 570.8 828.289196025156 149.690872996545 803.990110470916 122.783902246308
"2856" 571 836.779661454378 174.33937438822 820.229284468633 140.560321516663
"2857" 571.2 841.427589397178 199.89532771445 832.097656134215 163.423303958004
"2858" 571.4 845.138866450909 229.162472186527 841.323744283045 188.928780449338
"2859" 571.6 847.566890103765 258.366840857198 843.443554493718 219.633688594353
"2860" 571.8 851.139207175383 290.15469741266 846.849252472751 252.492244974216
"2861" 572 848.46267560042 322.324064420979 850.126810872083 282.962263602678
"2862" 572.2 840.58901188244 351.521321455427 848.651873880809 314.046677042071
"2863" 572.4 833.549652489663 384.452530012163 841.772461528911 344.767090411345
"2864" 572.6 829.371037147706 415.876363632082 835.106905400421 377.508765311006
"2865" 572.8 822.302375534017 444.809073723169 830.332839801063 407.623760182071
"2866" 573 809.621893412678 475.66845427606 822.373669991523 439.764775254071
"2867" 573.2 794.197427662606 503.417672819706 811.761237743945 468.594673041982
"2868" 573.4 771.842129205772 530.891701116403 798.321962739009 498.245391411391
"2869" 573.6 750.534641420458 547.993918924052 777.248168963414 523.024630003294
"2870" 573.8 720.151816503877 558.651512486589 757.92413100918 540.489037070474
"2871" 574 691.79572957784 569.815720812734 726.887295935628 555.880842149436
"2872" 574.2 662.319016964271 576.769628164478 697.23048423158 565.43775240486
"2873" 574.4 627.518070456501 586.349805460833 666.408618489358 574.842265556888
"2874" 574.6 606.187842733316 588.928802169328 638.175193041601 580.422085026623
"2875" 574.8 591.928625621482 578.87406804824 624.986351212333 583.906238559743
"2876" 575 571.629877179584 573.126164652297 609.423708670337 582.29440122317
"2877" 575.2 543.668065724545 562.259457272912 583.021742379177 574.812001620393
"2878" 575.4 519.901610581748 549.438818369003 554.766682987378 563.439179352689
"2879" 575.6 495.595045253056 530.73035332932 527.906639799198 549.848460434719
"2880" 575.8 474.084066928629 508.164168782481 502.101620614865 533.448780905797
"2881" 576 459.010316818525 479.678030302169 478.889032379971 512.160375729543
"2882" 576.2 449.893223292694 447.353360085883 459.694227738802 484.971975822112
"2883" 576.4 442.148207707891 415.606563179851 452.013235194027 452.303814397305
"2884" 576.6 438.167553006142 383.088964367507 444.88421163939 419.522830653543
"2885" 576.8 440.505149478668 351.581543956247 439.189037823328 389.816228442185
"2886" 577 446.876193174993 317.778998699909 440.148342666849 355.47484551025
"2887" 577.2 453.964286402422 288.544178249467 444.289799280043 326.408740789063
"2888" 577.4 467.263553064229 259.108625457344 450.981251160127 293.923806500457
"2889" 577.6 488.243238900852 229.574924347292 464.254245254239 262.864013451702
"2890" 577.8 510.890626926238 215.200512168913 481.309114917065 239.910131522081
"2891" 578 535.780448447768 198.622127456822 501.333076263294 223.7407200962
"2892" 578.2 559.688578750301 177.603836538483 527.169722081984 203.900784330354
"2893" 578.4 584.3805921859 158.113532893877 554.056398505387 183.989355625399
"2894" 578.6 601.159699263424 131.633362047457 581.453836739997 162.423170796061
"2895" 578.8 606.782530846188 102.766721046797 597.888772117054 140.158326233933
"2896" 579 603.492117387834 77.3646423946775 604.081981451438 113.641164269421
"2897" 579.2 592.427727773819 64.5377479300625 604.893611084296 99.1654037544494
"2898" 579.4 581.609195715454 52.1479769707973 598.949691000028 82.3439203268254
"2899" 579.6 588.174458568083 57.7670142320473 604.278206380871 80.8145756320771
"2900" 579.8 592.53352066051 55.5148495864887 602.768537242885 80.6726143195727
"2901" 580 605.288854744503 51.9283645353116 600.687656074247 78.1120854347764
"2902" 580.2 627.580507064556 47.5910697174306 600.886897919973 68.308856762178
"2903" 580.4 646.455248091569 50.5821762584 610.112363314943 57.2153245714484
"2904" 580.6 670.186293807425 57.8070785322763 629.252582440639 53.9606673928221
"2905" 580.8 697.218210513031 64.9351319133494 658.461255954061 57.3542738230944
"2906" 581 722.1553153412 79.1605020401762 686.342376781001 64.3028971921353
"2907" 581.2 748.697076567297 92.6803719609187 714.495706306943 75.6665122434622
"2908" 581.4 778.517403050674 109.655996783795 740.898818558388 89.7960229858957
"2909" 581.6 807.06524521626 125.343494295165 768.873972208072 104.550044824659
"2910" 581.8 830.612267242773 136.737487961702 796.445765638412 121.939907115247
"2911" 582 831.5921118503 142.231796697262 804.011918388108 127.830847089695
"2912" 582.2 829.670241550757 161.655707220613 808.154555647162 130.91289304043
"2913" 582.4 833.261096440147 188.157096128375 824.308065839502 150.292219161675
"2914" 582.6 830.659180128449 205.663676477558 825.96502619803 169.068329793562
"2915" 582.8 830.06448090292 233.553997535168 827.019597947304 195.396094107168
"2916" 583 830.584826933573 263.651271078792 828.834644026777 225.628587748558
"2917" 583.2 824.801336909485 296.026751244682 829.091706573553 256.974406404904
"2918" 583.4 814.066395143132 326.206726334198 825.027974621934 289.194698652418
"2919" 583.6 809.848719269377 358.034293844407 816.576497775013 322.585827303984
"2920" 583.8 804.788122088321 388.090526634172 810.986163000946 351.471026936173
"2921" 584 798.844939540008 418.80483091914 805.857099846464 380.249708636702
"2922" 584.2 789.4030547472 446.987382580824 799.692239274519 410.113055632726
"2923" 584.4 778.609812407509 475.299870612279 789.687450676853 440.240519781735
"2924" 584.6 769.154352716685 506.785540563352 779.630779603617 470.16650418652
"2925" 584.8 772.25880739108 535.335216374226 769.254716132095 498.334118712343
"2926" 585 778.190391300746 562.904037350881 769.432829162979 528.534334093647
"2927" 585.2 774.367193001757 584.52924609875 775.158901172642 549.796338443145
"2928" 585.4 756.05558999795 592.2086003549 775.876921610244 563.272708996431
"2929" 585.6 729.529096395602 601.725037484071 763.418214742926 581.27393683852
"2930" 585.8 703.882433836708 607.677274796521 738.707239155894 595.064755030184
"2931" 586 674.030281877137 609.770989667102 713.086534702138 606.69617429114
"2932" 586.2 645.151159429398 605.456675727645 681.453948676974 608.986648291382
"2933" 586.4 614.155536246832 602.240625543197 651.458607138762 604.61221053725
"2934" 586.6 585.968185981706 593.853642068429 623.800935725715 603.363404188437
"2935" 586.8 556.361242541755 583.673530388485 592.859030287844 595.92252651603
"2936" 587 523.915392479743 577.973850822843 562.981481581303 585.327828860839
"2937" 587.2 493.593362335014 573.276694076313 529.672251688655 578.162314757159
"2938" 587.4 480.688966255122 561.136774879389 512.46266569719 576.342137541836
"2939" 587.6 477.545095125483 536.792984288247 495.794872779389 570.751932972822
"2940" 587.8 474.024810947007 509.804584600516 480.127804654103 551.322059024507
"2941" 588 473.647704019865 494.153246434908 481.336579158247 530.119458456514
"2942" 588.2 477.030706099093 469.039639139848 478.351895011331 505.842835483775
"2943" 588.4 481.598054176133 441.544692223961 477.59208756446 477.563330962583
"2944" 588.6 491.357574159019 413.289047000571 481.865378731124 450.135056913037
"2945" 588.8 496.815958942708 387.962002133355 488.884429978779 424.865096359037
"2946" 589 502.459442164118 360.861832620626 495.102082228665 397.51921452768
"2947" 589.2 510.299227399131 331.851580993273 500.937720393548 367.758485767897
"2948" 589.4 516.999082895433 301.357756627956 508.468886578415 340.999300857602
"2949" 589.6 519.583147075635 272.678753732141 515.002959174815 310.754194447837
"2950" 589.8 524.612256733143 243.718240525874 519.046902966373 281.965058575301
"2951" 590 540.481229272627 219.411515293414 524.231476400967 253.258533979472
"2952" 590.2 562.601129326493 199.71410203394 534.295710403814 228.828878508339
"2953" 590.4 586.316464003757 187.53773541144 555.625904489061 208.116833702292
"2954" 590.6 614.572230667503 186.129989714675 574.493278262928 194.086945574396
"2955" 590.8 641.066517111249 186.653339455376 603.644594436379 188.856884452807
"2956" 591 665.587496964802 196.532514647893 626.6299995439 187.872947218167
"2957" 591.2 688.898148156952 210.199964497777 654.209571974347 194.191580050733
"2958" 591.4 714.066785942864 229.469889623747 681.857913708549 207.284582506893
"2959" 591.6 735.980646554353 249.77404441791 707.683231982516 225.030910909805
"2960" 591.8 758.252163732758 273.199195115325 732.438895846359 245.09849331468
"2961" 592 778.403754289539 300.289077845692 753.604087167153 268.40997495607
"2962" 592.2 797.13888503614 329.101487305463 772.636166501029 296.392793420833
"2963" 592.4 816.523969806912 346.497730656402 791.346407346531 320.88712239766
"2964" 592.6 839.347024713119 346.503319605012 805.222032059535 337.198152483496
"2965" 592.8 849.650279374912 335.094982788594 816.334155685618 343.661649470294
"2966" 593 862.898079953425 319.48503760877 834.0512612489 339.401909803323
"2967" 593.2 872.066435000612 302.419202914427 850.754041485044 329.17433769541
"2968" 593.4 880.887007120289 285.406384610427 861.194366217997 316.018739665352
"2969" 593.6 882.912575079422 267.919739190279 868.10114549162 301.310724015687
"2970" 593.8 877.928644878244 253.766622429954 870.654782939507 289.245387916621
"2971" 594 878.156224769927 239.584583426104 873.260154134793 279.728344362912
"2972" 594.2 871.613697189866 217.032364079785 877.4709930964 255.010494812519
"2973" 594.4 861.924258497733 204.227312340652 875.413392815761 237.190056942947
"2974" 594.6 852.908521350691 180.321691018441 864.5707355979 216.488449096614
"2975" 594.8 844.086850882743 162.192004750073 857.13476083456 195.486693425189
"2976" 595 848.757371985648 164.784333518011 858.30605203523 195.515563012594
"2977" 595.2 856.750649675089 162.052738912685 858.039925482139 196.485269104273
"2978" 595.4 863.077865948067 168.067630861608 857.425887966803 196.703017918108
"2979" 595.6 870.542040182903 180.91018511869 857.698287045042 200.087208972727
"2980" 595.8 877.982472068611 189.153447421821 855.860812095911 202.652839144531
"2981" 596 871.937425841668 201.837631607588 854.531843823555 196.284730330061
"2982" 596.2 873.843702621388 221.204040070028 858.018525284872 193.382657301764
"2983" 596.4 873.883714109178 239.691644131142 866.08682516777 204.125572253116
"2984" 596.6 878.316407146853 264.315086697382 871.342916787011 228.130870964366
"2985" 596.8 885.790906506138 290.077093179362 875.018608484667 254.383531709659
"2986" 597 888.480727993195 316.34561433467 882.645985657299 279.414398841823
"2987" 597.2 889.269470844705 345.646128441398 886.557222727257 307.995747345751
"2988" 597.4 888.881341801291 373.046725737216 888.989285187932 337.383364015356
"2989" 597.6 884.80768056587 398.704969252617 887.507556168772 362.16969997808
"2990" 597.8 866.915442932612 417.068372474973 884.551548208394 381.750410781779
"2991" 598 846.916531976944 436.158201145533 870.231833653025 406.903766571631
"2992" 598.2 827.869380159949 458.414411066255 850.787745743252 428.990664415446
"2993" 598.4 805.830060598432 480.780986096009 831.503291188095 450.822623927739
"2994" 598.6 779.396623098809 497.866356903797 811.009409053795 473.206544838801
"2995" 598.8 752.104529955321 515.087737439893 784.72553840446 492.691835845195
"2996" 599 729.850959062727 538.73931317816 754.385995873426 510.641466622557
"2997" 599.2 719.694421302324 561.861131362059 734.734859610206 528.156113690391
"2998" 599.4 711.85735140758 591.79950374525 721.66455357099 556.544128236042
"2999" 599.6 700.310215868745 621.095524566397 710.828090410326 586.032637029203
"3000" 599.8 692.846702558809 617.038681611823 711.159881787425 594.51274041633
"3001" 600 672.210180902688 604.626185209644 707.658220820901 601.782280266426
"3002" 600.2 655.75649501129 592.063805754755 688.491086731348 605.582971224464
"3003" 600.4 634.383120139957 579.217997646991 666.757837065541 596.316253754942
"3004" 600.6 612.027817909513 559.406701448084 641.096137739866 581.59506698072
"3005" 600.8 588.520791618463 539.586541272595 618.039618674372 563.594914540345
"3006" 601 562.477167188825 521.190025076223 595.193693036163 543.267835006295
"3007" 601.2 539.322457164425 502.547930719266 568.469511822438 523.488171211416
"3008" 601.4 521.711295937045 475.779111513142 546.462753118546 505.492832287863
"3009" 601.6 505.726603862623 445.90168791297 526.738899176143 479.264104261203
"3010" 601.8 494.096087018631 421.927384687665 513.337476286148 454.392531965934
"3011" 602 481.306852204817 385.88562074379 495.322779222743 420.778715312487
"3012" 602.2 478.92330382937 354.700232543146 483.887627544538 391.783249053471
"3013" 602.4 480.331855493095 321.922436891903 480.023314977404 361.231764078907
"3014" 602.6 483.702463019184 296.35484768302 480.625630054819 334.004969360168
"3015" 602.8 492.294158960459 266.810054923144 482.675057855695 303.757407383968
"3016" 603 511.543692228858 232.452909934531 493.469669419166 265.704476143613
"3017" 603.2 516.024940276779 209.680670312433 507.014955331687 244.405344922997
"3018" 603.4 509.188754188085 207.583542296439 510.697239108987 241.317114688569
"3019" 603.6 489.550529223738 198.194840508335 513.645524937455 227.96242788388
"3020" 603.8 467.665544239021 188.412807232305 500.425903793474 210.26233215597
"3021" 604 439.04184946077 176.667807590575 473.429793634223 190.721025543616
"3022" 604.2 416.480301699794 170.542177507342 451.94478259796 181.151733323606
"3023" 604.4 390.547133622861 166.162430549768 426.8194893171 172.780902116465
"3024" 604.6 387.79180660488 157.276951181146 417.073082280544 171.156390485747
"3025" 604.8 398.917411273367 152.802216711372 418.711901310447 172.077348795218
"3026" 605 415.922008330268 144.991182686892 421.005778371346 172.45141684373
"3027" 605.2 435.04662705293 131.089410096647 417.269075470561 162.69667015134
"3028" 605.4 453.566605281004 118.945382302443 428.456297448699 146.998892821114
"3029" 605.6 477.916946643639 108.521172747714 446.405501997138 130.257196314773
"3030" 605.8 504.217205874772 92.829940790707 472.657726887642 113.326491176657
"3031" 606 535.364643537125 87.0173028399317 499.514824217938 98.2158346479038
"3032" 606.2 564.612116400648 91.549699118441 525.178655377408 90.8587925835124
"3033" 606.4 593.531963311881 95.3530715151345 555.79224328333 93.4569486359434
"3034" 606.6 622.684882712745 103.355106657071 585.758362902873 97.1574153707129
"3035" 606.8 650.482978133592 112.019037542074 613.900704970867 101.906133731798
"3036" 607 681.812807146392 116.945951773069 643.199459294645 111.695734700586
"3037" 607.2 709.039758521575 117.25517368577 670.136325465204 115.932221472754
"3038" 607.4 740.474049607675 113.99897987563 702.78693395286 116.317804545096
"3039" 607.6 762.383756081438 110.146783630147 726.775571670167 113.958291517569
"3040" 607.8 770.88962127867 121.308850770946 737.590665815384 112.05095840934
"3041" 608 783.506692358308 146.548823784412 754.949391077926 115.277170787829
"3042" 608.2 791.963212904735 170.455350537783 770.885744319402 137.86539176701
"3043" 608.4 800.139407160061 198.902791233615 787.775650471712 163.69236548502
"3044" 608.6 807.346894810904 231.536058923275 798.506359349405 193.70073612936
"3045" 608.8 818.608536436895 263.514362366387 805.97608685539 228.491627547261
"3046" 609 828.571775566763 298.020267316068 816.076697961746 259.611011092782
"3047" 609.2 838.560997525418 330.494017279852 826.626308403908 293.834680047671
"3048" 609.4 840.434414774297 365.514786634744 836.487235345747 326.322179604986
"3049" 609.6 841.938768045782 403.161755137267 839.771675210852 360.219768560642
"3050" 609.8 845.906711306107 435.78124230404 840.029235229268 398.566320439736
"3051" 610 843.215473633231 470.06221773559 845.461708024581 433.416721819773
"3052" 610.2 831.120932986416 500.145068478525 844.712472570495 465.470354571097
"3053" 610.4 807.849664113014 523.536260609715 833.694681603271 493.843318171244
"3054" 610.6 779.386930734253 546.416631827799 811.633416332207 520.580419859454
"3055" 610.8 753.370938984569 565.912071082181 783.129108775587 542.159692103803
"3056" 611 722.123790142328 584.635781444549 757.557750370806 562.571532787295
"3057" 611.2 690.948038360668 598.122970549106 725.44012753274 580.771506521028
"3058" 611.4 660.897401926699 611.152709214909 696.753297432322 594.588443984752
"3059" 611.6 630.30219591204 620.678311219517 664.865855298232 607.178488339792
"3060" 611.8 606.351207845044 610.31662904303 642.015037889141 615.559105763228
"3061" 612 579.854295362748 594.802766136217 615.912315014699 612.499636557061
"3062" 612.2 557.220764989585 576.45463778024 586.472903341481 598.350587438534
"3063" 612.4 533.365935821395 551.346402493713 559.494943548962 580.068146867154
"3064" 612.6 513.411131241332 524.637644510073 537.087966097342 555.105894229366
"3065" 612.8 493.187230105512 500.333567537269 517.993194294893 530.25993262646
"3066" 613 474.863210309087 472.017185385926 496.076686297865 504.319992772039
"3067" 613.2 460.410504280792 443.932902263513 478.705717099874 476.720339713933
"3068" 613.4 446.287383203449 412.529849864609 460.240228040741 450.340487085071
"3069" 613.6 435.008052919075 382.166296316352 448.069243653218 417.834391614125
"3070" 613.8 424.444713965398 346.294788182376 437.563292312304 384.045542706136
"3071" 614 419.704923463059 312.314400398642 425.323414869535 350.423698929447
"3072" 614.2 417.200385863908 278.061518275638 419.272038953801 316.032334113099
"3073" 614.4 421.130290033556 243.459530979258 417.973289461856 281.983559997918
"3074" 614.6 431.91731578033 217.443710952994 419.527772201303 252.747477798884
"3075" 614.8 444.922168631207 189.014270383034 430.071496314161 225.633768470911
"3076" 615 456.656698809209 156.526923563564 442.007365422531 194.739975980534
"3077" 615.2 460.670640722822 129.841413792692 455.185387252877 166.240784431998
"3078" 615.4 457.099893040344 108.011571684142 460.439848644439 144.388374273213
"3079" 615.6 451.70111953537 104.094607398315 461.034820373268 135.972911210053
"3080" 615.8 459.018061635895 107.764956358102 462.822251024368 134.865841534957
"3081" 616 476.855598639086 107.467255652255 461.888957083809 132.896368240193
"3082" 616.2 500.505478245923 109.520999231142 465.703784396567 121.017079674862
"3083" 616.4 522.851945274978 113.194987990471 485.701149151408 110.33952335184
"3084" 616.6 540.95400792804 116.091014551746 501.787840643984 112.743155187362
"3085" 616.8 566.136299033593 121.432171282559 528.820775156788 115.426904834516
"3086" 617 594.745858202214 126.564980438528 558.487667818624 120.450416103598
"3087" 617.2 619.505124314259 130.476010467659 581.534031207351 125.736214776699
"3088" 617.4 646.096783429984 139.37987819646 610.266840891152 131.451500928649
"3089" 617.6 661.666690805362 157.484823459275 632.59727296454 136.531132809162
"3090" 617.8 679.818607594595 180.38574450731 652.777185925045 151.480467626684
"3091" 618 694.935788879355 206.662897731244 674.255133181068 175.293433462176
"3092" 618.2 712.15706184004 233.995838813686 692.359788471139 201.228463579997
"3093" 618.4 724.084683780906 264.175440746838 708.108293621269 228.614085664762
"3094" 618.6 732.321219515456 295.781665981078 721.590523358171 258.359842442453
"3095" 618.8 737.782759660578 329.395446056962 730.07692633977 291.0114640925
"3096" 619 746.542959408712 362.83913245612 736.122893371843 324.216494431131
"3097" 619.2 752.309106744351 394.677517726042 743.619950554637 357.093854945687
"3098" 619.4 761.08128030682 425.952572556735 751.294573373287 388.872050338825
"3099" 619.6 773.238536367745 452.212664900147 757.373066314113 417.643058815817
"3100" 619.8 787.998345895311 479.400912285329 769.018477584342 447.382593732309
"3101" 620 796.336994673909 507.212137168049 783.481716700945 473.738697149303
"3102" 620.2 790.992219996566 537.191639295672 791.529166314271 499.695452898551
"3103" 620.4 778.145653137499 560.976325645732 791.18013332941 527.301919172125
"3104" 620.6 753.448277186464 574.72296593183 781.222563380538 548.798900940446
"3105" 620.8 724.373752798115 588.51222335565 761.441149152206 567.795973255701
"3106" 621 696.570778561478 599.330349951792 730.96518310743 584.195028809831
"3107" 621.2 673.001155900035 594.959015299017 710.273685449555 594.501011235921
"3108" 621.4 646.539452218552 585.401491278744 681.62479594566 596.264352093953
"3109" 621.6 619.659596733616 568.623027373311 654.474362957458 586.297022617876
"3110" 621.8 594.050767444369 550.695975538964 626.746482691226 571.110444957454
"3111" 622 571.028909349967 530.681647832535 599.240993567443 556.380595594291
"3112" 622.2 550.861775452678 504.115845220186 575.130616988176 534.020579904986
"3113" 622.4 538.782298495261 474.994579716595 554.946619873142 509.341402045207
"3114" 622.6 523.464647649165 442.455130816936 540.560263822242 481.599716751717
"3115" 622.8 511.096301029434 411.553921220294 526.943993838371 448.536183157376
"3116" 623 501.77162742851 378.360013786693 514.122380447687 416.146111559786
"3117" 623.2 491.384308768662 343.47748920828 504.858782341449 383.111665136639
"3118" 623.4 485.779745791765 311.030886680645 494.634865044555 348.214023410806
"3119" 623.6 478.173453434254 274.691442240775 486.780545215073 312.674388494356
"3120" 623.8 469.396614004672 240.229898123546 478.73602633668 279.403087611372
"3121" 624 469.915072560586 211.492291100613 471.333057699955 250.956746147425
"3122" 624.2 473.173171279428 179.138092209811 470.701698202217 217.330500862772
"3123" 624.4 483.189433762496 146.673078860527 473.287877781481 186.055404410849
"3124" 624.6 496.935263080849 115.991351958753 479.860948576493 153.323338977051
"3125" 624.8 512.581099680264 89.4523122602708 492.761731780586 123.028892961976
"3126" 625 524.191437941617 66.506002505726 506.142160064441 96.6910934723502
"3127" 625.2 514.733038917912 61.6859920363802 512.563780691237 92.1424176995852
"3128" 625.4 518.551165204194 65.1266781471631 513.801814317522 94.8586817798656
"3129" 625.6 527.934602540731 66.1292810281381 513.904048024108 95.6354900654086
"3130" 625.8 548.041188773418 72.0384057107773 517.972832905455 91.7346963904222
"3131" 626 568.518865538112 74.5569799819672 531.278291507254 81.6448285917201
"3132" 626.2 591.227409347872 79.4383581656712 556.035241877052 76.6983225121068
"3133" 626.4 614.552307175806 87.4373092728815 577.15582900577 77.3089850102277
"3134" 626.6 638.458086135869 102.057759031988 602.633308757348 83.8584022376419
"3135" 626.8 658.03629538548 122.378346557614 628.821266453757 98.3227528674016
"3136" 627 679.177179784429 142.840853154535 651.480773064876 116.992395807786
"3137" 627.2 702.818273488326 163.968815149514 673.667736392803 138.670801197718
"3138" 627.4 720.903151142956 190.370850141224 698.118532348898 160.385305822005
"3139" 627.6 730.816967359407 219.006534748401 717.578488976285 182.703191038584
"3140" 627.8 738.343090047285 253.738860654978 729.0325216105 214.460504615734
"3141" 628 742.748679168553 280.295465727596 735.374809288516 242.161977925884
"3142" 628.2 747.136471256509 311.383381161347 741.566033305526 272.005609494082
"3143" 628.4 744.349229395643 342.415590063516 745.870468348332 305.405298232315
"3144" 628.6 738.793193589341 377.211837305184 744.073695912182 335.968625539561
"3145" 628.8 730.818836452153 405.576079760406 739.210437552726 367.422612289553
"3146" 629 722.119881940403 438.133049690758 732.315760809037 399.504403158561
"3147" 629.2 720.444782728613 460.643731709836 725.486056280922 424.863009673741
"3148" 629.4 728.819403207538 478.116862413696 721.696488209858 442.801349614059
"3149" 629.6 739.296858302428 499.880285212667 725.617431674271 463.684762687572
"3150" 629.8 752.384426332898 523.993930527784 736.174414252646 489.87947761021
"3151" 630 769.943213735462 543.552823226714 748.767981300528 513.657874143815
"3152" 630.2 778.017193770632 566.875195601235 762.159483392514 535.04823200883
"3153" 630.4 768.400218978406 580.872476055154 769.663541579574 545.986119565342
"3154" 630.6 745.382683214776 589.551789356911 773.791896107026 563.598601993499
"3155" 630.8 721.770703915904 594.37396059233 758.667395964945 577.109153451788
"3156" 631 698.276565552727 600.628305489375 735.518676853369 587.733959136912
"3157" 631.2 670.437641287655 606.291438030994 707.904236843404 597.743477816997
"3158" 631.4 640.522437569709 612.189034461733 676.503548242484 605.114921186163
"3159" 631.6 613.483730661893 615.398832926758 648.612676558702 610.284039260303
"3160" 631.8 591.234426039623 625.124418529274 628.009927138536 613.944541060995
"3161" 632 569.156515165676 634.099364271077 602.609166699281 620.043152962775
"3162" 632.2 566.967197233387 624.364484254493 598.621181553458 624.353242755452
"3163" 632.4 564.657391543145 603.057696898023 593.809826559462 625.490837236951
"3164" 632.6 557.917074082635 582.421452898968 579.402043392218 617.18422902772
"3165" 632.8 551.74182209068 567.480819935627 571.353109246092 598.477330298768
"3166" 633 542.004001768629 540.591570898792 557.759997881906 575.430310875373
"3167" 633.2 533.382010898049 513.605623311219 546.986110441942 548.383388024573
"3168" 633.4 519.483642573569 486.47588380316 537.223983044106 521.121671426415
"3169" 633.6 505.726718791347 458.150985436598 524.700152568542 494.010824046921
"3170" 633.8 488.982096181528 429.269219309868 510.133849308095 466.522012806447
"3171" 634 478.841444674918 402.242129856179 494.729668276009 438.170344084978
"3172" 634.2 471.495268276261 373.231596790048 481.455799673296 409.737770953351
"3173" 634.4 471.581895464073 341.248023956852 473.001366132129 379.109077761794
"3174" 634.6 478.505932966332 307.756380063743 471.742393227152 347.046867837956
"3175" 634.8 491.14540299799 277.990007632559 478.100402742473 314.23491126912
"3176" 635 511.459977512105 246.516045916742 489.959103745435 281.596133506579
"3177" 635.2 532.380869853378 218.355348123962 510.115337123347 251.039506846849
"3178" 635.4 560.826268706617 195.982326253412 529.933384431415 222.958147775326
"3179" 635.6 591.295321197855 180.212973800047 554.974289883387 199.200279503345
"3180" 635.8 618.297473956438 170.14118498346 583.118605366644 183.783268102704
"3181" 636 633.11718685975 157.862222257141 605.264941801981 176.286697855484
"3182" 636.2 629.436416936789 150.160789502689 610.924648461405 176.085270912901
"3183" 636.4 628.088108282653 149.013737126975 610.531901226532 176.424905604873
"3184" 636.6 624.068886367743 145.579430925783 610.403818311612 175.976338439493
"3185" 636.8 619.010931057512 140.206491538492 614.555394850588 172.167113812384
"3186" 637 612.180697268007 132.820011126863 617.21577806258 166.560551009201
"3187" 637.2 608.251404598202 112.80912835041 617.039758095966 151.336258008886
"3188" 637.4 600.75124669872 91.0853082176348 610.891848485686 127.97166103838
"3189" 637.6 597.543882954799 75.1182766127397 607.121229240696 110.65040525285
"3190" 637.8 590.924979370059 65.9804119181223 604.805328041925 99.8601635024385
"3191" 638 577.869156547248 63.320891788519 602.005072165633 90.3185576194387
"3192" 638.2 579.326352973155 58.1750257886841 598.653603238876 85.7536483714143
"3193" 638.4 594.162404762003 55.6170666666653 596.884595506456 84.6382109053632
"3194" 638.6 613.945201318802 60.3789874684371 593.771247716379 81.5787349317339
"3195" 638.8 631.279519555427 63.9064381310322 597.618901688151 70.5927173753255
"3196" 639 648.775185092883 71.5172809861604 611.228304552193 67.3536460041204
"3197" 639.2 674.35500641852 80.262753859876 634.799801079059 68.5345277036708
"3198" 639.4 699.402822352051 87.7678383355783 661.892938630423 76.3233061865268
"3199" 639.6 723.931237923918 94.5677114634611 687.338885412845 84.9234294255632
"3200" 639.8 741.957303033895 113.287069077375 711.20449598055 93.1422218214264
"3201" 640 752.509960326645 137.714384184261 732.172924385832 105.542751989433
"3202" 640.2 761.53855867565 168.845545183822 748.127286455421 131.300798124112
"3203" 640.4 763.510164590281 196.291525947228 758.542290409568 159.169762756603
"3204" 640.6 766.856011756943 227.674318384248 762.132439352836 189.450430980276
"3205" 640.8 767.226517177059 261.102505093839 764.854170127276 221.086733407455
"3206" 641 768.430314400612 292.959823218678 764.525038863294 254.186110133545
"3207" 641.2 766.701213283983 327.508191349541 768.63248591824 286.75377857597
"3208" 641.4 762.135225565356 363.977470722489 766.167174264566 323.330348154603
"3209" 641.6 761.271095256953 398.337547251863 761.486567469106 359.014025158787
"3210" 641.8 751.380983038939 428.799135908047 759.065466974021 391.003221439573
"3211" 642 739.876493022391 460.133332497836 752.308740398103 425.992488251493
"3212" 642.2 741.440877695464 488.259045917867 743.775062423921 452.667654714913
"3213" 642.4 756.2855735151 510.388992440047 742.01301630582 476.636344224088
"3214" 642.6 765.209428767727 533.913212711982 749.975754197995 500.814149582067
"3215" 642.8 767.044339066933 564.899129497599 762.302919765014 527.402926705456
"3216" 643 761.755528215473 591.02099361544 766.487632259945 555.918684940995
"3217" 643.2 750.011222674779 602.551941434904 765.300034943169 570.770121430721
"3218" 643.4 733.544300852482 597.441237931366 762.387685593793 577.669034944447
"3219" 643.6 706.365316911322 593.972200858653 745.309532276455 590.339630100681
"3220" 643.8 681.114548552748 588.273279430909 719.475214505571 594.339098193321
"3221" 644 656.970318611719 580.554395921046 693.162432287823 587.950970355227
"3222" 644.2 627.872915716042 569.434082540228 663.759518169972 581.218851819808
"3223" 644.4 597.975058936318 553.049839606734 633.659512351085 569.911983899171
"3224" 644.6 565.757587352732 537.036774529837 602.213312828075 555.11184255256
"3225" 644.8 536.350486569014 524.689558209897 572.963870893182 540.113199870239
"3226" 645 506.702725443763 514.833536588912 543.053236579168 527.909126746659
"3227" 645.2 472.620017908138 504.303899979763 512.518831762653 516.422750378547
"3228" 645.4 441.89846431496 493.718738804636 479.817427550003 506.373129790816
"3229" 645.6 417.846794628198 486.780055276609 452.884023958907 497.109833498845
"3230" 645.8 397.986581613756 472.796618194309 429.315761460364 490.166630612205
"3231" 646 400.410864120016 456.470047162261 417.013590907892 484.484394407476
"3232" 646.2 409.154912643077 439.601708365522 411.992394412159 475.668651183898
"3233" 646.4 419.245756065428 415.278268369926 410.736374160587 453.291587606385
"3234" 646.6 434.296454627238 390.752893839093 416.345833266086 426.483830090509
"3235" 646.8 451.488325637081 363.838828521245 431.057494845017 399.556063741461
"3236" 647 463.406634950306 338.719287106867 445.740025862436 371.273239628339
"3237" 647.2 474.364902633365 309.215893740571 458.595933328793 346.401637843663
"3238" 647.4 490.585650819969 281.335113152755 471.253255370038 316.961502819642
"3239" 647.6 509.476421453788 255.084836006127 488.302906882098 288.212350799116
"3240" 647.8 529.857026281285 227.740759450034 507.761893522872 260.056245787407
"3241" 648 556.127161965532 202.789029558909 527.06590983533 232.080829022767
"3242" 648.2 583.796455261193 181.040081348098 549.171611777919 207.794143251644
"3243" 648.4 601.838681839018 166.392166182941 578.6631441497 191.541242417993
"3244" 648.6 604.20456231498 150.430319496476 592.280251509191 182.242229286379
"3245" 648.8 598.600920151827 132.368978172886 600.56248867116 167.143309903593
"3246" 649 588.981603883609 109.24073931317 600.721776246881 148.287766206509
"3247" 649.2 574.345233845457 90.9919020653386 595.40775892834 121.430223321507
"3248" 649.4 556.197017630906 74.9256199913045 583.957706705652 102.090885055512
"3249" 649.6 538.604500747781 56.5744159823309 561.590064035292 84.6687540666522
"3250" 649.8 534.629375477205 49.5133672772972 553.022161040432 77.3977365432728
"3251" 650 542.079411316278 51.6083746105013 555.778829746814 80.6202062052764
"3252" 650.2 555.379345802176 50.9485383962269 555.782093035221 81.2947088878662
"3253" 650.4 571.149006412545 55.1513549627008 554.961931973826 81.878054424469
"3254" 650.6 593.423487701496 52.1921512356805 562.737758218135 71.9840479595508
"3255" 650.8 619.984497654071 50.8954602805771 580.906060320463 60.9165460974313
"3256" 651 645.026774216964 52.3800682779983 606.891719428345 54.2258546442497
"3257" 651.2 668.155838286751 55.9757014786455 628.14161375208 53.5587456461801
"3258" 651.4 696.792558206958 64.126525995199 654.662197128133 56.5207431942972
"3259" 651.6 715.791539620466 73.3972285097382 680.555681598582 62.2817253182927
"3260" 651.8 740.673706805634 87.3124113468515 705.084492145422 69.5395109416004
"3261" 652 764.381005561484 103.223495762854 730.771813987877 83.3847106711133
"3262" 652.2 787.96968677603 121.494703594546 755.707038874361 99.2366277741859
"3263" 652.4 812.371519683365 139.194486706151 780.650222921064 114.82671467931
"3264" 652.6 835.631350444251 157.266183915642 804.877385153424 134.472306522853
"3265" 652.8 848.639439219046 184.117928010573 827.686267766821 152.482819235689
"3266" 653 850.863444068702 217.543861124947 844.835266095434 178.34422026308
"3267" 653.2 848.548554301879 247.896176462275 848.45327035815 209.123401617735
"3268" 653.4 848.799920099502 279.25707994468 847.900043477986 242.145819212567
"3269" 653.6 839.974248907757 312.433044234502 848.618606441211 271.368137322418
"3270" 653.8 832.474516804969 341.64814249436 842.869969950579 303.253549555523
"3271" 654 823.468257945886 373.462146781444 832.000927361037 335.394941772188
"3272" 654.2 811.728065661372 408.049474298647 823.276029088167 369.176501127029
"3273" 654.4 802.5774152677 439.060420450733 813.265824561811 401.611968974965
"3274" 654.6 786.714720075856 468.812503273596 803.459020849244 433.408494569415
"3275" 654.8 765.987667091607 501.796125566083 788.424434900398 463.358372196119
"3276" 655 747.311981546932 524.142262798195 768.445733519156 492.366806797547
"3277" 655.2 723.898104503611 540.579859770787 753.837019117751 514.503021133363
"3278" 655.4 702.235646220636 562.065993939118 730.609182379891 536.76223999477
"3279" 655.6 683.830469109863 586.938187339638 706.891586734032 556.081096169139
"3280" 655.8 661.478944851558 606.383034804308 687.273343783591 579.898247655305
"3281" 656 638.841509798319 600.830681996157 672.3259624747 594.353842166422
"3282" 656.2 611.12217107204 588.072016656331 650.710535289404 602.412976275069
"3283" 656.4 594.048018302406 572.603361125204 625.203610084505 591.688439214229
"3284" 656.6 571.642967752255 548.127357267476 600.888015988049 576.198372758707
"3285" 656.8 551.021540549384 525.286983672732 576.987171631964 553.17177284408
"3286" 657 528.102999485542 498.840259111854 554.239997461547 529.221669500438
"3287" 657.2 510.577379465828 471.147195283186 532.160910769036 502.404214012593
"3288" 657.4 497.92167961535 440.819251181703 514.066822932923 477.085078129228
"3289" 657.6 484.763116233748 411.958819384611 501.151152756562 447.611380090738
"3290" 657.8 469.74432115001 388.702733792488 490.344897737298 420.659631983005
"3291" 658 451.129123790231 362.811251029173 473.729097839059 394.700290448686
"3292" 658.2 431.164047313752 339.873550005989 455.101027009723 369.459292693922
"3293" 658.4 404.110168942753 325.028530595814 437.392713206914 345.712382127185
"3294" 658.6 375.872431173271 314.701663759582 411.626323036592 329.161405316165
"3295" 658.8 355.874383204252 304.838529163609 388.137015784611 320.208776201741
"3296" 659 364.319009617579 294.396383250878 383.312900177494 321.288697435516
"3297" 659.2 379.36327754401 278.370212862173 376.132607837056 317.504160686398
"3298" 659.4 392.065029164341 262.603090444071 373.425895148958 294.422129058013
"3299" 659.6 409.497705791735 244.078447154916 388.090485199882 277.197258061709
"3300" 659.8 428.444425947479 221.945772689441 405.999904908434 253.042151692695
"3301" 660 452.959797524485 198.583357162045 426.22289773289 226.915152779739
"3302" 660.2 476.605381701594 173.759614776091 448.857425772155 203.71777814387
"3303" 660.4 497.608144810843 147.454214043079 475.466734512544 177.797423944043
"3304" 660.6 517.189231494156 116.180947721052 497.191397414045 149.254364248206
"3305" 660.8 533.999874260431 85.7138096536702 517.698423673042 120.045140132673
"3306" 661 541.24521989379 62.2540033765737 531.718081169101 97.9498350569356
"3307" 661.2 548.313229080392 59.6708746757714 536.448127521239 89.80731177695
"3308" 661.4 566.4892051679 67.3317005647048 537.032727211476 86.4133608798338
"3309" 661.6 590.1992130411 77.5800227773162 542.246341609845 59.3784750026879
"3310" 661.8 603.86235865381 90.9606736246878 553.306896684626 45.5551721982877
"3311" 662 607.740359897172 94.7275064267352 571.079617834395 46.1528662420382
"3312" 662.2 607.259946949602 95.8090185676393 573.970491803279 50.327868852459
"3313" 662.4 606.887990906589 97.6591433531497 573.485224448026 57.0869215749789
"3314" 662.6 606.916563491801 102.075167297412 586.143489249801 77.3522174831906
"3315" 662.8 614.99264914471 111.787113531843 592.430335904852 84.1916078183363
"3316" 663 630.433665644328 127.555492588287 604.821853542304 101.681433674348
"3317" 663.2 641.907376651189 144.224000658671 619.656581199933 116.526566787957
"3318" 663.4 645.923533160099 164.351944122379 632.647014337125 131.131702561573
"3319" 663.6 651.989638894682 190.756630845715 642.137095724922 154.685874849962
"3320" 663.8 651.095998844344 220.12917246691 649.070424638119 181.463779588323
"3321" 664 646.99871096474 247.086660416159 650.925649974197 208.814427547298
"3322" 664.2 636.129300551353 274.956202790023 648.700158062288 238.607734811544
"3323" 664.4 625.255039863982 307.153835866327 637.641515457157 271.885161611936
"3324" 664.6 617.447710908848 333.195424109496 628.240327907309 297.248514967215
"3325" 664.8 601.433041415754 347.838284766431 621.580398708401 318.231877007444
"3326" 665 580.850400551096 354.758696273656 611.079489102936 333.56089739455
"3327" 665.2 557.487557045296 371.301557239945 586.753014461046 349.745446148399
"3328" 665.4 532.458373277089 391.515166458281 562.917716592283 367.063742500983
"3329" 665.6 510.791182917993 411.992254552507 536.443534805701 385.365581688161
"3330" 665.8 498.624274372027 436.617642063357 517.136381987458 404.789746766494
"3331" 666 490.528868423527 455.493964560866 502.400090274851 422.71033126622
"3332" 666.2 500.594357847232 469.02741750151 496.941461621051 434.814414694318
"3333" 666.4 517.23050425716 469.270782242384 495.313662786446 440.922393196584
"3334" 666.6 538.30420503976 470.477757413929 505.07943697997 455.252215891057
"3335" 666.8 560.695458129852 468.504134432495 523.27996922333 462.892851806202
"3336" 667 586.852388405364 464.729408688342 550.32355818483 466.744871000665
"3337" 667.2 601.682156449572 450.693690548409 569.364147729358 464.450750167026
"3338" 667.4 615.52469569845 430.150247773688 591.117742542766 456.958452040495
"3339" 667.6 628.928834514184 407.291986355343 608.614057102485 438.453936525647
"3340" 667.8 646.268146092185 384.828339091509 623.051020785966 414.151407949728
"3341" 668 671.911591737569 368.609627307045 640.497152094935 390.895009362523
"3342" 668.2 700.117933179378 359.794298868639 665.975834648338 373.86128456447
"3343" 668.4 727.263314665036 355.299545291446 691.415062279444 361.418364776868
"3344" 668.6 757.824474284338 361.036363195923 721.055950421297 356.047731519605
"3345" 668.8 783.176518083126 378.401557334964 749.37807621297 359.966303147353
"3346" 669 799.947639600562 398.726068095255 773.817199796552 373.045545303473
"3347" 669.2 809.395634428686 405.379304215813 783.683124858029 383.319206570994
"3348" 669.4 822.964869821367 395.139491208915 790.232273509476 388.162701193801
"3349" 669.6 824.965125772701 382.39295346953 798.417667388024 392.863572934258
"3350" 669.8 823.604085697438 361.001759687772 806.369995176777 391.191366614398
"3351" 670 815.645927645655 338.028394308758 815.856148288487 373.513126979111
"3352" 670.2 806.941112576509 306.56668374283 815.107367505676 346.550537370579
"3353" 670.4 794.0536432042 281.457192853443 807.84338419277 316.285813136075
"3354" 670.6 785.061723345188 253.445150357373 797.87928435594 288.0158075172
"3355" 670.8 781.80914181472 224.381772776821 787.449848528812 261.474631603287
"3356" 671 773.99166886989 195.416381937497 782.291155065603 233.560953354633
"3357" 671.2 770.366395155377 166.00479368602 776.330884280133 202.931088291024
"3358" 671.4 756.878291435008 144.779186955091 770.730959372402 179.475339616265
"3359" 671.6 734.308199919782 126.985456156472 761.332642433726 153.579317684991
"3360" 671.8 707.240840972036 111.321753129823 739.004852198671 133.924719104195
"3361" 672 681.712008951224 94.6314065405139 714.169510293649 114.692833996807
"3362" 672.2 663.033774905166 73.3535466352145 688.228171460918 99.1683173226666
"3363" 672.4 649.217515395555 48.1315736477045 667.902233637661 80.7405075928336
"3364" 672.6 633.386579315518 39.1166109885389 657.002815504417 65.277933661226
"3365" 672.8 631.137613471318 43.7700702313466 657.535146364481 64.2839575640251
"3366" 673 618.594022300085 52.4490629975931 653.997804081324 60.3306701822323
"3367" 673.2 601.567806333179 57.6913375185703 637.532097287546 57.656684620579
"3368" 673.4 575.538176917009 56.9942395910049 612.467949621597 58.8998120795661
"3369" 673.6 556.215060416126 44.5714269948215 587.997100782353 60.8709547981235
"3370" 673.8 545.200240105025 39.2874605580474 574.893460679588 58.1716775427783
"3371" 674 537.093310478418 43.1375993119887 569.599238501032 54.0625790790699
"3372" 674.2 523.085970999798 53.0132282014384 558.161190075105 49.0461218825776
"3373" 674.4 499.706454785062 62.5353180553576 535.685482918847 50.7085625244001
"3374" 674.6 470.703400384661 65.4353617566705 508.35995165089 60.9870988103444
"3375" 674.8 449.51435349217 76.1945281018338 485.583326047271 67.0284402314695
"3376" 675 425.731526779901 88.2739838896533 460.888795683627 74.0170164045149
"3377" 675.2 408.175050915965 102.810730500099 441.981332925069 83.1748162663912
"3378" 675.4 391.412894179617 116.791013019954 422.084385834784 94.4656761872138
"3379" 675.6 381.744738206377 126.029224119119 410.165647106314 105.744531565937
"3380" 675.8 377.137898123933 136.669921303104 403.407112710804 113.475210492648
"3381" 676 368.058365919039 148.495694355732 393.121290863982 123.372092164554
"3382" 676.2 361.151461208735 167.076276265315 384.657105485463 137.835459958096
"3383" 676.4 352.25644817922 188.136989232109 372.514425431764 156.316879016512
"3384" 676.6 335.510978967614 206.938545591968 359.994699872286 178.304245129369
"3385" 676.8 327.253570685241 212.736753769137 352.365235590544 190.001653601431
"3386" 677 325.464361268242 209.269067377458 353.440212613764 191.011500602773
"3387" 677.2 322.717668275039 210.013947594535 351.206858206814 192.947464950925
"3388" 677.4 322.978568514691 208.965629776406 349.796206363883 194.670464900868
"3389" 677.6 322.723197726747 207.970042006874 349.698476108111 196.837222284285
"3390" 677.8 323.7031430351 207.268325379906 349.388257217046 197.207360430737
"3391" 678 326.812866016055 207.124136816051 350.456050995434 196.998260306109
"3392" 678.2 331.511651730595 207.362504983535 353.261168745087 194.89291602682
"3393" 678.4 334.754906970932 210.854088435314 356.339910706339 194.262649458846
"3394" 678.6 333.376020828715 214.690146829365 359.493214707088 194.186780754181
"3395" 678.8 328.180644528755 220.358591566091 355.992605481194 197.143211083867
"3396" 679 326.422156925676 233.571892790409 348.917118317544 203.361221363224
"3397" 679.2 319.070464069633 250.117090850559 338.282254013392 217.279859110881
"3398" 679.4 318.159701921396 259.61892888034 331.714597009591 226.869103480649
"3399" 679.6 320.637162613946 274.30923630979 327.724959089022 237.831938556571
"3400" 679.8 319.411161826805 295.83002108233 322.20561116697 257.863581869111
"3401" 680 313.770563680173 316.106900606562 322.514306048391 279.386414377267
"3402" 680.2 305.584930505312 335.110056476499 319.531775676423 300.221091147775
"3403" 680.4 306.198603587106 347.746317494692 314.676546638718 312.798505246794
"3404" 680.6 307.649998985605 369.316357994887 311.519577906032 329.125058019417
"3405" 680.8 310.977702180027 385.672910813835 311.006274368242 347.614139772481
"3406" 681 314.559298748815 406.578601716998 313.794845106727 369.393469996707
"3407" 681.2 318.314070164768 427.918216144247 315.620336528609 389.93204246636
"3408" 681.4 325.099025045259 449.727169882277 318.260465946858 411.525277473106
"3409" 681.6 332.649694289802 465.570903204783 321.375060699473 430.899516809726
"3410" 681.8 344.082028599694 489.123065341304 329.198229831106 452.222416688546
"3411" 682 354.309736908356 510.216237463139 339.724681351155 473.500433540735
"3412" 682.2 367.106859288467 531.744744494985 349.078001922338 499.290051482098
"3413" 682.4 379.44591463344 545.785660213933 358.226743965098 517.589804773559
"3414" 682.6 392.07408636798 555.001398214123 366.597348594811 529.216095808906
"3415" 682.8 410.320917122626 570.854481800572 383.48354158339 544.283510651003
"3416" 683 427.275641390729 584.669265491865 400.317249583701 560.233997536142
"3417" 683.2 447.028216559321 594.525488679543 415.418936379413 573.561797844753
"3418" 683.4 470.40710114277 610.31114562316 438.154584285802 589.323875873779
"3419" 683.6 491.550533598949 619.235312077729 459.035729540199 600.502754595683
"3420" 683.8 514.705136367538 631.694088709295 480.90866485339 613.37340955958
"3421" 684 535.30002190714 637.990218048627 500.501506607947 623.413407547233
"3422" 684.2 555.26008338758 642.820125268211 519.754686262427 632.912762698699
"3423" 684.4 575.966277334647 646.526616460952 537.091663264285 638.881580918047
"3424" 684.6 591.392193804081 647.860144181089 558.078146622046 641.475396645176
"3425" 684.8 588.185436830085 646.896914567076 561.614976380217 641.081581947158
"3426" 685 580.221731265265 646.522911587316 556.749063064453 640.633403314639
"3427" 685.2 575.838956423793 645.880591075294 556.665517163392 640.468524543911
"3428" 685.4 567.968677743686 648.184924692318 555.011179376566 640.060433086604
"3429" 685.6 561.934314081365 646.311023529988 559.38515806269 635.939263017411
"3430" 685.8 553.486225675221 644.261424365545 563.100138515658 633.101914494586
"3431" 686 541.503203166951 641.558219392121 566.153249073994 632.615264157798
"3432" 686.2 525.08182561398 636.39043309157 559.968105788226 638.290228791647
"3433" 686.4 506.392586652703 630.284434034993 541.61640425629 638.289585853043
"3434" 686.6 501.617513097121 622.442487081645 532.74944380522 636.599168309419
"3435" 686.8 487.064729158248 611.140091198285 519.131780509981 630.029425630236
"3436" 687 463.289276299745 603.269420760742 496.985680229665 616.002314807266
"3437" 687.2 455.064026205014 592.950347387575 487.304023287471 609.718469907127
"3438" 687.4 435.310734159832 581.283024009298 467.479214863665 596.535472815318
"3439" 687.6 416.385572391955 568.914391442314 448.367899217273 585.292325747617
"3440" 687.8 393.803274722237 553.23765462266 427.274900225219 573.331728881793
"3441" 688 378.080528050574 533.145247907469 405.301232855706 558.73139861576
"3442" 688.2 361.639381402474 508.649557328252 385.44190788881 538.37057752599
"3443" 688.4 342.126801162795 484.157560569629 366.809272029665 514.544149194306
"3444" 688.6 335.526697597912 459.42754533534 352.427720688059 494.602600763484
"3445" 688.8 327.580053100273 427.09716526877 338.887045541078 464.552475377358
"3446" 689 321.137969640312 397.123478574411 330.367455907049 434.488329569031
"3447" 689.2 313.22708530883 367.264965373967 324.165755986074 404.285014782838
"3448" 689.4 309.162691292617 334.171494361984 315.591859953659 372.954287464644
"3449" 689.6 311.373433117211 300.312805002969 311.831960496962 338.37590487301
"3450" 689.8 316.994873917142 265.672795368131 314.299590045283 303.663917072924
"3451" 690 327.011594989015 234.138010615996 317.128625121129 270.917748315915
"3452" 690.2 341.737172139086 206.143739149294 325.188573067332 240.169180657481
"3453" 690.4 357.197388617445 178.690246834702 338.188765007063 211.923481371104
"3454" 690.6 368.070047860788 150.071433291331 354.245802737675 184.95133814575
"3455" 690.8 383.785031405009 131.828050609553 363.680737574975 163.724315371355
"3456" 691 410.263402959721 124.035868480899 378.348180905761 143.056956246301
"3457" 691.2 434.676638058168 117.716360353263 399.985671579035 128.376864265832
"3458" 691.4 461.796899740084 115.162041760499 425.02286082287 120.611036554861
"3459" 691.6 486.465195562481 119.115319029098 448.463886369999 116.997099535183
"3460" 691.8 510.74319502499 119.268464104606 473.780759525379 119.204620977612
"3461" 692 537.227329483736 125.496709918322 499.16061057145 121.781496379006
"3462" 692.2 558.452683105408 138.47899403467 524.245667327534 122.822400144306
"3463" 692.4 579.007104387079 143.828702859241 545.874271204563 132.362161241082
"3464" 692.6 590.516264459369 136.344748056665 556.896872068667 138.755269280821
"3465" 692.8 590.289888312134 127.838457091616 560.757126043382 139.219999037305
"3466" 693 594.43224054523 129.202840913006 564.329974217408 140.320856651507
"3467" 693.2 604.709022695773 120.415375823791 571.816452766432 139.232815259988
"3468" 693.4 611.560863676948 112.409210892439 582.80057472403 132.644808863867
"3469" 693.6 612.362100389502 120.161517706332 583.260936415029 130.546103791686
"3470" 693.8 615.38564598471 138.062706847996 585.308673254323 128.621060643789
"3471" 694 620.683213172119 159.502843334155 599.686920827065 130.801413636908
"3472" 694.2 622.832218120561 185.736297470078 611.19587248165 149.652839330261
"3473" 694.4 629.636120588347 215.060777929892 619.843734596046 177.114267382665
"3474" 694.6 631.418254550136 248.912167270242 626.48897733015 210.756702985864
"3475" 694.8 632.154296607326 280.793850664716 630.146440177513 243.325781795605
"3476" 695 625.988650680789 312.846883877233 630.242249017584 275.300037899503
"3477" 695.2 611.696434699514 336.519419829077 627.562602350936 303.478832471899
"3478" 695.4 587.006875988165 353.028109042819 616.158634579068 329.030964269805
"3479" 695.6 560.499371235285 366.144198824301 595.485227072372 345.733766045403
"3480" 695.8 529.088929063901 369.875654251207 565.212195390418 360.252445524438
"3481" 696 497.719489991029 367.288462883054 535.238687603528 367.338957964395
"3482" 696.2 467.403867319377 359.02245279249 502.994593585331 367.71872093446
"3483" 696.4 439.351810304907 346.398841410382 472.618091745966 360.016031201968
"3484" 696.6 411.320555851875 330.163748029486 442.981869500711 348.76334054557
"3485" 696.8 387.032339947578 317.004421048628 419.508567080286 335.544374969277
"3486" 697 362.387732662524 307.331732451751 394.201007284526 321.669017868902
"3487" 697.2 353.841482938939 314.912827748384 386.099150666777 315.677302003864
"3488" 697.4 357.119166016413 320.570466611194 385.321513073766 312.887067708255
"3489" 697.6 359.687466451227 322.882584403842 386.358491416058 309.317233557067
"3490" 697.8 350.51889502366 326.399723740189 381.405846048376 308.440994579856
"3491" 698 329.9962755722 325.54619409255 366.137456448437 318.078275756754
"3492" 698.2 312.496298123738 330.551815450068 348.067163669798 321.682364308559
"3493" 698.4 316.40154988624 337.302671301861 347.313477197766 320.538478654338
"3494" 698.6 311.652317824039 349.044235279469 340.696733407249 323.556505529888
"3495" 698.8 310.201001600515 356.536075098849 332.274343242436 330.536195406012
"3496" 699 318.478260981201 354.31166064409 334.139684880736 327.562346942489
"3497" 699.2 325.534607141817 356.688951116466 334.537808731617 326.055352901171
"3498" 699.4 328.003676390743 369.588224757562 332.37301028735 331.502131286982
"3499" 699.6 327.429237193861 385.168017144047 327.149382907714 349.53553103824
"3500" 699.8 322.54884148737 404.21318452745 326.12442340836 368.831063381635
"3501" 700 322.38015329405 425.306849276565 324.546446100845 387.447216968266
"3502" 700.2 325.970905234176 442.831258755217 323.896178598883 406.598999550238
"3503" 700.4 334.315426986078 463.565212362751 328.257214324581 427.411506589838
"3504" 700.6 339.757006352159 481.803935397143 333.255841833094 445.804102797346
"3505" 700.8 344.666460014109 495.375934269949 335.588305908156 460.934222465104
"3506" 701 345.054548771091 500.229571872244 337.445749065097 467.944710399284
"3507" 701.2 344.507499276684 502.26337278796 337.691983141776 471.282711790857
"3508" 701.4 347.331137962411 509.426274595348 338.738819188258 475.466641151821
"3509" 701.6 358.624088850452 516.707469559723 340.89837250269 485.177005593204
"3510" 701.8 367.659204507934 531.06059181274 348.479360329231 497.932007546532
"3511" 702 379.418356171265 543.569697518333 359.719327387855 513.350188936078
"3512" 702.2 394.384183327532 563.284642611674 372.893959493527 532.487885474904
"3513" 702.4 407.723171580278 577.583293782842 384.500268757866 548.993418482778
"3514" 702.6 426.166941842736 585.739952453926 396.392673300501 563.710676617741
"3515" 702.8 442.94625189965 594.173280426593 412.700461995579 576.200684113173
"3516" 703 458.951315638281 602.270864986628 426.168244254496 583.232052740296
"3517" 703.2 466.727124640197 606.307090016572 437.497776348459 587.197799536476
"3518" 703.4 475.185978443895 613.621212837146 448.688999010399 591.797008367445
"3519" 703.6 490.129875993969 623.95604536237 461.879534686861 601.100372914334
"3520" 703.8 498.511812147879 630.580854324186 473.238540862316 610.364457426638
"3521" 704 504.507197347001 631.424570176565 476.490370363792 613.030854229411
"3522" 704.2 518.620312263984 633.244955282552 485.431012990497 617.278089438064
"3523" 704.4 538.312293721297 637.333968299376 502.644169477174 626.006804260488
"3524" 704.6 564.817932699294 642.263280403463 527.437304328261 632.835482813057
"3525" 704.8 580.24399314723 644.449912925836 546.194134157237 639.092937506254
"3526" 705 594.590232314461 642.497133622454 557.355813659762 640.926514748478
"3527" 705.2 614.924024677009 645.627247278696 579.625019274266 642.132230250998
"3528" 705.4 630.730448332626 645.537781863115 595.985520297142 642.958912678381
"3529" 705.6 643.820750486865 642.156860189792 608.509257060223 642.236646420678
"3530" 705.8 663.404978197296 640.722847132597 627.544916478535 641.64333902354
"3531" 706 681.864211124303 637.137279080792 645.656867499231 640.279754431886
"3532" 706.2 701.928996035061 634.839253772051 665.840454395693 637.599114217109
"3533" 706.4 712.443624636439 634.233594421605 679.854866815619 636.093607354282
"3534" 706.6 711.951492634899 635.216883722192 680.690862935256 635.835795428236
"3535" 706.8 712.602312515569 635.698807221228 683.16495079345 635.467833697321
"3536" 707 710.063177773263 636.172352997563 683.485784267849 634.981001855174
"3537" 707.2 705.240841124415 635.73306818208 681.708764173256 636.168531199462
"3538" 707.4 701.445318190995 635.763821789518 680.213065572409 636.578500221428
"3539" 707.6 701.764912137359 639.443500583871 681.254670957904 635.517823068621
"3540" 707.8 694.108385851673 639.209438779268 681.577438119584 633.100896023409
"3541" 708 688.243983591875 640.187876772861 682.422503482412 628.327192175406
"3542" 708.2 679.991776352327 638.421048231534 679.290480925566 625.869959139059
"3543" 708.4 668.868734689365 638.569385904955 680.098561851288 625.846242172886
"3544" 708.6 655.409936055285 641.51595620798 681.450440178461 623.721489065067
"3545" 708.8 641.008977490148 642.006810066517 673.578117230969 632.659464477022
"3546" 709 619.903254665417 639.510291997053 655.704500910247 637.179071961109
"3547" 709.2 597.449440983322 644.269900349037 632.584613860645 639.263184820009
"3548" 709.4 582.538342705656 640.058957866169 618.068673382314 640.486133480639
"3549" 709.6 561.070182607015 635.114653072546 596.873688740127 640.092795682345
"3550" 709.8 539.95970643167 635.879210397889 575.193453076613 637.721589493397
"3551" 710 540.527318389771 631.836414131021 573.182133739345 637.486339048769
"3552" 710.2 535.558645394887 623.46437092866 568.335265394967 635.918256335748
"3553" 710.4 532.407667762214 614.757015006928 561.284964671823 633.312271477194
"3554" 710.6 525.253618993094 605.671226904913 552.620231340066 628.131902180037
"3555" 710.8 521.865956592802 592.308471402421 543.21525425544 620.324468470728
"3556" 711 517.997431562386 575.909858607257 533.518035288089 607.441784786597
"3557" 711.2 511.181925159659 556.030277469575 524.89772211432 589.433363093542
"3558" 711.4 503.007019076217 535.590684104458 517.203573475247 568.367124791531
"3559" 711.6 498.84727655405 510.336579408084 508.715412933706 544.895137193278
"3560" 711.8 499.083766311659 484.32538264694 502.634483808339 520.840951623633
"3561" 712 502.071151696426 458.604545923726 499.443252550714 494.774802232483
"3562" 712.2 512.342568904853 433.860333568374 502.335993184857 469.201112908184
"3563" 712.4 520.41872045336 407.617735887873 510.33842408971 442.327708925584
"3564" 712.6 531.146175269625 381.172692658411 519.015146278683 417.375607869635
"3565" 712.8 537.007671917688 352.859526757109 527.770453535559 388.55949687884
"3566" 713 537.931567975952 324.007951749984 534.884174583706 360.869158435823
"3567" 713.2 536.811209184712 292.705739353449 538.343686058091 330.612041794286
"3568" 713.4 528.827300626582 261.771624766943 537.248741176208 299.40856297983
"3569" 713.6 522.358919754719 228.622713950177 531.098158459801 267.023645687501
"3570" 713.8 525.743473608547 203.28211945175 526.122123876833 240.055454285789
"3571" 714 540.589343612204 176.421654174799 526.874554680165 213.759946533884
"3572" 714.2 555.995302097376 151.341086481592 537.405805492346 184.606021268935
"3573" 714.4 564.946320810568 129.044596010822 550.088803490013 164.667944012813
"3574" 714.6 571.104766249839 102.072157866115 562.516071660655 139.485028913365
"3575" 714.8 578.619800841288 77.8835478705247 568.960651365799 113.021110017352
"3576" 715 578.461452208006 75.3038589680677 570.306209292098 106.944269483464
"3577" 715.2 572.09213656713 74.0807291716274 570.382293360576 106.729095574555
"3578" 715.4 564.038184750762 72.547184166437 572.107851568149 104.398475197574
"3579" 715.6 560.616846009534 66.4256889435266 572.05301841702 98.9582015093605
"3580" 715.8 566.793687870625 59.6837960292507 572.466602533958 92.8625924612697
"3581" 716 580.959871126714 61.1783388571478 572.513414456598 92.6980290514018
"3582" 716.2 601.907204700792 57.2344970623502 575.307216910286 84.3532757591787
"3583" 716.4 624.155590442217 48.0656529277825 592.777851775948 67.9430959834422
"3584" 716.6 649.738138167177 38.6298779731457 615.40469143641 54.9867008039422
"3585" 716.8 661.908898952009 45.0467418265082 628.278445470725 48.5349479690316
"3586" 717 666.815773039958 60.141170096528 634.458811753245 45.9327979902473
"3587" 717.2 677.875653914945 77.6436090177292 649.546529770838 50.7372869976247
"3588" 717.4 694.006532074234 95.8671666285891 667.739326158867 68.8115393506835
"3589" 717.6 709.598103849798 117.045795287521 685.423032080605 88.262335730806
"3590" 717.8 724.308389488906 142.883754723807 703.351378510937 110.661101507224
"3591" 718 735.565349712945 168.552189050838 718.997327811811 133.095818078486
"3592" 718.2 739.677698832328 198.503267050247 730.922092146028 162.883140553469
"3593" 718.4 733.255554446555 229.530752450424 737.656604625997 189.822215016864
"3594" 718.6 726.592022025307 256.603429846232 735.539935052603 220.76559141037
"3595" 718.8 712.288893133624 285.73269993317 725.885598512099 250.076600178129
"3596" 719 694.097158737676 308.408935287271 717.522576808279 276.972516691444
"3597" 719.2 674.813685779236 327.072192414578 700.725428033494 299.573769515981
"3598" 719.4 653.517187382045 350.317434862809 677.996286763339 322.142694957995
"3599" 719.6 630.27172884502 371.449687330526 658.022124571255 343.37408937223
"3600" 719.8 606.45017553924 386.968605822363 636.632664174732 362.747895424857
"3601" 720 582.900298285505 400.714457746884 615.055444334494 380.933801195909
"3602" 720.2 552.317702129288 413.183810832738 589.940258385381 395.06126943288
"3603" 720.4 522.626218364555 417.445339434321 559.060285027294 407.272259576315
"3604" 720.6 492.401044002432 419.613790744862 532.068176060141 415.162580599207
"3605" 720.8 460.037993114533 418.631409937725 498.980196786029 417.252760881697
"3606" 721 433.778525466576 407.527831442159 468.585626706595 418.888462102014
"3607" 721.2 403.194461805181 396.486624363096 437.077609103665 410.993975548565
"3608" 721.4 371.675152711938 391.715170519522 406.368892531863 399.465300312963
"3609" 721.6 367.290475376146 399.31847216167 397.948757377483 394.136649362847
"3610" 721.8 375.10681881719 402.547096428823 400.57304844325 394.341173516665
"3611" 722 383.246060028487 413.529218068855 401.878786759647 395.502147954513
"3612" 722.2 386.392568342105 437.175506133273 397.246841411528 397.563923838131
"3613" 722.4 393.230024954848 452.328809146151 389.239110679193 415.72035842453
"3614" 722.6 407.821896822387 474.270041981382 393.54471322917 438.188901720457
"3615" 722.8 419.176391226109 500.375328555439 404.924032242336 464.783488403967
"3616" 723 428.82433709196 526.509695475172 415.551836433958 491.61542882992
"3617" 723.2 445.509558257544 540.877494909631 424.469124286318 512.544867212219
"3618" 723.4 467.36945043653 540.666345128261 435.88731791189 524.632960941689
"3619" 723.6 497.195713943358 548.210853994828 460.612196147876 537.76686930351
"3620" 723.8 517.987977339811 567.053153338044 488.464493049632 544.822994953724
"3621" 724 533.018554654435 590.304541921392 511.386456124268 559.995423490582
"3622" 724.2 537.600028349434 617.047230523832 526.707545453643 582.40392131868
"3623" 724.4 540.94996691611 622.941080579496 531.891463603642 591.608434111753
"3624" 724.6 555.667845347592 621.777124546697 534.070986014297 594.817641435094
"3625" 724.8 577.618285748031 631.122206396614 543.65546787056 606.133500815276
"3626" 725 599.678365317692 639.243448453723 566.671742907178 621.824984898275
"3627" 725.2 612.036518298062 631.563789226035 576.506910308243 627.839513540261
"3628" 725.4 640.951904114628 625.438923153437 597.378105306279 630.683743381438
"3629" 725.6 653.98799851255 621.198682227996 620.289274214742 630.367021533029
"3630" 725.8 678.187777722786 616.554368809604 639.923057959319 622.753160918546
"3631" 726 704.752469293124 614.541995105307 667.162460781872 616.231223609793
"3632" 726.2 732.782172276235 606.039177936171 694.640709507642 614.477582402567
"3633" 726.4 756.924284064313 590.071249035718 723.947279850321 607.469414640834
"3634" 726.6 781.166383530608 571.682578689331 750.304060514662 592.697303721662
"3635" 726.8 805.347029420909 555.664090178159 773.261584076893 575.900563131173
"3636" 727 816.672916145557 531.635386663765 795.108961007205 561.216260708697
"3637" 727.2 836.066492880373 503.054188752266 814.355577859091 536.19427364904
"3638" 727.4 856.801553736211 480.187866343986 832.773651111212 509.498170524413
"3639" 727.6 873.236886266886 464.508619700028 849.440652171033 489.490005923841
"3640" 727.8 874.737242453486 468.668704624573 851.247720916319 487.530585003357
"3641" 728 875.848931654041 470.896845459878 850.112921478729 488.244610247071
"3642" 728.2 871.225967930473 459.112046540058 851.514144612415 486.596647952454
"3643" 728.4 872.78111904797 441.477193620374 859.680556060974 475.928759153639
"3644" 728.6 873.422452809724 416.840922418639 868.105432496807 454.239336735212
"3645" 728.8 877.545035978071 389.84498988193 871.869057699138 428.339310257057
"3646" 729 888.497219141541 365.187834241097 876.194982455178 400.679995319771
"3647" 729.2 897.824355842693 339.343817807563 883.643104031176 375.281015824193
"3648" 729.4 914.375955389785 320.131379973658 893.807299793696 350.11555895334
"3649" 729.6 902.818837078386 316.862146822043 893.001949729174 349.113171001037
"3650" 729.8 894.087978069935 300.104075624021 895.349330336763 336.350782015326
"3651" 730 889.570207449835 272.896952358309 893.611107066718 309.084801546314
"3652" 730.2 894.430744362525 245.482030297854 890.15605069237 282.120051366899
"3653" 730.4 895.445242690025 223.516887858611 892.043672541488 258.211582893596
"3654" 730.6 879.121638326837 207.616199330806 893.655978769172 243.260386071526
"3655" 730.8 864.582806376608 183.500450259503 882.93102011108 217.524595752362
"3656" 731 855.128271385566 155.482354819654 866.488107344103 191.758614078968
"3657" 731.2 843.974359393578 137.514459510036 858.895715148271 170.688520991648
"3658" 731.4 825.330837670709 117.689913693456 848.130926431964 149.622171735785
"3659" 731.6 808.119987686055 100.492870339813 832.364310819551 128.006880496618
"3660" 731.8 788.166234173523 85.693187263764 816.955843856322 111.503508034116
"3661" 732 769.322125201713 75.3434934634033 799.199106498683 95.5684663855631
"3662" 732.2 745.598094675864 63.2492213310108 776.932905266687 80.7839872633048
"3663" 732.4 724.205699081723 48.2501911626406 756.694995137773 68.9777847858761
"3664" 732.6 707.486380274155 46.8312793766928 741.055994752157 59.9967374947371
"3665" 732.8 687.28556160205 40.5682891092577 720.440202568758 53.4155692610632
"3666" 733 662.456507455432 31.008750936815 697.6444157472 45.3922132984687
"3667" 733.2 637.625823986784 26.6194672988034 673.377138441384 36.0334723453348
"3668" 733.4 610.993075783777 25.6738461297804 648.872342255103 30.8275563669285
"3669" 733.6 583.614406761597 23.3880307528267 621.311508226384 29.7552216415486
"3670" 733.8 564.429227668395 28.8085363233116 600.513456475206 28.1465178267048
"3671" 734 539.529373494727 34.53664338825 577.074556651003 28.25136137111
"3672" 734.2 515.725499178226 38.2401152077643 553.354400361573 34.2698668758972
"3673" 734.4 502.867862170718 50.8312300639832 535.622654960176 38.3209359451098
"3674" 734.6 479.727171273132 65.935246694246 514.622282289361 45.8827727470717
"3675" 734.8 459.938542473707 70.2598040704989 495.132438842038 58.5008267863954
"3676" 735 443.710679946929 74.1424644897951 478.353806991609 65.6419969504754
"3677" 735.2 428.475875646994 85.7700751455645 461.671880372518 70.713290475678
"3678" 735.4 412.16307162409 99.0064510972243 442.432274011379 78.4506279497809
"3679" 735.6 400.444458345958 115.415134200583 428.113977124091 88.1214182581496
"3680" 735.8 377.588200595982 133.229216062312 407.730688320613 108.521070606384
"3681" 736 361.290670064241 154.953253487927 384.872604838518 127.763571432337
"3682" 736.2 347.110370134838 178.334438983337 369.094359436103 148.091627539755
"3683" 736.4 338.90388885447 194.306228740118 357.857154585575 163.430085791927
"3684" 736.6 334.26233101133 218.419318732339 347.507355072071 182.654356749398
"3685" 736.8 320.331408300495 242.778000998617 338.708253711945 207.847517276184
"3686" 737 320.612915478252 257.378017074 330.190238207051 221.754635183643
"3687" 737.2 315.596274285413 278.808574322096 324.214527427789 242.303126681172
"3688" 737.4 308.85126591874 305.901137978969 318.607365739197 268.735747889435
"3689" 737.6 308.039455460589 335.444789865994 312.065345027943 296.742852232141
"3690" 737.8 304.912112998744 362.35061243933 309.573960404794 324.764297481513
"3691" 738 314.934957325331 385.100253869534 309.227201932093 348.321888322791
"3692" 738.2 322.350647457185 414.512539585073 314.277179914912 377.637578632634
"3693" 738.4 326.476280529609 445.304404645787 322.357599676252 406.369769158094
"3694" 738.6 337.190136853988 467.093336979566 326.432022239421 432.428992261508
"3695" 738.8 355.85426101268 490.882946993683 335.595077698326 456.08374530109
"3696" 739 368.975190058574 519.298285806001 351.807292239122 483.240887272168
"3697" 739.2 383.964073455786 541.867104247583 364.118513601634 511.176509343155
"3698" 739.4 402.129898620775 563.126988322931 379.096348145081 533.423237065346
"3699" 739.6 425.146995106214 581.017662446689 395.895878742281 555.197433724667
"3700" 739.8 450.936991320631 593.045412644756 418.133981004054 574.053403835416
"3701" 740 475.089967339035 611.923520114623 444.620624939811 588.870531927267
"3702" 740.2 500.867282984326 621.909370047839 465.85936116822 603.014977024979
"3703" 740.4 530.479575923904 631.987806048562 492.732728250249 617.793324622923
"3704" 740.6 559.681676407158 642.256873748591 524.118010851273 630.383909898257
"3705" 740.8 578.790922239277 638.87323446171 541.756870422469 635.475964066484
"3706" 741 605.071580250196 633.707763310618 568.039721169109 636.835938258026
"3707" 741.2 636.98367549857 638.16153938533 597.859591173521 634.906251092413
"3708" 741.4 661.640653250898 634.965465572239 625.105119967332 634.287843380089
"3709" 741.6 691.053452310282 628.063110754257 652.811715118737 634.59557065047
"3710" 741.8 720.667277041411 624.068362385713 684.67274917815 630.256249030747
"3711" 742 743.148704316748 613.617596546704 709.799165284015 626.554529556864
"3712" 742.2 764.725873329313 591.487446243735 737.051352657598 618.167844653817
"3713" 742.4 780.022416858265 571.637368169148 756.405279371867 599.452067965065
"3714" 742.6 798.861839924448 554.893136650046 771.823859555262 579.158090889258
"3715" 742.8 820.289131362484 535.122271757205 792.465621887624 558.989883074341
"3716" 743 828.391538252806 511.512687430103 809.806311988419 542.798538091722
"3717" 743.2 838.630239355636 483.650099840114 824.859636269765 518.720838643054
"3718" 743.4 859.538782460688 461.313296871057 836.197218606482 490.443791247152
"3719" 743.6 874.955754393969 459.305793200556 846.274781152385 474.146805700095
"3720" 743.8 869.892640273055 461.541773947784 841.994902203793 475.195677653767
"3721" 744 874.654427704328 467.800215103478 843.535517209897 474.881265866004
"3722" 744.2 873.438097220716 474.642027140148 843.445044119262 475.4609733816
"3723" 744.4 871.605866984931 487.414739449016 843.148273588258 475.275703985497
"3724" 744.6 866.360968459584 493.597019923763 842.3131495159 475.618814472929
"3725" 744.8 868.776174238552 504.506998703862 846.798429763198 477.619779017115
"3726" 745 870.902422904956 508.282122591355 849.75307580348 482.440588094379
"3727" 745.2 870.717474124809 508.697557590323 850.17872764457 483.470261442245
"3728" 745.4 870.809177072644 507.212502390244 849.278336266678 484.315990341197
"3729" 745.6 874.734219662821 500.604899932765 848.968175801326 485.104743920592
"3730" 745.8 876.531094263109 496.274780634574 848.328590017399 485.621079604231
"3731" 746 878.137688727947 496.58295987689 848.230625299369 486.211632054431
"3732" 746.2 876.057265365004 493.885789455215 848.001560510207 488.261009285161
"3733" 746.4 878.223413687497 486.57559423214 847.41831985571 489.293608644621
"3734" 746.6 883.032863935371 476.609784818429 852.405528986932 491.032119948097
"3735" 746.8 890.906077920027 465.104731796944 861.961746666175 487.225432651492
"3736" 747 898.862028722566 449.471965936726 874.81457430586 477.719261196291
"3737" 747.2 906.655228946028 433.782359247705 884.847731405417 465.163370367516
"3738" 747.4 915.210502517433 418.881691505628 894.395690543891 451.400202873274
"3739" 747.6 918.113163297054 410.136219533699 901.686769344407 440.695973286508
"3740" 747.8 918.298009957202 413.879588881311 901.213686716144 441.252270972785
"3741" 748 920.133003322261 413.134227389287 900.922071408284 441.10961894004
"3742" 748.2 917.463136928622 415.130951466388 899.942601061444 441.990639210097
"3743" 748.4 914.993363052084 413.679725445153 899.23460963099 442.707099205352
"3744" 748.6 914.033170325318 407.363227701462 900.57962327735 440.608723898579
"3745" 748.8 916.168670230903 394.081679279384 904.224806178156 428.90700413971
"3746" 749 914.495502491375 378.961162635829 906.464005408479 418.392981952223
"3747" 749.2 918.032947350237 361.866957625397 910.268921710882 397.799507784269
"3748" 749.4 918.509809357102 342.58657687506 912.430412981221 379.912797354329
"3749" 749.6 919.476632399168 324.902645118617 915.310557685762 361.622275784005
"3750" 749.8 917.108469256461 306.021023698366 915.707664952665 343.5456063133
"3751" 750 916.689548935731 283.760234289889 916.57729650997 321.2563976107
"3752" 750.2 914.594449809136 262.942163650213 915.767098998987 300.30866060187
"3753" 750.4 909.203775826507 243.896339474688 914.543068414558 279.738505621695
"3754" 750.6 904.913939111798 227.812184591692 912.437889390528 262.233698887584
"3755" 750.8 896.863574942363 215.458149369924 909.601066226055 248.885312351667
"3756" 751 889.031623849407 197.365921710361 903.602946393813 234.507664960038
"3757" 751.2 881.125282067252 181.205576679814 894.51761917358 215.949405117657
"3758" 751.4 869.955829065091 159.44609220246 886.051977356004 195.097593692885
"3759" 751.6 856.605188420726 145.244297397512 875.56587235643 176.445661093957
"3760" 751.8 842.792341360544 127.796318497775 864.791853387466 159.580127692619
"3761" 752 827.202076918824 112.116077220784 850.86958240836 141.337698020242
"3762" 752.2 805.76305982783 95.8210184216244 835.356546776854 123.449530924459
"3763" 752.4 787.388205694329 82.1720412824727 816.223938011124 108.436512903066
"3764" 752.6 769.398368809789 69.6322465919243 797.946861087252 92.5666940666174
"3765" 752.8 746.994164838222 57.3299430315525 779.206284937166 77.7197979461351
"3766" 753 728.958739723501 47.3744963901649 760.933764547675 67.9601607468202
"3767" 753.2 707.030262283666 41.5715421815967 740.246010019368 55.6185468903264
"3768" 753.4 681.819070105804 33.2149484603277 717.541028886806 47.382992953434
"3769" 753.6 659.491837907647 28.2769217226032 694.729125405207 39.3224541533121
"3770" 753.8 634.004392617796 24.9411184867013 670.174646578767 32.9122123717326
"3771" 754 609.436050042377 22.7763223198671 645.463866909996 29.0718142517196
"3772" 754.2 583.287657230697 21.9424046942691 621.774579958989 25.2821109100874
"3773" 754.4 565.337323230133 25.0011175588791 600.846173300397 23.1314598723165
"3774" 754.6 547.3595950757 36.3933687631804 582.310967831921 24.9365661247975
"3775" 754.8 522.175154431371 43.9987943744619 558.705556940227 32.4618739433494
"3776" 755 498.043213288545 45.0560456177361 535.254994943274 39.9480955285058
"3777" 755.2 488.622246591594 56.476092514542 520.849959475962 42.7735321763985
"3778" 755.4 476.350552035925 75.2577679209383 504.195307441161 48.4754575985232
"3779" 755.6 455.021247127743 88.7382059959894 484.669659243786 66.3420422664336
"3780" 755.8 432.730641755876 89.3792872034952 468.012144158883 80.8043114838599
"3781" 756 425.195542531288 90.5992371561837 456.532519111953 87.7100748345682
"3782" 756.2 425.43938824139 99.766886884723 457.78067224741 85.6290358178158
"3783" 756.4 414.738625847124 121.577230036455 448.326680320886 89.1971259484094
"3784" 756.6 406.048231213822 135.448838024453 428.120738058705 103.734113722468
"3785" 756.8 390.335999778475 151.828053321136 411.700505364969 121.673989982626
"3786" 757 372.466409186798 166.340003560977 399.644159922773 139.524377294143
"3787" 757.2 358.563951517858 168.452297993691 389.444522328487 150.298923021838
"3788" 757.4 362.531184729428 173.956180791031 387.419127092426 150.497727815877
"3789" 757.6 369.700814635904 191.756824133153 382.239493268274 153.876302730771
"3790" 757.8 371.963302117303 211.527848038708 372.770470634349 172.616981800108
"3791" 758 367.946935862807 232.736610256151 370.324214666311 195.303264533084
"3792" 758.2 356.398339256351 251.271116275218 369.256256678419 216.990932170287
"3793" 758.4 345.993764632901 260.896124538102 365.598726320255 229.753329987228
"3794" 758.6 344.492587889107 279.049650266272 357.655126425016 244.141475986093
"3795" 758.8 348.29724287133 303.020724511122 349.698076841878 264.680132164849
"3796" 759 358.000325971262 324.557656268755 348.104716933549 288.877306496555
"3797" 759.2 372.102285854519 342.007428922931 351.840872272822 309.836540060651
"3798" 759.4 389.348071840461 359.734207920731 364.136749157345 330.359229960215
"3799" 759.6 401.485804304944 379.191811146246 379.196261166345 349.453312166916
"3800" 759.8 411.856832058661 400.969991236217 392.153143479062 367.066140880462
"3801" 760 410.624430014462 422.659863139223 404.469638610407 388.726613029126
"3802" 760.2 397.866751890235 440.794870128952 406.358583756711 405.451278596077
"3803" 760.4 386.601982097224 449.554445631229 403.867010479354 421.761541411703
"3804" 760.6 392.718153534139 450.233948060316 403.58315597783 420.532623321627
"3805" 760.8 405.912402390448 464.334876660526 402.375827437141 427.0664635393
"3806" 761 421.128356902956 481.356132373029 401.980033157696 447.168743275833
"3807" 761.2 431.412138558827 500.905956398001 412.965883507458 467.87881929425
"3808" 761.4 444.672473539551 526.470729025189 425.682747390231 491.761002861672
"3809" 761.6 464.905602367117 543.885017954841 438.549337817157 517.003645484347
"3810" 761.8 491.394760576931 549.615840230266 454.805729796764 535.583001030839
"3811" 762 519.701399989824 557.065926017875 481.015410920171 546.400419812595
"3812" 762.2 546.714655609166 562.435661503846 510.377923067612 555.31449030739
"3813" 762.4 572.507586955088 560.740845126719 535.291169500987 561.946793449282
"3814" 762.6 600.479240346037 553.627403380857 563.283482168135 562.881881016738
"3815" 762.8 624.836407697206 540.514402396264 588.787372603098 556.259489571128
"3816" 763 642.874137010801 524.272390571213 614.913810542712 547.297877297115
"3817" 763.2 655.768766477926 501.013542153434 633.594026480833 532.14273523682
"3818" 763.4 665.675200257794 476.381380354602 649.227584008336 510.64694558461
"3819" 763.6 673.138217134587 449.209799517114 662.722346624775 485.710416657711
"3820" 763.8 682.748935194675 424.104716751785 671.244665907573 459.630576179554
"3821" 764 693.866981817507 397.065808570564 679.565893268767 433.456702504058
"3822" 764.2 704.626796476031 370.358566580425 692.011638882793 406.595102916533
"3823" 764.4 715.340961909247 345.574694480898 701.205157768709 380.73240241
"3824" 764.6 737.510384226199 326.939966794881 713.248485740864 355.83805198554
"3825" 764.8 761.258052090563 320.693021371929 728.677792623165 336.789222670859
"3826" 765 788.385418096874 324.479876390583 751.228113632691 325.301708603955
"3827" 765.2 809.982726404238 332.343171963702 773.948247847525 324.114633831411
"3828" 765.4 820.378080016837 341.234096695402 789.462265388637 327.608178361795
"3829" 765.6 829.914768635316 330.614693409783 795.433489487153 331.311090770492
"3830" 765.8 831.507505612904 315.816894662811 804.321728728245 333.843047108997
"3831" 766 830.651936938975 291.695965535746 820.737921776315 325.910385429915
"3832" 766.2 826.532341374308 268.077516097225 825.88483575194 304.733381384774
"3833" 766.4 822.091319108371 240.17129289923 826.796476018804 278.699138980023
"3834" 766.6 820.752796338533 214.0739601979 824.609542812538 251.462244229073
"3835" 766.8 809.498304345608 188.425494344666 820.609837993478 225.056426815644
"3836" 767 793.874674636994 172.209578639724 814.980690403598 200.422142185737
"3837" 767.2 772.570958838905 156.301215417238 803.386629141937 182.13548877354
"3838" 767.4 752.752489105144 135.290809221708 780.494742831705 164.022779270492
"3839" 767.6 731.657766810574 122.569685972791 762.160916982124 144.597377397565
"3840" 767.8 707.840842922482 106.41371082161 740.280629755282 126.992428821437
"3841" 768 685.148514391928 88.2005502415339 715.822477043312 110.618477564288
"3842" 768.2 659.019088208143 72.6371744065755 692.504958014119 93.8062400633489
"3843" 768.4 631.394975694879 63.8800750058049 666.235200238251 75.3275380432219
"3844" 768.6 604.102182301476 64.1135045587924 641.475473325185 67.2969822695115
"3845" 768.8 576.017684217449 69.3683803074377 612.487917980048 63.9982919326609
"3846" 769 547.582375586149 83.1042009527645 581.86423491509 68.4605169378583
"3847" 769.2 520.377748017779 98.8685744905892 555.01281789592 82.4296318983099
"3848" 769.4 493.17147419442 115.664213630487 529.119988263708 95.6296420233982
"3849" 769.6 468.618523972754 132.23583231171 500.389525484294 110.378332605933
"3850" 769.8 441.093191388501 152.748074337381 473.580634473721 128.249483485525
"3851" 770 413.473681574869 172.954891635219 447.355680912191 147.116686273652
"3852" 770.2 390.807789840133 176.261469340489 423.704114223138 163.633069132922
"3853" 770.4 380.288221102271 168.322856249663 414.189211877941 169.562665686211
"3854" 770.6 386.825145146634 165.415370984618 417.700346300951 169.187546959555
"3855" 770.8 390.753681844445 169.46893362851 420.739308855788 167.614938168026
"3856" 771 390.049739367185 179.41371471713 420.775921750525 167.127315394585
"3857" 771.2 385.569723704741 196.143307432752 414.452843474295 167.547054210139
"3858" 771.4 384.821648061209 204.798857772339 403.43933053067 173.995842575203
"3859" 771.6 380.253676503911 223.864807807154 394.450599949359 189.303386489605
"3860" 771.8 372.269523534301 244.231458524033 386.794448585862 210.231709722062
"3861" 772 360.440300436741 264.676132229128 376.933232374143 231.822155352491
"3862" 772.2 363.085949940474 285.729594488485 367.47515281444 249.988440329595
"3863" 772.4 366.539928137466 312.710387189786 364.403627104953 274.499217448936
"3864" 772.6 371.368036573061 337.16408436559 365.781618029959 299.668031125958
"3865" 772.8 369.120705083337 364.296369121477 369.866411573919 326.323959410082
"3866" 773 365.485313151409 392.718030435654 368.992652655634 354.777753780043
"3867" 773.2 370.065910551714 407.904197334561 367.26878077179 372.684951290067
"3868" 773.4 387.1207869157 420.532278658266 367.083626432488 387.153906490138
"3869" 773.6 407.720158755704 434.290053929599 380.879235769846 409.046031876943
"3870" 773.8 427.346866657674 448.331358189102 397.692833532095 423.580597527347
"3871" 774 448.27810924027 466.00435029795 418.063913575859 441.190737398649
"3872" 774.2 470.284515824757 488.640796042176 441.900455155384 461.169230816829
"3873" 774.4 484.01869038936 510.44398787877 462.4010906429 481.063556136796
"3874" 774.6 493.857185980871 541.951170616268 479.784898759987 503.925487335592
"3875" 774.8 487.515855555655 561.353270644296 489.411405736403 527.035016663609
"3876" 775 479.245718677531 567.688666028551 493.114197799807 540.920642249859
"3877" 775.2 479.482987034276 559.985057505413 493.880071498697 541.443896127532
"3878" 775.4 480.549340313773 564.299984252523 490.943368172274 542.545572689324
"3879" 775.6 487.006299192626 569.701836051332 489.126446744697 544.154281359588
"3880" 775.8 496.475219659825 567.299981436572 485.427067102736 544.558011410109
"3881" 776 513.238567466737 564.508509532832 483.629628170026 550.734377470266
"3882" 776.2 528.298753164437 561.059806185734 491.60208387698 556.724705324851
"3883" 776.4 548.710432821453 555.893934226233 512.233774599432 558.94479431072
"3884" 776.6 572.734492904781 545.835453540506 535.302654107893 556.622466854426
"3885" 776.8 597.998337831678 538.615918788978 563.126122197531 549.852327566128
"3886" 777 624.403349525631 539.958204794047 588.141829508608 542.908516745385
"3887" 777.2 647.643222778102 553.493270187462 613.101298370952 541.062049988809
"3888" 777.4 661.705626554077 571.224331254975 635.206990330348 547.917557487206
"3889" 777.6 669.819156195002 597.397883837524 653.518454559494 563.43200404674
"3890" 777.8 670.651727987331 620.689919825329 665.540683661056 584.861992680928
"3891" 778 672.475201331595 620.042464894115 659.022943902359 595.628941432019
"3892" 778.2 672.788951312211 611.463176079844 653.360157881998 605.022271624762
"3893" 778.4 675.353896094213 607.438311690034 656.223880598193 627.369402993461
"3894" 778.6 681.175257731959 600.855670103093 659.140287769784 626.996402877698
"3895" 778.8 686.535715747337 599.036021317042 662.140255788218 620.469552327454
"3896" 779 703.048603661658 595.674400511912 668.02947130473 603.109323598052
"3897" 779.2 722.357980284763 587.078146404114 687.592380017217 591.824611826818
"3898" 779.4 744.864354544749 577.326665217387 709.642241864175 587.531006916613
"3899" 779.6 770.799223801129 569.968325555299 736.285870284664 581.106979577514
"3900" 779.8 791.012402084742 565.579488262566 755.616446251241 574.040094407986
"3901" 780 798.726499351626 551.675329593875 769.677017989548 570.20130578572
"3902" 780.2 804.954581549122 528.561076917996 785.37114981731 559.861098313538
"3903" 780.4 816.351557589444 503.952540327779 798.37759317225 536.715832749205
"3904" 780.6 834.186554146372 486.702890049737 810.59734377481 515.060538158084
"3905" 780.8 851.343724994951 468.450812317667 825.29300468894 494.877937332882
"3906" 781 858.623853781438 445.636727018451 840.966555758374 477.229398147176
"3907" 781.2 853.197185861333 420.25445817968 851.860635214712 457.479490670554
"3908" 781.4 850.899220312952 392.56077146371 852.167327336869 430.042946291122
"3909" 781.6 850.614601056493 362.028602800271 850.666230201446 400.226535293833
"3910" 781.8 857.180254387461 334.202622827125 851.243053283666 370.775557061165
"3911" 782 869.59511841024 308.932589383305 854.472673892069 342.068846807314
"3912" 782.2 887.690660978519 288.043131671921 865.254868629574 317.018586679721
"3913" 782.4 895.210003921927 285.462230274358 872.098494226301 308.46892782281
"3914" 782.6 887.272954213812 281.862750756602 872.796119407934 310.856821450814
"3915" 782.8 879.658366203584 262.997238932851 877.563242107164 301.450863342458
"3916" 783 867.442300066162 239.937117030588 880.126889248193 277.325531115529
"3917" 783.2 853.676926684706 220.827399048872 873.11510186797 254.243608623967
"3918" 783.4 838.800287265646 195.474145570912 858.162072253438 228.299283340448
"3919" 783.6 828.856463459252 167.749287604734 844.585055043215 202.733414843098
"3920" 783.8 816.701728562528 143.597836253797 833.006517567564 178.262078980472
"3921" 784 792.076670379645 129.538535861607 821.952437042534 153.84138654931
"3922" 784.2 764.092811392235 115.251889894382 800.199663595679 134.518077349234
"3923" 784.4 741.451740289466 99.7669160441353 772.369684713317 121.064661263045
"3924" 784.6 720.315845418259 80.3543609027996 748.542518983697 106.71763152408
"3925" 784.8 699.576968550198 59.6965025242467 726.647433742911 87.6089549204709
"3926" 785 675.702262242421 53.4641691617466 708.730178611153 70.1198338719828
"3927" 785.2 652.514932699618 60.8548855706143 688.687746952061 60.3812439355615
"3928" 785.4 621.369353119435 70.7540795129462 660.634232378452 60.1248632568908
"3929" 785.6 594.231086633998 77.2702364049142 632.005262522936 66.7507898950533
"3930" 785.8 566.99058663038 79.1878969816441 604.146923576324 74.6027036645574
"3931" 786 537.182210085034 76.5623695107025 576.420193385222 78.0673669439657
"3932" 786.2 510.418149983585 68.5403955123289 547.356994163844 77.5389490548189
"3933" 786.4 492.6650792691 56.2131235235287 524.185813384601 73.0276315057736
"3934" 786.6 495.204749721518 63.7003329880503 524.556139764939 72.0772931312688
"3935" 786.8 490.615556703432 77.9182828567179 524.274601766377 71.3608018742892
"3936" 787 478.52220645801 97.8277804432836 513.807404916394 72.4455369991606
"3937" 787.2 465.974659623981 116.236395163917 495.811125357129 85.746781401323
"3938" 787.4 452.542495528803 136.333171573257 475.710054392236 106.243552317048
"3939" 787.6 438.688316009126 160.873669187177 458.347981635015 126.748850507002
"3940" 787.8 420.593654720788 182.24394020891 444.475883708428 149.864541225414
"3941" 788 401.109123223315 196.280514369914 429.078472088556 171.682294485376
"3942" 788.2 375.558494685722 199.659689691901 412.785334130767 187.73328824793
"3943" 788.4 359.958606011377 196.524158541318 395.709857872381 194.43344915061
"3944" 788.6 363.862275632299 200.112110929912 393.246481737757 193.490465946126
"3945" 788.8 367.765393535339 212.001869782045 392.98869331586 193.250093743723
"3946" 789 374.97164583019 232.070743864941 386.890506923488 196.439863259484
"3947" 789.2 378.31613354012 244.108942374842 380.681725255941 208.765728227173
"3948" 789.4 378.969383105275 267.7756856144 378.999328206398 227.776288518052
"3949" 789.6 380.89830119178 290.787748233068 379.112361357318 253.378483185662
"3950" 789.8 386.274990745258 312.072816798219 379.567509737904 274.783239295727
"3951" 790 387.723107280011 339.242582711748 383.495540639116 301.001502992251
"3952" 790.2 387.432725943284 367.155650810088 385.247167297888 330.213548619065
"3953" 790.4 374.424191848605 394.367451933569 385.792426116388 358.020313356034
"3954" 790.6 361.96886371121 403.300675417322 383.111220954859 374.934717973
"3955" 790.8 369.152241052351 399.664876626904 384.470363840446 372.619618328267
"3956" 791 379.696985672801 408.489903232449 383.811050518452 374.927625259816
"3957" 791.2 395.564516750975 423.748089350213 382.384852784747 382.632669513719
"3958" 791.4 408.324688292157 440.229419247224 387.377747511359 405.918235171585
"3959" 791.6 427.984017147745 458.003367675003 405.548421022881 428.015087360846
"3960" 791.8 448.97005759503 469.028347580609 420.273398798352 445.65697052056
"3961" 792 475.816718499808 476.727738362858 440.494670247618 462.124870550512
"3962" 792.2 501.237647651509 475.702670153507 463.950623520204 470.685413823503
"3963" 792.4 529.401059108808 474.873763919156 490.47942332827 474.612392348995
"3964" 792.6 557.120467853703 474.451841517675 520.377392351569 473.8949104076
"3965" 792.8 583.463956468358 471.768935899294 546.039915235122 474.538496078197
"3966" 793 612.837623151382 477.260066533435 576.002830459341 472.904740661002
"3967" 793.2 639.022102575751 489.368471259489 604.557016616081 476.166184107299
"3968" 793.4 663.677162928052 505.763820720245 631.982571807444 485.012753103144
"3969" 793.6 686.387834820438 524.411712731779 656.575562734449 499.248679608146
"3970" 793.8 697.648822227408 546.97317899669 678.31490181621 516.433032829462
"3971" 794 698.737675256856 577.51987121618 695.137031302877 540.126161634101
"3972" 794.2 691.328286134319 604.393342753191 699.201083055155 568.526696216191
"3973" 794.4 684.408211245819 627.931223537688 693.617981042855 592.256518740221
"3974" 794.6 677.626784732749 623.963818366197 692.798845780531 594.403618680893
"3975" 794.8 669.175230579641 624.653306630286 691.988007081427 596.080052541969
"3976" 795 652.305692920824 633.957007216964 682.238663839039 610.613723598997
"3977" 795.2 642.215411150571 635.70017252602 673.955080426589 616.783482036774
"3978" 795.4 623.524489365595 638.492555017442 659.346921970778 623.80085728912
"3979" 795.6 607.501552127501 637.891075283882 644.17765060043 628.025910990465
"3980" 795.8 584.370727876312 640.446112216856 619.952448137387 631.495570425129
"3981" 796 565.300957502263 640.113084870305 599.854445955455 633.196810221944
"3982" 796.2 548.458997498893 636.50362724603 584.5396439655 633.673273430372
"3983" 796.4 532.054235887906 636.606425140118 567.317179325099 634.286908772668
"3984" 796.6 532.612698388919 633.012423254602 566.670759726347 633.795208488469
"3985" 796.8 534.599884361073 635.437084917712 565.349448998754 633.229814542245
"3986" 797 538.529673021271 637.363997767079 565.739041553054 633.144252168052
"3987" 797.2 544.429457651986 637.468404332432 567.856409935866 632.890019668029
"3988" 797.4 550.414123471105 637.497023942362 569.368574750415 631.401688650311
"3989" 797.6 554.628520374359 636.082659766077 565.307059341378 623.1101186503
"3990" 797.8 559.099538260649 634.54310581757 563.28805098452 619.622485059694
"3991" 798 568.708229155497 639.074401724065 562.44736262531 616.49477665782
"3992" 798.2 571.242579239393 637.567229479072 561.370551742399 613.122937596285
"3993" 798.4 583.766264585187 640.615331210942 559.672988560964 616.049691810654
"3994" 798.6 597.016405240801 643.34338705287 566.227594994686 625.518518993734
"3995" 798.8 612.706010241851 641.669810680482 577.676240491145 631.227037156484
"3996" 799 628.57550496804 643.293910886557 593.79218962713 636.122870329332
"3997" 799.2 640.083325052284 639.441598696896 602.303893529268 637.464137998117
"3998" 799.4 655.954183529062 639.250002550724 620.84748607767 638.250182071696
"3999" 799.6 669.776666512191 638.217879839316 633.57532888058 636.475512789199
"4000" 799.8 689.944690990296 632.941054649562 652.526312612252 635.663137873066
"4001" 800 712.852386222933 627.184681130941 674.462162234605 633.210211405063
"4002" 800.2 732.573922545618 620.705945367137 697.184740938636 629.051324003972
"4003" 800.4 748.307059667816 606.224424626471 714.772045378064 623.615762250344
"4004" 800.6 768.562536670737 591.175267351085 737.736326857474 610.988665454741
"4005" 800.8 791.201653248813 577.532978400508 758.965507654104 598.706561065043
"4006" 801 810.574789626386 570.73123066494 778.117033894619 585.068070045812
"4007" 801.2 802.273797559526 567.489464283822 776.923659759619 586.588556386762
"4008" 801.4 796.778657289594 557.331591032835 777.462880671621 585.720917797372
"4009" 801.6 795.671279245589 542.776681872979 782.888686281148 578.371677913112
"4010" 801.8 792.039697605592 526.941623469193 789.745430242042 562.714717523901
"4011" 802 789.756256842983 509.230223292487 792.024461026375 546.053736093133
"4012" 802.2 794.195463314685 488.067918564566 791.651488221803 524.288541308572
"4013" 802.4 802.741224318035 466.727031013396 791.764531839263 502.753266050321
"4014" 802.6 808.941964871439 442.262696328012 798.148515098022 479.049790764205
"4015" 802.8 808.834277683806 417.406174850964 805.294672258971 456.292186124042
"4016" 803 806.504219635517 395.920732576908 806.874426705173 432.824613396934
"4017" 803.2 803.459088801106 378.233360913465 805.850286755512 415.353544853772
"4018" 803.4 801.843154006408 358.892335685333 803.928856881479 395.620708043507
"4019" 803.6 802.410530554694 335.04628467627 803.2989776699 373.615932043661
"4020" 803.8 798.669362365647 310.678260257991 801.514742165563 349.571941137986
"4021" 804 799.077027125535 288.259088576537 799.503447339693 325.837405891871
"4022" 804.2 795.781335345583 264.785009009385 799.364967047758 302.575991072805
"4023" 804.4 795.560043441375 242.807919493904 796.391223424136 280.248359906452
"4024" 804.6 812.581398957993 224.736562606591 796.099932659622 257.585609598185
"4025" 804.8 831.964441033041 205.96817347012 806.090076694425 235.752243125673
"4026" 805 851.900123153654 199.006526962841 821.295525571786 217.192934069919
"4027" 805.2 854.074954530245 194.466968193479 826.856856970269 213.606254156406
"4028" 805.4 847.627911657598 181.835895781379 831.558035457635 211.033895251965
"4029" 805.6 835.687343068714 171.955568874462 836.220283375326 205.490138608785
"4030" 805.8 820.138562198714 157.235260348144 836.894560458481 190.593374067723
"4031" 806 802.020746316787 140.933794371242 826.174897031109 171.375552573138
"4032" 806.2 781.579697136212 124.597047987354 811.528163362287 151.828525355939
"4033" 806.4 764.684957385299 107.101862516385 791.226667983275 136.228692110803
"4034" 806.6 747.065685654257 89.0967029709501 772.801714687846 116.022903847563
"4035" 806.8 723.283884025989 79.6728297933428 754.56210999623 100.116022720279
"4036" 807 695.854351609182 74.0694975623365 735.477749425135 87.3412493809709
"4037" 807.2 670.128313865746 66.2655259086517 707.611564537036 79.4011070206166
"4038" 807.4 644.90743872091 54.4988761358966 679.84145089701 69.9838137320924
"4039" 807.6 618.531920758462 42.4478060720371 652.867404126545 59.0086410596211
"4040" 807.8 599.681531584073 47.7972896565275 632.420910824824 50.3333919106717
"4041" 808 580.780800614097 64.6924104647769 617.172464330256 46.5075252650546
"4042" 808.2 563.941177770858 81.0826761594321 597.453681366015 57.6041292015365
"4043" 808.4 547.21463617891 98.0095834501686 573.828729470047 71.8875038436262
"4044" 808.6 524.490403764506 114.901930475629 555.427831263777 90.5360884272349
"4045" 808.8 501.691374880757 124.963216777478 534.230799109824 106.638891553171
"4046" 809 474.878732419452 135.757791107137 512.657699316041 118.836284160971
"4047" 809.2 448.985150483836 146.778223538823 484.964432144924 130.441933334425
"4048" 809.4 426.658446183037 162.9624019391 459.019090646721 142.366256072401
"4049" 809.6 402.952942893377 174.388137870422 433.939157120605 155.099229777444
"4050" 809.8 378.313434777283 165.498984208387 414.614852037993 164.858482135276
"4051" 810 375.710726185403 159.841499279977 407.769792214023 167.099835496859
"4052" 810.2 382.386851106513 163.507494628119 411.132403540873 165.339638504812
"4053" 810.4 384.650637505732 174.466214885633 410.29162434057 161.849708717857
"4054" 810.6 385.946245779346 188.397563054537 410.607819355828 161.653652603572
"4055" 810.8 388.925740569421 199.34862076324 403.207745047383 168.455746594746
"4056" 811 390.658686870836 215.221999290878 397.269458388746 176.053737675056
"4057" 811.2 395.076631888761 233.163079175299 392.548755809872 195.194816014441
"4058" 811.4 396.083769093884 256.731854270225 393.685237506101 218.76638981959
"4059" 811.6 390.496478085788 278.281651999612 396.59301393024 240.31724851579
"4060" 811.8 378.500278050783 296.789296286403 393.909141238386 262.357351393307
"4061" 812 371.606357662842 316.820303259269 386.058375352795 282.517607101008
"4062" 812.2 377.967719864815 329.763974046278 382.081348832753 292.875158711676
"4063" 812.4 386.994506863377 349.689159270587 379.241100863204 311.849900537499
"4064" 812.6 401.779233792721 372.037222895687 385.38708846071 337.436811461072
"4065" 812.8 416.517673125395 394.476865798287 396.38115684313 361.184245219071
"4066" 813 432.395770143378 418.383608357402 410.784409064425 385.352338914536
"4067" 813.2 440.391246100557 442.794397793848 425.801161257477 408.898519115099
"4068" 813.4 432.901951877542 471.370007249239 434.250918666461 434.714991330516
"4069" 813.6 419.209517813005 492.299112430742 433.503315680542 459.008422772386
"4070" 813.8 413.785788640403 492.709005291028 432.389668158667 463.867072986831
"4071" 814 419.273726487197 490.855485535459 432.800531784235 462.733777727552
"4072" 814.2 426.044136331091 496.128207839433 431.491298291885 463.540224227571
"4073" 814.4 433.935887702964 502.925746232305 430.583786624811 466.777904309026
"4074" 814.6 444.93708127489 512.60732308544 430.232159198507 478.655989928638
"4075" 814.8 458.897572557057 527.542031851663 437.522309513755 497.299000340454
"4076" 815 475.344291797572 546.565052622011 449.928338597055 513.758676492927
"4077" 815.2 488.570332477637 566.456607025906 467.293632512871 535.082090536962
"4078" 815.4 489.400415555858 585.249368667605 481.198792501837 551.900958415819
"4079" 815.6 483.014526583978 586.520768781038 483.942420496696 555.941867409615
"4080" 815.8 485.611096869054 581.908262254032 483.595382522376 552.553703270633
"4081" 816 494.355763068411 581.770596365562 483.295462147587 554.292589257596
"4082" 816.2 506.848581027583 578.553120735287 485.122115043525 555.746546207398
"4083" 816.4 520.46472968109 574.841286926204 487.539053456822 558.116135981202
"4084" 816.6 539.297171858041 574.773789785885 501.55418549422 566.794100659284
"4085" 816.8 558.614738471007 577.89382063955 520.500881654553 569.419358157557
"4086" 817 582.548853096643 581.554430862787 546.864920225331 574.712731598433
"4087" 817.2 610.914294413134 583.2476848944 571.882238443253 580.969150167805
"4088" 817.4 640.225677988543 584.934503914652 600.730143789339 582.710565212182
"4089" 817.6 668.556865832617 589.156785761542 629.574563111635 584.693249789784
"4090" 817.8 697.120617627558 590.742011023977 659.961856841157 587.286048384114
"4091" 818 723.517712686241 583.746738915769 685.520225500581 589.967908567893
"4092" 818.2 753.633996050019 575.278807302674 716.630572298161 586.663611962453
"4093" 818.4 773.855066337531 558.679009878457 743.306017660463 577.881490668676
"4094" 818.6 793.426924493984 537.289547379324 766.430289315965 563.194640470727
"4095" 818.8 811.668725956456 517.489694463609 785.920262016579 546.062246346622
"4096" 819 826.985784752392 494.313872306436 804.51331106258 524.945825151646
"4097" 819.2 846.506724166767 472.309392143102 823.855981646407 501.817308494619
"4098" 819.4 864.306315172136 456.309780669588 839.454905935047 482.454697731295
"4099" 819.6 872.634157078564 455.865096067339 846.014584124816 475.742398079513
"4100" 819.8 867.911832824514 451.690144259779 846.405907992128 475.316335899973
"4101" 820 861.511102117074 432.523636805553 850.592082791065 467.858052874512
"4102" 820.2 856.033056511598 409.208713726569 858.278737693146 448.319952536288
"4103" 820.4 850.686310301134 385.187060640048 856.415731941704 423.340950145424
"4104" 820.6 848.77370462657 356.881138046085 854.262919401611 393.881532137605
"4105" 820.8 848.500665183905 329.250204888536 849.327566585889 366.008645390946
"4106" 821 849.814023221063 300.610640193079 848.590313268203 338.091113411968
"4107" 821.2 846.850248028328 275.739259775652 848.779343753731 313.042658107757
"4108" 821.4 841.045370481573 248.210042991627 849.226751217107 285.302697779918
"4109" 821.6 836.773217775256 218.84349828651 843.907895094685 257.496987487374
"4110" 821.8 826.635969197815 196.972844719722 838.419438694375 233.047599159134
"4111" 822 810.271590731776 180.754999708336 830.897122751044 210.399185553536
"4112" 822.2 802.603078580209 165.310481096008 820.914028913446 194.285764693533
"4113" 822.4 810.507656786006 142.381461381028 809.139847562156 179.316878877824
"4114" 822.6 820.249325242407 140.351543251743 803.332999198694 162.823274966543
"4115" 822.8 825.065666625497 144.828435693255 801.296171182161 163.623800916232
"4116" 823 840.833589477049 150.711597568291 807.830099747853 159.150554172652
"4117" 823.2 849.380543229775 157.179879273724 815.51906218082 156.575649414245
"4118" 823.4 863.832596786641 167.155634602932 827.456871549048 157.407216755559
"4119" 823.6 874.153880351284 181.516990161952 840.973967209982 165.37337523311
"4120" 823.8 879.809181500447 193.167412697024 849.918291973844 172.95100528876
"4121" 824 889.643369983889 204.424907033349 860.42344362923 183.162718299472
"4122" 824.2 897.764473075686 215.356607882843 869.543710845589 192.824170419997
"4123" 824.4 899.460793277355 213.299308439002 870.498577120765 196.046573967092
"4124" 824.6 897.712472942787 209.989627182723 869.042879127014 195.735196779388
"4125" 824.8 898.661163471893 208.009644509176 869.260101653841 196.381099394787
"4126" 825 901.275348513065 209.968591654282 870.475413258878 198.729386027244
"4127" 825.2 902.712592123294 207.877839597823 872.371572759244 199.452247234342
"4128" 825.4 901.904988902033 206.77162320574 873.489622254236 198.699116493158
"4129" 825.6 904.591196444346 208.162663819177 874.236959384745 199.322008722693
"4130" 825.8 905.183006214818 207.637853715684 876.709422765481 201.49329753141
"4131" 826 903.421217212017 206.538442691755 876.55636698476 201.353988415838
"4132" 826.2 902.37753110239 204.001812221969 877.331967189178 200.939237001723
"4133" 826.4 905.280962554421 201.259262806065 879.838682188186 202.164826292899
"4134" 826.6 906.129813784002 198.022966464751 883.440274135206 203.334708561657
"4135" 826.8 903.965942189732 196.514503711765 881.801185637303 202.616343083516
"4136" 827 900.857651971869 196.394515845049 883.079490500985 204.987658021783
"4137" 827.2 898.167786130661 198.235423017373 883.678634141136 208.249771949337
"4138" 827.4 894.950132419739 198.410085661666 889.868982636518 215.03842220936
"4139" 827.6 889.350897576148 192.176545430861 892.600612788305 216.568349878832
"4140" 827.8 879.587527046156 182.447562775344 895.653008456801 213.622533724166
"4141" 828 873.834545822581 169.218008091322 890.010024015922 203.271963074541
"4142" 828.2 867.394661785062 160.191790564104 883.276675491996 196.136614931369
"4143" 828.4 861.585007070462 153.584570633532 877.922576577684 188.540759654518
"4144" 828.6 854.042132904963 142.473136528864 869.870651327818 175.73642194573
"4145" 828.8 845.90570939176 132.008400168301 861.192247216893 164.830308160898
"4146" 829 838.006318219374 123.757386518821 855.114015694093 155.627828789088
"4147" 829.2 830.78155068731 115.127128431503 849.210601864213 147.114277422834
"4148" 829.4 821.542319382138 109.744259654687 843.921963052561 138.418185968932
"4149" 829.6 809.514851569746 97.5413810420718 832.420704527378 126.231645106793
"4150" 829.8 798.165733297737 91.0427757462773 823.518900927745 117.490027002314
"4151" 830 783.88005711686 84.0280312922383 811.339795784996 108.108525546582
"4152" 830.2 772.231324447283 73.4367931932706 798.558509669187 99.1428177070323
"4153" 830.4 759.756505714776 67.1224216485363 787.377959770147 91.3191788581053
"4154" 830.6 748.822807147491 58.9055879768883 775.738791002013 83.2690054644486
"4155" 830.8 730.450060885449 50.8236470497303 761.528228146567 74.509748295315
"4156" 831 713.444697631755 40.5670402272915 741.932967926795 63.0826911048799
"4157" 831.2 696.160072718298 32.0733171350933 726.397175408907 51.6537892363263
"4158" 831.4 692.965934418741 28.6848092665681 720.915282948268 47.4922186389263
"4159" 831.6 692.823930827011 28.4376426823481 718.63890405838 47.5973413122399
"4160" 831.8 693.310993574796 28.1594997999429 717.629455080814 47.6155221499723
"4161" 832 693.704852078718 28.8155327702851 715.775083651372 47.1211230695085
"4162" 832.2 692.071764626357 27.047381532597 715.159640597607 46.7580241232759
"4163" 832.4 692.776338931824 27.9215881559576 712.813060035977 45.3956787521468
"4164" 832.6 691.491759520319 26.6528610489159 712.015691623453 44.692492780016
"4165" 832.8 688.650163932303 25.2251296318651 711.271396606334 44.8783960899568
"4166" 833 684.394171638463 24.3128083835003 710.961088372827 44.4752781003021
"4167" 833.2 683.237593981871 26.6252736455505 710.210882946749 44.115954600393
"4168" 833.4 684.657204087557 31.0470061033254 712.844128632485 44.6422140661955
"4169" 833.6 678.833826289367 30.9279136758904 712.576711779522 44.0755130158908
"4170" 833.8 670.133945917366 28.7844168839982 705.17647424051 40.6532736788193
"4171" 834 662.175907827295 26.8006194433849 696.969215061727 37.5196476269329
"4172" 834.2 655.063455759963 27.6998106029478 690.155305915227 36.1298433371624
"4173" 834.4 642.273154296735 26.6024145581003 678.420709336056 34.4775850984307
"4174" 834.6 631.729684763249 24.5255549205791 666.949361725171 33.6471274258775
"4175" 834.8 617.140700177049 22.8420547888855 652.856918036174 31.5138734954583
"4176" 835 604.90117366516 25.1996873676677 641.998471157237 31.1430054932788
"4177" 835.2 589.97069935123 24.3007219690897 625.833699329191 30.2382763428489
"4178" 835.4 574.57721547103 25.1656971602455 610.641421644568 29.4675049242066
"4179" 835.6 560.997039165043 25.9865705679736 596.835045004117 28.2486032590545
"4180" 835.8 554.692991477522 31.3689880638955 589.478908131017 27.4692378026811
"4181" 836 536.015598817716 35.3288599266877 575.470250126491 29.1572600943549
"4182" 836.2 521.069560550985 35.6778359088156 556.843154929223 34.2511179979846
"4183" 836.4 520.662112063817 40.9992125994359 553.043352350151 35.760738483694
"4184" 836.6 517.638637661308 45.0632120139865 551.107441371429 35.9995562489475
"4185" 836.8 501.403632950223 47.9017481869108 537.790567175686 39.4613310738208
"4186" 837 487.932885728821 52.3012443835088 521.34475390498 42.7861096235944
"4187" 837.2 486.529478559666 61.5673448205662 516.129768020644 44.6666408343666
"4188" 837.4 476.151129448825 78.087186357378 505.787119765928 49.683095910316
"4189" 837.6 462.676865084238 85.8575545548233 491.460269003139 62.2661569221057
"4190" 837.8 442.981087312867 91.6910299748339 477.242603946901 77.1212413229904
"4191" 838 425.489797784389 90.4395637810078 460.93338465659 83.7144943510797
"4192" 838.2 420.119934315195 91.8388657772809 452.338653127375 84.905947854566
"4193" 838.4 417.730357559831 98.9216746025816 450.131570143957 85.2343558961034
"4194" 838.6 408.318401195975 116.752014988568 437.275662815071 90.4716162048982
"4195" 838.8 395.601764374203 131.137995584486 420.47169270649 103.834383477929
"4196" 839 375.987402283378 140.978260095213 406.419947675539 118.405524334132
"4197" 839.2 372.483905752238 144.25804214051 400.592661023507 124.905405099733
"4198" 839.4 378.071844175192 153.739183316296 398.032705272635 126.179617647419
"4199" 839.6 376.201743995111 175.231274485418 390.401440258891 134.008089363074
"4200" 839.8 370.861805481632 188.469265852598 383.931065222041 152.428319257294
"4201" 840 364.113328371957 208.855279134491 377.040015417955 173.534961964152
"4202" 840.2 362.960559014739 232.429046398036 367.522628686247 197.209569339439
"4203" 840.4 360.447828087853 256.285176229649 364.108747731751 218.390312831972
"4204" 840.6 355.186347013424 280.414917481906 361.927019691861 243.082985441334
"4205" 840.8 349.815446157226 305.826268659992 357.22924592026 268.438940303693
"4206" 841 357.937564207252 328.555569718008 353.814280370411 291.512389382049
"4207" 841.2 370.888935868665 352.039070117434 355.93926261173 316.055218076312
"4208" 841.4 383.921401256001 377.69486517101 366.883407184653 342.480081460696
"4209" 841.6 396.623215676924 398.465472254413 378.196295921363 364.83491964663
"4210" 841.8 414.925668818446 421.921323156895 391.602144724408 388.139952913783
"4211" 842 428.601374941176 447.889314514898 407.537326930458 412.013949319808
"4212" 842.2 433.191117227767 471.11178017352 420.238735226851 437.004236669587
"4213" 842.4 424.738715017131 495.40708421885 428.644052555072 458.416928481011
"4214" 842.6 414.281859594629 508.557460816548 429.650206892995 476.886404585471
"4215" 842.8 416.338343303649 505.315320049408 430.288282057726 478.097202800099
"4216" 843 423.801334037951 507.137753339544 429.174408329611 478.090053774674
"4217" 843.2 434.738438525253 519.849652828908 427.137295162624 481.555554375177
"4218" 843.4 450.756998138642 527.765031143778 426.729751093282 500.410404272509
"4219" 843.6 470.875033578534 537.160204291255 438.798692425191 514.089322483392
"4220" 843.8 495.127412908034 543.398343424572 459.656417688404 527.200303981131
"4221" 844 521.328267347041 546.178584978236 482.695632521408 539.329854971115
"4222" 844.2 547.95048116446 541.011912284536 509.849126329606 543.792861449313
"4223" 844.4 573.247053126152 533.968690237376 537.5918478559 543.319677959571
"4224" 844.6 600.869101989197 529.107182416227 564.309100030204 537.186929549152
"4225" 844.8 624.604452951246 520.982418337199 587.792069224056 531.96738919484
"4226" 845 650.352284696026 507.847966213516 614.185859680952 524.619610419435
"4227" 845.2 673.595447024592 500.477819973955 637.921367780461 514.068270698021
"4228" 845.4 701.039514013907 500.141343928374 664.061819242337 503.99476528253
"4229" 845.6 730.220187925287 507.983121542468 690.726101178725 501.468207029969
"4230" 845.8 754.545894438526 518.576865060472 719.236924456538 506.192777565447
"4231" 846 774.701965705243 537.821781094535 744.047343362703 515.533738012912
"4232" 846.2 789.252845802319 555.373252085946 764.65568341542 530.286381858652
"4233" 846.4 795.902279554095 562.869635611448 773.443908166767 537.940422406496
"4234" 846.6 805.652497506467 555.083219374427 774.742678310175 541.034872312917
"4235" 846.8 811.268595804552 541.567168112541 778.763837326605 545.213620379079
"4236" 847 825.746554034326 526.388052922756 793.146912641461 547.494958452129
"4237" 847.2 834.735573349023 507.426544694235 809.595692903913 533.262158485765
"4238" 847.4 848.895386540805 481.836797604818 825.820353445223 514.585799754341
"4239" 847.6 869.719956555759 461.355918985233 844.352388003403 489.085131428697
"4240" 847.8 881.443066181603 450.942356701684 855.845332718335 473.706880203322
"4241" 848 876.893029394793 441.00130324629 859.652922312509 470.095761401199
"4242" 848.2 875.99506231473 424.249313312933 865.8778561896 459.591317746492
"4243" 848.4 874.519353271075 397.223723911897 872.180393585285 434.667402395217
"4244" 848.6 874.094989447981 370.388610043489 873.164067206905 407.528218313373
"4245" 848.8 873.16956883126 344.191407157893 875.297237841569 382.368689052749
"4246" 849 875.359574321626 317.33758700673 874.750425327235 355.889806415043
"4247" 849.2 885.756504900113 292.107150656666 876.952764267548 328.254246953767
"4248" 849.4 898.423290167532 271.19949152395 881.83087709829 304.709398134669
"4249" 849.6 899.397292355512 271.866056270038 882.977981784867 297.973995228064
"4250" 849.8 902.611825694478 275.88341166428 882.588092838759 298.569337904148
"4251" 850 905.012297696416 281.636037833703 883.094652012005 298.256506263098
"4252" 850.2 896.509537058855 281.935413918829 880.475873617957 301.531149558499
"4253" 850.4 891.858919366874 278.387162107786 879.942670159235 305.293796363532
"4254" 850.6 885.434143159538 269.972831502049 880.339861587566 305.421159702738
"4255" 850.8 879.406960709074 255.440050204885 883.180755476699 299.392426821819
"4256" 851 873.887807443098 244.805003499045 887.120583547858 279.209774676457
"4257" 851.2 863.82045638871 224.512077147877 879.729852396389 258.337790686785
"4258" 851.4 855.960348511075 199.567635715995 870.099654632536 233.70533601679
"4259" 851.6 847.893791416865 176.489316398714 861.236824946132 211.634042238333
"4260" 851.8 835.120879715002 156.142894556014 853.309518095443 189.136624761459
"4261" 852 814.706234107712 142.390354187883 842.986948396369 167.993942283104
"4262" 852.2 793.776160859911 121.837907447975 821.191009737423 149.108082839257
"4263" 852.4 773.727142270445 100.805869179024 799.870130550246 129.048423262532
"4264" 852.6 750.301781234534 82.3881551688226 779.61391034969 108.755532728839
"4265" 852.8 726.681964919468 74.43148511126 759.326701083994 92.7182733406321
"4266" 853 700.170306207344 73.405496927672 736.915877933671 80.0928849201833
"4267" 853.2 671.971240075493 73.3687227191808 711.034854289694 74.4748452164914
"4268" 853.4 643.009303515412 75.8817836793551 681.395213745902 74.239372416663
"4269" 853.6 622.14125792686 86.2642621630831 656.254114954428 73.218338241323
"4270" 853.8 594.934280777697 97.8311386896838 629.831160226048 82.4132855091355
"4271" 854 566.167084172898 102.778586653627 602.620853927844 92.7041023272758
"4272" 854.2 537.34102720035 101.955113684619 575.737220216961 101.93423942922
"4273" 854.4 512.988107354831 90.0953857175941 547.822093933409 100.944430560405
"4274" 854.6 493.714500377673 74.5122558149098 524.626706246001 94.0105968411672
"4275" 854.8 493.552266135884 70.1812259707884 518.261361026227 91.9574039689405
"4276" 855 488.833628604777 80.5638549975225 516.874741940949 90.626902719656
"4277" 855.2 480.730058503438 98.4385309648698 513.472969793777 88.2662089585713
"4278" 855.4 471.065763254148 118.704796615743 495.269155015954 90.4968758766253
"4279" 855.6 461.740959858216 138.60267272524 482.986750461035 107.702220873498
"4280" 855.8 451.21434244536 162.410107751705 469.772444556502 129.702211291965
"4281" 856 439.411445351006 189.924483049612 456.420089311372 153.716584295013
"4282" 856.2 428.876655762265 216.46373453001 444.539030837829 181.141311909588
"4283" 856.4 414.909424082103 241.65913440969 431.955890507084 207.480194296044
"4284" 856.6 394.704926453053 262.95415450359 419.732083941151 233.752580855835
"4285" 856.8 370.116023296787 274.851430981438 401.780033369859 254.527139956236
"4286" 857 355.77699125948 275.146545288687 388.644011980263 264.179597779713
"4287" 857.2 362.216918799361 276.313386212628 389.486213112002 263.064574413338
"4288" 857.4 368.403171469893 290.402929989741 388.610228986617 263.852893156602
"4289" 857.6 376.214398236731 306.634857284627 382.804052002334 270.141649823743
"4290" 857.8 387.72027964469 322.779026930062 379.002292589911 287.573758064451
"4291" 858 402.021090009008 346.969404917177 385.073723526565 311.226882595854
"4292" 858.2 413.94846058385 371.750671835917 397.605493010243 334.693831716479
"4293" 858.4 423.734684498924 396.084925600888 408.72389896154 361.794522377945
"4294" 858.6 427.688723143813 424.456971163348 418.946207216118 386.271080721043
"4295" 858.8 425.333373284895 449.127475782632 424.771282986739 413.473971545167
"4296" 859 413.553449333466 475.168864861589 426.948081097569 439.853304068372
"4297" 859.2 399.811129505367 492.168049898957 419.023204945118 461.612181710991
"4298" 859.4 403.602485448033 491.00265521988 417.51052150368 463.128606988191
"4299" 859.6 414.249358231996 495.922202576621 417.439889154709 463.664327625435
"4300" 859.8 432.906736227327 508.050978744198 416.244132213792 469.636814787392
"4301" 860 445.875415467312 511.89006359895 419.192818634689 487.420953429475
"4302" 860.2 462.244459275106 514.751196648405 428.95289766848 497.689603258591
"4303" 860.4 485.982126479179 522.359711883355 450.486934513889 510.516235110486
"4304" 860.6 508.634305811995 539.578318318778 475.864810790142 519.701896392393
"4305" 860.8 524.460751644722 561.900301436043 499.96886459691 533.827710322436
"4306" 861 535.300678589466 583.416551480897 517.67682321996 551.640826543788
"4307" 861.2 534.963378724552 605.562431553226 528.802485941086 571.803258582339
"4308" 861.4 532.010941243122 619.190730247245 532.437410946392 583.755258454173
"4309" 861.6 533.69577111871 618.04723941435 532.435633707538 586.094823007892
"4310" 861.8 543.892667743027 616.490536845536 531.140697030262 586.548698675489
"4311" 862 559.23127337442 613.127235018081 532.300504523571 590.113070737488
"4312" 862.2 584.836537792925 612.843097998377 545.049455351424 602.028816688162
"4313" 862.4 610.940762982422 616.8003659766 570.532919294451 609.848224377295
"4314" 862.6 628.29342232704 620.231917276651 592.083680533416 613.317379778228
"4315" 862.8 652.719107243369 628.005810618294 615.126929352911 616.573740163294
"4316" 863 675.73497439682 633.281970607524 640.51700169462 625.497335508377
"4317" 863.2 695.297478626538 627.172839300774 655.707964329697 628.69166235106
"4318" 863.4 721.970045855078 617.199126319287 682.989984588282 627.631413221999
"4319" 863.6 747.665306816245 607.421593796602 711.452276096819 620.188864189798
"4320" 863.8 773.828464963865 594.360847562934 740.076316758214 611.075904333626
"4321" 864 794.281332355704 572.515989603921 765.540245262824 598.457958720726
"4322" 864.2 816.090567973274 554.220608748016 786.28982033664 579.892202197596
"4323" 864.4 829.366528947147 531.273531065012 805.14132428517 560.266405965322
"4324" 864.6 842.033802756496 504.828701846529 822.163170554223 540.172074970242
"4325" 864.8 855.055156807763 480.340893752002 836.325523214157 514.304128869985
"4326" 865 871.773907042073 457.788522318715 848.972751536528 488.73585231579
"4327" 865.2 879.609757216761 434.03662617871 865.880388315997 467.837796686672
"4328" 865.4 881.935770715067 404.979362500315 875.901900162913 442.419673907474
"4329" 865.6 879.130201318227 375.482839120649 881.317075070365 412.61255647514
"4330" 865.8 878.175641096481 345.579685136704 880.614043835917 385.455371753108
"4331" 866 883.789356377456 322.473384473921 878.255771007246 359.578483992042
"4332" 866.2 892.952447691419 299.707424570028 880.620675487849 334.904352135676
"4333" 866.4 906.808025068398 281.126213027363 889.285285095032 312.9730229938
"4334" 866.6 899.538147320433 276.382318990455 891.13390490203 311.088863503839
"4335" 866.8 888.412918966649 259.056254005248 895.491819891623 295.318281740377
"4336" 867 871.117194750853 240.724304369907 890.107591831807 272.941724668674
"4337" 867.2 850.672050218719 221.158862168606 877.024778542956 249.855483492615
"4338" 867.4 829.269717149601 203.681283838522 857.187733886 228.805531475438
"4339" 867.6 808.207184798174 187.957330766795 837.19087785241 211.375643216948
"4340" 867.8 790.940205184901 167.896185856505 817.913463002063 194.999176919015
"4341" 868 777.292162048714 144.248755258071 798.300653707809 177.255225788132
"4342" 868.2 773.156008566418 120.573695569607 784.771251306063 155.09375181727
"4343" 868.4 780.567391570855 100.435555906561 778.563166539131 136.898163850625
"4344" 868.6 781.970231904232 106.397845589008 774.691785474966 134.091999905135
"4345" 868.8 777.761241201526 107.591460308378 775.830427212225 135.097951670164
"4346" 869 758.935913491482 106.668949548728 776.408235311869 132.031220241182
"4347" 869.2 737.228246472298 108.95261642259 772.482094106762 122.109757106069
"4348" 869.4 717.078675697437 116.556572884739 753.142421294704 114.586444901091
"4349" 869.6 696.400978463383 121.663649655251 733.38222900808 115.571250194965
"4350" 869.8 669.744077059905 126.609297123545 707.928816575425 119.334134407161
"4351" 870 641.004605664659 136.98256191052 676.915464510871 126.254730515367
"4352" 870.2 613.278753378402 137.400613930838 650.876487445058 133.767599928634
"4353" 870.4 588.782320294414 132.089521153807 627.727915277073 137.467783694581
"4354" 870.6 567.113474062758 119.763544525384 600.821165194031 133.867908527661
"4355" 870.8 547.038299122119 98.5467423858258 574.59196859285 122.501748755293
"4356" 871 535.693210901383 69.9152240193252 552.883001790053 104.75086580026
"4357" 871.2 530.735299351156 49.6910138396917 541.967659415181 85.0681010177255
"4358" 871.4 533.230040760724 46.2820824616824 540.020108933288 79.5133110224398
"4359" 871.6 536.639874086203 48.4896271584143 540.994546032655 81.454104287591
"4360" 871.8 539.117193810246 47.6831535281264 541.690201180186 81.4597779599596
"4361" 872 546.160586565161 42.6518960941045 541.781940760146 78.2180624588478
"4362" 872.2 558.692372110955 36.9981141511158 543.436756126716 69.5956473872889
"4363" 872.4 571.744374277596 31.5511264277724 548.288997574267 61.1184322776454
"4364" 872.6 581.485842880273 30.0601405116414 553.672097095904 54.5991001836972
"4365" 872.8 594.058358879707 30.6596874511561 562.3026221484 49.2691873284018
"4366" 873 611.099627165907 25.2252671356876 578.455201234832 41.5009598966084
"4367" 873.2 614.779397491011 29.8876407507819 585.75308390485 42.131040562877
"4368" 873.4 614.840060459392 32.3327488859438 586.70007932142 43.5911658055863
"4369" 873.6 619.507293016328 32.2628043259134 590.21556390976 44.4123051778874
"4370" 873.8 628.079257308185 32.6165371066573 594.603080861171 44.4308419153523
"4371" 874 643.987845654894 31.8103505325778 610.931032058023 43.3995055802689
"4372" 874.2 661.578465867627 29.9100095556078 626.357786914551 40.8981439268801
"4373" 874.4 667.434680402028 28.8859904237446 635.1412436954 39.1514593943495
"4374" 874.6 664.371001336433 26.6195702696048 634.896629038612 39.7272122296071
"4375" 874.8 663.02902762207 25.7132226180862 636.329258294122 39.6685149764627
"4376" 875 661.393098627306 24.4296773705608 637.907379991819 39.4859741177505
"4377" 875.2 659.456540326844 24.3289405465403 638.42926944572 40.2816282696721
"4378" 875.4 656.601397554718 23.0401690752704 638.251147853038 40.3706184257514
"4379" 875.6 654.401525325864 23.0218387562521 639.753085107665 40.6499328703816
"4380" 875.8 650.909158798498 22.7170326899312 642.163130720268 41.1223422191401
"4381" 876 650.338489417938 25.0997847138759 647.15027188755 43.0265227460724
"4382" 876.2 644.349317475659 26.6613184342662 651.287421977951 44.5515224319411
"4383" 876.4 632.395818763189 26.6586129958317 653.304913748717 45.7718170583718
"4384" 876.6 617.675598882772 24.4597165964979 649.053401503395 38.4579743377891
"4385" 876.8 601.648092851136 22.1215265025212 638.222536655529 32.8026782593447
"4386" 877 585.992921126398 24.6917095074011 625.642784693029 28.7958131635787
"4387" 877.2 566.959554205653 25.8631652194701 604.858472759852 26.9766943107035
"4388" 877.4 551.185837555366 28.1838344586036 588.137671300666 27.5517869829954
"4389" 877.6 535.037725992524 38.163165194481 572.164448863612 28.9284702707961
"4390" 877.8 513.508983611324 43.2249908782656 551.184151870949 36.0667818004527
"4391" 878 495.479621984023 49.5573057293987 531.675567999845 40.7811591487576
"4392" 878.2 480.167325439668 63.0223847371386 516.488947003645 45.5198507359345
"4393" 878.4 460.081476219473 69.2627422129164 493.866985468268 54.7602498188453
"4394" 878.6 450.629368193292 68.2500274686552 483.547526876845 62.8494248575112
"4395" 878.8 445.565279644655 75.542900652074 480.96822641288 63.8985057036482
"4396" 879 426.766690108639 86.170306441599 462.346860713994 70.7433560760907
"4397" 879.2 411.748534254156 97.3285333842636 443.095628508653 78.5970370560103
"4398" 879.4 396.194867557559 114.928051228413 424.010896842113 90.218650888456
"4399" 879.6 374.959475174416 129.243263219199 405.380311481277 106.083171404675
"4400" 879.8 366.656772942713 149.841201557153 389.90628517166 120.294531432478
"4401" 880 360.30578901494 175.794229879741 375.003318876101 138.146451119572
"4402" 880.2 353.450455138712 197.919615872625 365.802725595895 162.62820297902
"4403" 880.4 349.948673502416 218.78178730364 357.678804788695 183.318215130824
"4404" 880.6 345.12301892963 243.360027335008 352.755337680708 204.170307954989
"4405" 880.8 335.395331879043 266.150133425199 348.17903180885 229.2465980905
"4406" 881 326.338081269445 279.054133089992 343.531812734315 247.883306364661
"4407" 881.2 321.075851676013 279.617190369193 342.670452424965 253.303048956549
"4408" 881.4 322.265277651868 291.849017544989 340.619848966167 257.131187279599
"4409" 881.6 321.730108175904 313.188679732645 332.098988629221 276.373057281199
"4410" 881.8 325.015677890232 334.255846740267 325.210854821186 296.831601072454
"4411" 882 333.693092888073 356.792636040223 324.834284602082 318.098628997406
"4412" 882.2 344.644816532627 378.658045647978 330.803123306073 341.621971620622
"4413" 882.4 345.578584279068 406.525054065778 338.159743810162 368.267256286397
"4414" 882.6 338.260244505469 427.884459713844 343.184065986789 391.445742578012
"4415" 882.8 327.305168208527 444.159755419911 341.107632453394 411.60479882991
"4416" 883 331.236275258491 446.724791050929 341.454745167167 413.214904649359
"4417" 883.2 338.542928937928 463.855373573215 337.966755213004 422.608895101241
"4418" 883.4 349.842351092902 480.580585874386 338.635102271953 444.493138657205
"4419" 883.6 368.110775441983 495.698656812559 344.887706404442 466.431436227337
"4420" 883.8 388.970499790414 508.747570441874 358.068317738419 485.658180898733
"4421" 884 412.820639824278 517.75664661874 379.006029698544 499.824029594919
"4422" 884.2 431.822368405117 532.641819780422 400.033899391917 512.572887288036
"4423" 884.4 437.001342309211 552.000501469664 417.959744358918 520.749841848582
"4424" 884.6 429.514842838648 567.669156051555 428.7896704504 532.390006181893
"4425" 884.8 426.293000024465 569.859404895364 429.674795481229 536.145562019616
"4426" 885 432.953173732502 576.81970672283 429.075012946774 541.725617722019
"4427" 885.2 446.634629211624 587.683870291642 430.280704517712 555.351035045285
"4428" 885.4 464.578053597616 597.700529652511 437.456519507418 570.050363777154
"4429" 885.6 487.36297944923 607.968917347121 453.521097030212 586.231603818793
"4430" 885.8 509.746318139011 618.478993050178 474.405791400265 599.524241139308
"4431" 886 525.604707995081 633.301574328989 495.553333746282 611.567155035312
"4432" 886.2 541.774617742692 632.428581488996 507.286155441262 618.370706632657
"4433" 886.4 563.856749832825 640.628593063918 529.447990144591 624.673325794462
"4434" 886.6 584.879472017886 640.596082453774 547.827505327292 630.327276080747
"4435" 886.8 612.677441091867 646.080311204312 573.300600344085 636.099901350122
"4436" 887 635.317442362742 642.762664460345 597.935562298551 640.195315429081
"4437" 887.2 658.280513678106 640.431858654228 621.102676146804 640.385630518758
"4438" 887.4 684.355826216982 636.082860507919 645.484104090384 638.362976154629
"4439" 887.6 708.606336404694 630.27553144631 671.11130288236 635.401397747237
"4440" 887.8 728.696817626313 621.047963108494 694.009587282113 631.59029709701
"4441" 888 744.719745683094 603.442343338252 713.463863351237 625.845807494303
"4442" 888.2 768.023609698459 590.576434390893 735.532561726626 609.221269239082
"4443" 888.4 783.24604131631 586.94752918982 750.742902656527 598.629569780729
"4444" 888.6 776.267915354621 587.060384973344 747.574587424555 600.675010542896
"4445" 888.8 774.043724588771 596.586037178732 746.580277841339 600.182350609231
"4446" 889 766.703882901484 602.412186913647 743.777493154836 600.074347184026
"4447" 889.2 755.105036866009 610.04526581332 741.292743574982 600.856642830095
"4448" 889.4 741.849018310987 617.681540250456 737.658395808632 600.970265079781
"4449" 889.6 732.696426346578 623.340581749626 737.824336621601 597.907727413783
"4450" 889.8 731.183212814833 625.55333623612 740.565483148988 596.449848666514
"4451" 890 731.999920627711 625.814163558542 740.523781281867 598.056869803597
"4452" 890.2 728.862724906211 630.282044641887 739.221334541145 601.66804260105
"4453" 890.4 727.723466896879 630.868801407311 737.567602022181 605.0968327758
"4454" 890.6 725.689112349288 633.037167160898 736.97037514198 605.848373790737
"4455" 890.8 724.6788408077 633.290437161271 735.497647348058 607.212951817333
"4456" 891 723.39021182767 634.985643420812 733.515188668861 608.111913011139
"4457" 891.2 723.171733227289 634.672695334808 731.786554428974 608.34502819956
"4458" 891.4 726.538901724259 633.237995678073 730.905927917082 610.748730799995
"4459" 891.6 719.531519349395 633.308138321706 729.704897929892 610.892105928747
"4460" 891.8 706.61828563087 630.936387097345 729.691212871263 611.778253179082
"4461" 892 691.21172150308 632.825838891601 723.282862927525 618.405689060127
"4462" 892.2 668.315627523401 636.876986979473 704.527544542255 627.434265216587
"4463" 892.4 646.703849750558 642.150728622078 681.433188629519 630.945513724834
"4464" 892.6 628.045946880207 637.249237165045 665.280957704854 633.556815491461
"4465" 892.8 605.047915548242 642.585435867864 642.637664042448 634.742320714931
"4466" 893 581.996127631428 642.186041180941 619.334449533428 636.568390070575
"4467" 893.2 555.629027810325 640.190307295671 593.153450490475 637.999175096753
"4468" 893.4 531.675300554159 631.329378200491 568.840747830451 638.954779323923
"4469" 893.6 505.428948652373 625.838250456965 541.50402285568 631.739442554599
"4470" 893.8 493.344685977466 615.792097982471 526.778562175806 628.702857911664
"4471" 894 477.672392310974 600.742036460855 510.98625455465 621.796694633236
"4472" 894.2 453.100075397262 590.411164780874 489.49185605583 606.866341218068
"4473" 894.4 436.020663830062 591.735870068748 472.046085777958 597.617997982785
"4474" 894.6 419.623928468413 582.246708013871 453.166359550929 593.890589974233
"4475" 894.8 406.413038481091 573.529778013754 438.579522099134 588.72286909476
"4476" 895 407.33614697919 574.377512746396 437.215910624157 587.857142573508
"4477" 895.2 407.245101539381 576.152547910819 437.614136244789 588.595468872394
"4478" 895.4 405.063552182791 575.814938239282 436.805420705209 587.403108698723
"4479" 895.6 403.802574846804 575.076768284885 432.212720285217 585.264955696611
"4480" 895.8 397.38344513385 572.346812732613 427.210611307762 583.243716576439
"4481" 896 392.610170722983 570.456811703873 422.91646511111 581.484006779137
"4482" 896.2 390.900858739795 567.068169578722 421.225430235612 580.961454854741
"4483" 896.4 387.665068311342 555.423298178119 416.810413730394 579.122250429165
"4484" 896.6 379.148858475779 543.885722342764 404.960519882945 570.97701703353
"4485" 896.8 367.003847316331 531.031566156629 392.446150941684 557.764005036314
"4486" 897 355.339146297451 515.441616783256 381.113864080524 543.738378623821
"4487" 897.2 344.274768749033 499.696382093179 368.653724704054 528.797373444958
"4488" 897.4 339.883390232893 482.101020037113 358.797807858692 513.478267109879
"4489" 897.6 327.42164094558 466.498912517884 349.001699017455 497.467227905262
"4490" 897.8 322.524454430488 455.794197090135 343.509637652361 483.354797357908
"4491" 898 322.493831606071 441.127712877676 338.952451706479 473.636623266245
"4492" 898.2 316.720823077545 416.835712299298 329.683916581758 454.436305315582
"4493" 898.4 309.483031817195 399.032211226451 323.455330232582 432.806711325443
"4494" 898.6 310.9037798391 384.700524577332 320.814842733178 421.686344603371
"4495" 898.8 304.388544288501 359.410352687382 316.021509540318 396.358698846495
"4496" 899 303.202824254851 336.8258886166 313.343778292213 372.188340383164
"4497" 899.2 306.742986085483 316.891886270111 311.903939717988 354.529328470442
"4498" 899.4 308.232153433625 289.606862322386 310.241293428416 328.223244424462
"4499" 899.6 315.206241371816 266.066082341861 310.981184304442 306.268727595842
"4500" 899.8 316.514847146811 240.590702303601 316.017092870248 279.239969215008
"4501" 900 320.187742264633 222.567214689875 319.020900507864 260.139917541185
"4502" 900.2 331.002959101354 198.721778242484 321.681868341046 236.261067421672
"4503" 900.4 346.891065680218 177.269296172523 327.810361808996 212.763425834857
"4504" 900.6 362.324075635681 156.418229288587 342.10961201038 189.417800877613
"4505" 900.8 378.279308470749 135.110852444047 355.869703906492 165.852165371976
"4506" 901 382.608733507304 120.074562175714 367.540867570379 151.865022478829
"4507" 901.2 387.764398355402 124.776300043165 367.884214092938 151.871824330582
"4508" 901.4 399.801627809484 129.467545960983 370.83336484642 147.195398094634
"4509" 901.6 423.861328242993 131.219036875458 382.72084777695 138.360410063754
"4510" 901.8 444.771128846732 127.43820046013 405.565033742358 132.715247051254
"4511" 902 458.604943648519 123.513118992061 424.360443588737 134.612647426129
"4512" 902.2 479.999806486395 115.814384232873 444.641737742865 127.50536916251
"4513" 902.4 506.642841452593 115.448757567881 469.767612424776 120.275743514963
"4514" 902.6 532.685832432282 115.741433381315 495.26566523038 116.410119623429
"4515" 902.8 554.552718556875 108.438715562 519.143287816437 116.470736715422
"4516" 903 570.559917038799 92.4568222121863 541.462041074918 113.824123901129
"4517" 903.2 589.968218458653 81.7370409818735 559.829422081625 101.225631771578
"4518" 903.4 611.459129301948 85.8317567782909 573.672728589769 91.7635304283827
"4519" 903.6 635.538193157527 91.8099763670244 598.762302174242 86.0980917313529
"4520" 903.8 651.172347245363 91.4398282741429 615.027923781768 90.5587657489113
"4521" 904 668.236659883699 82.904964640963 632.379457111139 93.1602351351014
"4522" 904.2 685.633303387747 68.7764640370141 655.663433573973 87.4726405420641
"4523" 904.4 697.105727030692 54.4573171396635 671.798557074327 78.3156222835148
"4524" 904.6 698.269959833162 56.9223671085744 674.01522875815 76.8172024675646
"4525" 904.8 709.100799813282 71.1721471857902 676.501141042098 74.626908315765
"4526" 905 725.17621126077 91.5246414431471 691.912919193143 71.3133222065686
"4527" 905.2 735.462479927456 109.171385404142 710.820301926804 83.0156797617406
"4528" 905.4 748.504903188747 127.785380628013 725.964060618968 97.7887593716967
"4529" 905.6 762.664146779301 148.703851860622 740.566727880078 118.375100849669
"4530" 905.8 782.413172306746 166.350116164087 755.120279027426 140.235178865492
"4531" 906 799.239193445916 190.263357288429 773.942551164857 159.572293854778
"4532" 906.2 816.378249210096 213.164065946826 792.779850058218 183.583604120048
"4533" 906.4 834.361597806179 237.501676484943 810.82750488027 207.832830654554
"4534" 906.6 853.463315340999 255.636528463175 826.477676422262 229.259066288784
"4535" 906.8 876.326685308915 274.590593767795 845.927224312752 251.150153282176
"4536" 907 890.174924279954 297.848947309765 868.392943725685 267.989016533766
"4537" 907.2 885.404787031099 315.259723817494 881.588870030214 279.769801841151
"4538" 907.4 877.455220310311 342.350706183616 882.595195086867 304.721809498889
"4539" 907.6 873.391851054192 376.380209958435 877.895441988865 334.907817629693
"4540" 907.8 862.605882715682 405.921022074543 873.367120534728 369.023029299343
"4541" 908 852.89435505345 437.002698190168 864.770704800962 402.016862113372
"4542" 908.2 847.431473461044 468.968279082497 854.974111397142 430.39482170788
"4543" 908.4 844.767968601293 498.195144469644 848.448053688165 460.370834040584
"4544" 908.6 830.728447762541 518.944681329257 845.588983825578 483.914778085503
"4545" 908.8 808.340592202164 534.303718357874 835.12048602598 507.544062915247
"4546" 909 780.00118381418 548.308780851533 814.766177376584 529.722238471362
"4547" 909.2 752.253721386103 561.839746503139 787.355778415125 544.045611465962
"4548" 909.4 725.447552414737 574.389181559832 759.119726202713 559.022578316772
"4549" 909.6 700.224031018097 585.529271266195 735.110013796009 571.312747392988
"4550" 909.8 672.204720139467 586.270799680822 708.677965557444 581.944016099037
"4551" 910 647.904281818044 578.495556843018 681.918098948725 587.573634322112
"4552" 910.2 626.427242667786 568.619863432882 661.201836928486 582.160997312314
"4553" 910.4 601.898058765868 558.628468460052 636.393867560041 570.904906222792
"4554" 910.6 574.850949542725 549.664617581949 610.669823943962 560.221012784189
"4555" 910.8 546.868399820343 540.544434438977 581.7277478778 553.391785494866
"4556" 911 524.182076162079 523.324531095805 555.613629601269 543.561498032955
"4557" 911.2 501.232284176962 508.235400787697 531.906747882358 529.11738403391
"4558" 911.4 473.186198480077 500.591722748101 508.132887419639 512.349982567674
"4559" 911.6 443.406637008929 494.831892590544 481.984929474706 500.315329965266
"4560" 911.8 415.802467966333 488.080595727005 452.755614919216 494.879200580141
"4561" 912 414.006007826367 492.189273919891 447.652171750448 493.166125047868
"4562" 912.2 417.908643340368 486.741546165263 449.421747754633 493.765635211801
"4563" 912.4 424.490806392284 471.370006462154 449.172086682995 492.587083099553
"4564" 912.6 426.439001612626 448.848668938605 436.448875851423 482.883449621777
"4565" 912.8 430.019253458183 419.368571916951 427.346448796001 459.576293668906
"4566" 913 431.759867508054 400.47262105741 429.485888087293 437.589726318177
"4567" 913.2 440.319928612381 376.82059491322 431.433364188416 411.869253408729
"4568" 913.4 453.012927541067 350.59725801004 438.027031006883 385.229804564644
"4569" 913.6 469.612404687561 323.449231730786 449.559968021851 357.503140676603
"4570" 913.8 482.669351626293 296.442124579138 465.046751324696 329.323430605195
"4571" 914 496.147141771238 267.84672689177 480.121319851986 302.782549673184
"4572" 914.2 512.337092181856 238.053159284417 494.58090588142 274.440535162202
"4573" 914.4 525.844963488304 210.599336831526 509.705196474724 245.357227872591
"4574" 914.6 540.084883902863 182.137330283657 523.264580648809 218.229072728421
"4575" 914.8 551.903329606087 153.267650725011 538.355376161555 190.411538675096
"4576" 915 555.561333669713 125.110414321591 550.834000681378 162.45360519666
"4577" 915.2 547.133734928536 98.4321928077398 555.590352876335 136.83817673748
"4578" 915.4 534.360167369617 79.3338530041833 551.787204075085 110.537478105696
"4579" 915.6 539.278533868518 72.9489964901106 550.154673848754 101.535126236441
"4580" 915.8 558.33281599177 69.0477887975228 549.192524617697 98.22829995371
"4581" 916 584.009157081478 72.8647043503949 552.632852368751 84.1561590010678
"4582" 916.2 612.727074121304 77.3895980343292 568.455337252347 79.0316804393473
"4583" 916.4 630.422249551395 84.0495355305042 594.310035424521 82.9392779345318
"4584" 916.6 653.218553912267 99.9971804821311 617.566031163682 83.6124368544944
"4585" 916.8 676.04925651281 118.582378188897 645.616284896865 94.5329294598599
"4586" 917 700.32999395998 138.508496281444 670.005566938662 114.970786239038
"4587" 917.2 726.125571720737 158.669102047416 696.585981610881 134.68706401589
"4588" 917.4 754.005293107169 176.728825223544 722.03981414188 157.089206313447
"4589" 917.6 784.119751795683 190.913679602362 749.913903541105 175.695699344582
"4590" 917.8 806.826296659824 209.362606505294 776.65375619233 189.474865422725
"4591" 918 816.539609413144 236.290818483174 797.769912000819 204.313261251102
"4592" 918.2 826.847031877591 265.994972816608 812.581126019851 230.245499504661
"4593" 918.4 835.663766109723 295.997776662519 823.197323368162 260.286193146023
"4594" 918.6 843.539869420379 327.448919807275 833.794772662296 289.837470418914
"4595" 918.8 854.201385241626 350.961748534749 840.673084698551 316.75780932154
"4596" 919 863.851867573147 378.261804305292 850.58135497697 344.024156721685
"4597" 919.2 859.14390819384 403.633871459536 858.793178285702 366.553962557126
"4598" 919.4 847.300460846775 433.801444915198 860.003639377476 394.707296616774
"4599" 919.6 831.994774520496 458.086073061256 850.082817643842 425.444745847844
"4600" 919.8 817.9977052475 486.975625119291 834.955155104265 452.335017755875
"4601" 920 802.891891513407 511.781945118134 822.204700378422 479.53625641293
"4602" 920.2 780.368222441938 532.006156895469 808.636027020034 504.660458232087
"4603" 920.4 757.053273967492 547.931596388919 787.735694544764 524.66943079345
"4604" 920.6 731.366490984721 553.994227564039 764.988490870262 541.620457559184
"4605" 920.8 702.247159345952 563.107817189512 739.18772692839 552.81240407057
"4606" 921 674.758902537283 574.975415575403 708.87143755596 561.823410247358
"4607" 921.2 649.907351720392 591.787227946388 682.842882215749 571.305919051014
"4608" 921.4 627.775392844246 597.597022015456 659.325743052086 585.085134901307
"4609" 921.6 618.358217199988 588.362991887907 651.077640089193 589.613898755193
"4610" 921.8 610.10955666878 575.182691872951 640.502543336796 591.175079028743
"4611" 922 599.580840690995 554.949560745353 622.276913063471 582.343116877069
"4612" 922.2 586.793352917656 529.58502636101 604.790494040496 562.322574184576
"4613" 922.4 575.87236243107 503.776996826402 592.395199104304 537.70413900075
"4614" 922.6 561.118807921235 478.592978672457 579.339496823372 512.641176013174
"4615" 922.8 545.283998148995 454.370097210943 565.853094537986 486.904424363241
"4616" 923 534.004297398406 429.411019883221 550.343594636091 462.639920902298
"4617" 923.2 522.861235205053 399.628633119722 538.778080319692 437.113323807222
"4618" 923.4 514.468022725547 372.402049263066 527.63570503548 407.012001011674
"4619" 923.6 508.667849459654 343.581056594476 517.311167725676 381.309124131531
"4620" 923.8 503.989046679639 314.83972269922 511.108860803435 352.138740995739
"4621" 924 498.03642858641 283.275567301341 506.130187165734 321.790541966304
"4622" 924.2 496.406774942108 251.965620579141 501.200897208342 290.015993389993
"4623" 924.4 489.054395661208 223.111955998109 497.229844415641 260.46922029588
"4624" 924.6 476.213864037632 209.763804614667 494.277427159955 240.61627453868
"4625" 924.8 472.200991350674 201.248775052623 490.276972910295 232.476907101427
"4626" 925 475.568594915701 187.512626088487 482.874780692149 222.108078886833
"4627" 925.2 486.267358234508 177.618856404327 477.761581043184 211.616665603684
"4628" 925.4 503.121981816515 169.062721824158 482.38812307047 199.946655489549
"4629" 925.6 519.253830502207 164.142009876694 491.540250277372 189.003603013958
"4630" 925.8 541.391733738213 152.606365977371 508.073918295651 175.126520659506
"4631" 926 554.005871284789 138.972520241499 526.894399263937 161.931526430017
"4632" 926.2 556.048107837704 121.70493538085 537.888460206964 153.300397949136
"4633" 926.4 557.582680676869 99.4035172756464 550.420161190861 134.950698811933
"4634" 926.6 550.513120188215 87.2273825312687 553.484796561733 122.251199495394
"4635" 926.8 552.015865713932 84.2715267292371 554.438158865534 118.891725888354
"4636" 927 564.084804706377 78.9413069667285 554.610275561785 113.139045460131
"4637" 927.2 579.267739325585 80.4225805826031 556.292012523842 105.194466672001
"4638" 927.4 589.453325920532 87.6109539194658 559.472722073574 100.024527091952
"4639" 927.6 594.14947109531 96.718490397551 562.364704347745 98.6309431958386
"4640" 927.8 600.136409847973 110.195420259002 568.604115079081 96.747793249975
"4641" 928 617.029878624536 126.591503034261 584.490584040595 103.877614705357
"4642" 928.2 633.667774664619 140.580969810021 604.827019313877 115.921955652789
"4643" 928.4 654.482669037246 155.736122248502 624.742367600451 132.600173056566
"4644" 928.6 672.275259313251 175.914986561352 643.753354300888 147.982339477761
"4645" 928.8 692.642066732374 192.606467009959 665.235966534081 168.615127793281
"4646" 929 715.640454695335 211.206721008718 683.737227498347 187.270530231329
"4647" 929.2 739.909160167231 228.852156537276 708.774106477483 205.938276941904
"4648" 929.4 758.881407779349 248.823313686657 731.11582946771 223.706990739674
"4649" 929.6 772.915145063994 275.935155781099 752.240584369698 243.661163511546
"4650" 929.8 781.341710779175 300.473310761658 767.994734323852 266.056663372847
"4651" 930 789.887600625582 329.848191666733 776.997460392494 292.902432788713
"4652" 930.2 795.353835065475 359.285821307784 786.645447240593 323.021699786448
"4653" 930.4 793.091242029367 387.212537143364 794.04805849605 349.51396176057
"4654" 930.6 784.615642501464 412.377079021565 792.834779616797 375.633879872061
"4655" 930.8 780.392167651165 441.204233233851 786.524021167002 402.631507877816
"4656" 931 770.404697024385 469.889219570308 780.237953831833 431.105835604646
"4657" 931.2 757.818776497728 496.280029197061 772.698113688434 461.734126367321
"4658" 931.4 743.529405283821 518.220274342803 762.766408588908 486.56714715896
"4659" 931.6 730.188290010415 520.138286802463 755.778171489897 498.369369288003
"4660" 931.8 733.548771799631 523.676234271723 753.338857487767 500.213446528176
"4661" 932 744.830441628552 538.822626955863 750.300406999837 504.564345205246
"4662" 932.2 758.263064215555 546.764632125827 744.288139475461 516.942963245691
"4663" 932.4 779.623842975772 552.116194185846 749.819197387222 530.048198526225
"4664" 932.6 782.6974708199 544.49393830684 752.181499240159 537.680026234137
"4665" 932.8 787.06219333703 533.451172832815 753.102153727973 537.022992079364
"4666" 933 802.915614726351 517.911519429717 767.969165519715 535.901013212096
"4667" 933.2 823.540283148623 508.208276219908 788.866039874121 525.343394819591
"4668" 933.4 838.572070497355 498.416433415815 807.565949234489 515.398720437565
"4669" 933.6 836.590432203073 487.381865450324 813.350207636178 511.782366760709
"4670" 933.8 830.751827978075 466.013034856669 822.250706450871 502.140709302692
"4671" 934 826.456966744858 440.476945902141 827.549584660484 479.164318144078
"4672" 934.2 818.990963494156 412.96184838535 826.31114393988 453.117749252113
"4673" 934.4 816.240405566419 388.73726458619 821.805003060768 425.943699307181
"4674" 934.6 815.531925080017 361.322141242445 816.412883728885 400.381757684758
"4675" 934.8 814.009725335306 330.22577046524 817.180773186761 370.513612139428
"4676" 935 820.263309388083 302.25418824994 815.18396605551 340.996610519147
"4677" 935.2 826.524328832467 273.392603610463 817.860245288662 312.58904373957
"4678" 935.4 826.929511981599 246.764317614473 825.241563762902 284.163991833983
"4679" 935.6 827.302589877736 218.388234744534 825.889750924094 256.903804261467
"4680" 935.8 826.479868541752 190.56550762677 826.937116973312 228.740541827901
"4681" 936 815.152771296279 169.458198448745 826.801747656253 205.473149620229
"4682" 936.2 794.317740070236 155.162380029878 821.124362057918 180.618904460136
"4683" 936.4 768.352182791314 145.562457267833 803.499500695588 162.878208119273
"4684" 936.6 740.184249225946 135.138268581547 778.982892080853 151.870670834782
"4685" 936.8 714.34870467701 124.805063306431 750.70548400996 139.131550018299
"4686" 937 690.344648603104 111.510714223295 723.880580593435 128.65485951213
"4687" 937.2 667.68046084487 94.4236614761176 699.09566876399 116.04333315151
"4688" 937.4 644.408565871444 75.3475015853501 675.47004703969 100.76294085517
"4689" 937.6 623.90434031305 56.0588112259186 653.931508623008 81.687584125075
"4690" 937.8 603.550825710146 52.7258043583662 635.635513638749 67.5884870286496
"4691" 938 584.654415855908 60.2230733981134 619.755526954177 59.2109440843252
"4692" 938.2 555.31871751578 65.6733829083 597.439799556649 60.1143856697408
"4693" 938.4 534.980046269089 61.9982720669395 571.682854927904 64.1748080876304
"4694" 938.6 507.127755216848 57.9274897896544 544.54640747462 63.9951352542621
"4695" 938.8 483.502376188794 63.2981459024047 519.278709685275 61.4607623187624
"4696" 939 461.688955149033 75.8936937102556 496.501049673092 62.6488263779677
"4697" 939.2 446.112491015472 85.9642655956827 477.518772496011 69.2471773431704
"4698" 939.4 431.054961241997 101.302922456152 463.26029872107 78.6412099571539
"4699" 939.6 410.563848468822 119.23357606609 442.857655492063 93.1471431572022
"4700" 939.8 389.834865317625 132.177250261891 422.036275344896 110.140828208975
"4701" 940 366.020274583199 150.682626100543 399.390973586789 128.194607580736
"4702" 940.2 360.982787086613 153.412838030167 388.879033325881 134.878059736827
"4703" 940.4 363.923245457902 148.054109178474 389.777290799938 134.768889320101
"4704" 940.6 368.834509371757 138.301350752861 391.215552440665 134.157710533372
"4705" 940.8 378.347532946977 127.589024794856 393.824062422392 132.157279943277
"4706" 941 386.752572665143 119.097443176966 398.035081332321 131.933327075172
"4707" 941.2 391.730829890058 113.331944368432 400.66039834782 129.402646013705
"4708" 941.4 395.125683478738 106.932450010834 401.051472559187 132.175207562773
"4709" 941.6 395.472555631788 106.664418113577 401.825914593631 133.43190964907
"4710" 941.8 396.380168414022 106.040258548344 401.594101315867 134.748457115218
"4711" 942 396.949262613343 106.596050949278 401.967394460839 136.306456364669
"4712" 942.2 396.30934690955 107.222196977316 401.157604250722 136.41074234056
"4713" 942.4 396.55331039004 107.784646468046 401.350136396267 136.367518518238
"4714" 942.6 396.289385758758 107.334591985603 401.552221841506 136.874766229316
"4715" 942.8 395.275210404666 107.713659688418 400.996729441989 136.813289683404
"4716" 943 395.402062713895 106.707114955039 401.985337864439 134.17063248431
"4717" 943.2 395.794707879875 106.485458743723 404.142883813842 133.811098530326
"4718" 943.4 395.642303172389 106.419388551745 404.104370567484 132.832889575419
"4719" 943.6 394.938127479514 106.323896532229 403.930935231346 132.614344131674
"4720" 943.8 395.747529799599 105.392747431531 404.012923760376 133.058338569884
"4721" 944 396.054699803444 104.631418461088 403.477477310177 132.524767830233
"4722" 944.2 396.242258947848 105.240519510459 402.892194821311 131.607265681615
"4723" 944.4 396.340130362103 105.497736195161 404.07044240562 132.181815266231
"4724" 944.6 396.510197613052 105.226800899664 403.880097934249 131.01215226504
"4725" 944.8 396.733292695817 104.63113908626 403.768056206557 130.261062737902
"4726" 945 397.308558313249 104.508766243928 404.84881769392 129.324849867645
"4727" 945.2 396.936037310765 104.407150051264 406.275039584333 127.821826348257
"4728" 945.4 396.000787481547 105.746742126921 407.112573517011 128.206517196962
"4729" 945.6 393.852889581751 107.023731878945 407.372660019912 126.84063842601
"4730" 945.8 393.199935145229 107.978861704355 407.718050638321 127.307350458373
"4731" 946 386.467349413528 105.889937094771 405.31526693242 123.90565706474
"4732" 946.2 386.861784811587 106.785699837255 407.955035331199 125.557693736594
"4733" 946.4 386.198288145619 107.465843364739 408.228526295149 124.859559235152
"4734" 946.6 385.930431451815 108.113915823982 408.742971109255 124.666496116993
"4735" 946.8 384.560681050398 109.038542849364 408.912359592878 123.6295693725
"4736" 947 383.859314400708 110.698921337248 409.284263110307 123.210599475469
"4737" 947.2 382.567689253543 112.267278420971 409.810890968347 121.955032786048
"4738" 947.4 385.407170850957 112.044103686021 410.366644346349 119.841570470629
"4739" 947.6 379.525607974814 117.429764192976 410.852724333495 118.208657981473
"4740" 947.8 378.536417937177 117.899961633981 410.261835972128 115.862655652615
"4741" 948 375.73999986311 119.908210776626 408.760389412924 115.71504276419
"4742" 948.2 370.501144142039 125.706559672826 404.4268908868 114.995717793964
"4743" 948.4 366.974712277701 129.351225551846 399.477223881334 114.526389753186
"4744" 948.6 359.759347390428 138.250637168188 391.082250343252 116.521274900413
"4745" 948.8 355.120264540009 146.185081805163 384.012605567861 121.059578819907
"4746" 949 351.256319979911 158.065963219202 375.617561919502 129.104406587098
"4747" 949.2 341.429199996808 171.191407435773 365.585307647143 139.924857198473
"4748" 949.4 332.759670665333 184.223659234194 356.309566699755 153.434914917896
"4749" 949.6 327.601323687517 196.83005475533 348.245962886489 165.190714666817
"4750" 949.8 319.89684393326 214.569965110539 340.099743368926 181.289496973282
"4751" 950 317.399719321183 227.245225982612 333.889803907118 193.754881989264
"4752" 950.2 316.16777067588 240.71544115308 328.764011067417 203.876047535452
"4753" 950.4 312.537973138089 256.809453876856 323.187388626341 217.545833739552
"4754" 950.6 312.171915746869 267.567509347153 321.533912080073 232.155735143902
"4755" 950.8 310.230252227567 279.932892468295 319.524261797688 244.456969684339
"4756" 951 307.324164261176 295.05455153787 316.421588475373 259.441640428263
"4757" 951.2 305.430725803321 310.41774682618 313.63957036855 274.08516775492
"4758" 951.4 305.865246223928 323.275747765875 310.815314296566 287.28896723478
"4759" 951.6 303.335690060479 334.479845336524 310.599318279964 298.954961342054
"4760" 951.8 305.889129411217 352.435976347534 308.200154147126 314.087270916039
"4761" 952 304.241580884896 372.743037543208 308.938561410642 334.627851986499
"4762" 952.2 307.590622290862 386.194117879599 307.813064868922 350.519725182122
"4763" 952.4 308.693220721932 395.19833168987 307.895149056077 359.545984475808
"4764" 952.6 312.470766391195 412.928928116103 308.30791903541 374.99196346462
"4765" 952.8 317.158502555632 433.511875120325 311.704076494272 396.544656623683
"4766" 953 326.61152023044 442.977977151911 314.555936079624 409.212862766321
"4767" 953.2 331.83940971891 465.4228146582 320.288775466088 425.535404528561
"4768" 953.4 338.420504957298 483.830911657406 326.72654021628 448.533029691294
"4769" 953.6 351.609380250471 506.102805669996 335.069254001591 469.41435342078
"4770" 953.8 365.075936211494 525.981191396914 346.89993493082 492.867046281996
"4771" 954 383.069995374848 540.557242260297 356.530545562778 510.489767861596
"4772" 954.2 394.185242158427 560.388255442236 373.221405158881 530.718241607382
"4773" 954.4 407.007530405895 571.113191960167 383.473759715686 543.102097093227
"4774" 954.6 418.405603943655 581.093780366348 393.352337450249 554.401690703532
"4775" 954.8 423.23557958134 577.301330523054 394.787546743496 558.172647586715
"4776" 955 435.371124450802 573.442413967578 401.042100588612 563.129697257095
"4777" 955.2 444.374496134749 574.130787068917 406.012499287081 564.439844747383
"4778" 955.4 462.677666488901 575.704159895912 425.180981049119 570.564812213197
"4779" 955.6 484.630148431902 585.446831119136 447.205861014796 573.852806763906
"4780" 955.8 499.773375914649 598.943522245775 468.008186207519 580.506190872582
"4781" 956 507.011225849132 611.518307981163 482.319254948958 586.735047941032
"4782" 956.2 506.122380996504 617.627700816872 486.90778033348 590.925212885752
"4783" 956.4 502.020334858124 620.219853897698 487.215403756518 591.981958341134
"4784" 956.6 501.702812966615 613.016974017052 484.33129094524 589.098184283865
"4785" 956.8 513.211456139295 612.870864387467 487.952826344763 592.910492543248
"4786" 957 528.808957336657 609.786102752527 492.304228670379 596.203013861004
"4787" 957.2 547.888360010885 614.202992002149 508.759388351661 603.094303747233
"4788" 957.4 564.459804630097 626.991723543399 530.913380126805 611.823327340808
"4789" 957.6 583.552022607966 633.294110183354 547.828570493275 619.761838309978
"4790" 957.8 604.319013784352 631.601576104515 567.313061124274 625.533196862706
"4791" 958 627.849505051583 630.89487266997 589.908345682831 630.459769935847
"4792" 958.2 649.528849537726 640.035527972855 613.918141570685 632.416969164031
"4793" 958.4 663.2958656392 628.600992603086 626.064231699133 634.062613048077
"4794" 958.6 687.35599640953 618.725110196274 648.370758827051 630.078991404877
"4795" 958.8 712.682696443042 605.001995436488 673.966927994999 621.654993170008
"4796" 959 735.499227012553 590.143387887649 700.72903814892 611.150702692308
"4797" 959.2 752.339203972367 571.424899338163 726.043533265441 596.728132369861
"4798" 959.4 773.869035989764 552.697690974875 746.293976014129 578.476946787329
"4799" 959.6 789.455016952513 534.540105821068 764.171651289887 560.589484377205
"4800" 959.8 802.830190344046 512.530356030187 782.397272045297 543.745689016497
"4801" 960 812.77048763082 491.513552482856 795.187394341057 523.267700024482
"4802" 960.2 825.396990598833 469.60057408981 806.822093583281 502.30499338072
"4803" 960.4 839.860787401342 451.716392986837 817.611789017883 482.426669267459
"4804" 960.6 856.53467753457 433.553475709373 832.225790444613 462.686937206137
"4805" 960.8 876.621282107931 426.709240792385 846.764900150545 444.046883114031
"4806" 961 875.502279248085 422.217521800726 848.136039762652 443.095036582189
"4807" 961.2 875.65189454328 402.00094236541 859.067334006488 435.111393276
"4808" 961.4 875.581086670255 379.805081251919 871.096934217742 416.688949820446
"4809" 961.6 883.417522144963 356.917448184322 874.031112788376 394.02017642497
"4810" 961.8 899.681057761365 334.63726452071 878.917992571217 370.00585398991
"4811" 962 910.308352151045 324.988218642327 889.232411241737 351.718081785279
"4812" 962.2 911.679062153197 330.574853652158 889.18995007158 351.21598608727
"4813" 962.4 909.400420251553 342.884115739719 887.577129077288 352.472383975285
"4814" 962.6 907.319828829214 358.44447262203 886.248664172366 354.480149304374
"4815" 962.8 912.841759639794 379.848772008214 887.319563631297 354.955658035139
"4816" 963 911.484038028944 396.13755779669 893.840389838894 364.258881158815
"4817" 963.2 908.198638008189 414.127381709895 902.906200221373 378.954485612989
"4818" 963.4 897.6365608302 426.82421157467 904.55126741463 389.770888965225
"4819" 963.6 889.562941678995 447.96470424103 898.847864101784 407.843844897455
"4820" 963.8 885.451049954315 466.568047427615 893.212139083318 429.169392573183
"4821" 964 879.358871682697 485.833211589154 887.513231058085 449.464886576152
"4822" 964.2 873.767694092934 502.630376037838 882.286411603104 468.178542605514
"4823" 964.4 858.922229855226 517.715467498031 877.290969060773 485.266796438018
"4824" 964.6 845.906969725285 538.939747368886 865.375405525543 506.832185155683
"4825" 964.8 826.092657542125 555.078900784903 851.996055765428 526.625913660406
"4826" 965 804.831445015276 574.307423032308 833.464633877992 546.1716452326
"4827" 965.2 786.429330017012 592.206492363945 811.93299738256 565.297099566228
"4828" 965.4 769.35996986877 609.414107047849 794.696577783433 582.342320393689
"4829" 965.6 750.995984784792 615.482252933298 780.910878696558 595.505073654086
"4830" 965.8 726.967667330745 616.7755805999 765.679392974286 604.919771059793
"4831" 966 702.380067803665 628.562974156705 737.855968560567 611.092894506477
"4832" 966.2 689.18196111947 633.28975969123 721.131207225621 617.024279300208
"4833" 966.4 674.076668206197 636.489872156207 706.108212483158 623.36043736753
"4834" 966.6 652.951850208343 632.789587092127 690.782303603829 628.388533574022
"4835" 966.8 624.654440867256 633.840944701076 665.168486487102 631.573970807911
"4836" 967 596.903998214484 634.313845811666 636.133524994175 634.487144328883
"4837" 967.2 571.38126860799 625.167928162153 607.392445191732 632.38441381689
"4838" 967.4 548.81776879071 608.818941563231 582.70230184558 628.364218534608
"4839" 967.6 535.43624917863 599.960103108747 563.90312546537 619.930371774294
"4840" 967.8 525.059055941055 593.078606001969 553.289082567966 612.368119261477
"4841" 968 515.343629597426 590.632098048226 546.440377797534 607.079679850806
"4842" 968.2 501.87103368644 583.081526695025 534.181694999062 599.979895978438
"4843" 968.4 491.330670930839 563.942330308653 517.27122980686 591.380103947796
"4844" 968.6 479.83493321658 545.336848784752 502.94504816801 574.802577525695
"4845" 968.8 470.608161333454 524.676165535255 490.151550767686 556.544148053127
"4846" 969 464.443967012659 507.180421583446 477.771459477107 541.094496939355
"4847" 969.2 457.211941847991 492.263908488602 469.777585887885 526.562296369893
"4848" 969.4 454.017800886538 472.682156249093 462.926928165513 508.737099741319
"4849" 969.6 454.247522530319 449.047136800039 457.044180657621 489.473540358883
"4850" 969.8 446.32069224828 432.418026202364 456.52413581125 467.700971639966
"4851" 970 437.070885184228 410.394518531507 452.457736112567 447.122687952591
"4852" 970.2 440.513454848675 389.289278700506 442.124397906887 425.125274990001
"4853" 970.4 443.450685916753 363.473474373381 438.335258063679 403.757087484101
"4854" 970.6 442.421560034883 343.158458714612 442.557512333352 379.597854396954
"4855" 970.8 436.27955015479 317.206428030485 443.343038550922 354.91454957258
"4856" 971 435.8614652496 290.44839417249 438.625718172571 328.587173107357
"4857" 971.2 428.242339986653 261.387937064637 437.028575127356 299.811475207353
"4858" 971.4 418.275029441105 234.29671039028 431.881104500972 271.358675579852
"4859" 971.6 409.642139088487 203.928148392169 421.664422715775 243.908503623203
"4860" 971.8 401.124257799823 176.867812029403 412.151776289669 213.111036384279
"4861" 972 406.731749212402 153.309279021484 403.864851927255 189.86155268618
"4862" 972.2 421.227068240866 150.822516656763 400.993749309418 179.066345714455
"4863" 972.4 434.564390992748 142.07570221165 405.652894032245 169.19805049988
"4864" 972.6 460.230680949476 129.43757574751 425.843541924893 152.092466473639
"4865" 972.8 483.390659919367 118.905053126899 449.66068061152 135.586135434357
"4866" 973 514.773550001116 109.335521694076 476.440174802695 123.625318305772
"4867" 973.2 543.660067128782 103.749692686791 506.182862698335 112.841585678074
"4868" 973.4 575.20138653401 107.106893860504 535.760890762282 105.714547026286
"4869" 973.6 604.241366069494 111.052923121099 566.259781598461 107.164469501391
"4870" 973.8 635.684714167342 118.287019354506 597.132019043234 109.879790268988
"4871" 974 665.202753280375 121.891415119284 625.339243868137 116.209175946026
"4872" 974.2 696.057055490456 127.92063362345 656.093563206477 121.035010420156
"4873" 974.4 722.111980944931 143.740338889848 687.046299598505 126.073460844891
"4874" 974.6 751.545693647049 160.119981084359 715.622750257456 139.835694288741
"4875" 974.8 783.324361930855 168.461964986872 745.266998488335 157.114736209509
"4876" 975 814.551759461806 179.715925130693 777.521669679527 167.779228721218
"4877" 975.2 833.189346773753 202.657564506499 806.11237733257 176.526750937077
"4878" 975.4 841.495755886523 230.182943297823 824.353611868513 193.915201369698
"4879" 975.6 853.361971988929 256.583681856291 836.813602892349 222.284630007082
"4880" 975.8 851.378345738806 281.762975195509 847.435477666976 245.10426534014
"4881" 976 843.281542232314 311.293230720464 850.825440518762 270.604685919638
"4882" 976.2 834.641739045296 342.885285844953 846.012349019197 301.859943128518
"4883" 976.4 829.129538536031 367.492040729725 837.128517820794 330.049321476179
"4884" 976.6 821.52030380057 397.179727894855 830.310931634752 359.63298292378
"4885" 976.8 810.6590475318 428.916009102629 823.194976911104 391.6482117096
"4886" 977 798.886623725937 458.827717996388 812.554582685859 421.561866781208
"4887" 977.2 786.626057416753 489.065284099022 800.10707427169 453.060060608909
"4888" 977.4 770.885155575324 519.175616412991 790.286793172994 482.725454887446
"4889" 977.6 755.284709805867 547.078637450787 772.98518895916 513.346006917366
"4890" 977.8 738.09677258835 573.794969704148 757.76108255077 540.456432360135
"4891" 978 717.983889671487 596.355449150599 744.418520900009 565.048919045626
"4892" 978.2 700.755618964232 612.062170173076 726.820994055842 585.749788531774
"4893" 978.4 686.82291471019 613.671103884207 715.568329826809 596.870798601407
"4894" 978.6 690.118207931414 621.336735834703 713.478282052433 597.304234907193
"4895" 978.8 694.312021472603 627.195319944985 708.541522580543 600.316939306876
"4896" 979 693.875571357525 623.794233151183 707.033145108497 599.702841645896
"4897" 979.2 686.445172400737 619.382757137259 707.903373784067 598.333925809122
"4898" 979.4 673.696467501584 611.900685407159 706.632158252188 598.489409133559
"4899" 979.6 657.126001690483 605.829807453928 695.464856831644 604.11321494515
"4900" 979.8 644.309646544106 595.696772776122 677.997100393996 606.7876664134
"4901" 980 619.764430396667 585.334179498714 656.137267601837 599.477996139963
"4902" 980.2 596.481612938443 574.562885244931 631.789930880494 587.767755823032
"4903" 980.4 571.863482795388 559.365555538852 606.818951268292 578.243698297519
"4904" 980.6 547.189584830268 546.434847172618 580.647169569563 565.367214083045
"4905" 980.8 520.529936509929 529.99133140981 554.989531555892 551.1741417667
"4906" 981 498.094366751787 519.63457817629 530.886203247847 534.854554660176
"4907" 981.2 471.82954542936 506.386791545102 507.830997718982 521.635880872479
"4908" 981.4 448.019987259015 492.574373613745 480.986872147875 510.790502131311
"4909" 981.6 419.720548894411 482.483342617241 454.953078908702 496.418050394167
"4910" 981.8 401.570262686089 486.123390472189 434.93677844045 487.192954115624
"4911" 982 405.636034708204 481.626373995672 435.865609574002 485.428893435759
"4912" 982.2 406.201308245086 464.359372662807 431.710453739358 482.364849545603
"4913" 982.4 409.402866303415 442.94132767168 420.444404954882 477.27977572172
"4914" 982.6 410.84763626421 419.052391700328 411.763996182088 456.914416753506
"4915" 982.8 416.561938617935 389.654128235359 410.569053609784 429.500713785874
"4916" 983 419.74178965493 359.228845194659 414.921207534043 399.136132447833
"4917" 983.2 425.527911538559 328.368668576691 419.460567364839 366.742709788951
"4918" 983.4 428.180075956719 295.370282039681 424.122138297803 337.163475586867
"4919" 983.6 428.977507965139 262.565548958146 429.191100486673 303.304276476475
"4920" 983.8 429.86654422762 231.628784738447 428.281889749478 270.442750575427
"4921" 984 427.063244069422 198.407889710685 429.759597910168 237.827946758174
"4922" 984.2 417.268488682127 169.208062624229 429.182139630384 206.821939070957
"4923" 984.4 404.345650122937 142.437985814539 419.505595794714 176.044588929296
"4924" 984.6 413.686642113451 127.362277270619 414.564000029977 161.729154026902
"4925" 984.8 426.963452853916 132.272929049251 413.796890388356 159.108535354934
"4926" 985 443.960781818346 137.941522921248 413.897362401809 155.086501903425
"4927" 985.2 467.114204290071 141.928454534087 428.509006592944 145.126129552531
"4928" 985.4 489.294125880774 150.017182092359 453.180640606843 143.39516329282
"4929" 985.6 514.094327533775 159.314699757988 476.788865505194 148.556465967316
"4930" 985.8 542.726949976997 169.659056874668 504.494341703645 156.494569344418
"4931" 986 575.674651271849 179.605502209969 536.085870558001 166.424772272735
"4932" 986.2 607.320954643522 186.095990885464 569.559969133373 178.026857765928
"4933" 986.4 640.338851221424 198.18991463489 600.791307195148 186.711343583433
"4934" 986.6 673.32651826764 210.028894801049 634.395031849313 197.986030192853
"4935" 986.8 700.182822953206 225.068084297581 666.271248653453 208.741067707084
"4936" 987 730.628508683842 237.536552880222 696.041137761148 222.99607721877
"4937" 987.2 766.845593023402 241.182067879725 726.182304458201 237.158452343366
"4938" 987.4 791.496579195576 249.714185979524 757.664472345952 243.155404257375
"4939" 987.6 790.374114470671 265.836010000589 769.840832011748 242.153495825006
"4940" 987.8 794.104084340126 267.182458295587 771.482137509856 242.91159485392
"4941" 988 810.982868521181 260.239678255337 776.965834277601 247.447712086609
"4942" 988.2 814.172470789939 249.097021815489 782.396873467303 253.170787838096
"4943" 988.4 812.11803836606 244.771083852228 781.934040545022 253.712381585603
"4944" 988.6 814.071733720673 231.572987254053 787.960790978898 253.856699413972
"4945" 988.8 814.537742298244 224.652102006587 793.886309158382 249.75235406431
"4946" 989 822.951084831615 232.174490693978 795.868107300654 248.374077938767
"4947" 989.2 840.289605371132 242.700898439399 800.720749641652 244.580257581387
"4948" 989.4 838.621381121009 259.229633849515 810.616139372178 241.386229020117
"4949" 989.6 836.608651860307 280.761283030175 821.34475804694 248.844245101144
"4950" 989.8 832.742839688518 308.13159351183 829.978363527551 267.940274235237
"4951" 990 831.046389525164 333.29417949365 833.182679990446 294.68634418543
"4952" 990.2 827.405871335367 363.751158444112 830.584285378849 322.09888884262
"4953" 990.4 827.938099983668 390.734819302761 826.562653615587 353.639236007422
"4954" 990.6 822.827444843488 422.295687354528 827.744580776468 383.067132137195
"4955" 990.8 820.888591429764 453.609925716402 823.75073857919 413.295753930995
"4956" 991 822.236088895449 482.527736018412 821.461642264047 445.91321940505
"4957" 991.2 812.221788206636 506.974138383602 820.515650428868 470.566873033681
"4958" 991.4 793.613667660722 535.007349378879 812.144690696286 501.183239735144
"4959" 991.6 772.542859637909 554.64774389166 798.68259740086 526.873246549599
"4960" 991.8 745.781833959878 571.040411446249 778.301201699353 547.469332671955
"4961" 992 719.885202674187 579.917199145869 753.677366753957 565.368428598917
"4962" 992.2 689.98785977222 585.374312559539 726.477269737746 576.655365424466
"4963" 992.4 656.738035032412 589.722857759727 696.6925244591 582.928380892076
"4964" 992.6 625.602794273086 592.44933239416 663.976290321528 587.223000329847
"4965" 992.8 595.559563798367 594.755652159385 632.937523019868 590.646006579759
"4966" 993 591.140307508235 604.374765881699 620.356126292841 589.073877651198
"4967" 993.2 595.557251678062 608.639493900072 618.730985394735 588.706759326336
"4968" 993.4 585.656246673833 604.762610014081 616.926931105219 589.816623559479
"4969" 993.6 572.545898385367 590.673709153141 607.064096108545 593.536832530532
"4970" 993.8 556.374116095084 572.77794311567 585.220958130067 594.702098003905
"4971" 994 540.412337644272 552.888604732566 565.69858441381 580.948767250578
"4972" 994.2 519.214441281169 529.864791435846 545.492605332935 558.852403530564
"4973" 994.4 499.866299041732 508.775735668932 525.597758349985 535.333117985854
"4974" 994.6 475.468568608914 486.575102873166 503.792978483672 514.286305364479
"4975" 994.8 453.263631067706 466.536082827712 481.869114655152 491.054727576575
"4976" 995 430.099492055395 443.460185443079 458.288422791864 470.033283170795
"4977" 995.2 404.160274778522 423.196319220505 434.786145718881 447.345466576213
"4978" 995.4 373.941144231854 412.243853281201 409.537568528973 427.770279206323
"4979" 995.6 357.533432373736 413.773687626561 391.12366477309 418.950367983848
"4980" 995.8 363.768694497992 412.635495927067 394.06931529603 418.37913681065
"4981" 996 368.952417670316 395.426955530176 391.334475796766 417.595814210683
"4982" 996.2 374.738585672977 373.560387828891 383.51890745661 413.269260687215
"4983" 996.4 381.591406538201 357.68510240206 378.09122350033 395.248142981856
"4984" 996.6 393.069260599121 331.105908751163 380.667908976196 369.251673184226
"4985" 996.8 405.880547703072 306.751124642905 390.888593199067 341.637309894602
"4986" 997 420.340038711766 277.667919331993 404.483129109414 312.616795827208
"4987" 997.2 439.857027704164 253.949224890505 417.763552535851 284.885747729812
"4988" 997.4 458.596718855171 224.458089474869 436.265086318573 258.652678532661
"4989" 997.6 469.063886858796 194.190638260941 454.893658146339 232.169843272032
"4990" 997.8 473.313958249219 164.120318420044 465.611711980043 201.759027164708
"4991" 998 481.676581664733 132.541107898889 473.882631300433 171.450596818746
"4992" 998.2 493.29833807815 104.586763690921 480.426527263976 140.12165775461
"4993" 998.4 516.362850642853 87.3250288585938 488.142248502783 117.448971824611
"4994" 998.6 524.333365697963 79.6747894723862 498.387672287539 103.469945588022
"4995" 998.8 517.613297567688 60.4898395490778 506.888100452903 93.9584863826773
"4996" 999 507.702250771757 55.3561498902302 512.495849413367 87.4980163251323
"4997" 999.2 512.275631678438 60.1950398214526 512.193115478842 90.1637903592495
"4998" 999.4 526.240133067854 65.1835513488587 512.068201091687 89.1063618291812
"4999" 999.6 546.795198965437 75.5078096193042 513.536842821932 86.3480766462871
"5000" 999.8 566.70301484504 84.7905281067028 532.170045268133 76.3625124681709
"5001" 1000 585.970966355321 100.242053641177 551.623877111818 81.3019217226235
"5002" 1000.2 603.985052473293 116.479931009522 574.229722981094 92.7532572380018
"5003" 1000.4 623.660483639911 137.021160052184 595.456564681854 108.993954291785
"5004" 1000.6 642.259417664814 158.800237257711 615.125929987444 129.793243352499
"5005" 1000.8 662.021690251527 182.26114162385 637.217235840448 152.057686410841
"5006" 1001 677.737994626192 209.970620256918 656.930590289243 177.020178535817
"5007" 1001.2 694.504535682643 239.897050133249 674.742097263208 204.848068547107
"5008" 1001.4 711.426229020202 270.881604945522 691.671376828932 234.077420309343
"5009" 1001.6 728.046871638067 298.069693015013 708.667889707879 264.825806564071
"5010" 1001.8 745.595280121559 320.549633529193 720.226800504132 290.5868088153
"5011" 1002 765.244899201559 351.057481859822 743.628236283542 320.301889032522
"5012" 1002.2 769.935190495952 380.518816553791 760.69693189854 344.603745796224
[truncated: 1,061,723 more chars]
