# Supplementary material for: Adaptive switch to sexually dimorphic movements by partner-seeking termites
Source: Sci Adv. 2019 Jun 19;5(6):eaau6108. doi: 10.1126/sciadv.aau6108 (PMC6584256; doi:10.1126/sciadv.aau6108)
Supplement: Data file S1 [file aau6108_Data_file_S1.zip › Dataset/CfNaturalTandem/170701_172_02-position.txt]

"time" "x0" "y0" "x1" "y1"
"1" 0 402.356923076923 431.796923076923 369.896296296296 277.674074074074
"2" 0.2 396.474522292994 410.321656050955 368.168421052632 272.480701754386
"3" 0.4 381.70796460177 384.466076696165 364.925925925926 271.097643097643
"4" 0.6 365.759420289855 357.211594202899 361.655172413793 271.020689655172
"5" 0.8 343.97994269341 328.787965616046 355.587096774194 266.948387096774
"6" 1 329.402332361516 301.667638483965 343.868421052632 264.5
"7" 1.2 330.923380598698 293.461746105403 333.698813233327 264.342447922514
"8" 1.4 344.76242860764 273.459672715023 327.592836354752 246.63507145411
"9" 1.6 341.959754672002 235.722507251516 334.397752425769 207.618752704316
"10" 1.8 346.019876637412 201.173513489988 363.700706731642 164.952300456613
"11" 2 370.654954677391 155.141836646064 399.919417611777 127.019820157917
"12" 2.2 404.808991124509 123.654222501897 440.494419467389 94.5999246058718
"13" 2.4 454.086061599749 104.056367176672 476.322919733392 69.9479120645692
"14" 2.6 506.076923076924 86.6568047337248 515.832167832168 56.7552447552438
"15" 2.8 546.200453693566 65.2535772284934 558.303712058209 41.5612720773689
"16" 3 587.038182633355 56.4588899389908 609.301925058297 37.1951313847312
"17" 3.2 632.642953680201 49.1890080849558 660.300396162677 36.2371539120756
"18" 3.4 674.906114165582 45.9349365362397 713.625437920698 46.6877083347523
"19" 3.6 723.429557953461 66.0130507310135 759.474022901315 67.1845848152726
"20" 3.8 767.081005586598 98.1536312849164 805.578767123288 96.3732876712323
"21" 4 789.287066246057 137.369085173502 842.204697986577 130.463087248322
"22" 4.2 793.240677966102 160.759322033898 869.301075268817 160.383512544803
"23" 4.4 783.21835443038 176.325949367089 886.417543859649 192.940350877193
"24" 4.6 768.990963855422 187.069277108434 901.093425605536 226.647058823529
"25" 4.8 764.978395061728 209.558641975309 915.066176470588 258.198529411765
"26" 5 763.701754385965 217.418128654971 923.634408602151 291.462365591398
"27" 5.2 771.708074534161 220.540372670807 924.893617021277 325.418439716312
"28" 5.4 790.281690140845 216.884507042254 921.073076923077 358.026923076923
"29" 5.6 816.22792022792 219.874643874644 903.589090909091 383.476363636364
"30" 5.8 845.014534883721 231.616279069767 887.014814814815 407.87037037037
"31" 6 882.164086687307 234.318885448916 871.09594095941 430.933579335793
"32" 6.2 899.424581005587 244.189944134078 851.628676470588 452.419117647059
"33" 6.4 909.717041800643 281.057877813505 826.324041811847 456.397212543554
"34" 6.6 923.187919463087 325.560402684564 814.364285714286 459.414285714286
"35" 6.8 924.726153846154 368.403076923077 814.745098039216 479.890196078431
"36" 7 914.019480519481 409.551948051948 818.417624521073 503.597701149425
"37" 7.2 894.683870967742 449.81935483871 825.80078125 530.6484375
"38" 7.4 877.309677419355 489.774193548387 827.320463320463 563.478764478764
"39" 7.6 856.134375028131 525.55937504828 804.202382576462 581.456347358513
"40" 7.8 822.849673202615 542.866013071893 776.866220735803 604.498327759177
"41" 8 781.778846153846 560.076923076923 755.538194444444 617.958333333333
"42" 8.2 741.940063091483 581.542586750789 738.375886524823 629.918439716312
"43" 8.4 702.339449541284 602.085626911315 721.242214532872 631.98615916955
"44" 8.6 667.490445859873 628.15923566879 704.718309859155 640.968309859155
"45" 8.8 631.619821756333 632.012782633292 686.477105549529 641.965649235282
"46" 9 595.033928050219 612.255423737464 660.134359661081 638.951498657496
"47" 9.2 563.820809249322 586.601156069889 637.325657894968 631.325657894811
"48" 9.4 543.059523809524 551.22619047619 615.077966101695 627.989830508475
"49" 9.6 533.737654320988 511.552469135802 589.180887372014 617.095563139932
"50" 9.8 534.009708737864 472.52427184466 571.197841726619 591.751798561151
"51" 10 544.73413897281 436.92749244713 551.925423728814 563.928813559322
"52" 10.2 564.34375 407.244318181818 525.608843537415 539.84693877551
"53" 10.4 590.461059190031 387.688473520249 499.342372881356 515.386440677966
"54" 10.6 613.9726443769 363.063829787234 472.843205574913 492.655052264808
"55" 10.8 648.37125748503 345.640718562874 449.070234113712 462.879598662207
"56" 11 682.743506493507 340.068181818182 425.577049180328 434.488524590164
"57" 11.2 720.773529411765 339.097058823529 401.284768211921 406.056291390728
"58" 11.4 754.80664652568 334.404833836858 371.797297297297 380.983108108108
"59" 11.6 791.621387283237 330.702312138728 342.01023890785 354.102389078498
"60" 11.8 829.04746835443 334.892405063291 314.508417508417 327.558922558923
"61" 12 866.779179810726 340.706624605678 318.224264705882 293.974264705882
"62" 12.2 902.079470198675 344.271523178808 329.810169491525 259.542372881356
"63" 12.4 921.174698795181 353.602409638554 342.293706293706 220.856643356643
"64" 12.6 920.392749244713 382.027190332326 359.072916666667 184.954861111111
"65" 12.8 918.392026578073 407.252491694352 378.61433447099 151.57337883959
"66" 13 913.220238095238 439.321428571429 407.406040268456 134.771812080537
"67" 13.2 897.135761589404 470.721854304636 438.105084745763 107.891525423729
"68" 13.4 886.569182389937 502.729559748428 464.103333333333 82.0566666666667
"69" 13.6 861.083850931677 525.136645962733 498.99348534202 66.114006514658
"70" 13.8 844.578461538462 547.116923076923 535.660130718954 49.3169934640523
"71" 14 835.157894736842 548.383040935673 569.557195571956 42.2140221402214
"72" 14.2 831.626959247649 541.564263322884 608.078947368421 39.4624060150376
"73" 14.4 833.824840764331 527.735668789809 632.83606557377 39.472131147541
"74" 14.6 841.555214723926 504.294478527607 650.390322580645 40.2645161290323
"75" 14.8 857.246246246246 477.888888888889 671.4332247557 43.4169381107492
"76" 15 878.969418960245 456.770642201835 701.921348314607 49.0524344569288
"77" 15.2 900.443113772455 429.269461077844 733.509803921569 58.3104575163399
"78" 15.4 921.089820359281 398.218562874252 761.144694533762 69.0932475884244
"79" 15.6 917.713855421687 369.075301204819 788.71935483871 86.0677419354839
"80" 15.8 910.607594936709 328.708860759494 817.201954397394 111.628664495114
"81" 16 916.208588957055 294.389570552147 836.632587859425 132.156549520767
"82" 16.2 904.658064516129 272.283870967742 862.503378378378 165.807432432432
"83" 16.4 883.427994957268 235.242785297119 886.117261591019 196.515138526615
"84" 16.6 858.58024691358 208.740740740741 901.731292517007 228.139455782313
"85" 16.8 836.297213622291 172.538699690402 913.294964028777 262.571942446043
"86" 17 835.331395348837 135.886627906977 919.916058394161 300.693430656934
"87" 17.2 819.363095238095 139.800595238095 918.078571428571 333.25
"88" 17.4 786.747720364742 138.316109422492 919.040293040293 369.882783882784
"89" 17.6 748.274924471299 129.123867069486 919.294776119403 402.59328358209
"90" 17.8 718.524096385542 111.572289156627 889.734545454545 432.970909090909
"91" 18 698.211594202899 83.2289855072464 865.320463320463 469.92277992278
"92" 18.2 681.690265486726 51.8554572271386 854.25572519084 509.309160305343
"93" 18.4 671.358208955224 67.4865671641791 844.47037037037 549.57037037037
"94" 18.6 648.949152542373 83.3474576271186 822.031690140845 566.665492957746
"95" 18.8 622.633802816901 95.3633802816901 786.992882562277 586.259786476868
"96" 19 590.272727272727 102.454545454545 756.560137457045 611.807560137457
"97" 19.2 554.915730337079 94.7696629213483 729.314685314685 625.059440559441
"98" 19.4 525.182072829132 75.5994397759104 693.723636363636 627.378181818182
"99" 19.6 505.67029972752 69.2861035422343 652.799270072993 621.040145985401
"100" 19.8 495.674796747967 85.579945799458 612.390681003584 611.73835125448
"101" 20 464.76404494382 97.1966292134831 574.601398601399 604.199300699301
"102" 20.2 434.50303030303 111.339393939394 539.371929824561 610.301754385965
"103" 20.4 406.33423180593 136.121293800539 503.878787878788 620.352272727273
"104" 20.6 379.596774193548 162.104838709677 489.37987012987 615.392857142857
"105" 20.8 357.180821917808 187.715068493151 471.607272727273 609.327272727273
"106" 21 343.793956043956 215.590659340659 447.379194630872 602.788590604027
"107" 21.2 333.353424657534 246.98904109589 430.687296416938 589.068403908795
"108" 21.4 322.656069364162 274.846820809249 403.831683168317 571.564356435644
"109" 21.6 314.011527377522 308.801152737752 385.508143322476 551.732899022801
"110" 21.8 312.019736842105 328.957236842105 363.606164383562 526.181506849315
"111" 22 314.859375 332.265625 349.455479452055 495.195205479452
"112" 22.2 313.141914191419 357.369636963696 333.694915254237 464.84406779661
"113" 22.4 320.956528214835 380.319309449969 320.294467362996 436.956708831298
"114" 22.6 319.797030933727 384.866483776325 319.647718856002 418.823516296953
"115" 22.8 320.210812027417 369.909930560681 328.289430261415 392.099068602258
"116" 23 314.812227467761 362.557943220464 331.256544952992 377.552338192595
"117" 23.2 314.065645410197 362.152094057486 335.561700968987 372.123342523532
"118" 23.4 312.362369911881 358.700698295319 336.737912715902 368.914242028007
"119" 23.6 308.918993759595 353.90826021119 335.122303849902 367.907905391849
"120" 23.8 307.654829696029 349.133539795378 334.227709135619 367.168649486297
"121" 24 306.740973563943 341.031660967849 329.7668890508 366.184445704236
"122" 24.2 308.954801131948 325.671201968209 321.923507625697 358.351892065704
"123" 24.4 312.912227770893 308.401111550875 313.984598440928 345.342363721752
"124" 24.6 316.861299675547 297.838246808839 313.522057170163 333.882179808392
"125" 24.8 322.100845414175 281.961720450178 313.750232643974 318.432999511149
"126" 25 326.193830281147 261.949890325722 317.05195654408 301.842929798336
"127" 25.2 329.16260414693 254.155515835858 316.800878691081 290.426025580551
"128" 25.4 336.56273818397 234.222266199311 323.818898414722 274.630365443758
"129" 25.6 341.877358931754 216.626302988367 333.684608206633 252.944468651018
"130" 25.8 351.564558784362 204.952416152012 336.327408987895 239.133520269782
"131" 26 364.938761114864 183.426993580243 345.852792591791 216.571036632266
"132" 26.2 373.492921958145 160.577361060342 358.763253809496 196.613082206593
"133" 26.4 395.302778157535 144.384223427502 370.368772596093 175.210635631354
"134" 26.6 416.566193204302 124.471390878385 383.52038397335 153.077461583712
"135" 26.8 432.54298467473 106.282793412303 408.20235276602 134.34991742221
"136" 27 457.148043798309 94.2650856038818 423.778874804037 118.93486797785
"137" 27.2 483.63728853465 86.2899136719949 445.930214095833 105.605458263861
"138" 27.4 502.065147338676 78.496679117472 465.791788996155 93.4308852425581
"139" 27.6 523.694227821793 67.4945565867812 490.390914743705 84.9675611858517
"140" 27.8 545.324439546773 52.5004548051645 514.521797994716 73.8159177311421
"141" 28 559.472750672269 53.6376431760734 525.91978599342 66.5035109047413
"142" 28.2 584.293718093035 59.835236508762 542.057031726987 58.9650098316896
"143" 28.4 607.547148421903 59.1093743141257 569.492831881291 59.9849154983405
"144" 28.6 634.170664066874 59.6929597676317 597.670566273484 61.9292035360805
"145" 28.8 665.26064271893 56.4156571681991 623.444547393021 62.483819361299
"146" 29 684.691940207078 62.8191109356622 648.039553322593 59.2792588450371
"147" 29.2 699.221059214814 82.7486059989632 665.940617401734 60.1936284671937
"148" 29.4 711.569081209885 108.062004126099 686.751398161666 76.0320854600785
"149" 29.6 720.339319942641 131.257261942834 704.220060293453 95.908666629094
"150" 29.8 728.995809004915 158.611521239341 715.777077574709 122.484133445216
"151" 30 727.627593564444 187.076794769056 723.310252301211 146.981145204517
"152" 30.2 720.076421609485 216.578532031932 725.77967325361 176.271449867386
"153" 30.4 701.663739489784 234.638949478943 722.663945857509 198.078900374605
"154" 30.6 684.960537677816 259.388804232779 712.409559645215 223.069307767854
"155" 30.8 666.727084778275 280.859351527106 692.165545281617 241.676149097387
"156" 31 649.8288717448 302.969124977279 677.903742449636 270.487680596585
"157" 31.2 635.831492472239 325.232967941458 655.364796776427 287.026144778382
"158" 31.4 624.175625725688 353.36704187539 633.539076799325 312.49709103968
"159" 31.6 615.538899565953 375.320497368307 629.091399569239 338.076210572553
"160" 31.8 601.887585281135 402.553015096236 616.939165963879 366.870068901135
"161" 32 585.065860767564 426.161922687043 605.670787139147 391.405313589819
"162" 32.2 566.662886156754 451.829163815588 587.939399483744 420.199774073836
"163" 32.4 542.660007342211 474.891343912993 571.056318471931 444.371126220526
"164" 32.6 521.48367963192 485.263391673058 553.537088333062 458.471170690624
"165" 32.8 495.11721569026 490.211357690727 532.14479656167 478.283591896744
"166" 33 463.312277045103 499.620207438628 500.036237078075 487.525132878365
"167" 33.2 435.412714132699 501.385469106722 473.958688523635 496.127368612585
"168" 33.4 416.163251216806 490.725122578232 453.36928620502 500.358039806895
"169" 33.6 402.820877156828 470.118784131137 427.867443281969 498.619575119702
"170" 33.8 392.523197350527 445.459007543755 414.949159148432 480.84779082858
"171" 34 391.616470797544 423.946096148361 400.254328070921 459.488009672126
"172" 34.2 394.006117578365 403.354293983912 394.913982918178 441.471126544628
"173" 34.4 405.038350707442 381.961372177508 394.289607690872 419.250974815342
"174" 34.6 418.077912398187 360.287401146979 398.117376664445 393.901400792892
"175" 34.8 437.707316371087 345.027801461514 413.685158313339 373.378023350268
"176" 35 455.600571231152 320.585124124026 428.122963849618 352.175045245525
"177" 35.2 467.066119180577 311.111710870607 443.540945718257 339.714132431426
"178" 35.4 485.511963159604 296.157818878399 457.809312161689 325.653263414319
"179" 35.6 506.715415616914 286.926707677669 475.821893233759 306.949443225358
"180" 35.8 524.48592458975 284.220125784716 487.17406329613 298.761908962168
"181" 36 546.399353301741 277.66709252046 511.720125040936 292.345799767585
"182" 36.2 559.639563866124 278.75927752593 523.763531707948 288.947990844141
"183" 36.4 581.385835724681 272.40613771613 542.715579324885 283.957807815571
"184" 36.6 597.40835574578 262.94274331211 564.216550961773 278.455773062328
"185" 36.8 619.173376024288 246.408898666367 587.848130365816 270.725123087321
"186" 37 634.465100568677 226.1858548539 608.128187022758 254.215032045892
"187" 37.2 654.894188490871 207.593807441619 628.219837493074 235.054393477972
"188" 37.4 673.563899539497 183.756666341774 647.25686487197 213.911832660974
"189" 37.6 694.319046631492 165.176106492573 666.929638966441 191.309259670008
"190" 37.8 715.215011374193 142.42091034046 687.802671840136 172.728215781154
"191" 38 730.154666521939 121.077776082092 705.647153409496 152.505270582448
"192" 38.2 735.522213040377 110.808218015723 714.34582013678 141.559524691682
"193" 38.4 749.038571017418 107.774876501927 721.579869530077 126.710921725739
"194" 38.6 750.122516097969 117.868057183988 721.409952854661 125.689502780195
"195" 38.8 761.004090116505 140.159964530526 726.442296020432 120.744213615258
"196" 39 768.899945109739 164.52470828139 738.75335777466 122.322805084057
"197" 39.2 772.60059900462 183.928241327885 747.292464120304 131.103294690079
"198" 39.4 773.911348241056 193.798950747973 752.529576834654 144.010651731657
"199" 39.6 774.363238916576 203.367016837786 764.83259709255 160.955247878815
"200" 39.8 772.16439499885 218.108918445816 768.608360886673 181.632147650047
"201" 40 772.53614285211 245.16992247509 771.358559460088 205.420444191636
"202" 40.2 769.350863542093 273.810570580915 771.204983839841 232.400876840732
"203" 40.4 762.362447444531 300.140423779037 768.939005064908 262.499790329846
"204" 40.6 744.235842457238 323.829855817433 767.562184477468 285.550339121835
"205" 40.8 731.039220916262 344.871335315433 750.527207417246 306.976792313956
"206" 41 721.395144791443 367.113358081589 737.956871808642 331.158237635296
"207" 41.2 702.808330156608 386.225428093493 725.468731537953 355.31302915235
"208" 41.4 679.509548918547 407.243380621724 708.075631588294 378.96310298346
"209" 41.6 658.312201104248 430.942044844072 683.3432285252 400.646579735315
"210" 41.8 634.248076906877 455.505370756126 663.55627577433 427.353915733499
"211" 42 614.747967093838 480.755989785651 637.920559710644 446.443338561449
"212" 42.2 604.368239332161 504.895097328271 619.777039297066 472.273515403686
"213" 42.4 601.982053886747 536.210589524767 605.694010652942 498.831431681453
"214" 42.6 600.290667869004 565.252895025435 601.180385297921 527.725394867206
"215" 42.8 608.773001195091 592.056409146621 601.16629110605 555.805798377392
"216" 43 620.777209209512 607.204822551214 605.942169120709 575.200965922706
"217" 43.2 632.998880334776 614.03959161772 610.135786385559 584.496581965113
"218" 43.4 631.418286775778 608.76620998754 609.167990881752 587.664679762226
"219" 43.6 625.690750124646 608.161241143379 611.78120260356 586.771012331562
"220" 43.8 618.265815871387 605.766212646517 618.209837819987 588.716521368237
"221" 44 603.900415978033 588.08308562081 621.44424622268 588.762826674321
"222" 44.2 605.911423758716 561.088667272034 619.643123847215 588.335720265655
"223" 44.4 614.591448869316 537.798858039856 618.511136104825 584.974068008484
"224" 44.6 620.405405405405 526.366366366366 620.338645418327 584.649402390438
"225" 44.8 628.076470588329 517.252941153266 623.450757590358 583.689393757837
"226" 45 634.860182370821 503.77811550152 628.572953736655 585.797153024911
"227" 45.2 636.787692307692 490.956923076925 626.003759398496 592.21052631579
"228" 45.4 635.775449101796 480.062874251497 618.562962962963 586.82962962963
"229" 45.6 632.472727272727 468.890909090909 619.922178988327 575.929961089494
"230" 45.8 627.807121661721 461.946587537092 625.50936329588 560.737827715356
"231" 46 626.641242937853 457.54802259887 620.631386861314 542.5
"232" 46.2 623.064139941691 449.233236151603 612.429577464789 535.503521126761
"233" 46.4 617.646723646724 445.099715099715 605.540636042403 538.063604240283
"234" 46.6 613.313953488372 437.546511627907 606.42238267148 545.148014440433
"235" 46.8 611.170347003155 428.993690851735 612.496153846154 550.592307692308
"236" 47 606.558208955224 415.465671641791 624.946808510638 548.989361702128
"237" 47.2 602.307692307692 403.974358974359 630.455830388693 539.706713780919
"238" 47.4 600.669696969697 391.618181818182 628.639705882353 528.860294117647
"239" 47.6 601.594594594595 383.039039039039 620.68045112782 512.635338345865
"240" 47.8 602.327380952381 371.276785714286 605.672354948805 499.819112627986
"241" 48 600.981981981982 361.312312312312 581.445945945946 494.523648648649
"242" 48.2 599.041055718475 354.671554252199 566.637931034483 503.068965517241
"243" 48.4 598.731117824773 343.060422960725 559.55 519.553333333333
"244" 48.6 603.021538461539 328.218461538462 560.671480144404 539.281588447653
"245" 48.8 609.175141242938 312.872881355932 556.332103321033 561.564575645756
"246" 49 616.929775280899 299.311797752809 543.946666666667 582.276666666667
"247" 49.2 625.954415954416 284.378917378917 546.208904109589 590.332191780822
"248" 49.4 635.701449275362 270.469565217391 555.038022813688 589.079847908745
"249" 49.6 647.378223495702 259.74212034384 562.08041958042 579.293706293706
"250" 49.8 657.988538681948 248.541547277937 569.937728937729 563.018315018315
"251" 50 668.435754189944 236.988826815642 577.584905660377 540.728301886792
"252" 50.2 681.577348066298 222.986187845304 585.501872659176 514.831460674157
"253" 50.4 696.957333333333 211.906666666667 580.920754716981 486.37358490566
"254" 50.6 713.308539944904 206.101928374656 565.758007117438 469.128113879004
"255" 50.8 733.092696629213 203.272471910112 539.176470588235 460.595155709343
"256" 51 751.669467787115 199.120448179272 514.155709342561 463.844290657439
"257" 51.2 774.300613496933 192.883435582822 484.143859649123 473.526315789474
"258" 51.4 795.520467836257 191.043859649123 461.847972972973 482.341216216216
"259" 51.6 815.310344827586 194.676392572944 452.593220338983 501.189830508475
"260" 51.8 831.420289855072 194.449275362319 453.714285714286 519.230158730159
"261" 52 841.302114803625 184.456193353474 457.935483870968 538.555555555556
"262" 52.2 850.425531914894 169.933130699088 457.209125475285 563.733840304183
"263" 52.4 847.202941176471 171.717647058824 450.1 580.153333333333
"264" 52.6 842.917647058823 171.647058823529 447.866013071895 580.281045751634
"265" 52.8 836.629310344828 176.689655172414 448.688811188811 580.895104895105
"266" 53 847.197101449275 194.617391304348 445.275862068966 578.031034482759
"267" 53.2 854.814705882353 222.944117647059 444.741379310345 572.731034482759
"268" 53.4 860.58803986711 254.986710963455 446.398576512456 564.967971530249
"269" 53.6 856.627118644068 288.993220338983 447.996226415094 552.728301886792
"270" 53.8 846.382059800664 317.348837209302 451.018796992481 530.443609022556
"271" 54 835.565476190476 341 454.78021978022 505.369963369963
"272" 54.2 828.029411764706 366.192810457516 450.559259259259 481.355555555556
"273" 54.4 817.552147239264 391.687116564417 440.820689655172 457.668965517241
"274" 54.6 808.864353312303 415.643533123028 422.026845637584 436.127516778523
"275" 54.8 797.326347305389 431.296407185629 401.3125 418.256944444444
"276" 55 776.532544378698 446.778106508876 374.282894736842 409.098684210526
"277" 55.2 752.032154340836 456.279742765273 352.898648648649 389.631756756757
"278" 55.4 728.613418530351 460.536741214057 333.295532646048 370.646048109966
"279" 55.6 703.217791411043 461.69018404908 323.010452961672 344.94425087108
"280" 55.8 681.410876132931 464.09667673716 319.438127090301 326.19397993311
"281" 56 661.488023952096 466.829341317365 318.080985915493 302.253521126761
"282" 56.2 637.077922077922 467.347402597403 328.986206896552 272.465517241379
"283" 56.4 611.953846153846 469.692307692308 340.917857142857 240.060714285714
"284" 56.6 587.668711656442 471.993865030675 350.924187725632 207.805054151625
"285" 56.8 563.266666666667 467.3 363.233676975945 178.13058419244
"286" 57 542.540540540541 456.087087087087 378.163822525597 157.331058020478
"287" 57.2 527.784090909091 439.125 402.22 137.036666666667
"288" 57.4 515.416666666667 419.330357142857 428.862295081967 118.790163934426
"289" 57.6 507.801136363636 397.525568181818 453.391304347826 94.8361204013378
"290" 57.8 502.855855855856 376.327327327327 474.747540983607 78.4131147540984
"291" 58 503.501529051988 353.522935779817 499.038461538462 75.2532051282051
"292" 58.2 503.505882352941 327.147058823529 530.531914893617 76.6276595744681
"293" 58.4 509.849112426036 304.221893491124 559.049122807018 70.1543859649123
"294" 58.6 518.348314606742 283.115168539326 587.448028673835 57.2222222222222
"295" 58.8 528.288629737609 267.31195335277 618.638513513514 44.9358108108108
"296" 59 543.966386554622 253.106442577031 633.935593220339 44.4915254237288
"297" 59.2 558.707182320442 239.259668508287 651.506329113924 47.8955696202532
"298" 59.4 570.800546448087 224.568306010929 677.066445182724 48.4983388704319
"299" 59.6 580.867605633803 207.464788732394 693.358620689655 56.6827586206897
"300" 59.8 586.822674418605 186.523255813953 713.049504950495 67.023102310231
"301" 60 594.614492753623 163.515942028986 740.25 72.6171875
"302" 60.2 604.988603988604 141.561253561254 768.694029850746 80.7761194029851
"303" 60.4 612.172955974843 124.544025157233 782.528662420382 92.2070063694268
"304" 60.6 624.413407821229 105.54469273743 801.584905660377 111.044025157233
"305" 60.8 638.75652173913 93.1304347826087 827.124183006536 128.490196078431
"306" 61 651.969696969697 88.2947658402204 849.637254901961 148.450980392157
"307" 61.2 669.8 85.7671232876712 865.347540983607 165.63606557377
"308" 61.4 688.160563380282 81.9830985915493 873.161616161616 192.292929292929
"309" 61.6 700.791666666667 82.8861111111111 886.442567567568 223.908783783784
"310" 61.8 709.201133144476 78.2549575070822 900.306049822064 248.580071174377
"311" 62 705.274193548387 67.4677419354839 908.491525423729 276.840677966102
"312" 62.2 691.860465116279 62.8081395348837 921.305084745763 301.2
"313" 62.4 669.640668523677 54.3537604456825 916.031578947368 330.863157894737
"314" 62.6 643.784153005465 52.655737704918 906.282527881041 364.992565055762
"315" 62.8 618.793388429752 49.6831955922865 894.055970149254 396.305970149254
"316" 63 592.782967032967 50.1950549450549 881.422053231939 426.650190114068
"317" 63.2 569.951482479784 52.3045822102426 872.917808219178 460.294520547945
"318" 63.4 545.655172413793 67.3189655172414 871.842519685039 496.897637795276
"319" 63.6 518.095890410959 75.3369863013699 869.950877192982 527.929824561404
"320" 63.8 496.126344086022 74.3629032258065 848.470588235294 537.161764705882
"321" 64 489.068062827225 78.565445026178 822.058620689655 546.620689655172
"322" 64.2 474.592485549133 98.135838150289 790.119298245614 551.235087719298
"323" 64.4 455.957627118644 115.872881355932 762.391304347826 560.442028985507
"324" 64.6 431.736543909348 127.413597733711 728.801418439716 568.418439716312
"325" 64.8 410.429708222812 130.488063660477 701.268115942029 575.753623188406
"326" 65 401.417127071823 144.806629834254 669.485815602837 583.868794326241
"327" 65.2 387.852941176471 168.126470588235 636.541958041958 584.716783216783
"328" 65.4 367.95 186.091176470588 605.303571428571 589.339285714286
"329" 65.6 352.198895027624 204.980662983425 574.326388888889 602.923611111111
"330" 65.8 347.437142857143 228.322857142857 543.674911660777 615.332155477032
"331" 66 335.271428571429 255.742857142857 525.312292358804 626.169435215947
"332" 66.2 327.946022727273 277.568181818182 523.534013605442 626.670068027211
"333" 66.4 326.490797546012 302.742331288344 531.976510067114 624.359060402685
"334" 66.6 324.511428571429 330.925714285714 540.090277777778 626.006944444444
"335" 66.8 318.031609195402 357.235632183908 552.576335877863 623.36641221374
"336" 67 321.978461538462 377.96 575.779026217228 622.977528089888
"337" 67.2 324.391691394659 405.60237388724 606.171641791045 620.712686567164
"338" 67.4 327.533536585366 428.917682926829 637.749063670412 620.588014981273
"339" 67.6 340.780487804878 454.189024390244 670.140794223827 623.606498194946
"340" 67.8 348.895622895623 476.915824915825 698.35687732342 622.843866171004
"341" 68 360.955017301038 500.460207612457 731.523636363636 627.898181818182
"342" 68.2 375.273026315789 525.167763157895 751.772893772894 616.728937728938
"343" 68.4 382.482456140351 531.388888888889 776.895104895105 598.951048951049
"344" 68.6 380.529605263158 527.259868421053 800 583.780068728522
"345" 68.8 375.254019292604 522.627009646302 825.379182156134 562.475836431227
"346" 69 370.661392405063 513.329113924051 855.440559440559 545.181818181818
"347" 69.2 363.755852842809 503.260869565217 867.690721649485 532.305841924399
"348" 69.4 356.304347826087 493.630434782609 877.126712328767 517.472602739726
"349" 69.6 344.674698795181 479.05421686747 892.948805460751 491.546075085324
"350" 69.8 335.481366459627 461.810559006211 903.099290780142 469.095744680851
"351" 70 327.274509803922 437.065359477124 905.644688644689 437.51282051282
"352" 70.2 322.85993485342 418.723127035831 913.148550724638 413.394927536232
"353" 70.4 320.810559006211 400.512422360248 927.123287671233 387.828767123288
"354" 70.6 314.613180515759 379.154727793696 928.804270462633 365.380782918149
"355" 70.8 315.858895705521 361.159509202454 926.102941176471 337.051470588235
"356" 71 313.66106442577 342.571428571429 926.457142857143 306.646428571429
"357" 71.2 319.725663716814 322.498525073746 921.289962825279 282.39405204461
"358" 71.4 320.323442136498 298.424332344214 914.369565217391 252.333333333333
"359" 71.6 323.300859598854 273.252148997135 903.861313868613 221.697080291971
"360" 71.8 335.365269461078 251.835329341317 889.972027972028 198.013986013986
"361" 72 348.867816091954 232.008620689655 867.824561403509 182.357894736842
"362" 72.2 356.460227272727 210.471590909091 855.423611111111 185.722222222222
"363" 72.4 361.355029585799 185.026627218935 852.584775086505 186.910034602076
"364" 72.6 368.178470254958 179.818696883853 843.341137123746 185.177257525084
"365" 72.8 385.685393258427 180.247191011236 831.073578595318 187.217391304348
"366" 73 405.12602739726 178.284931506849 813.697674418605 194.358803986711
"367" 73.2 412.154891304348 174.39402173913 795.971929824561 186.526315789474
"368" 73.4 417.163888888889 166.058333333333 791.394366197183 168.598591549296
"369" 73.6 427.612359550562 149.828651685393 794.300724637681 147.072463768116
"370" 73.8 438.900849858357 130.813031161473 811.252525252525 129.909090909091
"371" 74 445.215083798883 107.279329608939 827.420338983051 130.735593220339
"372" 74.2 451.732970027248 102.730245231608 836.275641025641 138.016025641026
"373" 74.4 472.830601092896 101.595628415301 844.846905537459 152.85342019544
"374" 74.6 497.835978835979 93.0132275132275 856.138888888889 174.465277777778
"375" 74.8 520.309589041096 77.0301369863014 867.72027972028 203.43006993007
"376" 75 546.16338028169 61.4112676056338 884.91 228.803333333333
"377" 75.2 573.718232044199 58.7707182320442 903.118243243243 251.550675675676
"378" 75.4 605.131195335277 60.2332361516035 914.103806228374 280.003460207612
"379" 75.6 636.911528150134 66.8337801608579 921.38202247191 310.378277153558
"380" 75.8 665.05 77.5527777777778 925.498220640569 338.224199288256
"381" 76 689.161473087819 95.5297450424929 925.913043478261 362.557971014493
"382" 76.2 710.914285714286 110.782857142857 916.503649635036 388.401459854015
"383" 76.4 729.397101449275 114.649275362319 904.097744360902 417.898496240602
"384" 76.6 742.761627906977 111.787790697674 895.007575757576 449.897727272727
"385" 76.8 758.171662125341 109.762942779292 883.548638132296 484.132295719844
"386" 77 767.635097493036 122.651810584958 862.907473309608 511.843416370107
"387" 77.2 779.535714285714 143.145833333333 841.682310469314 541.447653429603
"388" 77.4 786.761290322581 171.851612903226 824.5 568.433098591549
"389" 77.6 796.889967637541 203.802588996764 799.477099236641 581.164122137405
"390" 77.8 797.192771084337 230.894578313253 772.809352517986 587.982014388489
"391" 78 790.52614379085 259.633986928105 750.077464788732 597.056338028169
"392" 78.2 779.82428115016 286.290734824281 737.024305555556 621.28125
"393" 78.4 767.44099378882 309.400621118012 732.886597938144 626.250859106529
"394" 78.6 745.851744186047 320.168604651163 730.503546099291 625.248226950355
"395" 78.8 726.644699140401 327.736389684814 721.567857142857 622.185714285714
"396" 79 704.259036144578 329.439759036145 703.075342465753 616.61301369863
"397" 79.2 680.806962025316 331.588607594937 678.204301075269 614.060931899642
"398" 79.4 656.389728096677 329.036253776435 650.810344827586 605.765517241379
"399" 79.6 635.017699115044 322.469026548673 621.432142857143 599.253571428571
"400" 79.8 614 305.884057971014 595.729452054794 587.458904109589
"401" 80 598.463888888889 289.836111111111 572.470790378007 569.900343642612
"402" 80.2 587.035087719298 274.073099415205 550.241379310345 548.048275862069
"403" 80.4 583.134670487106 254.157593123209 529.992957746479 523.978873239437
"404" 80.6 568.42816091954 231.727011494253 504.641638225256 499.549488054608
"405" 80.8 557.852071005917 206.547337278107 481.79381443299 476.395189003436
"406" 81 543.315186246418 178.578796561605 462.480968858132 448.058823529412
"407" 81.2 531.597222222222 155.591666666667 445.385416666667 416.868055555556
"408" 81.4 513.949438202247 135.637640449438 427.197183098592 382.352112676056
"409" 81.6 502.608695652174 115.96231884058 405.122448979592 353.316326530612
"410" 81.8 486.340599455041 98.9782016348774 384.225255972696 320.174061433447
"411" 82 477.359042553192 91.0425531914894 363.427152317881 290.718543046358
"412" 82.2 486.762711864407 88.9604519774011 338.833865814696 266.332268370607
"413" 82.4 496.460055096419 92 328.569536423841 262.370860927152
"414" 82.6 507.727272727273 96.9972451790634 328.369905956113 265.545454545455
"415" 82.8 531.991549295775 90.9690140845071 325.376623376623 271.691558441558
"416" 83 560.223404255319 80.1622340425532 318.569078947368 281.792763157895
"417" 83.2 588.916666666667 66.6612903225807 314.690322580645 293.790322580645
"418" 83.4 618.758152173913 57.3342391304348 312.307443365696 313.067961165049
"419" 83.6 649.5 59.8380681818182 308.844884488449 330.782178217822
"420" 83.8 677.969014084507 73.8366197183099 312.148148148148 351.633333333333
"421" 84 705.975069252078 96.3711911357341 318.498141263941 368.420074349442
"422" 84.2 727.963687150838 113.061452513966 317.646048109966 396.305841924399
"423" 84.4 745.964809384164 124.310850439883 314.820512820513 423.164835164835
"424" 84.6 764.605187319885 139.247838616715 320.822134387352 438.138339920949
"425" 84.8 787.755494505495 159.145604395604 334.076 444.744
"426" 85 813.572222222222 175.869444444444 350.596363636364 446.167272727273
"427" 85.2 842.03591160221 185.825966850829 359.041095890411 454.092465753425
"428" 85.4 868.849726775956 200.524590163934 355.046762589928 466.456834532374
"429" 85.6 881.261838440111 210 350.083333333333 491.724637681159
"430" 85.8 875.649390243902 220.685975609756 352.151006711409 492.734899328859
"431" 86 862.761329305136 244.833836858006 351.701388888889 484.371527777778
"432" 86.2 853.980066445183 275.235880398671 348.456273764259 474.463878326996
"433" 86.4 850.298076923077 311.003205128205 338.290102389079 460.023890784983
"434" 86.6 850.084507042254 345.394366197183 325.007547169811 436.879245283019
"435" 86.8 836.677852348993 376.211409395973 317.379562043796 413.963503649635
"436" 87 816.565349544073 398.762917933131 320.643356643357 388.227272727273
"437" 87.2 797.208201892744 427.536277602524 321.190647482014 358.859712230216
"438" 87.4 773.688073394495 449.599388379205 315.16095890411 330.328767123288
"439" 87.6 743.126153846154 462.246153846154 312.617543859649 314.564912280702
"440" 87.8 711.71473354232 460.391849529781 321.979166666667 288.819444444444
"441" 88 687.951841359773 448.535410764873 329.832740213523 259.007117437722
"442" 88.2 674.769886363636 436.832386363636 338.059233449477 229.951219512195
"443" 88.4 655.542134831461 423.044943820225 349.615942028986 199.184782608696
"444" 88.6 633.886685552408 413.223796033994 370.306930693069 179.650165016502
"445" 88.8 607.828402366864 407.050295857988 399.976897689769 170.389438943894
"446" 89 583.813753581662 399.189111747851 428.484949832776 156.66889632107
"447" 89.2 558.046783625731 391.479532163743 448.31715210356 144.051779935275
"448" 89.4 533.900302114804 391.181268882175 452.681978798587 119.674911660777
"449" 89.6 510.367088607595 392.401898734177 457.913043478261 89.3333333333333
"450" 89.8 483.987878787879 395.042424242424 479.898648648649 73.8648648648649
"451" 90 464.236151603499 401.600583090379 511.792763157895 59.3125
"452" 90.2 445.789156626506 402.165662650602 548.344155844156 50.5746753246753
"453" 90.4 423.392215568862 404.646706586826 585.6 52.8677966101695
"454" 90.6 398.25 405.898255813953 624.93470790378 57.9450171821306
"455" 90.8 377.620689655172 396.712643678161 663.380191693291 61.779552715655
"456" 91 369.976331360947 383.766272189349 698.908794788274 72.7882736156352
"457" 91.2 368.985754985755 363.851851851852 733.463667820069 93.7854671280277
"458" 91.4 375.646153846154 340.910769230769 760.745819397993 121.488294314381
"459" 91.6 379.77370030581 313.669724770642 782.239700374532 156.722846441948
"460" 91.8 390.181008902077 285.406528189911 794.163043478261 197.86231884058
"461" 92 402.148044692737 259.575418994413 804.512 239.92
"462" 92.2 417.698591549296 234.940845070423 799.463235294118 280.525735294118
"463" 92.4 433.087570621469 210.081920903955 785.571428571429 312.197802197802
"464" 92.6 444.559766763848 186.795918367347 768.893992932862 344.572438162544
"465" 92.8 453.00293255132 157.571847507331 746.374100719425 370.431654676259
"466" 93 458.725609756098 127.951219512195 718.39222614841 381.151943462898
"467" 93.2 470.903682719547 97.7960339943343 692.712871287129 373.052805280528
"468" 93.4 494.863387978142 79.603825136612 667.85667752443 359.019543973941
"469" 93.6 525.782258064516 75.0510752688172 643.271777003484 336.341463414634
"470" 93.8 558.291316526611 83.5602240896359 622.949494949495 310.632996632997
"471" 94 584.73474801061 96.7851458885942 595.837748344371 293.228476821192
"472" 94.2 608.642045454545 110.738636363636 567.881188118812 268.76897689769
"473" 94.4 628.217630853994 131.669421487603 544.70297029703 242.336633663366
"474" 94.6 638.784431137725 157.299401197605 520.222591362126 215.920265780731
"475" 94.8 647.309659090909 181.480113636364 495.91095890411 183.328767123288
"476" 95 650.573033707865 207.915730337079 476.668874172185 151.367549668874
"477" 95.2 660.303468208092 239.07225433526 453.342105263158 125.894736842105
"478" 95.4 665.575851393189 272.727554179567 435.508143322476 103.602605863192
"479" 95.6 658.684365781711 300.920353982301 444.442176870748 110.554421768707
"480" 95.8 649.31067961165 331.006472491909 440.368078175896 112.205211726384
"481" 96 638.641337386018 360.449848024316 424.17 117.79
"482" 96.2 617.701538461538 381.606153846154 410.223974763407 125.056782334385
"483" 96.4 593.955835962145 405.589905362776 394.28664495114 137.768729641694
"484" 96.6 569.19877675841 421.021406727829 373.448916408669 154.674922600619
"485" 96.8 543.884146341463 435.094512195122 354.980456026059 174.530944625407
"486" 97 517.318452380952 443.934523809524 341.023411371237 201.832775919732
"487" 97.2 492.284457478006 456.994134897361 328.419141914191 228.673267326733
"488" 97.4 474.447852760736 472.220858895706 318.560885608856 260.822878228782
"489" 97.6 458.866873065016 489.198142414861 315.218309859155 293.366197183099
"490" 97.8 435.996978851964 497.531722054381 308.93220338983 324.186440677966
"491" 98 413.121495327103 508.015576323988 307.159010600707 352.091872791519
"492" 98.2 401.038348082596 514.849557522124 316.080139372822 383.686411149826
"493" 98.4 383.763313609467 508.64201183432 320.757352941176 418.477941176471
"494" 98.6 361.02382244139 492.094151638256 324.588643601338 451.864928598848
"495" 98.8 367.260317460317 475.333333333333 325.540856031128 449.743190661479
"496" 99 366.92476489028 430.247648902827 343.014134275616 462.540636042401
"497" 99.2 374.464406774422 392.105084771136 363.178571429687 464.139285715666
"498" 99.4 385.8738170347 352.268138801262 378.083333333333 456.899305555556
"499" 99.6 400.052941176471 311.432352941176 393.624561403509 460.926315789474
"500" 99.8 419.263313609467 276.701183431953 396.806818181818 480.852272727273
"501" 100 434.452247191011 244.612359550562 391.033333333333 505.253333333333
"502" 100.2 452.262162162162 215.743243243243 370.503267973856 526.160130718954
"503" 100.4 478.609550561798 199.14606741573 374.469696969697 514.719696969697
"504" 100.6 504.697802197802 193.64010989011 366.575438596491 501.00701754386
"505" 100.8 538.58152173913 192.733695652174 359.297872340425 474.570921985816
"506" 101 573.521246458924 197.031161473088 349.594890510949 443.507299270073
"507" 101.2 605.073170731707 210.021341463415 339.104529616725 414.05574912892
"508" 101.4 628.156756756757 232.248648648649 338.231578947368 382.912280701754
"509" 101.6 648.345029239766 260.09649122807 339.782918149466 346.868327402135
"510" 101.8 673.683760683761 288.079772079772 331.979381443299 311.429553264605
"511" 102 694.424068767908 316.209169054441 320.179054054054 277.966216216216
"512" 102.2 709.800586510264 345.269794721408 332.939393939394 252.589225589226
"513" 102.4 728.094707520891 370.977715877437 358.132258064516 225.064516129032
"514" 102.6 747.974647887324 397.96338028169 385.264214046823 201.846153846154
"515" 102.8 765.765217391304 419.634782608696 408.511705685619 172.765886287625
"516" 103 790.357558139535 439.69476744186 424.87074829932 139.768707482993
"517" 103.2 819.917647058823 460.232352941176 439.880546075085 104.491467576792
"518" 103.4 834.069565217391 484.776811594203 466.693103448276 85.1275862068966
"519" 103.6 846.691011235955 507.050561797753 503.886287625418 79.3779264214047
"520" 103.8 850.842696629213 509.516853932584 541.170568561873 74.8896321070234
"521" 104 852.965517241379 507.200626959248 579.937931034483 73.451724137931
"522" 104.2 844.941368078176 510.169381107492 617.977346278317 63.8414239482201
"523" 104.4 829.135761589404 524.5 653.603333333333 46.66
"524" 104.6 811.135761589404 544.877483443709 680.580985915493 53.4577464788732
"525" 104.8 788.963087248322 566.597315436242 707.578073089701 70.0099667774086
"526" 105 764.33850931677 568.083850931677 740.072664359862 89.8200692041522
"527" 105.2 738.467084639498 567.109717868339 765.820598006645 116.604651162791
"528" 105.4 709.169871794872 564.737179487179 787.332116788321 147.142335766423
"529" 105.6 682.213622291022 556.913312693498 806.228956228956 179.747474747475
"530" 105.8 659.780780780781 549.432432432432 832.557755775578 207.772277227723
"531" 106 638.936599423631 534.256484149856 865.585760517799 230.621359223301
"532" 106.2 617.759420289855 515.571014492754 897.660066006601 248.80198019802
"533" 106.4 596.105714285714 493.274285714286 912.071174377224 272.935943060498
"534" 106.6 581.304093567251 469.391812865497 907.427046263345 302.003558718861
"535" 106.8 567.395953757225 439.757225433526 901.494296577947 330.93536121673
"536" 107 563.253289473684 410.4375 889.607272727273 362.52
"537" 107.2 562.930722891566 381.584337349398 872.679104477612 394.615671641791
"538" 107.4 569.979351032448 352.53982300885 852.817164179104 420.205223880597
"539" 107.6 583.635838150289 324.222543352601 830.745583038869 448.420494699647
"540" 107.8 597.85393258427 304.134831460674 807.266666666667 475.681481481482
"541" 108 622.236526946108 289.14371257485 779.32384341637 501.135231316726
"542" 108.2 647.041899441341 264.379888268156 747.87456445993 522.878048780488
"543" 108.4 673.131868131868 241.318681318681 716.62641509434 542.739622641509
"544" 108.6 701.212034383954 215.441260744986 686.682310469314 562.996389891697
"545" 108.8 726.025210084034 193.344537815126 653.178181818182 584.614545454545
"546" 109 755.579881656805 184.923076923077 614.902877697842 598.841726618705
"547" 109.2 786.272206303725 193.936962750716 579.102189781022 593.043795620438
"548" 109.4 818.846796657382 202.403899721448 550.163701067616 569.896797153025
"549" 109.6 854.53698630137 211.61095890411 535.220973782772 540.183520599251
"550" 109.8 884.051359516616 220.401812688822 526.226053639847 504.754789272031
"551" 110 881.517045454545 223.048295454545 521.035460992908 464.971631205674
"552" 110.2 884.387362637363 231.519230769231 521.465201465202 426.113553113553
"553" 110.4 890.77380952381 234.797619047619 527.63082437276 390.426523297491
"554" 110.6 888.613095238095 231.059523809524 538.306859205776 351.880866425993
"555" 110.8 884.844236760125 225.08722741433 556.40404040404 320.188552188552
"556" 111 882.888888888889 212.789173789174 579.158075601375 293.288659793814
"557" 111.2 877.965079365079 196.107936507937 609.431506849315 272.818493150685
"558" 111.4 867.210843373494 179.698795180723 645.013157894737 258.401315789474
"559" 111.6 858.006329113924 162.791139240506 682.654237288136 252.250847457627
"560" 111.8 849.732087227414 150.133956386293 720.856666666667 248.21
"561" 112 846.53115727003 142.637982195846 754.105084745763 243.423728813559
"562" 112.2 844.365558912387 144.389728096677 780.883116883117 227.464285714286
"563" 112.4 846.752265861027 141.066465256798 813.35401459854 221.729927007299
"564" 112.6 849.796352583587 146.480243161094 843.866666666667 203.712280701754
"565" 112.8 855.751511493942 149.221211883648 865.996565302098 177.597931712074
"566" 113 859.641324832857 150.76877667854 866.719283711838 174.848374227252
"567" 113.2 867.989757098813 156.104204826112 862.263877333646 174.896216167226
"568" 113.4 874.299695092604 167.218678657103 861.399478276176 178.044508601306
"569" 113.6 879.704849784711 180.727460756476 861.849075908117 180.129789359972
"570" 113.8 881.827658902978 193.887080375527 864.04133611658 182.584361913322
"571" 114 877.321936406339 196.324524001338 864.401435227315 183.780602384867
"572" 114.2 875.686457525928 201.325664809691 862.868962315457 184.120580451843
"573" 114.4 874.672846249728 210.407048215773 864.282317424786 185.000755707316
"574" 114.6 877.604201516341 220.578588593499 867.453601033846 188.408945488488
"575" 114.8 882.052244080151 225.679621237538 868.759654784307 193.364195712578
"576" 115 886.575132148858 227.888275724642 869.859671173951 196.788196849271
"577" 115.2 887.59379327252 228.205642572477 870.417963011454 197.880438792005
"578" 115.4 889.327874339097 230.43328019535 870.49428627682 198.698726255677
"579" 115.6 895.844488456803 234.263661920364 874.61787701376 206.44704480851
"580" 115.8 899.406440262274 238.456406443376 876.468111382483 210.277753389947
"581" 116 906.979795257553 248.782207048763 882.682997449742 219.207597131557
"582" 116.2 911.58910346435 260.983131901907 891.658236020459 228.954599474543
"583" 116.4 915.465330086355 279.6860848885 901.845559389181 245.091021602225
"584" 116.6 921.337657008574 298.361545919189 909.302761751297 262.440506272711
"585" 116.8 918.40791053232 309.40882108717 912.231339778585 273.427800578709
"586" 117 915.827749452957 329.850473368909 914.711813161016 289.274891031389
"587" 117.2 918.282648081647 350.649033045229 916.512794580716 313.148494653041
"588" 117.4 921.95766597231 371.374812384704 917.55021360126 333.066278512784
"589" 117.6 923.671852478353 388.812268695351 918.085891789133 352.577834719586
"590" 117.8 916.776721636791 409.294731210281 919.210970672121 372.214094570655
"591" 118 915.468380381178 430.891380136864 919.271772156918 392.575350447535
"592" 118.2 911.590962609214 452.938268979161 916.736407788365 416.416462702575
"593" 118.4 899.56016858445 477.919378519147 911.362438233058 440.711235755425
"594" 118.6 886.153435393757 501.167803340509 902.735394038545 466.842839970816
"595" 118.8 873.706018989405 523.32450028348 889.635723160322 488.967935583786
"596" 119 856.914397011656 527.975661679553 882.418696465427 501.08521905259
"597" 119.2 837.57804392192 536.170644481821 868.701052623726 517.106779603689
"598" 119.4 821.573399605951 541.269525570827 854.055706534133 526.483987928779
"599" 119.6 807.773274230747 545.404198171699 844.594725724055 530.225886297908
"600" 119.8 793.400029323314 556.533936969331 827.253263927771 537.542776015001
"601" 120 784.428367173017 571.690326236898 810.42642869183 545.995801335978
"602" 120.2 777.577914060526 588.320620047239 797.242396931844 558.239290086532
"603" 120.4 762.786192960407 601.886531736342 789.686240903997 569.622178459055
"604" 120.6 754.55199740765 613.837373612307 775.399631616113 584.245120183348
"605" 120.8 744.836043561089 614.418203325641 772.598246223779 589.730092936141
"606" 121 725.823599106888 614.937101319518 764.814236552078 599.435930969799
"607" 121.2 706.355624197206 615.211888985285 742.748169987122 607.739767259566
"608" 121.4 683.377958479692 616.558622441012 720.807222859214 612.28694588853
"609" 121.6 657.643342445239 622.645522441301 693.85823976357 613.10391690927
"610" 121.8 630.422230873265 635.677350054432 667.531499327076 620.053849091708
"611" 122 610.293652431658 632.021952489402 646.059410653875 625.339210850149
"612" 122.2 584.738333044892 620.804593018945 621.867132536255 630.568856990982
"613" 122.4 557.528080850114 614.445298352734 593.260376914352 621.384714227346
"614" 122.6 527.775127637119 603.591885145306 566.364204725982 614.207430012232
"615" 122.8 497.039538374073 596.154618395939 534.019169324709 605.369924618205
"616" 123 471.054486223818 593.931188642133 507.83227619298 596.442686854637
"617" 123.2 450.10552770076 594.501277906524 486.144094682005 594.413757823574
"618" 123.4 448.779892268761 582.42118547127 482.336532011714 594.035649202553
"619" 123.6 440.360783180346 563.075496567128 471.538181355594 590.778421849688
"620" 123.8 433.180411644116 545.425334005214 454.985301841957 573.387632736602
"621" 124 422.504334616942 518.910696846286 440.250366175286 551.779010729305
"622" 124.2 407.655425628373 491.446056415033 424.697138458501 524.933686849347
"623" 124.4 395.831199116119 463.020229370495 413.921213493137 498.114855093806
"624" 124.6 397.665636810611 437.610616119811 399.638463044632 476.109589914491
"625" 124.8 404.319384043556 407.516745374632 399.01374767428 447.291473887161
"626" 125 412.435048144897 376.66907061447 405.194948141365 415.928176591975
"627" 125.2 424.44927116877 353.183421779827 410.304366893129 386.365455098678
"628" 125.4 446.809167387954 333.487750574642 421.545994522862 359.673452290413
"629" 125.6 471.813969234304 319.775238664088 441.13536460493 338.615984665681
"630" 125.8 482.353989689781 308.780636426815 458.400546750769 331.798430509017
"631" 126 502.528132146267 293.179836833256 473.286899962953 318.994464124369
"632" 126.2 525.420016104346 281.378582983363 492.91236559242 301.976493005595
"633" 126.4 549.909852187412 277.602582050745 511.421945251296 290.133352070357
"634" 126.6 578.607395898837 271.692168035409 540.662530081882 279.856574335442
"635" 126.8 601.452539478936 263.432034914717 568.377408536563 278.11279892243
"636" 127 631.014107031418 257.305214694432 595.138300188218 265.185616635359
"637" 127.2 660.51393379037 241.963182406669 625.087122184457 260.26508121403
"638" 127.4 683.247961919534 224.52332074877 655.003912225264 249.20316421078
"639" 127.6 709.260648093837 209.437779442681 677.331227864005 230.262633000411
"640" 127.8 740.716265422503 194.420958721091 705.480393259756 209.832670000593
"641" 128 774.254174349842 181.381373163289 739.306838398096 196.448901152776
"642" 128.2 804.10692662819 173.397525945815 768.877918715963 184.637596468992
"643" 128.4 836.903589935331 164.232999321456 799.315856897917 175.807022559069
"644" 128.6 847.657447459541 156.194199809408 816.722341436118 171.910055735976
"645" 128.8 847.669110432216 158.968975554882 815.524271150819 172.739297253399
"646" 129 855.231343461571 168.463414227186 819.94300550186 170.211732811244
"647" 129.2 868.736466246977 183.254478801877 829.811494637555 167.686033518909
"648" 129.4 878.16563954744 201.347804090645 847.352210652463 174.482303212634
"649" 129.6 879.96240076651 221.113411831493 863.987275551425 187.952358579297
"650" 129.8 883.936536865026 251.135306848197 875.879888600012 211.859927812359
"651" 130 890.824624753999 280.555617940206 880.286641280963 243.461718378552
"652" 130.2 891.185036296028 311.324004005054 886.365981289225 273.537174095756
"653" 130.4 886.830895256984 338.238634867661 889.934306106844 300.160746826241
"654" 130.6 885.341350668494 367.302883399281 886.353167689075 327.750275691362
"655" 130.8 880.027437621376 397.658444954561 883.803989851805 361.71097045695
"656" 131 873.573747463802 428.979074151048 879.785624188009 392.274954092504
"657" 131.2 868.882188795015 456.714268977182 874.650181952671 418.512819147276
"658" 131.4 859.51029975519 487.250008152211 867.567728107296 449.007618111619
"659" 131.6 842.781152896148 514.663651425009 860.350514732124 480.346456967269
"660" 131.8 817.967229411177 537.872683701575 845.718246647952 505.526730635393
"661" 132 793.543173918895 557.053862813907 820.163216859853 530.119895537565
"662" 132.2 767.641757932522 569.312232900165 802.901362625834 548.172761680665
"663" 132.4 740.023999587758 586.013945877563 773.654048542324 563.626894260428
"664" 132.6 713.339320626332 601.085842318114 746.384622815551 579.45661089586
"665" 132.8 682.275254639949 614.464670248961 720.50786554847 595.523270459591
"666" 133 658.414876501267 625.538338643636 691.575512278622 610.041434528179
"667" 133.2 635.304569027094 629.460975333081 670.233510561957 617.800852603695
"668" 133.4 612.461965512382 620.783999248883 651.217130737478 622.754578684724
"669" 133.6 584.64813537438 610.741943474066 625.364501475118 622.52360147601
"670" 133.8 562.566427260163 599.201738895376 599.581205381364 611.711077762771
"671" 134 539.864600686893 587.354177555773 574.365238267883 604.862944023968
"672" 134.2 518.560502453616 567.427989768537 547.46102503138 590.064147893376
"673" 134.4 491.330017073711 546.580409777839 523.076934693468 569.567272010774
"674" 134.6 469.471874425529 522.103806983872 497.639717559875 551.065432157365
"675" 134.8 455.609016084333 492.548023713205 475.257288123376 527.549718269622
"676" 135 439.716271015177 463.070804429607 459.968544303484 497.135544790111
"677" 135.2 428.341453949018 437.68147485401 444.826203286319 473.091441670692
"678" 135.4 419.642893672602 406.18991331546 432.226544608419 445.616488125424
"679" 135.6 414.823944514366 374.035880890754 421.574256813985 413.449028731668
"680" 135.8 418.46906894181 340.822166329389 416.664122886371 378.524865081426
"681" 136 418.230784452176 304.439609874474 419.050030492965 343.583101640573
"682" 136.2 414.358834593592 272.064556481673 420.176199740259 308.624806346072
"683" 136.4 409.115661181701 240.775022697409 416.048545861491 278.570603083364
"684" 136.6 395.547065421401 215.539186285666 412.972528495239 250.840881337069
"685" 136.8 382.756074060921 193.936073679024 401.336265666372 225.14831190686
"686" 137 375.472004252059 179.182974634127 392.346001212979 209.486636530636
"687" 137.2 394.122888653348 170.155666792417 388.139485373759 204.810126406772
"688" 137.4 416.2267942106 161.939888913319 391.601636994714 189.034627735148
"689" 137.6 441.059965898773 159.46993203165 406.817775122876 173.403538106433
"690" 137.8 468.372392196622 161.456854474305 426.999024549873 166.178651888679
"691" 138 494.592641632545 168.513738350667 452.929207972441 164.469546091683
"692" 138.2 520.475909947594 175.52811480368 483.196282381756 170.493106710052
"693" 138.4 550.646117560372 183.742545728563 512.058242932027 173.316889491303
"694" 138.6 579.154819010958 190.826050238405 540.465828351851 184.107313337183
"695" 138.8 606.157598512153 199.528735669695 569.881140004276 190.298407016764
"696" 139 636.722623286822 214.510622154352 597.907693302873 198.676273973737
"697" 139.2 663.483616998849 224.055767592888 629.397390395035 212.831975495503
"698" 139.4 695.695222089612 239.241835731261 656.563576903351 222.972792614517
"699" 139.6 722.932548438078 250.578241932806 684.330705353501 233.201467788018
"700" 139.8 746.29298602783 266.846013617742 714.095806669349 245.643677623093
"701" 140 769.284937700582 286.968100349622 739.113857742847 264.63019599294
"702" 140.2 789.412426166247 311.608841009094 763.930215153766 284.091637041156
"703" 140.4 801.657132332211 339.97994756067 784.80861527515 306.198613904235
"704" 140.6 809.083481794772 372.233637976649 798.1739728157 333.445820351642
"705" 140.8 805.924831050544 401.729304673755 805.681271941437 363.300655943421
"706" 141 800.821433306534 433.369874529381 807.593469530076 394.784401098855
"707" 141.2 795.070506300313 468.365348590853 798.316327055862 424.583625199569
"708" 141.4 784.56475454263 499.058220016371 795.513008167528 459.376010407556
"709" 141.6 781.778916761772 531.514120916094 786.049856440178 493.466119748971
"710" 141.8 782.912730830202 561.225577026381 778.763461832855 523.14799084427
"711" 142 777.697683153896 583.284542017671 781.2578600137 547.582000828959
"712" 142.2 753.338769570966 594.052250885508 778.404166272038 562.511240090467
"713" 142.4 724.043974075669 604.20205664935 763.426204649534 582.29896824493
"714" 142.6 696.651272763107 611.440065150816 738.148188854166 597.180279570207
"715" 142.8 675.009494457481 609.045255050935 711.634977680429 602.798092238902
"716" 143 644.940936954279 601.94680482412 684.000326533153 608.051744567693
"717" 143.2 612.319245642345 597.093486572826 651.348708571015 599.384690740741
"718" 143.4 578.699698592995 594.370954660534 616.578233013117 596.390101954324
"719" 143.6 545.77659606762 587.789331039801 584.595810465512 594.055116360191
"720" 143.8 514.685141631899 579.202240028373 555.773373654423 586.325212297951
"721" 144 485.839985409759 571.617263652688 525.417008745115 580.683597682285
"722" 144.2 458.675859390498 564.358128563274 501.130693755189 574.069626946149
"723" 144.4 429.782121451966 564.662667093521 471.849263920542 564.93746281836
"724" 144.6 415.300491458384 559.996025399662 450.450174347151 565.53656814419
"725" 144.8 392.703818554526 543.063812662818 428.704759718609 558.423578838298
"726" 145 378.140499193721 527.914045899249 408.305422245059 549.40139510903
"727" 145.2 363.523790429064 500.7438280105 387.753067178635 533.68733906781
"728" 145.4 348.81737486404 472.860386030336 370.461238745724 506.292646775146
"729" 145.6 337.108769218553 446.806231143989 355.627399744621 479.696804935004
"730" 145.8 327.518220931065 418.260364554333 342.574222145222 454.911458753429
"731" 146 318.021169688815 383.747231832032 331.006803268204 426.756614655109
"732" 146.2 314.830026139847 357.522949225819 326.61789386167 398.496999294882
"733" 146.4 311.950083855028 328.085299212705 316.730673278589 368.763472575367
"734" 146.6 318.773397941403 296.589920948897 312.747746986242 335.146990291001
"735" 146.8 325.444543589745 263.678486878008 318.671447395785 302.759735100104
"736" 147 333.848555704163 229.214214077719 325.012227536986 271.011877284304
"737" 147.2 349.801810802012 210.856753840327 332.453458191014 244.145293423973
"738" 147.4 371.272987435336 188.738017582919 348.150487530299 219.051161263539
"739" 147.6 396.714010890714 160.066273381435 367.796603564018 195.393224358785
"740" 147.8 417.464599468074 139.691243757458 388.843725730832 167.078147392684
"741" 148 436.770452183139 117.585880903376 410.725478147986 145.578129902962
"742" 148.2 457.579404354269 92.7890294616095 433.752487983179 125.963576664431
"743" 148.4 479.230754034256 79.1504353975978 450.791933822272 102.516962980824
"744" 148.6 513.270734364315 68.1436341968482 472.711641818908 87.4667074247257
"745" 148.8 545.443255748312 61.6481700292209 501.171470667585 73.4891082538657
"746" 149 574.406439888531 54.6692549160025 534.838765085301 67.3371873231784
"747" 149.2 605.36931281791 46.3930355122939 564.640416573586 58.6840559531096
"748" 149.4 634.922929453052 44.3961295103341 599.064215158005 52.1570723156482
"749" 149.6 663.288755256167 50.8496102871102 625.382350948167 46.8163104143313
"750" 149.8 693.878435375199 59.56494847212 656.589624910967 51.3728144061954
"751" 150 725.068954980992 72.1517220866328 688.518992891437 59.2844146069326
"752" 150.2 757.708436529135 85.6128336941202 718.731404079464 69.6796369546608
"753" 150.4 782.643696381979 104.058327681326 751.946245022811 86.9902933565699
"754" 150.6 806.638671081743 125.005572332079 772.088885901856 98.9647515316047
"755" 150.8 831.141126571305 142.645843574362 797.182809017242 119.0652444289
"756" 151 851.661442133401 154.172937388218 820.48506778671 135.895095738715
"757" 151.2 862.984692888192 175.048143223082 836.24510460403 147.521967788847
"758" 151.4 875.475913664665 203.979685162791 854.46369830161 168.78400080207
"759" 151.6 888.481598154492 235.803287664714 868.561531339104 196.724842982317
"760" 151.8 896.551844842727 262.591151120873 883.255362193859 226.176229251846
"761" 152 903.810635239739 294.11136780071 893.192586052608 258.357890470579
"762" 152.2 907.743100030277 327.831768597493 899.547506386972 287.148406863274
"763" 152.4 908.526838847431 358.111769087715 903.913122486583 319.216255572311
"764" 152.6 909.918338913259 391.801031693472 907.708803545192 352.639717461041
"765" 152.8 910.556125403505 421.062439555014 906.982792780908 383.560308303553
"766" 153 908.084191484542 453.636151278968 907.281058588177 413.073406218099
"767" 153.2 891.66551214298 480.71713608469 907.033270763576 443.230700255056
"768" 153.4 873.063406932665 506.863373026647 893.978272125429 470.731528234973
"769" 153.6 859.715135496969 530.519178773736 876.462571437311 497.3403478934
"770" 153.8 842.455286367423 550.106535657189 864.750130160243 520.274593633582
"771" 154 817.536899955759 556.598373590592 852.470500823206 535.073478558461
"772" 154.2 786.709464737343 569.145259711884 831.070375275119 547.667309079248
"773" 154.4 767.296538692522 578.946105088013 804.350557136257 558.624020956537
"774" 154.6 743.553322742228 591.649974991419 778.556227533481 569.328018057125
"775" 154.8 715.426045637053 607.246551020715 751.178389486431 586.650880454501
"776" 155 688.459501516173 623.244289103325 724.015539134168 595.584802949261
"777" 155.2 667.839526073009 634.412028396478 699.815880408409 616.227052412053
"778" 155.4 639.875018456046 636.195679539922 677.855362217499 627.292622412113
"779" 155.6 609.533073851641 636.329892891915 651.043330600792 632.585048736834
"780" 155.8 583.424544621646 632.56496768571 620.099633744284 634.303945348317
"781" 156 553.075732283317 628.858228318666 593.473392431107 631.906529346486
"782" 156.2 524.131300078324 622.988896921477 563.798510664446 628.485070709756
"783" 156.4 495.193957644158 616.01634434443 531.66395030306 624.789764893157
"784" 156.6 465.3214581392 606.635001372137 503.170349979993 615.190510577134
"785" 156.8 443.055635484234 587.218193016693 475.943253490526 609.485251368503
"786" 157 417.019376966033 568.487383052041 452.616925852187 590.356535339633
"787" 157.2 394.904997610656 551.764136455145 429.517569822068 574.247543778368
"788" 157.4 381.192176259028 531.980662815972 407.532485591051 558.378589059864
"789" 157.6 365.358837762368 502.9825533882 389.704525938696 536.077493958667
"790" 157.8 352.207809278749 476.186747693401 371.019306305339 511.799236754238
"791" 158 339.597699556365 445.390399098062 358.226123716689 481.758120281272
"792" 158.2 330.466397949344 414.023471391234 346.157068097484 451.589663376204
"793" 158.4 322.192608103914 379.797775455694 333.456276071896 418.351137631882
"794" 158.6 314.364144985345 345.858145535539 324.414022154721 385.202762200874
"795" 158.8 312.741217056415 313.427006622939 317.88432154394 351.147545078733
"796" 159 325.313657351676 288.176122203002 316.397051720587 328.541081497482
"797" 159.2 343.490532701125 260.365721722646 321.390639639345 300.330440764855
"798" 159.4 360.204152982077 244.118079165987 336.786783744316 272.743924321414
"799" 159.6 382.871426867672 227.188922289278 354.549786357497 255.097563878342
"800" 159.8 406.154867492679 208.690082953224 377.417683927071 233.836832144496
"801" 160 436.531383092392 194.915288375414 401.995223286701 216.264364577803
"802" 160.2 460.737066159721 189.923223753742 425.564939336232 203.330787921879
"803" 160.4 487.580542950571 181.664004376946 448.280177784092 196.184161670547
"804" 160.6 513.232052465858 170.627222357171 476.218963562579 187.399541171401
"805" 160.8 534.332119371137 160.820422554891 500.980834638291 179.181891309921
"806" 161 557.160375498797 142.679437826229 527.961758771964 165.105733477516
"807" 161.2 580.624143081305 122.97835885382 548.138957432374 150.580238539113
"808" 161.4 592.949391941274 106.167047161886 570.057096659287 135.065529183324
"809" 161.6 602.7218004142 86.3232743650147 581.824195647338 119.499722193418
"810" 161.8 615.61877797101 63.821556880004 593.931913066671 102.601655860504
"811" 162 621.724429867682 54.8266466730193 603.835478952756 84.9502280443548
"812" 162.2 634.211404532049 58.5270614936134 604.097364580199 81.1254377284111
"813" 162.4 652.231642082293 65.1269546243489 613.581354395571 71.3371245616994
"814" 162.6 670.678187361902 75.3489567650881 636.005178960442 70.4127946287493
"815" 162.8 690.125473382024 95.3759894322178 656.334092880854 73.2593925062781
"816" 163 713.262584997171 115.281652310978 678.005060923982 91.7251426677254
"817" 163.2 732.915921730368 135.479238269106 702.670047415883 108.326019244566
"818" 163.4 754.312199103634 154.632491403887 726.634162586933 130.824931579846
"819" 163.6 779.930299050834 174.52119811488 749.697852173697 150.579954488566
"820" 163.8 808.433907997809 185.022301037147 771.397393143801 169.912036013569
"821" 164 831.521549466495 186.976829524043 796.140134725116 181.719292028376
"822" 164.2 860.727000257328 188.030386590272 821.418718171249 189.319987755508
"823" 164.4 865.087263220378 208.020967994052 837.304736398943 187.246326084778
"824" 164.6 863.154826752566 249.692558600094 852.575748347114 193.208695837046
"825" 164.8 858.317568132709 286.98986045389 862.612794379414 215.491581396896
"826" 165 856.10429447863 320.595092012012 859.090592334967 232.076655049036
"827" 165.2 856.763406940063 350.047318611987 864.420289855072 256.807971014493
"828" 165.4 857.396341463415 374.521341463415 875.983552631579 266.730263157895
"829" 165.6 857.327868852459 397.868852459016 881.986440677966 263.206779661017
"830" 165.8 853.894197952218 416.716723549488 876.835570469799 263.704697986577
"831" 166 846.484472049689 430.565217391304 868.961538461539 267.873076923077
"832" 166.2 839.009615384615 445.599358974359 859.87323943662 264.584507042254
"833" 166.4 832.782051282051 458.737179487179 864.527896995708 264.236051502146
"834" 166.6 826.300653594771 475.042483660131 874.724264705882 262.761029411765
"835" 166.8 822.75 486.795454545455 881.849122807018 254.501754385965
"836" 167 820.36393442623 498.311475409836 878.664259927798 246.747292418773
"837" 167.2 812.127035830619 507.892508143323 868.336917562724 243.881720430108
"838" 167.4 804.991150442478 511.722713864307 857.922033898305 252.094915254237
"839" 167.6 797.575163398693 521.101307189542 856.528776978417 264.496402877698
"840" 167.8 790.577049180328 530.514754098361 863.284615384615 280.373076923077
"841" 168 785.574193548387 537.364516129032 875.594982078853 297.304659498208
"842" 168.2 778.354838709677 546.903225806452 892.606666666667 302.203333333333
"843" 168.4 770.270096463022 557.118971061093 906.1875 295.154605263158
"844" 168.6 759.761006289308 566.927672955975 916.86642599278 297.15523465704
"845" 168.8 747.94099378882 569.232919254658 915.473867595819 295.219512195122
"846" 169 739.987804878049 571.25 917.81052631579 287.715789473684
"847" 169.2 726.742671009772 574.931596091205 914.441780821918 277.010273972603
"848" 169.4 714.566037735849 575.732704402516 910.913357400722 264.397111913357
"849" 169.6 701.503184713376 579.321656050955 910.530909090909 244.4
"850" 169.8 685.828571428571 586.580952380952 906.302405498282 225.824742268041
"851" 170 672.082317073171 594.762195121951 893.006944444444 209.173611111111
"852" 170.2 657.905362776025 602.507886435331 877.599290780142 185.882978723404
"853" 170.4 642.104430379747 609.221518987342 857.133333333333 160.583333333333
"854" 170.6 624.009063444109 614.92749244713 842.936666666667 138.873333333333
"855" 170.8 604.794392523364 623.146417445483 834.510273972603 142.678082191781
"856" 171 586.328075709779 624.624605678233 830.391304347826 155.464882943144
"857" 171.2 567.155882352941 620.682352941176 835.63601532567 173.865900383142
"858" 171.4 549.220183486239 618.886850152905 847.074733096085 192.807829181495
"859" 171.6 530.463492063492 615.84126984127 860.973244147157 214.886287625418
"860" 171.8 513.643874643875 609.535612535613 878.055921052632 241.526315789474
"861" 172 494.393854748603 602.310055865922 896.14381270903 267.43143812709
"862" 172.2 478.132432432432 591.291891891892 914.328990228013 277.517915309446
"863" 172.4 466.994505494506 580.478021978022 915.186046511628 278.8073089701
"864" 172.6 454.672316384181 566.257062146893 908.285211267606 279.014084507042
"865" 172.8 439.446376811594 552.153623188406 901.603238866397 288.255060728745
"866" 173 427.982404692082 536.123167155425 887.847826086957 304.076086956522
"867" 173.2 416.848137535817 519.381088825215 869.553571428571 323.089285714286
"868" 173.4 409.069565217391 500.933333333333 850.56993006993 343.737762237762
"869" 173.6 402.866279069767 482.366279069767 829.807142857143 359.092857142857
"870" 173.8 397 464.845272206304 811.817543859649 375.950877192982
"871" 174 394.547550432277 447.648414985591 798.229390681004 392.272401433692
"872" 174.2 391.601769911504 426.955752212389 800.08362369338 384.696864111498
"873" 174.4 395.223837209302 409.712209302326 805.29718875502 375.345381526104
"874" 174.6 397.908284023669 392.349112426036 816.817843866171 366.624535315985
"875" 174.8 395.153179190751 374.875722543353 839.556701030928 357.006872852234
"876" 175 392.550724637681 357.133333333333 863.792857142857 343.632142857143
"877" 175.2 393.168639053254 339.189349112426 882.150877192982 330.066666666667
"878" 175.4 392.512048192771 318.289156626506 907.59298245614 317.361403508772
"879" 175.6 393.369047619048 298.285714285714 925.457044673539 317.639175257732
"880" 175.8 395.561561561562 280.276276276276 916.894736842105 325.712280701754
"881" 176 402.555555555556 263.780626780627 910.455598455599 335.316602316602
"882" 176.2 408.607142857143 245.582417582418 901.433884297521 354.582644628099
"883" 176.4 410.025787965616 227.977077363897 891.382899628253 379.513011152416
"884" 176.6 409.533724340176 207.970674486804 879.423076923077 403.937062937063
"885" 176.8 408.179710144928 185.130434782609 867.749103942652 429.311827956989
"886" 177 407.213888888889 163.783333333333 848.442446043166 441.895683453237
"887" 177.2 413.357340720222 143.304709141274 827.325088339223 459.314487632509
"888" 177.4 432.019283746556 127.67217630854 819.681818181818 482.409090909091
"889" 177.6 452.940700808625 112.719676549865 821.252918287938 508.607003891051
"890" 177.8 478.68956043956 103.076923076923 812.590579710145 538.057971014493
"891" 178 503.226775956284 100.579234972678 793.229323308271 566.488721804511
"892" 178.2 528.997319034853 100.697050938338 773.325088339223 600.141342756184
"893" 178.4 555.538057742782 98.1863517060367 749.185185185185 613.107407407407
"894" 178.6 578.394805194805 103.374025974026 718.846428571429 601.921428571429
"895" 178.8 602.28 107.294285714286 684.387900355872 591.822064056939
"896" 179 627.885117493473 110.22454308094 655.101694915254 603.8
"897" 179.2 650.399463806971 119.541554959786 634.352517985612 633.129496402878
"898" 179.4 667.192200557103 131.640668523677 611.369337979094 642.655052264808
"899" 179.6 686.594444444444 146.025 594.198653198653 623.228956228956
"900" 179.8 705.440828402367 165.068047337278 578.553333333333 600.456666666667
"901" 180 718.952908587258 182.343490304709 580.764258555133 580.174904942966
"902" 180.2 725.165191740413 204.135693215339 597.197324414716 570.387959866221
"903" 180.4 731.072625698324 225.435754189944 618.383050847458 569.223728813559
"904" 180.6 742.460055096419 237.04958677686 628.388692579505 584.763250883392
"905" 180.8 758.618784530387 248.555248618785 639.802013422819 605.469798657718
"906" 181 777.304347826087 257.399456521739 660.12676056338 626.799295774648
"907" 181.2 792.640883977901 271.831491712707 687.626865671642 630.496268656716
"908" 181.4 805.713888888889 285.513888888889 715.092857142857 621.278571428571
"909" 181.6 818.945054945055 299.318681318681 739.63321799308 604.40830449827
"910" 181.8 832.440771349862 313.953168044077 760.434027777778 576.836805555556
"911" 182 846.792915531335 330.348773841962 767.56678700361 546.649819494585
"912" 182.2 858.473829201102 349 783.301038062284 522.823529411765
"913" 182.4 872.850704225352 369.095774647887 812.357894736842 506.143859649123
"914" 182.6 885.299719887955 384.504201680672 832.246478873239 477.985915492958
"915" 182.8 900.780415430267 406.139465875371 839.381625441696 443.204946996466
"916" 183 906.111747851003 426.085959885387 850.253623188406 406.775362318841
"917" 183.2 901.11356466877 447.621451104101 866.613475177305 373.783687943262
"918" 183.4 888.455696202532 472.28164556962 872.797872340426 348.301418439716
"919" 183.6 874.121580547112 497.376899696049 858.369718309859 334.862676056338
"920" 183.8 857.351265822785 518.572784810127 858.55223880597 326.440298507463
"921" 184 833.854545454545 535.787878787879 877.957142857143 321.714285714286
"922" 184.2 809.490131578947 554.305921052632 896.167213114754 337.518032786885
"923" 184.4 780.935275080906 563.789644012945 906.53024911032 367.227758007117
"924" 184.6 752.253687315634 572.238938053097 913.95205479452 401.746575342466
"925" 184.8 723.157232704403 576.540880503145 912.298507462687 432.649253731343
"926" 185 694.902140672783 578.617737003058 893.904761904762 465.029304029304
"927" 185.2 670.974285714286 569.537142857143 882.933579335793 503.372693726937
"928" 185.4 652.62865497076 562.426900584795 866.319587628866 530.924398625429
"929" 185.6 631.116147308782 555.555240793201 834.434027777778 554.329861111111
"930" 185.8 607.020771513353 544.456973293769 803.641304347826 579.539855072464
"931" 186 581.714681440443 535.495844875346 774.777777777778 600.635416666667
"932" 186.2 559.095930232558 525.037790697674 745.169014084507 607.320422535211
"933" 186.4 538.475920679887 512.152974504249 712.94425087108 602.912891986063
"934" 186.6 521.078212290503 495.287709497207 676.170731707317 604
"935" 186.8 505.74 475.874285714286 636.109489051095 606.478102189781
"936" 187 489.167146974063 457.164265129683 595.968421052632 608.971929824561
"937" 187.2 479.034682080925 436.852601156069 563.104529616725 615.177700348432
"938" 187.4 467.980337078652 414.193820224719 558.292517006803 627.119047619048
"939" 187.6 454.931818181818 391.238636363636 558.843333333333 627.796666666667
"940" 187.8 452.25 366.64156626506 563.761194029851 619.764925373134
"941" 188 445.854103343465 342.130699088146 571.640151515152 612.693181818182
"942" 188.2 442.714705882353 315.320588235294 585.267123287671 599.722602739726
"943" 188.4 439.713017751479 287.878698224852 601.345724907063 574.754646840149
"944" 188.6 436.654390934844 261.042492917847 612.098113207547 541.781132075472
"945" 188.8 431.163742690058 233.421052631579 616.924528301887 504.777358490566
"946" 189 420.98595505618 207.828651685393 627.68813559322 471.172881355932
"947" 189.2 407.722070844687 188.811989100817 639.068592057762 440.41155234657
"948" 189.4 393.456824512535 168.105849582173 658.127795527157 416.846645367412
"949" 189.6 393.399425287356 154.787356321839 685.817857142857 411.839285714286
"950" 189.8 407.091954022988 145.353448275862 711.461538461538 416.819397993311
"951" 190 422.827027027027 144.567567567568 733.953642384106 437.394039735099
"952" 190.2 443.55497382199 136.903141361257 750.763513513514 464.902027027027
"953" 190.4 467.391534391534 129.984126984127 765.575438596491 492.908771929825
"954" 190.6 488.874316939891 119.685792349727 764.808118081181 519.575645756458
"955" 190.8 507.575520833333 109.494791666667 775.540268456376 551.44966442953
"956" 191 531.747395833333 102.875 789.19387755102 576.598639455782
"957" 191.2 559.484042553191 94.6675531914894 798.221402214022 589.173431734317
"958" 191.4 591.189801699717 93.0764872521247 793.186666666667 595.04
"959" 191.6 622.005376344086 91.0483870967742 793.726072607261 596.353135313531
"960" 191.8 651.247311827957 93.9731182795699 793.690789473684 596.174342105263
"961" 192 680.860589812332 97.1501340482574 790.421052631579 597.140350877193
"962" 192.2 711.126470588235 101.661764705882 789.229927007299 603.20802919708
"963" 192.4 741.741379310345 112.212643678161 786.450757575758 602.068181818182
"964" 192.6 764.840220385675 125.694214876033 779.519434628975 610.720848056537
"965" 192.8 785.293785310735 142.937853107345 775.475836431227 615.762081784387
"966" 193 799.361271676301 165.751445086705 774.518644067797 614.647457627119
"967" 193.2 810.932394366197 194.445070422535 774.746478873239 614.06338028169
"968" 193.4 821.925465838509 221.45652173913 772.137323943662 615.62323943662
"969" 193.6 828.932551319648 247.800586510264 759.34219269103 618.019933554817
"970" 193.8 832.073248407643 275.996815286624 742.98606271777 621.815331010453
"971" 194 828.152380952381 305.650793650794 726.648936170213 623.390070921986
"972" 194.2 822.271028037383 337.844236760125 704.940972222222 621.024305555556
"973" 194.4 816.319488817891 368.335463258786 677.646048109966 620.656357388316
"974" 194.6 807.133986928105 397.421568627451 652.570921985816 627.297872340426
"975" 194.8 799.85761589404 423.503311258278 632.350694444444 633.579861111111
"976" 195 787.684848484848 446.881818181818 616.920689655172 629.503448275862
"977" 195.2 771.418674698795 466.512048192771 594.312925170068 621.938775510204
"978" 195.4 749.163580246914 477.101851851852 561.408450704225 621.524647887324
"979" 195.6 728.441558441559 481.584415584416 525.604895104895 626.965034965035
"980" 195.8 705.09552238806 482.632835820896 498.508143322476 623.42996742671
"981" 196 681.454810495627 478.720116618076 493.292517006803 609.326530612245
"982" 196.2 659.209439528024 474.929203539823 488.767272727273 585.850909090909
"983" 196.4 631.994029850746 472.265671641791 479.41958041958 551.797202797203
"984" 196.6 603.895384615385 471.086153846154 468.952205882353 516.301470588235
"985" 196.8 578.741935483871 473.366568914956 464.094202898551 478.242753623188
"986" 197 553.675595238095 473.375 465.293906810036 437.663082437276
"987" 197.2 527.397660818713 471.368421052632 471.753846153846 405.726923076923
"988" 197.4 500.686746987952 466.557228915663 466.544217687075 368.367346938775
"989" 197.6 480.233532934132 456.287425149701 444.135483870968 343.490322580645
"990" 197.8 443.136778115501 440.83282674772 416.099337748344 324.662251655629
"991" 198 396.268011527377 437.158501440922 384.388888888889 311.944444444444
"992" 198.2 358.361581920904 423.887005649718 347.537704918033 302.796721311475
"993" 198.4 345.325 407.491666666667 318.324590163934 301.186885245902
"994" 198.6 355.812297734628 396.938511326861 314.678700361011 313.115523465704
"995" 198.8 359.020172910663 394.662824207493 321.926829268293 312.432055749129
"996" 199 342.431818181818 393.849431818182 322.241992882562 303.476868327402
"997" 199.2 324.740947075209 408.353760445682 333.15593220339 285.861016949153
"998" 199.4 332.503067484663 423.009202453988 350.056856187291 261.979933110368
"999" 199.6 336.08064516129 435.948387096774 370.275747508306 233.106312292359
"1000" 199.8 337.44476744186 455.776162790698 396.720394736842 207.513157894737
"1001" 200 343.687697160883 469.160883280757 406.720430107527 180.548387096774
"1002" 200.2 347.457478005865 472.609970674487 394.415335463259 158.255591054313
"1003" 200.4 347.804532577904 469.552407932011 390.545138888889 145.159722222222
"1004" 200.6 343.146408839779 463.988950276243 408.829113924051 138.987341772152
"1005" 200.8 337.585227272727 450.565340909091 436.46925566343 137.828478964401
"1006" 201 323.534591194969 425.220125786164 479.372093023256 121.926910299003
"1007" 201.2 318.172523961661 400.792332268371 511.467105263158 94.2927631578947
"1008" 201.4 318.443786982249 376.689349112426 542.441558441559 68.724025974026
"1009" 201.6 316.08908045977 351.761494252874 573.440789473684 63.5657894736842
"1010" 201.8 313.099397590361 325.870481927711 609.345890410959 82.5445205479452
"1011" 202 321.449152542373 311.610169491525 640.805194805195 104.11038961039
"1012" 202.2 338.780979827089 297.985590778098 679.187702265372 115.948220064725
"1013" 202.4 349.084745762712 284.429378531073 709.464516129032 136.296774193548
"1014" 202.6 357.475073313783 268.351906158358 731.226229508197 167.747540983607
"1015" 202.8 363.985294117647 245.973529411765 729.017857142857 206.946428571429
"1016" 203 369.365714285714 222.248571428571 707.666666666667 250.508591065292
"1017" 203.2 377.628491620112 207.075418994413 680.539285714286 259.282142857143
"1018" 203.4 394.483333333333 188.2 651.135761589404 253.182119205298
"1019" 203.6 414.486111111111 164.608333333333 622.052287581699 233.738562091503
"1020" 203.8 432.898666666667 137.730666666667 615.382978723404 207.382978723404
"1021" 204 447.827777777778 112.275 616.738095238095 188.442176870748
"1022" 204.2 461.301075268817 94.5618279569892 617.454225352113 188.549295774648
"1023" 204.4 487.098930481283 84.6310160427807 621.310580204778 195.764505119454
"1024" 204.6 514.30585106383 72.9707446808511 625.18947368421 200.189473684211
"1025" 204.8 548.201166180758 74.2186588921283 637.532423208191 205.317406143345
"1026" 205 581.040106951872 83.4625668449198 655.93288590604 217.338926174497
"1027" 205.2 611.432432432433 94.4 680.695364238411 237.748344370861
"1028" 205.4 641.61797752809 106.969101123596 705.920689655172 255.458620689655
"1029" 205.6 671.628834355828 117.196319018405 733.682119205298 253.347682119205
"1030" 205.8 698.75 119.83024691358 757.942238267148 235.873646209386
"1031" 206 719.18125 117.753125 779.132616487455 209.125448028674
"1032" 206.2 742.707100591716 119.710059171598 801.893470790378 183.714776632302
"1033" 206.4 766.593328502062 131.910869992915 824.080421051141 157.996503851354
"1034" 206.6 795.310533043437 150.523892641684 844.082183636806 143.785516432946
"1035" 206.8 817.731843575419 177.516759776536 850.343653250774 153.489164086687
"1036" 207 825.260450160779 223.122186495126 850.768707483005 154.761904761906
"1037" 207.2 817.514285714286 272.701587301587 851.37074829932 149.292517006803
"1038" 207.4 807.284810126582 320.243670886076 839.242105263158 138.60350877193
"1039" 207.6 795.246153846154 358.178461538462 820.993421052632 126.450657894737
"1040" 207.8 792.348837209302 391.189368770764 797.181229773463 123.220064724919
"1041" 208 796.206395348837 426.316860465116 785.718954248366 130.986928104575
"1042" 208.2 795.840909090909 457.467532467533 770.737588652482 137.563829787234
"1043" 208.4 790.474683544304 490.778481012658 756.721476510067 128.765100671141
"1044" 208.6 792.577844311377 523.571856287425 748.975177304965 113.63829787234
"1045" 208.8 794.647058823529 557.83044982699 749.509505703422 95.7300380228137
"1046" 209 780.140243902439 587.530487804878 760.715719063545 89.4849498327759
"1047" 209.2 756.446202531646 602.21835443038 760.030201342282 88.1409395973154
"1048" 209.4 732.014880952381 605.702380952381 754.335849056604 80.2566037735849
"1049" 209.6 701.834890965732 603.271028037383 739.341216216216 73.8175675675676
"1050" 209.8 667.679365079365 604.55873015873 717.996753246753 64.5162337662338
"1051" 210 632.319018404908 604.524539877301 691.396721311475 57.1967213114754
"1052" 210.2 595.603603603604 600.543543543544 666.11821086262 46.8115015974441
"1053" 210.4 567.519877675841 588.938837920489 646.60553633218 42.5640138408304
"1054" 210.6 541.487951807229 574.048192771084 624.349673202614 48.6503267973856
"1055" 210.8 513.96996996997 555.798798798799 596.529220779221 57.262987012987
"1056" 211 489.704615384615 540.501538461538 569.177419354839 55.7451612903226
"1057" 211.2 465.060422960725 524.73413897281 539.815789473684 63.1644736842105
"1058" 211.4 449.334346504559 500.240121580547 516.020134228188 75.9228187919463
"1059" 211.6 437.282282282282 472.117117117117 491.135135135135 90.6182432432432
"1060" 211.8 434.960486322188 443.428571428571 468.868167202572 107.003215434084
"1061" 212 436.237237237237 416.54954954955 437.163580246914 115.978395061728
"1062" 212.2 437.794871794872 388.290598290598 411.506666666667 119.6
"1063" 212.4 440.194357366771 361.595611285266 400.945762711864 135.915254237288
"1064" 212.6 447.307246376812 333.095652173913 400.309027777778 165.256944444444
"1065" 212.8 449.423423423423 304.588588588589 405.408759124088 194.689781021898
"1066" 213 449.527859237537 272.293255131965 398.373702422145 226.058823529412
"1067" 213.2 439.530612244898 241.813411078717 389.006802721088 258.479591836735
"1068" 213.4 424.076923076923 213.054945054945 380.099315068493 295.239726027397
"1069" 213.6 399.46301369863 176.071232876712 372.850340136054 332.687074829932
"1070" 213.8 394.78313253012 143.19578313253 350.047619047619 358.006349206349
"1071" 214 419.856741573034 127.165730337079 321.768953068592 362.563176895307
"1072" 214.2 447.669312169312 112.626984126984 314.146496815287 360.331210191083
"1073" 214.4 482.034391534391 96.7301587301587 315.255244755245 361.122377622378
"1074" 214.6 515.848571428571 86.7142857142857 316.429487179487 369.557692307692
"1075" 214.8 551.335958005249 84.2992125984252 314.698996655518 392.645484949833
"1076" 215 584.340482573727 88.201072386059 314.206666666667 420.796666666667
"1077" 215.2 617.650537634409 96.0725806451613 325.87725631769 450.801444043321
"1078" 215.4 650.6484375 104.114583333333 337.353356890459 480.47703180212
"1079" 215.6 684.163043478261 117.448369565217 350.332225913621 507.488372093023
"1080" 215.8 717.988888888889 126.436111111111 371.102739726027 531.25
"1081" 216 752.027777777778 127.086111111111 395.536666666667 555.01
"1082" 216.2 786.722857142857 129.108571428571 410.151815181518 576.861386138614
"1083" 216.4 813.908587257618 143.670360110803 411.037735849057 573.754716981132
"1084" 216.6 828.297297297297 172.243243243243 418.05298013245 572.284768211921
"1085" 216.8 830.203225806452 203.896774193548 434.170138888889 575.284722222222
"1086" 217 824 236.366883116883 450.905084745763 576.850847457627
"1087" 217.2 822.904290429043 268.379537953795 472.879432624113 584.822695035461
"1088" 217.4 816.816949152542 300.2 493.637630662021 598.393728222997
"1089" 217.6 807.742474916388 333.471571906354 507.806779661017 620.030508474576
"1090" 217.8 793.133333333333 360.72380952381 516.653465346535 633.531353135314
"1091" 218 782.173076923077 386.211538461538 521 630.894039735099
"1092" 218.2 779.112804878049 410.914634146341 534.150170648464 621.784982935154
"1093" 218.4 781.859756097561 433.307926829268 556.946127946128 607.323232323232
"1094" 218.6 783.184952978056 457.931034482759 581.87074829932 589.673469387755
"1095" 218.8 788.275362318841 484.872463768116 607.179661016949 574.762711864407
"1096" 219 795.748502994012 507.185628742515 637.028268551237 569.590106007067
"1097" 219.2 794.274626865672 535.570149253731 670.43816254417 560.466431095406
"1098" 219.4 785.905660377359 565.367924528302 707.828282828301 559.488215488218
"1099" 219.6 764.515964409389 585.515536015435 739.446853539297 569.251313772064
"1100" 219.8 729.598390518942 602.033374582299 755.417504389738 581.852783182676
"1101" 220 680.670769416427 601.18461543968 753.017006822656 607.272108801612
"1102" 220.2 640.164086687537 589.489164086751 732.985074626919 615.074626865686
"1103" 220.4 600.393188854489 579.111455108359 719.972602739726 604.849315068493
"1104" 220.6 562.90625 566.984375 715.766536964981 591.704280155642
"1105" 220.8 533.896142433234 548.744807121662 728.887755102041 589.459183673469
"1106" 221 507.214492753623 526.214492753623 734.658536585366 603.473867595819
"1107" 221.2 488.764705882353 497.347058823529 715.271428571429 610.971428571429
"1108" 221.4 475.324404761905 469.473214285714 697.843003412969 596.740614334471
"1109" 221.6 461.362831858407 439.970501474926 685.714285714286 569.178571428571
"1110" 221.8 444.145400593472 409.581602373887 700.099656357388 547.546391752577
"1111" 222 427.882521489971 373.186246418338 727.943181818182 539.136363636364
"1112" 222.2 422.590214067278 338.165137614679 749.676375404531 551.954692556634
"1113" 222.4 421.721893491124 303.53550295858 765.394557823129 581.908163265306
"1114" 222.6 430.6 271.78125 786.29392971246 604.255591054313
"1115" 222.8 445.521994134897 243.287390029326 782.740131578947 599.802631578947
"1116" 223 459.994236311239 211.780979827089 785.974910394265 596.21146953405
"1117" 223.2 477.585635359116 186.281767955801 791.908424908425 589.238095238095
"1118" 223.4 493.045845272206 161.750716332378 787.985507246377 572.5
"1119" 223.6 497.045584045584 133.202279202279 776.140151515152 553.768939393939
"1120" 223.8 503.361823361823 98.8148148148148 758.415224913495 528.249134948097
"1121" 224 520.197183098592 64.312676056338 756.756457564576 503.022140221402
"1122" 224.2 550.106267029973 67.7711171662125 765.181506849315 488.527397260274
"1123" 224.4 585.475806451613 69.6155913978495 762.769841269841 493.234126984127
"1124" 224.6 620.506775067751 71.5067750677507 753.677777777778 505.222222222222
"1125" 224.8 655.15 90.1833333333333 739.593103448276 523.068965517241
"1126" 225 686.420765027322 110.98087431694 715.251798561151 546.967625899281
"1127" 225.2 715.909638554217 134.888554216867 686.414035087719 567.99298245614
"1128" 225.4 745.60237388724 159.115727002967 655.572413793103 587.675862068966
"1129" 225.6 775.558333333333 178.508333333333 631.909090909091 616.098181818182
"1130" 225.8 808.639784946237 197.384408602151 608.756666666667 644.836666666667
"1131" 226 843.536 212.034666666667 600.852233676976 640.515463917526
"1132" 226.2 872.360655737705 232.855191256831 596.421602787456 629.895470383275
"1133" 226.4 887.373493975904 261.668674698795 603.918215613383 616.817843866171
"1134" 226.6 886.822085889571 286.674846625767 616.727915194346 587.318021201413
"1135" 226.8 877.397993311037 315.458193979933 625.868421052632 554.40977443609
"1136" 227 864.847896440129 343.284789644013 620.082706766917 521.067669172932
"1137" 227.2 849.063291139241 376.737341772152 614.08679245283 485.083018867925
"1138" 227.4 828.292899408284 403.46449704142 616.390845070423 444.841549295775
"1139" 227.6 800.934523809524 424.261904761905 628.346153846154 409.381118881119
"1140" 227.8 773.953703703704 446.753086419753 646.63698630137 376.650684931507
"1141" 228 747.971671388102 470.490084985836 675.798013245033 351.221854304636
"1142" 228.2 718.832835820896 488.937313432836 708.353356890459 327.932862190813
"1143" 228.4 692.512121212121 497.724242424242 741.295532646048 309.487972508591
"1144" 228.6 664.634502923977 505.909356725146 774.676567656766 301.260726072607
"1145" 228.8 634.183229813665 510.807453416149 811.908163265306 298.333333333333
"1146" 229 605.908571428571 512.537142857143 841.914383561644 298.308219178082
"1147" 229.2 574.367601246106 512.130841121495 882.88698630137 301.989726027397
"1148" 229.4 541.573667711599 515.711598746081 921.674342105263 298.536184210526
"1149" 229.6 508.909090909091 514.889204545455 911.776315789474 312.894736842105
"1150" 229.8 475.583090379009 509.116618075802 913.761904761905 315.726984126984
"1151" 230 444.436578171091 492.480825958702 916.946666666667 315.65
"1152" 230.2 420.812121212121 469.660606060606 920.17793594306 305.516014234875
"1153" 230.4 396.567567567568 443.630630630631 918.167857142857 287.557142857143
"1154" 230.6 381.637982195846 414.364985163205 918.549815498155 263.911439114391
"1155" 230.8 380.764534883721 388.255813953488 910.5 235.124060150376
"1156" 231 386.128358208955 358.235820895522 901.865724381625 208.964664310954
"1157" 231.2 392.795321637427 328.37134502924 880.720848056537 185.445229681979
"1158" 231.4 399.384393063584 293.893063583815 860.604026845638 157.221476510067
"1159" 231.6 404.491017964072 259.296407185629 842.219081272085 128.286219081272
"1160" 231.8 412.965217391304 222.655072463768 815.032573289902 107.635179153094
"1161" 232 424.863372093023 189.71511627907 785.440514469453 97.983922829582
"1162" 232.2 434.668639053254 154.159763313609 755.898412698413 101.307936507937
"1163" 232.4 444.669515669516 116.34188034188 725.40206185567 112.450171821306
"1164" 232.6 465.637142857143 86.3057142857143 698.174061433447 122.023890784983
"1165" 232.8 500.040322580645 70.1639784946237 668.955555555556 114.615873015873
"1166" 233 536.029761904762 64.2678571428571 638.1 101.777419354839
"1167" 233.2 574.349430946874 64.5661580980746 614.73253669009 83.4377638533855
"1168" 233.4 600.544157376915 64.9088328000627 586.726689047637 82.2250812613764
"1169" 233.6 634.403183023873 95.5862068965517 574.312080536913 58.3154362416108
"1170" 233.8 669.899159663866 132.27731092437 580.383333333333 47.8416666666667
"1171" 234 703.151335311573 165.768545994065 577.131944444444 45.6631944444444
"1172" 234.2 734.083333333333 189.763888888889 560.626582278481 49.0284810126582
"1173" 234.4 748.29754601227 220.935582822086 538.566308243728 59.0573476702509
"1174" 234.6 746.023598820059 248.212389380531 512.389240506329 79.4746835443038
"1175" 234.8 764.290229885057 264.100574712644 487.471947194719 103.811881188119
"1176" 235 788.158878504673 274.953271028037 459.826666666667 127.486666666667
"1177" 235.2 816.540229885057 293.301724137931 443.454237288136 142.986440677966
"1178" 235.4 841.873626373626 320.909340659341 422.812883435583 149.518404907975
"1179" 235.6 865.861035422343 354.901907356948 391.065217391304 170.583850931677
"1180" 235.8 884.485804416404 388.422712933754 365.817307692308 198.038461538462
"1181" 236 906.552706552707 421.082621082621 352.85016286645 231.345276872964
"1182" 236.2 902.576576576577 447.768768768769 350.7843866171 265.724907063197
"1183" 236.4 888.187096774193 479.548387096774 359.957295373665 299.14590747331
"1184" 236.6 871.329341317365 508.853293413174 375.377224199288 329.330960854092
"1185" 236.8 844.314371257485 532.308383233533 399.847222222222 359.78125
"1186" 237 811.885542168675 552.650602409639 422.460481099656 391.931271477663
"1187" 237.2 777.405970149254 568.937313432836 452.967625899281 421.219424460432
"1188" 237.4 740.667664670659 585.679640718563 480.023728813559 452.291525423729
"1189" 237.6 704.047477744807 600.382789317507 507.042857142857 485.496428571429
"1190" 237.8 665.763473053892 613.889221556886 533.08480565371 517.173144876325
"1191" 238 627.831325301205 616.873493975904 559.675182481752 547.510948905109
"1192" 238.2 593.860575294609 610.821335625157 582.934218938198 577.676327419924
"1193" 238.4 542.015988888574 612.273639891424 589.378460719772 601.666371219036
"1194" 238.6 497.250720461095 605.092219020173 591.496598639456 631.30612244898
"1195" 238.8 473.009146341463 599.176829268293 596.28813559322 643.606779661017
"1196" 239 455.587692307692 594.698461538462 610.773851590106 637.968197879859
"1197" 239.2 451.783475783476 574.011396011396 627.387959866221 625.90635451505
"1198" 239.4 440.243553008596 546.570200573066 632.533568904594 602.614840989399
"1199" 239.6 428.560240963855 517.954819277108 646.358306188925 580.28664495114
"1200" 239.8 416.159217877095 488.100558659218 662.241758241758 585.622710622711
"1201" 240 400.783098591549 458.064788732394 677.656666666667 610.26
"1202" 240.2 382.780058651026 426.589442815249 686.939189189189 638.033783783784
"1203" 240.4 364.682997118156 396.121037463977 676.560714285714 633.928571428571
"1204" 240.6 348.231638418079 365.539548022599 663.068100358423 623.003584229391
"1205" 240.8 328.718475073314 336.513196480938 654.616541353383 600.334586466165
"1206" 241 317.62893081761 302.952830188679 645.52380952381 571.974358974359
"1207" 241.2 332.668587896254 279.827089337176 645.445652173913 548.155797101449
"1208" 241.4 346.96875 252.460227272727 658.148788927336 535.287197231834
"1209" 241.6 367.094017094017 223.954415954416 686.6 531.621818181818
"1210" 241.8 389.138121546961 199.038674033149 720.75 529.171428571429
"1211" 242 407.658536585366 171.319783197832 747.949324324324 532.675675675676
"1212" 242.2 425.29347826087 140.60597826087 773.11231884058 553.416666666667
"1213" 242.4 448.174262734584 114.075067024129 790.541254125413 563.508250825083
"1214" 242.6 478.29476584022 88.6060606060606 808.405017921147 569.856630824373
"1215" 242.8 512.839572192513 64.7566844919786 815.149253731343 572.555970149254
"1216" 243 549.184065934066 59.1098901098901 819.629496402878 573.661870503597
"1217" 243.2 583.273209549072 62.5941644562334 823.552542372881 572.145762711864
"1218" 243.4 619.511873350923 66.353562005277 833.486013986014 567.744755244755
"1219" 243.6 654.093833780161 79.4369973190349 833.220735785953 564.595317725752
"1220" 243.8 684.454277286136 96.6873156342183 834.395104895105 556.339160839161
"1221" 244 716.996987951807 115.521084337349 836.766550522648 542.909407665505
"1222" 244.2 747.545197740113 134.141242937853 843.645833333333 524.211805555556
"1223" 244.4 781.689189189189 150.443243243243 859.507142857143 510.257142857143
"1224" 244.6 814.423913043478 164.913043478261 881.755172413793 499.506896551724
"1225" 244.8 842.186486486487 183.943243243243 897.341463414634 485.020905923345
"1226" 245 858.774647887324 209.92676056338 902.229965156794 463.317073170732
"1227" 245.2 867.548387096774 240.606451612903 901.544117647059 432.768382352941
"1228" 245.4 873.786144578313 271.102409638554 902.396428571428 403.975
"1229" 245.6 883.119741133317 303.236246031854 908.879003558096 376.483985781671
"1230" 245.8 882.094801223242 333.767584097859 924.753333333333 344.29
"1231" 246 878.059375 368.740625 925.045774647887 324.718309859155
"1232" 246.2 871.613559322034 402 907.731292517007 300.003401360544
"1233" 246.4 858.860681114551 431.631578947368 891.833910034602 279.941176470588
"1234" 246.6 838.456973293769 456.035608308605 866.394648829431 263.652173913043
"1235" 246.8 814.823708206687 480.340425531915 846.255102040816 239.176870748299
"1236" 247 785.27380952381 504.979166666667 826.634482758621 209.096551724138
"1237" 247.2 757.646341463415 522.265243902439 805.365517241379 177.727586206897
"1238" 247.4 732.723723723724 541.045045045045 788.851449275362 145.590579710145
"1239" 247.6 710 561.517350157729 788.481617647059 107.488970588235
"1240" 247.8 682.213414634146 585.417682926829 785.28125 94.2881944444444
"1241" 248 654 603.118343195266 772.267326732673 92.5511551155115
"1242" 248.2 621.160237388724 618.673590504451 749.152317880795 91.8079470198676
"1243" 248.4 584.029761904762 625.410714285714 718.97 86.52
"1244" 248.6 551.205797101449 625.43768115942 687.597359735974 87.9108910891089
"1245" 248.8 527.381818181818 618.124242424242 658.811501597444 99.111821086262
"1246" 249 504.821637426901 601.982456140351 629.360655737705 101.639344262295
"1247" 249.2 473.207207207207 588.234234234234 598.298701298701 99.9058441558442
"1248" 249.4 447.417867435158 569.097982708934 570.577922077922 87.7922077922078
"1249" 249.6 427.30612244898 542.518950437318 533.237623762376 77.7458745874587
"1250" 249.8 411.031161473088 513.402266288952 495.35691318328 69.9099678456592
"1251" 250 393.020289855072 482.313043478261 470.965732087227 80.5015576323988
"1252" 250.2 379.897590361446 449.620481927711 457.764900662252 111.350993377483
"1253" 250.4 375.614243323442 416.299703264095 445.508361204013 144.418060200669
"1254" 250.6 379.721212121212 381.221212121212 427.693103448276 176.410344827586
"1255" 250.8 388.397014925373 350.441791044776 407.94 203.91
"1256" 251 396.073099415205 315.40350877193 388.067961165049 236.906148867314
"1257" 251.2 402.278592375367 281.445747800587 363.407523510972 263.225705329154
"1258" 251.4 411.64 245.517142857143 335.263333333333 288.873333333333
"1259" 251.6 426.34435261708 213.283746556474 312.07 307.053333333333
"1260" 251.8 444.065395095368 183.318801089918 312.558620689655 331.344827586207
"1261" 252 455.293785310734 152.409604519774 318.927335640138 366.235294117647
"1262" 252.2 469.562326869806 119.634349030471 323.857651245552 403.124555160142
"1263" 252.4 488.645892351275 90.2039660056657 330.899641577061 441.623655913978
"1264" 252.6 515.319672131148 66.2459016393443 347.392617449664 475.087248322148
"1265" 252.8 549.572207084469 64.1716621253406 369.571929824561 505.140350877193
"1266" 253 584.753351206434 66.7640750670241 393.648745519713 533.935483870968
"1267" 253.2 615.992146596859 79.5523560209424 414.952702702703 564.121621621622
"1268" 253.4 648.042440318302 95.4244031830239 441.11301369863 583.948630136986
"1269" 253.6 680.697612732095 113.511936339523 468.833898305085 591.562711864407
"1270" 253.8 714.3828125 132.528645833333 504.718309859155 594.433098591549
"1271" 254 742.024064171123 151.497326203209 538.327586206897 603.386206896552
"1272" 254.2 769.211940298507 171.686567164179 572.265017667845 615.413427561837
"1273" 254.4 795.820375335121 193.823056300268 605.031034482759 632.606896551724
"1274" 254.6 825.397183098592 214.518309859155 637.399293286219 648.766784452297
"1275" 254.8 846.764204545455 241.414772727273 657.992753623188 642.967391304348
"1276" 255 861.924791086351 272.83008356546 684.819852941176 629.430147058824
"1277" 255.2 881.311178247734 303.329305135952 713.813953488372 610.953488372093
"1278" 255.4 891.069536423841 334.668874172185 739.874587458746 594.805280528053
"1279" 255.6 890.480392156863 367.098039215686 770.936842105263 578.059649122807
"1280" 255.8 888.06976744186 404.295681063123 798.796153846154 563.25
"1281" 256 887.235483870968 439.890322580645 835.652631578947 556.389473684211
"1282" 256.2 886.354937793482 477.169755051421 861.458332773767 538.954861624003
"1283" 256.4 872.116323281128 494.1688148892 863.01782046602 528.642923847735
"1284" 256.6 849.136448981512 508.365521785211 858.100990166047 528.887740367227
"1285" 256.8 837.806626599927 529.999852391801 854.771269883152 528.847319891564
"1286" 257 838.708951661232 538.553432309847 849.774125149956 527.808036205434
"1287" 257.2 836.52298247212 545.902279052619 847.65910107009 529.44218286095
"1288" 257.4 835.568198372508 543.318414208048 846.922674393804 529.646660066877
"1289" 257.6 839.740246529456 542.959881531069 848.376636887996 529.983013136302
"1290" 257.8 836.771063157422 543.59446242216 847.751659364136 529.129093906678
"1291" 258 832.484827378979 544.875302724254 846.986985285879 529.436483702607
"1292" 258.2 826.599270107945 550.004318626166 842.908641808333 531.127956206647
"1293" 258.4 820.04943456966 556.4392609524 839.217168132517 534.27257159394
"1294" 258.6 815.540254458472 558.296017161677 838.391135203127 535.914694344511
"1295" 258.8 809.177010905516 563.601356565217 834.160018694977 539.450440814512
"1296" 259 801.748259751838 570.045383388561 828.31767802601 544.266649753659
"1297" 259.2 791.657039259028 577.226436290294 819.59125081142 551.851432367123
"1298" 259.4 783.246165608954 582.938017366205 814.779598478226 559.082884132431
"1299" 259.6 772.941351566547 590.14424555021 808.417407097997 565.401895697846
"1300" 259.8 765.831444790198 593.718149023852 795.880428935791 573.743222105201
"1301" 260 754.648756769297 597.162496708134 788.996134837896 578.647510546648
"1302" 260.2 739.242817524831 599.958131573429 774.859045530119 586.0057789129
"1303" 260.4 725.65663420494 603.533494566543 760.879810872922 591.250051796106
"1304" 260.6 707.169484270059 610.2413002739 742.503847665793 595.744150382609
"1305" 260.8 693.752895820579 616.615739113826 727.873122752612 600.850220215594
"1306" 261 679.149835002697 618.308259585197 716.526916947927 605.905752477659
"1307" 261.2 662.751352622492 621.397709277896 700.395435170239 611.936894229943
"1308" 261.4 644.017256368669 629.134288950813 681.351624410721 616.608309297464
"1309" 261.6 626.883687534504 628.413521363018 663.479631125207 620.267034543182
"1310" 261.8 607.75853916663 626.206509946986 646.224739965539 623.959127594045
"1311" 262 584.513533917332 624.871096768917 623.553255475567 625.856628956499
"1312" 262.2 563.683195846855 618.998597909153 600.34159654011 625.299858643281
"1313" 262.4 539.609824566351 611.254812554189 577.880973968116 621.651624386474
"1314" 262.6 517.24547553647 601.925775357972 553.949668926598 615.425756537461
"1315" 262.8 494.698612064803 592.738170182753 528.833716694203 607.514230249594
"1316" 263 473.962673024774 577.860780832376 506.323400417773 599.33958183805
"1317" 263.2 451.540453317243 561.957233965599 484.058107939403 582.663833622051
"1318" 263.4 430.233057497242 543.144914347695 460.052744671985 568.904859687543
"1319" 263.6 411.660811747013 521.477490529355 440.061654583915 550.932640578686
"1320" 263.8 392.598754222381 501.517445426066 419.34172659222 532.08044957494
"1321" 264 373.381775503122 477.506439041389 401.14876384733 510.756368953719
"1322" 264.2 359.517156980191 459.076810651173 381.267160882997 488.773065420351
"1323" 264.4 341.387616799865 436.777899526053 365.421476328173 466.702897354088
"1324" 264.6 324.71120801159 412.36787585808 348.14201164194 444.111032676086
"1325" 264.8 323.01307314825 389.516792980047 332.984115102109 424.820974726617
"1326" 265 323.16519115621 359.205414961278 325.363234801607 396.985291210239
"1327" 265.2 325.584132585618 332.401662529948 321.957186517352 369.797631508787
"1328" 265.4 333.821650479735 303.674275798522 323.583102578375 342.987164328616
"1329" 265.6 344.29279725169 279.726582902362 329.174261486387 317.009004735961
"1330" 265.8 356.377035740417 253.891595210391 340.198607829697 289.80547021081
"1331" 266 366.327936659361 224.098869762837 353.67179233854 262.578486459084
"1332" 266.2 371.809304379021 198.508975292396 363.395807833509 235.366702385411
"1333" 266.4 373.535272113008 172.64775035321 370.159093239993 209.817732352023
"1334" 266.6 390.897707078645 161.146404427193 370.022483301256 192.964401670011
"1335" 266.8 414.777154607998 146.700870350432 381.024864440014 170.901758651447
"1336" 267 435.56615245814 137.414488941162 401.437522573835 154.556584995356
"1337" 267.2 455.796450801334 128.419936539508 421.936633933186 147.025720379794
"1338" 267.4 478.454418515076 111.260095407183 446.414283863469 131.646227956039
"1339" 267.6 504.119688110866 93.705087043083 473.666045279655 117.15725032848
"1340" 267.8 529.748986124467 71.344499120848 500.124622361781 96.2604387388231
"1341" 268 553.195609858518 51.5847406217231 523.31056641952 77.0279981869511
"1342" 268.2 566.260411425569 51.4240863528926 533.426238666328 67.335732492907
"1343" 268.4 589.316005050331 56.038072418475 549.860400769569 58.9054135130831
"1344" 268.6 616.232797610483 58.7213260390228 577.781840068119 59.499239912777
"1345" 268.8 644.402195921489 64.2303619891188 607.778070313463 61.55138709417
"1346" 269 674.862057991964 69.9371758440232 637.690200692631 62.2595515466914
"1347" 269.2 705.468307248843 76.6931280797292 666.235548303492 70.1164557707165
"1348" 269.4 734.05078424536 84.0930518066948 697.360545552976 76.0895486122577
"1349" 269.6 759.224091475463 100.757482158625 725.979273688763 83.0776341250486
"1350" 269.8 780.576841951668 123.805432752625 751.101610928343 97.2493041218809
"1351" 270 803.712588780051 147.530552474093 774.336022561711 117.489268000764
"1352" 270.2 819.600260121734 169.049767767939 795.430765916426 140.281803777304
"1353" 270.4 838.849355339443 193.692377326299 811.675615291678 162.407873516283
"1354" 270.6 853.153886537102 216.582188703467 832.447908286949 185.717947661942
"1355" 270.8 867.411340427632 246.131091475429 850.453043897074 211.866173502702
"1356" 271 877.89439455711 276.393067354905 862.711741089897 240.242221226394
"1357" 271.2 883.979055483408 304.182549047662 874.300343098873 267.536967924446
"1358" 271.4 893.274696319378 334.122975649275 882.923880546128 297.585778668984
"1359" 271.6 897.209124318005 362.543608118328 887.622254311741 323.09440585306
"1360" 271.8 904.63011519133 389.814892093941 896.46341501361 355.153998444826
"1361" 272 913.535535360441 418.179684708269 901.235212167611 379.607337100101
"1362" 272.2 908.701047017755 440.331118458359 909.10772969047 402.611045608795
"1363" 272.4 893.522455463444 463.41812665722 907.113973917184 426.657009821403
"1364" 272.6 877.036123594293 491.125004760808 894.624604481162 455.252978640173
"1365" 272.8 859.17573205643 513.331413219891 882.208569957926 480.706041951359
"1366" 273 838.103003439062 534.553215861111 862.801190264519 503.680481890449
"1367" 273.2 817.16364843509 557.129911452723 844.878051392435 526.003719198042
"1368" 273.4 794.227874929576 575.538684495013 821.271617885891 548.483438988326
"1369" 273.6 770.582515708343 594.243702882921 800.972129071888 566.733040413021
"1370" 273.8 745.918838111629 608.77364050006 780.096309231555 586.155170600483
"1371" 274 723.186906753308 622.294358211723 754.709468932338 602.628353009889
"1372" 274.2 699.140505461966 629.536618282533 734.79099713806 614.370686346553
"1373" 274.4 674.184952803247 631.671550143827 711.96140624722 625.28198333103
"1374" 274.6 648.809252418253 627.674081498865 686.595417694031 627.632586382404
"1375" 274.8 619.747976126476 626.256666535307 657.681052329204 628.923388304564
"1376" 275 587.724146349929 627.282681486018 630.015889205781 626.007918133616
"1377" 275.2 564.018375856707 628.877981640336 603.16066846437 626.244990319559
"1378" 275.4 536.764873341332 625.861871265987 575.032837467863 627.211842975657
"1379" 275.6 510.810419228546 623.626243154866 547.610314042335 625.593229337315
"1380" 275.8 493.335981069074 613.179846502159 529.313408029763 622.058111191798
"1381" 276 476.774978661337 597.479017922187 509.190312611258 616.19795588795
"1382" 276.2 459.491665968161 589.196254741072 493.592561456107 607.780548554828
"1383" 276.4 437.318697868109 579.305669575139 474.144877043235 595.087122952656
"1384" 276.6 421.472619312056 570.476086314605 455.037704126255 586.172729999425
"1385" 276.8 403.180085921374 555.618960949577 435.435194957197 576.442984918962
"1386" 277 387.592796414755 535.488772251701 417.422086812773 563.097739928836
"1387" 277.2 372.942027916377 513.100316876971 397.003291019689 542.829842223738
"1388" 277.4 361.041336612949 486.856334068253 380.789270001306 522.310899023754
"1389" 277.6 352.736290722918 463.922365581753 369.422153285125 497.543394972752
"1390" 277.8 349.336777107376 438.551941529236 356.790251592516 475.60103655214
"1391" 278 347.934655318818 406.130097558848 353.411477882673 445.989035638265
"1392" 278.2 344.793967477201 376.039337675767 352.025358870937 415.434880887364
"1393" 278.4 338.711415079963 346.744811421313 346.482686382662 383.889120792119
"1394" 278.6 336.454626266564 313.743823633494 340.659514163477 354.307946456048
"1395" 278.8 336.168894655658 282.498159364134 339.852632126725 319.996161801903
"1396" 279 331.799763999558 248.946929244811 336.963989988472 289.323953230066
"1397" 279.2 340.897525121863 235.179744076181 336.661096161287 272.133565858039
"1398" 279.4 356.542921500838 213.026644823035 339.612349266631 247.42292119586
"1399" 279.6 371.247936763288 187.022645362306 354.967186433905 222.168864020894
"1400" 279.8 386.863314391475 156.360321514863 369.235384560464 194.042785165283
"1401" 280 401.186814449273 133.622858870093 383.460679196247 166.609273818856
"1402" 280.2 420.938320349725 113.188460781199 398.426881555461 143.652735667238
"1403" 280.4 442.109099390034 96.5149208399058 414.495820444727 122.728637449375
"1404" 280.6 461.088930000257 84.2539105593424 431.362602245193 108.885459870428
"1405" 280.8 485.128864303168 72.5244776307587 452.096234004051 93.0974064500423
"1406" 281 512.839748862885 58.9422459515499 477.964346655871 79.9103678193645
"1407" 281.2 535.224146475896 52.97292021658 500.241865293512 65.8115035994579
"1408" 281.4 564.263416052893 50.0237881582505 526.286152284654 57.9389695232432
"1409" 281.6 592.625065363358 46.8399804294027 553.453735687923 53.5575396289665
"1410" 281.8 617.094147206378 45.6685043762038 578.263749208662 50.3522932669907
"1411" 282 640.341397280303 46.0993157038963 601.994896124678 46.6347459615045
"1412" 282.2 662.207823365273 52.2132839504669 623.337880818905 48.2530562602186
"1413" 282.4 687.978619113799 58.1003054260845 650.617956667037 50.0999246990147
"1414" 282.6 713.393793157871 64.0671967024303 673.561435171333 57.1024242286962
"1415" 282.8 731.084787621069 79.6135868726206 697.731981754555 59.6426834089839
"1416" 283 752.998737292682 99.6054654129012 723.232549806502 75.5672081127325
"1417" 283.2 775.770670098758 117.65140669546 744.009606317832 93.532380135841
"1418" 283.4 802.452128338528 134.008774549141 767.662751742015 112.953126633361
"1419" 283.6 822.155412190127 144.77625595463 791.125405350742 126.836163537853
"1420" 283.8 850.500398851055 157.975962802927 810.346011404138 137.47866067292
"1421" 284 867.259258830153 171.124211784266 836.820018355911 152.119173191938
"1422" 284.2 875.452864661935 192.682133642189 853.720970726252 159.334114496629
"1423" 284.4 884.726818549142 217.526044266528 870.035689844956 182.899280325746
"1424" 284.6 889.778835636378 247.294467387073 880.746758378366 208.285517673114
"1425" 284.8 893.697891233794 275.647972456783 887.498207552286 238.599274285725
"1426" 285 894.734480551368 300.109608541485 889.709307209918 263.166279050934
"1427" 285.2 900.580819235163 329.969599074425 895.153392758997 290.794441662108
"1428" 285.4 905.084858027617 359.790747262845 897.233414647137 321.947860029575
"1429" 285.6 913.516262020954 383.736515672335 903.326250813125 348.944144799911
"1430" 285.8 915.131530738621 406.682983819215 909.601798069019 370.442237937881
"1431" 286 903.851031185791 433.18240219941 912.926785730778 391.154045424313
"1432" 286.2 888.882940921144 458.431388420185 906.644991738154 417.125706891466
"1433" 286.4 874.806717292052 483.075395385116 891.602376780359 446.288772509372
"1434" 286.6 861.095407733473 504.578424344349 880.12344955103 472.893216027571
"1435" 286.8 849.87343415488 532.549702762709 865.673372885614 497.275169441
"1436" 287 837.132871301118 553.66903884401 854.030103309384 520.221780325403
"1437" 287.2 819.338231814301 565.623263878569 845.20883563147 539.128188932074
"1438" 287.4 793.2541238513 581.728828986188 824.646567542421 557.469688811503
"1439" 287.6 771.863705274229 594.801021487821 804.536412795016 572.433223801753
"1440" 287.8 746.805102048461 605.888144851526 781.181780667586 585.31990816181
"1441" 288 720.335317449389 619.476002005594 757.278856709929 599.770198181086
"1442" 288.2 693.452034492028 634.07515231226 728.547674014878 614.658158646311
"1443" 288.4 676.463886804065 631.810488689101 710.774802663754 623.936450940521
"1444" 288.6 650.150925551001 621.347615968229 690.035768766876 629.215207483475
"1445" 288.8 628.135311532442 611.07572898735 664.534593546869 622.741348096695
"1446" 289 607.284020283406 594.544546447572 640.732830588782 613.646433705093
"1447" 289.2 586.357339287764 581.931010166141 618.007448788981 602.366336095185
"1448" 289.4 561.71556902131 566.97721998602 597.744271639599 586.830602472252
"1449" 289.6 547.63640723416 557.042374772774 578.450421492848 577.350565809031
"1450" 289.8 526.709563251053 541.21150740719 559.633474699284 565.629774252295
"1451" 290 508.978232608098 526.927724076136 539.137457626481 548.141850773293
"1452" 290.2 491.716669055961 506.853471209747 518.951030933391 533.352729740689
"1453" 290.4 476.365042238512 483.728900629943 498.272024116118 513.76430941777
"1454" 290.6 459.710400294697 456.87628622932 481.844637366907 487.51881976586
"1455" 290.8 451.780806106709 428.576864440554 465.347014217383 464.080761565131
"1456" 291 447.546028065705 396.883413775068 454.320998735042 435.162136689387
"1457" 291.2 446.24421944115 363.648670430517 451.712307479648 406.291676809908
"1458" 291.4 451.903182762434 345.8431208774 447.88821860362 381.873261693864
"1459" 291.6 459.988527838958 323.664852300087 451.325769606411 359.57838944364
"1460" 291.8 472.670944443181 308.049902976138 454.388773437487 342.474257604601
"1461" 292 484.337617250967 299.52378269895 461.315985993893 327.499875987694
"1462" 292.2 496.936067781 295.573842064726 467.978349026317 319.695850858919
"1463" 292.4 515.950429479208 280.64920028153 483.201035271138 305.623614775963
"1464" 292.6 528.482038246601 267.011627956567 502.600162976124 292.75365388704
"1465" 292.8 548.019021729325 250.688073983446 519.142840186305 275.66491317177
"1466" 293 558.676004364689 231.456016611993 535.933521796617 261.365577601856
"1467" 293.2 571.244814477398 206.695919975818 553.318115858002 240.324734754757
"1468" 293.4 578.927684096085 180.587833704332 567.49470443567 218.681849565557
"1469" 293.6 583.505959745267 153.093267868662 575.751664661302 189.353622833931
"1470" 293.8 590.7286047178 126.251067528852 582.348731501047 164.036296824692
"1471" 294 598.88604828181 103.908930922132 587.375877471908 138.938772873476
"1472" 294.2 615.932071486864 83.8051939877228 596.294256495598 115.073841305656
"1473" 294.4 638.359550968125 82.3193739610552 607.215988081904 99.7087320859651
"1474" 294.6 663.172481657931 85.9207545225871 624.993903629892 89.3166653754661
"1475" 294.8 678.666420369527 97.7787644725754 643.931375756764 89.7086543337113
"1476" 295 705.02438009172 113.40530560958 660.898620869609 92.7114234441133
"1477" 295.2 716.757314346096 127.55054796099 679.824879146252 99.1175776982123
"1478" 295.4 714.896634453815 134.341370498968 694.783029855318 107.211871632978
"1479" 295.6 724.560460269094 159.966261931553 705.569925534889 123.726069393066
"1480" 295.8 732.25847886897 186.358832340916 716.77638115988 149.493731513119
"1481" 296 736.352823211432 207.44123026212 725.341963147724 171.427458470418
"1482" 296.2 742.350651165606 235.494633204754 732.733734796366 199.165345853658
"1483" 296.4 755.400613592406 256.489382297278 738.165378845347 223.080550458538
"1484" 296.6 774.22758810719 278.343550852401 749.784083281315 248.943901021348
"1485" 296.8 800.053570512194 295.964526688754 769.798080092169 272.217692306324
"1486" 297 824.455457433222 315.430892793891 794.562082798479 291.490494629413
"1487" 297.2 849.674508080734 336.065365883104 818.539142328361 311.235819902958
"1488" 297.4 877.266745097864 356.960418157535 843.877416441715 329.06687236809
"1489" 297.6 896.299516775751 377.299571060069 870.108490524655 350.753541991091
"1490" 297.8 914.736547999352 397.6725657819 887.295336457432 371.364548547073
"1491" 298 914.190809706693 413.590608070365 899.999083324133 381.169844742446
"1492" 298.2 907.398484395121 440.507374762539 909.260020454789 399.381225011734
"1493" 298.4 902.413701107488 466.739147331167 908.409584349532 428.777216411751
"1494" 298.6 892.290227451547 484.547516883246 903.018474711079 449.369673973924
"1495" 298.8 877.557023863491 499.343371123285 896.096673131667 467.007315740029
"1496" 299 861.334563231644 522.972584838942 886.924760926448 484.095110500987
"1497" 299.2 848.438518601464 542.565826640212 871.290200488086 505.604151945806
"1498" 299.4 845.057039164555 543.543349636419 862.312026867155 513.534837427758
"1499" 299.6 837.496208993679 544.889562823092 860.512758540571 515.566828999891
"1500" 299.8 823.445697461024 561.504910686605 849.043213502821 528.492773365511
"1501" 300 812.742315694566 576.704898087805 833.236234480977 545.435544536996
"1502" 300.2 799.575307973886 592.689132758679 819.446853892904 561.096240154105
"1503" 300.4 792.355528600535 596.915239707167 812.851199259557 569.762985753074
"1504" 300.6 791.098139635366 597.7592816715 812.825705074485 568.968124178595
"1505" 300.8 783.904295242973 604.48437013762 806.272543901531 574.685374419365
"1506" 301 777.073934739534 606.192858197631 801.328304294511 581.78447286091
"1507" 301.2 764.282963797475 608.130336394122 795.827881301211 587.683027108085
"1508" 301.4 748.878747316424 613.733379895072 783.830919687264 596.22411645505
"1509" 301.6 730.427675787414 620.812322623785 765.002672021764 604.136345741258
"1510" 301.8 711.141768112286 631.741463737392 744.851003596437 612.294069669617
"1511" 302 692.948825497799 633.085835454488 728.456047202622 622.716792116447
"1512" 302.2 669.77431298385 631.282090706218 711.046523496921 628.430285763803
"1513" 302.4 643.916226449793 632.962260561384 686.397035392518 627.787120265319
"1514" 302.6 619.944067351696 635.354996499274 658.685410526695 632.09137755093
"1515" 302.8 590.170964333309 640.037037789582 631.505068372785 634.096299195654
"1516" 303 567.033309298633 641.360376352233 604.769827556554 637.661747620376
"1517" 303.2 545.878380014353 639.81686222081 583.419307636724 638.583042558465
"1518" 303.4 524.750166620473 634.072119112646 562.026980336012 640.379619954483
"1519" 303.6 507.119273601268 624.879190792332 542.578958065826 637.07660630083
"1520" 303.8 486.0415840049 608.295286405645 522.97741806279 627.102295416582
"1521" 304 467.452338715908 594.344778627936 501.837538489024 616.034188455765
"1522" 304.2 455.492762365661 583.121765838091 486.448087269012 604.277445619506
"1523" 304.4 436.200179913204 565.390955574035 468.169862672553 590.97443491014
"1524" 304.6 418.621915872564 547.165722165116 448.825415847009 574.448120853267
"1525" 304.8 402.79681889795 526.814110091928 427.381668052716 554.755627645014
"1526" 305 384.459863842151 504.49031865783 409.650199695422 533.176224373292
"1527" 305.2 374.141456377589 480.765526103912 393.054766746278 513.871828394486
"1528" 305.4 367.854758205495 451.915810603264 380.761520451769 491.637582134257
"1529" 305.6 369.002135758703 433.420985286018 374.410768936476 469.708131051619
"1530" 305.8 373.225360960066 408.257699413027 368.516297431624 448.301346573631
"1531" 306 375.468675152561 385.813631886412 372.957228996983 423.10512721506
"1532" 306.2 374.259288211102 360.155018395099 374.449855848967 398.614807617353
"1533" 306.4 370.557715039752 335.728532918237 377.750938447165 374.131375560885
"1534" 306.6 360.971369292525 312.454126086014 371.475504314115 351.127908964506
"1535" 306.8 350.720256457087 292.69390957836 369.047733278652 327.433953532893
"1536" 307 338.201564125461 270.652105999062 356.75978350775 304.154165533525
"1537" 307.2 337.113495670358 252.625455962086 346.488025643918 287.435606271187
"1538" 307.4 351.292773202147 232.222943284668 341.98056405602 271.392942101825
"1539" 307.6 365.570092754132 212.585958985627 347.914468428286 246.85223196461
"1540" 307.8 380.115727880708 192.381544408088 360.710121613017 225.241785261403
"1541" 308 400.865448261733 173.226769519463 371.871226741644 200.796109949416
"1542" 308.2 424.664720254027 158.503006296839 393.955071361585 180.468646623087
"1543" 308.4 448.173240971561 145.069627026724 416.051321991891 164.533358967405
"1544" 308.6 468.31988507115 131.565086896121 438.263956874343 152.820385965185
"1545" 308.8 488.422170239572 120.861351356218 455.436309396523 140.781635996927
"1546" 309 505.320900699602 113.10372133537 473.371499285185 131.715429155154
"1547" 309.2 528.032018116896 98.0807748334815 492.878744098295 121.029306483624
"1548" 309.4 538.804470194024 82.7426986502914 513.00978452995 109.413555231463
"1549" 309.6 553.822695733127 65.1655730329293 529.826780634704 93.1717911345923
"1550" 309.8 576.018987765416 64.6013425579469 543.291125099402 79.2712050239494
"1551" 310 597.498065675588 76.1503596019475 558.134649809954 71.262473037824
"1552" 310.2 619.064483291586 92.8281126640455 583.143188035788 75.8230295138057
"1553" 310.4 632.684967620999 106.586484902568 602.999320904109 83.4409328385563
"1554" 310.6 651.464139406741 128.115336352347 622.656702733917 101.33263583766
"1555" 310.8 663.658878613319 151.154067919071 641.421649342638 115.572795935455
"1556" 311 664.449739705914 164.834009791528 651.027963579449 131.966369250013
"1557" 311.2 668.184802877562 188.817768293485 658.252734747404 151.364673938806
"1558" 311.4 672.264545588444 217.092270068977 665.559565300723 178.326068622075
"1559" 311.6 676.949286652894 245.360150717307 669.686916700044 205.565934955521
"1560" 311.8 673.747484656889 270.804201894443 673.337891290667 233.865638820429
"1561" 312 668.321028844366 300.954146010825 672.768390297767 256.719281654517
"1562" 312.2 655.589086135487 320.11357400095 672.018370226613 278.975611092002
"1563" 312.4 642.204466872831 339.475725038701 662.458451691342 307.991060064249
"1564" 312.6 625.991283696412 359.603048616556 647.507173430303 326.465105632008
"1565" 312.8 607.221198600785 379.190264461022 632.864408286364 347.28960748726
"1566" 313 587.606763082523 400.353820726681 619.952460849264 366.415322988348
"1567" 313.2 572.3229235643 408.060309329672 600.273010291203 382.408660306169
"1568" 313.4 547.646972023495 417.048707645484 583.141474928078 399.776461130603
"1569" 313.6 520.563559383319 429.42664797459 557.003531683769 411.086674614261
"1570" 313.8 494.650140905933 435.519093714542 529.498355363434 422.669690199399
"1571" 314 464.102206470478 446.201435654646 502.389284359212 432.708354363497
"1572" 314.2 440.909684925222 455.785154864315 475.1655441175 440.435095132992
"1573" 314.4 415.51529605227 469.137239378537 451.228455631232 452.187803391341
"1574" 314.6 396.125098796997 478.623352838836 430.283726688814 461.5858499185
"1575" 314.8 370.208778570195 481.912900867624 412.003870734873 470.002677834266
"1576" 315 359.855420832947 473.424857242771 395.626683612093 475.869542112944
"1577" 315.2 352.64961886193 456.38598215024 380.544837501936 479.195330557944
"1578" 315.4 355.852324285463 442.536871062892 367.318137466209 469.353728927964
"1579" 315.6 354.685167609162 434.315178667416 366.350198804689 465.265387496986
"1580" 315.8 344.407320532574 432.341483852228 365.198891638558 459.513801952895
"1581" 316 332.372825432865 437.385585034411 362.241318199681 452.772958932091
"1582" 316.2 337.495090346419 437.258972488274 363.167780061617 452.47949673272
"1583" 316.4 338.653426923245 441.062636912878 363.192732001395 452.414190831931
"1584" 316.6 342.450682933264 443.871796155682 364.053683395984 451.479004341114
"1585" 316.8 345.822985959438 449.275933628857 364.704041853401 451.821337613655
"1586" 317 346.452715986484 459.543088090861 367.550125875387 452.28928633147
"1587" 317.2 345.967055629255 467.722433407486 366.3544575865 453.926527872283
"1588" 317.4 356.364118532302 480.149692655624 366.11228058954 455.423496194967
"1589" 317.6 361.779068175463 494.448410415325 364.382375056002 460.811402764856
"1590" 317.8 363.087259684483 499.34097804756 364.933757811487 464.700099182915
"1591" 318 367.120254061471 498.22110844354 365.753917294226 463.048384749103
"1592" 318.2 373.017776126774 507.75517227758 365.942345059691 471.289030460857
"1593" 318.4 379.237649195135 522.583727672565 369.508773540835 485.813228867301
"1594" 318.6 384.110406198829 530.374067118605 373.915810615507 497.253443710434
"1595" 318.8 397.45195287178 539.434744700618 374.070084248663 499.70875887281
"1596" 319 409.046825804364 552.558077659381 381.986099592335 508.840434940478
"1597" 319.2 413.19097538252 557.737833757878 397.734330473927 522.083512264304
"1598" 319.4 414.252554255012 563.66235811257 400.978599123235 531.939817393272
"1599" 319.6 418.74187554089 562.834413201042 400.405965879318 531.904610137614
"1600" 319.8 426.192274619107 570.366448125846 405.061209292842 539.191387454826
"1601" 320 430.843131480013 579.979352300993 412.271996318097 548.749658535877
"1602" 320.2 433.658315416642 581.765424769814 414.212734702992 552.670378390171
"1603" 320.4 437.732028926815 580.932375993977 415.001605001299 553.899206547139
"1604" 320.6 444.772947379906 588.507900466496 419.857741705125 558.539033594264
"1605" 320.8 449.24846982059 594.806041217375 426.113770602998 566.420681372639
"1606" 321 456.542600188558 600.05264865891 432.690483944244 572.135674650495
"1607" 321.2 465.983537654012 607.425007831561 440.056367597242 580.91363423318
"1608" 321.4 473.592892449293 613.594798875738 447.470735664188 586.517521646311
"1609" 321.6 482.621177823189 619.343663135168 454.931931797303 593.832035502717
"1610" 321.8 490.483930465038 623.46795075519 460.846783567595 600.32534895206
"1611" 322 499.918647856057 625.917584214674 469.094048880813 604.579768294657
"1612" 322.2 512.081820149335 630.42892670521 476.513370680993 611.071041165588
"1613" 322.4 519.76122724656 633.5944056671 486.616558848838 615.05245686964
"1614" 322.6 531.506783236547 637.889939928406 497.111115224701 621.041274439226
"1615" 322.8 542.171975924455 641.29629019455 510.154044717585 625.892850311205
"1616" 323 556.53703724554 643.880044990208 521.053224183382 629.219983715785
"1617" 323.2 570.583030129985 647.898578716539 536.693751540815 636.347801060376
"1618" 323.4 585.711338739812 649.373129457938 548.076096057111 638.650457333487
"1619" 323.6 601.437482537698 652.643612753275 563.804215688067 642.141820901566
"1620" 323.8 611.322598189691 653.701621664445 575.401312191378 646.367078714005
"1621" 324 626.998538880139 653.88634152708 587.942530634569 646.983262113417
"1622" 324.2 640.937429492161 651.882667487287 604.488747178893 650.716917625338
"1623" 324.4 652.593391545132 649.188447046063 614.966145395523 650.544630506899
"1624" 324.6 666.26988174795 649.068753400794 629.120436724418 649.583383595599
"1625" 324.8 679.649843798063 647.17118233384 642.325655648369 648.22105684543
"1626" 325 691.353239188307 641.948325556485 651.469427749741 648.128178909327
"1627" 325.2 701.908951501216 639.537228644943 663.624497598526 646.135422472761
"1628" 325.4 708.946190424941 638.40894572662 671.293785003484 643.403794399476
"1629" 325.6 715.957686882429 638.256041531476 678.628105295817 643.599730559447
"1630" 325.8 716.041213253512 635.516602130085 680.405180487813 642.831999791458
"1631" 326 722.206985387671 632.11788764226 684.479368045067 642.852638561483
"1632" 326.2 730.874898467434 630.074803331199 694.448643848949 638.945779429477
"1633" 326.4 739.059696866005 627.982084359573 703.514129546056 636.855989865885
"1634" 326.6 744.091733432747 623.309016914813 708.995980546672 635.469419088303
"1635" 326.8 751.403140037252 621.354800873488 716.184799553665 632.868635234746
"1636" 327 754.759624574184 620.110626871952 720.211491045802 631.832476874177
"1637" 327.2 757.686535959455 616.463979191408 722.802676992742 630.28772659606
"1638" 327.4 764.11171793677 612.377808787957 729.545865119478 628.024984298261
"1639" 327.6 771.36415353289 610.352022519292 736.564572362862 624.485984797546
"1640" 327.8 775.9121270444 608.883124153352 742.303303853169 622.878424173465
"1641" 328 774.903246866569 604.81951082509 742.952066786204 622.949068828358
"1642" 328.2 775.011398781614 601.53578268881 743.849169297176 622.0268940361
"1643" 328.4 776.846017901441 599.002641602644 747.551681036693 620.64552227151
"1644" 328.6 779.133672049098 594.780008679178 751.009557261283 618.176730178413
"1645" 328.8 781.589547707619 591.397215824152 753.908430579607 615.853988341729
"1646" 329 788.722416510816 584.014056149165 760.253923375981 610.763165752071
"1647" 329.2 792.762685334529 580.212311381619 765.278793293187 606.465603414604
"1648" 329.4 798.44441029409 576.564638001538 769.048265921388 599.908567192678
"1649" 329.6 803.459353269199 572.866329145537 773.98528319316 596.466925601676
"1650" 329.8 808.307812967373 572.134290172103 776.759277762552 591.937001450011
"1651" 330 808.97489537011 568.653826331231 778.44909064268 590.550261084113
"1652" 330.2 807.225845163188 564.702922430436 779.86417988895 590.369327639304
"1653" 330.4 808.031766912452 561.464741940917 781.240156344438 588.744003024386
"1654" 330.6 808.794728339967 557.977641457104 784.403334245538 586.092263255532
"1655" 330.8 812.852232309627 549.712108939521 788.653413078124 580.669573803367
"1656" 331 818.853390702798 541.144401035674 797.267784233466 572.45661989718
"1657" 331.2 827.899901014018 533.52852357131 801.0973074214 566.000092750982
"1658" 331.4 836.690822679096 528.135387242825 806.143004568414 559.220062707266
"1659" 331.6 841.039745902394 524.117452838019 813.154627646982 549.086831252584
"1660" 331.8 844.483467248395 521.649382233799 816.833325315249 546.388134708307
"1661" 332 851.131615804444 517.29030369669 821.224966537574 540.694879870085
"1662" 332.2 862.706663194309 514.346004815126 830.837169214159 531.492777634697
"1663" 332.4 871.069134159313 512.310543428531 838.856818420173 526.730354075159
"1664" 332.6 873.245759588395 505.657949138048 841.820493498211 524.884763165233
"1665" 332.8 878.683546491594 494.74983331998 849.776159123317 520.854351647949
"1666" 333 887.974790281943 480.532409515989 860.853408494042 511.67505742015
"1667" 333.2 896.246914210644 466.371813089193 871.83816550372 499.030999598037
"1668" 333.4 902.197865361686 454.063705207472 881.648141705998 487.195464003259
"1669" 333.6 908.34774178645 436.495609490068 891.56500994259 470.479898268182
"1670" 333.8 915.821231522682 415.155502220582 902.497865232752 450.946210493119
"1671" 334 921.941808203949 398.548092699326 908.727398369878 432.781233830252
"1672" 334.2 921.357267082651 381.268207098994 913.466346254213 418.6230765865
"1673" 334.4 924.857446586745 358.415902434042 916.85971933553 401.06403149977
"1674" 334.6 923.849478571458 345.574003351502 919.687495720897 381.510601540109
"1675" 334.8 922.048132096866 330.75215519584 923.192235256861 367.662148368316
"1676" 335 924.10095536921 307.16968741184 921.428780078459 343.857036318161
"1677" 335.2 918.161885166746 288.984062903889 923.213838775153 326.051163416518
"1678" 335.4 914.136838945805 266.191373045312 921.757762262223 303.209426646515
"1679" 335.6 910.911911225854 249.039960051737 917.754718922201 287.028196794517
"1680" 335.8 901.571721600039 233.951679518943 914.550894906251 269.051713651262
"1681" 336 892.185563847 209.240937003213 906.009581741389 243.730673311042
"1682" 336.2 879.271657061207 187.520637297428 893.954865263434 221.427820095849
"1683" 336.4 869.491947543344 168.52666464561 886.029286308516 203.379999673899
"1684" 336.6 857.046307533785 156.531256299332 878.305836182518 185.865195120356
"1685" 336.8 841.401044026159 136.74884361291 865.237098180945 168.020085954553
"1686" 337 829.605739814422 122.594193608366 853.198087813132 149.452754632352
"1687" 337.2 823.129285721267 117.754874292809 843.996077591917 145.54028065423
"1688" 337.4 813.323829458183 116.712231831941 839.731858539215 139.920025717528
"1689" 337.6 802.357567959667 112.177167714055 833.082215873072 131.40807206399
"1690" 337.8 788.214118507653 100.015917925333 817.386527303943 121.371610240177
"1691" 338 780.66303949428 92.9505055914655 806.644454938736 115.093203864477
"1692" 338.2 780.508567895376 99.1545590097874 809.673032107842 114.993824579576
"1693" 338.4 772.078263274826 104.649501090575 807.281289479582 114.908661708987
"1694" 338.6 758.076703991539 102.92061724927 797.995271713369 111.53798083942
"1695" 338.8 752.989352170194 103.81531955169 787.856304212056 109.940145984215
"1696" 339 743.998692202653 101.037987966046 779.419742025706 109.558913584923
"1697" 339.2 731.16659828026 94.1810834121763 765.487621501855 107.000985155627
"1698" 339.4 716.319808756706 86.5479089247248 752.282796723746 102.319077157502
"1699" 339.6 705.863608786124 80.7671145051624 739.099428933537 95.7777948522797
"1700" 339.8 689.484392685445 80.1997305834306 726.900565773314 90.1903778566823
"1701" 340 672.739992052247 81.4241052894345 710.937200613692 85.447193264953
"1702" 340.2 652.213885579509 79.702161461701 690.608319051095 81.9320224701579
"1703" 340.4 632.540550726035 81.721076673347 669.881585500098 81.1475774294104
"1704" 340.6 613.791883692845 85.2654241931599 651.22284964901 80.2627571188939
"1705" 340.8 595.708013542777 93.7307052745589 630.567120435545 80.8805213050481
"1706" 341 575.249968464951 98.1965174804944 611.469660170961 86.0993942740319
"1707" 341.2 554.772855902434 105.529198154304 590.435046076558 93.4677760341772
"1708" 341.4 538.206977699679 120.802678861809 568.694246428679 97.9635863349074
"1709" 341.6 517.232869484284 132.888504435052 549.433593188722 112.293885876609
"1710" 341.8 496.361158869131 142.771454054368 529.97831291119 125.966120001501
"1711" 342 473.044921824191 156.998681445474 507.163491806355 138.941219634442
"1712" 342.2 449.184753411767 169.879579904358 483.594397191527 148.393433297182
"1713" 342.4 427.320023796149 181.511300962431 461.180183655572 163.529811356643
"1714" 342.6 404.288242667513 183.856890239515 440.141948420919 171.602724009214
"1715" 342.8 385.856414316869 171.89289261664 422.268543887495 177.222891203614
"1716" 343 385.116499940576 163.941982650135 412.893721881873 178.946158645562
"1717" 343.2 389.430178980744 165.499593868263 415.968159782011 179.78165561903
"1718" 343.4 387.689763547944 168.525091705249 416.928295126299 179.354460345443
"1719" 343.6 377.011275176701 176.995507080343 415.003656044363 177.095503093938
"1720" 343.8 365.665153978411 188.391918788976 408.467365078781 176.038275516934
"1721" 344 355.539716043581 201.157152398396 393.15624072198 179.149398339585
"1722" 344.2 347.90400436591 211.89331028437 375.583092095486 189.613441306016
"1723" 344.4 345.385995307774 226.739765379362 365.217604734431 196.411340166375
"1724" 344.6 344.545602349901 244.444949715793 356.11292636662 209.559230887614
"1725" 344.8 337.355114326979 270.257729264858 347.646890900672 230.695060690185
"1726" 345 324.498567181208 288.356409394995 342.923752862691 254.225158854623
"1727" 345.2 321.315245570685 303.182059652653 334.495734856665 267.351706640863
"1728" 345.4 322.935337973927 326.441580883548 327.023443017033 287.521624598787
"1729" 345.6 326.058706025831 355.321901369713 323.463258056019 313.443387570024
"1730" 345.8 324.717435077419 376.766390701681 322.782847556083 340.965180849719
"1731" 346 320.584145326502 399.790647060498 325.67813356893 359.269605435548
"1732" 346.2 323.892876668814 412.341430684928 323.762748988798 376.748228125804
"1733" 346.4 333.129444463206 434.524699970484 325.73376317853 393.21370054699
"1734" 346.6 342.052815902332 457.955995574638 327.443414646706 418.691516977038
"1735" 346.8 351.461957870469 481.578882864461 338.27664705816 445.481586658093
"1736" 347 360.822899399973 500.531142224084 346.312189657744 467.995261893664
"1737" 347.2 379.139673616293 519.039866507363 353.523291792602 483.648111320281
"1738" 347.4 391.970507943907 536.026291072117 366.630210842787 504.061018733279
"1739" 347.6 400.857462131623 552.515637692629 383.670198700095 521.157672533377
"1740" 347.8 406.767680393111 551.730607235781 386.072360619232 524.672937488777
"1741" 348 422.109059342792 552.174652460073 389.692164290737 529.130460030085
"1742" 348.2 439.414066951949 562.447608819227 405.283997747705 542.387972904281
"1743" 348.4 454.1954660017 579.54357394001 426.687407663117 553.757964446222
"1744" 348.6 464.785296994647 597.284258047557 442.139041545029 566.205016314041
"1745" 348.8 483.282585513125 609.31664077309 455.292776654653 583.241759719523
"1746" 349 500.798623698479 622.665240002463 472.401523126635 597.378339602276
"1747" 349.2 513.34117155301 619.61351245038 478.510897590877 602.696065907116
"1748" 349.4 532.165700291696 621.071104320436 496.171106505132 609.62974750108
"1749" 349.6 553.154768723037 622.42941995395 516.055994603462 616.288302027608
"1750" 349.8 576.4585851625 626.089242373962 537.436770265971 621.52135060215
"1751" 350 596.166484889116 635.052676496201 559.47546505254 623.441443976725
"1752" 350.2 613.625657310871 643.817442367425 578.552490329119 628.831236797173
"1753" 350.4 632.837067554645 644.107337694337 594.638642479303 637.145397041452
"1754" 350.6 652.222294522835 636.71370831069 612.016359778547 641.613546879027
"1755" 350.8 670.841567736513 629.063065409438 635.091669666038 641.314565935459
"1756" 351 687.15890384069 621.079583740117 653.39100473957 639.070070563022
"1757" 351.2 703.207887375013 613.308412092856 668.944108248092 629.313503662447
"1758" 351.4 719.609781863521 610.049456697821 684.987718520092 620.368129222376
"1759" 351.6 739.622850790212 609.331645041093 699.29857906222 614.735765183379
"1760" 351.8 756.696331151486 607.720489224029 719.303868446975 612.331474433404
"1761" 352 767.801871236078 595.677432442087 733.885806978947 611.472671677113
"1762" 352.2 779.115706008863 579.079143662666 750.862518539632 603.738427366175
"1763" 352.4 791.858528025794 560.049271129351 766.051111613273 588.54136082
"1764" 352.6 801.126595803372 541.173644824589 781.755305448536 574.151311344461
"1765" 352.8 806.273120708071 527.879762055823 789.723566117323 560.930540364572
"1766" 353 814.563307904109 512.592072568266 797.420772178031 545.515945005176
"1767" 353.2 825.379313226588 503.475404109699 803.738715762001 532.680047897178
"1768" 353.4 836.668746569967 493.529505814092 812.435880360519 520.531830539653
"1769" 353.6 848.618234666842 482.779343622908 823.370224379607 509.139273219765
"1770" 353.8 859.976621689185 471.522018736951 833.947408886561 498.323874041818
"1771" 354 873.806935450615 458.910125626373 846.347290109693 485.483315653247
"1772" 354.2 893.959689737524 451.840105333851 862.013190903983 471.4308867844
"1773" 354.4 901.718998193486 451.63774157527 869.329180617592 465.94376231748
"1774" 354.6 897.242595792687 447.07259099371 869.111517054117 465.035561154755
"1775" 354.8 891.506535051828 434.948078056621 873.246224228896 464.666756652104
"1776" 355 887.482097942597 420.755051969224 878.659048169034 458.554957099369
"1777" 355.2 881.815478175016 403.770850579776 882.905483974823 445.588337481939
"1778" 355.4 879.068063083398 397.56841801303 880.111805620768 433.318810153848
"1779" 355.6 880.353098288597 386.73002397285 880.424258374403 423.842441085109
"1780" 355.8 877.737363321218 367.573386623864 880.105518001765 404.886264923707
"1781" 356 877.735018915286 343.617322251193 880.209231315157 380.770167191197
"1782" 356.2 881.338928707351 318.018150396944 877.907958492821 356.351917084401
"1783" 356.4 885.988300197456 293.125782579234 882.456325093822 331.657648428356
"1784" 356.6 894.084191225757 268.846603940562 883.887345879707 305.424940680982
"1785" 356.8 905.793737697732 248.698626421833 891.044734209694 281.706559326088
"1786" 357 899.745580864974 252.485503271939 888.54528727997 283.53880389081
"1787" 357.2 892.325706689193 249.408104019228 888.426078602831 282.977743267092
"1788" 357.4 880.971330671551 239.812518734891 888.323061323845 280.260609746518
"1789" 357.6 870.032862262268 226.937380783 887.720695007208 270.917164920931
"1790" 357.8 866.234033576169 221.243096332914 881.044385794604 256.37293630082
"1791" 358 861.12565467677 206.281976713813 872.677316759038 240.209284252265
"1792" 358.2 852.402527458693 186.965747681798 865.614193670508 223.698271102085
"1793" 358.4 840.222248611162 166.612860176464 858.043853702535 199.522462062467
"1794" 358.6 824.65474402379 147.285948029611 844.930555434605 178.042750908254
"1795" 358.8 809.958448074585 124.438722967663 833.08850605607 156.681096000467
"1796" 359 797.546571596639 115.816623427159 822.014495534644 141.052344780435
"1797" 359.2 779.494043685519 119.967098106803 812.302861352937 131.51943881083
"1798" 359.4 756.681026650859 120.424637060098 795.128340811989 125.798609215879
"1799" 359.6 738.371923614779 122.176984089763 774.638255110173 120.486256023287
"1800" 359.8 717.920474400259 123.10439715772 756.648163332451 121.176511329649
"1801" 360 695.857974394288 123.455319600893 733.509203080233 123.716840675824
"1802" 360.2 671.61682932506 120.780350097999 711.172635874288 122.0703914431
"1803" 360.4 644.776950839171 115.007110244787 686.107260842494 120.975226044851
"1804" 360.6 634.435856566635 109.949709992093 670.263849182022 120.479791368206
"1805" 360.8 610.322302657496 106.413209683627 648.263836845605 113.144170780261
"1806" 361 584.886126235738 103.640043762016 621.86712022809 109.559730535997
"1807" 361.2 559.381956238423 105.409859243887 597.117006763109 104.742497738361
"1808" 361.4 532.49026965336 112.211694502647 569.829510421907 105.813546614862
"1809" 361.6 506.081681569987 120.78989270986 543.953588016884 109.092735623123
"1810" 361.8 480.062381921246 132.171054351631 517.094476092232 117.124243501966
"1811" 362 458.584453109886 138.857856314912 494.946115610596 125.418973668596
"1812" 362.2 439.542617164026 156.423359875755 471.98831376373 133.829017759126
"1813" 362.4 429.494774010419 174.406058479937 453.596137437885 141.930268526449
"1814" 362.6 419.609802850577 194.758171991883 439.543675304552 162.604521730065
"1815" 362.8 416.512279418017 210.894309066327 431.698517424004 176.488485326218
"1816" 363 416.273532747175 236.403474073429 421.669076747637 197.905680972978
"1817" 363.2 419.24314517865 260.62928609525 417.448361425828 222.431981100063
"1818" 363.4 426.671778738786 290.602197628715 418.665753215082 248.695890707962
"1819" 363.6 428.960543446259 313.542786819101 421.297586072709 277.116140065726
"1820" 363.8 430.964700771084 331.637325687433 425.532350334703 295.335902258094
"1821" 364 441.081056341838 358.557559152271 429.52322909895 317.766575574597
"1822" 364.2 452.678976525452 383.12515090453 433.732543772328 345.338651155674
"1823" 364.4 469.436021506103 405.060216870512 448.207140132206 373.68814271607
"1824" 364.6 486.05112559973 424.135246406097 463.533984154571 393.981343546376
"1825" 364.8 506.127286115886 444.293198262673 478.480042339685 417.603855678518
"1826" 365 529.098940290512 460.503039030208 498.564518905889 436.548425160177
"1827" 365.2 553.216514717234 477.272852202402 516.677526418956 454.351277127399
"1828" 365.4 571.935109936612 497.960349730152 540.493365653694 469.537710446782
"1829" 365.6 574.991692123578 519.634742468679 561.008542346011 487.559408946648
"1830" 365.8 577.827177166435 543.268097738255 570.524991892156 505.433420167498
"1831" 366 580.311279333422 570.343267805598 573.700393838082 532.932110487377
"1832" 366.2 586.031668474813 578.356781127272 577.372092896649 543.351775349258
"1833" 366.4 602.590389568722 589.461132852805 578.996611918664 557.554839991645
"1834" 366.6 628.967155446262 590.211287894141 587.772595204587 570.66254611408
"1835" 366.8 644.727452288441 588.455457253796 605.059594738443 577.928677422585
"1836" 367 659.317873630414 585.819450463399 616.134518814058 583.935202894733
"1837" 367.2 675.68624599203 584.000385319687 637.944169072963 583.629524771249
"1838" 367.4 693.172410130677 579.794485547333 656.266223649268 585.900876767372
"1839" 367.6 719.55260744065 579.860644523493 681.811863629375 580.90149629976
"1840" 367.8 740.281299217834 589.219005935867 703.427064185112 580.98291525444
"1841" 368 744.54369170555 604.474423454562 719.006262485215 583.914690150296
"1842" 368.2 738.535118447857 610.341882705519 720.052485999345 585.12784751123
"1843" 368.4 733.844948897618 608.412579155281 718.648178692322 583.709602098403
"1844" 368.6 728.820917920486 608.231758277856 717.154533695125 583.103084376319
"1845" 368.8 721.244696394532 608.410647506084 717.150854957089 583.32462996818
"1846" 369 710.011790052648 605.39710960229 716.197452547123 583.419066741417
"1847" 369.2 692.633770496723 606.61174392349 714.38867857317 586.933528577316
"1848" 369.4 676.85325667431 610.010776874786 707.009305739955 592.971624273362
"1849" 369.6 656.276664759924 615.966742274788 696.114388117973 597.620424006794
"1850" 369.8 639.276148358491 619.910405150264 677.468008873428 605.519186259744
"1851" 370 622.764668537822 624.115032605367 658.631074957276 612.996076460645
"1852" 370.2 603.712389035246 622.057438675171 641.483357284631 617.738424935042
"1853" 370.4 584.161147528525 611.266350404398 619.362652442621 619.884002082983
"1854" 370.6 560.212911768514 601.403335006372 596.10483652318 615.265645278169
"1855" 370.8 536.363665087435 590.99060167621 575.698519119996 608.33219177526
"1856" 371 519.991817505632 579.06255786971 555.899384810951 598.042712411312
"1857" 371.2 500.14956314648 565.31163878238 532.639143726271 586.258435910565
"1858" 371.4 481.099268788489 554.767367292772 513.654128484004 572.030893368272
"1859" 371.6 455.195423089006 545.217883491485 491.986748822126 560.291428328916
"1860" 371.8 437.537447244095 534.327002790586 470.701218159206 550.983107036485
"1861" 372 420.823339215614 517.464788793384 451.112486209811 540.030413368429
"1862" 372.2 405.509992558663 493.051852095055 430.551685034474 525.265358623959
"1863" 372.4 394.481586790937 470.191152829533 415.044585738923 501.392028888277
"1864" 372.6 387.948387569146 443.578074740632 400.181266190315 480.367913681938
"1865" 372.8 384.092862198503 414.663300238223 391.754847198146 453.622417198614
"1866" 373 378.09465319168 389.36999793812 386.062220160447 425.901358349123
"1867" 373.2 372.381546830993 372.034378611612 383.18324655791 407.919701631416
"1868" 373.4 364.226137457284 356.764923878949 379.119450978594 391.336253668757
"1869" 373.6 352.522728048045 339.049196254607 371.306226208513 371.766381884636
"1870" 373.8 336.848661150276 324.558492478273 361.278055924641 353.357811660105
"1871" 374 325.167823344201 310.8768197876 350.57939343667 337.65932015866
"1872" 374.2 331.29549351892 295.647007461029 341.838221282977 329.583383953198
"1873" 374.4 341.992819623536 276.64918257222 334.618222696001 314.622609307538
"1874" 374.6 357.494629043467 265.635164440706 336.752948931515 295.61817657791
"1875" 374.8 375.79326364826 252.244184129082 349.579300916714 279.097066796918
"1876" 375 392.055314086439 240.692843369776 363.380373776143 264.495151089485
"1877" 375.2 408.455142757781 230.111836011365 378.847423568858 251.55481736486
"1878" 375.4 420.857252915579 217.754504572259 392.333847655676 242.739285770468
"1879" 375.6 431.568739317445 202.226198827159 405.3488345846 230.819244525589
"1880" 375.8 444.440768423984 185.868270166159 421.924789041885 215.408860166833
"1881" 376 451.779007687816 165.104544656467 434.012715446307 200.976357267602
"1882" 376.2 457.12554797751 143.95116648394 443.358753815882 182.527459872622
"1883" 376.4 467.85677596061 125.238466833233 452.787403196265 160.416862596526
"1884" 376.6 486.290392627123 120.667369153547 459.037589072493 144.597607709691
"1885" 376.8 511.134226655425 118.832105118679 471.572191848617 132.293867206183
"1886" 377 520.719407122005 124.009498755876 486.692933908783 124.673468779639
"1887" 377.2 537.567713736756 128.488669223748 500.772527593868 123.507928948397
"1888" 377.4 554.074714374115 136.922866376975 516.340181538321 126.647943479228
"1889" 377.6 575.43538517253 143.615055615835 538.339881589956 134.202118942634
"1890" 377.8 596.873442172587 148.326308929901 560.797383476181 142.182783848052
"1891" 378 618.068547189499 154.863337307709 581.768428424464 148.469632686339
"1892" 378.2 634.289260684778 167.431676271444 601.028078514089 150.574527653268
"1893" 378.4 644.643061144055 176.477616245825 614.417304592369 155.246900838598
"1894" 378.6 663.228953548521 187.133163588862 629.620083757369 165.207679572602
"1895" 378.8 674.662523248419 200.475457132629 644.486367572737 176.557069315752
"1896" 379 690.136596506959 215.192549465435 661.930758869932 190.997372063147
"1897" 379.2 712.713094037271 226.982171322572 677.631012761155 204.877430208149
"1898" 379.4 729.61116468511 238.00958752806 697.998548394438 217.359874517301
"1899" 379.6 749.219487306208 251.932461372595 718.494114387776 230.518505924178
"1900" 379.8 773.035080896253 266.779815066932 740.168242881278 243.918731869899
"1901" 380 796.159736655325 281.959590940268 763.942523697704 259.561682700254
"1902" 380.2 815.620069788602 301.08527635516 786.296978348679 277.174986448654
"1903" 380.4 834.514900394261 325.692644996305 806.693192745215 292.132290899284
"1904" 380.6 846.878430861636 343.240065791494 822.92596920391 313.557251911855
"1905" 380.8 861.339935007087 369.250276638761 841.670319463843 334.003480130873
"1906" 381 868.618307732812 392.866075159045 854.570866155529 358.658798076179
"1907" 381.2 870.724204261197 419.106261305084 864.911475982014 380.68379923931
"1908" 381.4 873.952304490767 437.206030516339 866.22104710431 401.407289620284
"1909" 381.6 887.809646638611 446.023099931353 868.397840461065 416.358427477373
"1910" 381.8 891.093801752443 442.605036020031 868.86476725065 418.817429703425
"1911" 382 885.237505600338 443.718677020276 866.249269958481 418.76225131999
"1912" 382.2 875.05029211603 453.583252202342 867.763413733326 421.009938253997
"1913" 382.4 860.453695775947 468.851966184307 868.850646570356 424.159442008557
"1914" 382.6 843.302845245695 475.482399133977 870.48588427163 437.080371289584
"1915" 382.8 841.499455418226 473.148354640264 866.289062760205 446.72300039233
"1916" 383 833.585927734128 474.442842226995 861.393410718757 448.550612023174
"1917" 383.2 815.555660920227 481.12325921115 848.421476369833 459.396871061832
"1918" 383.4 796.28316929383 487.764711786133 833.985930360423 469.001361233686
"1919" 383.6 782.871869137756 488.835271340123 817.12027033815 477.103751521621
"1920" 383.8 761.444222743664 489.182977269007 799.849688341196 481.433407164702
"1921" 384 740.461783770839 485.919548431372 778.548487374386 485.181427398059
"1922" 384.2 717.022653012986 483.819708240161 756.280204556539 485.15071592674
"1923" 384.4 694.426972050289 479.251911533563 731.519457253799 482.142365421037
"1924" 384.6 671.594314895543 476.990006696671 708.522680604342 481.488671272991
"1925" 384.8 643.139709716801 471.495493045502 682.874502446393 477.326137494422
"1926" 385 620.988606082923 462.994315286088 657.553438321939 474.784272498766
"1927" 385.2 597.989389818645 450.768931175253 634.201845097245 465.28724844284
"1928" 385.4 576.233520131177 435.097561342879 610.161808166966 456.734025635709
"1929" 385.6 557.468230600591 416.623452532253 588.823793879316 440.746984542866
"1930" 385.8 545.631741876863 397.86581859188 568.452706409791 427.446552770735
"1931" 386 529.882489133631 372.804037435798 552.596943053011 405.979950247496
"1932" 386.2 511.069185842015 352.990358469355 536.881634579372 383.433772547546
"1933" 386.4 491.675780218553 334.48514650537 518.584400423469 360.810511855254
"1934" 386.6 464.770941199938 320.832366485059 499.101156746623 340.334491708014
"1935" 386.8 440.430089963308 313.346964929308 474.969267105814 325.332953732332
"1936" 387 416.637212579283 306.818121184563 453.597753788709 316.738931492346
"1937" 387.2 402.096385064348 286.482742976556 431.197424635855 310.634878920239
"1938" 387.4 406.613977221763 269.465832140567 418.233933545115 301.783496706673
"1939" 387.6 414.729889800124 243.600217115708 413.351147530698 284.406337331778
"1940" 387.8 430.239826291656 224.745572554295 417.093612330951 265.261883772673
"1941" 388 445.703336212749 216.69761329276 420.161351479258 242.745270934263
"1942" 388.2 470.106152308055 208.889888888378 437.409546528701 227.40274610645
"1943" 388.4 497.981414238216 200.040193326293 457.646865952237 215.106912274358
"1944" 388.6 521.770450880216 194.213588706889 485.957358768617 206.461095097079
"1945" 388.8 546.352855750849 187.585007377335 508.944112585565 196.596630919629
"1946" 389 576.000275217877 179.14877015001 536.795764416791 190.184861211596
"1947" 389.2 604.347902409521 174.7221441575 565.093631621021 182.352650739785
"1948" 389.4 632.286220665706 171.530777499866 593.298928061368 174.965999620547
"1949" 389.6 658.859413884298 171.65944155527 619.242995056349 175.091507340971
"1950" 389.8 675.4531861317 174.199845245143 639.127021997532 174.309249063896
"1951" 390 699.001463825597 178.765049240203 661.259591059381 172.270673024721
"1952" 390.2 720.854067190132 186.021223851622 684.032535913404 178.792423465055
"1953" 390.4 746.40089077837 197.976274815289 708.132107667831 182.857571716268
"1954" 390.6 767.730670699597 202.388689668443 730.331356181071 195.47646782035
"1955" 390.8 790.982307185129 213.035385097306 754.306721527123 198.37020352856
"1956" 391 811.553782763297 228.145774524711 779.110263124384 210.529005653536
"1957" 391.2 828.44495335478 243.874572950198 799.832678421933 219.846565763137
"1958" 391.4 847.364572165558 258.12871572284 816.686525089861 234.557104610306
"1959" 391.6 867.718547544122 266.827863553571 834.195508925661 248.617808679795
"1960" 391.8 892.130247642401 276.891738596558 849.699318923522 256.480075546464
"1961" 392 909.078860656174 289.584454869273 865.194632352078 263.700610291089
"1962" 392.2 902.724448393574 311.759859187491 878.499686783975 266.373286287634
"1963" 392.4 892.232078671123 316.962172086398 892.649513262021 270.233171057117
"1964" 392.6 888.617835274991 317.499465846017 898.91947580916 284.439238380166
"1965" 392.8 880.917654698625 321.45166838092 895.538379197875 294.996167817822
"1966" 393 866.743725079124 342.803549815343 887.589420122833 299.232165228711
"1967" 393.2 856.698041509746 356.487513283804 876.131907714906 317.103886702179
"1968" 393.4 848.620555066147 367.407167931357 868.741143102532 332.944310808332
"1969" 393.6 837.542668332217 388.488348103013 854.096920491674 354.201640964103
"1970" 393.8 826.689331908532 413.64657029526 842.004958617034 378.53954201146
"1971" 394 820.602453824822 442.908572679697 827.806838569027 404.11386171919
"1972" 394.2 826.261342508396 466.342221748665 821.812190057926 430.579786669327
"1973" 394.4 838.168536375047 484.943939554171 825.43641300774 452.736314129526
"1974" 394.6 839.361483525122 494.892767105359 827.893122819701 461.278940892052
"1975" 394.8 828.765640793509 502.398407679909 830.650662815143 467.892629665951
"1976" 395 814.980331261519 503.997118249477 832.640660526634 475.295854118706
"1977" 395.2 791.443696691432 508.030760095227 824.508262915243 490.846763517279
"1978" 395.4 764.007576828668 512.160002002694 803.476044271643 500.674645469336
"1979" 395.6 742.863044662801 514.690748457973 777.389787924804 505.235342895028
"1980" 395.8 717.596250777713 510.107686417469 754.310654668568 509.813880993914
"1981" 396 688.057848775452 503.27324483138 726.734590715512 510.527533429357
"1982" 396.2 661.430044980393 491.742630566811 700.022375705397 503.938323275941
"1983" 396.4 633.834544757769 482.73569911026 671.678190440572 493.783281710163
"1984" 396.6 602.896931582628 471.760801473559 641.577932484589 484.831245103586
"1985" 396.8 573.810676977432 459.979876982631 614.107686375587 473.951678742878
"1986" 397 561.293095054606 447.252224894781 592.040512772102 467.598973434248
"1987" 397.2 543.020061523228 423.899492764788 570.995111504127 451.175212582321
"1988" 397.4 528.857118273145 397.991873521353 551.082291646651 430.202474627934
"1989" 397.6 520.284390776861 371.182588125472 533.714629596509 406.072734780236
"1990" 397.8 514.806294303593 342.163546238087 524.189715819014 378.557422318711
"1991" 398 509.424117553969 311.467579458388 516.764634574295 350.137264318777
"1992" 398.2 505.508559113182 279.820352253796 510.407474545613 319.420575224242
"1993" 398.4 500.007968225974 251.689923452968 509.201198407538 289.399189024865
"1994" 398.6 496.669128600516 222.42844751487 501.05179624001 259.691414297279
"1995" 398.8 498.429520749223 190.663936722647 495.987493489085 229.794969658494
"1996" 399 499.074683321627 160.559558744612 498.552061218634 202.289720832465
"1997" 399.2 501.819773523129 132.00096641443 498.698718179145 171.893188490755
"1998" 399.4 512.907859146933 105.336210044836 501.410494188925 140.258292401518
"1999" 399.6 527.815093743317 99.6189212084384 504.740111545481 125.769309154483
"2000" 399.8 540.312963660911 102.097813818109 510.722771377025 119.873362943283
"2001" 400 562.864754883191 87.9258006670155 526.107657713376 111.200715075729
"2002" 400.2 576.464514106181 77.8053677049797 545.347239586876 97.9984944071785
"2003" 400.4 580.864721414245 60.5309793215874 559.751339049862 90.2390883872192
"2004" 400.6 578.945549570617 57.2716616249158 565.61421672737 86.2698912763566
"2005" 400.8 579.677612586113 62.2808688449545 566.212321518032 88.1802928984817
"2006" 401 588.974101283506 66.4969190469525 567.316238666158 86.2278107454122
"2007" 401.2 605.576456824162 72.1698265212743 571.068120013648 81.9872573965622
"2008" 401.4 622.319204149484 79.6621737624355 587.137358785668 74.579696301236
"2009" 401.6 641.794211996495 86.5205614053503 606.517170862742 76.9076713620836
"2010" 401.8 662.469520222067 95.7747450180979 627.999505602463 82.4594632079508
"2011" 402 676.666334735302 110.546192988366 647.457733036348 87.331535860725
"2012" 402.2 690.495424887884 125.914814658593 664.721158164619 100.748298793137
"2013" 402.4 707.60599104567 144.043362906823 680.591660761429 116.118173579147
"2014" 402.6 719.443537675591 159.099743575487 696.028061873507 130.869398861169
"2015" 402.8 736.661157094636 180.097465312426 710.92990896322 147.205021353075
"2016" 403 751.24901150928 199.96135404498 725.566971871873 168.68073693129
"2017" 403.2 764.049830813653 217.589120403684 742.163610249409 187.226128905209
"2018" 403.4 783.73611509132 238.894322856971 756.022964322063 206.154032372421
"2019" 403.6 796.619210827452 253.237472486194 772.222318391112 225.496715340719
"2020" 403.8 808.212258166444 272.261263246216 786.435357204536 242.017451990171
"2021" 404 808.800330912819 296.380370742124 800.560482195216 259.965895284321
"2022" 404.2 806.700469937397 323.474753148339 805.806080652397 284.998640959978
"2023" 404.4 800.747845454928 351.105538868517 808.593909400208 309.239352533341
"2024" 404.6 796.409254800175 378.09705964228 802.168283967515 334.404327254651
"2025" 404.8 787.424394534176 390.22632059261 801.229340499464 355.170499767418
"2026" 405 774.685611103235 406.955754374414 793.10678010449 373.883358459321
"2027" 405.2 753.831350309983 423.009989599376 780.462954196452 395.005995353047
"2028" 405.4 728.82663726092 439.387256035855 761.700761113358 414.974198500396
"2029" 405.6 711.55215463166 444.48575212273 744.394622838623 430.130983865906
"2030" 405.8 686.667728706721 452.377939337236 724.080630287797 439.605154834946
"2031" 406 659.969893131528 461.596097117006 695.84606082968 449.375993211745
"2032" 406.2 632.656337630442 463.906142990382 670.422030705283 456.691994869412
"2033" 406.4 607.468395618481 463.006776719524 645.723002375504 463.38946823117
"2034" 406.6 584.257737210324 457.068116798892 621.34399547347 462.184517828507
"2035" 406.8 553.700580640387 448.839567068827 594.886910349729 459.074481008234
"2036" 407 528.229936979023 439.246238215335 567.974285794471 451.775328122564
"2037" 407.2 506.16892138549 430.483431471964 541.512017594684 444.193131469569
"2038" 407.4 480.101965795405 427.386306656358 517.985427565187 433.88297382278
"2039" 407.6 460.721049774393 431.430227525027 496.454992977088 430.658693238888
"2040" 407.8 446.745777540986 440.591000408603 481.109717847045 428.860576863076
"2041" 408 429.269856517313 452.454627555454 461.291948268808 433.779721161563
"2042" 408.2 419.772426272563 450.518694756647 452.587427334803 439.669694333423
"2043" 408.4 414.751155794388 439.349265704435 448.747956549525 444.528219507186
"2044" 408.6 408.595961391037 419.835060559011 434.717572662013 445.69709487281
"2045" 408.8 409.91646696103 400.707131665137 423.679926338826 431.834964492731
"2046" 409 412.64766335099 375.309346861279 417.11319291591 415.41677864705
"2047" 409.2 415.401794223858 349.131965327228 412.061051692665 392.164790952805
"2048" 409.4 417.962654850147 332.806544761093 416.28426944259 371.472560286417
"2049" 409.6 420.470258436935 306.430877495185 417.703508700086 344.985192724567
"2050" 409.8 425.542825940598 278.754999363618 422.048827863871 316.66846736395
"2051" 410 432.124366855332 247.609558626145 423.095617974164 288.957252540495
"2052" 410.2 436.203854260486 225.71998117876 431.346780461041 262.672181921888
"2053" 410.4 444.343122191321 208.384904687737 432.627213571386 244.477907170797
"2054" 410.6 459.317807896686 191.826512794608 440.696035641004 223.09115881372
"2055" 410.8 476.278759963551 169.659212422732 452.808753368185 198.6448358194
"2056" 411 496.465520149879 147.157722030164 471.258199976976 178.574454158125
"2057" 411.2 515.408508460388 124.709154311706 487.499349381083 156.21839968199
"2058" 411.4 530.577132030189 110.131103316882 506.239011820541 138.892728707256
"2059" 411.6 551.714877401681 93.9775276466742 521.934006758973 119.735223874509
"2060" 411.8 575.460661041505 84.4434345826175 541.776573124626 102.892850732041
"2061" 412 601.579618244555 84.1661429822127 563.662496944019 90.8921760089283
"2062" 412.2 632.524496051891 82.0333698108265 590.741025927035 85.5611682091022
"2063" 412.4 658.89048748492 78.673584397233 619.303180222447 86.1074255848215
"2064" 412.6 673.996438940732 79.343548469924 637.142654555756 81.8256375419373
"2065" 412.8 694.853005964313 84.1576037711264 656.178355143395 78.4113857745146
"2066" 413 716.817426062193 84.9328427315914 681.038480444953 82.4083716618833
"2067" 413.2 726.558900990543 78.062270109593 694.314809228844 85.4902504852534
"2068" 413.4 723.781202911748 80.402513374417 690.99662683069 85.7129860468948
"2069" 413.6 723.753014521765 87.0462644942474 690.933551651525 85.8396663379958
"2070" 413.8 724.682719049287 101.433534431804 692.47893010636 86.1682971406782
"2071" 414 730.710441190252 120.187893821542 702.823573264285 92.0549611299604
"2072" 414.2 733.988496140695 129.330195906893 711.943141003646 101.089022313993
"2073" 414.4 742.455035147016 146.744889318748 720.192980394231 114.571597603647
"2074" 414.6 752.704173765198 164.937611701362 730.453052927717 130.599564707595
"2075" 414.8 761.525638452956 181.847575158691 742.529133581864 148.712504363154
"2076" 415 767.108057572127 206.955510077098 752.729134462293 171.323467409243
"2077" 415.2 770.688817178548 231.773798078706 763.625897271321 193.770492557357
"2078" 415.4 770.653513397771 257.685546772665 766.245429424219 216.116097465955
"2079" 415.6 771.839747341124 282.544100847208 769.228205781186 243.527401086364
"2080" 415.8 769.690956655024 308.464344836465 769.851878087061 268.440220683575
"2081" 416 759.593222327979 334.175008626333 770.310556675681 295.309253365668
"2082" 416.2 743.761570982107 356.546194960352 763.052722710457 318.280912207322
"2083" 416.4 729.521474146397 373.90645538193 751.978038711877 342.58331052866
"2084" 416.6 705.076342692177 392.360848590316 736.212229994231 360.548215943324
"2085" 416.8 684.637482163954 403.22986037191 720.596802536964 380.54453579244
"2086" 417 664.483092348549 410.040607069637 696.584078529934 391.831719765767
"2087" 417.2 640.54024338175 419.005617796769 676.703423008432 405.023334697782
"2088" 417.4 613.96768680542 430.59372421053 647.613129765272 414.761292670425
"2089" 417.6 585.506814041695 442.912801053527 621.397565121663 425.164907760954
"2090" 417.8 558.910454982679 449.387289548524 595.499924030069 437.646192561897
"2091" 418 531.257444361316 453.476180820005 570.772250546497 445.088368455007
"2092" 418.2 507.645424692771 448.398366437922 544.064304989914 450.035803237897
"2093" 418.4 494.619669927404 431.200627258212 525.246801166013 448.691694401992
"2094" 418.6 494.778274739211 420.455693091056 516.263270754824 446.280549857635
"2095" 418.8 485.872570519741 395.976667386566 507.242874774583 435.387824306654
"2096" 419 488.4863557748 375.909684187561 496.814758683831 417.830880446803
"2097" 419.2 493.863250986865 367.530434766245 491.286884906295 404.006073275324
"2098" 419.4 500.967512317925 347.206224021831 493.275180627913 384.092597616719
"2099" 419.6 506.52824322034 322.239642293958 500.328474154596 362.265429666082
"2100" 419.8 510.269765538794 299.091553618068 503.857310543849 337.828577786379
"2101" 420 513.149526812948 274.18630751007 508.670135921525 312.549229707343
"2102" 420.2 515.250369915843 242.043485667257 513.74874660727 282.827758429355
"2103" 420.4 515.873021965623 215.630767743487 513.469343060173 256.680143261694
"2104" 420.6 510.026258775431 194.181692263654 519.040740825486 232.430550707286
"2105" 420.8 503.75534507294 170.401239983837 512.4559839024 206.0505539382
"2106" 421 502.288654590692 141.409638918953 508.153707244087 179.933903058652
"2107" 421.2 508.957110694665 118.319992869913 503.491489683868 155.033783423943
"2108" 421.4 527.319552938322 104.236771393893 507.640495037923 132.835342993003
"2109" 421.6 537.78258522916 104.25790488805 511.608616273195 125.074433617342
"2110" 421.8 554.702212364474 102.191636864369 519.711525423486 116.160697502888
"2111" 422 575.48363282451 96.4813485353441 540.834894994457 108.774796302999
"2112" 422.2 600.50560579593 83.277969788563 562.654421203238 101.008855526328
"2113" 422.4 613.555230456982 69.1337919250966 580.847674865821 92.8395265275067
"2114" 422.6 614.838399045264 62.2422906542865 592.177075209827 87.4790551057289
"2115" 422.8 610.938333057882 59.9157872803008 594.937970067533 87.4452120164487
"2116" 423 603.05183857749 58.4793017205196 594.712935060374 88.0152798029571
"2117" 423.2 592.633134982754 55.4210724669736 596.735333161043 85.7998076487176
"2118" 423.4 578.400433926589 55.2563174290608 595.622558500017 81.2597440194319
"2119" 423.6 557.859245193755 55.2409274447766 591.030553320279 74.2548828401068
"2120" 423.8 543.022889017749 59.9828197461752 579.892394985262 67.8368284041844
"2121" 424 524.166824578862 68.442595930923 570.026831269404 68.4930826087195
"2122" 424.2 503.270691377107 72.5710665272455 548.979935537746 68.3598739850267
"2123" 424.4 496.300236014109 75.0589360464963 532.780209230914 71.0233827223081
"2124" 424.6 486.55356458226 83.9945791278285 525.829991725894 74.6849763345624
"2125" 424.8 469.24002512028 96.8982055119799 504.556841473876 79.3547169917173
"2126" 425 448.725101737739 103.407425243339 483.793447626796 91.1088425644012
"2127" 425.2 434.463604512448 108.6710610128 469.421163449881 98.3084528232103
"2128" 425.4 421.524806850517 122.775744042045 455.132389643351 104.335306187236
"2129" 425.6 406.373643987817 139.360705757702 437.023157482438 115.416753602523
"2130" 425.8 384.730223376344 150.675909414774 419.855037811347 130.166648997148
"2131" 426 374.449412021591 167.898625447899 401.485035504808 143.223815509396
"2132" 426.2 365.698333364677 191.302981724578 385.13317580171 157.477259878839
"2133" 426.4 352.352789966528 216.791619682958 374.040312283019 175.260676018264
"2134" 426.6 342.651661600442 231.048613619972 365.264298991671 198.179117428628
"2135" 426.8 335.921061693227 239.81037748431 358.130962115631 210.057708463313
"2136" 427 327.792917077457 258.503227878965 346.210760035841 225.282786801171
"2137" 427.2 326.750988253998 272.413604768486 338.330920174396 235.967650998201
"2138" 427.4 329.166646236731 293.29614437138 333.750651165142 251.56402156542
"2139" 427.6 323.905535416476 312.924893110442 335.286726431157 275.527229794287
"2140" 427.8 315.502084113357 331.003080001177 326.773959230084 296.269938923888
"2141" 428 314.29959237495 352.753787662472 322.460637759156 313.324921140801
"2142" 428.2 317.056296742344 373.841115413449 317.695301238866 336.184389498979
"2143" 428.4 315.643601659779 398.229957225203 315.534979314141 361.289709794611
"2144" 428.6 320.892640890908 424.757338441417 316.666133574476 381.90288863685
"2145" 428.8 327.642396368952 442.523261004025 319.598130706982 405.563760342518
"2146" 429 335.895947211147 466.044378907541 324.34323370027 431.41410385386
"2147" 429.2 347.961959396603 487.283801302161 332.405945056561 451.192915169361
"2148" 429.4 358.694507203938 505.616239922616 340.32477809406 470.792195036495
"2149" 429.6 367.816883206591 517.372043482858 348.021517352998 485.168438182116
"2150" 429.8 382.44184181703 536.045368810639 360.649847528873 503.340783062594
"2151" 430 392.129835010557 549.437601966504 373.272983765335 519.311925974219
"2152" 430.2 414.573713041513 551.051734010905 378.284595806821 527.407004668308
"2153" 430.4 430.159904117598 567.258239811945 393.474445370547 540.724626065344
"2154" 430.6 433.547041191956 581.816789715026 413.218506647099 548.247286134169
"2155" 430.8 432.706624838154 581.35860914606 419.039448243191 553.061699498596
"2156" 431 436.779609307984 577.80386030089 417.322506009479 551.195209674802
"2157" 431.2 439.673827264553 579.108729638598 418.000650326432 552.576938609341
"2158" 431.4 437.643503260857 581.016154988643 417.98770904974 552.827012903191
"2159" 431.6 436.947925476681 582.81541106528 418.562230808773 553.551284664861
"2160" 431.8 438.675694276036 580.180113085839 417.901620981035 553.081314163833
"2161" 432 445.879869959774 578.197056868428 419.271218278187 554.631595378974
"2162" 432.2 454.977378503681 574.165450697118 419.831048866087 556.407274276921
"2163" 432.4 469.109761402969 572.803718539093 431.198410800253 560.863488115356
"2164" 432.6 476.272901805107 572.763908142226 442.058968760304 565.074620841291
"2165" 432.8 481.523989647717 574.101778578694 446.625942298059 566.856158146495
"2166" 433 488.975257336942 573.515095467723 450.884389464955 566.57227149387
"2167" 433.2 502.066338837887 574.962230249984 462.209759937048 569.480120758158
"2168" 433.4 520.90915860299 583.505804646817 480.949480750328 570.528627803411
"2169" 433.6 537.513755629806 588.776978977859 500.860749122588 575.093660712423
"2170" 433.8 551.849942597803 590.256688843375 513.833278696454 580.700671652129
"2171" 434 568.803292398555 589.148564794039 532.278837538917 587.67844705884
"2172" 434.2 588.502905017475 581.718319541632 552.504549042241 587.252692532483
"2173" 434.4 608.481114307795 570.26871040572 573.800638964212 584.230348868245
"2174" 434.6 623.79310975487 556.703949517599 593.980276948077 578.79599390257
"2175" 434.8 642.530695594083 543.087446375086 611.895217049962 566.298730386695
"2176" 435 658.214902474538 527.045432023344 628.833052131731 551.697623486763
"2177" 435.2 669.801061141965 513.725262023717 642.342486246724 540.662029375743
"2178" 435.4 686.315489970303 497.345914773523 659.138273792859 525.757327064632
"2179" 435.6 703.769690807608 484.517474335678 673.697581896548 507.754927389946
"2180" 435.8 726.076750682633 469.151598175913 694.521368433812 493.77450133514
"2181" 436 745.360032189185 453.423427429448 712.616356941136 478.084505728536
"2182" 436.2 761.725957867058 443.215910889895 733.093865103911 466.549978051415
"2183" 436.4 780.655599768028 428.730918925025 750.309914933608 451.033408369073
"2184" 436.6 794.196539576387 410.205508668327 770.188990202506 438.648964597342
"2185" 436.8 810.262172731093 390.30567123747 785.081475560279 420.417426810569
"2186" 437 822.957130187203 371.029793106553 801.48428498213 402.268204353215
"2187" 437.2 834.731671966787 347.894676446682 815.889985626946 381.382960752246
"2188" 437.4 841.34608742353 324.195201487633 830.181810644275 361.987761678841
"2189" 437.6 846.09278100693 299.791147425466 836.746264551885 336.92860048242
"2190" 437.8 851.273891328193 277.325849336175 844.424574611097 314.787545972718
"2191" 438 858.658266008974 253.222333534883 848.204853327356 290.792072157771
"2192" 438.2 865.851036495102 231.218880699111 854.083142845244 272.950572136838
"2193" 438.4 869.584052514342 215.958095468026 861.154419907794 252.302766789467
"2194" 438.6 867.084906996177 209.345512123705 864.151275242638 245.071238963207
"2195" 438.8 873.801596536702 207.579363023992 863.83454976911 241.790266641165
"2196" 439 881.784399010554 212.018010964375 862.720884307362 235.705121224539
"2197" 439.2 887.806259145258 224.193475764168 863.893337101058 236.597675997065
"2198" 439.4 895.660320578336 239.82561191434 866.471827955323 234.635721991596
"2199" 439.6 904.581856309199 257.22311845882 876.356352183635 239.416523818307
"2200" 439.8 915.242633383608 274.677720307073 890.088146393215 249.663075864407
"2201" 440 917.146538449919 293.29095125653 900.585763390165 261.791760732723
"2202" 440.2 923.216108185984 318.613902422233 906.287227182344 277.567904713045
"2203" 440.4 925.276790565591 335.810130017154 912.784478111074 297.759995233288
"2204" 440.6 926.508609998882 354.542828590554 917.916140677318 319.436137081353
"2205" 440.8 923.599649181465 380.285037541503 921.603442362509 339.920822588662
"2206" 441 922.278305192382 404.43296571435 922.190002141531 366.193727308982
"2207" 441.2 918.901378226333 429.959590361399 921.071093709165 390.644314437423
"2208" 441.4 909.815649902497 453.440886684799 920.983493382789 412.247814781201
"2209" 441.6 902.872493857892 476.080275566063 913.187030779951 434.826732894306
"2210" 441.8 893.389590276735 485.188585491862 908.751695440103 451.901009573924
"2211" 442 881.147341951869 508.352005209523 899.268617700384 471.628678173825
"2212" 442.2 872.087559362746 522.660301314413 887.822861783712 490.265018102281
"2213" 442.4 859.088130783455 524.641495512889 884.95309103668 498.686352074525
"2214" 442.6 842.319803235214 535.022124217943 871.499321220858 515.022230831817
"2215" 442.8 827.485601078045 538.336023368746 858.663818259308 523.074918516785
"2216" 443 812.427917565261 539.685964042797 846.776490166768 528.299540330138
"2217" 443.2 795.864400247548 544.622490607876 830.400711556986 533.104315330498
"2218" 443.4 779.070278128763 552.026634449588 813.085416544497 536.943671607476
"2219" 443.6 760.386209388816 559.173128516512 795.001873994603 544.646759691275
"2220" 443.8 736.248373597938 565.509700800848 775.315735790537 551.326978701909
"2221" 444 721.446986169173 564.810160321787 757.928079137166 560.591115571704
"2222" 444.2 702.272492345107 561.419684430782 739.272022434584 562.458236694491
"2223" 444.4 682.669000585761 549.164310807114 717.545996292284 560.836835217562
"2224" 444.6 671.954589311418 535.167410072389 699.364180509246 557.572963086095
"2225" 444.8 661.471901217598 515.856280086682 684.759511802675 544.481119644587
"2226" 445 648.727488523938 497.05167435558 670.232170772247 528.779448657024
"2227" 445.2 634.316312415366 481.655339935185 658.509130339101 509.553505168729
"2228" 445.4 620.021619408737 470.859898740729 647.955726206343 494.269102186946
"2229" 445.6 604.253624802626 457.11360191041 634.961248671308 480.769420074241
"2230" 445.8 584.427266202411 447.743798016886 615.698252174502 467.507171586941
"2231" 446 562.822185679955 438.027228149573 598.188326340788 454.94768093714
"2232" 446.2 540.404696153912 430.946275893121 575.209502743497 446.155962520479
"2233" 446.4 520.890204250232 424.657927540875 556.323052787072 436.279264262801
"2234" 446.6 499.481291512148 419.295103941867 536.651033055606 429.613138304838
"2235" 446.8 476.199520958427 407.142798870797 514.275978378679 423.144946889948
"2236" 447 461.591048611546 389.185218122972 493.047269937139 415.42397398554
"2237" 447.2 447.955670301606 368.764328706192 471.903520732648 399.502164471668
"2238" 447.4 435.925346505014 342.916446134988 455.322033738084 375.523465211963
"2239" 447.6 431.570692190848 315.796444132777 441.75407061324 354.312109021267
"2240" 447.8 436.480169594197 284.274136740366 432.754871165982 328.172426907261
"2241" 448 444.505136097579 259.946707398153 434.210397116632 300.758353613287
"2242" 448.2 453.966735167665 244.943156603149 439.062536351895 277.301964203673
"2243" 448.4 469.40001904209 223.25832758598 448.36954051831 256.448449976142
"2244" 448.6 482.985450659399 200.972056083624 462.707961022255 236.864960955508
"2245" 448.8 498.750031678334 186.121963346196 474.046373170882 216.080098270796
"2246" 449 519.021406551081 168.677306046682 489.597967317902 195.909216633551
"2247" 449.2 540.712136718171 157.486118384589 509.943330302423 179.007871248828
"2248" 449.4 564.198386089482 144.408823420148 530.88655717729 164.499766529619
"2249" 449.6 590.091367094706 129.593806273678 557.104723926113 150.479978126868
"2250" 449.8 613.832148939949 111.996611387559 580.68146341843 135.711764209543
"2251" 450 635.067280755934 97.1242146626769 605.277711472409 120.258330242092
"2252" 450.2 654.902604933578 78.0236365153638 627.353987186748 103.755028723895
"2253" 450.4 670.102297162835 61.9302456498624 642.947566903916 90.4587161399991
"2254" 450.6 683.381657527038 64.4952194036231 652.347882855647 79.3620649211162
"2255" 450.8 699.882008825716 74.3536905527801 662.251989817993 72.7363228877803
"2256" 451 713.779124595039 89.380077436832 678.079702685819 69.8514199721268
"2257" 451.2 716.846891260384 100.994038610858 689.959941359309 75.5314365811329
"2258" 451.4 726.511610955791 119.678638087521 704.809201395359 89.3635759371064
"2259" 451.6 737.283915721091 142.19897552705 716.707739849941 107.722766936175
"2260" 451.8 743.333030461244 161.153006359979 729.295610108243 128.217908523831
"2261" 452 750.358040285667 179.922320000192 736.049760269914 145.084897468134
"2262" 452.2 758.68486579421 204.980868984772 742.375043321753 165.675765101409
"2263" 452.4 759.630719507902 222.100782565658 752.447524940885 185.039386236703
"2264" 452.6 765.342152796657 247.183344291055 755.001890086638 207.032460334512
"2265" 452.8 763.080466001381 269.858183011695 760.677763169953 228.361386642223
"2266" 453 759.67964995577 287.427571146306 762.364828089581 250.221154097177
"2267" 453.2 758.489780433494 315.011593508239 759.439406492549 274.245409176104
"2268" 453.4 751.407115323298 344.007422417139 759.612709909481 301.01486126925
"2269" 453.6 742.038528431631 363.296000396717 754.191820617935 326.040507257223
"2270" 453.8 726.575318640481 386.483678413615 746.649551955991 349.6867196784
"2271" 454 710.306959973727 411.032490034868 733.882295755203 372.551306498615
"2272" 454.2 692.343190461806 423.326784471666 718.009230948669 395.811324294083
"2273" 454.4 670.595501691988 442.371017508881 701.432371434453 417.109553346511
"2274" 454.6 647.620169643457 461.338582093933 676.781459468042 435.580930110491
"2275" 454.8 623.616824707822 482.481220127789 656.497468255149 454.74677140662
"2276" 455 603.415838080356 505.98981743326 633.013402152804 474.375138620351
"2277" 455.2 587.279591541548 525.80089942171 611.66805548722 494.019413850805
"2278" 455.4 575.02418960705 534.123315624424 603.160738766979 513.48164086694
"2279" 455.6 558.969537249402 530.860447525592 592.180202512155 521.134662201872
"2280" 455.8 544.325170016535 526.725927679304 579.141455543961 525.783949396747
"2281" 456 537.45947694219 538.983308900149 569.397626902014 525.255374224788
"2282" 456.2 544.525697109691 549.82927653943 562.557190500424 525.73397028851
"2283" 456.4 557.258209964567 557.874576309698 559.59353438904 528.882929285359
"2284" 456.6 574.783337655314 562.591442844148 558.929761466565 533.953784166412
"2285" 456.8 591.32717278164 563.733934535883 562.411731893142 542.144567155985
"2286" 457 614.344746619192 566.392886123757 579.677628906321 550.67549863741
"2287" 457.2 637.88912930163 566.154270941176 595.547558388154 557.212404402607
"2288" 457.4 646.153071581266 564.706371509676 609.927119997093 561.612749222957
"2289" 457.6 661.058877705192 559.144655410598 621.829495757457 560.279486817376
"2290" 457.8 684.56863980781 555.704162665622 635.765850668224 559.895447321673
"2291" 458 698.620157638179 559.308443091015 636.398707807637 559.718858463345
"2292" 458.2 700.359133126935 561.696594427245 634.014598540146 563.310218978102
"2293" 458.4 700.591054313099 562.242811501597 628.426573426573 565.797202797203
"2294" 458.6 700.580645161072 559.667741935466 627.047619047627 562.238095238124
"2295" 458.8 706.114478128774 553.276094277279 628.057971069203 555.278985504173
"2296" 459 710.25786163522 547.106918238994 623.779527559055 549.165354330709
"2297" 459.2 712.828478964401 543.854368932039 617.465949820789 551.888888888889
"2298" 459.4 713.130303030303 541.315151515152 612.461805555556 559.993055555556
"2299" 459.6 714.090032154341 539.983922829582 617.453874538745 566.819188191882
"2300" 459.8 712.869841268552 539.390476191019 626.902027026757 567.483108108067
"2301" 460 713.371601200624 538.673716012695 634.743494505542 560.49442377106
"2302" 460.2 713.754901943688 538.35947712821 644.154639174333 548.962199311359
"2303" 460.4 713.967830034529 538.360129694289 658.624581526774 542.023255980988
"2304" 460.6 715.148884315897 535.498422529402 672.929580577351 544.489216853499
"2305" 460.8 718.430539409472 531.909092775849 682.808858902649 544.030636465806
"2306" 461 731.828363405091 525.780772742067 696.674964483046 539.328219920846
"2307" 461.2 751.762670562745 518.702427772855 716.516489525879 531.162506920596
"2308" 461.4 773.815708409036 516.468377250136 736.633337880089 523.068861989849
"2309" 461.6 796.685763149777 516.049560647318 759.350253161879 517.57314607073
"2310" 461.8 819.802490200903 519.869574933652 783.077556860535 515.524085297469
"2311" 462 833.443087303959 526.373448951801 799.271059048678 517.363789820595
"2312" 462.2 831.916985599599 523.864756105151 798.60640741401 516.656307774177
"2313" 462.4 833.550162339444 518.827101687919 798.492185632327 517.716574808162
"2314" 462.6 830.679807681348 508.562125521119 799.310027432521 518.601653286028
"2315" 462.8 831.767374167129 496.761663540423 805.589847890388 516.588360257643
"2316" 463 830.881030594937 477.569585768989 817.309636135074 510.44827231878
"2317" 463.2 830.769054380047 456.710922961386 819.592172573657 497.685741183406
"2318" 463.4 834.433591257134 449.284794344657 823.616081913388 484.963429499609
"2319" 463.6 838.67819680003 431.489798870118 828.300702018952 469.060875764796
"2320" 463.8 844.764225263168 408.149788555037 833.418999310731 450.298780731224
"2321" 464 851.005881497246 393.968634827987 840.211278440422 428.580260883231
"2322" 464.2 860.667447207783 383.408621879606 842.059807858324 414.724342660888
"2323" 464.4 877.522950530388 368.249364784223 852.747247391393 396.22625349667
"2324" 464.6 893.504091718606 346.910686088103 870.181358162122 377.920659812192
"2325" 464.8 909.110550437566 324.979607704021 884.299755987357 357.339281301168
"2326" 465 915.303261129726 311.931594600458 899.038354344053 343.634878858241
"2327" 465.2 911.58316881865 298.373910425881 902.333789665765 335.361106175065
"2328" 465.4 904.433948522286 295.237119691376 903.927912913031 330.603156406662
"2329" 465.6 898.923309421762 296.058739555362 904.405714000139 328.917181220118
"2330" 465.8 892.286606356565 291.338926038228 903.648777877161 324.43016866531
"2331" 466 881.075098059518 278.20065321455 900.742986607206 310.722659524777
"2332" 466.2 872.757815690546 258.491529668043 889.047235246541 294.040395316284
"2333" 466.4 862.690239596977 239.099506685995 878.283963804112 277.980484681251
"2334" 466.6 847.031904137105 224.835230111999 870.216263192075 255.058689316172
"2335" 466.8 833.327520857385 206.427734890582 854.787140188112 234.844251439655
"2336" 467 817.778551245857 183.539788639937 840.990755375537 215.937866879939
"2337" 467.2 805.848649224535 160.562737092668 826.186084232331 197.326944157333
"2338" 467.4 793.89179509622 147.467033114417 815.304294733597 177.546441495363
"2339" 467.6 775.423429801088 131.683210238569 802.13421548071 157.22188709913
"2340" 467.8 760.488328489028 116.267254111709 786.416337761357 143.187301584343
"2341" 468 735.747712792189 93.0931744253928 767.014694796587 120.581806045745
"2342" 468.2 715.862267607669 82.7823401902685 748.243132793384 104.111118221791
"2343" 468.4 695.00632406131 73.4219026445973 728.84033315346 89.0154495860721
"2344" 468.6 675.435960792904 58.8405554534122 707.482081623269 80.5160267885656
"2345" 468.8 671.739786742394 54.6303014646494 699.943444451896 74.2738385752652
"2346" 469 670.353058565658 56.7802698128764 699.933258468633 75.4573633190221
"2347" 469.2 661.593949012772 58.7216551483287 694.449361840981 72.2330911226431
"2348" 469.4 647.824866693348 58.229035574995 686.1919341103 67.1667505151215
"2349" 469.6 628.989833210426 57.0482397713872 666.202026004331 63.9351425089389
"2350" 469.8 605.415748789724 54.6745010193781 643.508841091905 62.6895374485751
"2351" 470 578.355455742319 58.1239870701497 615.508536092489 57.6002771642156
"2352" 470.2 560.597980853123 64.9450273817603 597.596300816874 58.91209378077
"2353" 470.4 532.791298452099 68.4694456733696 571.004823321468 61.4165346925163
"2354" 470.6 507.216409818707 62.9874896234315 544.247104413773 65.9956064700272
"2355" 470.8 499.941980977827 68.4893407825928 534.667796990624 65.3907767685423
"2356" 471 497.14399220765 79.9846282734322 528.454419426187 63.0630350183564
"2357" 471.2 482.224453488985 93.1377099584957 514.042081002722 68.4728126341288
"2358" 471.4 464.173826400398 104.917646391228 499.391432867457 83.9802277786134
"2359" 471.6 444.555157573457 109.047568505371 478.52150784336 96.6178869309218
"2360" 471.8 426.512071370421 116.113974523508 460.710968395894 103.85440478803
"2361" 472 412.657650938955 127.093058547899 445.662022594116 109.67806532063
"2362" 472.2 396.110092688135 140.723612333713 427.948248397914 120.559900214292
"2363" 472.4 380.373574580093 158.82607278458 408.919720219412 135.641967076163
"2364" 472.6 362.769503789628 178.979754747858 390.382402629717 149.592861224251
"2365" 472.8 354.703397865485 197.693116175485 374.409493492983 166.939642228465
"2366" 473 351.403833433308 222.582993060765 360.747394965424 186.538767685745
"2367" 473.2 346.521144198431 252.198595455625 354.689195117249 213.433680019087
"2368" 473.4 336.70881017552 277.716087604812 346.799674801036 242.709978351461
"2369" 473.6 323.849543730622 298.576871535877 341.507338624197 264.584707229708
"2370" 473.8 316.344497278124 320.264985548041 329.380683826715 285.638131635766
"2371" 474 318.252988555552 346.668762208642 319.836568144685 305.84036510873
"2372" 474.2 322.426852286287 365.862115494904 317.050091569019 330.590787999617
"2373" 474.4 327.854678258822 376.649270256337 319.475766841352 342.15642788108
"2374" 474.6 327.542481296317 383.827764505016 321.174510957209 347.399816079335
"2375" 474.8 329.452624351454 386.280906389661 320.608770864235 351.527977651685
"2376" 475 341.883587144103 385.27292207281 321.615104885069 353.308320179283
"2377" 475.2 360.81542090445 387.507229720663 327.42811617608 367.575922085983
"2378" 475.4 378.13333270616 394.366959656472 339.136587379416 375.226168613496
"2379" 475.6 381.682645227873 395.260847719883 350.000872819984 378.697519862237
"2380" 475.8 391.800102978957 406.667157759534 362.137555239845 384.387072788081
"2381" 476 402.511698725451 422.848105497685 377.747706391752 394.848983384793
"2382" 476.2 413.70506367463 445.978116225878 392.422481777674 414.102552396891
"2383" 476.4 425.125002417312 466.968689984347 406.741553799726 431.64894662581
"2384" 476.6 443.595442306081 484.375113794174 413.627328377473 452.484762288147
"2385" 476.8 458.790728221471 500.251486978362 430.803081993338 469.086239534859
"2386" 477 470.045800185066 515.78787144185 445.072301364358 483.28850435865
"2387" 477.2 481.676438549101 539.789014702989 460.59178064145 506.681726844123
"2388" 477.4 497.36408771157 556.663919533816 475.431694033944 525.039508735192
"2389" 477.6 520.244345335947 569.341380054043 489.243236702941 544.893544506933
"2390" 477.8 547.44752741932 578.64921478311 508.674319837938 560.177564772296
"2391" 478 569.222150784822 583.546950347392 530.601844309383 574.318859394327
"2392" 478.2 595.596698590369 587.533493117323 556.95782810971 578.914071060884
"2393" 478.4 622.295179837836 583.356838498375 583.465909631733 583.934837361649
"2394" 478.6 645.73459346729 580.580580670783 608.775950095588 585.007585820112
"2395" 478.8 670.037621404422 572.755543877569 630.202720782951 583.337422477276
"2396" 479 682.912841800216 559.290423638156 651.250740787196 577.083758427017
"2397" 479.2 699.146030882435 540.057679063534 671.412127292149 570.633429128191
"2398" 479.4 711.775708398127 524.201955118601 685.639708580573 554.923727795652
"2399" 479.6 723.42137648686 505.86593397706 698.940068700985 537.085130783367
"2400" 479.8 732.166436206814 484.598091322728 715.533641376016 517.020879401491
"2401" 480 745.487647278962 460.462525048064 725.891517793237 496.586986303562
"2402" 480.2 757.894844902631 443.744922770645 739.022333406477 475.439365022848
"2403" 480.4 775.807262831426 424.801238335005 751.03678877083 455.529701994191
"2404" 480.6 789.886436379131 403.378568193195 768.153344695404 433.705952012905
"2405" 480.8 802.212466571026 379.949700343057 784.461918228316 414.171095597133
"2406" 481 817.929519580821 356.133865866461 797.049995449922 390.226709236041
"2407" 481.2 833.979819663501 338.678821386143 812.066573863976 368.226276616814
"2408" 481.4 854.015189096663 318.380263646674 826.397238399933 348.373923472347
"2409" 481.6 872.056499890725 305.41395638854 844.834516088682 330.331445228816
"2410" 481.8 895.808009854385 301.323610337385 860.726259630896 316.905417177679
"2411" 482 911.352639717868 309.475294105121 876.012824864966 306.68049707841
"2412" 482.2 909.829524563447 313.773224869981 880.253902908579 307.686795775755
"2413" 482.4 909.639446220765 311.513326072986 877.827315636429 308.568397774466
"2414" 482.6 913.275356576983 304.13578218675 880.135820062791 310.530787928624
"2415" 482.8 913.751138421206 290.521855491031 884.295558980928 310.333576556253
"2416" 483 910.455108818564 276.042310417732 894.927182601047 305.1184012622
"2417" 483.2 905.455281719398 254.67976960802 901.882215125049 291.837646944229
"2418" 483.4 899.486047011858 230.334637523507 905.583602010128 272.152714059875
"2419" 483.6 885.57997587312 216.428532190073 899.940339361693 249.426983143081
"2420" 483.8 867.871433390147 203.080598953117 893.573192408649 232.516139963055
"2421" 484 851.026823511886 184.161173058712 880.16386691951 212.939577841674
"2422" 484.2 841.785147052017 170.607927540685 863.215402251538 199.033851060008
"2423" 484.4 828.049997858803 159.111006668194 853.630322035927 187.603831890019
"2424" 484.6 811.072615254862 147.416704678878 839.451711203189 171.351296538111
"2425" 484.8 791.01730724064 134.12379534618 824.267807279848 156.667197469278
"2426" 485 771.963492900676 119.425860540824 804.427966425667 144.916733668047
"2427" 485.2 753.997228745926 106.314676934098 785.32530676951 127.503881377227
"2428" 485.4 732.275290147906 90.4654433547459 764.114634317737 115.475113413254
"2429" 485.6 713.464818830192 72.2530521917303 744.020755248301 97.7353607372923
"2430" 485.8 712.604145631511 69.9159700669578 735.845701764759 95.4778134884779
"2431" 486 706.433738119563 75.904240469303 735.769136565837 94.3402994718656
"2432" 486.2 690.19648885612 85.3736646822302 731.170236486976 90.8729726503519
"2433" 486.4 671.901263103293 90.2600092112943 713.749767372402 88.2683214338867
"2434" 486.6 662.149813507584 93.382216896237 699.303345718741 93.2269679995681
"2435" 486.8 642.451319206911 104.325710780021 679.148621947347 93.4703906994791
"2436" 487 616.588630157863 112.176033325213 652.473984950903 101.951551532464
"2437" 487.2 593.908046061318 116.280038512494 632.2272004105 108.387831849071
"2438" 487.4 567.601266213269 123.525973073923 603.768503986443 116.066032125989
"2439" 487.6 542.14466116134 133.914548470675 579.563517623709 119.90334451375
"2440" 487.8 516.596615129314 141.831709298282 553.692050837742 130.650998617959
"2441" 488 494.42492183929 152.251912775376 529.671604953407 136.009107505025
"2442" 488.2 475.565426072968 165.463209016154 507.237110840611 145.103126178786
"2443" 488.4 453.635443819045 179.105200891166 484.381677236825 158.275010835029
"2444" 488.6 430.100352031944 191.024849111495 465.148162219683 170.391426670936
"2445" 488.8 407.926508535677 201.433447231257 443.916095288763 183.079072406419
"2446" 489 382.244921161757 208.185562446762 420.208456518333 192.598714815535
"2447" 489.2 365.830947940662 203.475835192688 402.078000811905 201.831673149181
"2448" 489.4 363.557699598526 196.086980573446 395.965767790585 203.412099882615
"2449" 489.6 365.466957740129 202.443130941606 399.033135771458 203.092574709227
"2450" 489.8 365.300592447208 213.803017329328 396.131375361808 202.645306493478
"2451" 490 360.322332288781 230.432191460693 391.636996644363 203.451531328831
"2452" 490.2 353.948616472387 245.030969247537 380.173140569847 213.96894572277
"2453" 490.4 355.64317121629 254.693359219182 372.228804701233 223.166004952666
"2454" 490.6 358.39687065561 271.023230142629 366.306908265719 236.040754601679
"2455" 490.8 355.482798062594 295.358679285945 362.26924196587 253.96704059374
"2456" 491 351.578353440449 313.427887036007 357.950701624899 276.756197105757
"2457" 491.2 346.199258516228 340.956687311346 357.525036530614 302.592131916035
"2458" 491.4 341.145017395439 370.070789717633 346.739199665648 327.959169675892
"2459" 491.6 332.628870721296 390.010374646619 343.879372655076 354.526227417923
"2460" 491.8 321.956204914627 394.916361374763 343.6698870977 367.2794025124
"2461" 492 328.155793255254 388.638894338654 344.99574097387 366.077698353705
"2462" 492.2 325.616416739526 381.392445490017 345.281092729945 362.248378366807
"2463" 492.4 323.807950947346 371.543651833578 346.363468641625 360.577023214312
"2464" 492.6 318.66259866953 359.538935146777 345.941128610117 358.038271875878
"2465" 492.8 315.084134318708 342.769059694351 342.421469059394 357.416349236456
"2466" 493 310.772677117391 326.241591602896 336.29117833481 352.569856333736
"2467" 493.2 311.691118936017 317.830345544634 332.754032855326 346.049198199779
"2468" 493.4 316.059069547584 307.883003861071 329.464164462446 340.026685160287
"2469" 493.6 322.546629736315 289.539359958631 324.286027053549 325.681459633014
"2470" 493.8 323.977954219048 271.474731555901 324.689922272064 308.223745312108
"2471" 494 329.925365614351 256.731763937228 328.524511212381 294.047549703203
"2472" 494.2 333.725305240188 237.205830791811 329.639942660392 274.444562218374
"2473" 494.4 341.27968727578 214.108763690451 331.470673847254 251.882837847234
"2474" 494.6 349.102396255738 192.860557176445 338.593115730917 229.851248153386
"2475" 494.8 360.034139455395 174.475094280274 344.277278751336 208.437190046477
"2476" 495 373.17474102156 155.969183119886 353.146895039267 188.687168562047
"2477" 495.2 390.40848297008 141.639530330162 367.196552115382 170.742068629991
"2478" 495.4 406.702254872158 123.544550559262 381.949391081013 152.541346593517
"2479" 495.6 423.365868738068 111.157515213548 396.371581539995 137.665890713759
"2480" 495.8 443.427701746735 96.7369042712336 413.033529169065 122.28139594495
"2481" 496 457.128676905685 86.7196961327594 428.395949155908 110.481833379076
"2482" 496.2 475.867094279845 72.896254807608 444.888376163607 95.88260033835
"2483" 496.4 489.821375360571 67.6006329953018 458.89653711896 87.8357628789273
"2484" 496.6 511.653339523219 61.1829968987213 476.663379507762 78.1020060679307
"2485" 496.8 530.645968738615 53.6689316025276 496.340349382945 70.0348244222731
"2486" 497 551.61078279911 45.3517324156754 515.08409250932 59.6748186521519
"2487" 497.2 573.197400942584 42.9860693517526 537.375349426505 53.4028683939575
"2488" 497.4 596.201936743712 46.0741216138084 557.851637590387 44.9016437318568
"2489" 497.6 617.710297223999 42.4995817566276 581.009520681053 46.8481728275141
"2490" 497.8 633.154232414947 42.6792244912401 597.239726757692 46.0339868758755
"2491" 498 651.935623074787 48.7437305918494 613.858898563088 44.8588120504324
"2492" 498.2 672.855791893907 49.5420556746137 635.610068725047 47.0617769239284
"2493" 498.4 688.738004670659 52.4464380575478 652.68922365952 49.9557850104513
"2494" 498.6 702.204310513826 64.4314547167017 665.934968984884 49.5534452375778
"2495" 498.8 719.232442052342 71.5904915167514 683.908418455871 58.472516429296
"2496" 499 729.115598325668 80.2415726344321 695.706260663923 66.5978311086104
"2497" 499.2 737.208706469233 86.0221888468368 705.329734867315 68.9149200919532
"2498" 499.4 749.34948864482 100.098421962326 718.038567661229 75.2957068223114
"2499" 499.6 754.074158591435 110.368646005683 728.793368680137 83.8853376499387
"2500" 499.8 765.070082994598 125.969175157444 739.047160714984 95.5148446417832
"2501" 500 778.237422809468 135.400951686969 748.966220864745 107.895914091257
"2502" 500.2 787.305485586048 146.021872887643 759.896683330617 119.562434318166
"2503" 500.4 799.260951116153 162.201820984388 772.388627823452 131.651709678601
"2504" 500.6 813.36318395044 174.223577003855 785.21219044046 149.068707260846
"2505" 500.8 829.224396361175 191.558343421009 802.266137289347 163.285939616903
"2506" 501 830.809750141879 210.275509616824 814.140833351988 177.117236298818
"2507" 501.2 827.410673743107 237.894953401234 824.78583788288 194.392910483504
"2508" 501.4 820.745888053947 248.627336519685 827.40154678909 212.974103279247
"2509" 501.6 813.469558591758 268.28982681485 824.294228962687 229.617722063151
"2510" 501.8 802.299872767494 290.161944085263 818.157756585401 248.997961326986
"2511" 502 794.46963318961 302.031935221443 810.997872851504 267.43246753417
"2512" 502.2 786.376604344136 324.488486213788 800.354482016619 285.290684541638
"2513" 502.4 781.275391801312 345.430493280907 790.222014648919 307.644265068069
"2514" 502.6 776.41718671174 371.591786667395 785.487034589505 333.509651746473
"2515" 502.8 768.954903536033 395.13792183148 779.216340055446 357.378661946039
"2516" 503 759.966718434025 422.706882565355 772.736279625547 382.040175235252
"2517" 503.2 753.034271753981 443.63844813221 762.634307340366 405.987730982048
"2518" 503.4 750.522114581055 469.63254676909 757.919176768271 430.104334886081
"2519" 503.6 749.491623010224 493.810828660371 751.551554628313 454.670056644605
"2520" 503.8 745.170083789639 522.551215482918 750.521143096726 480.115682836388
"2521" 504 730.564119179469 535.350301299447 746.174942688801 501.314207355581
"2522" 504.2 718.21987545718 533.739599776558 744.812365533192 511.975223549981
"2523" 504.4 712.196158289317 528.419131534055 742.734371631623 515.258523507223
"2524" 504.6 696.246344779223 523.822113486688 732.099156461291 519.38651560106
"2525" 504.8 678.226927723496 517.862651001992 717.100459607853 521.085008171619
"2526" 505 661.169694121919 514.430050941703 699.976558868731 520.339083663249
"2527" 505.2 641.368636668437 505.301982843826 679.005447094997 513.160446694179
"2528" 505.4 618.832433866929 495.5224252702 654.831930760739 508.999836893039
"2529" 505.6 590.957715704161 488.395062343185 630.347188499443 498.762292827569
"2530" 505.8 564.693706900315 482.135871034745 603.015753574341 491.520164605763
"2531" 506 541.999097878196 477.133432679211 578.538969916771 484.549206949264
"2532" 506.2 514.349888522152 465.949366078382 551.305930153045 479.616788589088
"2533" 506.4 492.79921006571 454.371422063264 526.371252721464 469.322299842613
"2534" 506.6 469.785483649983 435.921700278521 503.1271183717 462.251476773718
"2535" 506.8 451.744609414772 418.821878580796 482.181640487896 444.379804723076
"2536" 507 436.095502238692 403.373342682024 465.010918683655 429.868238202964
"2537" 507.2 418.655693821925 382.825742490797 446.690400229367 409.399631736276
"2538" 507.4 405.296739093461 360.438918537254 426.493289939539 392.117772116151
"2539" 507.6 408.170955124148 342.040255276479 416.214042707179 376.864882576382
"2540" 507.8 416.179420527937 315.357379423482 408.939612694957 355.165247242216
"2541" 508 423.060717267265 294.702441087013 414.043527808321 332.556954358434
"2542" 508.2 430.983086631964 275.252004687125 422.384289476442 311.736986275705
"2543" 508.4 436.864977437037 250.472190788735 426.259898899536 287.458606559749
"2544" 508.6 442.96873963126 223.994839244538 428.203639370961 278.447812401154
"2545" 508.8 448.792674593273 209.887145940704 427.360893233272 271.508401348768
"2546" 509 452.623923174777 203.828458756133 432.176850640799 261.115202354437
"2547" 509.2 454.619097547606 198.597263608116 435.996275709068 237.625365101471
"2548" 509.4 461.886251680138 188.506621195207 439.619124147518 221.021834063324
"2549" 509.6 474.148958693514 171.655353282597 453.352669840096 202.685773838798
"2550" 509.8 490.663992934634 151.690511633265 466.754039879427 179.888113218002
"2551" 510 508.121977513796 129.633366849396 485.404138554797 160.041273506586
"2552" 510.2 514.439832430788 107.345375846559 500.541236640098 140.290993405327
"2553" 510.4 506.141189382431 89.4682283096561 508.044655658207 125.830375726337
"2554" 510.6 507.292262039645 77.9602523752096 508.734992698415 113.501689255715
"2555" 510.8 521.040813881245 73.0927056771542 508.549845623011 104.884639982602
"2556" 511 533.507819950238 78.8234791631048 508.743091286432 98.9219648830356
"2557" 511.2 548.686912985748 86.9260599211976 515.177136379564 94.1794469234589
"2558" 511.4 572.194357529523 94.9753279361136 532.857977325387 90.8767963364525
"2559" 511.6 593.124008773254 104.894166469512 552.62929715971 95.5274591516049
"2560" 511.8 616.418643070068 114.875021158539 578.552577451141 103.195712122953
"2561" 512 640.948953505815 124.310252097936 605.237093434407 111.573884709929
"2562" 512.2 669.325629092554 135.955413388994 632.048297883539 123.709252516125
"2563" 512.4 694.731828856222 145.36893891245 658.598190926637 131.622715371533
"2564" 512.6 722.35821946568 150.96066265414 683.776205267729 144.126137596657
"2565" 512.8 753.895106188192 155.115038063627 713.40819526036 151.342878625125
"2566" 513 781.461589159939 161.976125057616 744.874646738211 154.507347556899
"2567" 513.2 808.955730805011 167.44060139418 771.882535545785 160.007716307336
"2568" 513.4 836.77429691875 172.326897412213 800.479857851872 166.635865987487
"2569" 513.6 860.27135555318 173.425491956512 821.783869470893 171.561209377311
"2570" 513.8 865.951877876313 189.692651213909 833.242692658638 172.46104117593
"2571" 514 867.226900026741 212.860891188802 849.79809634306 179.074128866365
"2572" 514.2 858.065464169656 230.884037384941 857.725014674771 195.780528660723
"2573" 514.4 843.270763910077 252.929833093169 853.813324902759 216.044146938996
"2574" 514.6 829.756148755786 277.815758615591 846.700885202687 240.560338278076
"2575" 514.8 821.59889102125 299.475074361573 834.50178828591 261.906128008941
"2576" 515 813.176037767454 330.937288646578 822.625580204905 287.885103929899
"2577" 515.2 802.758164181252 352.23064521141 814.448512362605 312.842972102124
"2578" 515.4 791.743332985614 382.028320331982 805.088992242496 345.005552636269
"2579" 515.6 780.788260022776 410.196015595038 796.276047156404 371.723144711927
"2580" 515.8 767.110698793877 437.989273865762 786.328233606802 398.069894837841
"2581" 516 753.219302737235 464.545557409923 771.427467572851 428.1666540524
"2582" 516.2 737.428856887319 491.561917898433 756.927349593204 455.568237193299
"2583" 516.4 721.964093492735 518.740572712479 739.842872213965 484.190486635477
"2584" 516.6 699.788016726378 543.062745223453 725.682370648682 506.532749132009
"2585" 516.8 677.849647360552 555.53631108912 709.465388298627 530.209293681731
"2586" 517 647.81653395821 566.371833596254 685.277150202935 549.726497973385
"2587" 517.2 617.048661035009 573.284753205016 660.769102334743 558.013432634995
"2588" 517.4 595.224389185229 572.855104233105 632.48678609313 570.100425952213
"2589" 517.6 577.289466645462 562.965530322042 613.293162721271 571.212268951744
"2590" 517.8 551.197278541604 546.529498797492 586.680878838981 566.317770225793
"2591" 518 528.803578410573 527.702314904953 561.790679998993 550.285073902094
"2592" 518.2 512.713059365351 508.177532698127 538.796415602073 537.480793649725
"2593" 518.4 495.260957390339 483.686708342631 519.149694082197 514.600196444975
"2594" 518.6 475.513042245624 461.253761240927 500.267257648626 492.202731643001
"2595" 518.8 457.721377539192 436.429441724691 482.846649517059 469.761611784578
"2596" 519 442.385151732333 412.768394306301 466.980138185568 446.475919136964
"2597" 519.2 432.251877288252 393.465274734039 450.635930526412 428.416876009887
"2598" 519.4 417.142821616911 364.199355701261 438.956728583575 404.594358033807
"2599" 519.6 410.615175315427 344.892972774008 424.128628434434 378.693106147942
"2600" 519.8 403.427352966742 318.917131508596 417.021859295604 354.890787298013
"2601" 520 399.747249275617 291.505683568955 408.053452902655 330.645032101864
"2602" 520.2 403.029305382086 265.159124997298 403.21246975239 303.291921663669
"2603" 520.4 412.8191733614 239.43731441772 403.759024103422 276.06659617719
"2604" 520.6 429.421552590934 213.991840238877 410.456800941922 248.33827551123
"2605" 520.8 446.305565183233 193.402643951071 424.592985287598 224.103010185469
"2606" 521 470.359278804326 172.54029938312 439.08025743685 201.629059803054
"2607" 521.2 495.670819436094 155.262639328338 459.724462141805 182.818547399618
"2608" 521.4 512.846469265313 147.155128163698 477.888118238771 165.972541176649
"2609" 521.6 533.371941996855 134.692980498218 500.953196264912 154.890407599431
"2610" 521.8 561.49490554714 122.890074809977 526.471627726914 141.552536842579
"2611" 522 590.401094831916 109.984765875988 550.863536501874 127.647042671078
"2612" 522.2 618.89937813969 100.359072416112 578.924938335537 114.859974449835
"2613" 522.4 645.259244775611 96.0935620898953 606.96827436226 105.882073945258
"2614" 522.6 672.822710335316 92.0476198578797 634.031585816999 98.0116367504058
"2615" 522.8 703.25984514762 91.0657992889392 662.989724411143 93.5824679546061
"2616" 523 733.544614153034 93.4801485486586 691.126590042988 91.9584955214108
"2617" 523.2 750.50489732602 92.5526183930172 712.971198058425 91.2976909516039
"2618" 523.4 755.693129401132 102.843397358737 720.175320154978 92.8695802078203
"2619" 523.6 761.927649835854 120.963131489244 734.077271863064 96.9049712354269
"2620" 523.8 777.041163850325 147.527818209412 750.748369813625 109.9849711516
"2621" 524 781.272496644555 164.677115055511 765.845293336295 127.795058753601
"2622" 524.2 779.780424064937 180.384135343653 773.485191120714 143.944973137391
"2623" 524.4 779.668691830743 207.342956805247 777.117418548697 170.969181022232
"2624" 524.6 776.802670912647 238.55637917446 777.258419452151 192.982490071853
"2625" 524.8 772.834637089549 257.520331048458 776.660773496244 220.430938897635
"2626" 525 765.425175654469 283.188075204874 773.329512373427 246.149545597531
"2627" 525.2 758.319139225509 311.695707056452 767.135245719913 273.503728728998
"2628" 525.4 751.367555273397 343.458729337742 760.564305219887 302.688521418728
"2629" 525.6 741.698869101621 366.761003344824 753.783496352902 327.804487165739
"2630" 525.8 727.439801799576 394.180823015953 746.310409611018 356.334128705237
"2631" 526 714.503115749855 417.354329705453 731.675671906772 381.434464094805
"2632" 526.2 699.746306874986 444.273339311483 719.514631721126 408.163415651834
"2633" 526.4 681.501182558236 467.459076153433 705.829626070482 433.666724951452
"2634" 526.6 661.855385853689 488.813836859474 687.105328896043 457.274964023468
"2635" 526.8 642.775574912802 514.119264762298 670.327225598141 478.891286540591
"2636" 527 624.69110354111 534.682615139418 651.057557270295 497.594840297471
"2637" 527.2 607.762844696468 551.993700194711 632.638440444915 522.820592892323
"2638" 527.4 587.714557275886 570.438143986 613.632616139043 541.792492799599
"2639" 527.6 563.807504562155 580.6534779075 594.674329431934 558.953089257923
"2640" 527.8 552.76736423138 574.267600765165 586.1813421871 567.096081155944
"2641" 528 546.516455800604 575.462426622577 582.096575065544 568.375311454376
"2642" 528.2 519.820469693807 579.398837537028 566.242443535333 569.561710917412
"2643" 528.4 503.002264295392 575.956073676042 541.149557161921 571.831649472427
"2644" 528.6 494.349805579833 563.46539016893 529.471150077815 573.487097033416
"2645" 528.8 480.357702584832 546.68747393042 508.215805160184 569.982294491556
"2646" 529 465.785517595188 523.453645791302 489.914642612246 552.240943649903
"2647" 529.2 454.125619562068 497.296274855844 470.967381436749 531.925304144009
"2648" 529.4 441.980908257651 467.625908847182 460.300215835928 507.324513171105
"2649" 529.6 440.10760482633 445.115674555879 448.675418553847 482.949193215896
"2650" 529.8 435.121933976369 412.874281781929 443.612880331565 456.640859621701
"2651" 530 430.056322213806 385.15501216219 440.237523368637 429.806011041624
"2652" 530.2 428.23947850732 370.509781264859 435.033382217424 407.26199613027
"2653" 530.4 427.334776409994 344.658227432387 429.991461133587 384.014180393643
"2654" 530.6 430.856306517975 316.387031442227 429.568160486878 355.586346110608
"2655" 530.8 435.740028334984 284.537923776005 431.731665339305 325.668279552659
"2656" 531 444.86091050856 261.514441018778 433.377762896093 297.09295080043
"2657" 531.2 456.74152405114 232.570067953215 442.359612595384 270.251063166423
"2658" 531.4 471.307583721134 205.158652225312 451.589368049972 243.257357251836
"2659" 531.6 483.714187332219 184.983171566751 465.62937951047 218.964207499358
"2660" 531.8 500.400256144261 160.928046735545 479.511272801564 194.663428259009
"2661" 532 516.359089456663 133.160191891849 495.109211880257 169.967086775252
"2662" 532.2 529.476887833992 109.443748116679 510.248923918353 145.952252573474
"2663" 532.4 541.267345782211 102.930311781063 517.535828569494 128.391705048393
"2664" 532.6 559.964597165087 101.966245062633 527.40935459851 116.683631188821
"2665" 532.8 577.105411020865 107.457441704831 539.594274171653 111.085011471864
"2666" 533 607.36876149298 111.593021977759 563.691152664946 108.243147136022
"2667" 533.2 627.488200226127 117.841074519805 588.286516850345 109.264070885824
"2668" 533.4 643.012668372903 128.126035515763 608.096295489745 113.290150651188
"2669" 533.6 670.634703973574 145.801149783864 636.127572599168 124.793812171365
"2670" 533.8 695.138271595995 162.862318495387 657.959598712958 143.11836672734
"2671" 534 718.671384421756 180.562798432053 685.194268723593 157.226562056473
"2672" 534.2 736.883135424836 199.985205440578 711.138190287884 173.554898437618
"2673" 534.4 756.767245780708 224.951003557044 729.913213519575 194.226800674641
"2674" 534.6 772.582847038866 250.498048186037 748.751596404383 215.70103001371
"2675" 534.8 782.042676263111 275.899418528779 767.420702064206 241.571515489928
"2676" 535 782.130564359943 297.822184879027 777.075362870898 259.516029472318
"2677" 535.2 783.826170281777 328.881385193818 778.508993565331 284.647432787702
"2678" 535.4 780.431818227056 350.015879114528 781.144069407635 311.943501492662
"2679" 535.6 774.533901635711 375.285363750294 781.493813212261 337.716149905796
"2680" 535.8 762.120458872298 401.666777994726 776.356757703792 365.691612646406
"2681" 536 746.262234982266 430.374337677228 766.984394601877 391.535757787718
"2682" 536.2 731.553530802282 449.363469998596 751.239814248782 416.378455984626
"2683" 536.4 714.830137507446 470.773246285991 738.373702380842 438.881140114412
"2684" 536.6 692.49267654942 487.150378956189 722.661075364831 458.331764564514
"2685" 536.8 668.731543329245 502.465973885317 704.111145805151 478.790926718183
"2686" 537 646.193196987589 515.177320443671 679.610449982966 493.785803241127
"2687" 537.2 623.567374926832 530.282736901731 659.293668190693 506.967783325444
"2688" 537.4 604.372487822911 544.954166104239 634.158881964092 521.118601454714
"2689" 537.6 584.0539804807 547.946333160255 619.533051432348 532.695744221603
"2690" 537.8 571.442925814902 539.675795539789 606.782797860597 540.423007260162
"2691" 538 555.697757664056 522.805024853835 591.374597847312 540.903294594899
"2692" 538.2 546.108750547294 507.906122193377 574.326031927293 533.900561507652
"2693" 538.4 540.224959459099 492.434733713353 561.894075002184 521.14216850649
"2694" 538.6 526.205215707975 466.220303392191 548.050268425777 499.887754919909
"2695" 538.8 517.985171872727 442.321914702882 534.956077582747 477.192766337068
"2696" 539 510.413728618744 416.149442340757 522.282437080973 453.035484747387
"2697" 539.2 507.436700941532 388.901400121175 513.428380339749 427.747998873487
"2698" 539.4 509.143422274388 358.02510693165 510.593224012034 399.266238282345
"2699" 539.6 514.538806986658 330.030895850402 510.223937779666 372.144967764451
"2700" 539.8 516.973851435957 309.572199681066 513.321862169089 346.068467470228
"2701" 540 522.60243367659 285.604129457215 513.698773434415 323.678668908387
"2702" 540.2 531.669165326925 262.48473124171 520.727800081053 297.829309172845
"2703" 540.4 544.153065035779 243.567250183309 525.895284837961 278.185884649933
"2704" 540.6 564.746301680362 222.231930969393 540.16321125883 255.499158968118
"2705" 540.8 583.792480209316 207.808003827288 553.52708997988 234.268759112033
"2706" 541 606.086204713244 189.953939254826 573.348104788745 218.523464197983
"2707" 541.2 625.058024366283 169.370846230075 594.5780153353 200.89183131658
"2708" 541.4 644.795456677363 153.678360679703 614.090533780925 179.663878347969
"2709" 541.6 661.66623709139 145.118371620478 632.327330753671 165.364277759749
"2710" 541.8 680.182196812777 144.084903104193 645.773885574404 156.067155187894
"2711" 542 699.662922581875 141.093251543692 664.42288918834 149.540025167217
"2712" 542.2 715.675081720434 127.882870727975 682.385018804151 145.507934357592
"2713" 542.4 718.4225911467 114.517648455225 697.278325054647 140.926437965216
"2714" 542.6 716.864671568776 100.684303749832 705.707990445616 132.470517859285
"2715" 542.8 712.952777940724 96.2888823522525 706.432154851845 130.363299595728
"2716" 543 709.673567393658 88.8369059199303 706.635133414213 124.484319277825
"2717" 543.2 707.709881493283 88.1031331941397 707.169501182258 123.13617264479
"2718" 543.4 709.804448228333 94.5742102488494 705.744353998802 123.368294443799
"2719" 543.6 720.617222678799 101.225828198919 704.672577505056 121.144103067909
"2720" 543.8 732.94375816774 110.543798584757 704.782061698902 120.962462442279
"2721" 544 751.865137404023 118.718572729166 715.261816363946 116.015164681435
"2722" 544.2 767.55437187032 126.313981798947 729.94220271627 115.98810082465
"2723" 544.4 782.064676711051 136.538455434158 748.138276828934 121.927784305892
"2724" 544.6 796.890451509854 153.368092915635 765.858166353954 130.678674179883
"2725" 544.8 816.958939137125 173.521931886626 787.029353635859 145.505045390331
"2726" 545 828.739629093819 191.833289885544 803.095288075581 163.610401581174
"2727" 545.2 836.496793243608 212.405327742416 817.431382695861 178.165619140534
"2728" 545.4 843.429963929953 236.847926064186 827.827752615205 199.023810269241
"2729" 545.6 846.60324224769 260.732461889711 835.593022971584 223.087697393877
"2730" 545.8 853.205022538635 290.906020382479 843.259224742446 249.618713843166
"2731" 546 857.398868746738 313.313467976382 849.778465739331 275.504651080223
"2732" 546.2 857.808837008753 337.899121697841 854.29132662957 299.626720141436
"2733" 546.4 852.716330501469 366.073430170199 856.432965502832 327.170375165872
"2734" 546.6 838.629364856038 389.056921258168 852.490957465822 352.434920763425
"2735" 546.8 820.008804352439 407.357868151122 843.294104063373 375.993579553694
"2736" 547 800.063537120316 427.450195925426 826.454988036181 395.957477817816
"2737" 547.2 778.880084532214 443.499715789551 809.299568388341 415.09376562302
"2738" 547.4 758.562082021198 454.772574489725 790.020998004221 432.038856735917
"2739" 547.6 736.018175384181 464.42303496905 771.375648006385 447.729769136937
"2740" 547.8 709.287757953791 473.67214541469 745.121621427149 457.996144601982
"2741" 548 681.51914629276 479.377935955878 722.481913779865 469.854698367342
"2742" 548.2 657.467393232929 482.129909914298 697.850938304524 472.392458679176
"2743" 548.4 637.910978114889 486.187868401236 674.339485674607 479.671666220181
"2744" 548.6 612.082000763732 491.18638726769 649.387511302095 483.022257589287
"2745" 548.8 582.96265874335 488.884727087725 625.069344574005 488.925877073831
"2746" 549 557.164655766622 487.069088818686 598.428138114566 487.713622104946
"2747" 549.2 528.970891703821 483.801710823192 568.562427248678 487.837634003325
"2748" 549.4 499.031512355894 483.961944332925 539.02254978011 486.162476003283
"2749" 549.6 471.603510071505 483.22829454438 510.656133166951 483.158163687133
"2750" 549.8 445.19063022392 475.672341085156 481.767988715289 483.131432273012
"2751" 550 435.663948837631 455.116322918066 461.504655328558 478.433888900721
"2752" 550.2 437.325857666216 434.490965084438 446.75959379836 467.971220165602
"2753" 550.4 448.247793508537 406.824078590893 442.167345065883 447.746524448225
"2754" 550.6 460.767273961032 386.346716896412 444.691568191782 423.738126904366
"2755" 550.8 472.189478433641 372.061795605337 451.626332237781 402.023739904051
"2756" 551 492.174522259039 349.223243221221 464.703243474189 384.459710549785
"2757" 551.2 508.637258234329 331.1115103726 482.98248953151 362.519654575221
"2758" 551.4 527.253660278601 317.865641644418 500.496860851408 343.561606934172
"2759" 551.6 550.185307954351 302.921325162973 518.1628244424 323.231495268081
"2760" 551.8 578.859725214345 293.089094491042 542.709212682203 309.933924596247
"2761" 552 606.732352306192 284.840520392868 571.323621423827 296.441011373191
"2762" 552.2 636.721016068964 277.462028379992 599.516250177884 287.597228160787
"2763" 552.4 667.447084820573 270.936539437135 628.164453064743 282.353919307486
"2764" 552.6 695.835118636889 261.312404987811 651.920948301777 276.586665870498
"2765" 552.8 719.027474671881 255.782782192331 678.146677353586 271.476402002966
"2766" 553 739.218719120325 255.238762384364 702.965363448569 261.935859581923
"2767" 553.2 769.299917151443 256.939652643263 727.391462314244 250.675793362147
"2768" 553.4 793.332800350007 260.298307810677 755.385284862282 256.28220894708
"2769" 553.6 812.733394533104 264.23950245073 777.248599260622 261.197148238582
"2770" 553.8 833.771617269084 274.140468880529 799.311532214635 263.022935357297
"2771" 554 838.166722487428 288.969254577655 814.651341414482 265.256842424208
"2772" 554.2 838.088393369257 298.194374005663 817.998898493522 269.186799943113
"2773" 554.4 845.103634201179 297.859236043737 821.054020738249 272.176437529495
"2774" 554.6 855.662256964318 294.010132874555 825.404385802011 278.721067224226
"2775" 554.8 856.644050454559 287.359591058938 825.55487867297 280.273431458001
"2776" 555 849.899039655097 290.837574838595 821.546967311341 279.345340677983
"2777" 555.2 846.541626609492 299.178866994146 822.227748945264 279.675502718724
"2778" 555.4 838.782063223252 310.969609182054 823.013568596132 280.120889788237
"2779" 555.6 831.011836963557 323.43499298384 824.693445304863 283.927978664791
"2780" 555.8 825.211013214186 330.944526759666 828.218911045388 290.750644618846
"2781" 556 815.338337718061 346.568850795992 827.762336720108 305.16378297459
"2782" 556.2 807.776331484417 355.784741580666 820.519504787265 321.939334932397
"2783" 556.4 794.966465475733 367.488502869686 811.781313145718 335.243883655307
"2784" 556.6 780.544007717948 380.88678274543 803.119574907996 351.728279035651
"2785" 556.8 762.396448629969 398.463056371993 789.366214564221 372.090030949864
"2786" 557 741.322370248088 410.822910124932 769.820879484955 385.344636295396
"2787" 557.2 720.148983136548 425.377685964469 753.016370521544 402.048346137692
"2788" 557.4 700.410572883 442.793759010532 728.949214256849 412.889739261263
"2789" 557.6 677.336005436679 458.332630541409 708.16491658762 433.427163546774
"2790" 557.8 650.603455162098 470.59928055046 685.124157399923 451.226939428057
"2791" 558 622.556967739973 481.524986274682 660.669746200558 463.490362632965
"2792" 558.2 593.483601225616 487.020026490749 635.537808496359 474.546961657218
"2793" 558.4 574.993808809997 491.179599103165 610.64826049199 482.448214657628
"2794" 558.6 545.467530468131 496.029590828075 587.755809977617 488.514917178241
"2795" 558.8 516.631656559027 499.815395809691 560.51871579568 491.875311537083
"2796" 559 495.791474241715 498.646425641984 532.451201783443 496.237112091326
"2797" 559.2 472.874018070502 487.060472951178 507.703967250307 497.336540668926
"2798" 559.4 459.070627641449 469.6106322085 485.767551635097 492.72630021774
"2799" 559.6 450.359047967061 444.374883731469 467.77335640723 477.123819878701
"2800" 559.8 447.318088156868 416.213839835435 454.223953977296 455.474307748074
"2801" 560 450.052544914741 392.162636466114 449.110426159407 429.128809292999
"2802" 560.2 454.88973823653 362.758550568265 448.260823533135 404.144246273356
"2803" 560.4 466.846434118466 342.724914135501 453.444575254027 378.629957155441
"2804" 560.6 479.865177211437 328.15719841741 457.521951287596 358.970339411415
"2805" 560.8 498.740685337868 306.949156661376 473.481152489872 336.868333754536
"2806" 561 521.298534751955 289.239579458227 488.622056406833 316.051625818607
"2807" 561.2 542.031705619069 276.245384178355 511.609082022153 298.592761253408
"2808" 561.4 563.723846023033 270.210310482041 526.357050207024 287.88053248378
"2809" 561.6 590.509137433756 260.00052805545 550.428403298069 277.665085323728
"2810" 561.8 617.431378757909 251.478200550545 576.128947941113 267.029560510471
"2811" 562 642.872925817702 244.061350116757 606.225735540031 255.300985674881
"2812" 562.2 669.120229224139 236.04280375806 633.573640535047 246.651357217176
"2813" 562.4 691.849121108872 218.749294154528 657.861472741303 238.286050349379
"2814" 562.6 712.775967148032 203.579344022102 682.100292508387 228.260599149681
"2815" 562.8 734.880995010157 187.753735373981 704.121220604641 209.064559832368
"2816" 563 762.896819800961 174.232345700243 729.641804201923 192.188537803736
"2817" 563.2 789.236377520933 167.86400008791 753.967075801344 180.422061746523
"2818" 563.4 808.918825879206 175.694213546694 772.645444115606 174.008120410642
"2819" 563.6 821.067619967784 190.083669019299 790.768545123585 172.594301189706
"2820" 563.8 827.469984780864 207.990224040846 802.212813439589 178.755707693572
"2821" 564 836.639595267351 236.953099513224 816.092016692315 196.686470275001
"2822" 564.2 836.954278161887 262.891701715446 829.576065214184 215.827234524447
"2823" 564.4 833.010736831507 277.184351258537 834.056977340991 234.64592908724
"2824" 564.6 828.274695459922 289.326339613629 830.769835514079 254.239212011288
"2825" 564.8 821.016522572023 308.128530582371 827.567340846694 267.865982615686
"2826" 565 808.419479521306 333.523906291994 823.729814649844 293.092987765423
"2827" 565.2 795.962534828181 350.862296732303 813.406835657908 315.483931466376
"2828" 565.4 778.61815465131 372.158745267466 802.219565654054 340.600175719122
"2829" 565.6 761.576991757448 395.975206604024 785.622631691956 360.736482070103
"2830" 565.8 742.131949450365 411.346319179375 772.480933914862 380.753924197772
"2831" 566 726.523835895248 428.735168105684 753.637171088133 402.244973892037
"2832" 566.2 705.744575789875 443.586148978422 734.121916559169 419.12828781758
"2833" 566.4 681.65246616568 454.730522046932 715.681422719073 435.915659834692
"2834" 566.6 652.674883665491 464.003048148642 690.589447585783 448.960378637638
"2835" 566.8 624.348358884562 472.130173330589 662.251890584584 459.946137180658
"2836" 567 592.632076260756 477.168977309975 633.352715821534 469.483472009201
"2837" 567.2 564.623035502731 479.689048879911 604.224446729545 474.684514531234
"2838" 567.4 537.1088170217 473.711813565418 575.40858776543 479.249536451652
"2839" 567.6 505.668201142812 464.011858812664 543.896876458905 474.747023861638
"2840" 567.8 475.635072643312 449.452610813287 515.448359648174 465.747929180368
"2841" 568 459.125218659716 432.242544838808 488.592739747967 456.616533514509
"2842" 568.2 447.165933436252 409.881983045017 469.457244272661 440.598731996757
"2843" 568.4 439.321329886987 382.356811238504 452.028459904745 420.06843855214
"2844" 568.6 437.949871354895 353.664377249134 442.924902789252 392.730511755684
"2845" 568.8 445.19902667262 329.989458356391 438.95602304875 369.626018312692
"2846" 569 457.045226906347 305.357591014925 441.80469268001 340.603347137997
"2847" 569.2 475.251690034197 281.933462583908 453.109420497859 315.828040939693
"2848" 569.4 494.76612692214 262.764400228261 468.58116903078 292.992960735779
"2849" 569.6 510.175277013569 253.070872697141 483.093741831637 276.835367602477
"2850" 569.8 533.336229726365 237.167280676549 500.014611986961 259.198629306722
"2851" 570 557.249325870089 223.485949793485 523.181161960887 246.825841681489
"2852" 570.2 577.9367116796 215.161480947509 542.958262318548 230.717473743956
"2853" 570.4 605.935654762919 208.605734578484 569.3332143416 219.433321964472
"2854" 570.6 641.250387178024 206.059764675891 595.221060022365 211.779294523098
"2855" 570.8 672.926947704964 206.419732294851 624.397611822784 209.118437438549
"2856" 571 689.507939250527 203.697544099087 652.55861443013 208.243491573711
"2857" 571.2 706.307864401506 198.184886189441 669.97254556819 206.146784525827
"2858" 571.4 728.826120448992 191.782513159218 694.445985813042 202.192471024491
"2859" 571.6 759.422649853909 186.602548589332 720.441345574133 194.033874505938
"2860" 571.8 780.753267928613 192.362370041068 744.222710487397 190.464220375172
"2861" 572 798.630919648553 208.12857487956 765.88357532991 190.630939661101
"2862" 572.2 811.332478108177 228.701986322245 786.337651211689 199.691720838841
"2863" 572.4 820.049061625496 257.778568131361 801.231686421618 219.00015685185
"2864" 572.6 822.762044590834 280.501959673091 813.548782086638 244.513314947115
"2865" 572.8 813.794751823293 302.805636528184 817.773999820312 261.425264253706
"2866" 573 805.33556520422 325.938849954595 817.008647222202 286.65826772209
"2867" 573.2 791.205945704495 350.813141835527 807.953258740951 310.589536745744
"2868" 573.4 775.729745418075 374.277274166558 798.745031402477 334.035399742661
"2869" 573.6 760.536903252085 384.549856067302 785.464422637192 355.767468113557
"2870" 573.8 737.110673755732 400.890515610693 766.339732959898 374.436141346638
"2871" 574 711.724487523459 412.557451761437 744.753892780467 393.219109958935
"2872" 574.2 681.625347528606 423.569414008941 720.741271751441 405.312121309325
"2873" 574.4 654.547646991412 423.77793630598 695.725331187131 416.596801178309
"2874" 574.6 628.946034089205 424.171794225421 665.803346677029 422.541769961468
"2875" 574.8 598.502038285097 420.431375478844 640.034564854441 422.219884080114
"2876" 575 568.188685525222 417.375519016252 613.296987061507 422.122747294162
"2877" 575.2 540.278904806071 410.271080749766 582.590337817141 419.077395154317
"2878" 575.4 515.705957839154 401.186982903114 553.822789030074 411.669019844575
"2879" 575.6 488.214971268639 387.804711534899 525.544457477169 405.014128737542
"2880" 575.8 459.889311600661 376.746695817315 495.639743399785 391.782026738754
"2881" 576 433.429408924312 363.946349969017 469.936683367744 379.102380085914
"2882" 576.2 411.249911571622 344.557381124548 442.622057725677 370.498812602898
"2883" 576.4 391.224201332889 322.864484566597 420.432066777697 350.165913797854
"2884" 576.6 384.715982879348 301.303170618324 402.054091334241 335.00552355152
"2885" 576.8 390.063419860364 286.648896708854 392.06158730196 321.216190154747
"2886" 577 397.313648165005 273.788270373596 390.145976981401 309.011239705677
"2887" 577.2 394.362534985229 250.421894769966 393.244055317702 288.822005289809
"2888" 577.4 383.168734578378 243.083252045415 393.598078322463 277.837152463664
"2889" 577.6 372.380036342102 236.093754470852 390.449925283862 266.695662672579
"2890" 577.8 369.61997901151 224.400477048467 385.877633397693 258.871587838421
"2891" 578 371.184057225352 203.698830032882 377.457815395442 242.381738078192
"2892" 578.2 379.789194831238 179.203327256518 371.199633365693 221.155668996482
"2893" 578.4 388.121570705856 167.510738474821 375.869246410629 201.671681059835
"2894" 578.6 402.862407024908 157.997011536819 380.611299937006 188.575103555471
"2895" 578.8 427.530597139615 145.365728649057 393.390063001736 171.335536081147
"2896" 579 453.976745297932 139.775099522318 411.656595612653 155.716527573295
"2897" 579.2 467.967634946682 140.832546069962 432.14323797911 147.502339111394
"2898" 579.4 488.525185195543 141.239053454867 448.083739698216 143.015105250573
"2899" 579.6 513.055639033699 144.967678832043 470.742887866174 141.980448263461
"2900" 579.8 534.917910138731 152.379922637683 492.594736749663 142.879121319611
"2901" 580 548.991931625856 161.138473969385 515.218651809079 146.255847344012
"2902" 580.2 567.220230111123 174.721849982013 533.633282800326 153.05765650391
"2903" 580.4 588.860914406312 188.469671706907 554.732712012851 168.068943974732
"2904" 580.6 611.524724236241 205.279700201338 578.628957260228 182.445633270182
"2905" 580.8 632.576004932071 223.556340297088 600.44073033348 197.188751951734
"2906" 581 655.302497496912 239.387457274225 622.18638801625 217.717801954206
"2907" 581.2 671.797239811407 252.103138872748 642.538578640895 227.408725150183
"2908" 581.4 694.933310319583 262.72133792945 661.583380867755 244.16789047749
"2909" 581.6 716.764700082929 281.104655005951 685.191832540741 255.399518468202
"2910" 581.8 729.27241701794 300.924949081552 704.227720785127 271.990069729764
"2911" 582 730.932730581023 314.812545520235 716.988028494722 280.080323099706
"2912" 582.2 733.242196422187 340.675670926236 727.109121958097 303.130053684103
"2913" 582.4 733.513900488422 375.823450836442 729.965041535019 332.723767794035
"2914" 582.6 727.7917539548 404.797841409947 730.447243644735 359.697998405916
"2915" 582.8 719.515320134992 433.583644321178 732.134538572958 389.428815811916
"2916" 583 705.267572646011 448.892460777605 724.999407988163 418.038920139619
"2917" 583.2 681.016789480383 463.064273834369 715.541893578244 438.265044597333
"2918" 583.4 653.605275506422 470.264370357873 689.866125925958 457.32122122062
"2919" 583.6 623.171571412324 476.444718044504 661.681898112306 465.618091420265
"2920" 583.8 590.067780408122 479.734298984893 638.7572496272 473.193825839113
"2921" 584 559.484589583295 479.718305059632 606.834990732971 477.175998241733
"2922" 584.2 541.203304387706 476.195795399544 578.683263042508 478.388532697
"2923" 584.4 514.934178833916 465.617530428588 553.380499405848 479.670948152652
"2924" 584.6 489.615225714218 451.334348946491 525.885306784803 467.51149391382
"2925" 584.8 471.17941607599 435.837639140775 500.705311358708 457.445407388972
"2926" 585 456.236919242526 410.784828138779 476.860439618141 442.47215807002
"2927" 585.2 448.567919590838 385.087619591666 463.41875464727 418.578724154357
"2928" 585.4 442.844341754463 354.272215022633 450.209922284088 393.685082158215
"2929" 585.6 443.726424124037 325.224501651825 443.713629009793 363.207782966223
"2930" 585.8 447.52225113221 295.834115273013 444.463163955682 333.511242931112
"2931" 586 460.951516157713 267.446510152275 445.599225016073 304.992105945274
"2932" 586.2 472.107457554452 245.423581120969 457.529571427974 277.719837739783
"2933" 586.4 474.273906999817 220.905931074373 468.570979067279 260.972723760288
"2934" 586.6 479.872660663618 190.551044036658 475.89529737823 238.310036989941
"2935" 586.8 486.895877967202 169.328262619493 473.945204300638 213.387225421831
"2936" 587 495.826851530957 153.179702140441 479.986562538951 186.28767646829
"2937" 587.2 505.857259819927 135.483834071344 485.391236960207 166.877081265411
"2938" 587.4 523.730400450361 111.387213079053 502.556517836163 142.640156512081
"2939" 587.6 543.972889430342 102.622565896264 514.619578974891 124.018697538336
"2940" 587.8 569.148844597185 104.282809524313 532.401814926673 112.24296104629
"2941" 588 595.207834729039 111.606710055051 557.14408684373 105.085683488712
"2942" 588.2 624.91389908084 123.62665691183 586.103788929403 110.472839682401
"2943" 588.4 645.824567950825 139.201257360174 612.429178754753 120.78562915596
"2944" 588.6 657.492125684834 153.526512417913 628.086244913688 127.404782917139
"2945" 588.8 676.308025906209 172.830500461651 647.195321396864 142.561032686918
"2946" 589 694.806030492379 195.386448257928 664.441862989493 163.281506699233
"2947" 589.2 709.55203593112 217.425529321354 683.395607555517 182.80749357981
"2948" 589.4 722.029131071794 238.719756455602 701.468004726879 206.826877039141
"2949" 589.6 727.138985100425 266.074629239374 715.121152632209 229.589075416948
"2950" 589.8 725.978037307449 299.166579432325 724.856313796082 257.454618034812
"2951" 590 724.885150649508 331.080398321207 727.17431764111 287.72354924778
"2952" 590.2 720.371124008445 352.616784713393 725.691732751503 314.790089464223
"2953" 590.4 712.419539088855 381.966780534847 721.589538726284 345.198494832417
"2954" 590.6 699.141397413786 413.230826146691 714.242123221421 374.905379732225
"2955" 590.8 682.918619164606 438.85991021996 703.331779164271 396.879552887965
"2956" 591 669.160250402269 453.645935701945 691.138540409457 423.41367715175
"2957" 591.2 648.38639642278 472.264106548811 676.924897875704 442.085991072769
"2958" 591.4 625.762660376882 488.626940922289 658.219693109497 460.913462432836
"2959" 591.6 612.45453556369 508.84916300718 637.357759260356 481.529542704497
"2960" 591.8 596.626391725606 531.143411861195 618.44497023615 499.348859942477
"2961" 592 576.442485687871 551.707601059554 603.099120540806 521.121927067745
"2962" 592.2 562.140999811125 567.460691587812 586.753471060515 538.750810176369
"2963" 592.4 556.513318389587 583.080277599299 575.741462595437 551.762336437191
"2964" 592.6 546.366213659246 597.387417420867 567.467718215894 560.177439292005
"2965" 592.8 528.656316790278 606.187042473546 556.944225805495 581.551750399039
"2966" 593 514.66573718731 609.443003123788 548.554660729669 591.002335045535
"2967" 593.2 502.485857506426 607.696508665578 537.446457728716 597.242607009664
"2968" 593.4 487.823842197291 599.95190359048 525.778752494645 599.985922422406
"2969" 593.6 471.182202999244 593.750550134348 510.632882287469 600.19530671462
"2970" 593.8 458.543497780318 588.097700174101 496.207986959387 596.392656319084
"2971" 594 443.652915619662 580.184173066328 481.109496541229 594.791144942767
"2972" 594.2 423.172815298921 570.194516085072 464.261011568426 587.091229729751
"2973" 594.4 409.403821913764 559.544309975021 441.213121392835 577.973618436925
"2974" 594.6 390.380296766913 543.562817966879 422.584071845771 567.881466899648
"2975" 594.8 372.578348768806 525.905815991976 403.745424828528 551.394613385075
"2976" 595 361.633887874164 505.480502674887 385.019304602992 536.990744577405
"2977" 595.2 348.260761238642 480.405916262748 370.92830436855 516.364804593552
"2978" 595.4 338.156964800713 459.513434582788 355.831739476144 493.988980495033
"2979" 595.6 327.319187292491 437.406777461908 347.543629861311 470.76642871465
"2980" 595.8 316.831245438524 412.040134524068 333.554476104288 449.058381473014
"2981" 596 319.97026112885 395.928629476757 326.308157354837 432.743214070387
"2982" 596.2 327.025706870536 371.170299883041 321.57422963324 411.903550392042
"2983" 596.4 334.028828574768 345.410547304239 321.880676529862 387.919077401515
"2984" 596.6 347.109705284186 326.378200256583 330.643934989148 360.510273001081
"2985" 596.8 359.809486009819 304.376439178909 338.18228931463 337.905899061186
"2986" 597 375.1981310599 280.864455039502 353.926014866147 316.150777232126
"2987" 597.2 388.076498806331 256.645975859321 366.676505591872 293.103645694507
"2988" 597.4 399.872109624086 239.4649595448 379.562489260087 272.136006933702
"2989" 597.6 415.059204835969 214.69783760274 395.205281045072 247.615950250151
"2990" 597.8 431.888199940845 188.129477714429 409.825708970786 223.241792425808
"2991" 598 447.344411771731 162.970057239862 424.38789476581 197.459075955459
"2992" 598.2 464.117858563714 145.371690604477 441.757363873312 175.647171634252
"2993" 598.4 486.0365795577 128.023497348215 457.326809022596 152.705476052324
"2994" 598.6 510.985415939261 109.051634620449 479.402725883532 135.500071005071
"2995" 598.8 530.821667723042 96.0341580256472 499.612905569531 118.68046967873
"2996" 599 554.824902584343 83.930615547386 521.490620218553 104.806964150837
"2997" 599.2 582.076898439047 74.89042135382 541.105628754416 91.4443748018763
"2998" 599.4 605.318160747509 65.4127946003828 568.836135819131 83.0872436031569
"2999" 599.6 625.344548222896 59.9584223443602 590.229092616811 72.8022393572182
"3000" 599.8 643.965380032623 67.530428461276 608.489380272281 67.605526607482
"3001" 600 659.986402943926 84.9984251492386 626.620722694213 66.5886679823339
"3002" 600.2 674.86760071134 105.630559775383 646.699146717399 77.5104044865731
"3003" 600.4 684.704192124323 123.348960291189 661.067655229495 93.0957321279407
"3004" 600.6 691.96879622164 148.230961665567 675.359214730131 112.059608363819
"3005" 600.8 691.354158892587 171.416111804688 684.797514578815 135.23727269782
"3006" 601 687.935496286043 198.721569136085 690.165696874231 158.430768706358
"3007" 601.2 686.207256293624 222.798558324447 686.071511721454 184.18924053814
"3008" 601.4 682.470585665657 241.482076808484 687.335697307565 203.692968323207
"3009" 601.6 672.392054701317 265.111900022188 684.25666651404 229.068867694091
"3010" 601.8 660.008294349509 285.765373193739 676.549388190456 249.066395531468
"3011" 602 637.355910897242 309.873497543287 663.431545014894 275.381857786191
"3012" 602.2 615.187019490852 324.896893134725 646.984249438425 298.272010148137
"3013" 602.4 595.642948522802 333.983219472119 626.408691116402 311.920504936674
"3014" 602.6 574.338035553937 341.969752268256 607.612426800216 325.352453467193
"3015" 602.8 545.138222459411 351.290524028979 582.324087165568 336.045591861716
"3016" 603 509.899233785152 358.070971927112 550.358774630373 346.984684473991
"3017" 603.2 483.479868189688 363.975839687092 524.598289604738 353.784631582939
"3018" 603.4 460.223414069384 367.691535813007 498.790121766836 357.77369108547
"3019" 603.6 433.179900296802 377.113480523911 469.346589333271 366.443247199906
"3020" 603.8 401.064514235639 388.710706675889 441.610508211371 372.159716921278
"3021" 604 372.056426619598 397.188840256939 407.802721454557 383.899436905633
"3022" 604.2 349.273722059502 403.545561596962 387.187263906221 393.902683614203
"3023" 604.4 324.928789150636 405.109716912479 363.718118595639 398.81033741374
"3024" 604.6 330.208944416637 397.037485695471 360.891686957426 402.212008584338
"3025" 604.8 328.073634115153 385.108864812715 355.550764687964 403.366601788392
"3026" 605 318.976332146535 368.375022004219 342.258676140136 397.731442736737
"3027" 605.2 316.55061013266 348.490341795448 334.654264499171 382.276364612214
"3028" 605.4 321.283813963851 326.182101873886 326.590337713104 362.139066784642
"3029" 605.6 325.382296420043 300.607965998366 320.769880516327 337.817921028214
"3030" 605.8 330.923700651218 271.212522723556 326.594812220896 311.615772697503
"3031" 606 336.512034485452 247.8126663339 328.673192345235 286.822776337756
"3032" 606.2 346.048688054327 228.317730035431 334.85004485732 265.01647981789
"3033" 606.4 363.800980846746 206.925059937526 340.627743667865 243.997027331508
"3034" 606.6 381.6259396563 188.882319047108 354.124652726331 223.416681570089
"3035" 606.8 396.878679496725 180.452385501923 368.060064595195 203.580754412911
"3036" 607 422.762780432107 169.86548277087 386.102282244006 188.126516448825
"3037" 607.2 446.372114645179 156.437626209017 412.352495418388 174.555154077661
"3038" 607.4 472.606763158996 146.54009520747 436.588318307449 164.658203785461
"3039" 607.6 499.152225491257 132.92314048272 462.540910549334 149.474103326881
"3040" 607.8 525.77656925184 119.941250453368 489.604910528725 138.880755394287
"3041" 608 550.570974825653 111.162709693769 515.114461217907 127.667127702423
"3042" 608.2 575.749451320429 108.812433051574 538.225307897966 116.062890634973
"3043" 608.4 607.566078233887 104.210178182709 565.540645435514 113.019459809678
"3044" 608.6 634.650131115009 107.040605670001 590.142633126904 106.84202423259
"3045" 608.8 658.586912828172 113.460780876429 620.619054768731 107.053258459927
"3046" 609 689.070511664423 125.010668141504 647.391057498424 112.308856971114
"3047" 609.2 713.207093255269 137.209686389459 675.884335635939 119.685205664338
"3048" 609.4 732.913344970673 151.703822964309 699.869774138191 132.106658496916
"3049" 609.6 759.533513275145 168.977167710607 725.317461994201 145.72841891988
"3050" 609.8 781.508296000824 188.487737675921 749.039623418583 163.870171653781
"3051" 610 794.236379186156 209.895194610724 769.797046300508 181.595019968731
"3052" 610.2 803.779823923922 238.386999945775 786.810434361115 200.96034675489
"3053" 610.4 812.324964051393 267.938575976131 799.00218869644 227.740129417034
"3054" 610.6 816.115045028399 288.63755862734 806.227559164958 252.605886935734
"3055" 610.8 818.926691331334 319.479263752757 813.602315808765 279.744691778404
"3056" 611 820.433321184477 347.505885224584 815.522248450167 305.195757004694
"3057" 611.2 815.576205570823 378.101568976191 821.143815740633 330.921576083068
"3058" 611.4 808.533721650274 397.799409312112 818.81396971244 360.661672945656
"3059" 611.6 794.697995512034 418.221319763278 812.25654349849 382.460878078533
"3060" 611.8 773.935026030167 441.257586813037 798.731436354001 407.923720550517
"3061" 612 753.803528298436 459.451526602777 780.516926386567 426.41403183365
"3062" 612.2 733.165292125608 474.221143227538 762.72797994736 450.181571952418
"3063" 612.4 708.413022416543 486.842056675779 741.420994706202 468.194563457384
"3064" 612.6 675.12329175471 502.738051387933 712.955432594157 483.309270015485
"3065" 612.8 646.877702581424 511.596939319815 688.980710863396 496.421469335806
"3066" 613 634.143265815047 515.954911105405 668.737739913199 504.353620594085
"3067" 613.2 609.506576483047 520.379087981528 648.789589017639 511.248722416479
"3068" 613.4 582.026860730467 523.898037354722 623.237400838634 514.609976533197
"3069" 613.6 557.5258471736 519.057804254683 594.852188188416 521.382025283724
"3070" 613.8 529.583504906634 508.919277825422 566.471732650459 517.920978186032
"3071" 614 500.931997531893 493.203148049309 541.033956485472 512.181632223013
"3072" 614.2 480.036735734044 474.716832725733 513.266020665434 501.054555444356
"3073" 614.4 457.002742958726 455.595777577876 490.21540165323 478.917149243339
"3074" 614.6 436.924821737222 430.224283348477 464.061595088846 460.627214375894
"3075" 614.8 424.162481421511 403.522915368101 445.449228178941 438.903745539777
"3076" 615 413.001874659406 376.297401157967 430.079504079061 410.689649696866
"3077" 615.2 405.58992898325 346.734224345251 417.794763849428 382.689848424658
"3078" 615.4 401.082257864496 312.487948969519 408.20761563688 354.442325165723
"3079" 615.6 398.09433951185 281.963567129286 402.616103598664 321.879769911349
"3080" 615.8 397.903963881263 250.162834815553 401.71682367698 291.996833842786
"3081" 616 395.588813930587 221.607966763221 397.907088404565 262.769082023426
"3082" 616.2 391.129403684183 196.390078179225 397.362186053806 232.009121955212
"3083" 616.4 383.142138679128 174.886543417456 392.622722817241 211.270024000328
"3084" 616.6 386.054648876409 162.15833613355 389.852928891813 198.32272391091
"3085" 616.8 401.557125374771 151.21076040756 388.404378355434 186.732015153839
"3086" 617 419.585719958541 146.917146052919 395.021430832206 171.12436507202
"3087" 617.2 446.527646341798 140.722316995001 408.084352768207 159.463890828019
"3088" 617.4 466.723903136967 144.327388968233 429.339826974767 148.432600256535
"3089" 617.6 487.310825663796 149.927154897992 450.627945682255 146.385964814689
"3090" 617.8 510.583766541651 157.935550699521 471.054526535678 149.658886586978
"3091" 618 531.460604835155 166.856431835446 490.739001506738 153.628400677808
"3092" 618.2 545.563662923521 175.74650075789 510.775263535567 158.085853523992
"3093" 618.4 567.717637740573 189.488665228733 532.329865894521 168.735140943025
"3094" 618.6 587.913441897611 207.857600303852 554.717364959806 182.354533107338
"3095" 618.8 604.761526035011 225.70468050873 577.172004712378 198.715700092067
"3096" 619 622.914030967741 248.078685035962 593.950565226927 218.895640257417
"3097" 619.2 643.804656941774 271.22621728651 614.781209060904 236.855060585814
"3098" 619.4 654.597104311573 285.186794260135 631.422664039759 257.654233275669
"3099" 619.6 662.308014095631 305.139902011459 645.012924727823 269.315347674928
"3100" 619.8 668.746749367914 332.638688387982 655.444485026169 294.862352457199
"3101" 620 675.537092215734 364.838147433698 662.902414413141 321.169404260261
"3102" 620.2 679.104404671849 387.866179404507 671.023610814397 348.805519859797
"3103" 620.4 678.493558415724 416.636012003162 673.957261262144 376.124826508488
"3104" 620.6 676.728902118482 442.011732066458 677.775399271031 403.458282239792
"3105" 620.8 671.896035866178 468.488863027455 676.456299292436 428.677434137834
"3106" 621 665.367361462153 499.527941448182 671.684458241898 457.134219108653
"3107" 621.2 660.379715439543 521.964119928243 668.531835259853 485.896738364313
"3108" 621.4 653.371765065379 547.151502350966 663.081799213036 507.75359455583
"3109" 621.6 645.367649522666 572.079059928654 655.702368557665 534.453607485901
"3110" 621.8 634.66397459424 594.538385185723 648.154512898351 558.744294006251
"3111" 622 616.216362484553 606.081346738686 642.442992658208 577.895416337957
"3112" 622.2 592.531619499319 614.806212738019 625.63578808933 595.794513995477
"3113" 622.4 570.234258300036 615.0644316049 608.467944653204 606.730628523773
"3114" 622.6 545.70320665103 614.340597357204 586.987774970038 611.647870061338
"3115" 622.8 528.451778819365 608.93657207874 565.071707054494 611.738067230487
"3116" 623 514.100912054842 597.621692369788 549.263131431535 612.407858386956
"3117" 623.2 494.828865423794 581.795154819851 530.526669989758 606.141504399318
"3118" 623.4 486.955966841966 561.223876196756 512.496680623491 593.876957651967
"3119" 623.6 484.574225202511 544.939081069714 499.415310367015 578.861751158638
"3120" 623.8 476.581365114119 519.690389213627 489.992527271487 560.204872229713
"3121" 624 471.463228128934 493.613897064975 484.584480303728 537.346556319125
"3122" 624.2 470.027410321197 475.540408741382 473.189503084536 511.891028254008
"3123" 624.4 467.833681252252 450.504076464236 469.509275951769 492.026030842995
"3124" 624.6 469.157608992421 424.137575310097 469.0910516403 462.930581091708
"3125" 624.8 472.901457161189 395.006448290154 469.834539050465 433.175311541368
"3126" 625 486.041656946835 364.515151542321 471.246564816728 403.66049576485
"3127" 625.2 502.20438017448 340.59716805525 483.114140251622 374.714034520708
"3128" 625.4 520.190275871311 317.052839556115 498.05814048791 349.307535396319
"3129" 625.6 542.067635240194 295.171799338202 515.390975936654 325.248372345822
"3130" 625.8 568.26345842832 283.1239351545 533.311730607588 303.267958040587
"3131" 626 597.366495128762 274.159966765108 559.737770425061 289.425264664839
"3132" 626.2 624.464217637503 267.66418698196 584.251109040217 279.242964081479
"3133" 626.4 653.541828341517 258.109853533933 610.70574623425 272.838216012335
"3134" 626.6 676.6068226676 252.393095741026 637.424767948111 266.009718801526
"3135" 626.8 701.1920386859 250.637798416469 663.056039751578 256.405707667253
"3136" 627 731.50133371863 252.682203707406 689.837864331071 253.825931958281
"3137" 627.2 759.766471544672 255.077041593086 719.995856141581 253.795842919138
"3138" 627.4 783.330013605677 261.546279420978 745.169573873138 256.306863768378
"3139" 627.6 811.621974025442 268.672792895991 771.14365265706 259.325995282832
"3140" 627.8 837.103733055 275.923673851872 799.083726443994 264.827555116799
"3141" 628 865.486721991845 282.566601244051 824.626051487769 273.32387947576
"3142" 628.2 885.665245311702 298.495441245453 850.19396983042 279.65759751324
"3143" 628.4 901.342710797575 316.486458959608 873.901833630878 290.297735942305
"3144" 628.6 906.502343818331 341.021187681763 890.869259957172 306.98615418857
"3145" 628.8 909.053803803065 369.325933003986 903.896139328328 330.539233572407
"3146" 629 900.874760907755 398.080435111111 905.284969277842 355.591258690537
"3147" 629.2 887.394230652756 420.621599645371 903.01586255232 379.686953437953
"3148" 629.4 869.485036089002 433.575236853141 895.374649257755 402.653385421749
"3149" 629.6 848.474082891651 451.32998381211 876.587583544472 422.906282272589
"3150" 629.8 826.646847213497 462.962676147111 856.81554163166 438.694304649158
"3151" 630 797.967037260862 472.451556385019 838.912512037242 454.988016762607
"3152" 630.2 774.492006773967 476.945137727733 814.94709426764 463.063910365312
"3153" 630.4 755.501798555808 477.940572638626 792.471232922491 472.150179272482
"3154" 630.6 731.316012686022 478.965898644247 773.498251866917 474.709018582933
"3155" 630.8 705.870596251747 476.557685760485 751.079956845044 475.940548507844
"3156" 631 690.865068912267 471.934282689414 727.218725420903 475.940740249528
"3157" 631.2 671.794012841522 461.974910487832 707.20250951255 475.163615488164
"3158" 631.4 647.568218278011 445.502982608001 683.379466863739 468.805109290232
"3159" 631.6 627.696110856582 426.75561499641 662.029215510148 452.857324044442
"3160" 631.8 612.588498712231 408.067790562961 639.249434353128 435.194404938207
"3161" 632 596.330882545012 383.425119205702 619.385910613812 414.318098570307
"3162" 632.2 582.723458314271 353.962399144666 602.354233524037 389.920090837186
"3163" 632.4 573.417598044197 321.61655790217 587.457731396185 360.226720013648
"3164" 632.6 570.294134167922 292.599059669267 577.703446462272 330.661655364164
"3165" 632.8 567.836013985081 261.449471227138 572.274112808142 299.378893871005
"3166" 633 563.840421787623 228.165592715314 571.240846996395 270.4544277145
"3167" 633.2 561.840170908795 200.056277792905 564.603775681821 244.103368371291
"3168" 633.4 560.454027381582 172.168337491012 561.813372501896 212.36326610563
"3169" 633.6 563.40143011297 144.603321958469 563.011530346492 184.442153395026
"3170" 633.8 569.41171976765 118.65058484281 562.124033236659 156.835394098335
"3171" 634 582.780378026704 91.5533508781112 567.071542384369 127.278906697518
"3172" 634.2 602.555093620194 67.1838798123712 579.34866912346 102.575686995104
"3173" 634.4 622.879070304608 59.0888262691303 594.50675529777 82.0149018202388
"3174" 634.6 642.094549364794 59.8208423858654 608.470396650496 68.2337871318776
"3175" 634.8 668.912277223679 67.0122537321912 629.779201878092 63.3080226637158
"3176" 635 693.226729403985 79.3995298718634 654.053907672277 64.6682394486287
"3177" 635.2 712.399229654709 92.9360213921641 677.801673846442 73.8796691606984
"3178" 635.4 733.208721956631 103.41030620316 698.221762546792 82.8539237389181
"3179" 635.6 755.574561660007 118.244421584313 722.052150249987 97.2990356656224
"3180" 635.8 778.883078707291 133.876509568302 742.363327185969 112.990490965375
"3181" 636 796.310943728584 146.9907875549 764.730784458828 126.046674748683
"3182" 636.2 815.866774213966 168.905083687245 784.428812818779 139.881451557234
"3183" 636.4 829.67238930514 192.682765666609 804.330231714281 158.362427805996
"3184" 636.6 845.98259122063 218.353202087073 820.862572049227 182.504410021
"3185" 636.8 856.764021187309 243.250565317418 834.942071554956 207.872758286302
"3186" 637 868.286821217862 271.952595869172 851.371719272341 231.553697934585
"3187" 637.2 876.290337839777 298.009368404516 861.626389822993 260.898573002328
"3188" 637.4 882.894095052981 328.05100022251 871.770451472054 289.396455196216
"3189" 637.6 885.997487243947 356.229291741244 879.928545662276 316.307942402324
"3190" 637.8 883.400291863938 385.626506894316 883.469583224607 347.283513044942
"3191" 638 877.110756128269 415.967495683272 882.469820264039 371.72338659788
"3192" 638.2 866.436220184165 443.880600261691 879.229171952187 399.532194132721
"3193" 638.4 855.448128037408 464.202527036012 871.211476732237 427.083220010295
"3194" 638.6 837.324157633135 484.168235385339 861.560098712699 450.321678736819
"3195" 638.8 815.391714252586 505.302879691986 845.251957271632 474.872669765595
"3196" 639 793.876526105513 520.081209616055 823.409348796895 493.632309502188
"3197" 639.2 772.910247125265 529.373360487995 808.161122380984 510.900868566715
"3198" 639.4 744.491080967007 539.446203609526 783.58588882859 522.091377546801
"3199" 639.6 722.290673598645 544.669460695532 760.726492154324 535.084527488671
"3200" 639.8 694.351333821754 548.055809141944 734.177204552313 540.352406080821
"3201" 640 663.604568660029 551.715242767847 707.455432943227 544.948598456413
"3202" 640.2 641.197378542203 551.202520070718 679.589482107294 549.73984856907
"3203" 640.4 614.30639312172 545.976922836827 653.285938557799 549.29558682993
"3204" 640.6 588.784325127019 536.209623473056 627.380480162193 548.387197507216
"3205" 640.8 563.42955380993 520.405881537903 600.549697929174 538.018629793473
"3206" 641 545.591997371899 505.400973967789 577.193105195305 526.350681003404
"3207" 641.2 524.787621363486 482.933500281925 555.079778141384 511.052615525973
"3208" 641.4 505.683555431185 459.515381216145 535.336469308643 495.024137314954
"3209" 641.6 497.885943680602 441.944790666993 516.248938261015 474.352538704533
"3210" 641.8 493.794246204526 424.158538919994 505.686073140598 461.604951849648
"3211" 642 486.029509249721 396.047937329954 499.334050903554 438.717033570018
"3212" 642.2 482.82417372713 370.589465227776 488.936580570529 415.07272428253
"3213" 642.4 482.377805159855 353.326699987403 484.689317040522 390.249195690417
"3214" 642.6 482.717041738308 328.016999059287 480.760677542407 367.41358390959
"3215" 642.8 485.70309879802 299.249478794817 483.092827194543 339.896282858372
"3216" 643 490.45503700891 271.912437079334 482.683055234408 315.233097580372
"3217" 643.2 496.306354221256 253.834532838734 488.433116320765 291.266845829782
"3218" 643.4 504.276589094588 233.975222785944 491.915983026473 270.522911174516
"3219" 643.6 512.282253646629 207.971531114114 500.220117802298 248.88874069853
"3220" 643.8 522.847116111931 184.193971983491 506.919412650918 223.031024689334
"3221" 644 530.800657801965 159.793122852019 519.053678459435 201.30462273424
"3222" 644.2 543.84012996343 135.64882237892 527.334504125789 173.935910259917
"3223" 644.4 558.583130246272 114.489545827317 540.073737386254 147.01705721321
"3224" 644.6 583.280320640052 99.4952980913761 553.390457568167 125.337345047977
"3225" 644.8 605.252847756475 96.5414323616086 570.338073905426 108.455999475536
"3226" 645 635.93898668823 97.8675245864542 594.209877391765 99.2438995756126
"3227" 645.2 664.951668167794 98.7072356650575 621.043298312797 98.8280358956391
"3228" 645.4 688.852024999648 101.496651701884 648.800352686077 99.5025507586858
"3229" 645.6 714.787083795929 103.249393199132 676.37423035489 100.136838488997
"3230" 645.8 745.611695315196 105.713139037897 704.304803223737 104.854158094817
"3231" 646 765.240285350741 116.244030098235 729.766859622809 106.777344263817
"3232" 646.2 772.97479061608 135.609263487828 747.443424180998 110.028861369241
"3233" 646.4 783.393903609764 163.833207037002 764.841294499638 122.460343170448
"3234" 646.6 786.098747358279 185.409636528274 774.246660137816 145.507188777389
"3235" 646.8 786.377773367397 197.613839573475 781.02222849303 161.488559107075
"3236" 647 780.293941286162 223.670913993904 783.624394224292 184.017772265098
"3237" 647.2 776.006845183023 246.415294022326 781.739397445296 209.193523752915
"3238" 647.4 769.434886895054 272.316921247621 781.175499255316 230.848462345921
"3239" 647.6 762.416524185091 300.489659658637 774.340098721537 253.281448112433
"3240" 647.8 755.829835208296 317.016353163383 768.115638711618 279.012058835996
"3241" 648 745.267195150306 334.897603637326 761.506934106687 298.237671741026
"3242" 648.2 730.474499741486 360.405791695181 751.927750281962 323.363166873671
"3243" 648.4 715.872699393578 379.96112759459 737.075352431995 343.024936623152
"3244" 648.6 698.93293738463 396.181929450829 723.35974856176 367.476745863974
"3245" 648.8 679.231510438017 416.312466541359 708.274113044448 384.539380168265
"3246" 649 657.728940004385 432.203516714411 691.23757726212 404.054264328519
"3247" 649.2 637.008647235928 443.201284873965 670.015809203745 422.187809158913
"3248" 649.4 612.673356360763 452.500804315808 651.322583831858 435.933768156979
"3249" 649.6 586.990729289037 463.579748801807 625.353540284187 446.077633058626
"3250" 649.8 559.555249704862 467.520500693647 598.551387027361 453.410604669898
"3251" 650 529.703885546849 472.595714854177 573.165942423423 464.317742424824
"3252" 650.2 503.780264285714 467.422201097511 544.489902477546 469.401258624102
"3253" 650.4 476.174823113658 457.411106197776 516.909970563081 467.837037754468
"3254" 650.6 451.768302735538 446.043669557927 489.121342855224 462.908681906848
"3255" 650.8 428.464316847072 433.571248082998 463.942344045407 449.660492323772
"3256" 651 411.074137019954 411.586770490275 441.740946857149 440.699857086863
"3257" 651.2 401.526024215772 388.455822026886 423.919715078534 422.807986203955
"3258" 651.4 402.473771438199 362.728846494745 410.184678286957 400.595787415449
"3259" 651.6 409.996161820579 339.130634942304 403.915571540245 378.285728275836
"3260" 651.8 426.462665486213 316.666318769901 407.967851809192 354.088393057791
"3261" 652 443.339565182372 295.420869113989 419.771281861575 330.034611648828
"3262" 652.2 457.908547648752 284.294141655499 431.908034527738 309.766555839015
"3263" 652.4 477.520484463128 273.593423393186 445.351367924929 296.015820572728
"3264" 652.6 500.682503725234 257.541814022811 460.072350772456 281.598281869845
"3265" 652.8 519.736475122606 247.413768223697 481.658579734997 271.129101644455
"3266" 653 536.490666215476 237.49873816852 501.497139841476 256.732483764657
"3267" 653.2 560.445321998756 228.720919339984 524.602747085055 245.35161092571
"3268" 653.4 588.12364105603 224.675253802706 549.220507075812 232.851724507659
"3269" 653.6 615.630564176365 222.89988302868 577.506786818825 227.020314269078
"3270" 653.8 645.896154918636 224.61117324501 604.284126195349 226.317640307178
"3271" 654 673.623706150382 227.233624590013 632.715973130992 226.221186432664
"3272" 654.2 699.446350744322 231.819318513617 659.139867337703 229.061020771466
"3273" 654.4 718.309898794804 239.310529297582 682.154248798102 227.170685646778
"3274" 654.6 741.688579238429 255.892856682562 706.402653667568 236.036760146034
"3275" 654.8 763.708719220365 269.525056782413 730.454842886726 246.447347626706
"3276" 655 782.8014522978 289.870907235871 752.059512849452 262.15218468771
"3277" 655.2 800.055221364531 310.196722325771 772.12022937484 278.282326648872
"3278" 655.4 809.70374153899 330.034039588699 788.119384552818 298.024600240804
"3279" 655.6 822.156089830577 355.850470687069 802.19222459051 316.127826531474
"3280" 655.8 826.681810700924 381.153643657654 811.768208266147 339.686811435499
"3281" 656 824.031002287514 399.142077980942 822.424097881982 362.216511217617
"3282" 656.2 818.539345551035 417.155423211578 824.543649918277 380.037636266754
"3283" 656.4 809.74384362883 445.320581780644 822.095670916716 405.683883534491
"3284" 656.6 798.041192748636 470.6320450343 813.460818580581 426.894054354812
"3285" 656.8 790.301598965812 484.984179506078 807.400845204491 450.964752331322
"3286" 657 775.892772481011 502.817409334925 798.608967225014 469.191343382524
"3287" 657.2 757.105381071667 523.273593443802 784.485052703376 485.309326288186
"3288" 657.4 740.388069364495 539.032111743179 773.743819131822 505.207922781568
"3289" 657.6 722.367037696443 546.02754231027 756.479871944614 521.982791497538
"3290" 657.8 700.020434176101 552.065278907306 738.616579289814 537.646622425764
"3291" 658 673.992903992333 559.242757188222 712.038144579757 543.798417600438
"3292" 658.2 647.743306810899 561.469779122096 686.200722067325 554.450519076244
"3293" 658.4 620.692960773504 561.669770019053 658.593152293804 560.475860787933
"3294" 658.6 591.605957231131 557.275918606473 634.789483298865 561.826781215607
"3295" 658.8 564.33656333254 554.684962130649 605.214603838929 558.055711668829
"3296" 659 541.571453804845 550.203726392329 579.493512667081 551.761250389229
"3297" 659.2 514.757167675078 541.652466498591 552.907038965767 552.031555935272
"3298" 659.4 490.284535820535 523.036329345087 528.020428567192 544.139675764188
"3299" 659.6 470.365625705286 502.101312310676 503.300739010061 532.071059608503
"3300" 659.8 459.183671375129 482.479783088992 480.64404422925 513.122862205553
"3301" 660 451.79958565516 465.102070522263 468.390431340961 501.474488007342
"3302" 660.2 448.832782102453 438.674589904669 459.437568915381 478.556809755188
"3303" 660.4 454.199159397999 417.202488781812 451.582507747467 456.844727860335
"3304" 660.6 461.839425636116 389.829629008779 455.125798382998 429.413569049602
"3305" 660.8 476.636327199153 365.356577371682 459.39741486484 403.655410026241
"3306" 661 489.325849088188 349.187136875584 468.986121567282 381.386632190932
"3307" 661.2 509.741491303021 328.46133457274 481.286287220902 359.485099969893
"3308" 661.4 530.060801568489 307.138730034181 500.773801972674 340.967403326973
"3309" 661.6 543.963516308609 300.703805062401 515.306331560456 322.379217741711
"3310" 661.8 565.968986788258 292.362671342571 527.783566438494 309.412480751956
"3311" 662 591.825982349257 282.110608454988 548.776910910929 299.506412340806
"3312" 662.2 615.752496856083 275.288022464878 576.382327776317 289.819181957152
"3313" 662.4 642.314715252251 265.180099779681 603.870366624443 280.124241124689
"3314" 662.6 670.480838349068 257.785733718706 632.668116528573 268.263748995408
"3315" 662.8 700.383522753874 254.423628586954 660.020851909943 262.278531735778
"3316" 663 728.144753609752 258.638577332921 687.73007680564 255.977989172801
"3317" 663.2 760.222582822943 258.914449251715 718.541420232239 257.146641056799
"3318" 663.4 790.749714480138 262.730567017829 744.845744560404 262.455616897764
"3319" 663.6 814.671411389005 268.759833452497 774.658347287605 260.92175669567
"3320" 663.8 840.02422329944 277.808342013691 804.428156091498 266.885310779416
"3321" 664 864.947312090052 288.941123999711 828.241583590372 276.117893414825
"3322" 664.2 887.194026212216 307.176333678615 852.987629084044 285.037310933059
"3323" 664.4 895.581966998023 320.240065730084 870.597401484519 295.093872924826
"3324" 664.6 898.026756005224 342.287410013492 882.574651615007 305.993928469255
"3325" 664.8 892.890019624566 364.592641805029 893.635159438599 324.672384081543
"3326" 665 886.248190068765 383.617954466307 894.359233437732 347.759203568763
"3327" 665.2 873.442370750864 412.24334694575 889.394740764952 369.676842203573
"3328" 665.4 859.281345018128 429.489089256664 883.086505087253 390.815696912172
"3329" 665.6 841.861381442682 448.185730931905 869.512846704437 413.774423488187
"3330" 665.8 825.888379493486 460.630409574151 852.982827426976 434.384494424959
"3331" 666 803.541777578292 474.564680706858 835.222955051785 450.514975271446
"3332" 666.2 777.331576827282 492.473199274152 813.630077848648 464.130916628533
"3333" 666.4 756.072583513301 512.017561110565 792.199397182505 480.024262899147
"3334" 666.6 741.474118438118 525.459315310971 771.271376288301 495.870061892295
"3335" 666.8 722.767530411864 536.891404934296 755.860332656663 511.898185415665
"3336" 667 699.591760193335 553.341239600588 734.880060874574 527.037197871459
"3337" 667.2 678.757615244161 569.978934151564 711.837079808127 541.720146279838
"3338" 667.4 655.484818570485 587.453082092583 689.689579931937 561.684578747585
"3339" 667.6 628.609600001781 597.966181456756 665.724653265548 579.592040616757
"3340" 667.8 606.159094029866 602.281334670137 640.373812972619 592.161045787569
"3341" 668 580.19881231795 593.923035140735 618.960668530576 598.854866615302
"3342" 668.2 559.785512779102 577.752026389902 592.655684756824 595.534113909105
"3343" 668.4 536.041450874324 552.324044570392 567.769989458511 583.672141459387
"3344" 668.6 519.963036123306 533.588373859043 548.617884620299 564.154203043239
"3345" 668.8 507.921726449383 511.578140220774 530.316338611665 545.034967429568
"3346" 669 496.545828229462 483.552117892288 514.59960859408 519.370525862858
"3347" 669.2 485.18524385384 451.54572395204 501.563090248012 491.811471018104
"3348" 669.4 481.601869234977 425.363413482433 492.212319100689 463.610221946259
"3349" 669.6 481.585122067367 396.094945489354 485.194722999009 436.734587189817
"3350" 669.8 485.897128222415 367.479701062494 485.516340097832 408.254273349077
"3351" 670 491.568782794323 337.921537536355 487.235706946755 378.791118235251
"3352" 670.2 500.168517549466 308.343521390675 492.374936116885 348.722945598833
"3353" 670.4 512.764428718754 281.892236776532 498.103650328847 320.285291135334
"3354" 670.6 524.024613411651 253.455401440617 510.148776498739 292.432269229456
"3355" 670.8 539.340645005362 229.052241010821 521.286321295122 262.753754517773
"3356" 671 557.988678338393 203.72163531574 535.026363813583 237.042130081776
"3357" 671.2 581.40445589372 178.731216369458 551.297345835803 212.935097065766
"3358" 671.4 606.07754496671 160.351480934364 571.248434278279 189.057069295127
"3359" 671.6 626.277539096304 145.441079303902 595.33756348448 169.247845113185
"3360" 671.8 649.217672239983 132.967842732416 614.987974830019 153.010039197271
"3361" 672 678.134861736842 118.429275010853 640.941516183647 138.159528770062
"3362" 672.2 702.161465719163 108.399633512245 667.458383390896 126.319610271762
"3363" 672.4 730.418631543349 100.6020429296 691.690686339552 112.659798455358
"3364" 672.6 752.241179554359 107.417460411556 717.216631149276 106.376412375363
"3365" 672.8 774.701367765591 121.121850575696 738.765856511242 104.9320126642
"3366" 673 795.430122763822 143.14362723118 759.769648115452 114.95610200986
"3367" 673.2 806.391909156108 160.783033405503 780.624691339614 128.80001178792
"3368" 673.4 810.105427600886 177.027805359357 794.555422999604 145.050579265006
"3369" 673.6 817.102108028586 209.439034358046 804.142986174389 164.932019224367
"3370" 673.8 813.89687971367 236.842695886001 811.631735527818 190.505248714213
"3371" 674 808.06687039773 265.498863137764 815.001888639915 219.782857418847
"3372" 674.2 799.096895024418 282.617580735497 808.747443878363 245.287280784465
"3373" 674.4 785.87595479583 301.745120773427 804.545278102634 266.803628206597
"3374" 674.6 767.596963544442 327.982233086677 790.441160449533 289.10723688706
"3375" 674.8 748.078046630592 345.313122464657 777.368362771621 313.552563336926
"3376" 675 730.146909735439 358.811926570734 757.47100172349 331.719219041899
"3377" 675.2 706.092359357414 371.326758706308 743.050161374172 346.635279316429
"3378" 675.4 681.015431842004 379.951222883642 718.412722846737 362.753467497646
"3379" 675.6 655.649224072349 386.087203286191 691.523294922734 373.904663518414
"3380" 675.8 631.153634469173 390.084193588445 667.699985076386 382.773763699718
"3381" 676 599.254694905603 388.604814205969 641.486923380302 386.235819027421
"3382" 676.2 570.067553757656 383.723512251556 616.254716780806 389.447896646746
"3383" 676.4 539.944004024189 375.603483445125 586.654318236902 386.446093341455
"3384" 676.6 524.038329235551 366.719406185019 558.382769904104 381.328350058125
"3385" 676.8 503.916026501365 352.063984187393 536.208092652804 372.322891034269
"3386" 677 478.878302618139 334.956146112327 514.986930671954 355.929020876315
"3387" 677.2 459.893184220918 313.279204764793 488.341275287846 341.782195634674
"3388" 677.4 440.697855779739 288.516523297818 463.582992500649 318.70876998456
"3389" 677.6 423.825405470332 259.589239322029 447.623729375775 294.152593769691
"3390" 677.8 416.067788707958 233.554563114616 430.291398899518 268.541395618504
"3391" 678 414.219078919596 204.72089664395 419.014468248537 241.743504023625
"3392" 678.2 423.879319290674 182.13102716241 415.745973491441 216.64964893881
"3393" 678.4 440.76904297972 169.329479741103 417.839948941433 197.226698590307
"3394" 678.6 466.57777123326 149.275996080478 435.551377280519 178.009432089971
"3395" 678.8 492.378308655632 136.907262531663 453.548736211318 160.642987468776
"3396" 679 519.210997104874 129.877285035953 476.975859936657 145.722871768294
"3397" 679.2 545.942966911796 132.276592983784 502.552042659973 132.98476378781
"3398" 679.4 566.027191828322 138.291012301619 531.036701188783 131.680393455938
"3399" 679.6 594.652183679244 146.821719521109 555.305871661099 133.34305239956
"3400" 679.8 623.580369575564 156.235681366521 581.91867816655 143.235540539093
"3401" 680 643.943446463728 168.688099160868 606.232835520779 152.121276534019
"3402" 680.2 663.136380015328 183.558941121403 633.024942903647 161.395354921771
"3403" 680.4 684.314741739953 205.329874394163 654.732811550323 177.755130362299
"3404" 680.6 707.219500086155 228.003463896954 676.42541678549 200.026305740081
"3405" 680.8 725.511565285372 251.979638359792 699.299181485288 219.464861472988
"3406" 681 734.788340068663 274.160367582091 715.01601051661 241.619775910603
"3407" 681.2 741.536923689686 300.895154462166 730.941796845906 262.501643055553
"3408" 681.4 748.822458166059 331.598167265507 739.067485425232 291.545529776233
"3409" 681.6 752.024720301317 361.39714459555 746.185003893197 320.041011824677
"3410" 681.8 749.755602946413 386.754731215683 752.018271822869 348.406567730721
"3411" 682 739.231676834822 417.088130492437 748.460773584321 374.673719796957
"3412" 682.2 722.035285733007 442.798171736341 743.624053388501 398.861105726992
"3413" 682.4 706.787305439531 460.074052245849 730.923521399081 426.593931400529
"3414" 682.6 685.438856449569 476.672674902217 711.290251729579 447.623942914414
"3415" 682.8 660.682021976519 489.674647045304 692.851575003312 467.480695929148
"3416" 683 634.677933529983 491.0746058682 672.885749851417 480.88912649369
"3417" 683.2 606.504965502506 497.483810737332 649.156663450036 489.482827629711
"3418" 683.4 580.528535645082 506.163961557288 621.396735167057 490.993744900711
"3419" 683.6 553.001626083196 514.413573982241 593.926764896786 501.287584258017
"3420" 683.8 524.341158377764 510.220132073553 567.442086460846 507.537295027718
"3421" 684 501.406724440663 504.738273779556 539.112083244216 508.810629640682
"3422" 684.2 484.315888148772 489.593357096731 516.791119350939 507.357587672627
"3423" 684.4 473.758683189263 466.551589861135 497.029751212058 498.060357791559
"3424" 684.6 467.780469323304 439.601243773381 481.825499385506 480.735839512696
"3425" 684.8 461.357839079394 414.538131604643 474.270503155021 456.461863292497
"3426" 685 460.602404739934 397.243035447868 466.587559292107 432.927720494389
"3427" 685.2 461.211968423592 368.378252188887 462.312578916159 411.577474617074
"3428" 685.4 465.606149766904 344.021452267584 460.36130152522 387.439110190314
"3429" 685.6 473.67090951751 321.13744090399 463.807970933811 361.85458177617
"3430" 685.8 477.529159455643 295.318127791815 469.904715340794 332.985305125163
"3431" 686 484.319026818698 266.577119235661 477.705126717353 307.135574627959
"3432" 686.2 492.621768208386 240.912639585977 481.107038470037 279.591759780159
"3433" 686.4 505.610090686815 214.529117716775 490.988565200405 252.018924613505
"3434" 686.6 521.409080524451 187.471284733127 502.291280817283 224.545194226229
"3435" 686.8 536.784649727631 161.604680461308 515.151112646599 199.646180611093
"3436" 687 555.404814603428 145.394864791171 530.793969062502 176.437816172495
"3437" 687.2 578.483868420515 128.904783940755 549.335392672927 154.511627536272
"3438" 687.4 603.474361903811 113.112293166765 569.265464105633 134.828983894685
"3439" 687.6 629.340264795173 99.3564045011103 595.437723689966 119.4773680446
"3440" 687.8 655.955190636304 91.641520475982 619.766467608666 105.76094347349
"3441" 688 687.605902545771 85.287264938571 646.023318671402 93.9285378622913
"3442" 688.2 715.274296828762 80.3134276088091 673.716986090521 89.7256373198362
"3443" 688.4 734.426679642068 89.3336148243244 698.377634921338 79.9515549134732
"3444" 688.6 754.696944461963 104.838696454123 719.704975256942 85.0601391207704
"3445" 688.8 778.741408468648 121.494474977738 742.524051632933 97.2721126950558
"3446" 689 798.413423216067 139.148276347521 762.809528630703 113.514141378912
"3447" 689.2 811.719864929075 157.785066662289 784.392945045631 125.847532462761
"3448" 689.4 825.9534770385 181.322192825285 802.292705847538 148.164681355755
"3449" 689.6 837.729002453298 206.351242411463 816.865354898416 173.082937271059
"3450" 689.8 841.484515542703 233.611473546313 833.407934435338 194.180695461936
"3451" 690 846.162713209249 265.501819219533 837.986765037943 219.419733760239
"3452" 690.2 850.545346759462 294.433498269172 843.157609644175 247.589006252046
"3453" 690.4 850.051281290981 314.85734590026 846.688059631563 277.94729353188
"3454" 690.6 847.246732867851 340.96257535991 848.096443644391 299.300025994944
"3455" 690.8 844.475035221528 371.044744776708 847.771135265723 328.098406873467
"3456" 691 838.779199166403 396.01365392168 841.935052321774 356.415504031795
"3457" 691.2 832.223207940151 428.4086408853 839.234079301832 388.489755636239
"3458" 691.4 823.795799751395 458.51150039504 833.684323067152 416.613728579721
"3459" 691.6 814.632284577575 487.491208682124 824.407283590872 443.587385590685
"3460" 691.8 804.133092043911 509.591885588971 818.853327369529 471.440231249466
"3461" 692 788.293832898052 537.504162995232 806.132952416542 498.541458917178
"3462" 692.2 768.891257683347 561.68221439562 792.503539632008 525.172866327044
"3463" 692.4 747.06041708972 578.143758715127 776.99035071007 549.903065952778
"3464" 692.6 719.054717264962 590.087272609674 753.873338689507 568.293093255801
"3465" 692.8 689.683078101918 595.565647216999 729.734942446249 583.661072788473
"3466" 693 662.887354439958 598.78504111921 703.595524263162 595.003881325754
"3467" 693.2 633.697725398065 600.324494435426 674.778447045203 595.242741781561
"3468" 693.4 602.10902032692 596.441025804107 643.175008177837 597.405627606116
"3469" 693.6 576.174703091516 586.094648172485 617.695588761881 598.728350375844
"3470" 693.8 551.053778026914 571.63985297506 589.307214167344 589.095546592479
"3471" 694 525.267207319932 554.088668476718 561.656270290573 577.632701887981
"3472" 694.2 505.837544200749 539.970636358182 536.244474272533 564.659919195884
"3473" 694.4 484.716338915894 520.36941227385 515.939166360213 545.105146864786
"3474" 694.6 464.466357173673 499.749049612451 491.305106208517 526.547035460017
"3475" 694.8 441.541937515131 473.199000990598 471.102883337531 504.67728228501
"3476" 695 423.546372337743 449.600884079769 453.141645399089 483.367695995859
"3477" 695.2 411.059144503045 428.348049303802 431.624059174931 463.786400717717
"3478" 695.4 402.11574845827 399.092732177728 417.391688324336 436.953249086301
"3479" 695.6 398.85550086683 369.716635235999 407.99556400908 410.301221451951
"3480" 695.8 399.972004275116 341.673796602145 399.999968188755 382.31719226268
"3481" 696 404.011574883696 312.427131182237 400.800675732085 351.950103621481
"3482" 696.2 410.841972391249 279.152491115749 404.12399824471 324.497406159316
"3483" 696.4 421.700777361799 254.179163777575 406.734195182728 294.969421852387
"3484" 696.6 433.643609296533 229.394635107106 415.674894784198 267.934877896581
"3485" 696.8 450.149891957456 207.57981292743 428.917853718078 243.027602409008
"3486" 697 467.47890132024 184.7038614569 440.687198069908 216.26456478342
"3487" 697.2 484.879813051734 164.779761097998 460.522204976744 196.91178096333
"3488" 697.4 503.655925048157 145.416185573865 476.875860982755 174.126490382498
"3489" 697.6 528.919935046304 127.545719195634 496.475648198513 151.451139505336
"3490" 697.8 555.171074785906 110.46828106186 518.780655669292 137.841834503067
"3491" 698 578.561737512996 92.9441068635538 539.407020865388 117.548283821412
"3492" 698.2 591.414967646271 81.3626932183058 563.835103091895 107.881212102061
"3493" 698.4 611.498597342909 68.535376974314 581.461437467764 91.5342728732025
"3494" 698.6 635.619193052096 65.1567783053438 600.88066959563 76.5551375731135
"3495" 698.8 655.256243992716 77.4774242848977 618.786914843296 68.6850430408068
"3496" 699 675.730278485755 94.7601325621928 642.26498813308 75.7409083600321
"3497" 699.2 690.288778486632 117.131719754718 661.609265998591 87.768831784007
"3498" 699.4 702.279219202141 140.765246020524 678.538012831326 108.807212086648
"3499" 699.6 708.178688436617 163.437228928128 696.167790810651 126.834187684384
"3500" 699.8 714.004659987421 192.402146113272 702.949653832049 152.857904658115
"3501" 700 716.104880032391 221.362297087061 710.300307581143 178.406907697914
"3502" 700.2 715.036755183751 239.407150363635 711.56502835421 202.560515769719
"3503" 700.4 707.773287194003 268.755863995165 716.239365282802 225.920912377452
"3504" 700.6 695.500058999042 293.679838057453 709.028269654134 252.051142002732
"3505" 700.8 681.996997981344 311.893030240257 701.733483644325 278.174132624098
"3506" 701 660.893722568273 336.798978511903 686.483337192693 303.875332886824
"3507" 701.2 637.81596715541 345.592430916757 670.541228084584 322.332314601485
"3508" 701.4 610.132853232977 352.330663602328 646.704700762012 337.996908940472
"3509" 701.6 576.912946879115 360.031566624527 618.981265524688 345.858959450372
"3510" 701.8 550.227680472357 363.395830607527 592.069175775594 353.999846909635
"3511" 702 522.231206996195 363.602421816136 562.60776104843 358.37036214248
"3512" 702.2 495.065641379748 360.097717101517 535.81647134855 362.668380650221
"3513" 702.4 462.537667615144 360.921633309088 504.329256759169 362.150715799378
"3514" 702.6 435.551063482365 359.093994674425 476.069353419083 358.36424832111
"3515" 702.8 404.185250398902 358.683864260618 453.037884793835 359.188363404179
"3516" 703 388.774254962908 353.138614909209 425.135872268551 356.602260945392
"3517" 703.2 383.346574303071 338.166869326755 410.057242003588 356.723823554728
"3518" 703.4 382.274374277601 318.032245917132 397.812435408036 352.09351463984
"3519" 703.6 379.726038666209 294.647712652619 386.251689042164 337.563828440082
"3520" 703.8 380.438543340201 281.03497220255 386.35400894666 317.109727706636
"3521" 704 381.700554494138 258.36191281506 384.781366042466 300.391132294862
"3522" 704.2 384.261192891903 231.936038181491 381.340395454376 276.603873618565
"3523" 704.4 387.316611440614 217.000198209253 382.764427087873 254.287709890878
"3524" 704.6 394.027409946909 197.462306099616 385.36433314404 238.034476086532
"3525" 704.8 408.537308607171 178.109800912297 388.006158556971 215.236080944962
"3526" 705 424.20130936794 161.018688872912 400.934141387697 194.062653443787
"3527" 705.2 442.960487840263 146.289371719345 413.957586112652 172.089092070227
"3528" 705.4 466.573368345682 132.404001162376 434.286687598791 156.050200079244
"3529" 705.6 489.654747831317 122.46174905201 453.328482416929 139.490641252029
"3530" 705.8 518.423523562605 110.866950824191 478.392641771873 131.224592378912
"3531" 706 542.54528700851 106.946587926822 499.78949628173 116.296006121558
"3532" 706.2 568.500373731854 106.202453290892 527.627562084749 110.39487734947
"3533" 706.4 592.261529797987 108.356065529123 554.108052561626 107.6145685372
"3534" 706.6 626.010780395363 110.602640445497 582.113599069893 109.012705122965
"3535" 706.8 656.116602659257 115.640285679761 607.15789456711 110.735678665753
"3536" 707 674.921665248009 118.093154656536 634.279543230967 112.927122704027
"3537" 707.2 695.459169036162 123.43995475349 656.557000167809 116.515549424853
"3538" 707.4 723.401551449094 134.619290673221 681.517823044413 121.389905368512
"3539" 707.6 747.85744401307 141.863983344811 709.63831812418 131.067161454832
"3540" 707.8 769.537487178259 153.510567571837 733.198857485782 137.186962206698
"3541" 708 796.930442097564 166.914547224813 756.155228890435 149.689035840735
"3542" 708.2 820.117796064116 180.977944783359 782.017176519722 159.896998801856
"3543" 708.4 840.969361672873 196.098449746027 810.159774719945 174.457138903631
"3544" 708.6 859.216994338891 217.044231673403 828.621790804511 187.337443332391
"3545" 708.8 878.047046914438 238.791682493873 850.069904025262 206.483774548623
"3546" 709 890.75529930345 258.49990036401 864.32895466201 227.840798828463
"3547" 709.2 900.644548956287 279.384790217012 882.906361661524 244.277100607759
"3548" 709.4 904.721790569573 308.126960964844 893.749431186899 268.985723804001
"3549" 709.6 906.988016632079 337.927716351856 901.850356177329 293.673067458186
"3550" 709.8 903.996073003228 361.673444900439 903.993758415154 322.229828796332
"3551" 710 899.50415840087 395.990471149152 905.246536437646 351.062569965456
"3552" 710.2 892.489512605194 418.651679333889 900.952387708558 379.00969781248
"3553" 710.4 885.29443970085 439.511279833369 896.190424867581 399.638485311454
"3554" 710.6 871.497811631802 464.36736950931 890.330915281057 422.509695061205
"3555" 710.8 857.388489294614 483.745062248944 877.495284656309 446.911772474434
"3556" 711 840.065289092307 501.809894185071 870.150930181906 470.61635235761
"3557" 711.2 821.096547244773 520.150756132449 848.271472214388 487.161383497217
"3558" 711.4 802.829358716916 536.658355280962 831.285050581291 509.52886609164
"3559" 711.6 781.507431730256 557.702300368033 810.710024586295 528.684159598827
"3560" 711.8 756.743272980541 576.324209718187 791.183804672931 546.599328185753
"3561" 712 730.651307389852 590.285643464588 767.761025387887 566.08204590508
"3562" 712.2 703.383483066914 599.320553496163 743.009250634908 581.46540323589
"3563" 712.4 682.764252135188 601.818021024214 719.442686964025 594.227651003261
"3564" 712.6 652.852766811646 602.064094272855 694.256631335369 597.963383806396
"3565" 712.8 622.281917020078 602.541219228755 665.959495196065 601.382183801733
"3566" 713 597.060605906166 597.450037806703 635.074123792818 601.8579753428
"3567" 713.2 572.411535412812 587.172924901015 609.33462594325 597.211306701408
"3568" 713.4 545.630526320173 572.232651519182 584.361140475162 592.894091865315
"3569" 713.6 519.953297795298 558.821985289845 558.271453141695 576.476848864724
"3570" 713.8 497.150588572011 545.564659082687 531.869058064882 560.649577313127
"3571" 714 475.0170786711 528.53617313678 507.305920957096 550.46427679889
"3572" 714.2 450.904631622045 506.92040890946 483.538477269394 533.927926624297
"3573" 714.4 431.641752077195 482.734963878536 463.640436730205 515.557934884465
"3574" 714.6 415.120606527845 462.017448645712 439.991822106667 497.079247958017
"3575" 714.8 399.256154503574 436.010818366037 425.375869521044 472.064815092835
"3576" 715 388.15789345832 413.626380122839 406.961971707548 448.528562339583
"3577" 715.2 382.466611316752 384.195388552265 394.600708455049 422.11491066435
"3578" 715.4 376.340014381551 353.295230338476 385.663901080954 393.258825659989
"3579" 715.6 371.440606701071 321.823993597487 377.340921812749 366.96648679649
"3580" 715.8 372.472490212963 295.850698914414 374.037294657582 337.597260828772
"3581" 716 371.627801923491 271.107219661721 375.166174220625 310.389870906967
"3582" 716.2 372.279760678075 241.470898511976 370.909764268368 283.206939207422
"3583" 716.4 370.166649059363 211.096193243077 374.533748880063 255.758812207424
"3584" 716.6 372.297043366294 185.3721947462 370.85978267258 225.573586813924
"3585" 716.8 382.659863143051 162.616183887314 373.442468980343 199.234625903714
"3586" 717 406.133963043158 139.796014686586 378.546049552417 175.219021957967
"3587" 717.2 429.072383663512 123.410550783671 395.697182647486 155.234613871903
"3588" 717.4 448.644940142125 109.648406722629 418.47705651005 133.023596346645
"3589" 717.6 475.918878026055 93.8304279587927 441.71290591811 116.235531893442
"3590" 717.8 504.92037691736 80.6279068212346 468.079989981572 101.651991153187
"3591" 718 532.400742211471 74.0614278211177 497.465457789773 87.8040216807465
"3592" 718.2 563.927387709608 70.0963019518704 522.996588130599 77.3658824276528
"3593" 718.4 596.310064196946 72.2914175156494 551.31757789522 74.1547532175082
"3594" 718.6 625.581719097105 74.5929675392477 579.370732026965 73.5422071927626
"3595" 718.8 649.742597120554 76.2853410468761 607.714819489575 74.9169114953479
"3596" 719 676.369193472502 81.8986765923053 637.816774625375 78.7717748690059
"3597" 719.2 707.966326647422 88.8095292441568 665.533919073719 80.8420732404066
"3598" 719.4 736.454810688728 97.7176840925961 692.220036371971 88.0163054787241
"3599" 719.6 760.754544027461 104.710158688339 721.362628120851 94.0858683722641
"3600" 719.8 783.788199130165 117.355194093622 750.296849499496 101.787267605331
"3601" 720 810.466072151588 135.227688613981 772.481024037947 114.612218912965
"3602" 720.2 829.671615645139 152.082457929213 796.447341080392 126.391221537623
"3603" 720.4 843.184366085157 167.300801853693 814.080607760393 142.800559264612
"3604" 720.6 859.937736908586 191.093412277558 834.311507240532 157.198210039958
"3605" 720.8 876.092862120551 214.179015232303 852.758236308455 182.155456261444
"3606" 721 887.789044482153 243.476411447971 869.589561790053 209.890238006486
"3607" 721.2 894.403775948156 275.612491543138 881.844707493726 232.10480366872
"3608" 721.4 899.201529333623 304.924621522466 887.830337200921 259.578896382712
"3609" 721.6 898.624609783782 326.912944374117 896.668452333248 286.064469072994
"3610" 721.8 897.36881219069 359.122134527621 897.655929360764 317.700726667606
"3611" 722 891.483211148149 386.81584744591 896.638169750664 343.989485305043
"3612" 722.2 882.699699005104 414.968683613585 892.213051594695 372.459212857604
"3613" 722.4 872.146573597863 441.719796902394 883.732210381334 406.086329204642
"3614" 722.6 856.389805013138 466.986971960655 874.294177753929 428.876362657524
"3615" 722.8 840.415458177764 493.839853772632 862.648662384234 452.101140521
"3616" 723 824.095993177078 514.661201098541 847.017642293099 478.290036087323
"3617" 723.2 808.007802816581 537.914992481208 830.993795563348 502.058209415436
"3618" 723.4 786.343676712859 560.558232005716 814.916623389535 526.574848524043
"3619" 723.6 762.660072319877 574.314909639393 793.887027489449 550.762388159236
"3620" 723.8 734.638729980037 586.574800168483 769.749935501039 567.273483369435
"3621" 724 703.195449903678 595.110705347695 747.579476237956 580.195321381235
"3622" 724.2 675.256600134702 603.701676637369 718.790921319791 589.80944846072
"3623" 724.4 652.834863181991 607.849208121841 691.912537024061 598.251957548086
"3624" 724.6 623.172205270816 611.376222647071 663.242443202256 606.289750629763
"3625" 724.8 594.144152706564 610.011093033155 635.751379152636 608.730923519612
"3626" 725 565.703019352755 609.939545235926 607.824795191198 608.423468987785
"3627" 725.2 535.208227553817 610.754023723752 577.444413393637 611.321108351605
"3628" 725.4 510.406208969024 608.175940805846 547.699046125906 607.701093500525
"3629" 725.6 483.207474869429 601.736861907769 522.095824700888 609.672641475327
"3630" 725.8 460.598657487349 590.536338642916 496.752428626392 603.554064104314
"3631" 726 440.143186923775 574.196041560047 473.734283890357 597.704505310098
"3632" 726.2 421.158107384019 555.319520298158 454.197783504044 582.299342095098
"3633" 726.4 407.062194166916 537.307548078399 432.617156270867 567.372924550241
"3634" 726.6 394.528028411796 520.896984937432 420.406530066157 552.218724761569
"3635" 726.8 379.786083812428 497.507859475856 408.675998444928 534.525283970025
"3636" 727 367.781757654712 475.198350885578 392.643433340151 515.835176975837
"3637" 727.2 356.309628683569 452.290012832346 378.740627489982 490.453437275101
"3638" 727.4 350.962846198169 433.596555439378 364.947014978585 471.782086566884
"3639" 727.6 344.858736819541 405.272508670069 354.825912836658 444.529203809206
"3640" 727.8 342.687796894553 375.147987345839 348.658283646592 418.928410900845
"3641" 728 340.382801360792 347.352929552866 344.1148477421 387.222769447268
"3642" 728.2 342.193020828134 318.166982345993 343.488957589925 357.950392931775
"3643" 728.4 345.468303720038 285.944675298972 341.74306142895 330.970998000448
"3644" 728.6 348.156347243303 256.583767619801 342.929372132732 298.340752627455
"3645" 728.8 354.502342909133 233.457456893644 349.208202238365 272.472231420197
"3646" 729 362.572494446217 203.675270347458 352.499898404162 243.607054758699
"3647" 729.2 372.765521569012 175.38488299299 359.843331820209 212.646360304243
"3648" 729.4 385.319633615102 147.18068063147 371.831971775825 186.688629177768
"3649" 729.6 404.105585687912 137.898510950815 378.060342541741 166.098090233069
"3650" 729.8 429.931701400183 126.659289772428 392.995997782457 146.576872273607
"3651" 730 459.869510066233 117.625059703436 415.580932132585 134.17166576466
"3652" 730.2 480.290581316337 112.62971763578 438.75206672162 125.33061740266
"3653" 730.4 502.664805093326 109.982370762027 464.801531479138 118.868820319095
"3654" 730.6 530.957075213957 105.866115277954 490.309151216159 114.976798203426
"3655" 730.8 560.12588525229 104.153638508764 517.226405504294 108.863382302757
"3656" 731 588.264863031235 101.428627329294 545.856649841168 106.81036923094
"3657" 731.2 615.284032329667 100.926932168131 574.710461162095 103.574026262753
"3658" 731.4 641.974365840432 95.755182416407 604.746211802218 101.727387892735
"3659" 731.6 669.548541975107 85.4138815607347 632.911080526059 101.187260655335
"3660" 731.8 696.783963464 74.9127851015222 658.409891725102 90.5777795753863
"3661" 732 716.991680816303 79.8228360889923 681.714679583379 83.8359223011015
"3662" 732.2 730.503366500435 95.8129010984364 695.909626211392 80.7006711650004
"3663" 732.4 745.128966360591 121.882880920981 716.775113169714 84.8441828433118
"3664" 732.6 755.161872932365 145.179181431592 733.484990649872 101.786844916026
"3665" 732.8 753.293820940744 152.965251729175 742.038501802017 117.72479493589
"3666" 733 751.391730775683 171.722587061981 745.941269846081 129.721534108895
"3667" 733.2 748.778069032379 197.607472677754 747.981829345197 152.239571389885
"3668" 733.4 743.667782481949 219.002666447502 747.489548146322 179.151182034137
"3669" 733.6 735.098753451984 245.539586484732 742.922283634586 206.635800679286
"3670" 733.8 718.168909847724 262.820149938673 738.651684330673 230.060119472579
"3671" 734 695.593318756378 277.628548727285 724.427152268068 252.022790153843
"3672" 734.2 672.938118746961 285.783825353751 707.212761859274 269.513985929304
"3673" 734.4 645.00252546745 288.690877949083 682.542210293918 280.307424337828
"3674" 734.6 613.741906369387 289.588952565621 659.01185143277 286.736535617513
"3675" 734.8 591.898822556713 292.06206945956 638.188142038377 285.390335616207
"3676" 735 566.14269821633 297.13105223583 606.488364523169 288.897835697272
"3677" 735.2 541.679167643293 304.541251585892 579.690273770828 291.784015341852
"3678" 735.4 519.400535181207 314.160166279023 555.227234056098 300.477754652981
"3679" 735.6 502.800294425017 326.251805449246 536.682388848045 306.322694461031
"3680" 735.8 486.280743679347 345.941032841002 514.826858586949 319.408032739846
"3681" 736 462.741977630976 370.083153971268 496.067632254297 334.549301649943
"3682" 736.2 446.177607545158 385.238852456897 478.110395161289 353.287343740764
"3683" 736.4 431.506086714147 394.337008283429 466.129911240651 367.43301790186
"3684" 736.6 412.609758564295 397.495010826971 447.108783473884 380.547415160608
"3685" 736.8 390.814878197514 392.618629914093 429.103414148192 393.504804920364
"3686" 737 379.257241682541 377.63134095632 409.755884854261 393.35746233077
"3687" 737.2 371.033426162578 361.053586642122 396.433931046018 386.962012319688
"3688" 737.4 365.502449136337 339.651813364387 383.797925246501 373.814132111857
"3689" 737.6 364.580181648235 315.541350092834 373.346141290374 354.595030200018
"3690" 737.8 371.585651482764 296.407056948912 368.496167869325 335.587104877964
"3691" 738 378.513183686317 268.679150656463 371.551675112231 314.077271713677
"3692" 738.2 386.4281951811 244.42918763253 375.068023397632 290.473313001777
"3693" 738.4 394.096764994066 225.418159823543 382.925298825898 266.065139933849
"3694" 738.6 405.522791196138 201.013700842741 387.770706273721 241.812276207021
"3695" 738.8 420.082452480466 175.84215789447 401.644687252058 214.700120868194
"3696" 739 437.733133156326 153.434292745959 416.150625337704 188.536645960742
"3697" 739.2 456.636278014257 134.689963401253 430.085996470946 163.809647585539
"3698" 739.4 483.664726781941 118.384855796641 449.169439589613 143.305576391791
"3699" 739.6 514.498064178268 104.297006706121 471.126743680589 126.478105071729
"3700" 739.8 542.727303011332 93.2842867156807 496.926451894654 108.274545344432
"3701" 740 562.339427709949 88.1907025130166 524.301573450283 100.32663562514
"3702" 740.2 585.276591052437 84.3249033387963 549.578320128149 92.5369470869408
"3703" 740.4 615.428315299132 78.336887044397 573.856395042297 87.8289340454415
"3704" 740.6 645.70795774642 78.0864144938462 602.676467333713 80.4077067836063
"3705" 740.8 674.061100204552 77.7425072397396 634.296136004391 76.4904106122652
"3706" 741 701.178364463453 77.9027091116279 663.96745712941 80.6614391675837
"3707" 741.2 728.666535176891 89.493296614623 688.81058020533 78.0611176395879
"3708" 741.4 753.473466165542 105.836835526449 715.762586729533 83.9158357438295
"3709" 741.6 776.743910265636 126.119959840591 740.145095141133 98.8959673826294
"3710" 741.8 791.198684013826 144.031750545613 763.491227887354 113.325736545652
"3711" 742 803.190200298158 165.002884067105 779.535857459185 135.176035270068
"3712" 742.2 819.22532757322 192.379515183168 798.036369147011 157.269448956811
"3713" 742.4 835.283060760823 222.788743289358 811.10082726476 182.05298365988
"3714" 742.6 841.756424462551 241.205012158644 823.53342685648 206.599941836051
"3715" 742.8 847.629106473488 266.553320998841 836.033847631492 231.763167914579
"3716" 743 854.142756919118 297.128564508007 842.275207969468 256.815277643097
"3717" 743.2 862.9269789223 327.833633366864 849.686571149394 286.072975341471
"3718" 743.4 865.270403256941 357.623505334249 857.73385203664 316.166413501386
"3719" 743.6 865.9871474277 389.065913647398 862.879426267393 347.142580635202
"3720" 743.8 860.478833070612 422.106728508256 866.197050772336 375.800061638429
"3721" 744 848.64662672963 448.793432439886 861.089107185973 409.676112797834
"3722" 744.2 838.581286604131 475.925994049179 850.95694660782 434.588211761022
"3723" 744.4 821.604315956106 502.50783973367 841.412413426834 464.169684560097
"3724" 744.6 806.097272077564 521.994493199299 827.495808114467 490.581229215671
"3725" 744.8 784.110054161165 543.796426900969 811.113244565077 511.104129169081
"3726" 745 761.195483082359 561.842660433757 794.527406344838 531.921619216027
"3727" 745.2 736.67660944109 574.259050503662 771.344771386416 550.893331296848
"3728" 745.4 708.790548819105 583.851531551332 746.000716809431 567.392120516293
"3729" 745.6 679.536554031 592.762230324153 719.68637548043 577.670202299693
"3730" 745.8 648.141261732355 600.221558708155 692.22111301845 587.660675742984
"3731" 746 618.172468062023 600.45245222274 659.875165178408 592.966400703271
"3732" 746.2 594.603454330481 597.144289124068 632.964219599126 599.538695776164
"3733" 746.4 569.331217284479 583.440673758289 606.337282299422 595.523033078059
"3734" 746.6 543.971668925813 566.085630180163 581.169589618776 587.832445300904
"3735" 746.8 524.452481686638 546.828601858591 556.100284429523 572.542648469274
"3736" 747 509.094297096399 527.390925580561 535.418789706186 554.169122322233
"3737" 747.2 492.91682720893 500.951931088136 515.966348720336 536.180190990293
"3738" 747.4 478.122432492115 474.767608079006 501.74127727393 512.021790969539
"3739" 747.6 465.757184155806 449.809654315711 485.405901941898 489.657181825349
"3740" 747.8 458.880907414821 427.322605202731 473.491194293957 461.531763964164
"3741" 748 454.801307104926 397.234342880122 465.608156475932 437.881319771855
"3742" 748.2 455.387766054464 372.618124721106 458.290467716988 412.256152532263
"3743" 748.4 459.142436896292 343.770162329671 457.224790605236 383.041413552168
"3744" 748.6 471.57955623981 319.476344403542 458.901352927741 357.924123611215
"3745" 748.8 482.698787057251 292.343753326215 468.382468619305 331.644796590895
"3746" 749 494.309132685229 267.911491770136 478.200421822788 307.016045721246
"3747" 749.2 503.586393135569 243.507864303243 485.775494966068 281.212088315166
"3748" 749.4 516.500139332402 224.850619119857 497.999279844217 258.888706110816
"3749" 749.6 531.150067041616 199.502897855484 509.631309699221 236.534348544522
"3750" 749.8 546.255658291834 176.042621294848 524.052808585652 216.906872897977
"3751" 750 558.063383954064 165.129457859442 531.590032595856 193.615041427941
"3752" 750.2 577.609114858269 148.412403628002 546.262965026422 177.705882344596
"3753" 750.4 600.937675764766 136.023047767456 566.662783407506 157.515791659317
"3754" 750.6 625.543736427325 122.401066857826 592.079697781915 144.073164775358
"3755" 750.8 651.426484572576 115.438419027148 611.841648047505 129.822457964196
"3756" 751 679.620040122843 109.901902785388 637.077473804717 121.53468363368
"3757" 751.2 702.292338460078 109.155920938466 661.976882975942 113.551439897701
"3758" 751.4 718.997461072805 117.698541292456 682.791739519701 111.693289272884
"3759" 751.6 742.730771151108 132.740320910076 704.140043957739 111.700112697324
"3760" 751.8 764.789899367314 150.136261022583 728.19472002151 126.800223596824
"3761" 752 779.163577264884 167.09416071104 749.041849709691 140.387156968627
"3762" 752.2 789.495562966922 191.957024218768 769.872698995247 156.294015717735
"3763" 752.4 798.433684968368 218.863105595713 783.171827584896 180.683811192871
"3764" 752.6 801.65090301647 244.771002476193 793.833446027154 207.779519726129
"3765" 752.8 800.392296120499 277.81444095384 798.32045835424 235.968772422734
"3766" 753 794.119327366381 307.057527324479 800.209677168991 261.984290159182
"3767" 753.2 785.553035267832 333.715353836829 795.569336605506 289.024186333393
"3768" 753.4 774.381400170235 353.25734953896 787.035412628701 316.694085385166
"3769" 753.6 757.110011045759 371.970867369439 780.66236398268 337.896437207669
"3770" 753.8 735.742983334458 389.381161592765 764.509664817297 358.196882249443
"3771" 754 716.89094631337 400.403691247093 747.535701466782 378.234409901901
"3772" 754.2 697.228292456346 408.335363916032 730.728654037515 392.604382167543
"3773" 754.4 672.056511507411 415.993844969885 708.50581596723 405.532944972944
"3774" 754.6 642.638531128433 417.563166681722 682.961654585662 410.766183796928
"3775" 754.8 616.242733626582 415.66618839863 659.534376533894 418.333526521287
"3776" 755 591.558049918676 410.288516689355 634.654419774369 416.062615286601
"3777" 755.2 567.401121415721 404.650006077325 606.302722275649 414.447450676453
"3778" 755.4 544.774251689022 392.702435509497 581.659694550164 405.81322186182
"3779" 755.6 516.281202561672 378.416666624483 557.825037795919 399.710434804701
"3780" 755.8 492.847835654798 363.394185926381 533.685560018039 384.236558060551
"3781" 756 477.128615045587 351.407564082177 508.698491819137 371.882978283084
"3782" 756.2 456.854961210721 336.976669009991 488.733441647868 358.512060639473
"3783" 756.4 432.51925501614 317.185232882764 468.50879870065 344.527194062101
"3784" 756.6 415.604362576598 300.426639624547 446.53889047837 326.539091084491
"3785" 756.8 402.553721298672 280.047350457889 427.240366930209 309.635146738797
"3786" 757 396.088061358843 257.233568317824 410.11322813158 291.050962975977
"3787" 757.2 408.551638572754 238.588017614287 401.295395275656 276.304804014529
"3788" 757.4 426.563273746297 226.138032820539 403.469513006483 256.533066934862
"3789" 757.6 449.89881791808 217.655335766313 417.925506366924 241.862881416976
"3790" 757.8 476.742050504408 205.71017583781 437.114021203361 227.836175396178
"3791" 758 501.214012314032 200.875209988038 458.966641694348 214.909531934719
"3792" 758.2 518.698695455416 196.624487572843 482.530070345763 205.652734227104
"3793" 758.4 543.827768815855 192.251594132267 501.774435340576 201.51574962792
"3794" 758.6 569.618791604016 191.809938631599 523.127503648465 196.13998063103
"3795" 758.8 585.95006997841 194.770826940025 547.3529353037 193.338155298229
"3796" 759 611.113454275395 198.866950143205 571.415347676395 191.674613559754
"3797" 759.2 638.130862056781 208.198694467079 596.219921473261 198.422776300791
"3798" 759.4 660.727238283314 217.671145399117 621.418770927135 201.238852669161
"3799" 759.6 680.971566027037 230.810435275807 646.762176862076 212.406279629811
"3800" 759.8 705.703244819583 246.610027418047 670.370618058544 225.575480963411
"3801" 760 724.98320621112 266.548803570451 691.577802769796 238.718773257364
"3802" 760.2 728.72989342738 274.036048237337 703.614411617519 250.094925773179
"3803" 760.4 724.904566103586 273.714313542399 700.676216971957 251.796293563957
"3804" 760.6 722.16032499792 274.477990156328 699.569931329685 253.682496595112
"3805" 760.8 722.481183626168 282.667873935059 701.527064500149 254.462000546867
"3806" 761 724.062090160637 297.817595729853 707.5769166567 262.796689911238
"3807" 761.2 724.702413090089 313.269677109413 715.712723581834 277.706774824136
"3808" 761.4 725.815821756887 335.777656427801 720.131256493621 297.666704847652
"3809" 761.6 723.568713123456 360.148365987337 721.885191814531 320.915490832926
"3810" 761.8 716.170603666434 382.802752418764 723.426988699768 341.769141799115
"3811" 762 709.606961439736 405.217270272983 717.428835651583 364.165211038764
"3812" 762.2 699.837483018026 428.316795567874 713.57579291486 388.06007263438
"3813" 762.4 689.631790305972 448.771687107071 703.86674541776 412.11740425485
"3814" 762.6 677.599276050499 476.360450227998 694.028521727064 432.311943246156
"3815" 762.8 666.674184034091 496.729875542739 687.187530953003 451.805161371547
"3816" 763 656.090604458257 508.645350419139 675.599779915649 473.306482898191
"3817" 763.2 637.757504070263 526.722137615178 667.249648641826 492.213048833255
"3818" 763.4 619.839434627135 543.259572076061 652.099411882002 511.050267625168
"3819" 763.6 599.102891816798 552.914327851434 632.240513952705 530.347923036924
"3820" 763.8 574.345852395004 555.648200701298 609.880060016166 544.572270701863
"3821" 764 547.904866272355 555.659948029927 585.842003212275 554.447393650523
"3822" 764.2 523.647626571592 541.967629094384 559.493374132248 554.765239629902
"3823" 764.4 500.623285443645 523.620841677397 534.946886713253 548.279691886319
"3824" 764.6 487.68775041338 503.676198864852 513.692678131654 534.053091682372
"3825" 764.8 480.913552791772 483.8988484941 497.539169761486 518.24677344483
"3826" 765 473.537960609293 457.720821682557 487.295402366231 495.487736327368
"3827" 765.2 470.58532524736 432.333243725109 478.229950769338 470.158021434415
"3828" 765.4 472.138604358015 406.022360871988 470.883841741856 448.642871902518
"3829" 765.6 476.492701597378 384.231143680332 471.02246126324 421.848800572001
"3830" 765.8 479.643766295675 365.258908681913 472.063446877417 402.223102434509
"3831" 766 485.455834733431 339.706523748542 477.816106070826 380.524328629837
"3832" 766.2 492.196765588232 313.170287685347 481.054840331053 358.170253400437
"3833" 766.4 498.059571763797 292.968303725745 487.186175214581 334.56516305615
"3834" 766.6 508.421415487196 270.748764667632 491.628425261148 309.851572102003
"3835" 766.8 514.91562797998 251.431632201899 503.031768600952 287.520583476212
"3836" 767 519.883481171528 225.321589074248 507.43109823732 264.561963936077
"3837" 767.2 524.261085938933 201.261053073946 517.029732532402 242.124633246374
"3838" 767.4 527.943595128755 178.891854379571 519.108709548274 216.789409474976
"3839" 767.6 534.310803915811 152.515289892409 526.830941922652 192.922957705947
"3840" 767.8 540.962516227985 124.296966651869 531.255349176039 166.511253644378
"3841" 768 551.236295758239 105.899162093171 537.738620311584 140.841624862531
"3842" 768.2 569.838753537541 91.2266571125407 543.586239522844 119.554036268898
"3843" 768.4 592.0291141777 83.0421579591274 558.361464764657 102.066766353816
"3844" 768.6 615.152060218056 85.3260835441684 577.259384443288 87.9766211966051
"3845" 768.8 642.971010010485 91.2813346628589 601.308119844432 86.3610317335906
"3846" 769 661.758863692115 100.06981585883 625.510237875935 87.460930429209
"3847" 769.2 681.648718809546 114.83071513043 648.036719472806 94.9286630229937
"3848" 769.4 700.35134598212 134.72101658669 668.652988546589 104.566454602996
"3849" 769.6 710.420067168771 150.146775336248 687.896942439108 120.839343030847
"3850" 769.8 722.752923126363 169.537131748914 698.307111244732 138.616932403853
"3851" 770 735.625109306372 193.258111939035 714.48393766628 161.82386518002
"3852" 770.2 744.902624967918 219.764617210901 730.730205821538 183.457541048065
"3853" 770.4 754.484307698847 244.720498718196 739.188177775072 208.872490389734
"3854" 770.6 768.236110841943 272.156503709457 749.638582186248 234.416652875782
"3855" 770.8 784.650632768202 296.97649925499 757.825614933934 257.625689529122
"3856" 771 798.115341986171 312.864361318723 774.000862961738 280.324444885901
"3857" 771.2 809.917142402209 325.283022979489 784.277522438888 297.796856045012
"3858" 771.4 827.576983108653 345.710153128422 802.22571845451 315.32324602784
"3859" 771.6 841.641375167019 367.646442651406 817.190365456466 336.757700314103
"3860" 771.8 851.728852544283 387.275676118147 831.851877052343 353.424335348758
"3861" 772 856.871650684544 412.707246653463 844.049042192617 376.321946498068
"3862" 772.2 857.656234649707 436.477657617948 853.495404084665 397.509459293088
"3863" 772.4 854.399380225989 464.43113349784 855.009324767978 424.28523973428
"3864" 772.6 843.902685060743 493.140194104866 855.251958641201 449.765317118787
"3865" 772.8 829.41025083358 508.256688932629 848.794308587612 472.166355855902
"3866" 773 809.305941947417 521.475182622616 839.040419015244 492.267947787971
"3867" 773.2 784.942622984939 535.564698533893 823.760964731366 510.564780036889
"3868" 773.4 770.99373679221 539.496318598976 805.122034358331 522.786836552572
"3869" 773.6 755.737048125974 539.551373474155 790.976452422256 528.793639398888
"3870" 773.8 731.654255904206 538.473851083328 772.473013105956 536.342746774054
"3871" 774 706.068459284366 537.588474889273 750.828711138907 536.644963094876
"3872" 774.2 689.860002621348 531.294288061526 726.543096366715 536.952915463319
"3873" 774.4 668.072406617572 520.356937753565 705.379493252969 535.121987879959
"3874" 774.6 643.712210706461 509.663276755 682.599258235945 526.001203534139
"3875" 774.8 621.958726878296 496.524520920178 658.998976150988 517.430307247976
"3876" 775 601.150180625774 484.553380425944 633.401545510653 504.34547735402
"3877" 775.2 577.443855107504 467.773972043444 611.257290924175 489.651867814454
"3878" 775.4 555.683068704079 449.141718375423 587.97936561902 476.359620274202
"3879" 775.6 542.655202487431 428.847666743563 569.009477212151 457.429258023945
"3880" 775.8 528.996158986875 405.63079178586 549.21936908755 440.172028188783
"3881" 776 517.624490106545 377.627086358153 537.711268360194 416.20529854672
"3882" 776.2 507.672028618555 354.804194591455 524.332937793741 393.427541072934
"3883" 776.4 504.884474597676 328.942851491342 515.194975159301 369.761926453092
"3884" 776.6 499.0141726327 299.458894361962 507.753085187424 342.486693806873
"3885" 776.8 494.909044361361 275.634070696452 503.297984023006 313.60115654781
"3886" 777 487.9997678781 251.32284008025 499.418088932086 288.867417183635
"3887" 777.2 480.159513386796 221.778695664984 490.842629400763 262.933537875063
"3888" 777.4 474.078865135919 194.504480758056 483.397517723246 234.472060608188
"3889" 777.6 473.117054330904 166.017514051049 476.979090911938 208.038926062921
"3890" 777.8 474.888590780965 140.75623929446 474.051638091358 179.3037794852
"3891" 778 482.987043081911 112.903033878136 476.171979516224 150.636151588808
"3892" 778.2 491.978701303637 84.6628156188341 479.223564344764 124.964344802185
"3893" 778.4 507.84988869411 75.9986383306898 486.521681909286 104.837994385208
"3894" 778.6 533.711545833483 82.7486690590882 494.834112364435 91.1740664266348
"3895" 778.8 558.555811071007 91.7100248324943 512.63313235218 81.2392515113006
"3896" 779 577.725750511333 101.093114649954 534.108729300248 86.2331362684753
"3897" 779.2 582.798865700223 109.129567477556 553.017061382446 90.424690259103
"3898" 779.4 596.572578924914 122.214650812729 566.347879963132 97.9479514235894
"3899" 779.6 616.620951516879 143.119694161463 582.026161965931 112.803804085324
"3900" 779.8 632.02712196489 160.710095420474 601.555510444843 130.288803893996
"3901" 780 639.577016913447 178.192748897172 618.84315830373 146.755760355549
"3902" 780.2 648.121810292086 204.223350287691 634.010329735632 167.998876085715
"3903" 780.4 654.839857871275 231.188002383899 640.980150263618 193.445242856342
"3904" 780.6 655.333511829661 256.569838418642 651.827058579687 217.953031337607
"3905" 780.8 656.234691592889 285.163876222877 652.511697363114 242.895522021166
"3906" 781 646.995973048223 307.391910966239 655.101537936612 269.448660546695
"3907" 781.2 634.867556696999 336.113315227382 649.492587633995 296.233667950799
"3908" 781.4 619.938455108272 357.734436552313 640.026840931244 318.294778250627
"3909" 781.6 604.36440630802 375.343394622313 627.268539735073 341.392180174083
"3910" 781.8 583.013399768029 394.882208538057 609.909418926304 364.997836229084
"3911" 782 559.711389808189 410.433278896072 594.292616946438 382.53477922167
"3912" 782.2 537.287528322823 420.617681382594 572.892785371111 397.762108042996
"3913" 782.4 513.362542312464 429.703538951349 549.634782820998 414.773423971635
"3914" 782.6 486.136524278311 433.140937755334 526.774588263948 422.644625911403
"3915" 782.8 459.010827323364 437.270753947832 501.425742357804 428.767902689894
"3916" 783 434.929336150149 434.049217519357 474.102821996795 432.70840750288
"3917" 783.2 407.277609135651 427.851120901849 448.893860379473 436.268819694039
"3918" 783.4 380.865225247019 418.365189268286 420.205966414422 430.243332367021
"3919" 783.6 363.927914100254 401.832098085723 394.051336471185 422.098083729261
"3920" 783.8 362.123980951826 387.378101865418 381.333507939375 416.173736273738
"3921" 784 364.29077740501 359.679976308464 369.5501823819 403.918674783113
"3922" 784.2 368.732897703419 335.326778817382 362.485657968079 382.528036845558
"3923" 784.4 372.452726000814 318.209698719573 365.385437223028 361.799426136678
"3924" 784.6 379.101514801252 303.619141846332 368.665191603968 341.04297139338
"3925" 784.8 388.507044145466 279.36210386846 377.090472353512 317.564541478447
"3926" 785 400.466536632383 254.067341081544 384.283688560494 293.752914856874
"3927" 785.2 414.470140472948 229.94625027121 394.998643383399 268.424443013271
"3928" 785.4 427.025596221138 209.330538296593 404.994291610661 241.009801103072
"3929" 785.6 444.05733284544 185.644802375554 423.820126524877 219.823075665862
"3930" 785.8 462.803631954775 159.701801348911 437.717134876992 195.445768195303
"3931" 786 483.295323788665 140.420289005927 455.292512008523 171.546179475023
"3932" 786.2 502.305205793732 131.586714446886 470.431250428103 151.105412776593
"3933" 786.4 529.717859621994 125.529624414595 491.392755142303 137.123761466746
"3934" 786.6 558.076000906856 120.08049540343 519.603952512311 129.198171169411
"3935" 786.8 583.068419714022 117.700078006799 544.455778979315 120.74637126212
"3936" 787 610.358727411342 117.072377262988 571.489902380525 121.175257665388
"3937" 787.2 639.049413563714 122.537347479832 596.610895247427 117.464572813818
"3938" 787.4 662.832462664072 128.622635862586 624.770428388773 121.609462485605
"3939" 787.6 684.574195514759 138.796980421901 646.447381867381 123.515064138122
"3940" 787.8 713.493009445776 151.819917816194 670.543729234891 134.401403088437
"3941" 788 734.314583232998 166.645517642038 696.453038212098 142.21346239604
"3942" 788.2 754.886060835827 182.07253483231 721.720767601016 157.268823532013
"3943" 788.4 772.558421036604 201.270701944062 743.53225837541 174.90916695255
"3944" 788.6 790.31557115341 226.867112401444 765.062288322508 191.814198292896
"3945" 788.8 801.402111508393 249.228540313873 781.90525650104 215.754659478605
"3946" 789 814.149424599495 276.965879644263 797.837337873846 240.278727593293
"3947" 789.2 821.18430355936 306.81324014273 810.22467907529 269.108532598287
"3948" 789.4 824.476619013058 332.476286051289 816.930830823876 294.696494833782
"3949" 789.6 824.73691532269 361.568501269863 822.807162280961 320.923138050228
"3950" 789.8 821.600722661739 389.559975950124 821.111677802431 349.202930193765
"3951" 790 814.445177632055 420.840228602719 822.473673088646 376.70601860031
"3952" 790.2 800.214243287303 448.188107724624 816.802608837186 404.648910387617
"3953" 790.4 787.7147555606 465.531419637113 810.722040380287 428.56471883955
"3954" 790.6 775.042587910432 476.457779473975 801.02503793077 451.093628500211
"3955" 790.8 752.939227319446 495.482005376456 787.395196351577 467.37549479003
"3956" 791 731.074727335373 508.756488633595 765.952124403402 483.901798939118
"3957" 791.2 710.726597475781 516.798025586152 746.607616642572 499.531752953111
"3958" 791.4 684.908529614781 527.000588130885 722.553515406483 510.036797390806
"3959" 791.6 660.450784949987 533.945579328458 700.378687947354 522.411144557752
"3960" 791.8 639.825975978613 540.258697367351 676.432325105855 530.833189225997
"3961" 792 615.601398061145 546.695458897276 657.181128168222 538.051475385674
"3962" 792.2 589.983987329327 544.614575000291 632.502308500046 541.15282000421
"3963" 792.4 569.779361652497 539.029121683732 608.453430005178 546.73884614766
"3964" 792.6 548.879441470997 525.118979469345 583.964604599922 541.587083462125
"3965" 792.8 527.632690012982 506.660438251268 561.376781704004 533.097608557813
"3966" 793 513.722323638491 489.388542856366 541.377254645936 515.630266440217
"3967" 793.2 505.805226877032 470.084584996752 523.450395723198 503.05056395672
"3968" 793.4 496.595688052354 442.258730519594 512.227395870898 479.112554524691
"3969" 793.6 490.379390585248 413.93587408685 502.20118293245 456.64092692771
"3970" 793.8 485.647686329984 396.593844253846 495.055938221888 432.745386702296
"3971" 794 480.69058699141 374.786783572168 488.58165358677 411.164435624617
"3972" 794.2 479.749489453496 347.993136916651 483.641989325536 385.940501809554
"3973" 794.4 480.416786148075 318.055078852953 478.241897903981 359.831148483653
"3974" 794.6 483.906679659849 290.720940197005 479.636799352377 335.546117414211
"3975" 794.8 487.910888295019 263.607705646093 479.698145869745 308.098512585229
"3976" 795 492.614603961827 244.761905027209 484.574102453621 284.213056539504
"3977" 795.2 502.701588274026 224.783565930873 489.058572034313 259.727716666511
"3978" 795.4 516.462383797573 198.721821230366 498.413993426727 238.408990300259
"3979" 795.6 529.139357558406 179.450986234974 507.308110356806 218.468346829783
"3980" 795.8 537.664756898604 164.961836008123 515.701714231719 197.84798093769
"3981" 796 551.634858775456 142.616914192238 529.175209499557 177.848984109883
"3982" 796.2 569.682792276948 121.496319482124 541.712041956955 156.624674209334
"3983" 796.4 587.564952928457 105.503058450579 559.335967642897 135.352074555788
"3984" 796.6 611.959494395409 90.3548404698228 578.009087871231 115.432644878069
"3985" 796.8 635.677167718121 71.9301646695265 601.591626013122 95.6905006709165
"3986" 797 653.923977708819 64.6199718155749 622.148028365731 82.3874405503876
"3987" 797.2 663.092401720495 65.7291378026924 628.987744600917 77.7311911891372
"3988" 797.4 686.930843393811 68.1752975745444 642.697265950848 69.2118271860611
"3989" 797.6 708.779504780489 76.93444574399 666.070157401205 66.0814988765877
"3990" 797.8 720.601109347914 83.9434443144441 687.411753947542 69.8370379595811
"3991" 798 734.702299467997 98.196006770231 701.001976363409 76.4776952288575
"3992" 798.2 758.312280054939 115.018473447964 716.861660700865 87.6641748919368
"3993" 798.4 771.815383019683 126.964237982258 738.451682905326 99.9936540475395
"3994" 798.6 781.365980820944 140.500332641688 754.300080361122 115.311992566215
"3995" 798.8 795.458731493048 160.559856401158 770.288406936417 130.722574205554
"3996" 799 807.913146140105 184.902319194378 785.868622543431 151.607408158901
"3997" 799.2 812.057053513885 208.128842155834 801.015160441113 172.087208054172
"3998" 799.4 815.874801057347 239.574182881479 808.860962653128 195.608927932248
"3999" 799.6 813.210653655263 265.39481860838 812.508548865455 223.841326111481
"4000" 799.8 806.945003077316 293.260375277793 811.333188510419 249.767446246709
"4001" 800 794.206500686562 317.671857067934 809.950253213073 276.305325499632
"4002" 800.2 780.480224491863 337.983169951856 799.42238570739 303.050743970018
"4003" 800.4 760.722344077434 356.088474420054 787.68343258781 323.443426624839
"4004" 800.6 740.119810445488 375.205102976715 768.956364215614 344.403786082588
"4005" 800.8 721.21257737941 386.777213725333 751.673595822183 363.344473528601
"4006" 801 694.160595993715 401.281918110153 729.997742638219 381.258657173221
"4007" 801.2 666.758536811696 412.300461986652 707.447655651283 393.86397880554
"4008" 801.4 642.62094968547 425.123761696805 683.287783038809 406.755732165115
"4009" 801.6 621.61519322401 436.319166629153 658.955233376618 415.93059548032
"4010" 801.8 595.257499826719 450.831974066573 636.312054341001 427.793509303017
"4011" 802 572.05648417111 460.149218228667 610.498773809411 440.964304020142
"4012" 802.2 553.23722648134 469.24762614066 587.745610803404 453.290737231913
"4013" 802.4 525.586396974079 482.736620741572 564.959498421117 464.86978823189
"4014" 802.6 500.502660639015 492.52079437984 538.13328377711 474.228750907352
"4015" 802.8 476.797057853127 500.664121298447 513.672863567905 486.584476491406
"4016" 803 450.939757171897 504.246350592068 489.331103606427 494.891873078851
"4017" 803.2 419.769128543906 509.334945740677 462.295016279365 504.255902002901
"4018" 803.4 396.836208149323 512.67528872733 434.1511144913 507.656737835546
"4019" 803.6 374.75624907996 513.788403310955 413.370444619741 511.553865551253
"4020" 803.8 367.986854505921 500.794441146344 401.803430661639 514.255557841804
"4021" 804 360.27908960729 478.574652918259 383.852872972736 511.017411694428
"4022" 804.2 350.799841371864 455.337992210375 371.580180714871 493.545579070054
"4023" 804.4 346.012545122457 434.447246965848 361.184063028558 474.354783840375
"4024" 804.6 342.064015440041 417.514286575537 354.424672055664 454.964583719057
"4025" 804.8 336.249572961193 395.763261189106 349.024676741806 434.028104333907
"4026" 805 333.425640165159 369.06445405181 339.576201611493 411.486179943137
"4027" 805.2 334.910571030585 342.902759607197 336.5767111516 386.571993918185
"4028" 805.4 338.090114379798 319.52547208358 335.64293985955 361.165540041274
"4029" 805.6 345.740171742039 294.515868158131 339.314063018543 335.420794852696
"4030" 805.8 354.046528439729 267.756129963665 341.511500523366 307.770034383717
"4031" 806 365.331126011602 245.774314352093 351.921377597525 281.185018706361
"4032" 806.2 380.031385388409 222.199292618181 358.264779610803 256.113231597907
"4033" 806.4 401.691815183525 199.331998829884 374.121656759996 232.441045918137
"4034" 806.6 422.565812281139 175.811484811355 395.654195246494 212.361960762071
"4035" 806.8 437.980050072188 156.417535557771 412.789169474909 188.36785410976
"4036" 807 455.320418507262 139.13744316226 431.979826000049 171.563904972075
"4037" 807.2 479.729506345122 117.607593898187 446.627155924545 146.552563251655
"4038" 807.4 505.642404680824 103.888453286888 469.938655360363 126.452730226713
"4039" 807.6 529.736964944062 91.9942005433751 496.929401985376 111.983804506459
"4040" 807.8 558.919084585411 81.6764959911327 518.520596512219 96.3465794929708
"4041" 808 589.242255461317 71.8037787251187 544.80677654593 88.2194142521892
"4042" 808.2 611.661613733651 67.3844010482526 572.552398860809 78.2918477130482
"4043" 808.4 638.891594176588 67.0453200697731 600.66013662521 69.1076934051018
"4044" 808.6 670.184161839938 72.7355377772066 628.453623139667 67.5085006201208
"4045" 808.8 699.863649351404 83.9598985900321 657.544975229829 70.7221776752309
"4046" 809 727.064705737965 95.6856155939871 687.629708511479 79.3370638445472
"4047" 809.2 749.652007155243 111.132454596305 712.12639637087 92.0996979462002
"4048" 809.4 771.122733102648 129.154802107416 739.027191424558 104.397778795509
"4049" 809.6 793.97765819476 151.300636930868 764.194683548745 123.833365459096
"4050" 809.8 809.595835549683 171.081688728875 784.159915269257 143.927639786852
"4051" 810 822.431122221829 196.587448124361 801.49111448508 159.757320020543
"4052" 810.2 830.435491665313 224.113798897438 814.361121713578 184.255236724354
"4053" 810.4 835.304379531894 255.989456840395 825.768143742071 211.040651516076
"4054" 810.6 834.176523978353 279.782698482399 832.324403997588 241.117504647626
"4055" 810.8 829.335129978993 309.812811589147 834.899354093671 269.093123422874
"4056" 811 821.025451109669 338.226118113214 831.346626476583 297.732081398358
"4057" 811.2 813.056960776232 363.292459020017 823.394361475012 324.883931311031
"4058" 811.4 801.35260097026 386.945133455958 819.479488840648 348.642124316843
"4059" 811.6 788.097125539879 412.42626751119 807.772797473089 372.410933197681
"4060" 811.8 775.223475780048 428.686256198691 797.23923293727 396.148048608489
"4061" 812 759.621302636552 446.592544247076 785.917726373848 413.279077257453
"4062" 812.2 741.387656851819 466.304240519181 771.809468485336 434.206263261995
"4063" 812.4 728.27702470939 479.210930100703 754.505669585329 451.517877847882
"4064" 812.6 709.250443756469 488.439057865503 741.385804643112 463.942924743785
"4065" 812.8 685.524526959506 500.186376457067 723.643996489205 479.681834781724
"4066" 813 663.406787045519 506.517715796244 700.523443320764 491.391704746631
"4067" 813.2 643.169924266229 512.84772068859 680.035232053315 502.46507948718
"4068" 813.4 617.100144389305 522.164308872439 655.831698339982 508.941634657024
"4069" 813.6 592.080272955424 528.335047818422 634.407875613239 518.698830502916
"4070" 813.8 568.377992862136 532.587843234827 608.724875054238 523.634942890162
"4071" 814 545.340648565472 531.964913503789 584.784128114175 529.658260102486
"4072" 814.2 515.83640207745 530.039546609451 560.778498418012 529.850167716329
"4073" 814.4 493.498716684779 521.458314515707 536.781239154418 531.819405196595
"4074" 814.6 480.341241518635 509.946583379293 513.087783489621 526.514900484832
"4075" 814.8 472.596683573093 494.030006743172 498.587685949265 520.671595757123
"4076" 815 462.678556982135 470.708669752433 481.194997579959 507.319298805869
"4077" 815.2 460.001906642786 449.474667227155 470.98714727628 486.178014047253
"4078" 815.4 457.096148091664 428.196378975386 464.579402919129 466.79198426611
"4079" 815.6 455.515563171201 403.499195861547 459.147232373202 446.815207212691
"4080" 815.8 457.413947643584 388.089036998782 460.049010996912 426.443833827721
"4081" 816 463.259489001601 364.979916892873 458.029703014923 402.171652191285
"4082" 816.2 474.577647470016 338.384350903954 459.626567270627 378.83367899692
"4083" 816.4 487.727259747897 321.007380194051 467.423163604471 354.964111564297
"4084" 816.6 499.098527374806 305.648905548549 474.347107027912 337.725365009674
"4085" 816.8 517.385894506131 286.750180321939 488.450920617268 320.331158591524
"4086" 817 530.667344083603 276.586768277693 503.440455402785 302.990008486976
"4087" 817.2 545.128360378096 271.74760254158 512.364075129855 291.316911212102
"4088" 817.4 567.262730107185 271.171315453467 527.740219585303 279.46938746068
"4089" 817.6 587.124309934016 272.029008131978 550.408811931096 275.113758615577
"4090" 817.8 611.546464916685 276.248272648002 573.08584668732 271.869252101307
"4091" 818 639.271823193278 287.296516978722 596.761469677652 276.141307533772
"4092" 818.2 662.643097028324 294.560949183772 621.548765808102 279.186362287123
"4093" 818.4 673.756374249478 302.633221424383 639.215686939716 287.635989541077
"4094" 818.6 691.324183540385 317.82066478443 657.99113083221 297.719051398876
"4095" 818.8 710.877806424977 337.670217289388 677.472589113447 306.020625584969
"4096" 819 726.736574889702 353.483736876807 694.485439545389 323.736134186217
"4097" 819.2 740.260407170759 370.021117536066 714.413782248492 340.46910130378
"4098" 819.4 755.768365108555 387.31909987682 728.567212509944 360.287910780688
"4099" 819.6 774.395383445708 404.701974272585 746.452907691083 376.631315495692
"4100" 819.8 791.949509677554 423.58554247547 761.903786676064 393.581315713836
"4101" 820 807.787719830212 440.360578086326 780.513170956124 410.946266039162
"4102" 820.2 821.40873306434 464.42089555414 800.083309233929 429.978022028136
"4103" 820.4 834.560178715061 477.238101991192 812.262100025674 448.480004286796
"4104" 820.6 852.274783706516 494.521270765929 822.66347550656 463.132337120206
"4105" 820.8 855.078979472732 507.55748055114 835.804822138618 478.710392709414
"4106" 821 846.43517644283 525.808813660655 844.795732913891 487.684499509147
"4107" 821.2 831.730244642396 536.327622522357 851.493030982512 504.613454175449
"4108" 821.4 812.568570313183 546.685405276476 851.503740240812 522.72838183858
"4109" 821.6 800.185457394864 547.552352235741 850.422407054245 529.516259157546
"4110" 821.8 789.632406400195 551.239872262115 846.090580146966 530.641304581058
"4111" 822 782.345124864027 549.089042822151 839.435755218857 530.689432900326
"4112" 822.2 779.40048267879 547.393721728651 833.130502921603 534.24274434578
"4113" 822.4 779.146545174296 547.06686802074 835.494386357741 537.310863715388
"4114" 822.6 776.855349534118 544.800635999996 839.125004767704 534.198528124099
"4115" 822.8 776.482977271032 541.712073155425 839.324627252352 530.981343544374
"4116" 823 776.473315270694 540.76555679183 834.67980851583 526.447418327731
"4117" 823.2 777.567039364235 540.131082985165 826.271244217815 529.752130174777
"4118" 823.4 783.832417461462 536.76693184631 815.376528273629 533.724976862796
"4119" 823.6 781.75340246074 532.912759635182 815.097058914298 530.554486434624
"4120" 823.8 779.078910001002 534.747910103844 812.256273605122 529.679632758222
"4121" 824 777.770290420519 534.961988637109 811.678963489185 530.11832763599
"4122" 824.2 776.579324093381 534.948993416651 810.33692060462 529.777841197343
"4123" 824.4 776.005574425116 535.087662999733 809.63597080901 529.788776546391
"4124" 824.6 775.405826186038 535.589341766282 808.882696696868 529.77220699222
"4125" 824.8 775.424648898176 535.689545815872 808.672181939801 530.069536568152
"4126" 825 774.865037872846 535.659392441725 808.548882003281 529.909953469496
"4127" 825.2 775.132697603709 535.570037110245 808.047065617509 529.806137323819
"4128" 825.4 773.907074579569 536.45419514009 807.770858660298 529.771622437106
"4129" 825.6 771.246702986546 537.380023155887 805.597220254081 530.751237671404
"4130" 825.8 768.158097876856 538.141766375668 801.895667373254 531.431240413378
"4131" 826 761.514626607415 539.714253288159 796.694640801766 532.967799601216
"4132" 826.2 754.14278657487 540.379248240138 790.071621200099 534.103775833648
"4133" 826.4 746.496020622099 542.655520966445 781.74301304937 537.331237936978
"4134" 826.6 734.489270005938 544.115603665526 772.207421403987 538.262604060747
"4135" 826.8 727.901221812708 544.893711989852 763.596414812964 540.388475648939
"4136" 827 720.263300871744 547.907487347068 755.323928379288 541.089362812418
"4137" 827.2 708.768107799699 551.354317192999 745.596290863854 542.06987025156
"4138" 827.4 697.482497651517 553.570140705628 733.217082609941 546.079219516532
"4139" 827.6 680.330951611397 556.085581377166 717.795972941544 550.339389436346
"4140" 827.8 666.256018444897 556.292292476648 702.36463784961 553.21426887849
"4141" 828 655.5798650132 553.393048977003 693.924916077333 556.228346782305
"4142" 828.2 643.432232167539 551.657520717626 679.703600121775 555.485653139674
"4143" 828.4 629.675848486852 549.09766202815 665.867693708056 554.277712716235
"4144" 828.6 616.992630042924 546.770355802097 654.040519852764 551.764290211684
"4145" 828.8 602.357655052464 541.551882489879 639.990475017291 549.230530054898
"4146" 829 593.646284591862 530.505381753709 627.097751174433 547.279110977977
"4147" 829.2 585.326583388649 516.54984056444 612.008840594454 540.715801743452
"4148" 829.4 578.807946710883 494.446542669713 599.500165085894 529.108065736076
"4149" 829.6 576.717600128015 479.24861156637 589.233891635223 514.29435941375
"4150" 829.8 575.039093385684 460.64562832391 582.777168134745 499.92688272967
"4151" 830 576.74984345797 442.973707806918 578.379804905917 481.367404963543
"4152" 830.2 580.878109133576 421.067606562745 578.647934711875 459.733028001698
"4153" 830.4 587.846927130216 400.629043016058 581.084394295773 438.033754565752
"4154" 830.6 599.128021316549 383.304834085251 583.711878046647 419.630427990548
"4155" 830.8 615.569731754092 365.674223599232 592.180452736876 398.392345278288
"4156" 831 631.54201855004 354.073094545777 604.803449206968 379.39606444986
"4157" 831.2 655.882755598856 343.977003287542 621.778601582037 364.079630676672
"4158" 831.4 678.099797911353 338.970563008701 642.216138335733 352.28468345653
"4159" 831.6 694.228427655824 344.344895960144 657.72774392759 344.798402851693
"4160" 831.8 721.195370447803 355.380938882025 679.339068303786 342.398240253677
"4161" 832 743.629976657007 364.292516504836 701.143169046141 349.683310208778
"4162" 832.2 757.814442951921 368.957194901584 723.01118323394 356.041680976813
"4163" 832.4 782.627528871965 375.913968766588 741.305024304181 366.78233569931
"4164" 832.6 803.352583736909 381.06261819859 764.735636186214 370.522301482441
"4165" 832.8 819.635066425446 393.190138646161 787.519563002346 378.027696452518
"4166" 833 829.372940664276 408.602723385238 803.027706909177 384.957008941455
"4167" 833.2 830.159894206711 424.057018619334 812.829587083442 392.583036527538
"4168" 833.4 827.618482033137 451.029616359111 823.100400608386 407.510091145596
"4169" 833.6 821.72173432488 473.189878231478 828.142386872361 428.539676756166
"4170" 833.8 821.507619883138 477.344900174397 826.789783380722 441.707249326909
"4171" 834 821.470063911056 486.123437028174 824.235626929593 449.492976666605
"4172" 834.2 825.917133057773 484.509754321855 821.280793800885 451.563998596388
"4173" 834.4 829.445317857152 476.757456285537 819.923041224804 449.300788517763
"4174" 834.6 836.035253434154 469.621933838888 818.959111193414 449.017022007809
"4175" 834.8 847.690555325035 458.940142732105 817.984833869962 447.991209123023
"4176" 835 857.748692464649 446.226181673704 821.530795091703 448.703431582917
"4177" 835.2 867.222275642877 434.058935447781 827.447993151128 448.743281933508
"4178" 835.4 877.842825236827 427.096889376196 839.930244782495 446.248425570499
"4179" 835.6 891.825112266165 419.603841447311 854.935193842613 438.257721429204
"4180" 835.8 907.043150985709 412.065835336953 872.190629645435 425.724283225635
"4181" 836 913.815064607551 400.267863962019 885.011943737517 420.802292774154
"4182" 836.2 914.855347647932 381.46641050521 894.603019700347 415.278723067894
"4183" 836.4 921.687680717357 361.222606539245 905.536615910252 399.170300651909
"4184" 836.6 918.783881606063 348.619992282263 908.952588223933 383.464583911162
"4185" 836.8 920.17434185874 325.996672554317 913.100036434006 365.060692271122
"4186" 837 919.315579731804 310.296221766473 915.334021899013 347.256489215784
"4187" 837.2 917.848124467521 291.075183381469 915.751703737286 328.70815218492
"4188" 837.4 915.516453329696 269.251925351944 915.588797409474 306.705366792945
"4189" 837.6 909.919349310683 247.136443742454 915.036001903232 284.529071929965
"4190" 837.8 903.794220565838 227.190938370055 910.34071181898 263.563578711761
"4191" 838 892.265578103262 215.259350294323 907.078458989764 249.063670816678
"4192" 838.2 883.904449016683 197.78999106615 897.829042020543 232.403644227655
"4193" 838.4 876.201060268895 184.192144856775 890.388363858146 218.80249692868
"4194" 838.6 866.804730890139 168.869677530489 883.123947560207 201.954514465071
"4195" 838.8 857.717506839272 153.077114432467 874.711985872614 185.697454542407
"4196" 839 845.082535296038 140.015614624304 866.363835583375 171.107111725746
"4197" 839.2 829.935472988122 125.58006052831 855.915727325075 155.127489238991
"4198" 839.4 816.656872365854 119.043299196032 843.582645458709 143.38333895229
"4199" 839.6 802.71567953986 108.731186405248 831.090311517951 135.136658416298
"4200" 839.8 792.285030566916 98.8393873377647 817.322121894683 124.213056796589
"4201" 840 791.157117472666 100.43488066277 816.038716565453 123.556075676792
"4202" 840.2 792.905815965005 98.420474404449 815.594112414738 122.807258543224
"4203" 840.4 792.34712445173 100.187843496342 816.371201927543 123.135023724143
"4204" 840.6 789.418938454006 101.979617254471 817.228119288276 123.254892909245
"4205" 840.8 782.068528656809 99.6324128565894 812.346243256309 121.013083921318
"4206" 841 770.684926880539 93.5899336642858 804.517308704656 113.707929656854
"4207" 841.2 764.865232999705 87.6146358241827 793.550703316013 108.165973674967
"4208" 841.4 757.419459514009 81.749322725052 785.118073326946 104.823515333555
"4209" 841.6 741.510596017279 79.0608997897147 774.41989025136 98.1158382019722
"4210" 841.8 722.093307795829 73.034177037623 759.535842755672 91.241447569287
"4211" 842 711.383538084997 66.0868967627706 744.094623218049 85.4472165736425
"4212" 842.2 703.544608991332 57.4019840583224 731.652762699739 79.3460563140999
"4213" 842.4 693.436765101632 54.7513679835004 724.444792759676 74.7489759880698
"4214" 842.6 678.398627782439 51.7705285867024 714.362770665182 67.5066121971607
"4215" 842.8 663.77211511091 47.2679247220353 698.093781335224 61.2002521710912
"4216" 843 644.773364900174 44.5960338301091 681.569383985534 56.7916494881183
"4217" 843.2 628.267108976495 44.2366170251403 664.200664041761 52.3656718791948
"4218" 843.4 608.295757589085 45.7779667959764 649.83872021932 50.1385157073559
"4219" 843.6 590.828305680349 43.8537847557928 632.857153796859 47.5252624542545
"4220" 843.8 577.745113199204 46.6766330262415 617.348508888438 46.0113994298761
"4221" 844 559.588603034743 47.8083285655202 598.264834604685 46.9161293497417
"4222" 844.2 542.161798558674 52.5791637275489 579.753288687479 48.8767817892871
"4223" 844.4 520.88095649089 59.4817214490789 559.245928413884 51.3009418995275
"4224" 844.6 501.309650949661 63.2113326734219 538.149662476791 56.1918828253389
"4225" 844.8 487.191917378566 71.0871348334189 523.195139485221 61.6625195038524
"4226" 845 465.828981281854 81.3801375428526 507.206741648635 65.7637131150012
"4227" 845.2 451.231800618971 90.6170361009677 490.674954923282 72.620895908966
"4228" 845.4 442.095757105288 97.1479372443303 474.808253234819 80.1357350819283
"4229" 845.6 433.306178402591 109.236646579836 464.898342110361 86.3737669118875
"4230" 845.8 417.791763683614 121.071479564432 450.264703285179 98.6971876004209
"4231" 846 403.304377433713 129.654053509677 433.749200810273 110.021713670069
"4232" 846.2 394.612585507491 136.948060900434 425.89539015064 117.975156099808
"4233" 846.4 387.213580963466 148.471341388481 418.608471787841 125.344255010604
"4234" 846.6 375.538031088234 162.523047475661 403.070210866565 136.452223324419
"4235" 846.8 361.950982175137 177.125499866162 390.217294563008 149.289333097896
"4236" 847 353.518278344411 191.105309281233 377.007543633715 162.668291562565
"4237" 847.2 346.284151640984 212.874800579839 365.880032887768 175.424427514628
"4238" 847.4 336.883176215124 231.924593882973 355.633466386802 193.347351762579
"4239" 847.6 334.825927582734 242.332523758484 349.326589855651 210.362726375794
"4240" 847.8 329.68143748267 260.147405791428 343.862854580406 225.11501471997
"4241" 848 323.190359763889 277.750294104725 338.461674339549 244.172078788946
"4242" 848.2 321.755631214761 294.048328845254 334.242612516834 257.929328337937
"4243" 848.4 314.373269291191 316.334573295056 328.122896120022 275.205677336269
"4244" 848.6 311.943648759053 330.177022194825 320.764869150039 295.224402974534
"4245" 848.8 310.444982891619 345.593597773185 316.814324749493 308.784052436662
"4246" 849 313.841701618961 367.595606628514 314.208041579329 326.942397008854
"4247" 849.2 317.786403359859 388.210692487292 316.084918512795 346.662456463361
"4248" 849.4 317.420039723072 405.525250938911 318.313471946208 366.127394483176
"4249" 849.6 321.148447980972 424.724883554654 317.40639663844 386.530167051129
"4250" 849.8 327.319265152028 447.0776778682 320.289745712881 406.860788440413
"4251" 850 337.402594444787 469.072471944585 326.836142584419 428.963151681779
"4252" 850.2 344.033249193306 484.097883287813 331.807698630184 448.331902534871
"4253" 850.4 353.242451161587 496.603972668105 336.909388149459 463.977514969396
"4254" 850.6 368.10680091682 507.052095973908 344.040823344266 476.682066503457
"4255" 850.8 380.694997890904 524.150732782956 355.061282818421 490.1826196253
"4256" 851 383.54876535967 539.023613376618 367.217877121072 505.299094677369
"4257" 851.2 392.990805112012 549.813150431642 375.806354968101 516.693146622152
"4258" 851.4 406.992860535645 561.362107754678 384.901498015555 531.177839492976
"4259" 851.6 423.964140694753 574.557696101008 393.941368787154 543.975669493132
"4260" 851.8 435.385022860342 587.996564241717 404.79214863886 555.282361641165
"4261" 852 444.048765131839 594.156697409385 411.843530207199 565.566235765898
"4262" 852.2 454.622778792963 599.224025828594 422.068474126056 575.909345562161
"4263" 852.4 468.996265717242 606.842663142928 438.067613923628 585.163529194287
"4264" 852.6 483.258650802356 614.510833885979 451.454044685285 593.676708604009
"4265" 852.8 494.292522843213 619.416543277825 462.598516607337 601.421245926056
"4266" 853 511.783421068677 626.114102583322 471.551498064603 608.18183314603
"4267" 853.2 524.335274552277 631.878009862653 474.464269044717 613.43571415954
"4268" 853.4 532.736389178564 635.677656961254 483.109460343757 619.104109938102
"4269" 853.6 538.885523847701 637.590143345115 495.872160868893 618.0747197961
"4270" 853.8 544.956415293066 641.354795355692 512.593399594737 622.863300204116
"4271" 854 556.466177884774 646.760956864421 522.039074173934 628.199916758395
"4272" 854.2 570.846444701517 647.538512143925 535.399939028694 634.034579141092
"4273" 854.4 587.598381237072 648.805646146623 550.466616587987 639.555972672819
"4274" 854.6 603.905823340673 646.30972393196 565.048774199811 642.310279728512
"4275" 854.8 619.350650022809 643.835961665329 582.851263347378 644.815412101507
"4276" 855 638.939101537522 646.26336140235 599.411793575754 644.503291163734
"4277" 855.2 655.040390953287 645.115837515407 615.126329087597 645.056228492524
"4278" 855.4 667.480754916884 637.519894957381 628.900771121586 646.604859678591
"4279" 855.6 685.101283200751 628.897708985807 647.684153622454 643.318002702903
"4280" 855.8 703.292572992681 621.4764721696 666.805659768193 634.784239472673
"4281" 856 721.753180462472 615.486646172022 685.266272796734 628.827724910009
"4282" 856.2 741.219489112368 608.725008629487 704.680643355788 622.234615725567
"4283" 856.4 763.545524968968 605.499578590406 722.710214902116 615.827986901173
"4284" 856.6 774.723420443227 607.359880923919 738.997606311328 610.607155364573
"4285" 856.8 773.032556083534 606.031520511859 739.676483704504 609.949816169018
"4286" 857 772.319666065869 603.730775472929 738.703304933096 610.724818108307
"4287" 857.2 773.308411554916 597.239173790417 740.018301224079 610.407200390126
"4288" 857.4 774.974162896679 590.604240984136 744.122687529299 607.939393176081
"4289" 857.6 779.442904299682 582.49156792407 750.933983100025 607.161366298983
"4290" 857.8 788.295981864718 571.408828483175 761.738139774612 599.026698929214
"4291" 858 799.45002819328 558.036669991627 772.386831683095 587.567794752602
"4292" 858.2 810.463482061928 546.665110072525 782.854291636948 576.119505785172
"4293" 858.4 817.809087126482 535.828443315449 792.52269038172 563.689920158208
"4294" 858.6 823.611553229482 524.347180037296 801.598539897123 553.382827952717
"4295" 858.8 824.292959234677 512.284275882844 808.388982640554 544.031477427989
"4296" 859 827.098129458628 501.068299234292 813.243937704441 534.486681165374
"4297" 859.2 829.38908633089 486.9270312321 818.507432397632 522.374598167733
"4298" 859.4 830.941110539857 472.430340296807 822.701875349062 508.022207154727
"4299" 859.6 833.869840865332 454.31511724546 826.724492960154 492.003239468263
"4300" 859.8 840.462713193449 436.474703724496 830.860189388338 474.372432769438
"4301" 860 849.463684297238 417.879295040079 836.086148537513 455.597284482722
"4302" 860.2 859.329131795855 406.710044785479 841.882096112471 439.67620185176
"4303" 860.4 867.457357614248 392.651963010941 847.945840542999 424.123436516548
"4304" 860.6 875.373453351155 377.443288123664 857.363015611023 409.883679196188
"4305" 860.8 887.184229884552 363.295677735869 864.946198586763 396.12998865742
"4306" 861 897.597138729523 358.244704790863 869.942045828944 384.693759685474
"4307" 861.2 912.366364946416 352.763888631886 881.033114896715 374.791111339049
"4308" 861.4 920.338795468092 341.650705346542 893.408014180146 366.077891084545
"4309" 861.6 915.595196701037 329.560241417623 901.321239183618 361.917026294163
"4310" 861.8 913.660340821255 316.254785021572 907.974632477148 350.106454530493
"4311" 862 916.296019547231 299.035419126342 910.329508598998 338.081544919477
"4312" 862.2 912.674847712736 288.80352261529 909.200033382991 324.472139610607
"4313" 862.4 910.65407540579 284.244002828168 909.638201630801 319.726623015734
"4314" 862.6 903.401654513813 272.501292323647 909.476583434791 307.797572894539
"4315" 862.8 893.040532270874 260.893821762689 905.468418321689 293.317784313856
"4316" 863 884.992158313592 248.923855180339 901.753813084097 280.625763030218
"4317" 863.2 878.530762306401 238.504330781355 897.231043464681 270.240398828476
"4318" 863.4 876.11076237905 226.877390652677 891.895061016772 260.211300495844
"4319" 863.6 868.307156882027 212.300295546022 884.808369951108 247.743892724729
"4320" 863.8 859.743417926466 192.784382735489 878.577492710709 233.520160268138
"4321" 864 855.150343556844 177.47396046216 867.657912108118 214.828910051523
"4322" 864.2 847.54470763188 169.2309123401 861.935991459091 202.270631875556
"4323" 864.4 834.432278313277 154.294300341004 854.804342205411 186.227347115311
"4324" 864.6 823.700484690054 142.572413391556 845.64907670769 172.536125773684
"4325" 864.8 807.746954016586 135.593003203773 835.517335238024 157.38205223703
"4326" 865 791.555545092891 133.279724362908 825.208112803662 146.658821359226
"4327" 865.2 770.193785697082 123.765387992656 803.555895124342 138.152369114219
"4328" 865.4 757.552968572265 109.377104656616 787.476058484229 132.288839892555
"4329" 865.6 749.982958912328 95.3888567039724 772.70981931796 122.704457794062
"4330" 865.8 737.00075131982 81.863728457325 762.225311863297 108.145116981838
"4331" 866 720.8270318529 78.5973244365437 753.140321108373 97.0736813639133
"4332" 866.2 697.546810249917 83.4309581369152 738.995248690685 87.2639501799941
"4333" 866.4 676.028309188461 86.9213116417124 717.637698026024 85.8720013045881
"4334" 866.6 662.652158179364 90.1315661368513 699.627698047275 86.7496581884669
"4335" 866.8 646.810185475938 94.2304947550466 682.914742775019 86.6204790475302
"4336" 867 627.718048681217 97.3429661521873 665.479951312713 88.1545381836994
"4337" 867.2 606.241391333953 103.161833191688 644.216273594846 94.7556901094743
"4338" 867.4 585.466724933094 109.141647303911 623.542854870585 99.1225340888238
"4339" 867.6 559.613628512433 114.957511315187 600.950236642022 104.91647719782
"4340" 867.8 535.106100615177 115.505156585285 578.411966633951 111.42698191165
"4341" 868 514.024779408839 112.858707047176 552.952500694406 112.743868556662
"4342" 868.2 489.378799744489 112.734125427269 527.143092979125 111.798782430132
"4343" 868.4 458.862465076013 108.513833434931 498.551740135935 114.445630600937
"4344" 868.6 443.520082983036 110.631212340954 479.389465089706 107.781819430662
"4345" 868.8 443.968201436644 119.717782707908 474.623193825739 106.752574784849
"4346" 869 452.5037256375 134.677783617673 461.245581485321 107.310604476107
"4347" 869.2 456.604922419461 154.198406070361 458.744606881717 117.735707824632
"4348" 869.4 459.672768274381 172.006743381612 459.754986312872 132.39873051393
"4349" 869.6 460.09381776785 185.824807988486 459.319164938693 148.634571575609
"4350" 869.8 465.349495404872 207.838921327557 460.771781168981 169.653263692992
"4351" 870 471.740709965861 236.51245823641 462.867783967493 197.985003527258
"4352" 870.2 473.771249077253 256.38433826709 470.193866983715 219.141542604475
"4353" 870.4 478.225276612159 277.3795527629 474.43885398697 236.216431534486
"4354" 870.6 479.663700868732 297.83093313339 473.534092809607 259.62997781774
"4355" 870.8 478.884594980312 313.425014763442 474.70564131587 275.762517574317
"4356" 871 473.521052820299 341.746759722629 477.541662273194 302.585256060755
"4357" 871.2 471.531754749024 366.078960268888 474.081401321684 323.550068854273
"4358" 871.4 468.734633421513 391.754273680155 471.061495292105 351.169820537401
"4359" 871.6 462.841219868756 420.747500299752 469.891028357155 380.972606411044
"4360" 871.8 455.331746283381 448.020898598466 463.086162993682 409.789085083925
"4361" 872 449.623698600347 475.759555544293 458.477436181185 438.792953076723
"4362" 872.2 431.46362992223 493.738387708735 450.210631497588 461.939142474388
"4363" 872.4 412.136983375612 498.592207108225 442.904692157841 479.327493565236
"4364" 872.6 406.565412957606 492.277418955069 438.82836449217 483.563768511378
"4365" 872.8 410.282955017658 496.766921599424 439.914227287654 483.492853365398
"4366" 873 413.459219208331 507.28696994426 435.870754149363 484.444230435798
"4367" 873.2 421.138366704414 521.439599815451 432.985684496729 486.713863504896
"4368" 873.4 425.885322573095 535.820672222428 427.545274167531 500.79130563731
"4369" 873.6 435.282025469126 552.075552632348 425.882755857658 515.636081303382
"4370" 873.8 452.960967340887 565.268631073477 429.700218794725 532.603023649237
"4371" 874 466.318721248532 579.859047505989 439.208227106456 548.18701519123
"4372" 874.2 480.59516535577 589.937519802442 454.763514377418 562.607026332319
"4373" 874.4 497.728868514592 600.719002129569 466.103105830137 575.490301597655
"4374" 874.6 517.735155783592 606.828300068588 482.11705170849 588.871050190524
"4375" 874.8 538.58257135045 612.467493524314 499.942950032614 597.887060652807
"4376" 875 556.391335076052 622.170360714569 520.116027014474 602.69334206914
"4377" 875.2 576.695023435045 633.856069911305 540.288738862499 615.770045628803
"4378" 875.4 597.903573760223 636.891709726272 560.734400446244 624.037223442426
"4379" 875.6 620.975577894074 642.346757427874 579.711917984173 630.252444526238
"4380" 875.8 637.824715407474 645.734263949772 599.44171238663 637.235118882822
"4381" 876 654.568150454639 640.734892559682 615.429863874034 640.194362997929
"4382" 876.2 674.777538734632 631.141992418951 635.209238248805 641.052466142837
"4383" 876.4 695.521512710403 624.555349959896 653.349279704457 634.474000109682
"4384" 876.6 712.600976770869 617.853010521125 675.060169811291 630.958372152904
"4385" 876.8 733.217068601854 608.807172551194 697.317766997191 621.957978747369
"4386" 877 757.517958989158 604.969358926892 720.396172616554 616.070514412675
"4387" 877.2 772.646440836588 606.430002499652 736.932259744038 609.363003412627
"4388" 877.4 769.937352895849 601.892944936694 736.167985335311 610.281747261191
"4389" 877.6 769.415886762664 597.008719225144 737.641477488407 609.888175579656
"4390" 877.8 769.680014909431 592.256197612857 739.610643605972 609.752644166899
"4391" 878 775.608110818972 578.328275343009 746.71405258658 605.644440312841
"4392" 878.2 785.153671888202 562.29603832633 756.878585949236 594.350450008003
"4393" 878.4 794.807051065725 550.381895534415 766.088882454737 579.962307214918
"4394" 878.6 805.39389805863 539.453159345376 780.595179705117 568.086906443107
"4395" 878.8 817.275342776528 526.238187485314 792.719541593537 554.15416323209
"4396" 879 833.314655043247 512.125691665165 805.493757095165 539.385655441694
"4397" 879.2 848.498887622288 501.452319413245 818.111242444252 524.57888696524
"4398" 879.4 863.267972067222 485.147884064888 835.103159572844 512.455381883197
"4399" 879.6 878.097215921423 465.278037362947 852.511687844187 498.488215287849
"4400" 879.8 892.852199571239 449.733706972651 865.811811216812 479.348148328076
"4401" 880 904.551938672882 430.594317109921 882.978162441929 462.691286599825
"4402" 880.2 915.656266003767 409.600361130427 896.775219867453 442.236947964159
"4403" 880.4 911.570702735964 394.661396624663 903.94528491141 429.720598589994
"4404" 880.6 908.30101133082 369.295292808239 909.748863965476 410.432462590445
"4405" 880.8 902.272554596887 345.475587375678 909.694969967395 389.953533793312
"4406" 881 898.519259264823 331.238432595412 906.804912771195 367.401621497911
"4407" 881.2 893.660580401709 319.576672119715 900.797395300535 356.346069586895
"4408" 881.4 885.725103511218 303.593067163331 895.249789493108 339.447492831386
"4409" 881.6 876.844422637197 281.543498146142 890.803024881202 318.107559296569
"4410" 881.8 864.610245809244 258.015452624687 883.386243938087 298.596397477208
"4411" 882 856.514696364383 241.189726645244 874.297755573438 277.615825730381
"4412" 882.2 843.369765325254 224.329841599437 865.158890844556 254.061447537428
"4413" 882.4 823.163350777611 206.794679931024 851.649614585438 231.992198506423
"4414" 882.6 805.460706964514 187.727344912023 832.40210106784 215.624164263835
"4415" 882.8 786.906802141803 172.545101899415 817.430756433173 198.311198493342
"4416" 883 768.214403280894 158.980103139754 797.960391471083 181.202865332889
"4417" 883.2 744.922289711629 143.298543505416 778.636898956584 165.402234188847
"4418" 883.4 725.574612081819 124.907881505031 757.343881315932 151.208920353759
"4419" 883.6 708.135244704807 106.136834468137 737.355072897767 131.962575248899
"4420" 883.8 694.042786302968 83.8685613276833 718.885081701817 115.598852461058
"4421" 884 678.005106474829 71.992855602018 705.505129622872 96.4054157692482
"4422" 884.2 655.125284307909 74.3975148182001 693.181083023774 81.600411383245
"4423" 884.4 631.153828890371 75.48502801872 672.6122129421 74.9141182586289
"4424" 884.6 607.634848730495 82.2776395369371 650.387574868483 75.7248772740068
"4425" 884.8 587.659199421601 90.0678209574161 623.728408733329 80.4663321687878
"4426" 885 564.656775471789 99.0641193071689 602.355574203623 84.1298733430016
"4427" 885.2 539.17290419722 111.30443907218 578.401081559199 94.7978838674654
"4428" 885.4 518.42506422749 125.935176623263 553.151379480232 103.135492903975
"4429" 885.6 496.600422208929 137.966246336565 530.06470199869 118.233960567471
"4430" 885.8 469.689286611831 150.157294722776 507.827999126207 130.229160097046
"4431" 886 445.829409042017 161.894385775899 483.667454080515 143.45055553106
"4432" 886.2 424.62356188578 168.05223281175 461.595675878992 155.582087763443
"4433" 886.4 397.444584833539 173.664814092478 434.364252516903 162.375415348839
"4434" 886.6 381.782447168394 163.212007243148 417.3613838775 167.502013375843
"4435" 886.8 386.187340792588 158.741401665669 413.022526528562 171.404377147069
"4436" 887 391.35133180888 163.264190480471 418.003260759413 169.89847784045
"4437" 887.2 389.993782215735 170.314798434996 420.457300779134 169.206984293144
"4438" 887.4 381.844467534803 180.997377991103 417.987203876014 169.822253974305
"4439" 887.6 369.965274042233 194.373684030445 403.912739789721 173.408240275077
"4440" 887.8 358.474468254863 209.318293169988 386.885925199991 187.11652324779
"4441" 888 347.719616352531 227.092857648209 371.610312207244 199.888860791632
"4442" 888.2 338.058859555278 248.176888247854 357.293777526059 213.108581712066
"4443" 888.4 333.288811318837 271.356498990953 347.302376567712 235.717375927081
"4444" 888.6 325.023656132892 295.065371566521 338.450682266875 255.988692474166
"4445" 888.8 317.998413301883 317.421192967522 330.652164906887 278.874934608002
"4446" 889 314.627138799112 331.99783475995 324.61570456417 296.413492936703
"4447" 889.2 317.844226386552 355.169893343517 320.506603486892 314.601879911871
"4448" 889.4 321.630080334567 382.332374776695 316.567809191903 336.60807946414
"4449" 889.6 326.604476653764 404.087266525474 319.368557417919 360.86248772283
"4450" 889.8 331.777375215883 432.394908277776 322.379549889718 388.281665088916
"4451" 890 336.215215174027 447.645014986357 329.394226736226 411.320859780597
"4452" 890.2 342.535292627198 468.803804039873 333.182457688585 432.666131469541
"4453" 890.4 354.372859776087 491.704628069846 338.212446255318 455.718483082722
"4454" 890.6 370.440458693133 510.401181643471 347.113488563887 474.55714302593
"4455" 890.8 387.147597593544 531.515017017062 359.597576919236 497.416545027605
"4456" 891 404.393421269573 548.801983827678 375.792516362829 514.632723768773
"4457" 891.2 415.330767421686 560.876362710608 388.85042497579 532.302010435136
"4458" 891.4 428.235677197754 577.706135925623 402.011086757233 547.516666909357
"4459" 891.6 443.330348434634 590.609778304611 416.401674034963 561.186444438039
"4460" 891.8 462.771936850838 597.592412309647 429.788384117145 576.536513965692
"4461" 892 481.337159188753 600.055468147859 444.601414350458 586.791375536622
"4462" 892.2 505.487055702248 606.439009719031 465.902778009575 593.122870238046
"4463" 892.4 523.631368935768 605.00238387857 483.485875960135 599.830118050203
"4464" 892.6 533.616364738141 603.385678267773 496.829920029555 603.102788524144
"4465" 892.8 547.260479192764 603.612111628499 507.893554968391 602.805903936975
"4466" 893 564.428784865688 605.611237333264 525.304604521001 603.493122711126
"4467" 893.2 583.35294805187 602.259459089859 541.784864527454 605.09460076144
"4468" 893.4 594.598291104696 599.421430010439 557.342805176618 604.937793674295
"4469" 893.6 618.794309282402 593.803053897896 577.933647269194 600.800584345764
"4470" 893.8 637.190084166279 587.754938817553 595.382748212072 597.372940905073
"4471" 894 645.622873713731 580.082061115418 612.14076438386 595.02849302144
"4472" 894.2 661.812768987044 568.808094611697 628.673096094143 591.115874376968
"4473" 894.4 680.929606845744 562.945861529377 645.872409399954 580.024193986933
"4474" 894.6 700.237022500685 561.073374327337 662.544526753321 568.187133055169
"4475" 894.8 725.033756273524 560.984908797116 687.080242225899 564.178313333055
"4476" 895 751.155802867824 560.477321010381 708.752147072615 563.570299893918
"4477" 895.2 773.51736946465 555.191817423071 731.367080134011 562.727690961069
"4478" 895.4 795.160130468113 545.409095163244 755.69842973238 559.02361305039
"4479" 895.6 810.994841075327 538.500035833697 777.029834964917 553.981719634106
"4480" 895.8 835.949376587601 527.295493767215 800.55622857568 544.101471091261
"4481" 896 849.568987036949 512.483008984811 821.615925135691 536.33949786586
"4482" 896.2 854.979230024307 492.474586855421 836.031277326795 527.083712823419
"4483" 896.4 857.778293804624 471.160132463243 844.021682065635 511.655788551609
"4484" 896.6 859.633974516103 455.747511705364 851.880363200108 491.667421366041
"4485" 896.8 864.464445465178 433.916910043853 855.405639438271 472.062570415754
"4486" 897 866.431310827998 411.124158305856 860.818668511739 448.718157622697
"4487" 897.2 870.122857240278 385.60406793175 864.810952472062 426.034658850369
"4488" 897.4 871.165033240497 363.583741800567 869.009477261602 402.674450508325
"4489" 897.6 867.620645161432 342.255548102712 869.975413451055 380.637476948187
"4490" 897.8 864.968037738864 316.287973240619 871.489660029615 355.226681673137
"4491" 898 858.158212290495 291.170920825725 866.067750854052 329.719379268847
"4492" 898.2 854.291444456355 265.2644190421 864.171029592665 305.418931471817
"4493" 898.4 846.639994148525 241.099598782846 857.545164632317 279.750702566574
"4494" 898.6 838.016633297258 218.228884492936 853.678649912598 252.497356148793
"4495" 898.8 829.134766147539 188.624424966836 843.276731746642 227.675419396477
"4496" 899 823.772939898164 162.013497638551 835.952254014437 202.987534077828
"4497" 899.2 821.935888605418 141.044323414178 827.755318080494 178.181846932241
"4498" 899.4 814.819038413794 122.617498290874 825.287886713584 156.86280946337
"4499" 899.6 800.967503555826 126.291388294016 825.731208894832 150.534872135678
"4500" 899.8 779.10041628181 127.839605838534 816.544122154105 137.431422002514
"4501" 900 756.820693230758 128.561138119888 798.822922946764 134.452789583222
"4502" 900.2 737.507280135679 126.211566398519 781.227624867455 135.2826453268
"4503" 900.4 721.239617607737 125.299361496676 757.648080232225 130.30327762183
"4504" 900.6 696.133050595476 127.196263153249 733.81019353951 126.787996289233
"4505" 900.8 672.518671373302 129.28343307725 709.998509896029 123.470826256486
"4506" 901 647.754846121667 133.154084374692 684.600638635933 127.594612436976
"4507" 901.2 618.690117616336 139.086403686444 658.532750813069 129.471430131681
"4508" 901.4 587.769457060727 147.857800847685 632.751350139955 136.508872732092
"4509" 901.6 570.423836085525 152.447745996555 606.986378067227 141.697449430047
"4510" 901.8 543.564514261033 159.70064684589 581.222090682672 147.883374756367
"4511" 902 513.636354185901 163.528901428037 553.79519531815 157.396890450704
"4512" 902.2 485.973510654352 165.725426346609 529.567428584646 160.539519620363
"4513" 902.4 460.516281110273 167.321717998944 501.753195274031 163.647892623701
"4514" 902.6 431.844228747565 166.111886221874 472.766252950212 165.277599559752
"4515" 902.8 411.954757572231 157.107388897071 447.597749230744 167.29934095561
"4516" 903 395.49701411989 147.285663805311 427.631551727779 162.504568268712
"4517" 903.2 393.684166292365 157.103968518473 426.859341534236 161.044014801785
"4518" 903.4 385.034551895115 172.994972818377 421.143812326025 160.023175582033
"4519" 903.6 376.322735521309 190.219833265524 405.640362324006 163.678911137608
"4520" 903.8 366.997372185596 205.692949360792 394.164228837289 175.931128753084
"4521" 904 356.110004918085 224.197471542534 377.792285352979 192.369892893276
"4522" 904.2 342.51041618429 249.505586468975 363.759923125193 215.693184483417
"4523" 904.4 329.008057594451 271.959003986727 348.883296195795 237.06642117253
"4524" 904.6 324.527260238631 294.108218560309 338.035558163248 258.203984990644
"4525" 904.8 315.00215829774 322.890570259691 328.26894400105 281.765699237115
"4526" 905 314.54521083502 344.581550170796 321.739116237292 306.241337813851
"4527" 905.2 325.227366639125 360.337429368549 321.463282789729 322.987246287887
"4528" 905.4 337.382183290611 386.116224846382 321.168400530783 344.81343545187
"4529" 905.6 350.318184711313 408.571669116153 332.30633967121 367.378238743543
"4530" 905.8 360.854237627676 427.591855681795 339.822240493145 390.581665066732
"4531" 906 368.918362013967 447.793998939714 353.990438332826 411.775421614266
"4532" 906.2 384.209002662585 473.845877759053 364.156354134913 433.254846042429
"4533" 906.4 398.178226225572 489.146640617554 374.590002024151 455.584929471743
"4534" 906.6 414.322852144405 506.799253546752 388.975155662266 472.921718461784
"4535" 906.8 430.82500828958 527.86382615226 401.118069551935 492.179098375185
"4536" 907 445.109921475804 538.951821083263 418.491299909525 510.894496268557
"4537" 907.2 465.808452080426 553.919037487708 434.278984169923 529.288168899546
"4538" 907.4 491.05200572937 568.902169280699 454.243626764385 544.115698868399
"4539" 907.6 514.819872590787 579.323505418653 474.8908970759 561.067942088275
"4540" 907.8 532.447720542187 588.840451403517 499.746160361432 571.341539454102
"4541" 908 557.813629937585 597.253079948629 519.509148536783 580.705593634896
"4542" 908.2 579.641421433587 603.706998648374 542.306245365045 591.54383841677
"4543" 908.4 598.138279507667 601.40777404067 559.467491710422 597.006459123992
"4544" 908.6 624.144064931187 600.278096869873 584.629081177616 599.66907427607
"4545" 908.8 645.72963251577 595.143043923078 603.763573444385 599.513446763668
"4546" 909 667.713057517722 588.674447496962 625.589493882335 598.806864900194
"4547" 909.2 682.677003724013 584.543177325982 645.912496131761 591.844286785196
"4548" 909.4 705.811376851266 574.96532661169 664.565026617506 588.169916892857
"4549" 909.6 723.14416278537 562.745986251017 685.923458589884 582.825840071977
"4550" 909.8 745.786570908602 548.511123532661 706.581794371503 570.129484487343
"4551" 910 761.101119859836 532.808294901228 732.169533639635 558.753790358071
"4552" 910.2 778.827670032705 514.549655160036 750.1939395234 541.503600081863
"4553" 910.4 801.635235615581 494.999262944791 766.976367204689 528.10470012917
"4554" 910.6 810.234157242988 481.044501299548 785.356833267622 510.466605248662
"4555" 910.8 814.918092284127 464.918866370146 794.953315131097 500.249745806615
"4556" 911 822.808820357548 442.432609327934 805.908589148063 482.389314260874
"4557" 911.2 826.260215975304 421.298041964699 814.954692187016 458.566855057491
"4558" 911.4 827.759772291275 402.826630732361 822.937751289186 441.017018372096
"4559" 911.6 828.748322804948 377.650498816662 826.615371343198 416.689445780919
"4560" 911.8 828.580131321224 351.579220923059 827.17101907394 392.199267369361
"4561" 912 826.109620258722 328.068525152613 828.322541261853 364.896448965775
"4562" 912.2 823.651130493501 308.935560372718 826.789363154651 346.739023878085
"4563" 912.4 822.352835078665 282.413742765611 827.659147614582 322.851355889832
"4564" 912.6 820.488789757553 256.392032744024 822.411526236493 298.85419857573
"4565" 912.8 815.929838846125 232.276194876339 822.277124580256 273.845828763011
"4566" 913 810.417871872609 208.065650709593 817.684867544623 248.154324835658
"4567" 913.2 804.145482579528 183.136574650953 813.812277958557 220.369612857349
"4568" 913.4 797.253560824487 155.195963517762 807.334730832036 192.560256390985
"4569" 913.6 798.760651909419 126.178233065119 800.626414337912 164.097775853893
"4570" 913.8 806.042110822936 115.525535876552 798.456869071021 149.026331027668
"4571" 914 802.306602038534 116.368748166603 798.615133688969 149.978274956217
"4572" 914.2 790.133482260665 115.766954145467 799.13288678957 147.863856433055
"4573" 914.4 779.078928785788 115.201840892417 799.898507584581 144.631397612051
"4574" 914.6 764.040789597057 114.723971223064 793.397406459433 133.861801280587
"4575" 914.8 746.362153786789 110.82614046741 781.701064354525 128.285427429523
"4576" 915 730.588271079639 106.487654706635 765.882609633963 121.533369339979
"4577" 915.2 712.213480381352 98.6376544911437 749.363923443146 115.223158717927
"4578" 915.4 694.576642299469 90.9618795898213 729.661918595808 107.406702445683
"4579" 915.6 672.033930377506 83.0904486954635 708.67463650746 95.3290533973173
"4580" 915.8 646.181174316419 80.1446797461447 684.695898013638 89.3740008769378
"4581" 916 623.63200639953 77.2752675729977 663.735845127296 82.6778339639846
"4582" 916.2 604.201096852565 74.1527577871546 642.845380634292 81.1458034052059
"4583" 916.4 577.745814294983 69.6789327516459 619.314885004557 78.2040356622903
"4584" 916.6 553.986979764632 63.1790203162771 595.869994183712 70.9572641121017
"4585" 916.8 539.06711366611 56.8522064343828 574.098247971995 68.5883198534255
"4586" 917 529.821782672646 65.7032640466994 566.025807928748 65.2074273822904
"4587" 917.2 512.114247327879 79.5226861251115 548.797452407811 65.7989951689996
"4588" 917.4 489.733817021698 90.4257144295796 530.86931659902 72.8952667979561
"4589" 917.6 472.671911270955 97.926966444854 509.580911788024 81.9855531853473
"4590" 917.8 450.469889055348 108.248825748054 487.070481312327 94.0375317326404
"4591" 918 424.251457271319 122.702394910619 464.794265783103 100.362787426367
"4592" 918.2 402.267959413007 135.370931831466 441.440315446095 113.74278661364
"4593" 918.4 390.033765708824 148.113570965902 419.231404691932 126.333397600224
"4594" 918.6 377.577115127644 170.341165125773 402.783382862622 139.689517790272
"4595" 918.8 365.263412107551 191.85749816666 385.943221347381 155.735841085585
"4596" 919 356.546112563982 213.19020080847 374.919541545384 179.088500400569
"4597" 919.2 344.393056728064 233.109684737126 362.912027497693 199.302166294925
"4598" 919.4 329.56407371996 261.453022090143 351.276656450559 222.961150831978
"4599" 919.6 322.943107858166 278.46542728535 336.835421337423 243.948582473248
"4600" 919.8 322.678994597868 299.211382862633 330.004733216341 262.32576867583
"4601" 920 323.927958800232 325.949451210595 326.268011067157 283.138374383876
"4602" 920.2 321.295185160975 349.320935525754 325.241326317992 308.927960942111
"4603" 920.4 320.365262139274 376.922427289989 322.654851614918 335.468868010155
"4604" 920.6 321.818304465602 406.681253466213 320.105502428047 362.706615765804
"4605" 920.8 324.269571927535 426.381432210173 321.1069556838 388.446548602595
"4606" 921 336.196339046339 446.434060026868 324.14567006383 409.188402420331
"4607" 921.2 351.698277434387 468.439126907708 331.120108953853 432.864200850249
"4608" 921.4 368.522880346965 492.281684631264 344.047105572056 454.093039145306
"4609" 921.6 383.724317332647 510.508706143893 358.011969154278 478.511069979242
"4610" 921.8 399.609336008797 531.52152535613 375.364306134381 500.007263069779
"4611" 922 407.622714016091 556.957465798845 389.337208124536 520.629940089987
"4612" 922.2 422.584679061391 569.357890501429 400.042853745061 538.162874474188
"4613" 922.4 442.796334549844 574.016932121689 410.888730214578 553.199344375722
"4614" 922.6 465.074367415473 580.690481559378 427.309938553445 564.166783363849
"4615" 922.8 480.209765486353 579.064494013446 443.282025346549 572.297288040313
"4616" 923 500.496509472912 577.457824667177 463.09615063953 576.162953436576
"4617" 923.2 523.463273618204 581.252758881933 482.840330754497 575.974137135905
"4618" 923.4 540.044959748112 579.437698137196 500.963475225624 578.633860747079
"4619" 923.6 554.686636027438 573.36108767959 517.611970162098 580.241231939787
"4620" 923.8 576.135398779918 568.612160533929 536.796514466922 578.107518114094
"4621" 924 594.851347836993 563.103909820713 556.209030589803 571.297465262989
"4622" 924.2 613.402349401933 552.425192597627 577.730328126231 567.86157895019
"4623" 924.4 633.589539731467 542.767405478535 598.834461581449 559.009642254127
"4624" 924.6 655.075533686788 530.465043806481 619.030508853051 549.100766473597
"4625" 924.8 673.857321412685 519.649666681792 638.441616416042 540.800042777019
"4626" 925 684.855674802412 506.369013674558 656.033365030643 529.858853283022
"4627" 925.2 696.901486741656 484.001261084222 668.246171913666 519.17039927182
"4628" 925.4 707.188722819638 464.427864451904 683.948888927889 503.434607382924
"4629" 925.6 713.923650688805 451.323340138365 695.424153571661 483.480185446068
"4630" 925.8 722.713100175977 430.047377387308 707.934933715585 464.602758795486
"4631" 926 729.025585090267 405.972577544652 717.209083054921 442.377469683883
"4632" 926.2 735.422000751472 380.179588053582 724.884870459672 421.210067149213
"4633" 926.4 737.471433756865 364.863983315765 731.613270228802 402.417226213648
"4634" 926.6 740.322467544263 341.299459530038 734.773530174115 380.659888413082
"4635" 926.8 743.035165291198 321.736870544408 738.350901115103 359.304834618148
"4636" 927 745.275305593632 295.573636159594 741.090336828522 337.841138289121
"4637" 927.2 742.817707062189 277.112762624837 742.573760959246 313.967197477158
"4638" 927.4 738.870125158895 257.939394564213 744.934804441735 294.867088431109
"4639" 927.6 738.021125431875 230.179301643332 741.924732060047 273.05881818531
"4640" 927.8 743.716818288752 207.842457489034 738.40753538121 251.968022358136
"4641" 928 755.241078833989 194.367943927078 742.12976121572 228.719075765324
"4642" 928.2 772.924329624027 185.13847724903 747.374040638172 213.768378104989
"4643" 928.4 794.364008896972 170.808399207372 760.635655144882 198.013916387803
"4644" 928.6 810.820188052745 158.355933350981 781.656180601835 185.049101699903
"4645" 928.8 827.212461810917 147.743689544944 798.132734572812 170.2082578313
"4646" 929 825.379078111928 142.737841687933 804.664180338302 168.777163219911
"4647" 929.2 820.114763281748 140.794462290984 805.477776284447 169.002889436011
"4648" 929.4 823.950369003597 144.179509223636 804.663381700528 170.336345632473
"4649" 929.6 835.419194077047 146.586944221898 807.745817330802 168.064015652076
"4650" 929.8 844.943811579847 155.49200088307 812.322054233318 165.262024816238
"4651" 930 850.719315214478 165.082928580539 816.352636946225 164.496670825249
"4652" 930.2 862.144777417958 172.773208087607 824.952195903942 164.375851818253
"4653" 930.4 868.119020539996 184.614144136825 835.148226908161 167.175857171324
"4654" 930.6 882.881356367165 198.324820017426 844.917544795141 174.901755698456
"4655" 930.8 885.229501455877 204.257339374934 856.845506372133 182.191615839888
"4656" 931 893.249747086287 223.74936345686 866.076077660369 192.803198277087
"4657" 931.2 903.475655883791 236.43376292865 879.782866818579 209.122989319893
"4658" 931.4 908.496192998579 251.324184389862 886.990596362375 220.552049796592
"4659" 931.6 916.210175140842 268.262637789799 896.921272275975 236.382580827042
"4660" 931.8 922.298105420559 287.125505064769 905.523126734687 253.17695926671
"4661" 932 926.076345385603 310.918089886353 912.121639912951 274.831364619143
"4662" 932.2 928.755022594318 336.249095134367 921.095580758648 297.019564521543
"4663" 932.4 928.428159726739 353.641908512265 921.614442852041 317.673494769967
"4664" 932.6 926.27491369413 372.099467796629 922.494360320624 334.783652769095
"4665" 932.8 925.404235223268 391.171792363043 922.580565046618 352.365965813554
"4666" 933 922.150854206917 415.525670016322 923.486603472912 375.191455574051
"4667" 933.2 918.157588638903 430.634686417338 920.23582907318 393.407633148014
"4668" 933.4 912.481225342905 448.867228306864 917.813987179592 411.286415716562
"4669" 933.6 902.263533356278 472.344990953621 913.53019354305 430.563307826794
"4670" 933.8 896.007267066794 490.532697232583 907.439962588727 451.694959393841
"4671" 934 882.198232935035 506.319358910872 898.538662319866 472.439848747122
"4672" 934.2 869.087464903235 527.039294954796 889.717361392132 490.513430597011
"4673" 934.4 859.696304095051 537.676926672331 878.537843467519 506.333516458744
"4674" 934.6 846.283834177274 547.69027735975 871.299666204792 516.45562627668
"4675" 934.8 837.385417367052 559.772130993058 859.560557452323 531.015077329262
"4676" 935 822.988417742915 567.263143641408 850.745354591862 540.891205237877
"4677" 935.2 806.326316873227 582.726617628566 834.215882449231 552.550160409334
"4678" 935.4 798.21581756592 592.993263200884 821.569946919655 564.009891768151
"4679" 935.6 790.212158614826 595.345792998457 812.819188111655 568.937735115959
"4680" 935.8 783.346376416617 601.845607779944 807.556239066947 574.730890329393
"4681" 936 777.358939850701 607.451308823172 800.745433041895 580.578328803477
"4682" 936.2 771.067271958878 612.465393050441 795.523787765757 586.268747728652
"4683" 936.4 761.31276295131 614.643479499698 790.652818040505 592.164711284905
"4684" 936.6 748.743238741792 621.864888834986 779.151223317522 600.365913658844
"4685" 936.8 737.002515611993 629.879286718463 766.172305174782 607.910907000594
"4686" 937 727.812882522101 629.99538851949 760.112456640547 610.55133248244
"4687" 937.2 722.257077433239 630.550467497051 755.66514961146 614.055169812307
"4688" 937.4 713.970420814388 633.280154744531 747.650868081237 617.16232255329
"4689" 937.6 701.504348328286 636.056465389173 739.664926564642 622.237615095224
"4690" 937.8 690.178585819463 637.267718295227 727.388439377485 626.843303224367
"4691" 938 674.928409549406 641.214689507764 715.342670106973 630.062501547187
"4692" 938.2 664.764738127256 644.410229240369 702.254605458681 632.961037367857
"4693" 938.4 649.898681159243 648.808189976628 687.280887217315 636.266830887567
"4694" 938.6 640.976336433654 651.348297815546 675.384550531973 638.689981041651
"4695" 938.8 626.80069307761 649.431311027909 666.926573268334 639.353099125461
"4696" 939 614.478222124376 648.374866658476 657.835531449695 641.792047493215
"4697" 939.2 602.369323741079 647.537491147792 645.430630727735 644.408343549132
"4698" 939.4 588.28010969478 647.239148904937 627.3754374096 644.223023781519
"4699" 939.6 571.437985061009 647.998242525661 609.553140154425 644.128946501655
"4700" 939.8 555.297805359893 646.613031134086 593.591633756494 644.019205129268
"4701" 940 537.750016991265 639.494303398903 577.928335943417 644.002734312371
"4702" 940.2 519.842804711987 633.888338162391 559.961665804651 641.267966857374
"4703" 940.4 502.785682202951 628.460852465528 540.982349942367 637.378862129745
"4704" 940.6 483.760756933329 621.023952317064 521.298382310851 630.272235060331
"4705" 940.8 463.693148077273 613.0183328626 501.474854159274 624.311141325573
"4706" 941 454.790115851184 603.737560399505 488.236662311608 619.922805879917
"4707" 941.2 442.286612144216 588.059969699686 473.547831837125 612.611528456587
"4708" 941.4 427.056185567716 571.182401353265 458.380515385815 601.672361427167
"4709" 941.6 412.478106041284 557.37983765948 445.839267394052 586.126166195738
"4710" 941.8 397.471341057731 546.588214489324 427.83458982495 569.911628082874
"4711" 942 378.228070242914 532.977803417082 409.456113812393 556.506422396782
"4712" 942.2 367.771407171832 518.001042574927 394.98224195529 543.565405280979
"4713" 942.4 362.653975768349 496.362541004766 382.173693436013 529.702043134948
"4714" 942.6 356.24576745004 472.88011285484 369.005449747967 511.369706349583
"4715" 942.8 351.255232912867 451.277327791304 363.83877874259 487.090003121258
"4716" 943 349.377082766628 428.779799284624 354.852931364283 466.699057490365
"4717" 943.2 349.810631844057 402.605757375529 350.594316484807 442.009714101511
"4718" 943.4 355.174450423476 379.642182282173 350.253760175933 417.443022093512
"4719" 943.6 361.44357224323 355.799674404588 352.114773753602 394.844892662015
"4720" 943.8 364.574461052546 335.866567802501 357.752951664119 373.428801318515
"4721" 944 369.089834343022 314.351562069924 360.3287658131 351.528483373921
"4722" 944.2 375.955380205975 290.197321671585 366.944432727121 328.885070053968
"4723" 944.4 376.586552899985 267.540818677881 371.140155914369 306.511026075202
"4724" 944.6 380.083388446611 246.635046244618 376.069424365751 284.420665552188
"4725" 944.8 384.714487202693 220.223776536742 379.303837904147 262.340090380189
"4726" 945 386.191608415947 195.425089382278 380.563248207074 238.418672852345
"4727" 945.2 393.808359972745 182.109293789629 384.148691369274 218.912598657295
"4728" 945.4 409.43385481029 166.449223156396 388.359665039848 197.69768209723
"4729" 945.6 429.459824134258 152.517617445576 402.508322693183 179.013918367433
"4730" 945.8 453.465266208091 141.866605918391 419.689834731519 162.417950021572
"4731" 946 476.442356552335 134.228597327079 440.790055338348 150.083656365038
"4732" 946.2 497.753395064368 129.171156598875 461.792064887271 142.424618015794
"4733" 946.4 518.68103778676 124.047775701708 481.512926121065 134.687767490541
"4734" 946.6 536.805370742366 117.190998729964 501.404147412341 130.369660502301
"4735" 946.8 552.543746517054 109.495627145692 518.132106258689 124.41233321045
"4736" 947 573.687781988612 96.3539044502042 537.898374158613 114.901112902622
"4737" 947.2 594.500744667854 84.2924505130573 555.85802578434 105.265836715861
"4738" 947.4 611.7819322923 75.9541323429606 577.423522839334 95.1443701327258
"4739" 947.6 630.555880009413 70.9901595331855 594.574620735405 85.167977912615
"4740" 947.8 650.169110214126 71.7273430427558 613.898478120502 78.582411558429
"4741" 948 670.845438671601 82.2272071237089 632.77094939287 74.5034123554748
"4742" 948.2 692.184081361932 93.7225019017265 657.040070675149 78.2034429710339
"4743" 948.4 717.701499938662 110.54803452012 680.061255054694 89.6025833953494
"4744" 948.6 735.277885638827 121.925104018432 700.686097109679 100.02613274316
"4745" 948.8 749.255000537368 132.701227589612 718.429393806962 110.829375680438
"4746" 949 770.657943786025 149.297488636238 737.734860608289 121.791236403761
"4747" 949.2 790.642081733476 161.869365590224 755.891660681205 135.98341823497
"4748" 949.4 807.217404048138 166.959883658942 772.047721680814 151.03609062412
"4749" 949.6 827.87582330278 177.727867596813 793.202861289805 162.887924950827
"4750" 949.8 852.438195047962 189.488958992847 815.663251741581 173.977784987166
"4751" 950 873.347262849629 198.963588007379 837.364451741767 183.896362045133
"4752" 950.2 883.651404386034 212.043492701952 853.499004131728 192.157168170946
"4753" 950.4 885.212142908644 231.077928271706 866.344038045087 200.176933134252
"4754" 950.6 885.593240129678 257.935049223438 876.06303591779 215.529370222846
"4755" 950.8 884.353759394303 282.8837314913 882.754124199136 234.720875047805
"4756" 951 879.004567268993 292.440738743917 882.641496513106 255.362363446378
"4757" 951.2 873.895867738761 308.96803827446 880.446092826556 270.649140899367
"4758" 951.4 868.178329099318 332.962586989963 876.611213644028 292.823802501818
"4759" 951.6 859.278030742734 351.043292785834 872.44271211047 314.556041156666
"4760" 951.8 850.94898082653 374.693488219396 864.14127700209 334.961759041882
"4761" 952 841.137368548602 395.945926626663 857.489372040122 357.808759515024
"4762" 952.2 831.632103772657 413.698890214038 846.62185116121 378.141208854534
"4763" 952.4 826.945905528413 439.618887244765 838.891968375589 400.661174198789
"4764" 952.6 823.20443559138 464.71376083643 828.90807126263 424.345692533327
"4765" 952.8 818.716363612045 488.451214146695 826.716487275142 447.78925803488
"4766" 953 810.991064182587 514.62250323416 819.098785498783 472.581709880984
"4767" 953.2 805.19978596609 539.741230422474 815.380905868214 498.519728640539
"4768" 953.4 792.965118910298 559.518715929537 807.761180121408 522.814605619935
"4769" 953.6 773.120390914009 566.592200185508 801.497060784791 543.35306163449
"4770" 953.8 748.131866337797 572.254281948782 784.480379618393 556.123482430458
"4771" 954 721.478308511334 575.037423404885 764.317888430892 566.446683249793
"4772" 954.2 698.607173721865 576.84434313815 737.771645699369 571.401608916797
"4773" 954.4 678.163106942263 577.181356523545 716.174240879129 575.427086342274
"4774" 954.6 649.638074016102 581.148371682477 691.333811094818 574.143421828842
"4775" 954.8 628.361473973527 583.230184822687 667.458279728731 580.067564686611
"4776" 955 600.661593537533 584.943587957668 640.832240629216 581.351105821218
"4777" 955.2 574.858983503238 589.18073895823 614.857949737307 584.567922686334
"4778" 955.4 547.120331613806 586.370435569483 590.665564976765 585.769023831619
"4779" 955.6 525.120563680205 581.777552340705 563.523481703957 587.143059220031
"4780" 955.8 501.612824307755 569.086691200117 537.428031418561 583.057380854105
"4781" 956 475.069524937884 555.875561019799 511.481560420774 573.388879259807
"4782" 956.2 449.975523014321 538.378341369874 486.12093633812 560.493235127387
"4783" 956.4 428.813212551015 521.935687452912 461.557912342404 545.756974340673
"4784" 956.6 412.370733039354 505.716322056143 440.016456423084 533.9777783612
"4785" 956.8 390.416405126579 483.805846518787 420.14140798885 512.346873654547
"4786" 957 375.407571315766 459.167718283296 399.74560948195 494.990470739667
"4787" 957.2 365.449973455423 434.935416199502 384.044144233912 469.351976077371
"4788" 957.4 360.326450210883 403.495473420298 370.878259899171 443.376062069016
"4789" 957.6 364.38313266494 374.045461152871 362.655295134814 418.618050761403
"4790" 957.8 370.127121247082 350.016934913313 362.261396821802 390.557699251205
"4791" 958 376.822988632662 330.619446286972 365.070447777644 366.790449381398
"4792" 958.2 386.360414001856 299.678711988175 374.410669229723 342.829599837361
"4793" 958.4 398.903056292854 274.540200389788 382.284490011993 314.110083029774
"4794" 958.6 408.621909061147 257.333286039858 391.514275419249 290.379056542793
"4795" 958.8 422.89829673387 233.552302891369 404.612200460748 267.089996256439
"4796" 959 440.561253206668 210.970339189686 417.245812728401 243.1426509351
"4797" 959.2 460.443103652497 188.569915847771 434.775875075065 221.846916246796
"4798" 959.4 471.766339780136 178.622795901371 450.029665875455 207.57751487376
"4799" 959.6 480.639378345002 164.016383865372 461.478442754049 197.239957303945
"4800" 959.8 497.38044669377 146.732661629853 470.560796481589 178.371978603324
"4801" 960 511.655809509815 137.327817331951 483.512322473682 159.94737153916
"4802" 960.2 531.021899082867 122.763732675267 499.033805099366 147.183852013522
"4803" 960.4 554.042428416838 103.489516654196 521.0290605094 133.386628880414
"4804" 960.6 568.041740184514 93.0351496275614 539.811869361705 117.290960495289
"4805" 960.8 590.088155063656 81.8712934296702 557.521604244779 104.599716631945
"4806" 961 615.22484166618 70.0569602650083 576.772879416962 88.7416118596037
"4807" 961.2 636.506487717089 64.2912877220227 600.966095748367 77.1300788604675
"4808" 961.4 662.962553679622 62.9068605845965 625.138350853897 66.5824098003543
"4809" 961.6 687.549563854622 58.9979755775821 650.036961300738 64.2841183148802
"4810" 961.8 694.203928780752 61.5981697818509 659.999925485851 62.7912123624096
"4811" 962 700.963861025695 70.8807206825224 664.328906294975 62.9946935366804
"4812" 962.2 713.252196364749 84.5245776830947 681.148534420052 63.4247609387877
"4813" 962.4 725.832970118799 98.2854775700156 697.508045174615 74.7820166411594
"4814" 962.6 743.60871840572 115.356868436554 712.393628965676 88.5630385445969
"4815" 962.8 755.259584948113 128.996220605744 729.460233558104 102.030576016975
"4816" 963 767.019792913719 144.609631475056 744.658265209897 117.031599379406
"4817" 963.2 781.668018223421 164.058551384087 756.664677596867 133.168243169921
"4818" 963.4 795.014498932913 182.098742094648 773.305896583249 150.670180537468
"4819" 963.6 804.242666765682 202.210097473746 783.64945048808 169.052842061015
"4820" 963.8 814.115056711477 228.447847137478 797.798310670056 188.309336931757
"4821" 964 822.803035931926 251.284452279156 804.663268774337 210.30396937115
"4822" 964.2 830.335020279622 272.85058065224 815.01152912032 234.703944935792
"4823" 964.4 838.644788437517 292.553021598665 823.672618281581 258.271568837118
"4824" 964.6 844.586510871891 316.486578126105 834.19048260322 279.790394860236
"4825" 964.8 846.867852202744 341.959463570314 839.77898028479 304.456137395306
"4826" 965 846.228304447826 369.570560416052 845.8117446857 327.551883424372
"4827" 965.2 842.234426050891 392.024980057529 844.509191027628 352.458452124412
"4828" 965.4 837.768775246302 419.775082980522 843.530347381355 378.899127420042
"4829" 965.6 830.615700080922 447.49220441095 836.782811139787 404.157219755361
"4830" 965.8 823.976995652515 473.798467699111 835.520320662585 428.370880092901
"4831" 966 813.732376171671 492.922933913526 826.781581419741 454.295819126025
"4832" 966.2 798.397425865167 515.576860191338 820.153742551476 477.974386529245
"4833" 966.4 780.03227883757 535.200368714301 804.9340513173 500.130895663259
"4834" 966.6 763.679877964748 549.130499583454 789.88262052035 521.714164336362
"4835" 966.8 741.709890979619 565.112908340411 773.292714773111 538.652213345857
"4836" 967 717.139557835704 580.151624161094 752.916588537685 555.080147842771
"4837" 967.2 696.608704397423 590.247875831154 731.417801249574 571.394374296486
"4838" 967.4 674.05900771365 597.566445256261 708.51595543359 583.414642100034
"4839" 967.6 646.925454714294 611.269824088392 685.620374504212 594.361043385047
"4840" 967.8 624.124294544204 611.536955156787 662.189720894084 603.331754627242
"4841" 968 612.543003561571 601.41076355422 647.943894044518 607.213681416833
"4842" 968.2 598.119700366715 587.425109027908 632.888850056949 604.111189030294
"4843" 968.4 578.802309832404 568.726126404961 614.751590665651 594.73227587473
"4844" 968.6 570.202877988205 555.575850990978 596.326129015231 581.329180748687
"4845" 968.8 553.598342815888 536.402656533204 579.105556260439 565.51154681077
"4846" 969 540.105867612774 515.043562547879 564.466619340716 545.289728773961
"4847" 969.2 527.274905635997 495.030558837557 550.3657037014 529.165503549435
"4848" 969.4 515.413407513986 475.090599190604 537.579298751468 508.404985522491
"4849" 969.6 502.82403407987 452.216722166703 524.176982247559 489.247607128982
"4850" 969.8 492.719674253839 431.499432824323 510.192116363933 466.760993037183
"4851" 970 489.588660269931 414.244020679028 503.056449691325 449.165926807413
"4852" 970.2 486.829527211955 388.121492068717 492.720117013339 429.64988620248
"4853" 970.4 481.458040425042 360.850498338709 490.54048397192 404.317028764387
"4854" 970.6 481.421779345119 342.474628077495 484.251873104399 379.835906813487
"4855" 970.8 483.50663615168 320.772820357339 482.534588266151 360.552001701962
"4856" 971 487.447717056965 295.464153943901 482.468493029835 336.362808529728
"4857" 971.2 495.716416218619 271.713706636934 484.815468731989 313.686998911747
"4858" 971.4 503.249967845435 252.387979235682 491.273366593133 288.053858545546
"4859" 971.6 515.190366405435 230.385098218315 497.662786681272 264.963960300045
"4860" 971.8 528.016310845137 206.601128998071 509.242999185376 241.259528242998
"4861" 972 542.172413522694 180.458473695188 522.711983315386 219.761985485381
"4862" 972.2 552.649797241684 160.545381860999 532.198225875912 196.700677758333
"4863" 972.4 564.567810554128 140.005527518375 545.390035588982 174.155770230113
"4864" 972.6 580.393990669043 117.131290920115 558.024089243205 150.371832342707
"4865" 972.8 594.413130865212 90.9871460336038 573.433799518555 130.478004416927
"4866" 973 609.256056353835 73.9140710543831 583.373182496559 104.939282089325
"4867" 973.2 626.039885489301 67.7940296264684 596.089201928904 89.6487646424703
"4868" 973.4 642.380110403984 70.6679682305888 607.366485736971 78.5028856232841
"4869" 973.6 669.148926690027 69.4375111809336 626.649816822967 73.4439847394234
"4870" 973.8 692.103670269441 64.8435589083482 648.496945726399 69.6830633559636
"4871" 974 699.304128857034 65.480311042718 663.055076584425 69.7364900660406
"4872" 974.2 698.911267892011 61.9050039399516 664.377630221528 70.2660100648821
"4873" 974.4 690.305510425728 55.9387614867478 665.217380267241 71.166409697255
"4874" 974.6 683.682708322545 54.7224540887563 666.092095143125 72.1375353471721
"4875" 974.8 676.072735019049 55.5151225704966 663.055195855019 73.8908689670333
"4876" 975 667.410110197937 54.0787000599817 662.277061095016 74.6608267192747
"4877" 975.2 657.409719806833 50.8635500016917 659.050457089423 75.1834632636023
"4878" 975.4 646.109786605079 49.188032586139 658.308693598151 74.6905441206688
"4879" 975.6 634.81897171919 45.735897803201 656.025572023016 71.1801289715797
"4880" 975.8 627.793349858977 44.6784770094615 652.330277731322 68.448034834502
"4881" 976 623.61587881999 45.0241061930928 651.707922980682 68.2546222146408
"4882" 976.2 621.357155539691 44.387375005081 648.044752892686 66.07042212158
"4883" 976.4 621.155142202013 45.0457585592021 648.631582342885 67.2858627475347
"4884" 976.6 623.156162926424 46.3758777747881 648.726520948127 67.5547459896875
"4885" 976.8 622.438639084304 44.5144321411868 647.543979559099 67.0159820304467
"4886" 977 625.483787416229 44.2126201226424 647.470586384575 68.2598489515142
"4887" 977.2 627.610145604248 43.7601457915444 647.035695409951 67.5537514659483
"4888" 977.4 628.618035963784 43.9965028467764 647.690572306357 67.6749542441389
"4889" 977.6 628.953306375906 44.3559947761082 648.088708543873 68.0257099395169
"4890" 977.8 631.454692080102 43.786237589876 648.796074100188 68.7795939436295
"4891" 978 634.775912739202 43.2675352797912 648.676285763113 69.4156911823038
"4892" 978.2 639.734847704766 43.1430097435331 649.163738232972 70.1670860365589
"4893" 978.4 646.140364034043 42.7828473590266 650.289894018631 70.9622016245269
"4894" 978.6 649.315781005457 42.6037760177702 650.540882816351 71.054395682062
"4895" 978.8 654.053792990526 44.704913482141 650.610409502127 71.1286570175515
"4896" 979 658.543214560978 44.9894005121176 651.502928069909 71.7510231161397
"4897" 979.2 665.087740489876 45.1763090718616 652.046272073833 70.9169737754614
"4898" 979.4 671.364859957529 44.1679980549082 652.644322638717 68.8913264180976
"4899" 979.6 678.250183276306 45.3358462743331 653.306217083267 65.7592466654873
"4900" 979.8 686.13005001273 44.8156715570549 656.416862680265 62.5841495478193
"4901" 980 696.297447082784 47.1121552479868 659.588440651751 60.0213484078457
"4902" 980.2 704.49459697776 48.0922749495029 668.619526270769 57.5611326581045
"4903" 980.4 713.677080316805 51.772413575531 676.284637963456 53.5972730445186
"4904" 980.6 727.991466067454 54.3309434686012 687.123012172007 53.2771322623427
"4905" 980.8 736.824867416733 57.9372336762674 698.560894968435 54.2883232807536
"4906" 981 746.673832053073 60.8769356182487 712.039351787489 54.2918758250407
"4907" 981.2 758.567929437349 68.6026194253434 721.868351799605 55.3861010530836
"4908" 981.4 770.577460715748 76.0975757783947 730.808322383676 60.5724091569542
"4909" 981.6 777.347751861081 80.9326195957265 739.086554252522 65.8586702318075
"4910" 981.8 786.365560245196 86.0690201307144 753.91222187312 70.3446862338034
"4911" 982 800.858102050351 97.5426259709277 767.906910085338 76.8811979268195
"4912" 982.2 812.54514213813 107.272132889571 779.786605879252 86.348808656955
"4913" 982.4 822.466574414446 120.854675086818 793.135666881445 97.3591859707551
"4914" 982.6 835.532264850212 136.096360089446 806.611395381379 108.275977433226
"4915" 982.8 847.382865989446 147.373245171431 819.616393059846 122.506161180267
"4916" 983 863.246889415684 159.753042439725 834.271389926667 135.34205887507
"4917" 983.2 869.280910983888 174.496956680391 843.447255048577 145.040943807341
"4918" 983.4 881.990703621472 191.935788691384 856.098960211755 160.323559165596
"4919" 983.6 891.891053847016 206.468548301892 867.686309150305 177.138103601187
"4920" 983.8 900.657997637187 224.720644755024 879.568473032588 192.698722958183
"4921" 984 910.61573395405 244.513198310085 891.007593177013 208.171826990497
"4922" 984.2 915.233734046132 261.583203653698 900.285947318208 226.765705482871
"4923" 984.4 917.775783993864 282.767756374354 908.373999839012 245.585836848531
"4924" 984.6 926.012864772787 305.308725034983 915.378698152769 268.199314799995
"4925" 984.8 926.380029728566 328.298892166916 920.526814779025 286.687125858759
"4926" 985 926.109917055419 349.718138468099 922.059515325008 309.315913228974
"4927" 985.2 927.84325144363 370.919015755901 924.739346222179 332.177430575484
"4928" 985.4 927.409024578764 395.93329440098 925.028544945373 354.738282895862
"4929" 985.6 919.077014473414 419.101213789517 925.47583921186 377.21866784144
"4930" 985.8 910.897940919872 440.9307627058 920.321986911236 400.585643159989
"4931" 986 906.068928310669 460.992520595391 914.997037644846 424.043474468896
"4932" 986.2 897.368624312968 482.512303988421 909.964140654617 443.766073896962
"4933" 986.4 879.413243233246 500.882477327384 901.31960770119 462.60030767374
"4934" 986.6 866.103877057081 516.566781184199 890.349556943581 483.572877482303
"4935" 986.8 851.714798445898 533.423014058677 876.088866316644 501.847206792333
"4936" 987 837.124145734847 552.159457031106 862.533571303367 519.676213717682
"4937" 987.2 825.814780242377 568.884506504277 848.316949631524 536.396558140891
"4938" 987.4 808.934351920194 576.014147619975 837.429299444106 550.325922787927
"4939" 987.6 791.575286973965 581.453837692566 826.218817895291 562.958552633041
"4940" 987.8 775.857028365817 588.489637965105 808.584558765502 572.553339285401
"4941" 988 752.626372997048 602.068553929899 792.126500787802 580.655506053941
"4942" 988.2 733.415750648647 614.993782567907 772.347524596177 587.743146939501
"4943" 988.4 721.640756795296 621.781480542772 754.327279250645 600.698027831277
"4944" 988.6 703.296345206811 628.216485180263 737.366998556714 610.740843064733
"4945" 988.8 682.329641509437 631.165898570958 717.452891198022 619.262149815769
"4946" 989 658.508058779144 637.009042286861 698.102796851912 628.22579350804
"4947" 989.2 631.281339484413 641.392881496356 674.980955049004 631.707772743512
"4948" 989.4 612.805690594561 642.660036454271 654.021647772456 637.542788306555
"4949" 989.6 593.32712911164 638.648686799201 631.738272978948 639.777589747062
"4950" 989.8 567.954462812735 634.467802267426 609.697605635209 638.911658683625
"4951" 990 544.571797938098 630.974739309967 585.214562599859 636.067918072579
"4952" 990.2 521.642322658193 626.458351821878 561.412060740277 632.923675600534
"4953" 990.4 495.385107888031 621.176173769309 538.400521008589 630.087740852566
"4954" 990.6 475.334948555723 614.759477870069 514.673022699564 623.191759616174
"4955" 990.8 460.43199128959 609.630390485584 496.712600771897 619.805618644433
"4956" 991 458.251549649264 601.144122006808 491.043219813043 617.434769636628
"4957" 991.2 449.228513912284 586.360946471689 480.184973483614 610.048899723315
"4958" 991.4 436.102200787883 570.178842989089 466.880253539763 597.926893520052
"4959" 991.6 423.698881582248 556.455318852952 450.589332651783 585.184240448271
"4960" 991.8 411.208143971248 542.66198112981 438.242302013825 571.133322912522
"4961" 992 393.153217108621 525.516925089666 424.706894810134 555.559925126065
"4962" 992.2 375.133152326295 509.517635688821 407.852392365907 539.460520951524
"4963" 992.4 359.741349365479 495.692432988977 392.977830923598 522.255133246929
"4964" 992.6 346.902506109253 482.149776716528 374.339500198779 509.345317742461
"4965" 992.8 334.094968359797 461.461895533606 358.340564841519 490.321339734061
"4966" 993 324.46602441167 439.965026630555 342.306174221976 474.429723549339
"4967" 993.2 319.508412150134 413.051448446891 334.141091313195 450.734398600561
"4968" 993.4 314.652257348943 389.45094852627 324.332554944174 427.401816803462
"4969" 993.6 312.120379953723 363.441110509492 318.917595081926 401.728513328511
"4970" 993.8 310.799490533921 334.569447890271 313.16574595964 376.575318468072
"4971" 994 311.613905619183 310.420436351569 313.634303454559 350.311665954097
"4972" 994.2 317.740746048712 292.171159544126 311.788972408932 329.657613359887
"4973" 994.4 327.951571575237 269.673353488424 314.570478000385 307.957335572253
"4974" 994.6 338.553684356291 248.455897215087 323.349909011882 283.782172797521
"4975" 994.8 350.705145697472 227.749405107146 333.623500424576 262.358346256704
"4976" 995 363.021723180904 204.168927127054 343.70579311681 241.311369812315
"4977" 995.2 369.542850416314 187.036186528496 354.611152013882 221.269043597079
"4978" 995.4 375.513322163629 166.261333919193 365.210285555449 205.706985735328
"4979" 995.6 387.376694323352 150.999080285568 371.397558191594 186.18089721593
"4980" 995.8 407.947906054854 138.542484707084 378.891303917654 164.651060246157
"4981" 996 433.449687194083 120.943320488976 399.72635699614 145.253372051444
"4982" 996.2 457.576365050299 107.099789833141 420.783826288296 132.221895825108
"4983" 996.4 474.340117307011 99.5653541906539 439.588875411116 116.016422659614
"4984" 996.6 498.700797492683 88.8924553602629 463.438702103197 106.781422315361
"4985" 996.8 522.961205656356 78.7070234925078 485.908945953278 94.568027715167
"4986" 997 547.14981947506 65.8075735049868 508.708552268937 85.5863547780003
"4987" 997.2 568.599329251893 57.8849150725149 532.921582295268 73.3794435089963
"4988" 997.4 596.030510067451 51.1674723910268 556.346279260747 63.7806526604462
"4989" 997.6 621.614836573721 45.141755065248 583.696896247931 54.348513290285
"4990" 997.8 638.420215089627 45.188282768644 603.378278247805 53.830613161983
"4991" 998 664.066357325298 53.2854861746437 624.212989127109 47.9124172453118
"4992" 998.2 688.933423117753 60.9153512696394 649.573594018793 52.1328447572841
"4993" 998.4 710.784866284215 65.2799170477992 674.329667500247 57.7959452353026
"4994" 998.6 738.665129653755 75.5897668936911 697.905886158044 66.1767540956405
"4995" 998.8 761.78495043542 93.6344464731814 720.743186793518 70.332880616025
"4996" 999 776.655716970533 107.039437671875 744.719566824163 84.9433979481226
"4997" 999.2 791.113701137988 114.94099370228 760.535947940951 94.5409233447433
"4998" 999.4 810.318558739753 120.148471571104 774.832946613276 104.350031518604
"4999" 999.6 832.969364367138 131.7094751446 794.644222941186 114.866703365917
"5000" 999.8 851.109426449771 147.894651842807 818.195637055989 122.386634710911
"5001" 1000 858.111204951291 168.288212062121 835.395807007382 138.17404319484
"5002" 1000.2 867.49843522947 199.109927741291 851.973552820944 158.751878630415
"5003" 1000.4 871.045008473877 224.250030583676 860.842131344393 184.278268950014
"5004" 1000.6 875.006375304065 244.325677959458 867.359505300807 207.312524068373
"5005" 1000.8 879.500330765334 266.984174404469 870.98140118116 228.763640186021
"5006" 1001 879.595031161141 289.840253498665 876.255150253468 250.82720749824
"5007" 1001.2 873.927633289699 311.959972740134 876.770408862089 270.776821617233
"5008" 1001.4 873.426169278461 333.261723783297 875.065535768529 291.887965600343
"5009" 1001.6 873.151740189169 346.204405756106 873.980980675821 308.583179693415
"5010" 1001.8 872.61652637237 364.808459079117 874.246926711795 325.084095069583
"5011" 1002 870.754036985228 394.444609380904 872.189815279924 354.38087910824
"5012" 1002.2 867.737871731274 421.274925519393 869.668113369905 381.012952171184
"5013" 1002.4 862.188800681117 447.896253550484 868.918055255264 406.164078325218
"5014" 1002.6 859.526354909679 471.963106713729 866.715797658316 426.162608813639
"5015" 1002.8 857.100857856679 493.080891705655 860.5536851652 455.411470162733
"5016" 1003 854.738069826246 516.173084137308 856.483857684911 477.895295127105
"5017" 1003.2 845.035505550664 538.193481445239 855.926643144364 502.018822491241
"5018" 1003.4 832.713731795199 544.088427787494 852.592254741485 514.596838670959
"5019" 1003.6 812.870916780139 549.378875665963 844.702681121582 526.699316305535
"5020" 1003.8 787.687311119732 561.513283557935 829.639837043231 538.010317235243
"5021" 1004 766.511727692844 561.553225516761 805.070803032418 552.044275465738
"5022" 1004.2 756.901486075737 562.085717834469 793.158785074503 558.551201751954
[truncated: 1,061,418 more chars]
