# Supplementary material for: Adaptive switch to sexually dimorphic movements by partner-seeking termites
Source: Sci Adv. 2019 Jun 19;5(6):eaau6108. doi: 10.1126/sciadv.aau6108 (PMC6584256; doi:10.1126/sciadv.aau6108)
Supplement: Data file S1 [file aau6108_Data_file_S1.zip › Dataset/CfNaturalTandem/170703_172_03-position.txt]

"time" "x0" "y0" "x1" "y1"
"1" 0 405.291066282421 142.976945244956 825.749090909091 568.54909090909
"2" 0.2 401.28025477707 145.238853503185 805.151851851852 581.877777777778
"3" 0.4 397.582278481013 146.348101265823 778.428571428571 603.080139372822
"4" 0.6 395.139465875371 148.916913946588 757.283636363636 620.549090909091
"5" 0.8 391.187878787879 149.463636363636 730.187943262411 635.613475177305
"6" 1 387.211480362538 151.347432024169 705 644.769230769231
"7" 1.2 383.098412698413 154.187301587302 679.842465753425 654.051369863014
"8" 1.4 380.144171779141 157.180981595092 656.703703703704 656.37037037037
"9" 1.6 378.524390243902 160.07012195122 634.202797202797 658.22027972028
"10" 1.8 375.843657817109 164.510324483776 609.046931407942 658.176895306859
"11" 2 374.22641509434 169.323899371069 578.021428571429 658.803571428571
"12" 2.2 374.145833333333 176.372023809524 544.940766550523 656.411149825784
"13" 2.4 375.168168168168 182.975975975976 531.271698113208 650.754716981132
"14" 2.6 377.1065830721 190.880877742947 524.710247349823 649.876325088339
"15" 2.8 377.940652818991 199.275964391691 526.85409252669 649.626334519573
"16" 3 382.760115606936 208.023121387283 532.789883268483 651.556420233463
"17" 3.2 386.830303030303 217.606060606061 545.054744525547 657.839416058394
"18" 3.4 385.817307692308 226.663461538462 568.464419475655 660
"19" 3.6 384.225519287834 230.020771513353 590.827715355805 658.52808988764
"20" 3.8 381.260997067449 234.680351906158 611.972413793103 657.444827586207
"21" 4 377.870967741935 243.516129032258 633.466192170818 651.003558718861
"22" 4.2 377.790769230769 251.48 656.739776951673 639.602230483271
"23" 4.4 375.173134328358 261.964179104478 675.250896057348 621.458781362007
"24" 4.6 369.181818181818 270.976539589443 688.695652173913 602.894927536232
"25" 4.8 361.988571428571 278.011428571429 701.993174061433 584.846416382253
"26" 5 355.658192090395 285.666666666667 712.237588652482 561.078014184397
"27" 5.2 353.941717791411 296.254601226994 731.730103806228 540.560553633218
"28" 5.4 355.317901234568 307.067901234568 742.59298245614 515.20701754386
"29" 5.6 356.507507507508 321.54954954955 747.185964912281 493.856140350877
"30" 5.8 354.56432748538 337.678362573099 740.231034482759 481.88275862069
"31" 6 347.242253521127 345.8 725.417763157895 474.065789473684
"32" 6.2 340.105263157895 349.543859649123 706.909433962264 467.984905660377
"33" 6.4 339.944262295082 354.639344262295 689.769230769231 470.681318681319
"34" 6.6 340.960365853659 362.34756097561 677.219330855019 482.289962825279
"35" 6.8 342.009493670886 375.398734177215 660 487.28
"36" 7 338.454005934718 390.020771513353 643.503521126761 496.556338028169
"37" 7.2 334.00303030303 404.287878787879 624.411985018727 500.816479400749
"38" 7.4 338.306451612903 417.235483870968 613.397163120567 509.216312056738
"39" 7.6 346.448763250883 430.378091872792 612.795180722891 507.831325301205
"40" 7.8 354.072164948454 444.66323024055 606.200704225352 491.728873239437
"41" 8 362.741379310345 462.813793103448 603.92277992278 474.918918918919
"42" 8.2 367.837278106509 478.730769230769 591.127147766323 445.752577319588
"43" 8.4 370.61094224924 494.003039513678 573.124161073825 420.775167785235
"44" 8.6 376.305647840532 510.697674418605 547.375 396.142361111111
"45" 8.8 381.426174496644 526.788590604027 517.037931034483 383.486206896552
"46" 9 386.874587458746 542.389438943894 482.765567765568 379.48717948718
"47" 9.2 399.637630662021 552.355400696864 449.810606060606 378.916666666667
"48" 9.4 413.945098039216 560.666666666667 415.99298245614 388.077192982456
"49" 9.6 431.400826446281 570.665289256198 386.969465648855 407.480916030534
"50" 9.8 447.645914396887 582.463035019455 355.02962962963 427.633333333333
"51" 10 456.520766773163 595.683706070287 342.816254416961 444.247349823322
"52" 10.2 465.108108108108 609.684684684685 353.150326797386 463.653594771242
"53" 10.4 479.411764705882 620.398692810458 372.71096345515 486.252491694352
"54" 10.6 493.780952380952 623.561904761905 397.175182481752 510.57299270073
"55" 10.8 510.245733788396 622.996587030717 419.915708812261 540.743295019157
"56" 11 528.527397260274 624.797945205479 442.974264705882 574.514705882353
"57" 11.2 547.146666665097 626.269999999504 473.156716417945 598.638059701404
"58" 11.4 560.337539428732 636.529968453736 506.315602835454 625.769503545632
"59" 11.6 572.671631652829 652.475557843643 537.754367319174 633.532932656211
"60" 11.8 604.319078947368 642.286184210526 573.304347826087 622.960144927536
"61" 12 621.344370860927 631.400662251656 605.710884353741 598.62925170068
"62" 12.2 637.173374613003 622.386996904025 624.717391304348 559.072463768116
"63" 12.4 658.551155115512 611.943894389439 624.335766423358 516.419708029197
"64" 12.6 679.779552715655 599.297124600639 593.386440677966 490.925423728814
"65" 12.8 699.303125 587.98125 551.782442748092 485.984732824427
"66" 13 718.411764705882 576.284829721362 513.836236933798 497.383275261324
"67" 13.2 743.375862068965 571.955172413793 481.945848375451 522.740072202166
"68" 13.4 768.664406779661 570.447457627119 465.733096085409 550.957295373665
"69" 13.6 795.709459459459 566.581081081081 449.685512367491 586.491166077739
"70" 13.8 820.2 561.4 456.995762711864 593.593220338983
"71" 14 831.247557003257 542.00651465798 485.746987951807 601.646586345381
"72" 14.2 849.084905660377 519.90251572327 521.090566037736 612.788679245283
"73" 14.4 867.145833333333 497.047619047619 558.569852941176 624.691176470588
"74" 14.6 883.186335403727 472.22049689441 594.81654676259 640.485611510791
"75" 14.8 898.228395061728 448.098765432099 633.789272030651 647.7969348659
"76" 15 898.974193548387 419.664516129032 675.517985611511 648.845323741007
"77" 15.2 902.034810126582 391.363924050633 688.065934065934 628.520146520147
"78" 15.4 904.255591054313 360.277955271565 709.966666666667 596.27037037037
"79" 15.6 907.6 329.526984126984 729.638059701493 559.402985074627
"80" 15.8 899.455108359133 303.684210526316 740.486590038314 519.026819923372
"81" 16 888.281818181818 278.40303030303 735.75 479.92803030303
"82" 16.2 882.207006369427 251.191082802548 727.255172413793 444.220689655172
"83" 16.4 870.681388012618 232.630914826498 711.807142857143 407.896428571429
"84" 16.6 858.279069767442 227.962209302326 689.507092198582 378.510638297872
"85" 16.8 844.873111782477 216.229607250755 661.150537634409 365.845878136201
"86" 17 828.991124260355 196.443786982249 623.570342205323 364.144486692015
"87" 17.2 810.75 180.1 583.719557195572 370.649446494465
"88" 17.4 795.984662576687 159.346625766871 548.253571428571 389.085714285714
"89" 17.6 779.115384615385 138.068047337278 518.657794676806 414.136882129278
"90" 17.8 758.94 117.597142857143 491.326666666667 447.51
"91" 18 743.803738317757 96.4766355140187 463.003472222222 478.145833333333
"92" 18.2 734.471299093656 76.3141993957704 435.741134751773 511.581560283688
"93" 18.4 728.834302325581 80.0377906976744 405.501730103806 541.678200692042
"94" 18.6 720.017804154303 87.3916913946587 399.956989247312 546.537634408602
"95" 18.8 698.977142857143 95.7942857142857 390.736263736264 537.871794871795
"96" 19 675.28115942029 108.211594202899 375.661764705882 523.279411764706
"97" 19.2 652.85671641791 115.059701492537 361.711743772242 509.163701067616
"98" 19.4 629.011204481793 117.607843137255 364.029197080292 510.521897810219
"99" 19.6 604.510086455331 112.752161383285 362.80985915493 505.084507042254
"100" 19.8 580.727528089888 104.092696629213 362.993150684931 508.36301369863
"101" 20 554.330532212885 99.2745098039216 367.501683501683 505.488215488215
"102" 20.2 529.530898876405 88.6910112359551 367.089552238806 505.167910447761
"103" 20.4 517.689458689459 72.0626780626781 370.464788732394 505.704225352113
"104" 20.6 520.204268292683 58.5030487804878 382.762773722628 512.441605839416
"105" 20.8 526.285285285285 56.8738738738739 399.783393501805 530.592057761733
"106" 21 531.754601226994 51.3312883435583 414.616541353383 558.056390977444
"107" 21.2 542.298850574713 51.367816091954 433.040650406504 576.682926829268
"108" 21.4 554.556195965418 49.1239193083573 457.552346570397 592.916967509025
"109" 21.6 561.162857142857 45.5114285714286 484.517605633803 617.200704225352
"110" 21.8 578.684507042254 42.4901408450704 512.132142857143 635.614285714286
"111" 22 593.300283286119 37.9376770538244 546.634686346863 640.509225092251
"112" 22.2 585.409742120344 41.2492836676218 584.438202247191 637.033707865169
"113" 22.4 577.175925925926 47.5154320987654 618.066666666667 640.835294117647
"114" 22.6 571.845238095238 51.860119047619 653.264150943396 638.969811320755
"115" 22.8 555.647058823529 54.0804953560372 689.931818181818 629.227272727273
"116" 23 534.310650887574 60.5443786982249 721.923636363636 611.207272727273
"117" 23.2 509.790849673203 65.2908496732026 749.359712230216 587.41726618705
"118" 23.4 486.485623003195 62.9808306709265 772.111510791367 554.093525179856
"119" 23.6 478.478827361564 71.7035830618892 788.326241134752 519.255319148936
"120" 23.8 461.277027027027 91.8141891891892 798.268939393939 481.363636363636
"121" 24 446.639498432602 112.119122257053 791.450980392157 444.670588235294
"122" 24.2 433.043887147335 132.940438871473 774.326086956522 408.70652173913
"123" 24.4 414.769938650307 153.325153374233 763.646209386282 372.830324909747
"124" 24.6 398.161473087819 171.331444759207 748.259786476868 336.241992882562
"125" 24.8 376.885294117647 186.367647058824 721.485074626866 314.022388059701
"126" 25 357.820668693009 205.352583586626 690.329896907216 285.876288659794
"127" 25.2 351.736070381232 218.944281524927 655.044982698962 265.200692041522
"128" 25.4 359.083076923077 231.821538461538 619.697368421053 257.253289473684
"129" 25.6 363.561290322581 254.729032258065 580.503496503497 250.618881118881
"130" 25.8 363.445859872611 271.404458598726 545.904929577465 261.12676056338
"131" 26 359.855072463768 293.239130434783 513.323636363636 285.512727272727
"132" 26.2 351.271565495208 309.434504792332 492.017605633803 320.12676056338
"133" 26.4 338.310580204778 331.464163822526 479.149825783972 362.867595818815
"134" 26.6 337.133757961783 354.37898089172 485.409395973154 404.885906040268
"135" 26.8 344.594405594406 369.954545454545 503.491166077739 446.809187279152
"136" 27 354.660066006601 379.947194719472 531.435251798561 480.701438848921
"137" 27.2 361.898692810458 397.885620915033 565.753086419753 508.942386831276
"138" 27.4 361.501639344262 419.934426229508 604.85 531.4
"139" 27.6 365.877813504823 444.372990353698 646.945255474453 540.71897810219
"140" 27.8 378.097719869707 462.843648208469 690.033333333333 538.603703703704
"141" 28 392.552188552189 488.346801346801 728.924731182796 527.362007168459
"142" 28.2 401.285714285714 514.37074829932 760.085501858736 502.494423791822
"143" 28.4 410.754045307443 541.731391585761 783.572463768116 474.659420289855
"144" 28.6 416.282442748092 570.503816793893 812.830258302583 450.708487084871
"145" 28.8 423.648464163823 575.184300341297 841.872180451128 421.033834586466
"146" 29 440.010344827586 588.858620689655 868.921933085502 388.814126394052
"147" 29.2 461.400641025641 603.580128205128 897.985347985348 358.52380952381
"148" 29.4 484.124137931034 615.648275862069 908.188461538462 326.788461538462
"149" 29.6 508.57525083612 622.42474916388 891.845018450185 294.719557195572
"150" 29.8 528.705298013245 633.367549668874 863.056390977444 264.199248120301
"151" 30 540.548895899054 642.89905362776 828.425 239.964285714286
"152" 30.2 560.099358974359 642.891025641026 784.768707482993 221.47619047619
"153" 30.4 585.503703703704 640.72962962963 741.742753623188 210.898550724638
"154" 30.6 610.276816608997 637.83044982699 697.323529411765 212.183823529412
"155" 30.8 635.920138888889 636.447916666667 656.501706484642 228.174061433447
"156" 31 659.279605263158 644.013157894737 629.021978021978 254.641025641026
"157" 31.2 671.795454545455 639.518939393939 613.619230769231 284.319230769231
"158" 31.4 691.338078291815 631.060498220641 608.905737704918 318.946721311475
"159" 31.6 717.589576547231 624.687296416938 603.694244604317 358.21582733813
"160" 31.8 742.681063122924 619.85049833887 599.317518248175 396.419708029197
"161" 32 755.398713826367 608.877813504823 596.305555555556 437.600694444444
"162" 32.2 773.613333333333 591.233333333333 598.331058020478 481.771331058021
"163" 32.4 793.705696202532 573.680379746835 608.948979591837 522.537414965986
"164" 32.6 815.636645962733 556.204968944099 623.71186440678 561.766101694915
"165" 32.8 838.709265175719 540.488817891374 650.462121212121 594.757575757576
"166" 33 855.473333333333 525.03 683.581481481482 616.907407407407
"167" 33.2 869.243827160494 503.148148148148 723.518518518519 628.240740740741
"168" 33.4 883.181818181818 480.021212121212 742.007604562738 611.486692015209
"169" 33.6 891.774390243902 459.353658536585 769.693661971831 583.485915492958
"170" 33.8 899.328719723183 436.878892733564 796.064056939502 550.946619217082
"171" 34 902.055374592834 410.57003257329 820.007352941176 518.764705882353
"172" 34.2 905.009146341463 382.567073170732 841.467391304348 483.474637681159
"173" 34.4 914.679487179487 354.820512820513 866.598566308244 448.376344086021
"174" 34.6 911.465624994568 339.249999921614 890.161538585363 409.053845866508
"175" 34.8 904.464572317907 315.414223394245 911.160169347508 369.634533279009
"176" 35 900.297655068605 289.110063285701 907.027768836665 325.341645358697
"177" 35.2 893.611299703305 251.186048897692 890.366194547107 295.274623253474
"178" 35.4 859.266381314926 228.410798097664 880.08247112441 257.731832828755
"179" 35.6 822.944252462846 217.379456977418 862.275581749842 233.734565424613
"180" 35.8 793.983526707862 204.301430115701 827.648918931426 213.300802897308
"181" 36 779.242063317462 193.955538757774 811.31257506412 207.913675976142
"182" 36.2 765.637354285319 185.238118582004 796.812864913542 204.419081435314
"183" 36.4 754.533656755298 174.905155282529 781.943395812206 198.598171985543
"184" 36.6 744.172950581324 163.034616228909 768.278064207397 190.664786803546
"185" 36.8 732.904594414607 154.839263816067 757.048062591827 182.710315634154
"186" 37 717.35419024501 145.245064286407 745.7248392623 170.054836295158
"187" 37.2 697.243622282277 139.345835730948 730.744669132993 157.136314449952
"188" 37.4 673.25781402106 136.822188975614 710.158691187166 146.433167520791
"189" 37.6 649.758742129121 128.78064639069 685.076379959218 141.290910858911
"190" 37.8 628.536788052441 110.939250396024 659.687348856382 133.679682162049
"191" 38 609.223819262716 87.7094019316865 631.053004575795 116.888534770805
"192" 38.2 593.212125494665 64.252756314555 613.265683944332 98.135129153045
"193" 38.4 589.387052209716 44.8588735807804 600.052860281742 78.0230112758482
"194" 38.6 590.470518438749 45.2797289899175 599.870936364603 78.2395173627555
"195" 38.8 585.753553218575 48.8595933708416 599.881848245095 76.5745540400251
"196" 39 573.715604223899 56.9814444541705 600.392507126582 74.8381010165712
"197" 39.2 557.313371345506 68.7127454493179 592.568354352665 65.6433298378831
"198" 39.4 541.515105121069 81.7649000052212 571.913952204842 64.4289156746696
"199" 39.6 523.706058565454 100.672161443131 553.32171665015 76.5930809349168
"200" 39.8 506.742945399183 119.880061122867 534.747200303964 91.9381727066149
"201" 40 480.897607210802 137.146295075819 513.934524311527 115.492736829989
"202" 40.2 453.531921123518 156.055481411354 489.029021339424 138.500412892366
"203" 40.4 427.425978833732 169.813072830828 462.750033085557 154.173893951456
"204" 40.6 397.45339317543 188.156882385271 434.237543945233 168.173916912792
"205" 40.8 367.136742586847 201.905587340466 404.02757875729 185.86656699674
"206" 41 347.145255305703 220.950317738198 376.584096964962 200.694027513357
"207" 41.2 348.373270394411 240.757037029636 363.599878838544 208.690010125675
"208" 41.4 354.214828687518 266.646475223323 350.772754661622 230.420124680019
"209" 41.6 351.8645465266 293.991826731952 352.368573026623 254.104748002155
"210" 41.8 352.62869618052 322.978107479168 357.583781215057 285.569394070854
"211" 42 353.279650283485 349.909258082753 357.068137065425 311.224582230692
"212" 42.2 349.943475762242 378.792670366304 355.373473150331 340.862225697159
"213" 42.4 337.684707797205 406.218862374967 352.570661244864 369.198786539501
"214" 42.6 334.090451558785 420.279580751444 349.314524433245 388.684271236035
"215" 42.8 338.441773669947 440.524849478955 343.667627255824 401.179227401034
"216" 43 345.07179020197 463.027135820407 341.143050819036 420.883803341353
"217" 43.2 357.053122757762 481.23249086651 346.030917723828 444.828119675538
"218" 43.4 369.701779168368 500.955295027437 353.324376002694 464.274721197816
"219" 43.6 376.76065536855 528.308433713528 367.226878386163 489.546091204347
"220" 43.8 381.572656691065 537.884645840169 378.660270168033 511.61741275978
"221" 44 399.283673473769 556.345951262648 383.635268992272 518.861459388521
"222" 44.2 415.239206938286 577.358971613359 393.079413067592 541.662388388772
"223" 44.4 429.100475143612 591.886248138271 408.205247309996 561.809861587787
"224" 44.6 453.212232120716 604.734163250727 419.544321706628 576.710649444464
"225" 44.8 474.29622184826 617.446969025207 440.695320710691 593.796035334306
"226" 45 499.956825126638 632.608525843107 465.307072678872 609.762287373767
"227" 45.2 521.592848078855 644.727077046512 489.618221215049 624.882776054451
"228" 45.4 545.27474047618 645.232236366432 507.226217217149 632.446040799929
"229" 45.6 566.566406177649 649.762439490296 529.567826516602 639.17464448604
"230" 45.8 585.741330441084 652.827009516237 550.761677664613 643.314992683315
"231" 46 602.678228242484 645.261300960166 563.401765680932 643.841983354318
"232" 46.2 623.455117756637 638.59870820577 585.778189402855 646.984439682328
"233" 46.4 650.125440779624 634.509515417338 613.157196309717 642.290868106565
"234" 46.6 675.763127669653 634.965009019958 634.43020603016 635.765879427721
"235" 46.8 702.057687322252 636.245235836426 662.543016208176 634.947923712184
"236" 47 723.959609802964 628.842208599936 684.285391619522 634.508460808556
"237" 47.2 744.788013548807 621.28247298476 708.046646782332 630.316981133362
"238" 47.4 764.205294742587 603.53227716405 729.035562802485 623.8494139095
"239" 47.6 786.160269641528 587.881886630354 752.687159239895 608.089834788315
"240" 47.8 810.881261963187 571.174790351023 775.836108410609 593.314160670167
"241" 48 828.234160467626 558.546307575196 795.092501904181 578.467784000325
"242" 48.2 841.316219797769 538.289531505326 813.726410727956 563.721269206655
"243" 48.4 861.340221534878 516.368724421677 834.529592733924 545.096165538604
"244" 48.6 876.845479833291 493.719641796197 852.707800203583 526.178588564008
"245" 48.8 888.61736190598 472.335935654065 866.659999229869 498.665880906524
"246" 49 895.489703840898 441.696476211003 876.963552409186 473.553590175971
"247" 49.2 907.951847381801 411.567593846493 891.148694267152 447.340213995296
"248" 49.4 911.176579636565 385.561337007134 902.981781068095 421.614249748614
"249" 49.6 909.074205463016 355.30363476481 909.584053426401 395.404396944788
"250" 49.8 907.615694594192 324.263982593404 908.025297372928 363.419282567439
"251" 50 908.427595034266 294.605924383136 905.944079467669 333.375392841555
"252" 50.2 897.900821416401 265.683293308261 906.806617967448 302.749710948391
"253" 50.4 878.555016290603 241.955985122465 901.066538667511 274.616100511419
"254" 50.6 860.000450993662 219.320506153299 882.849319883206 249.752203430391
"255" 50.8 849.423833753264 194.519454280576 864.764787582639 229.669228846083
"256" 51 848.016376401119 185.182020033713 856.54837116905 219.879002543332
"257" 51.2 846.747031010147 186.112193388813 856.772156736779 218.631226790237
"258" 51.4 837.785372462222 184.102737824525 856.876097564954 216.06773387594
"259" 51.6 821.34549106777 176.611933648962 848.711814878823 202.392969179991
"260" 51.8 803.981729140757 174.183967243569 839.363599772152 188.362870886215
"261" 52 786.013833616405 166.005992035702 822.891760677367 178.962793189065
"262" 52.2 765.469205182246 152.577119696037 798.76432264879 174.029054852065
"263" 52.4 747.542644806596 138.334981492794 775.25764138922 162.624269934232
"264" 52.6 727.067814886272 120.444813836008 754.729495533623 148.322089656741
"265" 52.8 712.326871903044 101.138320534676 736.233799397987 131.052393295545
"266" 53 698.681814020987 74.9682139274818 716.06018017196 108.365965171133
"267" 53.2 688.974055657261 60.0284049671823 703.17079657207 91.2614552276292
"268" 53.4 675.685158663568 64.599708191942 700.625426128044 87.3975408461225
"269" 53.6 659.051525589253 72.6712047420726 693.32097320211 76.4582026416238
"270" 53.8 641.610176388747 82.1089420229292 674.40023566628 69.8405076798557
"271" 54 616.143668382942 94.7818540515346 653.031341504658 78.9784007822301
"272" 54.2 591.885410737099 104.117324821651 625.826773240842 92.3810633749812
"273" 54.4 563.299951051581 116.415731685707 599.656206648515 104.032147333701
"274" 54.6 537.049724799019 128.352049205204 573.137352976402 114.896012754994
"275" 54.8 510.145146381524 143.084241443897 546.780775561959 127.106420796734
"276" 55 485.615324175347 159.277521391171 521.450208180558 140.127627287509
"277" 55.2 460.403268339338 176.207596697698 495.456256583281 155.506864696896
"278" 55.4 434.227709587098 195.876416526553 469.803319154381 171.945354477277
"279" 55.6 412.530980879683 210.185624624592 445.855015557884 191.000776586368
"280" 55.8 383.454848892664 222.942178060149 421.532488137173 205.724525376818
"281" 56 356.738754016203 232.216234237287 394.237557352764 219.119770825777
"282" 56.2 345.614289903914 237.052435862098 377.714782855105 227.583011617013
"283" 56.4 345.949188619448 235.1586510697 379.051574749427 227.753931133674
"284" 56.6 338.102919276988 227.65857448597 375.343043587357 226.629303527381
"285" 56.8 348.217132076384 218.015681792944 376.068189306852 227.516912021761
"286" 57 357.972641460807 210.053790172641 377.283165618108 227.64103380827
"287" 57.2 361.893097843947 193.778162814238 368.977941338881 226.977555669324
"288" 57.4 363.327552815045 185.41152183865 353.964088015251 223.003613417857
"289" 57.6 365.143872876861 183.84250355255 357.380824719724 223.594904553292
"290" 57.8 367.293026761662 180.561811773482 357.71098155459 232.00348897436
"291" 58 367.960240796099 179.758390049115 362.505500814051 240.85966390209
"292" 58.2 367.278450983462 179.782230404106 368.126929885894 246.619544433964
"293" 58.4 366.715576838162 180.667711340357 382.590005711487 252.583347477135
"294" 58.6 366.63158140323 184.50000940702 390.667733172185 256.926520027792
"295" 58.8 366.123529411866 189.050000000244 399.000000000031 264.577419354897
"296" 59 365.403361344538 192.414565826331 406.350157728707 268.876971608833
"297" 59.2 362.664788732394 194.23661971831 410.180327868852 273.373770491803
"298" 59.4 361.46783625731 195.736842105263 411.274760383387 271.150159744409
"299" 59.6 360.413173652695 197.766467065868 411.305466237942 269.691318327974
"300" 59.8 359.924764890282 200.64263322884 412.581560283688 268.099290780142
"301" 60 359.944289693593 203.398328690808 415.020202020202 261.555555555556
"302" 60.2 358.34650455927 206.030395136778 413.595541401274 261.426751592357
"303" 60.4 359.102272727273 208.542613636364 409.347014925373 268.44776119403
"304" 60.6 358.927536231884 210.565217391304 399.134020618557 272.288659793814
"305" 60.8 358.105263157895 211.263157894737 385.374603174603 275.685714285714
"306" 61 355.821428571429 213.764880952381 375.879858657244 281.116607773852
"307" 61.2 354.34011627907 216.729651162791 370.584717607973 293.431893687708
"308" 61.4 352.799435028249 219.290960451977 367.925081433225 309.895765472313
"309" 61.6 352.495774647887 222.780281690141 372.872791519435 321.501766784452
"310" 61.8 352.231197771588 224.802228412256 381.823741007194 339.10071942446
"311" 62 352.364197530864 223.358024691358 391.93537414966 356.115646258503
"312" 62.2 352.259259259259 224.212121212121 401.283783783784 373.192567567568
"313" 62.4 352.182410423453 224.941368078176 411.457446808511 393.390070921986
"314" 62.6 352.093093093093 225.618618618619 425.334482758621 408.303448275862
"315" 62.8 352.1 226.023529411765 445.02027027027 418.320945945946
"316" 63 351.863095238095 226.720238095238 464.061093247588 427.752411575563
"317" 63.2 351.920588235294 227.570588235294 486.468965517241 436.075862068966
"318" 63.4 352.205202312139 228.751445086705 508.389438943894 441.96699669967
"319" 63.6 352.205797101449 229.023188405797 531.918367346939 446.384353741497
"320" 63.8 352.41348973607 230.032258064516 555.618243243243 446.476351351351
"321" 64 353.747126436782 231.201149425287 580.078767123288 445.794520547945
"322" 64.2 353.518950437318 234.781341107872 602.827586206897 439.358620689655
"323" 64.4 353.740181268882 238.38670694864 623.025396825397 425.742857142857
"324" 64.6 354.29696969697 238.554545454545 647.508474576271 414.328813559322
"325" 64.8 354.743902439024 240.509146341463 670.003215434084 397.897106109325
"326" 65 354.658227848101 244.632911392405 689.05329153605 385.388714733542
"327" 65.2 355.5 247.321212121212 708.031034482759 365.893103448276
"328" 65.4 357.352760736196 249.070552147239 717.640449438202 342.98127340824
"329" 65.6 357.820261437909 250.960784313725 718.898876404494 316.23595505618
"330" 65.8 359.153594771242 251.604575163399 721.137704918033 286.629508196721
"331" 66 359.176291793313 252.659574468085 718.417808219178 258.123287671233
"332" 66.2 358.579804560261 256.013029315961 717.513513513514 227.128378378378
"333" 66.4 357.928571428571 259.474025974026 714.386281588448 195.956678700361
"334" 66.6 356.137380191693 262.271565495208 702.449511400652 165.13680781759
"335" 66.8 356.036036036036 265.687687687688 683.691558441559 141.996753246753
"336" 67 354.813664596273 271.167701863354 659.805921052632 120.345394736842
"337" 67.2 353.250793650794 274.920634920635 632.217821782178 103.013201320132
"338" 67.4 353.25 278.173780487805 604.025316455696 85.8544303797468
"339" 67.6 352.464831804281 281.394495412844 571.662337662338 72.5162337662338
"340" 67.8 350.749253731343 283.426865671642 542.352024922118 67.7476635514019
"341" 68 347.812865497076 286.114035087719 505.64238410596 82.1854304635762
"342" 68.2 344.840782122905 287.648044692737 483.817543859649 112.740350877193
"343" 68.4 343.061764705882 288.344117647059 461.628352490421 143.63601532567
"344" 68.6 344.09756097561 289.103658536585 438.045454545455 165.136363636364
"345" 68.8 346.771159874608 291.17868338558 403.511326860841 179.300970873786
"346" 69 349.504731861199 294.697160883281 363.393650793651 187.628571428571
"347" 69.2 351.145896656535 297.677811550152 352.775919732441 190.966555183946
"348" 69.4 352.216463414634 299.984756097561 356.914285714286 198.385714285714
"349" 69.6 354.079754601227 302.484662576686 356.789644012945 210.847896440129
"350" 69.8 356.092652025942 306.137383563432 355.340067233855 234.222235584341
"351" 70 356.178522837787 310.561063788101 350.35204304723 264.364810771318
"352" 70.2 355.294640077258 315.013140840223 347.022386682684 286.408253353115
"353" 70.4 351.437651629133 328.599550372396 351.022634360843 295.32796514954
"354" 70.6 348.272830774626 336.219723541016 352.691985197745 300.199784933781
"355" 70.8 342.215539397199 345.873861020215 352.62908907403 310.587161923259
"356" 71 335.945555279886 354.783636929843 352.243031717979 321.99302815532
"357" 71.2 338.559949096576 361.522819451513 351.460628758035 327.041858172838
"358" 71.4 345.881584921507 374.573533417392 346.889976220009 337.429201845202
"359" 71.6 351.37074313837 387.135376761865 346.623957209441 349.441369855923
"360" 71.8 355.660237972214 409.438527327983 348.281439789519 367.420962838018
"361" 72 357.983499926118 429.704204685608 355.336685599441 390.568396896685
"362" 72.2 355.940589864958 450.369990169913 358.322804941942 413.48280888225
"363" 72.4 349.418424676371 462.546669786942 359.092575070818 428.100752154936
"364" 72.6 347.041279006506 462.697928882729 358.880411500543 430.967928217557
"365" 72.8 341.661176375982 457.968259252091 358.847568353076 432.609529156726
"366" 73 342.937038602071 452.156105257203 360.41801753199 432.686935765336
"367" 73.2 349.828931430432 452.323141651286 360.774918481494 427.970845513954
"368" 73.4 353.368786065076 454.808459955859 361.235475665552 427.297399164889
"369" 73.6 359.814196523879 461.341937250089 361.569533227587 427.645441556487
"370" 73.8 363.553872964244 474.677929805395 360.53756197842 436.054368187289
"371" 74 370.250100362977 493.655777490737 362.908465989492 454.076401351717
"372" 74.2 374.143798156997 510.550172284269 365.455518103488 472.178494427361
"373" 74.4 380.210412357012 530.257809981519 372.642016420357 492.178205208537
"374" 74.6 386.987702972036 547.537346735144 378.089794795458 508.912058734915
"375" 74.8 392.074712429471 559.170138049607 381.587721935822 523.80746076506
"376" 75 401.768052924647 556.742954302271 381.517962053682 524.198853254198
"377" 75.2 415.402772250003 555.187223754472 386.380901889013 533.382703385448
"378" 75.4 433.269335015785 558.278645324496 398.161013398956 541.906503355507
"379" 75.6 453.715529743607 564.758198831584 417.977842793221 551.935505391622
"380" 75.8 474.58711389606 571.061642571288 438.928269170222 558.038707277557
"381" 76 498.638518957107 573.988008895998 460.711794732299 564.269552235951
"382" 76.2 524.260154761578 579.26127428501 483.051621042771 569.85373654145
"383" 76.4 550.271804647543 583.192789075844 510.188123079769 573.861669535939
"384" 76.6 574.97106661397 593.704350211035 536.565198506827 579.131604475137
"385" 76.8 596.923150334775 605.526996349163 563.271469352935 585.849083112465
"386" 77 616.392602176316 618.175022953126 582.10933233887 595.626810544578
"387" 77.2 631.575173256804 636.566110984363 604.96810288805 609.710647623538
"388" 77.4 632.361052960188 642.395463314656 617.191774605313 615.856361785973
"389" 77.6 629.537351247073 641.493853850549 615.799179922623 615.227357840398
"390" 77.8 637.268405288196 641.128480360864 615.142820038604 616.325437690306
"391" 78 649.714498465445 644.241890315029 619.41995945448 621.748878576911
"392" 78.2 663.617101437919 645.607398099765 629.509554848571 630.694610751018
"393" 78.4 670.329096255692 636.554186413325 635.178129104004 633.399768790946
"394" 78.6 680.342596089615 626.362648915995 644.298458977123 634.882304468311
"395" 78.8 695.933331526126 617.06823177007 663.315679457179 633.138297405599
"396" 79 717.80649119267 606.25463992567 685.223641395801 622.441549743633
"397" 79.2 739.539074767471 598.824134250626 705.901440022489 612.10364225779
"398" 79.4 764.800939489948 592.575154500943 728.216534432027 602.971793425279
"399" 79.6 793.264278888942 586.98242257386 753.665346187854 594.556024368606
"400" 79.8 806.426615392914 574.785191888782 772.528291991226 589.76926082024
"401" 80 824.682444018106 554.641560536347 794.157819611181 578.548660159302
"402" 80.2 845.119438410388 538.13963983592 815.253947299963 562.7610614507
"403" 80.4 857.596676662207 518.774409808415 832.623015645157 544.704472826483
"404" 80.6 871.405943251374 496.538787656195 849.198787765436 527.760012783576
"405" 80.8 886.265366726454 473.990688270292 863.599429309766 503.265741392654
"406" 81 899.211067545413 451.503750411201 877.950660184205 482.470892281841
"407" 81.2 905.733859496639 423.282992014225 893.123990253954 459.476209361461
"408" 81.4 910.804211269582 394.184635258794 903.449408814237 429.770142402276
"409" 81.6 916.494634020602 365.338015144796 908.757417480302 401.901808790506
"410" 81.8 908.254500964732 339.105682667534 912.170402364353 374.843072457098
"411" 82 896.619614283648 312.646179676314 910.859652691889 349.187460372883
"412" 82.2 886.171400295827 286.237133515638 899.418603195657 322.214702040559
"413" 82.4 884.699094009739 255.530633714372 886.095926404956 293.522690874517
"414" 82.6 880.297493832402 244.135604553385 879.248387870111 276.286927972923
"415" 82.8 870.549861597524 230.056220848176 877.640552277019 265.423048156083
"416" 83 855.739607250095 219.086595970609 874.940170971327 249.167855033246
"417" 83.2 834.084412628364 212.900933881615 868.13810552628 235.833887615979
"418" 83.4 812.605918473826 210.693037128954 847.79609548234 221.184186450134
"419" 83.6 786.606466467351 204.319577524283 822.691555196688 213.519830983694
"420" 83.8 759.395267908033 202.284244839172 796.851175602224 208.611274361829
"421" 84 733.450920195983 206.008726916869 770.649315990838 204.055106532944
"422" 84.2 711.407665707329 218.612648440624 743.910300758164 205.899609037644
"423" 84.4 689.109331403919 234.956316777966 721.207766170814 213.569127648847
"424" 84.6 665.610311103152 249.551194477957 697.285273496222 230.134435556918
"425" 84.8 641.33370772299 264.093584559806 676.173782750862 246.393530471062
"426" 85 619.529816390507 277.46285494696 652.009085583324 261.16370299262
"427" 85.2 590.639719326215 289.113849555722 627.391500474768 273.157495740793
"428" 85.4 564.363316080304 303.664560330927 599.496863429531 285.357251542334
"429" 85.6 535.197761030787 312.266375027971 573.387383994409 299.766594141546
"430" 85.8 503.892568611681 316.270474774367 542.626153324344 313.211288383524
"431" 86 472.057662138836 313.999470752883 511.221189432149 315.169644930881
"432" 86.2 443.640997074693 306.002701199359 481.015136878198 313.041768646691
"433" 86.4 412.80366769607 298.301987536602 450.681135019082 308.710672834363
"434" 86.6 384.316182592479 284.62194857542 421.702427381239 300.756574336917
"435" 86.8 362.87930463472 269.138241260483 396.502883653495 288.475061402522
"436" 87 350.031682163173 253.540297742359 376.368341718069 276.355763676194
"437" 87.2 357.027107081752 241.893369694943 371.753859594613 273.177778709262
"438" 87.4 357.527226123735 225.892309244741 364.241692944722 262.182048585701
"439" 87.6 348.072314639772 220.153939617951 362.677712644602 250.570380071578
"440" 87.8 347.398692177062 228.466419324526 365.294068506423 248.799061621789
"441" 88 346.148156168476 239.891170803732 369.688227328121 250.676361155289
"442" 88.2 342.850895133721 251.357085737923 369.992117613851 247.707157321652
"443" 88.4 338.877043304851 263.909696271732 364.831079954553 246.037859864309
"444" 88.6 337.84734343581 285.866393382972 353.022818025482 253.101354637951
"445" 88.8 336.553108314225 313.529756300354 345.332440139598 272.270684359507
"446" 89 336.222779136067 334.943993508324 339.454482729603 295.085905977738
"447" 89.2 334.035575295281 356.65061262131 338.862284194016 318.777160161138
"448" 89.4 327.832366407678 379.624708747153 337.193337145508 342.411252326462
"449" 89.6 337.085822857511 399.255970241432 334.50648026189 359.375929378594
"450" 89.8 350.845295204736 416.125113117038 333.103737621071 382.661823951638
"451" 90 365.867535837757 441.631560049521 344.68749513433 407.882943408894
"452" 90.2 380.054134572506 465.585260405899 362.349662061674 428.82783839194
"453" 90.4 391.757971581519 491.02280741116 376.573813292822 455.68594402526
"454" 90.6 407.605252982035 513.775008484547 387.057390884696 478.703080373117
"455" 90.8 419.637207827377 541.143343028522 403.592267577291 504.758446964377
"456" 91 431.514738440932 568.695933509697 417.511560745704 531.788476657334
"457" 91.2 449.109956374626 588.468362108212 429.476164758929 555.382078293633
"458" 91.4 465.207567266322 586.336126715875 435.325701743646 568.978009388908
"459" 91.6 490.205683470934 583.33911133528 453.259002756879 580.447786426457
"460" 91.8 519.962883739859 580.555713488418 481.334298571494 582.446982375276
"461" 92 549.877316951202 575.408886019944 510.892812044985 577.709653842577
"462" 92.2 576.881554070051 566.752796951871 540.186397070765 576.206451726692
"463" 92.4 604.610159627108 556.235056650737 569.538554041183 568.841003367527
"464" 92.6 634.399957580746 546.483241638779 597.17728409119 556.676489500221
"465" 92.8 665.081549357014 540.722911790549 625.883555409843 546.409853729778
"466" 93 695.949298757561 533.795981643904 657.917005413982 540.72552696883
"467" 93.2 726.858432568435 532.924535087452 688.183209826356 534.47574165819
"468" 93.4 761.065430842714 529.953771718896 720.71311948359 530.650205442675
"469" 93.6 794.636639894782 525.441494445054 752.411447880116 528.5269806132
"470" 93.8 825.399992057325 531.329701544979 785.053849507698 526.255780586208
"471" 94 834.226576776078 539.107089091868 810.923338345765 525.633778518417
"472" 94.2 823.433420567448 554.638659374598 810.131169752642 528.840240964169
"473" 94.4 812.594338253633 567.332677469661 814.828546372172 536.332858343676
"474" 94.6 799.76958005289 581.290224880784 813.161722553276 551.495241166477
"475" 94.8 780.028784203572 596.433039430009 806.805846308831 562.717815688208
"476" 95 765.204333269478 607.314818735079 793.257743275843 581.452052211518
"477" 95.2 742.760276578224 619.95434952537 775.937040687955 597.96900352715
"478" 95.4 718.677463768944 632.142402749401 751.771723039627 612.245966574256
"479" 95.6 698.472826564995 633.350456036763 735.552345734969 623.447279732691
"480" 95.8 670.435331944267 637.068266392592 709.055960612279 629.568522380779
"481" 96 634.137629877951 647.221411641581 679.162259221904 636.3489509163
"482" 96.2 615.69846298851 648.142333018912 651.223298784424 645.36994200158
"483" 96.4 584.983907801783 642.163885800603 625.459718266696 647.759185239195
"484" 96.6 554.900035713131 639.750007370166 593.901604928622 642.845152984703
"485" 96.8 524.572642532954 634.214009173093 561.441806327748 641.067256479457
"486" 97 499.244318290154 621.442243985801 535.766461858757 636.720840803016
"487" 97.2 472.332616968396 608.677737331385 506.176483157927 623.855904938195
"488" 97.4 444.609880223477 594.567021714904 478.028470372233 611.494953517352
"489" 97.6 420.129932116974 575.224086494371 451.494297014879 599.056783601482
"490" 97.8 393.939125060081 556.178577044611 426.459159834382 583.587617308304
"491" 98 383.514144372669 542.481410502731 412.160483530812 563.788744920708
"492" 98.2 373.780925414234 518.133034477827 393.532280971825 551.652066843463
"493" 98.4 363.342921361141 494.149490314247 374.383433952985 526.983005223261
"494" 98.6 351.144633718054 466.050647743733 366.988995333713 500.668087143895
"495" 98.8 335.420773982903 439.769821871106 354.587529006474 473.275102064977
"496" 99 330.004210741025 407.931087126438 341.596625086345 447.343637681738
"497" 99.2 330.959715931054 375.937718188182 327.980969754913 412.455278146842
"498" 99.4 334.661097565121 350.514366656999 327.046296263236 385.466361008372
"499" 99.6 333.964688915027 323.455131532337 333.204321999975 360.692512335167
"500" 99.8 347.880283254366 296.684187494736 335.133247344359 333.229388687012
"501" 100 360.477581841677 269.606426328063 343.627375320505 301.418242070124
"502" 100.2 369.555715423668 241.594876779331 357.205884264675 278.261249972076
"503" 100.4 374.879852975121 210.754305541337 366.432826177324 248.63258418131
"504" 100.6 378.778047792902 181.935313699057 372.516116863325 220.331204359895
"505" 100.8 390.225234411815 154.772259820242 376.339582886652 192.956178857203
"506" 101 404.112434262681 135.477287699769 384.077894098375 164.507343370089
"507" 101.2 429.733677455506 116.27379526333 401.354016462624 143.467549825981
"508" 101.4 458.619464437397 98.6206456028363 423.610083730769 120.194385791227
"509" 101.6 484.731484101159 86.4562766859634 448.196582843787 103.078314994286
"510" 101.8 514.026364122034 75.1744977452215 477.785065966085 88.6598493830387
"511" 102 543.174498963669 58.8271069136498 508.74890286242 77.3394171163246
"512" 102.2 573.605577975909 43.0430610240956 537.183673877073 61.4020990812362
"513" 102.4 601.220282963613 43.1887896464798 563.699953062643 45.3076185081395
"514" 102.6 627.683138931844 55.7914604288878 591.148986744261 41.8287582700916
"515" 102.8 655.402360149919 71.2097476319881 621.270375016271 52.3484977353557
"516" 103 685.690039596131 86.5013071886586 648.99995915153 67.6758770229639
"517" 103.2 713.169295155786 94.025843909192 676.367761684583 81.9565275352884
"518" 103.4 745.238980421345 100.638439397156 708.112656165768 91.41523182395
"519" 103.6 770.239112799076 116.735161239325 739.638023380454 95.3504748177363
"520" 103.8 784.611674662311 139.681609653582 762.024605181641 109.39419644847
"521" 104 797.854051872293 167.445340182696 779.677138183596 133.741891041937
"522" 104.2 810.93808733509 198.277994933793 796.468136012 161.205559904257
"523" 104.4 823.282510934071 228.618144104534 810.262545687992 192.390025859436
"524" 104.6 838.925226899468 258.086320971736 819.57521901192 221.041152057766
"525" 104.8 852.808612862311 287.257348926607 835.918841981361 250.31127693094
"526" 105 869.953885197749 317.740878867997 851.078336252394 281.837528041561
"527" 105.2 886.107977665773 346.769569938773 869.277801710895 310.563807192353
"528" 105.4 906.043625275925 373.749518345242 885.718575444671 341.36503511724
"529" 105.6 905.961262677776 399.247406769291 895.738718739765 363.517214524377
"530" 105.8 901.417782301823 428.313147262043 904.579786477644 390.715169148987
"531" 106 891.44907037629 461.459353847641 901.916769461839 422.745695084613
"532" 106.2 879.089555947565 492.565047370791 892.766401772559 454.863952640544
"533" 106.4 862.198400048605 512.557263717114 884.579156798437 482.444775472988
"534" 106.6 838.271076859139 537.608639185636 866.747399300924 509.205976468407
"535" 106.8 817.080251605771 562.978804764284 843.498375546892 530.629491878721
"536" 107 794.480483370676 589.571090949199 820.979406189533 559.711540278301
"537" 107.2 769.550619187315 607.371041169888 800.51948616994 583.017000300083
"538" 107.4 737.429153467729 619.20053204885 775.796407791561 602.301316951849
"539" 107.6 705.800473733896 631.034210045202 744.003375479098 618.415816950386
"540" 107.8 673.96415645573 641.269502867965 713.579547569233 628.384670252489
"541" 108 638.991492467385 645.683182435116 683.075994473219 638.008710094321
"542" 108.2 609.737744161418 646.360863514085 650.818632807223 644.533940591626
"543" 108.4 578.025476441549 653.590861563614 617.992047511776 647.688210580004
"544" 108.6 548.034852507201 646.61956264438 586.322541153485 653.411868446028
"545" 108.8 529.958293242877 627.050907260885 559.430535675538 648.620608964696
"546" 109 514.039071776427 601.946648764322 537.040947178395 633.79892713268
"547" 109.2 496.501260153143 574.231127316951 515.732598360003 609.123833415062
"548" 109.4 481.645807953961 547.39450115386 501.104757548583 584.245357053926
"549" 109.6 469.061187728167 521.841774207111 483.430448519713 557.55775618938
"550" 109.8 458.675225835497 493.641950391665 472.029843315414 531.290859476457
"551" 110 446.107063406056 459.937626813057 459.313003890319 500.578648287352
"552" 110.2 436.525969556991 428.058375966794 447.407870168008 467.297779909306
"553" 110.4 431.769527545358 396.378920768211 437.232543126967 434.957070911034
"554" 110.6 426.040648506679 357.688045136178 430.274786904314 400.678274752261
"555" 110.8 425.077439126543 320.245240856123 424.255627567418 363.050471004212
"556" 111 425.980150812362 286.35697227742 422.836172338407 323.293099666969
"557" 111.2 424.727191815562 247.464929884258 425.279390447688 286.776326932832
"558" 111.4 423.199453958477 207.432829655992 424.616244295551 251.117582403098
"559" 111.6 424.45636063871 172.577675220829 424.80404834334 214.055802607739
"560" 111.8 424.561282496251 138.110274708259 422.106880322113 177.399412932332
"561" 112 425.308912766459 107.234904021172 422.988017710003 143.289482052558
"562" 112.2 443.473251337449 95.3799678999168 424.541669184882 129.812655603504
"563" 112.4 470.422415247592 84.2250085248481 436.899153894449 103.854200837707
"564" 112.6 498.440163701708 75.5908254292203 463.388920951074 82.8518866654739
"565" 112.8 529.230180348467 72.886977619622 488.391292527548 80.1297009233562
"566" 113 563.419558179255 69.1150509480185 522.012003836618 73.6640751740954
"567" 113.2 596.522796693183 66.222872945036 555.743238785478 69.2890987313164
"568" 113.4 630.253411225402 69.9996604416508 588.703815671979 65.9329599164627
"569" 113.6 667.579030964283 76.0802928732043 625.028951962119 65.8296108332984
"570" 113.8 699.928294974448 83.2787799625752 660.064804525257 73.6189118240122
"571" 114 733.198411596932 90.9682496370115 694.495204106435 82.4266256550393
"572" 114.2 761.084336560716 105.355668195028 726.39213715719 88.8400488969124
"573" 114.4 776.222196265566 130.631484560812 755.087803448052 101.767675878471
"574" 114.6 780.785111994976 162.777146305968 771.289439288858 123.68942342037
"575" 114.8 782.243146043065 195.815525842877 780.618326391178 156.601485928839
"576" 115 783.060396758211 229.285195942154 784.868808813383 191.28351292599
"577" 115.2 786.252971494981 264.944454052398 782.225255149304 222.716776742663
"578" 115.4 786.491952694988 299.368947396927 787.435956007758 259.849833677454
"579" 115.6 787.04067526055 334.422255469547 790.288791755196 295.594103574392
"580" 115.8 783.121673084615 374.723621265108 789.81600677972 330.516542035708
"581" 116 776.683733059964 409.477924168337 784.276036484171 368.506548797704
"582" 116.2 776.681519046324 437.533491008475 778.099828548247 399.475080819838
"583" 116.4 784.450481082869 472.107725364974 778.4202517235 433.36549276939
"584" 116.6 790.13163369036 506.373614743642 786.169598771072 463.977656602293
"585" 116.8 788.68796432614 541.197933427091 790.51395474295 500.244853528345
"586" 117 781.586292315986 575.536392122991 788.655190946762 534.857123932137
"587" 117.2 768.8126225674 603.555163187528 783.807889761725 568.01219504879
"588" 117.4 743.896719669169 616.550981619379 776.51576211067 592.079362985566
"589" 117.6 712.419386215018 627.243969608941 754.151600986354 610.988421744852
"590" 117.8 682.111381092868 634.746520116154 722.666977474653 622.448342060615
"591" 118 652.828828388888 636.09563855743 691.683236177536 631.303619646951
"592" 118.2 619.322140732459 630.851684766973 657.737245069121 634.324783666402
"593" 118.4 586.227180969153 616.907330880466 626.980961902929 632.146626266839
"594" 118.6 559.136318971783 603.738595786217 593.532702928951 622.287380481914
"595" 118.8 530.130823088847 586.182130907533 565.750218961814 609.123327725713
"596" 119 503.967806600488 568.061573054829 534.455495541251 591.410974403649
"597" 119.2 475.699786560629 546.419326857031 506.300826305354 571.888501991079
"598" 119.4 447.523663100497 519.088017978721 477.958069725213 551.80214905733
"599" 119.6 423.354595263081 493.529919786333 450.980187468781 526.152332526755
"600" 119.8 403.857906448483 466.365927798489 428.037734224883 498.312105927874
"601" 120 384.754984714747 435.114281807599 404.458515749699 470.64391524967
"602" 120.2 366.76633300623 404.547026160359 384.151116532189 439.427597957958
"603" 120.4 350.144551936897 370.833329297926 366.320141907013 409.904659729335
"604" 120.6 343.783496604847 336.459088983205 348.691047871168 376.535414367901
"605" 120.8 356.148709884395 307.858262224761 341.603168021506 344.543569826808
"606" 121 374.605704309649 278.391395397966 354.253174475334 313.822165978982
"607" 121.2 392.348413138448 251.994989505652 369.767033260617 284.019804558588
"608" 121.4 416.522270825429 220.316417705785 388.597664518017 257.461457420245
"609" 121.6 434.572349221675 190.26336740586 412.637770239604 224.223726879016
"610" 121.8 449.095320438528 160.970271693807 429.75191740884 194.726225678979
"611" 122 467.321594662813 130.922523591126 444.509865911522 163.844823518344
"612" 122.2 486.421235727007 102.501084679335 464.912227170053 135.110777792438
"613" 122.4 507.008852692964 74.4342917327545 482.999478784468 103.705582632233
"614" 122.6 529.550826288903 53.5701187147328 499.4492304984 78.5373354959836
"615" 122.8 564.23793459254 45.5619586149146 523.484530372499 59.1681449439452
"616" 123 598.069143778691 44.0387356606496 556.766445932504 47.7573139998533
"617" 123.2 626.250211337632 53.3156822007017 588.163856193127 43.1744097024354
"618" 123.4 655.183265273474 74.9118287710662 618.940890961146 49.3438416971687
"619" 123.6 676.655040249485 102.026702650838 649.671127344893 68.1827915942799
"620" 123.8 691.409358386303 124.930259849727 671.315219816322 93.1484455139901
"621" 124 708.613610997168 154.213250067954 688.056177953658 115.779707871277
"622" 124.2 721.637605598393 185.495602523407 707.517452712822 147.492889708172
"623" 124.4 732.672881954146 218.257771622931 719.204913804663 178.313565016389
"624" 124.6 741.6379819335 250.543631631809 731.803281668654 210.779302972768
"625" 124.8 747.587053627052 288.850739969752 743.076802929886 243.922060461405
"626" 125 750.937992537235 320.797216351088 747.895685458063 281.436296668783
"627" 125.2 753.784916994364 356.880882915898 748.405823342656 317.945010578527
"628" 125.4 753.476806663652 393.259837261838 753.800061505274 353.20299744392
"629" 125.6 753.497812069995 432.156835535983 755.463346491898 389.803462201852
"630" 125.8 743.640061325782 459.399727346927 756.378421811278 423.019402606078
"631" 126 722.930969497572 488.4828038423 745.77221133718 452.397522677502
"632" 126.2 703.201871941204 510.559732884957 729.614690110638 483.674865886641
"633" 126.4 675.854803282376 530.069161155362 715.896175291473 506.737659113219
"634" 126.6 649.515362819925 549.727407341602 688.52516617322 522.167047263132
"635" 126.8 621.559013953873 567.031025805089 657.024470022261 545.682893027267
"636" 127 591.261942461805 583.132417977132 627.379769050461 564.142366071627
"637" 127.2 556.331168732611 599.580120159014 594.064285367758 580.847824055356
"638" 127.4 525.713187135644 613.115412452534 564.017001373122 596.441726290601
"639" 127.6 503.166590951901 624.32633840031 536.726164117121 611.481886398156
"640" 127.8 494.848804321999 609.088764497246 533.149822587528 613.05250688467
"641" 128 482.877827567345 584.318825449704 520.909930325003 616.670081188387
"642" 128.2 475.011954760006 568.662950212106 497.842419022197 606.282440567517
"643" 128.4 467.779095560332 552.815923254742 489.573995792535 586.895672212663
"644" 128.6 454.897275482335 527.272508051967 473.55614604425 560.953329842296
"645" 128.8 443.562342411044 497.269900293166 457.153640869713 533.428707478469
"646" 129 436.793819008316 464.27038026853 441.942330636506 503.209701715137
"647" 129.2 431.001178925056 431.694989724448 433.979073933401 471.415425659159
"648" 129.4 428.039142642018 398.790195549667 431.939441061118 436.911350953075
"649" 129.6 430.980921709834 361.35703117324 428.34159541874 404.040191266956
"650" 129.8 436.526936518815 327.604511003823 430.100861671824 365.584849524776
"651" 130 444.519173108331 287.898386076415 436.115661955138 328.546281943454
"652" 130.2 457.225218781697 251.730504613 440.204295457336 292.519024413833
"653" 130.4 468.085890482425 218.900283466465 454.883136996404 256.513829754368
"654" 130.6 481.695895769768 184.112218767873 467.33742272638 221.801057756575
"655" 130.8 502.133777268879 151.713643845153 480.927435675383 184.453086658555
"656" 131 524.341422076225 123.096491126114 497.582710962296 152.207566208822
"657" 131.2 554.208041292273 96.6221357316573 524.34397438823 124.096190273553
"658" 131.4 584.914837428143 74.2780475565147 551.530916526153 98.9649124074187
"659" 131.6 617.683019558003 51.5921779832183 579.478979291114 75.5937418615502
"660" 131.8 638.214752786749 45.9581561635337 607.726049710067 56.9245103598678
"661" 132 668.304878894672 59.2899478765606 630.880042012804 43.9273216031862
"662" 132.2 689.442083634099 76.7280366992719 658.821540466378 41.8211547520845
"663" 132.4 700.841028759007 88.3971507868132 679.363755509502 55.0724620731425
"664" 132.6 718.142430133997 104.978766666321 690.510299558091 77.6723737089856
"665" 132.8 742.377750926206 126.701255583319 711.068274057115 101.35880813108
"666" 133 769.551100964643 149.080872135252 739.376110936565 122.984168936412
"667" 133.2 796.681374312805 174.921470813174 766.918526268314 146.863892025601
"668" 133.4 820.668520297829 202.692495537791 795.997639094962 171.40578639748
"669" 133.6 838.310745233098 233.311624530881 819.984339259059 197.058280531654
"670" 133.8 850.327006482815 265.47070805564 838.268076822728 228.550865448861
"671" 134 858.886845078893 303.618626242785 849.661509921875 263.318580392436
"672" 134.2 864.723100200938 339.72092149356 857.30236617326 300.663243180271
"673" 134.4 867.991291175208 375.96414178813 865.076252289196 334.658951942223
"674" 134.6 866.305393073014 411.850228080892 867.878132672819 370.267830969509
"675" 134.8 860.710862131879 447.808058234884 866.919757955181 408.584987276786
"676" 135 850.007306574871 484.392069092157 864.170420340386 439.590436169581
"677" 135.2 841.079480750248 514.745890877587 853.149309331697 475.87199675817
"678" 135.4 828.06609076927 548.62611870994 841.886688839146 511.348737618687
"679" 135.6 807.279567662957 579.630393825751 828.217511319068 543.935733989471
"680" 135.8 775.612571313892 596.399848288211 811.520072690238 575.578614765428
"681" 136 741.034258547861 605.420688883832 784.715794479214 596.041434272483
"682" 136.2 710.719685803713 613.794415439342 747.323017646455 603.43029235475
"683" 136.4 676.920106469383 619.126674159487 717.409463300806 612.446270816381
"684" 136.6 644.624457770048 617.648566621496 682.825366052418 620.193439991326
"685" 136.8 608.308094520063 611.529041591176 649.826998071659 618.937167167596
"686" 137 573.417726730591 604.670928229914 612.717925822234 613.009612463195
"687" 137.2 538.00717497317 596.0627580325 581.32048405178 606.56953769313
"688" 137.4 510.911038441332 585.07747001301 547.770124903597 602.438363692218
"689" 137.6 480.384934942613 570.017993063415 515.42837987499 586.238778004234
"690" 137.8 450.525397213276 555.655734612874 484.373399927005 571.943336139512
"691" 138 417.799976916731 536.837272663326 452.34254997351 556.939917745217
"692" 138.2 387.634321865008 515.28067107802 419.888629638675 539.238500815842
"693" 138.4 373.795597239209 490.794307590493 394.652313521702 521.127007471051
"694" 138.6 376.905084201798 460.39288718763 376.897592148998 501.538449794852
"695" 138.8 380.821589176782 432.919462251013 379.339771302492 473.749771002525
"696" 139 389.201579314671 401.0237132191 380.928304933941 439.590292749193
"697" 139.2 401.557564740131 364.542736424787 387.370650818604 405.782971852303
"698" 139.4 416.250632516946 329.998161528642 398.901074797441 368.838576339535
"699" 139.6 432.421276742326 297.532047910535 413.613176962336 332.69154367043
"700" 139.8 455.378938035967 263.771063650712 432.822157276719 298.527713509416
"701" 140 481.719293908254 234.522361898891 452.675580427675 266.059430200964
"702" 140.2 507.858718293949 206.54364787789 477.601965878399 236.211375367969
"703" 140.4 535.951297434738 183.491363565434 503.160964382671 206.536717257439
"704" 140.6 563.985728735238 160.405608071042 531.794684770104 182.38728642367
"705" 140.8 592.687142057003 135.068799530936 561.590326423348 160.580062676733
"706" 141 625.589151825855 113.851252067413 588.824423253658 136.165310755204
"707" 141.2 657.169889203134 98.7527280272342 621.024939808975 115.364179638804
"708" 141.4 689.083867859046 97.2902309848076 650.119004483093 98.9792868158802
"709" 141.6 725.031000586922 104.940276820096 685.245534662466 96.6881903010979
"710" 141.8 759.729448505904 116.698218397301 720.502775078961 103.698573931207
"711" 142 780.304187036655 131.167249144022 748.355442159076 111.629700278161
"712" 142.2 788.352587247902 158.276266331497 770.067274362677 123.460586182224
"713" 142.4 790.2578914214 188.195693822098 783.394628371807 146.669723495831
"714" 142.6 791.872714663066 218.163504085223 791.201108837482 178.414974982985
"715" 142.8 789.000936694011 250.838278429495 791.038273411838 212.279142259998
"716" 143 775.582196478083 284.679904366474 790.740212582725 244.550019621214
"717" 143.2 762.890777319819 316.536804962208 779.595784951738 279.656617781888
"718" 143.4 745.244138561541 351.409408856429 763.431213022667 313.883467295725
"719" 143.6 727.303953367512 383.215058304326 748.909942901881 346.428101346618
"720" 143.8 707.269537468426 407.998171841969 733.263281053474 378.333353697785
"721" 144 680.313157387802 432.664743101438 713.003506484184 403.158491699149
"722" 144.2 654.979734904743 453.280710288412 686.908535431489 425.787067093302
"723" 144.4 626.392392621604 471.182011910942 662.968947192075 452.876185909254
"724" 144.6 590.563282467973 488.183721675722 628.937329837662 470.105578695351
"725" 144.8 557.223477559012 501.554555301162 597.150713919861 488.556884379457
"726" 145 520.946894327156 514.413616688762 562.222874147509 499.902862413183
"727" 145.2 484.22770810963 524.400785077472 525.85522206454 515.753029040633
"728" 145.4 449.282080968415 529.985964477146 489.549235737605 524.479566549322
"729" 145.6 411.728498473073 533.113778439228 454.508320046882 531.07070231856
"730" 145.8 385.784517028483 530.60438087218 422.407065053235 533.070122292939
"731" 146 386.30171171883 526.712714699524 415.284304643929 535.550984761648
"732" 146.2 377.819400249201 534.43974768078 408.877543125742 536.029164375207
"733" 146.4 380.943819639306 531.379598827596 411.440413424424 536.335344552957
"734" 146.6 375.776749979612 518.228030817496 408.140703997983 532.780986605432
"735" 146.8 366.703269923158 500.100543039625 394.073292518385 525.565116435613
"736" 147 359.017935590939 474.060083159695 375.514663256768 508.848976215341
"737" 147.2 348.635842057405 449.94286470417 368.931025788949 487.325892131244
"738" 147.4 343.967010032813 426.142782385229 354.604450476223 462.110106330669
"739" 147.6 338.64496934641 393.566089066768 343.133740985117 432.207089714574
"740" 147.8 341.120421444152 363.741194390706 339.461305792453 402.680893357299
"741" 148 346.134491573877 328.638974799502 340.780789233213 368.988750985439
"742" 148.2 351.330491442964 294.506186335353 343.819102588014 336.11910839361
"743" 148.4 361.869777376846 264.423663400223 348.907904288502 303.026088193937
"744" 148.6 373.908832372414 233.198835967002 358.786996324433 269.573790856275
"745" 148.8 391.664914726158 204.205816971957 370.508674858167 235.772259193544
"746" 149 412.627763566605 172.743129358033 389.080093867639 207.05784803519
"747" 149.2 433.201128805596 145.548888320455 409.501175494935 176.05578477022
"748" 149.4 457.60658946746 116.897353386713 429.801425526148 147.734554631383
"749" 149.6 484.668310139735 93.4138219979927 453.098610201883 119.419473409361
"750" 149.8 516.06744602262 76.1470175965858 479.29550428797 93.8283044710701
"751" 150 551.822835871896 64.2994631562926 513.80767682066 75.8174496934404
"752" 150.2 587.660054129802 58.0191955489524 547.230345622948 65.9923306945721
"753" 150.4 626.238539931988 55.4192166908707 582.338363276442 58.4378912396307
"754" 150.6 659.939248956122 62.1459347259594 621.442223146641 55.5524957366338
"755" 150.8 693.869104456987 71.2079555544134 659.140269198512 57.4737779550966
"756" 151 729.641801916327 88.3657195396718 690.883667965796 70.4252689325379
"757" 151.2 760.317945809833 106.42100975384 727.119164009836 84.8186603824559
"758" 151.4 781.685663547198 132.740649009217 759.406050693412 102.312243017981
"759" 151.6 792.137361100152 167.974267558183 780.510536204398 127.816681251051
"760" 151.8 791.572028487613 204.030327415798 791.870270874481 159.596229054923
"761" 152 786.702286598231 239.053731864658 788.104859031611 197.133296603033
"762" 152.2 778.042456187965 273.652829639632 788.860327112407 237.461101620488
"763" 152.4 763.097942177362 308.105694992833 778.898790937589 270.105884128089
"764" 152.6 744.660177738883 338.749332339526 764.723974963592 303.96421197513
"765" 152.8 721.49556453392 370.049609411117 745.102577354208 335.718826774481
"766" 153 693.645385828622 397.45765438718 724.923762983509 367.529880712542
"767" 153.2 665.998111525924 420.232802080055 698.033333729621 394.351182906261
"768" 153.4 634.411014630577 443.902284621756 670.380885751413 418.30386485084
"769" 153.6 602.082265128766 465.55278499925 640.675882706455 440.636883202724
"770" 153.8 572.894513114923 481.512280054754 608.492365305773 462.383489158431
"771" 154 544.149741916184 493.789350566043 582.253715139889 481.536786161985
"772" 154.2 510.729181077497 505.358674303248 549.934045121846 491.364694147267
"773" 154.4 475.647451913111 514.156462158815 514.003296262056 504.351762895868
"774" 154.6 434.868417916952 520.579759851049 479.405742284158 512.867785405948
"775" 154.8 397.886723877189 521.879460864147 441.46329446574 519.973400310893
"776" 155 386.512947043706 521.57747594292 411.602319837177 526.100443326388
"777" 155.2 373.721217400493 529.377980967726 400.848925455028 526.403456286709
"778" 155.4 374.772020820992 521.891844083528 404.459889305696 529.232013340223
"779" 155.6 371.294334977233 505.368136746229 400.379731395095 526.472983930075
"780" 155.8 371.226402861037 483.337005668213 390.444317765718 515.988662766555
"781" 156 370.221449819979 453.9448500407 377.425523961233 495.377378939786
"782" 156.2 367.444229297783 431.727306244974 374.648245543555 470.911194685729
"783" 156.4 363.465534783624 400.429092320843 369.788122256454 441.11138456984
"784" 156.6 363.547830989271 368.833486483345 363.38758674932 408.73797774958
"785" 156.8 364.391973663852 335.010712647665 362.806265848383 375.836170045067
"786" 157 366.429226553471 302.105448548752 363.5802196784 340.966141162267
"787" 157.2 368.650802171016 267.255426477611 366.642208620206 307.023736298984
"788" 157.4 376.116940383054 235.591461234366 367.355287671435 274.544995572163
"789" 157.6 385.185075665695 202.837650692598 372.487841452539 240.520434923413
"790" 157.8 399.247601650956 173.641453235813 382.561434643 208.688067742741
"791" 158 419.588711835298 145.021764063681 397.269152062743 179.370781607922
"792" 158.2 442.908529937423 121.40510927277 414.33037617159 148.911295172459
"793" 158.4 472.551091622833 100.658623150956 438.493347260751 123.777783137187
"794" 158.6 502.446462685131 80.9610409064852 468.5469672385 102.528963463123
"795" 158.8 537.178070288453 65.7857806215978 497.107303214162 82.2026441829419
"796" 159 570.792223412302 54.40788214473 529.887422364147 67.9589583812788
"797" 159.2 605.465746530259 47.457070246545 564.317002305502 55.0387717274496
"798" 159.4 633.706937691187 53.7887024080387 597.672426768763 46.7623216101793
"799" 159.6 667.638519673941 74.4497353480179 629.089479474807 49.6638118464064
"800" 159.8 689.27646307959 94.8265292843419 660.103238279295 65.6227628431476
"801" 160 712.886985443777 116.145415769787 682.247233063904 89.3611949232788
"802" 160.2 734.721406882603 144.179261758597 712.124188373462 113.538395865247
"803" 160.4 756.839487639651 177.705954644853 733.116465779603 141.033497772523
"804" 160.6 770.719192632281 210.727325578021 757.08139158216 172.999091606244
"805" 160.8 780.751288387276 243.867933354412 770.043679980156 206.347628168232
"806" 161 787.006544347064 278.565741198224 780.918575160029 238.687925115526
"807" 161.2 783.489662100571 315.058794568939 790.111927433181 274.568944435143
"808" 161.4 774.46846837585 348.627233123922 785.90519421064 311.14877896202
"809" 161.6 760.937258618488 382.219785046849 775.387669937284 344.794996930335
"810" 161.8 744.28618869149 413.639983602483 763.71733494619 377.592777024938
"811" 162 724.856429039733 445.499739193564 747.541382504317 408.409967689508
"812" 162.2 703.683573874969 471.816137811912 727.392848013203 440.910835251618
"813" 162.4 676.989024976189 498.949444980976 708.979227996505 466.885743459918
"814" 162.6 648.600624307198 521.728762298324 681.823114609252 494.481957185705
"815" 162.8 619.126798965214 534.298830317718 655.395851894347 516.246795106112
"816" 163 581.208794926182 541.981753266203 625.628213522342 532.969264578268
"817" 163.2 547.435019630171 543.946970358766 589.305201596158 541.431410011351
"818" 163.4 510.541975440208 542.13975958507 552.851066747352 543.290063905627
"819" 163.6 473.975311387243 539.02826600822 517.468457620542 542.138736694873
"820" 163.8 443.020013152953 537.338381595428 481.839551820243 543.654391295559
"821" 164 408.37571849443 531.807566545217 448.377980111559 537.56390050024
"822" 164.2 395.222092410179 514.576901458662 424.395116208596 535.858250995891
"823" 164.4 394.879137559716 489.185855712184 407.88921709515 525.259255475988
"824" 164.6 393.530620907664 462.2062876005 399.20089340452 499.682813059967
"825" 164.8 396.231376786098 428.921534791145 395.738341859631 467.979497574746
"826" 165 403.311983715065 397.194940983668 396.378017316024 435.968489834018
"827" 165.2 417.2330883175 362.472958797914 400.412917178027 400.902896268275
"828" 165.4 434.966291044477 334.664429777523 413.061495083182 366.557876342906
"829" 165.6 457.069030835049 305.517057342837 433.470663384 338.507499226904
"830" 165.8 485.354770707743 284.414109084895 453.784135164094 310.334996343059
"831" 166 516.543343659492 265.919543983979 481.378291130741 286.374635086215
"832" 166.2 549.205070281439 253.347494414099 512.796032801113 267.894705936195
"833" 166.4 585.632643586851 253.931512420949 543.009620119871 252.255133402151
"834" 166.6 616.126617939385 256.421289641213 579.354174545256 249.82097534518
"835" 166.8 646.721522774791 268.482876199969 606.906798414252 256.01042350865
"836" 167 664.233368158689 290.232095381773 636.629451813356 263.95637864831
"837" 167.2 676.505873875216 319.826303095646 663.575251852513 283.638554366215
"838" 167.4 685.901265734102 353.795119407204 676.380481681409 314.236351063786
"839" 167.6 686.535725867436 389.12158746837 685.065152602241 345.905926378963
"840" 167.8 680.911359797688 423.032437738227 691.467774694038 381.948896241195
"841" 168 671.434227713808 455.764143612662 681.466295433659 416.243711189773
"842" 168.2 655.188882787681 489.036969886278 672.801681391644 450.361798977848
"843" 168.4 636.574950551049 520.865105835717 660.457947959855 484.569107103741
"844" 168.6 615.122606973163 549.227073299998 640.780618240803 517.770653421303
"845" 168.8 586.346982535723 569.413303761541 621.039236405328 544.466000320665
"846" 169 555.883252305926 583.617752574436 594.522447386922 565.175466287724
"847" 169.2 527.165698894332 592.636558613295 565.378894799793 580.861954400297
"848" 169.4 491.779636942706 590.962618217183 534.271540678318 590.759248157171
"849" 169.6 468.150403523381 576.038330832779 504.300679812206 591.67225098698
"850" 169.8 446.705799886844 551.182827858084 473.898517284224 579.151990979175
"851" 170 428.400680303499 523.446179012788 454.498260877797 556.637195124976
"852" 170.2 413.604465193519 493.838821906153 431.860506684044 529.368902123077
"853" 170.4 405.650366007355 462.486227024244 415.140448994301 500.831320347171
"854" 170.6 402.800801881959 428.423339249424 403.851447783056 467.683931143301
"855" 170.8 408.945585232482 390.595428842663 402.63972903275 432.440419680266
"856" 171 417.590290871985 356.82355642312 408.200103954361 398.552672383463
"857" 171.2 429.228474319622 322.416116262863 414.882093315545 362.753781125851
"858" 171.4 452.083538634557 292.851154791262 423.374441803961 327.127983401335
"859" 171.6 476.858800906931 266.889496825364 444.831105235325 295.781681132097
"860" 171.8 505.072447434492 243.607413011328 474.300523611667 271.1095129214
"861" 172 540.139523952146 233.330470226198 503.293872368171 246.436750222861
"862" 172.2 578.361699560404 237.624207576197 536.307065188182 228.925032901441
"863" 172.4 610.592880889075 253.507358129912 569.950885258171 229.285417782526
"864" 172.6 635.449767974028 270.391708533651 594.996438349891 246.488247114806
"865" 172.8 665.277597078305 278.184286850505 627.004708858246 265.704293403505
"866" 173 699.375987645649 292.800691324291 661.727110616971 276.424106040969
"867" 173.2 723.989104472929 318.60234327332 694.848318948902 290.257197415716
"868" 173.4 744.730161422477 349.984359830592 721.409382800991 315.390207916393
"869" 173.6 765.315064953309 385.045274395672 743.407615378402 343.478193046941
"870" 173.8 776.73470612478 412.917438338846 762.325936945797 374.596089149229
"871" 174 773.281581506825 436.000118499317 772.320495924438 400.029827182336
"872" 174.2 773.840727777172 462.49770529062 774.939798897616 424.79018857356
"873" 174.4 791.861447216437 487.032285096651 775.869610553794 450.835712628378
"874" 174.6 816.110213329772 511.559802362031 788.975852808876 481.382478817393
"875" 174.8 839.829047448738 534.273532532638 814.182993530699 505.780111791596
"876" 175 818.10611556708 533.387563578264 827.995622871198 503.451440377903
"877" 175.2 776.750854570692 532.488054545987 836.564102499468 521.117215924501
"878" 175.4 746.850498338915 532.372093023253 828.843866171005 543.063197026032
"879" 175.6 724.921824104235 531.921824104235 815.129370629371 548.958041958042
"880" 175.8 704.475 532.015625 812.71897810219 551.109489051095
"881" 176 693.398119122257 530.41065830721 825.550173010381 556.951557093426
"882" 176.2 686.827044025157 530.220125786164 827.328467153285 545.78102189781
"883" 176.4 683.054662379421 529.48231511254 831.697318007663 541.697318007663
"884" 176.6 678.625 527.303125 832.513513513514 545.445945945946
"885" 176.8 675.752976190476 525.071428571429 821.992831541219 548.383512544803
"886" 177 671.41214057508 525.380191693291 809.021276595745 560.283687943262
"887" 177.2 671.012698412698 526.552380952381 792.981343283582 559.720149253731
"888" 177.4 667.574468085106 527.489361702128 771.077966101695 549.698305084746
"889" 177.6 663.122257053292 528.978056426333 738.989208633094 549.748201438849
"890" 177.8 662.230031949003 528.683706070334 709.64285714284 555.43609022558
"891" 178 660.985337309884 525.912023509744 682.81272081568 559.512367505197
"892" 178.2 658.185386737957 522.936188126104 654.556756989956 544.553219010753
"893" 178.4 637.041065292746 500.18525968948 649.27566051302 536.290903783018
"894" 178.6 612.766808732614 482.681079929231 652.307920106322 516.245760142168
"895" 178.8 598.239193083954 468.95965417888 652.812734082411 482.355805243303
"896" 179 585.541547277937 454.922636103152 655.083333333333 454.701388888889
"897" 179.2 576.919075144508 445.078034682081 672.503424657534 450.739726027397
"898" 179.4 569.960725075529 434.851963746224 678.377289377289 472.70695970696
"899" 179.6 563.586005830904 426.154518950437 656.83044982699 501.570934256055
"900" 179.8 558.927051671733 419.066869300912 650.416083916084 536.804195804196
"901" 180 551.6 414.991666666667 676.992537313433 551.175373134328
"902" 180.2 543.902017291066 409.71757925072 702.362637362637 533.531135531136
"903" 180.4 539.680473372781 403.573964497041 700.405693950178 503.960854092527
"904" 180.6 537.281065088757 397.843195266272 673.875 506.232142857143
"905" 180.8 533.102564102564 393.951566951567 641.741258741259 524.493006993007
"906" 181 525.046109510086 391.132564841499 614.254237288136 544.020338983051
"907" 181.2 518.043103448276 389.73275862069 620.726315789474 558.645614035088
"908" 181.4 513.313672922252 386.646112600536 650.528368794326 567.031914893617
"909" 181.6 509.380952380952 383.910364145658 685.510135135135 560.449324324324
"910" 181.8 506.234636871508 379.22905027933 711.556363636364 534.832727272727
"911" 182 504.643051771117 375.662125340599 710.23754789272 505.509578544061
"912" 182.2 501.954154727794 373.209169054441 686.040404040404 485.461279461279
"913" 182.4 497.657657657658 371.207207207207 656.55 469.623333333333
"914" 182.6 493.964285714286 369.519230769231 626.161870503597 475.298561151079
"915" 182.8 488.842975206612 367.151515151515 595.81045751634 495.339869281046
"916" 183 485.260744985673 364.375358166189 558.028268551237 508.943462897527
"917" 183.2 481.031518624642 360.332378223496 528.128472222222 489.996527777778
"918" 183.4 477.307692307692 356.483516483516 524.068592057762 452.216606498195
"919" 183.6 475.724795656943 354.288828353274 528.091911765668 408.797794121207
"920" 183.8 471.360351430796 351.124313888832 508.658901717818 374.854955287316
"921" 184 458.691889102986 338.192025233617 487.022053298098 360.642091743899
"922" 184.2 444.811629081913 319.502550240446 468.888303013964 347.411433038655
"923" 184.4 425.465376552068 297.983485044036 451.055858698849 325.49291615917
"924" 184.6 411.228615463508 274.610571400121 431.611905117197 305.325369764925
"925" 184.8 402.904512935107 247.23388341631 414.924521764644 280.463940570048
"926" 185 412.199963825352 223.337790632562 408.773518012504 259.906485847178
"927" 185.2 431.043504286327 205.001323166364 411.381074287633 234.47296572627
"928" 185.4 460.508014532649 187.273226426331 429.367901384348 210.729793545466
"929" 185.6 493.345038218735 177.20023041617 458.220757026048 191.674279979736
"930" 185.8 527.126073784655 170.052228315941 488.557951463052 179.21362385253
"931" 186 566.804646155489 168.381878207798 522.90345261503 169.047620097516
"932" 186.2 602.144485594596 170.566412874408 561.609789084924 166.988561057359
"933" 186.4 638.550382621296 178.04625936835 600.838220038157 170.260684281169
"934" 186.6 676.266298517092 192.09067439709 640.225978508858 177.588374532602
"935" 186.8 713.085639376293 209.113732606878 675.827323888106 190.846682860299
"936" 187 748.316201811249 226.434668496779 713.137454513997 209.056457570619
"937" 187.2 781.816076993526 245.837499944466 746.998662671875 226.049371923134
"938" 187.4 809.372523265219 270.489601116929 780.790695383913 244.851010424133
"939" 187.6 838.241769918732 300.840132035792 810.30392495576 271.171490831492
"940" 187.8 860.151988862924 329.565740506404 837.41797792305 299.009432532418
"941" 188 878.90410673466 363.738603329296 861.589009818543 327.343765122505
"942" 188.2 887.259913898873 398.549452924636 877.990861344174 357.88465687151
"943" 188.4 890.018192157748 433.255185043913 886.980984682126 395.730543676926
"944" 188.6 883.870907478894 466.860098154209 886.844400574793 428.776887648422
"945" 188.8 863.419514894697 488.791092071982 883.98164233283 455.355745530139
"946" 189 836.198607255222 509.547667127092 865.883839682972 482.53747020031
"947" 189.2 804.502115624469 522.946538644818 839.320709404205 508.297528568187
"948" 189.4 766.750072701838 529.32882912384 807.355945171284 521.655089473955
"949" 189.6 734.473313000493 532.622399442467 770.413066812428 527.893320658183
"950" 189.8 701.245713651454 530.600194571242 742.485458398013 532.274608645027
"951" 190 672.08522806275 524.078035468633 710.427090947202 531.892289133525
"952" 190.2 640.726080975518 511.611623768956 677.050832071786 526.254378772148
"953" 190.4 611.193061994028 496.950513762051 644.760293183195 515.017660028418
"954" 190.6 578.786531489083 482.09271150592 615.049422300672 500.187049773978
"955" 190.8 546.539179605785 469.979405503649 583.092805329262 486.762160026572
"956" 191 513.774338806296 458.588896500315 550.237734321597 473.124850915544
"957" 191.2 481.364461252062 444.21809943632 516.716620100351 460.081984722173
"958" 191.4 451.792803682257 423.150360108356 486.540841071714 446.646149555893
"959" 191.6 427.69622347281 400.468202626553 454.538997020696 427.227526323571
"960" 191.8 406.432011022616 371.020201682792 430.953495813788 402.52741355357
"961" 192 385.157068409051 341.503294245036 408.875775927485 373.867792162024
"962" 192.2 365.347164329136 311.015543134236 386.90074658455 345.662169085802
"963" 192.4 359.878392240582 288.170920656103 369.350515453883 320.74838149307
"964" 192.6 372.532364054033 267.431615204242 362.907208811697 303.198519814562
"965" 192.8 388.201319763727 249.352951463735 369.606694409291 281.427078065857
"966" 193 413.470837734226 226.67215714755 383.402702150721 255.322657268616
"967" 193.2 441.418192639287 207.162347660683 408.776223010807 231.61954961033
"968" 193.4 470.898201686271 192.359913288828 436.513899829573 211.569877815968
"969" 193.6 504.870800711199 177.035967303061 467.23618667148 193.824371461003
"970" 193.8 540.635993886147 167.447249095797 502.717123325098 178.365430060647
"971" 194 575.698514369481 162.604683658099 536.257836966495 168.625358052097
"972" 194.2 611.922796836185 162.983654681979 569.322150315963 161.484274177942
"973" 194.4 643.531178862683 167.299150201683 605.820592674359 160.660000629921
"974" 194.6 680.545947920372 177.396197071904 637.747605275863 164.971566357855
"975" 194.8 710.68388178295 191.114598332433 673.877177127243 175.25428591408
"976" 195 741.71633533887 208.962909907493 707.623158198781 189.645713435067
"977" 195.2 768.959829133083 229.195364071072 737.64424191252 204.968555844615
"978" 195.4 794.65716352685 250.295075275958 765.074372611892 224.881097975486
"979" 195.6 816.965243285349 275.379366947181 790.042221876069 245.722722257485
"980" 195.8 835.217126335592 303.687286704094 812.404561092438 270.416311528449
"981" 196 852.459608691829 331.561223715349 832.827413562827 298.095110982921
"982" 196.2 867.231327437837 354.989440561027 849.515878398723 322.531241204645
"983" 196.4 890.331584387032 377.778355051565 866.26850396116 347.188722090746
"984" 196.6 904.448815966259 392.888936577438 880.112206633023 366.088270251414
"985" 196.8 897.525733419225 411.405511808267 890.827341433283 377.088053409411
"986" 197 878.407816458005 435.450103479076 897.032068070279 400.350190493659
"987" 197.2 863.033089993474 453.132556469295 886.366997041594 425.156735917622
"988" 197.4 843.221914705806 473.979128455626 871.117403014261 444.899366306117
"989" 197.6 820.682171931313 497.630479670603 849.728323718544 470.242334484729
"990" 197.8 795.482684229841 517.36510630732 826.142063929266 491.817683413344
"991" 198 767.612045469244 536.558701805356 800.588438321064 513.179908436264
"992" 198.2 736.404050695773 550.193629856652 774.848250984253 531.886703178181
"993" 198.4 707.983079037192 562.711615332663 743.629010625808 550.176184008434
"994" 198.6 677.301370467348 575.552560079195 714.748083351542 560.266071804167
"995" 198.8 644.921386426193 583.349042889451 682.755496110241 574.120829740519
"996" 199 609.594809731271 584.615093007534 652.090848448268 583.462008024276
"997" 199.2 577.237947626916 579.197919188798 617.555854790975 586.576683997127
"998" 199.4 543.287418734743 569.864748334502 582.074478031387 581.341541949147
"999" 199.6 513.452732576267 551.52650945022 547.29070315768 572.388626574928
"1000" 199.8 485.819452730639 526.66145331678 514.813636443943 553.355075410882
"1001" 200 463.471070727776 497.741342911263 486.226184188751 529.535155775326
"1002" 200.2 446.946851260485 463.949155524408 465.340504126112 501.062987927037
"1003" 200.4 437.78451635339 430.021997138182 447.646699145305 468.50860913642
"1004" 200.6 430.969405161443 394.460511141672 437.609175058967 431.907060312295
"1005" 200.8 429.715437594975 362.51795257078 431.041224980483 400.732190608159
"1006" 201 435.957438711551 321.078256461525 431.102004899374 360.469786717382
"1007" 201.2 448.780204849846 283.280409054715 434.618552286861 321.217048517844
"1008" 201.4 465.606189891207 248.791376098853 446.80718568101 283.600571637767
"1009" 201.6 480.978071058101 221.800542371781 460.687658746879 258.076354000195
"1010" 201.8 502.544050296477 192.002521972307 480.530264274756 223.701609981624
"1011" 202 529.659436718228 157.344970925373 504.774013541993 188.296442427699
"1012" 202.2 552.623010506171 131.528309163204 525.302980169176 162.512439706792
"1013" 202.4 571.062893424873 112.997649251021 542.904699268366 138.808561248196
"1014" 202.6 598.327127809012 122.508458225472 557.618004554312 122.935724074197
"1015" 202.8 627.243219861828 141.097333258715 585.704571506695 119.110561643227
"1016" 203 649.266710857544 161.754800616218 619.787928815466 138.826667424937
"1017" 203.2 671.3888364051 179.600428111694 638.820062014597 157.25857949719
"1018" 203.4 695.330042432364 199.788153246705 665.222877132199 176.09804280459
"1019" 203.6 718.919067471661 226.205930461757 691.170471798571 194.050435742495
"1020" 203.8 739.685481808916 254.781893477158 716.563255921181 221.934927906039
"1021" 204 757.935439733926 285.06836779498 737.791169682736 251.496961129692
"1022" 204.2 770.384509545705 318.844796003602 758.25975506844 279.522936736079
"1023" 204.4 775.670649071746 351.923787419204 771.708730627164 314.179792560695
"1024" 204.6 779.566865334987 389.710569023534 775.466468465674 350.51021996738
"1025" 204.8 784.030493922246 424.51635380026 779.168619996125 385.629832038101
"1026" 205 799.819091352848 452.043501636218 785.786624392739 417.360453526327
"1027" 205.2 819.077192599201 482.40522139043 798.190202909064 445.917390439195
"1028" 205.4 829.632812335425 512.760257243518 817.766178748434 476.307311548153
"1029" 205.6 830.812982809726 547.717974829635 829.372700603456 509.212354346264
"1030" 205.8 814.037077405394 562.411426962281 833.156242671077 531.489402025475
"1031" 206 790.485515493982 579.566476839641 819.764707587163 552.549715067348
"1032" 206.2 759.151439759473 593.895059790056 798.736017378002 577.829343913077
"1033" 206.4 730.963373135807 600.252979157717 770.056194519134 591.360499960867
"1034" 206.6 699.797183858971 602.382246659642 739.318665434344 598.049628436526
"1035" 206.8 665.773026186834 601.106416997651 705.29906512942 601.994001619167
"1036" 207 633.218753510327 595.349456706546 670.186176349154 600.811458590659
"1037" 207.2 599.453204650521 587.00270949811 637.028622607996 596.731693314983
"1038" 207.4 568.566921024666 574.009981737941 604.004358016948 590.052655230064
"1039" 207.6 544.724832644868 551.96318636649 572.54269218306 576.800881111327
"1040" 207.8 522.01460045302 526.640687015652 545.910440301166 556.47525913269
"1041" 208 502.341320284074 496.934123646804 523.929113622935 529.98146163061
"1042" 208.2 486.501579250012 466.630656041007 506.359280235036 502.574504746946
"1043" 208.4 470.047113554809 432.084362809797 484.933706479892 469.344790109998
"1044" 208.6 457.57204884609 396.405833265667 468.513924366222 434.405025253369
"1045" 208.8 448.291387657795 361.214376346695 454.998859650857 397.424822165003
"1046" 209 438.714482675066 319.634408894825 447.478161783256 363.535639490775
"1047" 209.2 440.586347486882 283.092831834385 438.691020020496 325.103350675972
"1048" 209.4 451.171450857611 254.232847353136 440.308318160162 290.978949520801
"1049" 209.6 469.808753829383 220.841745805951 451.226134631191 254.560949604699
"1050" 209.8 495.52802223263 195.991784054554 466.250762109029 225.807541884899
"1051" 210 526.01316776517 174.878316455877 493.101623161756 200.14117710724
"1052" 210.2 557.682120473087 159.081388001322 522.00870520163 174.929566199381
"1053" 210.4 592.821994417842 146.27038387871 553.216985878202 158.816340613155
"1054" 210.6 626.289529870504 135.769875063043 589.145283651037 147.524460695599
"1055" 210.8 663.796196390845 124.316438480687 623.309893365261 139.367831260779
"1056" 211 696.137397467681 125.357011861018 659.088068125906 126.313278143888
"1057" 211.2 730.54768517005 145.113721721806 695.779677959575 125.265464782189
"1058" 211.4 754.102442381724 172.364682402278 725.390564654807 140.52179386857
"1059" 211.6 768.469089345028 201.984902139427 750.993454521073 166.811970338661
"1060" 211.8 774.594690524702 240.519165519715 768.017030987558 200.258843926808
"1061" 212 773.424687285648 275.916798318987 774.63550887884 234.82177553331
"1062" 212.2 763.436735468966 309.619475842683 774.99431149637 271.526028568718
"1063" 212.4 744.843505702251 343.743639409686 766.445161088698 304.433992488077
"1064" 212.6 719.482813843275 368.866382160644 748.617784449492 335.96526030964
"1065" 212.8 692.451956267031 386.568012335474 726.98089209982 362.595316683073
"1066" 213 661.590023724712 397.459281738906 700.104098069406 380.922812503295
"1067" 213.2 627.433965647074 406.33781680849 665.300077146811 396.460392290315
"1068" 213.4 589.003288294508 415.032520805776 632.884543538129 404.235103811788
"1069" 213.6 556.15074079417 417.565136438161 596.570995877501 413.686747977965
"1070" 213.8 520.811535364115 414.198613783113 562.796334201545 417.918822204346
"1071" 214 486.545832217235 408.929746994892 524.016486142594 418.020586607895
"1072" 214.2 448.671032661195 401.675387126602 489.571916036045 409.501529988025
"1073" 214.4 415.524438381449 392.087000475248 453.998002562466 402.105539803794
"1074" 214.6 385.978418192824 372.261113584091 419.59729182339 395.281035777586
"1075" 214.8 362.435894311408 345.568585934668 388.917774488283 375.07428375408
"1076" 215 346.339548572253 316.563876995124 366.289971405819 351.734838743696
"1077" 215.2 354.064830124419 296.286104771162 351.919667005191 330.94323540507
"1078" 215.4 367.667938970276 268.495062455579 355.774596116602 308.729808619387
"1079" 215.6 383.267085170703 242.643023338672 364.678494307394 275.943973187726
"1080" 215.8 401.670237634307 212.042134964127 380.315747271906 247.321587440968
"1081" 216 427.829703751988 189.431873155695 398.071407932047 217.331493509167
"1082" 216.2 459.363886027285 179.873391827055 422.78690437838 191.728068101787
"1083" 216.4 492.902740131111 171.370882272781 454.278638495688 181.754233478713
"1084" 216.6 526.948267681938 163.424068708645 486.980639656473 171.312332302496
"1085" 216.8 564.645735439225 160.025953713375 521.888348587499 161.750818087853
"1086" 217 597.389131296952 166.074823828599 559.181308480313 158.121670152724
"1087" 217.2 629.433837164942 177.740151832693 593.092158939685 162.051097761933
"1088" 217.4 662.826624288358 192.852519584413 624.125422533713 173.582296426541
"1089" 217.6 690.842152596754 212.151343250792 656.715459515342 187.860844875293
"1090" 217.8 719.35755865651 234.122865095493 686.745990992286 207.727406780374
"1091" 218 745.925334414034 259.910582812157 716.774101727165 231.613055182377
"1092" 218.2 772.189738986365 291.562387103171 744.578206000798 257.217384797103
"1093" 218.4 791.930279204227 318.243785174326 770.149379168674 287.521450595943
"1094" 218.6 803.485112497265 349.551359131292 788.461778300132 313.921867694915
"1095" 218.8 807.758465173646 385.143366901348 803.814210637712 345.140127219051
"1096" 219 802.788134800069 417.837802523957 808.385499961397 377.930190797424
"1097" 219.2 793.723569811566 453.902160008503 806.172997670448 411.622518443992
"1098" 219.4 787.887179218058 482.769257595072 796.642819798286 445.988886149305
"1099" 219.6 793.933609135294 514.69782179083 790.37799798462 473.105577337244
"1100" 219.8 800.728798132992 547.495592555843 794.540302519621 508.034917117567
"1101" 220 801.779750048992 573.224464330736 801.361956030197 538.583168795602
"1102" 220.2 776.262549647243 579.722484902478 803.22884668419 548.149169289433
"1103" 220.4 749.624637898424 595.93848219578 796.404494998409 577.498141455073
"1104" 220.6 727.754839895889 607.577418933482 780.573883243266 592.12714782164
"1105" 220.8 712.772221741898 612.145134254572 755.68867926674 591.391306345056
"1106" 221 696.994910791955 616.112186859742 731.466961704632 600.862381626621
"1107" 221.2 666.688639643785 620.929566987178 704.670637802892 613.766639093403
"1108" 221.4 633.952488185115 620.635428168726 671.848782465668 621.348802373479
"1109" 221.6 597.060005878869 620.38167840269 638.399544394131 621.379848878185
"1110" 221.8 562.198803394148 614.533265168303 601.807311046069 622.378502440953
"1111" 222 528.358750925183 604.692106305461 565.257850318266 615.445714504488
"1112" 222.2 493.039573582603 590.602714131972 529.206756941031 606.114109250735
"1113" 222.4 461.069974075821 569.449245317118 495.193340755891 592.879756744342
"1114" 222.6 433.91999569346 546.668127515744 465.379016411024 571.558123122501
"1115" 222.8 409.512607367738 520.546765377973 436.933674820727 547.562867989268
"1116" 223 387.991412859012 490.81798448567 413.039135454234 523.679888238533
"1117" 223.2 370.548449083013 457.904911613319 390.113154877119 497.251927021436
"1118" 223.4 362.592958145426 425.638641996301 372.306063937312 462.874933633656
"1119" 223.6 355.271225483758 389.261724245591 362.731917605916 430.966036697023
"1120" 223.8 354.067087340351 353.9294653736 355.398176254099 393.550448091595
"1121" 224 360.812140174327 317.582031831757 354.16269980137 356.816555388202
"1122" 224.2 369.164506705422 284.648368278746 358.148484517641 321.989747037143
"1123" 224.4 382.045661482762 248.280870245939 368.067003263168 285.802633442919
"1124" 224.6 402.906730413073 215.938035700831 379.901177520238 251.505169621769
"1125" 224.8 426.89594020575 191.571507591305 397.748069210353 221.360744102222
"1126" 225 458.797076486837 173.793325718937 425.412704662496 199.038386399804
"1127" 225.2 492.216606776186 157.66026607223 457.000452226844 175.531337595711
"1128" 225.4 527.492864031015 146.397949391813 490.211424413468 158.589517762837
"1129" 225.6 565.94623189394 134.978709730393 524.79554705217 145.539751127654
"1130" 225.8 603.384239026307 129.765452613226 561.42159894273 136.599271999578
"1131" 226 642.668795766657 125.899530612544 599.83713692421 128.038537759394
"1132" 226.2 679.209913567214 126.170326937953 638.153761691083 124.489274563704
"1133" 226.4 714.746385819751 130.152108874873 676.559673915401 124.034439149158
"1134" 226.6 751.582737283907 142.916502491111 712.062420695391 127.052295962415
"1135" 226.8 781.740363477357 162.221168442166 745.557794367564 141.951181591132
"1136" 227 807.005626756216 186.136548411962 777.873609289694 161.187435305831
"1137" 227.2 828.416540228822 218.774474097698 806.138940792728 184.600024255318
"1138" 227.4 841.682904140819 252.097648284338 830.808523609937 213.064614241423
"1139" 227.6 851.661118684621 284.625312413495 840.140480643148 246.151618110756
"1140" 227.8 858.783590099144 321.498838220188 851.579633323717 282.203469492538
"1141" 228 859.411846310647 356.104498026791 861.28530876896 316.826525964852
"1142" 228.2 859.633970836219 392.303818445863 859.668992125232 349.088154578153
"1143" 228.4 868.227223173022 426.284522661454 862.309954002527 383.285400051755
"1144" 228.6 878.426751681282 457.260639519939 869.850572988647 416.702465485844
"1145" 228.8 873.807335338114 482.742272755179 877.249561890607 447.442144264068
"1146" 229 835.746294226797 506.309281236082 875.264269009014 475.794333877588
"1147" 229.2 804.908793260174 520.743239620875 858.277193266045 504.477193658433
"1148" 229.4 786.591563927364 524.527008158452 828.642629550305 514.778262729541
"1149" 229.6 759.783955656875 529.855376055535 798.337962824588 519.436684249367
"1150" 229.8 726.915037523185 537.038566483389 765.312257044516 529.407371705678
"1151" 230 691.454321696682 539.408380746129 729.217659279886 535.993211919978
"1152" 230.2 654.342070566204 537.783125608409 693.578923709819 540.250867796424
"1153" 230.4 618.774769344829 535.219491998947 657.097321055439 537.862490037068
"1154" 230.6 581.56990195744 528.593251454216 621.021627289585 534.691484758123
"1155" 230.8 545.103799688349 513.470360650625 581.754785318294 530.200749098449
"1156" 231 510.135753574142 500.624266565889 546.155155296818 514.012218094231
"1157" 231.2 476.39559692032 483.520705989623 514.993642868003 503.101307369365
"1158" 231.4 446.897701057423 462.156986393481 480.021903659214 487.197438676785
"1159" 231.6 421.674306194388 438.328021022927 449.853807252975 466.23213108165
"1160" 231.8 401.105129982117 408.045006483726 423.785804647374 441.098569264999
"1161" 232 390.326018638424 372.144604573779 403.50572836292 411.796887229702
"1162" 232.2 386.435093584996 333.872952373402 392.005797093892 377.513351206021
"1163" 232.4 387.276138811429 303.6076371971 386.98582057879 341.848318889973
"1164" 232.6 394.921057934706 267.6717883675 387.50022485375 308.471257628325
"1165" 232.8 409.902530329469 235.616188693209 392.829572012024 274.838349233795
"1166" 233 429.381605099985 211.654426384279 406.249982738549 241.677110185254
"1167" 233.2 455.081616723941 187.512118906254 427.1332390829 214.077999678213
"1168" 233.4 484.696890902055 167.497394364818 449.730810511305 189.737381382345
"1169" 233.6 517.02840554917 155.449335185015 479.79218560399 167.903069168269
"1170" 233.8 553.296289234667 145.587196089517 512.908532331081 156.704350025215
"1171" 234 587.17212298283 137.074895881948 546.343325806154 147.757317222591
"1172" 234.2 621.271015187798 132.027539831103 579.431805932955 137.050826733372
"1173" 234.4 657.182545198609 128.954061363361 616.417018834481 131.784757633077
"1174" 234.6 694.224115297895 126.668358930494 653.440336427959 129.800989829738
"1175" 234.8 732.81228419195 129.103703996449 690.629784801256 125.305504405481
"1176" 235 766.640934649499 136.683437778183 726.605475457165 126.059326453862
"1177" 235.2 794.469143597663 151.209440615162 760.237917136551 134.399889455635
"1178" 235.4 802.476049891004 176.869528305369 782.671486407392 146.273102333734
"1179" 235.6 799.244344098757 211.785233818636 795.877866086346 166.237761269856
"1180" 235.8 794.763709518162 240.347460163474 799.918726712295 195.785687375715
"1181" 236 784.932382826203 264.771333201026 797.503222609058 227.648003339709
"1182" 236.2 772.731716775696 296.834188519807 785.50183144805 259.78965226191
"1183" 236.4 752.398639718418 328.114255705234 774.331155362777 292.482648914051
"1184" 236.6 725.764029141125 353.144274756876 753.510114275154 324.832403261362
"1185" 236.8 696.907721021356 368.060338361668 732.713054861917 348.033462759199
"1186" 237 664.247717256392 383.290139271134 701.036015330313 367.430009971998
"1187" 237.2 632.057234632562 393.878634075834 672.255742345065 380.14947124996
"1188" 237.4 597.028480755102 404.489504970858 638.827615950221 391.964486211647
"1189" 237.6 561.506651572722 411.872143027885 603.234221892176 401.491179902349
"1190" 237.8 529.687549257415 417.806961081523 567.751474788125 408.519854806249
"1191" 238 493.225175536722 423.982744336329 536.171733975011 416.025077868669
"1192" 238.2 456.323247249677 423.20941183666 498.247469238285 424.437315166758
"1193" 238.4 420.169577511619 419.833023403143 460.99065721691 421.496543006133
"1194" 238.6 382.174699722945 410.83339335824 422.791634915591 419.2945404921
"1195" 238.8 350.166682456945 392.695350404472 386.575947340332 412.582670908281
"1196" 239 344.085659776222 370.839427113068 360.230040928352 399.592667793645
"1197" 239.2 350.242110469423 362.65479824023 357.997515122011 395.613215655643
"1198" 239.4 346.244425320792 335.37908565901 354.480359139985 378.637957843898
"1199" 239.6 348.128125572586 313.181256916465 349.206289021163 350.747193358872
"1200" 239.8 364.475699887936 294.071918484254 349.856996476533 329.746185811652
"1201" 240 385.08927472722 268.0117228877 361.493931319108 302.150394118709
"1202" 240.2 403.367202654374 246.601062634018 378.967281601174 276.519903793335
"1203" 240.4 429.479449828548 225.273940379828 397.294206455314 252.864423340995
"1204" 240.6 458.759028101782 209.273317618571 420.297632530397 230.912102000034
"1205" 240.8 488.188775797177 195.291881642995 451.49470257381 212.730214921711
"1206" 241 520.345852093208 178.701132279863 484.356636467931 199.988022198422
"1207" 241.2 554.497114602646 162.282586018068 517.848384950388 183.139858069007
"1208" 241.4 586.345832959429 150.791861922361 551.301902805455 163.43747611887
"1209" 241.6 622.483697481349 136.311340387583 582.398363600963 149.785449353625
"1210" 241.8 656.852309925352 127.763400438376 616.315152076776 138.32317527261
"1211" 242 689.555305685203 122.229312531063 651.114089607569 128.199424147236
"1212" 242.2 724.346986170939 126.528595322843 686.233505731817 123.350927017771
"1213" 242.4 758.889631225077 135.124351550859 720.530790639531 125.194092677812
"1214" 242.6 792.028353033527 149.960037119737 755.547199248263 132.310365326683
"1215" 242.8 805.019497332264 171.883684968862 780.10872786661 143.669234847803
"1216" 243 807.439569518281 205.588713088658 796.368451169604 161.121860984764
"1217" 243.2 799.864780196057 231.937063691002 804.014507577656 194.250082709521
"1218" 243.4 784.612279001223 260.660903450892 800.624155493314 223.815198875384
"1219" 243.6 759.178880273222 284.111060398331 786.672490326616 253.776818224762
"1220" 243.8 731.637326983457 302.624788023826 763.929903001585 279.323673535982
"1221" 244 698.82430915881 318.581426617117 737.14258382842 299.770552996506
"1222" 244.2 668.878060229677 329.484842828821 704.141728459682 317.136350712178
"1223" 244.4 636.094111868128 342.583503032045 673.957032037348 326.750902195444
"1224" 244.6 610.447361516011 355.295900879604 646.666844848128 339.634866204371
"1225" 244.8 576.274957058816 369.175075658198 619.345734976678 353.411611238232
"1226" 245 548.127495323168 384.786875449602 587.076544858041 366.185241378548
"1227" 245.2 517.614994273134 395.244954553278 553.55027776883 378.918749116271
"1228" 245.4 483.60964171129 403.102099031637 525.509602316877 393.440226155379
"1229" 245.6 447.645798362569 407.841526042842 489.147526807835 401.720841234462
"1230" 245.8 413.872233505768 411.504896158972 453.58759704235 408.425744528502
"1231" 246 377.230178181789 408.898784086933 417.937209935977 411.9589243687
"1232" 246.2 340.850489210879 399.103815403189 380.279987584496 409.121394324879
"1233" 246.4 336.187612248538 382.688361707447 359.032664134704 405.974850046963
"1234" 246.6 332.358464925884 356.549254327525 347.279846379798 396.035947807867
"1235" 246.8 336.281832563734 333.426541893349 339.147331541065 370.882102421322
"1236" 247 348.746813024868 303.636125541857 338.691047673355 343.726752408424
"1237" 247.2 367.176666613858 276.010016980583 346.579961875559 313.010189420272
"1238" 247.4 385.053935857489 252.267091800542 364.064047767347 283.80430602252
"1239" 247.6 409.99062594487 226.405946935002 382.989176750405 256.581762092344
"1240" 247.8 439.66848404425 208.821147326227 407.107621343911 232.254602278435
"1241" 248 473.591649811198 195.492223627661 434.844466722026 211.56087941248
"1242" 248.2 508.149060864417 188.801062830625 466.617217315557 195.048697695894
"1243" 248.4 540.888514595061 188.785202136598 499.22926309981 188.224342620142
"1244" 248.6 573.735219457618 195.793689831183 532.435025987992 188.299806773658
"1245" 248.8 605.115769205381 206.597192945942 565.620204587247 192.796285600881
"1246" 249 635.073224261644 220.158080569046 598.122704255749 202.530478160977
"1247" 249.2 662.057881481543 244.585436469323 631.406998084867 213.70375468737
"1248" 249.4 680.371930494166 272.115918234941 652.345054302624 237.577340423567
"1249" 249.6 695.752465822278 295.384071967982 676.090577545201 263.331001637545
"1250" 249.8 710.96693997211 329.348693458802 693.778684532821 291.016168264729
"1251" 250 722.675093671608 365.600478090788 710.779258136059 323.494540378104
"1252" 250.2 727.503540537583 398.910560741813 720.820067918172 358.575181122424
"1253" 250.4 726.320419209032 433.42611597901 729.749768049819 394.082794954287
"1254" 250.6 715.314377867274 469.59922558933 728.517572327096 429.173932347769
"1255" 250.8 699.440044260224 502.116981721942 718.571972572462 461.590002852317
"1256" 251 683.490670535625 528.042781841856 701.568172249368 493.810244657839
"1257" 251.2 662.781889250009 555.757508432852 688.209648748429 520.933094513051
"1258" 251.4 639.179241287126 581.54259372322 665.898589813192 551.27208306226
"1259" 251.6 610.612744198149 597.949302907458 645.057627160296 573.572286251201
"1260" 251.8 577.965672839659 607.645201410327 618.040163106502 593.322296954917
"1261" 252 545.852147453768 610.478889966698 584.091161948554 605.559477315639
"1262" 252.2 512.91860143656 606.801379369753 553.630332509372 610.646611352049
"1263" 252.4 478.860805813705 597.366728052007 521.63098607466 607.985025880062
"1264" 252.6 457.821492084875 576.794485595737 487.631981165653 600.964282716264
"1265" 252.8 446.130709807615 552.038275620738 463.918815128857 586.234032602513
"1266" 253 440.266851887342 518.977883005762 448.353931622808 559.581137108851
"1267" 253.2 441.611297247877 486.749391199856 438.371551844186 528.363263714215
"1268" 253.4 444.39651381626 456.414584418277 440.382268335198 496.878260302186
"1269" 253.6 451.166567401607 421.025986806032 444.159401930475 461.760960786276
"1270" 253.8 462.26388156554 385.332511707439 448.860612573762 427.607079732745
"1271" 254 475.76088649567 357.203429364751 459.257422423711 392.764500797386
"1272" 254.2 489.57942972924 324.74814168399 471.697688836062 363.114819223162
"1273" 254.4 508.158461370875 291.676381648518 487.048561598352 331.5420042207
"1274" 254.6 531.226305058795 265.269020729642 502.695320822268 298.611037579274
"1275" 254.8 557.410937182725 243.943739676165 529.242387166214 268.444868694852
"1276" 255 589.236110941514 224.870535710915 553.41723832593 247.091417499399
"1277" 255.2 622.346545687276 210.908822906798 583.000141474717 226.369471876311
"1278" 255.4 655.711868317632 201.580568308935 615.585524680521 213.274314708008
"1279" 255.6 687.765469337904 198.034459458027 648.329012461111 203.552514357668
"1280" 255.8 725.42583623686 200.285785371703 683.379822513389 198.227032010569
"1281" 256 756.686721622619 209.094487436093 714.234380413401 199.293140235715
"1282" 256.2 789.291619720835 221.602698464039 750.143810119538 206.836491613044
"1283" 256.4 816.050185253334 238.638039598195 782.595575815391 220.420113277681
"1284" 256.6 845.649948332352 261.714023373023 812.685530269487 237.298507354812
"1285" 256.8 870.775534269377 288.25175150469 841.966954515285 257.789041688306
"1286" 257 889.983927829103 314.130442808168 867.498040820531 283.775083141519
"1287" 257.2 901.103160167462 349.268441608551 887.752744515841 309.654767202637
"1288" 257.4 899.807292324586 383.463102595603 897.938209592096 342.080969610622
"1289" 257.6 891.678905156811 420.551619717973 899.2003562733 375.926995114265
"1290" 257.8 881.983224537468 454.017322227231 893.604071851149 409.814201384096
"1291" 258 872.138124136959 485.360897505759 881.366408764078 446.802565315487
"1292" 258.2 853.504738973933 513.442010085234 873.29657181738 477.41098071841
"1293" 258.4 828.910616634374 538.073310037539 857.961484634431 507.369780542302
"1294" 258.6 801.963633618731 559.600715548563 834.410244796178 533.550842703726
"1295" 258.8 772.933193166478 579.291895375189 810.105017598297 556.090801244586
"1296" 259 743.453263242778 591.191794883819 780.155196786191 573.936029533033
"1297" 259.2 717.661583913832 601.136687183999 753.394052667642 588.854070780923
"1298" 259.4 681.810977078339 610.528874950655 725.719458168195 599.734435151048
"1299" 259.6 649.776852630395 614.867975876663 689.447399222518 607.743799862525
"1300" 259.8 617.240279935519 612.810268168866 656.894975699102 614.815175246897
"1301" 260 585.795485003922 605.15815930902 622.169155248767 614.797078915419
"1302" 260.2 551.525168987671 592.106801762185 592.551171979831 607.840260058843
"1303" 260.4 522.779166899016 576.625551602413 558.151116185272 594.801513395934
"1304" 260.6 492.414965953119 557.91252176958 528.960310247197 580.723216643809
"1305" 260.8 466.017831261226 539.221655098564 498.400537745182 563.17840379231
"1306" 261 438.555734427765 517.617183438931 470.570055947402 542.388589596951
"1307" 261.2 415.593908225282 492.793037379253 442.791983533795 521.680634950633
"1308" 261.4 392.23609761522 463.847188560539 416.915687472942 498.452425340225
"1309" 261.6 371.911539599054 436.041085366484 394.574983275586 468.607277819774
"1310" 261.8 356.28266713422 403.176612538712 373.843650262646 439.98872467151
"1311" 262 347.549475586305 371.73171951636 357.486361616571 407.866497164468
"1312" 262.2 353.038513182907 347.389940315974 350.296518861848 385.858762667461
"1313" 262.4 370.850424910132 318.38587054329 352.421806382156 359.380079303232
"1314" 262.6 391.084614071563 292.30540279104 366.429768987943 327.640711835048
"1315" 262.8 412.820550459548 268.665147411125 384.685696608707 300.670013767031
"1316" 263 439.096921129171 246.364135048135 407.572849503426 270.434725767454
"1317" 263.2 469.443695928079 225.40966963855 436.021232399696 246.711807781644
"1318" 263.4 503.703505265532 207.766239407524 465.246678743317 226.490116595256
"1319" 263.6 539.061077493464 200.413167927952 499.203102205245 210.241659989672
"1320" 263.8 571.52416174828 195.429312008005 531.760428182266 200.632057219632
"1321" 264 606.317262736067 191.798625814667 564.933056513346 195.54092347112
"1322" 264.2 643.219216927546 189.552691082474 600.019542782393 189.137435665549
"1323" 264.4 676.203303466815 191.871441872015 634.943964591217 188.461890352847
"1324" 264.6 711.034059849427 197.581701810709 669.151179941627 190.378508520083
"1325" 264.8 743.097874915245 206.297903596052 704.930806801697 195.544898682396
"1326" 265 775.023887490358 225.372213973722 737.676432598053 203.346884040657
"1327" 265.2 801.602034524064 242.138505849808 768.388684725569 222.993678967171
"1328" 265.4 829.478971236273 262.942740550318 795.047511511177 238.599494376683
"1329" 265.6 852.996094507105 285.668380168415 824.498961801688 256.623643374219
"1330" 265.8 875.717690347465 310.23529480342 847.935820718132 281.409830746076
"1331" 266 893.322212527021 341.580181097257 870.676788898971 303.842594433662
"1332" 266.2 902.563668922236 373.833187685006 890.665615765932 333.731643581778
"1333" 266.4 906.668190598616 406.972779824434 901.021764705699 368.428498228301
"1334" 266.6 893.687281039166 437.311203119846 905.317609762629 398.775466607875
"1335" 266.8 872.999090283992 465.335335787644 895.476393461658 431.081712279072
"1336" 267 850.192984511726 493.816635639038 879.684005142441 457.939149335406
"1337" 267.2 823.737603564927 512.450079085716 857.535754905414 486.865495085379
"1338" 267.4 793.799056810158 529.087706016248 831.074273020222 507.44704657108
"1339" 267.6 763.159555328506 536.107792895349 802.29781518035 524.07227021705
"1340" 267.8 731.021359388327 541.693221050366 771.200209306067 536.256155724703
"1341" 268 695.664426400752 545.851315725775 739.065678803571 541.555063985545
"1342" 268.2 660.531211663171 546.897400051211 703.906924566809 544.787118955947
"1343" 268.4 628.490150598588 543.114355824497 668.093467569492 548.018095909318
"1344" 268.6 594.374102892475 535.959012315436 632.582961626206 545.732346924263
"1345" 268.8 560.131544517859 523.593110193381 597.313918846826 537.625725781697
"1346" 269 529.03715313947 502.540715377009 563.821907760514 524.979975649019
"1347" 269.2 503.418058952873 477.744525630116 533.551739942176 504.795251550072
"1348" 269.4 479.148213154077 448.48149634431 505.020626332772 480.492827070562
"1349" 269.6 457.819076719531 417.17981006997 479.373805804613 452.247934929329
"1350" 269.8 440.717496145748 386.46640852311 459.753057238251 423.922826122807
"1351" 270 425.853677488493 353.999511027179 446.084994597592 388.4788877129
"1352" 270.2 416.526825961137 321.393131799963 427.041103333689 357.624662770755
"1353" 270.4 412.096415309991 284.152123688924 414.05585988987 324.849354168347
"1354" 270.6 409.890505825577 248.662356698773 412.185724756846 291.272367281065
"1355" 270.8 414.01753167848 214.630865176463 408.760279565565 253.333587369097
"1356" 271 430.113730200705 180.745657355471 413.250549802601 218.276837301867
"1357" 271.2 450.808181084924 152.787955328006 427.177271548237 187.154609387997
"1358" 271.4 477.646595475376 129.651060524789 445.911945109842 156.869204488876
"1359" 271.6 508.499246585676 119.806610070993 471.151143044828 131.928163471181
"1360" 271.8 541.305964946403 124.813924859314 503.107892511835 121.266159717752
"1361" 272 573.987799308035 137.021554617849 533.787061099956 123.757923794175
"1362" 272.2 602.40783763736 153.770811726344 565.096247873874 134.816274836273
"1363" 272.4 628.097599593893 178.092156888936 597.386015275395 148.238196961562
"1364" 272.6 645.665426831239 205.877435933676 624.234234363635 173.476999868909
"1365" 272.8 657.848705526461 239.381554384982 642.782397108533 199.205696121747
"1366" 273 665.544797870221 269.46985005993 655.716134271618 232.185809063984
"1367" 273.2 671.198807226154 305.483864678506 664.418165983742 264.251270705433
"1368" 273.4 670.818543324197 341.7060772798 671.109963214222 299.119210789029
"1369" 273.6 665.078274898231 377.149205385179 672.351973555179 335.373266161497
"1370" 273.8 656.968975327336 411.336790302315 668.066482979764 373.867808189485
"1371" 274 643.254218531228 446.131507210571 658.530035051806 407.292460905551
"1372" 274.2 625.46427408574 479.668349005855 643.26336200473 441.634367195183
"1373" 274.4 609.841607179285 510.364286282389 626.479957669642 474.533615513151
"1374" 274.6 594.090014433427 542.526057935909 612.20460765375 504.033011240923
"1375" 274.8 575.27954054137 573.519949440627 597.381121219108 539.392535817394
"1376" 275 549.356894522887 595.791800055216 579.808005466478 568.435701255825
"1377" 275.2 516.330174802249 610.743540246784 554.839520363391 591.55776561184
"1378" 275.4 491.837799486987 620.590430876011 526.757310595072 604.716594099599
"1379" 275.6 486.392425250511 608.839818067232 520.855687362288 607.749651157237
"1380" 275.8 478.705055547986 601.813179183721 517.04763818907 608.497219888138
"1381" 276 463.18267143857 583.428042038079 496.375141508131 607.435096175066
"1382" 276.2 447.378290625019 561.727785957322 473.367350586886 590.179904872848
"1383" 276.4 430.102182586273 534.790350701045 454.227319301591 570.912841719498
"1384" 276.6 412.616981536445 506.763338876528 437.752871073827 546.113954620331
"1385" 276.8 396.321628270791 481.944642511964 418.68832151109 515.446707523356
"1386" 277 383.740538195238 455.243213308592 400.968592515856 489.701119012034
"1387" 277.2 369.534127997916 422.536275095615 384.493660925976 460.969089438668
"1388" 277.4 359.47489535456 388.446411163063 369.292144333374 430.075960993191
"1389" 277.6 354.559012407063 356.96529210568 361.36005795783 395.31425770415
"1390" 277.8 354.839249286232 322.423858952216 353.155300633489 363.301400000341
"1391" 278 362.193862763003 285.704992629656 353.814344143152 326.992435233522
"1392" 278.2 370.42846912284 252.355397860446 360.804199482067 291.024703100064
"1393" 278.4 378.444210414437 218.859670260438 366.461858780536 258.460099789829
"1394" 278.6 388.114071705862 186.157064229607 376.774523645982 226.045567854048
"1395" 278.8 397.68495339153 151.870186930003 384.572074058346 190.212743464917
"1396" 279 415.900752296718 123.166674937813 393.241977381578 158.236420581359
"1397" 279.2 437.762011905381 98.507178512435 410.998620075208 130.984469427739
"1398" 279.4 464.365138273274 82.3077491820265 431.478461884908 106.15366295412
"1399" 279.6 497.349381714749 74.1731384989802 459.627990602669 85.7719299907582
"1400" 279.8 528.758323638953 80.7925624229331 488.812596099002 76.6418584171797
"1401" 280 562.422079857074 95.851761964253 522.995352981711 79.8252797086718
"1402" 280.2 583.396992255339 115.467724488205 551.757720608603 91.652524958152
"1403" 280.4 605.863460923874 142.644304558666 577.85928266377 112.942156471352
"1404" 280.6 628.537931007362 171.231827664339 600.192058846889 138.324402313093
"1405" 280.8 646.222346035474 203.741906180241 625.7012486904 164.463817942717
"1406" 281 656.242326241756 233.792879767135 645.808808961526 196.560886649756
"1407" 281.2 665.353599994914 268.333579598773 652.951743839528 230.081491702784
"1408" 281.4 678.671174071537 303.676406067564 664.415653241712 263.476073485918
"1409" 281.6 687.109126349301 336.451467236427 677.93674557758 297.564836423093
"1410" 281.8 690.027793802114 372.712602185342 686.768840129071 331.650911103472
"1411" 282 688.931231977887 408.308039649742 692.585996273351 367.921644128604
"1412" 282.2 686.752274231111 444.097926501131 689.151522744053 402.019210172068
"1413" 282.4 680.616371254771 480.925709667608 687.830439840293 436.819287827374
"1414" 282.6 672.642153769185 515.08636462555 681.714746280666 472.831982180615
"1415" 282.8 659.767816235872 550.073758782871 674.505145130182 509.780998400546
"1416" 283 643.386429760657 582.538674837399 663.309724871942 542.001075862227
"1417" 283.2 628.27907773629 613.96485075032 646.412957022121 577.420132009141
"1418" 283.4 621.976701207972 641.690873317513 633.609504306269 605.960453553446
"1419" 283.6 621.714878046717 632.66257036699 626.752539884752 607.762127604087
"1420" 283.8 612.488221132878 641.872938787971 620.401587356295 608.314518248836
"1421" 284 591.40899581654 643.841918614801 622.156385977816 611.298470422849
"1422" 284.2 576.960512150356 638.177323641848 606.366008650209 622.570163095195
"1423" 284.4 568.938173350939 645.283164117831 597.931343241301 622.449746802849
"1424" 284.6 553.348304541345 641.530890460283 588.322405976064 627.920336253279
"1425" 284.8 538.676573113592 634.817410802052 578.441717258193 632.766079929345
"1426" 285 521.569866151643 630.130113795533 559.591215765878 633.614380273189
"1427" 285.2 500.905155299681 624.195884433715 542.681683292807 633.157974041999
"1428" 285.4 487.425936564805 616.606724171152 522.097995607951 628.979094192276
"1429" 285.6 471.615750371347 604.077285517354 507.127775232788 621.854503892531
"1430" 285.8 454.112919705622 585.210577259515 483.429060349918 611.009747214929
"1431" 286 435.099892137893 566.603211924198 461.595923873219 595.2777308647
"1432" 286.2 416.040784629086 546.409219021384 446.443535818515 576.898498693553
"1433" 286.4 395.336069808855 527.019815821264 423.550505221061 553.753830982937
"1434" 286.6 378.133964337866 502.971460704524 402.548782135392 533.071139231391
"1435" 286.8 367.963216569542 476.885220652567 385.70425193839 511.976603699691
"1436" 287 364.59739342108 447.110037780422 370.811103520559 484.427505102396
"1437" 287.2 365.317011159667 413.670605387235 366.673749469556 457.428653444704
"1438" 287.4 368.421369847817 382.267872194792 366.770943992136 425.75629200265
"1439" 287.6 376.348409923779 353.533987948465 367.35148101184 392.862626658545
"1440" 287.8 387.064509103762 323.712586759726 374.462561551629 359.482936236087
"1441" 288 399.387428561136 290.869213206558 383.446183531481 329.227333939046
"1442" 288.2 415.74986527808 260.665885413821 396.360089407475 297.975879354971
"1443" 288.4 431.62940494434 233.355003458302 412.828686117142 266.915413635338
"1444" 288.6 447.58696855731 200.056968529304 430.40871668248 236.347648654343
"1445" 288.8 462.502148356912 170.730581225766 445.299881446243 205.908823844712
"1446" 289 485.064625049779 143.02364327782 460.833747938654 176.022034725492
"1447" 289.2 508.199765875326 119.84091720367 481.77173010366 147.728141578865
"1448" 289.4 533.381367993637 96.1220513209082 502.882487106181 122.249456826403
"1449" 289.6 561.80257487309 74.7523595980725 529.063740056806 100.215400202633
"1450" 289.8 593.519755162055 59.956425647693 555.808479593075 79.2088363233971
"1451" 290 625.339513458482 56.9479666922931 585.325041945445 61.4359357179671
"1452" 290.2 653.579716657589 63.4765201585238 614.438804817063 58.2199415332447
"1453" 290.4 677.764523114681 82.6667024937926 642.107881324324 63.5778176514381
"1454" 290.6 702.974697851648 103.684558519419 671.18079759893 77.713730449954
"1455" 290.8 726.234336855204 126.294277076021 698.794995411188 97.1372325768605
"1456" 291 746.305746548793 155.296804194915 721.403839021705 121.88795875004
"1457" 291.2 755.946059528606 183.561038474786 741.701816477876 148.123157494765
"1458" 291.4 762.67789939595 215.28236245715 754.349099368032 176.169867842868
"1459" 291.6 765.138655841176 248.784084595667 761.289040385085 207.939657907243
"1460" 291.8 760.880129353023 281.593272298687 766.158798522009 241.891075534602
"1461" 292 752.608974348772 311.459608862918 764.887321299452 275.78709787179
"1462" 292.2 739.476714965148 344.616710594702 754.985755017652 305.093986530815
"1463" 292.4 723.582193526609 371.065471530397 743.051148732597 337.064691059646
"1464" 292.6 700.620579478875 400.372167303604 727.985313805856 364.416647662323
"1465" 292.8 679.651043864081 419.646371763237 709.013228412098 391.379906393437
"1466" 293 651.643060621121 436.133386676916 686.405055728677 414.99779880049
"1467" 293.2 619.259685442221 449.668294667028 656.643730171293 433.438693084852
"1468" 293.4 587.426016031283 459.847435255148 624.71337926768 448.836166807067
"1469" 293.6 553.180795597946 466.941551330483 594.310139027531 459.375200323276
"1470" 293.8 522.014034583705 470.834698098635 560.401229370367 464.867792227825
"1471" 294 488.91055819233 476.489799713974 529.822532885962 468.96652296294
"1472" 294.2 456.746740328565 477.453125893298 496.142302921861 475.250806572847
"1473" 294.4 426.302821943206 472.339199991329 464.363773508697 479.708402965433
"1474" 294.6 392.859430588467 463.308740358869 432.452940532399 474.781357436288
"1475" 294.8 366.358043368061 452.9044099386 403.038810232299 466.275702464555
"1476" 295 360.299114435045 442.581980046837 388.988619805856 461.811512251308
"1477" 295.2 360.200645697058 423.052471959336 380.072800064735 456.087593918767
"1478" 295.4 358.313659125114 396.511316341968 365.632074675387 436.983091234249
"1479" 295.6 352.373177968765 370.714638713713 360.116329155836 408.102459865957
"1480" 295.8 350.239426901118 338.344254182269 356.398349010422 379.943956583747
"1481" 296 354.067905477469 307.346356823475 352.009559919565 349.04387665789
"1482" 296.2 358.926913607425 276.753077304303 352.898974269476 314.767412198788
"1483" 296.4 363.551926767935 243.613520727727 358.105263459629 282.470691261677
"1484" 296.6 367.199527488814 211.760784705003 363.033841119689 251.836071359203
"1485" 296.8 362.834072538162 181.405969320374 364.171321896826 221.697652507563
"1486" 297 373.894072663401 178.674717697627 362.400754033544 212.224517176077
"1487" 297.2 394.978213615164 167.386347073631 366.645749449059 196.682230690394
"1488" 297.4 415.886956537723 155.862731734545 384.481657051682 177.936731710374
"1489" 297.6 440.905304771026 146.574750048215 406.211571696453 163.161486941265
"1490" 297.8 469.633415554134 135.877846798113 431.676202213507 150.783359801848
"1491" 298 495.822136054011 127.316413608997 458.207120010898 139.113185329803
"1492" 298.2 522.427891318675 116.116246655325 484.844770403006 131.31442470283
"1493" 298.4 549.404485844351 103.66720989973 515.056895186931 121.879595601369
"1494" 298.6 580.264864025371 89.9369572596139 542.063593146975 107.154652307636
"1495" 298.8 609.01390856661 75.4556783793869 571.999089479128 91.9995033647322
"1496" 299 640.379942002906 63.6189252590841 600.97670717925 79.9724307203402
"1497" 299.2 672.123376833236 61.2846609985419 629.957436058638 68.4959382375417
"1498" 299.4 696.267460964749 67.0141858296072 660.072050482275 61.5996357065351
"1499" 299.6 721.917454893725 89.1445092411999 687.120420932918 66.4995197537261
"1500" 299.8 740.289043482556 114.856989072949 712.082187645085 81.8280797003133
"1501" 300 756.416948679679 140.827097162628 735.544562691604 107.091683557099
"1502" 300.2 765.95217650083 174.287173726193 751.555244640933 134.109926882919
"1503" 300.4 767.877369327726 208.482561043382 764.677776539479 166.126123669401
"1504" 300.6 765.129775156745 238.503153174906 770.642264168699 198.184366387878
"1505" 300.8 761.052277988505 271.245138068481 767.358040186317 232.405363330252
"1506" 301 753.326473187425 305.368841760786 760.951298249465 264.239521027884
"1507" 301.2 739.261959171165 337.332085089939 755.511718345341 299.921226903356
"1508" 301.4 721.145079440375 365.931946354148 743.794064777935 332.869892202377
"1509" 301.6 700.26729400344 396.500225225253 724.276274827158 360.351925376762
"1510" 301.8 674.912335782185 422.278245921828 703.317092736504 390.365711251948
"1511" 302 643.828459136242 439.201801071881 681.375381124254 419.020880506459
"1512" 302.2 608.608496460173 446.783430253898 648.848791760759 438.897342828315
"1513" 302.4 573.193267196052 448.696766207652 615.893927442881 447.402414384277
"1514" 302.6 535.656559764521 448.067497480478 576.925715514455 449.894422238632
"1515" 302.8 497.96263044865 444.829823337472 539.128196354439 447.049137576531
"1516" 303 459.641524565009 438.843148821662 499.090263421382 444.324021627553
"1517" 303.2 425.923135005651 427.832150440033 464.380554886294 439.292037377631
"1518" 303.4 390.811402800673 410.591624774751 427.847998869971 427.902477337238
"1519" 303.6 360.241660537012 393.200151439756 396.14662622072 414.283273096416
"1520" 303.8 342.7098729871 373.509431546682 368.269022487407 399.219020555955
"1521" 304 347.422947329037 355.795143472693 358.800268330528 390.53306266967
"1522" 304.2 358.127282809411 329.371274186918 351.46783322731 369.719293182673
"1523" 304.4 371.020119769445 307.602708247724 356.032688907382 342.635049450341
"1524" 304.6 391.650927025705 280.951491801247 368.322715018979 315.004483233128
"1525" 304.8 415.701565707425 257.444662726865 388.597913651262 287.155353400472
"1526" 305 443.518771086619 239.388551113361 408.026527042819 262.368092186389
"1527" 305.2 468.798824704294 220.250399287417 436.076363778426 243.161095626299
"1528" 305.4 498.389304551242 203.921905168309 462.373942222183 225.021237666173
"1529" 305.6 528.125673867195 193.834480704609 491.938731593618 206.105752013179
"1530" 305.8 561.241354744412 182.631279783186 521.989995960247 195.301070117327
"1531" 306 597.126894073098 174.048256600954 553.580122600091 183.673213038083
"1532" 306.2 629.173279914421 170.460962274521 589.522212064379 174.708989604343
"1533" 306.4 664.014966836467 173.268614808965 621.557633864583 169.965358956654
"1534" 306.6 696.081345061459 181.080130617799 654.956776344946 171.644904336597
"1535" 306.8 726.992669784302 194.242235696293 688.671108928373 180.113876387358
"1536" 307 752.39054940914 215.901806570887 720.535064847017 191.139914595136
"1537" 307.2 774.773539776814 243.897447015596 746.895012343779 210.457412547704
"1538" 307.4 789.907575555318 272.245149316136 768.314870802271 238.313975484393
"1539" 307.6 798.005243411141 304.344274272239 787.133440751171 267.895768470753
"1540" 307.8 796.2326687597 339.806456700245 796.024966426221 298.678837916236
"1541" 308 787.076851608252 375.517020452722 796.41430482003 334.916210663651
"1542" 308.2 772.359245090575 407.960266840654 789.75136111162 371.330754232889
"1543" 308.4 748.065266534498 426.756930844166 774.832692223584 398.353979978221
"1544" 308.6 717.400069404893 437.034614292602 756.860998888167 420.411238306757
"1545" 308.8 686.791809254147 442.140448800933 724.838012573564 434.346805390627
"1546" 309 653.799952202981 440.460589469614 693.652898542603 439.905485717275
"1547" 309.2 621.147285948889 432.992261330126 661.45869317288 442.36682511436
"1548" 309.4 590.895146660567 423.294450534219 629.763956111255 435.940214838703
"1549" 309.6 562.136825990771 406.766218005419 598.260667071338 425.269755774099
"1550" 309.8 539.376866302138 383.066466338169 567.13796812671 411.685273727133
"1551" 310 520.569700431476 355.769805570292 543.101855856329 387.213545278627
"1552" 310.2 505.149866625266 325.159071188242 523.814961467447 360.719437243276
"1553" 310.4 486.166742545531 294.684204029582 507.21714810501 331.332211455523
"1554" 310.6 470.824818678477 260.906609354529 483.661703286394 298.554572505431
"1555" 310.8 460.803536956785 231.918928923996 471.520195774083 268.721436831689
"1556" 311 454.951400188059 197.76991611226 464.184939042806 236.86555642258
"1557" 311.2 459.977487022731 164.019011253338 455.710782423666 204.655635451941
"1558" 311.4 477.029778258166 134.171540232621 456.531402523627 168.89615677135
"1559" 311.6 496.661745244754 111.926553651248 470.373728015785 140.377642867655
"1560" 311.8 526.608603507161 93.1040369499883 491.535215964778 116.366921749861
"1561" 312 556.445053576473 83.9046806720283 514.692176232089 99.6361618092261
"1562" 312.2 586.336149678192 75.5335387895598 547.548674555039 83.718506021857
"1563" 312.4 618.504125313345 74.4564387858384 577.531258897231 79.560880500028
"1564" 312.6 651.615646280723 74.6139840371625 611.739464200138 74.3986831830309
"1565" 312.8 682.56063523839 79.6332462768865 642.702678728419 72.5179347266846
"1566" 313 712.865366169097 92.9810608117503 673.604567212003 77.6129666313669
"1567" 313.2 738.242711997591 110.739431557084 704.438177595447 89.0661002257545
"1568" 313.4 763.34817057958 134.830333694386 734.676393798478 106.180274063313
"1569" 313.6 784.000108563538 160.18722984237 758.740131117446 128.374532015416
"1570" 313.8 799.700523751455 190.949645231705 780.318679552702 152.526215172508
"1571" 314 808.003200367922 221.098337194183 796.716926764746 183.937984275434
"1572" 314.2 809.890568378082 256.7438416074 807.915592886576 215.798779871373
"1573" 314.4 806.040612919566 289.317446707549 811.591261382403 248.370236527653
"1574" 314.6 798.102231214261 323.998629803058 807.666907102497 281.835481142348
"1575" 314.8 786.637817236549 358.251989159961 799.647455370028 313.328414052882
"1576" 315 772.127835476901 389.161525126479 788.353540631062 347.642657392567
"1577" 315.2 753.816332204679 413.91085059332 775.865726568497 380.24268285203
"1578" 315.4 726.353002942122 431.651344304066 759.945443169546 408.601502318336
"1579" 315.6 692.943648670997 441.707836843349 731.855898162943 428.589023483194
"1580" 315.8 658.978681905263 440.649352063343 700.428236044319 437.491771407988
"1581" 316 627.873295097222 436.202813643592 669.102333179265 439.373755499259
"1582" 316.2 596.560714508915 426.437297963774 636.852540247452 437.178682481002
"1583" 316.4 564.166313478968 413.16423539255 600.043977014484 428.530666347945
"1584" 316.6 536.390709656137 393.687126557561 569.945551249249 418.097158433301
"1585" 316.8 515.213691311665 370.12602809894 540.290754358452 398.972037684705
"1586" 317 495.667285860973 340.790769638783 518.954860815802 373.573524944372
"1587" 317.2 480.685902579322 308.454501783659 499.466666615282 347.325617194892
"1588" 317.4 469.794180455098 276.193088330354 480.380606632167 314.628276465578
"1589" 317.6 465.142050411896 242.5904727316 470.562131845606 280.193061547206
"1590" 317.8 466.733851773996 205.436102237323 465.534381897492 245.773756854411
"1591" 318 477.587436694204 173.719651338328 465.471196323131 212.463831931031
"1592" 318.2 494.566080381781 147.223306295844 474.915460819103 181.755449375742
"1593" 318.4 511.982484297222 119.911002205621 490.22117618076 151.67203538661
"1594" 318.6 529.995338973095 91.1812098253307 507.562013499528 126.662552786496
"1595" 318.8 551.542622790617 68.8784685725396 524.006136318192 98.2791053076943
"1596" 319 578.677860359578 54.6791215602614 545.436476837803 75.2770709223438
"1597" 319.2 606.662839535032 48.7439760470658 570.170287247675 58.4836600943637
"1598" 319.4 631.951849795829 59.0500081177655 595.944907155703 49.5195088347671
"1599" 319.6 652.790682293881 75.8491689756994 617.837500615839 55.4032442732459
"1600" 319.8 673.294042966445 99.2027533691816 642.944578104798 69.3974182039541
"1601" 320 685.364446856366 123.046346724835 665.668001601178 90.0484697822574
"1602" 320.2 696.939365912796 155.694725011102 679.896336350418 115.318124424339
"1603" 320.4 700.608545057991 185.537722032982 693.685309340959 144.345197085579
"1604" 320.6 698.865171034948 215.748349904507 697.871583729777 177.144379032493
"1605" 320.8 691.415082313666 252.46013384121 700.813468553841 209.040996801123
"1606" 321 680.079431794369 281.099099494412 694.522591694908 243.697064097768
"1607" 321.2 664.720475054273 310.436973090732 683.35593646174 272.170700353423
"1608" 321.4 651.674117393094 343.212872422913 666.335385998531 304.051264927785
"1609" 321.6 644.948528729154 374.536921085272 656.210991519063 333.494208821982
"1610" 321.8 639.242975472329 406.106154145229 646.427950029114 365.726199859506
"1611" 322 635.875423565027 439.526289726591 640.40195266995 399.359500379638
"1612" 322.2 635.804647525235 474.879958468766 636.509363749606 435.494742236919
"1613" 322.4 634.553454651649 508.555215380674 637.068857991488 470.349202735398
"1614" 322.6 630.126803369228 544.1557285133 636.637434296489 500.974103971954
"1615" 322.8 623.242415097533 572.507987382953 632.969733042449 536.340035025007
"1616" 323 604.661728565697 595.656046870572 624.895029555367 562.48842940812
"1617" 323.2 578.035671462874 612.645319689836 609.760206023205 587.368477569764
"1618" 323.4 548.73077568903 629.178588091296 584.753160902677 606.642462142241
"1619" 323.6 531.609194709934 632.145690234841 566.769858361522 620.110502697174
"1620" 323.8 532.597476840917 621.184094744564 568.029323042595 619.156389363812
"1621" 324 520.45552970208 614.195757777198 557.510765035129 616.380295957157
"1622" 324.2 509.233121455758 603.97219229324 546.569939342807 616.605145346084
"1623" 324.4 496.984752644027 589.716483269431 526.122082284506 611.561555294179
"1624" 324.6 483.268991255314 571.128416596154 510.421942950225 599.762204829135
"1625" 324.8 469.850440989444 548.401420582569 492.140579855823 581.319077158099
"1626" 325 453.545336071396 525.295038611265 476.340367307998 560.791663486129
"1627" 325.2 441.176317140707 498.355049560871 460.260149883753 536.032539398253
"1628" 325.4 429.130970570092 474.133118993592 444.834649055986 509.706300682589
"1629" 325.6 416.74319660449 443.494192066666 431.620465449125 483.000577093396
"1630" 325.8 407.903060627718 415.509385724833 420.78223517594 452.527356942359
"1631" 326 399.419906873396 383.093318366597 410.648314419745 423.650201655072
"1632" 326.2 396.34104705679 352.793318370265 400.510627953847 393.240287013363
"1633" 326.4 396.187645103831 320.41190087791 394.853551818137 359.413933589546
"1634" 326.6 394.328425831483 287.304268747764 397.920746686478 328.005924123106
"1635" 326.8 394.105386304918 253.724256670797 395.84845126415 293.912984769798
"1636" 327 399.906394829736 222.678365682545 393.106862950357 262.11126047059
"1637" 327.2 413.156906170058 195.311644400831 397.788019397039 229.931877267788
"1638" 327.4 430.574617975107 166.151257723976 411.582568708141 201.774015184507
"1639" 327.6 450.745660918054 136.607470589409 425.4830265183 173.388833423801
"1640" 327.8 475.948451236419 116.31576017382 444.767045075572 140.423714274976
"1641" 328 506.591876973516 103.347531168839 469.684322230297 120.963886817985
"1642" 328.2 540.680401027532 92.7058537301888 500.750527010585 106.002994393764
"1643" 328.4 573.181644866829 87.0289709049307 532.569947374839 94.6626993437428
"1644" 328.6 606.672869532819 85.0084419259625 566.608488791483 87.9742297498546
"1645" 328.8 642.390098484192 86.3188978469217 600.866834172644 83.479318466294
"1646" 329 676.736216042013 91.5417897741777 634.809960681854 86.7523599585782
"1647" 329.2 706.913104231777 100.091031854733 669.17903074224 90.7040667187688
"1648" 329.4 739.899193431739 117.166744713751 699.908911814113 96.7193408186226
"1649" 329.6 765.986292388458 137.428966910172 732.136833954207 111.671403922323
"1650" 329.8 790.310297001229 161.976986054818 762.604385425845 134.287206544085
"1651" 330 806.006394152261 190.48535793448 784.032703222087 155.619836850438
"1652" 330.2 811.538832525907 224.109635967695 802.137184385032 184.081904458288
"1653" 330.4 811.833159060866 257.184951379401 809.675096673018 216.627927778727
"1654" 330.6 807.174468795825 291.553911182361 812.957846815649 250.603118820605
"1655" 330.8 798.22644259601 325.240249217765 809.14758375818 283.340017669388
"1656" 331 780.333765415478 355.629862855488 800.827471792312 317.10447255808
"1657" 331.2 757.544224192429 379.060963709789 786.427325455249 349.139281402425
"1658" 331.4 733.073149811092 403.628948347568 762.031814669666 372.133962674536
"1659" 331.6 706.334794037363 422.703433487479 738.435290668174 398.719362253432
"1660" 331.8 672.343466413483 439.836292735567 710.422700586753 420.470352029978
"1661" 332 638.262391633667 451.048095657129 678.705518497895 435.478512900001
"1662" 332.2 603.800639726874 456.788680847733 645.678334711295 451.321721334713
"1663" 332.4 570.295031272028 458.138027850146 609.412122845297 453.18050146061
"1664" 332.6 534.893105643625 456.897723383026 578.634339374479 458.263702739392
"1665" 332.8 501.945769193644 452.659160197899 543.358423032587 459.398150958702
"1666" 333 467.790097638746 445.492704789706 506.864738152482 453.778881315955
"1667" 333.2 432.855880078991 435.838330472511 476.174440531805 446.695291223659
"1668" 333.4 401.239811166502 420.959279774729 439.820061843725 439.667809778571
"1669" 333.6 373.034619657621 405.179772418275 408.877277979055 425.976104649786
"1670" 333.8 342.678855036274 385.402931170281 376.807438141125 409.184225846336
"1671" 334 345.844216474121 372.63013910886 363.508939165511 399.776088093997
"1672" 334.2 353.299674840107 348.102814605313 355.383972947437 386.93669439929
"1673" 334.4 366.909490225952 322.726133275321 352.862072187807 359.595496007922
"1674" 334.6 382.818961145665 299.049600552904 364.177555413261 333.953332333546
"1675" 334.8 398.265711549048 277.505115219729 377.107207163341 309.966088062612
"1676" 335 428.877391265493 253.365407944134 396.58605210619 280.32467984797
"1677" 335.2 455.555880493614 237.539393264969 422.414930720679 259.820296580163
"1678" 335.4 487.440911540121 226.499520059481 448.960463891426 243.092523860304
"1679" 335.6 514.430333303163 218.539499585151 474.633164013109 231.356753146155
"1680" 335.8 546.268256190045 213.264077851989 506.617062425263 221.682060019777
"1681" 336 584.659140191169 210.808778824875 542.368782127238 215.051712650208
"1682" 336.2 609.221786053918 209.839070736053 570.895696667062 211.198224907397
"1683" 336.4 636.725658321334 214.721325015041 592.540766910266 209.824577438457
"1684" 336.6 667.212695606722 215.953350116966 624.42724098009 212.568656285612
"1685" 336.8 700.536626699139 212.307019783527 657.670536268531 215.215723628319
"1686" 337 737.166125991807 212.33481943593 698.802939067749 215.13781088002
"1687" 337.2 765.162221010355 214.595683341962 723.145728951632 214.47497899322
"1688" 337.4 798.249214540584 219.376421889614 755.323434498603 213.273367795706
"1689" 337.6 827.282502772978 229.132075297884 790.2770024787 217.899934575526
"1690" 337.8 857.57718416119 240.783967688943 819.414995412882 226.341539408492
"1691" 338 884.134482974092 258.932746237301 848.210070226608 237.051717411798
"1692" 338.2 897.435658369665 283.825800631271 875.760598225063 253.671564206539
"1693" 338.4 906.638426277842 316.789696413096 893.234902020892 276.901957026012
"1694" 338.6 906.4972345478 347.15323268197 903.662755895536 307.605868185944
"1695" 338.8 902.574395294844 376.223396552194 905.902875403051 335.924858158824
"1696" 339 904.406539634908 409.410864855131 903.576679346892 367.257775625566
"1697" 339.2 899.666117831335 438.003569837207 904.340445452905 398.61081580714
"1698" 339.4 885.024002149314 466.88798648561 901.493887361057 426.984490844457
"1699" 339.6 868.090057223986 494.473232201662 888.042938060385 458.301537519451
"1700" 339.8 850.885041588819 520.15106634904 872.735761353792 485.984890348244
"1701" 340 828.241326529858 544.970150872253 855.335175883501 511.511032504652
"1702" 340.2 801.974472308639 567.965766837857 835.507618868665 537.073476338445
"1703" 340.4 776.297507399177 587.368025917905 809.398303794319 560.786088679174
"1704" 340.6 748.95261292542 604.839386539874 783.431285229002 582.906688196212
"1705" 340.8 719.754069551647 620.05362696866 755.364588577469 601.065634368718
"1706" 341 688.461734112819 633.755102621804 728.57286680658 616.927181899376
"1707" 341.2 657.310496941037 644.005701740629 698.796046482316 632.668332109738
"1708" 341.4 624.890242562604 650.563291433073 664.48570362575 641.934464171786
"1709" 341.6 590.376657995929 651.742342942938 632.678205333052 649.528226812939
"1710" 341.8 558.3962109513 648.187269884567 599.850701914626 651.53632579185
"1711" 342 536.646749789521 638.371054992343 571.659641321029 651.837208698985
"1712" 342.2 519.32860931102 619.978842738929 552.435386136754 644.627457023276
"1713" 342.4 505.229611339863 592.886093784235 527.771534517018 629.079606241708
"1714" 342.6 497.260205039614 569.575766652189 511.961951606079 604.437013372125
"1715" 342.8 493.010656720172 537.876935941292 501.76957822272 580.233031084821
"1716" 343 495.487355452041 508.389346260433 494.938582364735 549.109104252948
"1717" 343.2 499.481608059151 480.328834515719 495.122849235867 520.002655553758
"1718" 343.4 506.781178451929 448.469698744423 497.408315160261 490.399609608224
"1719" 343.6 512.196322121753 420.329525833766 503.935538638179 459.502050923323
"1720" 343.8 521.375881280839 389.290556697066 510.876506297279 428.297937093235
"1721" 344 536.442306865907 357.70532081457 520.803416215912 395.610088118068
"1722" 344.2 554.054508219196 330.080716832771 531.092179086654 362.264106083084
"1723" 344.4 562.126540028157 300.928637425878 549.28039835418 335.767591930518
"1724" 344.6 561.710574470091 267.395768495499 561.017657481018 307.44337831668
"1725" 344.8 560.078432535296 228.343184833256 560.970618010666 270.245517967128
"1726" 345 563.349944394895 195.37070432219 560.715441951899 236.336251238304
"1727" 345.2 566.414995211421 159.063168401369 562.087556205426 202.583352796692
"1728" 345.4 570.584470138642 126.042584569653 565.241336146834 166.908920612598
"1729" 345.6 574.192577789549 91.0558863961046 570.212124288442 132.117525043871
"1730" 345.8 584.411499674725 57.1841638815224 572.754679986366 96.7810629631195
"1731" 346 601.305197680625 43.1453860165434 578.915591106256 68.7456136396964
"1732" 346.2 612.925188300194 49.449078651733 583.064603133945 60.1336514966635
"1733" 346.4 631.931508140112 65.019165395958 594.045995289752 55.7231591491656
"1734" 346.6 648.983843035552 80.9719883456008 617.882390253075 59.9928448533136
"1735" 346.8 669.190137173824 100.042978846754 637.656914494023 73.3626378869504
"1736" 347 687.276538552802 121.282788321747 662.841417705894 92.0280161547294
"1737" 347.2 703.644311337458 148.523519679999 681.204875534754 114.676021400964
"1738" 347.4 716.811346384161 177.304985065467 699.212788593191 137.623572821931
"1739" 347.6 723.996927239107 204.583303426679 713.188943239405 168.126213077678
"1740" 347.8 730.60644084991 235.891464040351 720.615901263412 194.631908813202
"1741" 348 735.031762408944 267.359718483383 729.039756428464 226.99889901228
"1742" 348.2 738.425478384283 298.55699747209 733.602483886493 259.985126744658
"1743" 348.4 743.068043728558 333.555306010008 737.211283242067 292.188419067605
"1744" 348.6 745.080071075459 365.782203884537 742.566866973757 325.501190570462
"1745" 348.8 744.157730963879 401.494149359594 743.922904071568 360.065606085253
"1746" 349 741.193328107036 434.629337768556 743.948598813279 392.812967892891
"1747" 349.2 732.22360215405 466.565531958789 741.386128972163 427.412021198274
"1748" 349.4 712.124472664144 494.071999980797 735.889056346799 460.2425966352
"1749" 349.6 689.775534643264 518.000956534267 718.423650364345 487.245700497646
"1750" 349.8 665.75400690628 538.84949255384 696.776918640529 510.968411496295
"1751" 350 639.055242014931 563.304067045334 672.023864860022 533.301767417942
"1752" 350.2 613.646575814 581.99385744033 644.958945003454 557.598222936063
"1753" 350.4 581.613591473829 596.567349973301 618.457061854438 575.776035339114
"1754" 350.6 549.473491277157 604.98179175867 588.906196295603 592.623900747011
"1755" 350.8 515.92026209775 609.262922397398 560.476464734451 602.130266429886
"1756" 351 494.690772340851 620.891688175518 529.560023212469 608.575228783276
"1757" 351.2 496.285013243918 624.072327191574 522.177195556691 608.76340792394
"1758" 351.4 493.96467882873 617.05116513407 524.486820489263 606.540569810354
"1759" 351.6 481.977028737089 604.851461107081 517.444732860565 606.778454218662
"1760" 351.8 471.373031344892 583.610838667265 502.095556362601 606.351181348238
"1761" 352 462.217564097974 564.843738189733 483.068469220455 595.131355971209
"1762" 352.2 449.415549795575 543.541244473101 469.777384961146 575.886643698786
"1763" 352.4 435.806072522548 516.869302994727 457.896566406648 555.099426526856
"1764" 352.6 426.8456229644 493.571635151165 443.891036005931 529.784988550208
"1765" 352.8 418.961792049442 469.385910579304 437.050829879493 503.966715558318
"1766" 353 410.725236174224 440.305975703757 421.894365060466 478.72701180412
"1767" 353.2 405.015635506274 409.406207459583 411.155939983812 448.909482458785
"1768" 353.4 403.029255668563 376.5862935534 405.831962625731 417.667654127571
"1769" 353.6 402.308251283057 343.944771167683 401.761754016475 383.423334545102
"1770" 353.8 409.825373959205 314.149505703788 402.607649812188 353.568274097989
"1771" 354 419.875168233299 280.900471656406 407.136543852414 318.155023443993
"1772" 354.2 430.114637597732 247.924016915255 417.661555379938 287.619243483761
"1773" 354.4 444.763367007284 217.75928453191 428.186355874529 254.303131433033
"1774" 354.6 465.321282965017 189.539954972838 440.927916942826 222.082603907725
"1775" 354.8 488.132014688522 162.806110769487 459.751994289993 192.648392753582
"1776" 355 513.882715460854 139.113778306283 483.022645935751 168.957872114142
"1777" 355.2 541.179964808296 121.455652612347 506.629642933726 144.393890055897
"1778" 355.4 571.206131727915 105.061324102406 536.620162718994 126.507164372058
"1779" 355.6 598.544629606729 89.3401720314362 562.357019685749 108.418686113152
"1780" 355.8 629.698873940477 70.4292539923432 592.102446878283 91.4765601381417
"1781" 356 661.021107641618 61.7542557198361 622.81498293502 76.0744258413247
"1782" 356.2 687.55628419196 68.2428293571137 649.412979107044 63.8154486048418
"1783" 356.4 712.799561360016 88.6231623910118 680.217659428773 67.1275536055397
"1784" 356.6 730.981026530323 114.339900430369 705.587439748296 84.2960755947742
"1785" 356.8 749.867997399993 144.750566854811 727.747934751422 108.984629174091
"1786" 357 763.72318380978 174.384460645252 746.153232714847 136.489976948375
"1787" 357.2 769.709834515443 205.29356937811 761.332107854976 167.378858444147
"1788" 357.4 773.437947306142 242.355535598721 768.424977838368 199.323309004273
"1789" 357.6 772.244817802891 273.524979514517 772.847509765731 234.644615227988
"1790" 357.8 768.441465233393 310.787022927479 772.284254918036 266.114537736756
"1791" 358 758.916186051691 341.707491539269 769.107651655647 298.212915620135
"1792" 358.2 745.569753682781 367.438424677068 763.580263199308 331.830547492732
"1793" 358.4 725.06669435073 393.256677224329 747.039700645849 360.10033897023
"1794" 358.6 700.09528827797 416.399050032268 732.300759371681 383.797159819246
"1795" 358.8 673.923234050422 430.5238688171 708.40620665064 409.445520667533
"1796" 359 641.947617452092 444.307314132222 681.168270794676 424.973318999681
"1797" 359.2 609.860801455132 451.115006810506 648.614709073284 440.925898854857
"1798" 359.4 573.501769992305 453.176597296646 616.64103391036 451.171336408067
"1799" 359.6 539.396720451911 453.257406383052 581.621202429705 453.238909369722
"1800" 359.8 503.891818336273 447.448353035881 543.995037263103 454.435944603869
"1801" 360 469.294080572346 435.708086261803 507.792485122863 446.539307060948
"1802" 360.2 436.062021622888 420.373867472265 474.928628110845 436.458692982674
"1803" 360.4 407.935438272509 402.867853319849 442.559735082283 422.869411186064
"1804" 360.6 378.721575123073 383.749713110273 413.924244201713 408.258136383674
"1805" 360.8 347.875573445043 367.97832353385 385.041290104645 387.547462123167
"1806" 361 340.900185295442 369.586768498716 374.369740622593 376.798708636459
"1807" 361.2 343.609639615263 367.397115766772 375.39119817564 376.485602071437
"1808" 361.4 335.776582676363 350.527989181968 365.327801164545 373.899665780398
"1809" 361.6 337.09438122184 328.539011822739 348.622653624974 361.581638369283
"1810" 361.8 345.02654870455 302.397179182547 343.29763708925 339.917530891174
"1811" 362 358.726239880777 271.072604616878 345.290666346249 313.115880499917
"1812" 362.2 375.481785093137 248.061101161506 355.303949804606 283.582723072291
"1813" 362.4 393.97545918191 223.193292964755 371.16127417847 254.058300818572
"1814" 362.6 418.081807041375 199.914476649185 390.009331645472 230.393200173849
"1815" 362.8 444.502792436185 178.797314054521 413.328829181922 209.448769909373
"1816" 363 468.602730045881 161.774342583409 435.610558580957 187.379686722037
"1817" 363.2 495.879277845932 150.940707202648 460.519077323049 166.445338672703
"1818" 363.4 527.473101766246 140.611801903227 489.482525483689 153.348843218206
"1819" 363.6 557.608282679547 129.302782522482 519.165982489342 141.955829440875
"1820" 363.8 591.448758805965 122.453868133302 552.935516252498 130.673673620758
"1821" 364 628.616456000469 120.462229597058 584.947929652609 123.789036274922
"1822" 364.2 661.920632603203 122.680807619943 619.662032299419 119.157229521488
"1823" 364.4 695.582898705232 127.248967484318 652.445932450578 121.91527834898
"1824" 364.6 727.085529806652 139.259641440887 688.875842772231 126.263779432534
"1825" 364.8 761.032635060372 153.433357957078 723.894848208429 136.354490044101
"1826" 365 792.567185216211 168.014813970498 754.143403829506 150.970308433981
"1827" 365.2 817.739580931328 185.798564555113 785.139910926438 163.283768540132
"1828" 365.4 833.193663682963 216.008383286805 815.1903183957 177.265970750266
"1829" 365.6 838.740617141715 248.950971627708 826.380310926043 205.944072873851
"1830" 365.8 837.132326600971 280.82819055636 838.995779230494 237.867274614183
"1831" 366 826.541829986087 311.930218892601 837.230315786246 272.966644821587
"1832" 366.2 810.556070949985 342.298242399873 827.472695431197 305.199034551845
"1833" 366.4 790.569229543859 372.582002507093 814.032555520291 336.025897082211
"1834" 366.6 769.150777519973 398.512556151999 796.028574638763 366.432140150118
"1835" 366.8 737.341273305942 419.44084229097 774.286398343419 392.646730550082
"1836" 367 705.544587419257 432.810186324044 745.75508778766 412.118435200588
"1837" 367.2 673.283803874209 438.417080227629 712.721834723724 428.996423460238
"1838" 367.4 639.699261086577 442.205008585026 680.393337332703 436.158549945011
"1839" 367.6 602.578273037515 441.718583975622 648.208082594918 442.648419226563
"1840" 367.8 570.395963225411 437.22262708863 612.213944113438 442.147351812925
"1841" 368 539.50664442988 436.167022347673 577.913716354048 434.362306005997
"1842" 368.2 503.316300543177 439.504967119325 543.544194572937 435.468820505411
"1843" 368.4 467.925834985197 441.743543741614 508.566942444557 437.996607624562
"1844" 368.6 435.462698954202 442.692954877385 476.739726925458 440.407808041675
"1845" 368.8 401.503771571995 438.315440246405 444.647235637286 443.387813592287
"1846" 369 370.536124234453 433.124644925783 410.239263524734 439.856736808676
"1847" 369.2 351.477461286407 420.053051412389 385.114822607343 435.623771876427
"1848" 369.4 350.910060115981 403.875538360634 371.597374916533 431.58574452034
"1849" 369.6 346.393486135987 379.084870962309 360.790290707712 418.202527740666
"1850" 369.8 344.031143741207 353.875993799509 350.442661332946 391.785503913163
"1851" 370 341.75359046336 324.586998684189 345.686149819614 365.649005719433
"1852" 370.2 349.696182920652 296.617937475457 343.966350847253 338.198634221169
"1853" 370.4 358.959801054945 266.404526135774 347.459233446416 306.400453558796
"1854" 370.6 370.228103189634 233.999626044827 357.113782138007 272.402417125617
"1855" 370.8 383.057637494644 204.436147458705 367.643683543252 241.495475398623
"1856" 371 396.567475420716 171.766075641569 379.793488052246 209.470007064989
"1857" 371.2 412.607938792232 141.425130120111 391.908339436671 179.945919590822
"1858" 371.4 432.744620220001 116.682555426013 410.158062942526 148.792403074413
"1859" 371.6 458.624624957307 93.865333647618 427.000224453343 122.803532436031
"1860" 371.8 484.874379372778 75.1027745924582 451.331705943793 97.2089067747742
"1861" 372 514.425354879313 62.0592177078228 477.435190423319 81.9858977483922
"1862" 372.2 544.534640599799 57.7837155767131 506.91958261483 65.3312739078881
"1863" 372.4 578.974689427204 56.63134566155 537.10012026946 57.5340145554724
"1864" 372.6 613.966099484611 57.3707910238785 567.931273171887 59.1327388818658
"1865" 372.8 645.155402700586 64.9822096182183 603.874882988979 55.7268216819226
"1866" 373 673.719283864104 76.6410018202936 637.651652857982 62.971029204382
"1867" 373.2 703.803603696293 91.4809967462151 666.248843343295 72.3168865980589
"1868" 373.4 732.382036104307 109.574303626564 693.968022089932 88.468495022944
"1869" 373.6 757.593056027469 119.883867615669 722.046383359586 103.129004275264
"1870" 373.8 784.626252631591 135.94991303794 749.371959624893 117.240074942985
"1871" 374 796.067557563279 163.092679613991 774.87619620603 130.728634950412
"1872" 374.2 798.712148618562 194.798649673938 795.731945135226 154.56689323195
"1873" 374.4 794.405155108107 226.609537536132 796.532115072381 184.962422930422
"1874" 374.6 784.301027245473 257.794206369923 796.343779887332 219.879398010576
"1875" 374.8 771.962014112436 287.473450757395 788.092416182961 249.042110303711
"1876" 375 755.939159467907 316.674937446774 777.49737474231 280.392839901148
"1877" 375.2 733.143017892338 343.313858875904 760.262749367336 309.936120835246
"1878" 375.4 706.792593453511 365.947955706633 738.435033285644 337.639551118798
"1879" 375.6 678.793041007865 383.227263787442 711.911243294187 361.660382683968
"1880" 375.8 646.620611813284 399.49554186844 684.726281845547 379.284712358861
"1881" 376 611.493385075678 405.210215395418 653.840492478818 395.78594527892
"1882" 376.2 576.714661484946 405.52568262111 618.590626821033 403.470544482652
"1883" 376.4 539.747653486525 400.638191050478 581.881082037164 407.863883148258
"1884" 376.6 510.600252548148 401.398411712557 549.194472901166 402.619830114136
"1885" 376.8 474.840949113479 410.248629399433 516.933648979935 401.677583125572
"1886" 377 441.827939487878 417.08597341284 481.415543156719 407.699401510591
"1887" 377.2 410.37916653331 418.32669497262 451.943252109671 415.669214493583
"1888" 377.4 378.789393083287 419.321580540989 420.162931533286 417.79347730451
"1889" 377.6 346.654056645473 415.073305178415 387.912926663081 418.117060234401
"1890" 377.8 338.935657706001 415.614579257078 373.817785636737 417.80736707955
"1891" 378 340.35487409772 418.679268085479 372.866542145 416.366695940047
"1892" 378.2 340.681201539645 417.480910751798 374.227261019467 415.758455011231
"1893" 378.4 339.638386115409 410.227591972884 372.984084584447 414.374260637248
"1894" 378.6 337.124062098361 395.540749809914 369.546659832475 414.428772975427
"1895" 378.8 337.653212854947 378.860805572811 355.968252701787 409.297866110486
"1896" 379 339.29032172717 357.782361037641 346.67331428996 395.362281061629
"1897" 379.2 337.936988069946 330.640045507646 344.272261001487 371.879093894682
"1898" 379.4 342.844448363146 304.911506441419 340.396251286298 344.188131443527
"1899" 379.6 349.508847016347 277.790217204702 342.184122711467 316.051610538586
"1900" 379.8 359.544810677465 247.580398640981 347.025272415532 287.55091778883
"1901" 380 365.525710209051 217.764273397774 355.439576058713 260.375985966386
"1902" 380.2 375.261923590024 191.054194092017 363.80452416997 228.227686809572
"1903" 380.4 386.111109646017 162.967775798743 370.96478452201 198.231469031578
"1904" 380.6 403.815167662748 140.302876181069 381.580454130492 174.212734331246
"1905" 380.8 426.605548464185 118.504220788145 396.164348535044 147.86305455626
"1906" 381 449.728647391942 99.7512018673866 418.056087174985 125.189607944726
"1907" 381.2 478.816553711947 83.9967589632539 444.875634722231 105.175484048429
"1908" 381.4 510.093946484626 71.7584140389444 469.950305590273 87.9964629240792
"1909" 381.6 540.571049165956 65.9408617554351 500.710351675561 73.5592908893115
"1910" 381.8 575.26149669757 64.2817180141964 533.637552526769 66.5387241738391
"1911" 382 610.968901923567 65.4143872354537 568.209126728019 63.9313407339227
"1912" 382.2 644.801499315421 68.0618985119184 605.438607394252 64.1140608325244
"1913" 382.4 679.353732271685 73.7593005805063 636.085778129185 67.8736560145123
"1914" 382.6 712.899209809349 83.8846584154301 672.855514489236 71.4405055424602
"1915" 382.8 741.428438064032 98.7338424632159 706.053208934175 78.858980891014
"1916" 383 771.793933958938 120.615774046018 736.205011660085 94.8016662219918
"1917" 383.2 792.607168398324 143.817139974185 766.54889543631 115.468529829363
"1918" 383.4 801.043101269657 174.135489723071 786.3377513509 135.463993476156
"1919" 383.6 798.742284001219 206.879645210496 797.105694191761 165.179087024637
"1920" 383.8 788.719184645762 235.908819717635 798.167301197403 198.501200524324
"1921" 384 769.206460210511 267.675730037532 791.076413511336 228.701768871968
"1922" 384.2 747.00624206644 291.934744644107 773.665036715669 258.294481238527
"1923" 384.4 720.837296734935 312.143254447923 752.920809876 284.067473612003
"1924" 384.6 690.205417819164 324.651994033587 725.966826242159 305.008437854936
"1925" 384.8 655.699925337128 330.601503153697 699.133819756645 323.373126922735
"1926" 385 628.292667366177 341.602627923564 664.877215224527 330.256749248036
"1927" 385.2 609.064525764486 361.133799755317 637.605750403159 337.220098037829
"1928" 385.4 603.744387766699 391.744912204207 620.064145355256 352.137947457782
"1929" 385.6 603.916032883723 420.861745907205 608.736060092875 378.966811724095
"1930" 385.8 599.034462141072 451.122954667566 604.729485154954 412.385769179673
"1931" 386 595.586587989615 485.21333102432 600.066235319533 442.644347852571
"1932" 386.2 591.735768639387 518.419122231044 598.433985454075 476.23561804951
"1933" 386.4 585.140274243187 547.886697239806 594.636436699678 510.737012003547
"1934" 386.6 573.128337544179 580.122527247039 587.633342727374 540.592364286024
"1935" 386.8 560.334826722071 607.829113215137 576.36482048113 571.702221493045
"1936" 387 542.563416377147 631.647800966094 564.913640770561 598.598195443771
"1937" 387.2 531.73278032569 632.742168443306 557.040677920105 613.014010866968
"1938" 387.4 522.538744947402 619.768219187723 554.911854040437 614.525932227556
"1939" 387.6 505.375229744391 600.581620373545 542.428117546958 621.476663406812
"1940" 387.8 496.265655077836 586.496588602386 525.706208093886 611.176004883222
"1941" 388 477.929075186714 565.410256411861 507.963590419838 594.773264009089
"1942" 388.2 462.684918445409 542.721579742254 487.046192644375 572.655440636355
"1943" 388.4 447.481537090938 516.785298450848 467.673776579715 551.042485243626
"1944" 388.6 432.308280671287 487.627441973421 452.43361754118 524.327566739232
"1945" 388.8 418.438942910155 460.43160608242 436.704429278395 496.906817632481
"1946" 389 405.546043297139 432.381644879694 420.94991155534 469.194072194917
"1947" 389.2 396.871794460039 401.528471987287 408.556041702997 439.974607421563
"1948" 389.4 386.746645272173 370.874728450949 398.734389268776 411.477175065701
"1949" 389.6 375.363621342166 343.698486304089 388.721999726365 379.922347459695
"1950" 389.8 367.295738124249 310.887576683512 377.913071418391 350.623442504984
"1951" 390 362.513004974435 277.606696338673 370.181906652846 319.265737079889
"1952" 390.2 360.411691877709 247.56394310709 364.708891475817 285.959053316388
"1953" 390.4 355.744739228533 218.118640843979 361.014070204411 257.883711820578
"1954" 390.6 351.107379016917 201.095157747631 357.810982451687 236.819694371083
"1955" 390.8 357.239736077998 200.385822869209 359.971795638677 237.35593213878
"1956" 391 365.033530503463 197.538789897947 357.872302513153 230.910992567787
"1957" 391.2 384.672657641239 194.038495879645 359.504948976376 221.004969436513
"1958" 391.4 407.205082294163 188.303929787757 371.354664844767 202.572594530527
"1959" 391.6 431.023325334804 187.239961472558 393.18455195265 195.833728074076
"1960" 391.8 457.790738286783 189.580312746312 417.200769454724 188.039984228357
"1961" 392 484.906539594219 189.958811564642 445.056566107087 189.754923286048
"1962" 392.2 513.861133593266 194.184457406534 472.085998099854 189.531496945024
"1963" 392.4 538.18129606665 200.258190851508 497.130432534039 194.740023238393
"1964" 392.6 565.543349938168 210.522583949808 524.688360590731 197.735451735771
"1965" 392.8 595.927262195843 219.580109947845 555.500716541228 206.476130411669
"1966" 393 624.939785301057 230.993716241226 585.603852534074 216.900647899542
"1967" 393.2 649.540676187308 247.761183963063 613.773686866347 227.334111798126
"1968" 393.4 679.018052717387 266.316011919797 642.300354570316 244.151455268838
"1969" 393.6 706.316346368276 284.748443402333 669.813676568321 260.600900820364
"1970" 393.8 728.639128897037 308.260731043824 697.488529818918 281.47633020322
"1971" 394 752.912875239978 335.078840067282 720.829003720318 302.56859962766
"1972" 394.2 773.228889774437 359.57967110495 748.744541047409 327.915415612743
"1973" 394.4 789.644950166665 388.845199881104 770.074939960331 353.218864059653
"1974" 394.6 801.381088364381 421.805249022985 786.253996627961 383.466035341449
"1975" 394.8 808.674608259437 454.581351262395 798.233973735145 416.247772948176
"1976" 395 804.265699968834 483.766202824688 806.968455700802 444.489619227475
"1977" 395.2 785.631362697921 506.941089245752 805.965369019615 470.792424306595
"1978" 395.4 763.869379771547 527.991486964786 791.691358617813 496.12309804035
"1979" 395.6 736.309039938619 544.698801742187 769.097628317299 520.175422851972
"1980" 395.8 706.508500477183 555.891641736852 744.03187728768 540.155988539756
"1981" 396 672.100100901554 563.573117288746 712.984045692601 553.298018279061
"1982" 396.2 639.710635428322 570.40729407359 677.142324429996 561.310772067152
"1983" 396.4 602.414705884936 572.873623677661 646.977171111825 568.519385263494
"1984" 396.6 571.949675236994 566.847739996127 612.253814147115 572.688104670863
"1985" 396.8 541.297769484466 556.619327841857 581.154866645377 569.396757990201
"1986" 397 512.988010017255 541.643959149149 547.840279289875 559.550408435959
"1987" 397.2 486.127457047314 523.524895774857 521.579401915857 546.217004271317
"1988" 397.4 460.193039362722 503.269344062459 489.345424915432 529.397899310878
"1989" 397.6 436.695906455668 482.71356067535 466.435019285652 510.317351887245
"1990" 397.8 416.436123275904 458.492374008221 442.636896811684 488.922662100825
"1991" 398 399.530982717109 429.632389952293 420.477357310117 465.322290061053
"1992" 398.2 385.716297947567 401.027113317776 401.84130438388 437.383619898731
"1993" 398.4 371.278107266715 370.696307591799 388.720861818934 407.680463446958
"1994" 398.6 361.433798461573 339.190819504874 375.181331048985 378.651884330336
"1995" 398.8 358.457986181023 308.296782852821 362.631870861569 348.919519546383
"1996" 399 360.076850424407 277.425601054167 357.138473582043 316.700444138209
"1997" 399.2 357.223855107977 252.420575382309 357.791109125833 289.534848102794
"1998" 399.4 345.98902575907 226.419556162612 357.501429367728 263.538173904727
"1999" 399.6 349.440249381112 207.952111659937 352.182446087838 244.859630249301
"2000" 399.8 367.409393513348 182.809351430526 350.826738146119 222.556643186027
"2001" 400 386.05824923514 166.666285451951 362.64181339558 196.17367120017
"2002" 400.2 414.113625062864 149.145591302387 382.191260030555 173.89695007822
"2003" 400.4 443.251562827724 135.710055800702 407.807834710498 154.312871041172
"2004" 400.6 471.857823056681 123.877038018289 435.578370758868 139.392945944332
"2005" 400.8 503.280489694971 115.042479334977 463.704296504608 126.124163241363
"2006" 401 533.661990322019 111.122593327499 494.329251835534 118.288773145446
"2007" 401.2 567.258427238938 111.065524248424 525.62059598988 112.314274243899
"2008" 401.4 600.427861155281 111.674108862619 556.341562581159 109.776948414754
"2009" 401.6 632.14084566856 115.434861378202 591.424159040687 110.254200906621
"2010" 401.8 666.8051539499 123.371195671534 625.176530001911 116.489893308407
"2011" 402 698.356293689293 134.503975708124 660.484493279898 121.861155659232
"2012" 402.2 729.213353568493 152.337869858882 695.08795095201 132.664445140892
"2013" 402.4 755.094319375463 175.714389547168 724.68537125584 148.36101023184
"2014" 402.6 778.646069341769 201.921745337734 750.462837935252 170.122938578018
"2015" 402.8 795.899941538302 230.57650043279 773.927325805786 193.032695787883
"2016" 403 809.088806744532 261.604846256106 791.536254932919 224.501923057032
"2017" 403.2 817.988479603924 293.849446460255 802.981563872435 241.795960602714
"2018" 403.4 822.995697313458 319.660382731369 812.372959430261 276.95046792763
"2019" 403.6 823.116074934627 347.265836577835 819.625243954927 307.574416253698
"2020" 403.8 821.101973887153 378.811433360647 821.803949476053 340.068153236643
"2021" 404 810.213232552374 413.004931116794 821.018682881276 371.706954777686
"2022" 404.2 794.103181133348 441.345190259126 813.105895659394 404.551171902335
"2023" 404.4 787.445716775525 471.057612451517 798.585300736306 433.56112351114
"2024" 404.6 791.371526563847 502.234061670401 789.960045203777 462.361635897257
"2025" 404.8 799.503140558717 533.990281854935 788.994136332183 494.173277534994
"2026" 405 805.397020051724 566.122987863485 799.718606670956 526.860123891003
"2027" 405.2 780.814528212847 593.282607011137 800.426289975802 553.118443748886
"2028" 405.4 752.952901484445 611.102049583442 788.862062277626 580.403786017489
"2029" 405.6 723.60231573485 619.619024486438 762.233038805132 601.684226977629
"2030" 405.8 690.952147093675 628.99919721264 727.883779685149 615.732458396764
"2031" 406 655.735860113251 631.463229819082 697.808403106738 624.580715496313
"2032" 406.2 623.090611918691 628.704876094174 664.985129745077 629.933088836471
"2033" 406.4 591.709984987429 625.786016208694 630.814794113261 628.602253868244
"2034" 406.6 561.498124519906 619.849491629495 600.98422926424 626.612555270178
"2035" 406.8 529.983904297604 610.541383708392 570.167546935908 619.936692123997
"2036" 407 501.388283578123 598.295302985508 538.483230881733 612.942282832672
"2037" 407.2 473.012672047512 583.580857912892 507.710354073327 604.002669086584
"2038" 407.4 449.17432074779 565.162203235016 482.987200560189 587.633634513937
"2039" 407.6 432.302823130585 540.215475145366 457.950817084641 571.881584706895
"2040" 407.8 416.680115620716 512.277095198614 436.622972290725 546.093110181353
"2041" 408 401.708772503125 481.713481876832 419.201360766663 521.549734353001
"2042" 408.2 392.185501016448 450.091320519362 404.061243592564 489.218573659984
"2043" 408.4 386.657054378749 416.779114492814 393.198057061605 458.49437568292
"2044" 408.6 381.714428962148 384.458103950183 387.519909669255 425.369399536304
"2045" 408.8 381.04070476636 352.573722297028 383.425753421399 393.908857331909
"2046" 409 385.333617508562 319.617023821738 379.800257520749 360.080113753603
"2047" 409.2 391.634041393721 287.504716295582 385.225866554034 327.699388037095
"2048" 409.4 400.608625981775 254.366072542315 391.670769057852 294.963667043101
"2049" 409.6 414.903159768919 222.795701767329 399.291944881018 262.15631701468
"2050" 409.8 433.312286613519 196.918347044226 411.441932177065 231.111495932938
"2051" 410 459.993618911601 171.550104180562 429.940385973073 202.541798773571
"2052" 410.2 486.917166687283 152.449649879071 454.236052351744 176.489247487264
"2053" 410.4 515.943155856135 136.662477684561 480.11029103399 157.225668956612
"2054" 410.6 547.172800712136 120.561987189764 508.17346686286 138.730550441717
"2055" 410.8 578.743075681948 110.569935340231 540.474241269668 122.104391231397
"2056" 411 612.289031252291 108.900073101439 570.61338965577 113.79185693102
"2057" 411.2 647.021718584934 119.134829245178 604.094684196433 108.285830788381
"2058" 411.4 677.300074725387 128.423452989047 633.634368956497 119.742723021954
"2059" 411.6 707.253350445324 142.470650549861 670.349440409355 134.610197261341
"2060" 411.8 735.125651492839 160.0999841831 703.184164436397 139.191639327618
"2061" 412 761.993613818502 179.887855793147 729.474719862956 156.257159977768
"2062" 412.2 786.544974054745 201.520905734508 756.580519781415 176.428179739162
"2063" 412.4 810.14708123794 227.539988555585 781.806341391597 195.533049420648
"2064" 412.6 832.2425855081 253.279251443271 806.615593796556 220.465997110896
"2065" 412.8 851.812586668179 280.889340954814 828.848495058929 248.331105885582
"2066" 413 867.851221677082 312.404130661423 847.997543898091 275.557108373866
"2067" 413.2 876.832023227453 344.364165493478 863.279785810752 306.052951138547
"2068" 413.4 883.753124569474 375.976626170255 875.104915124212 337.200186595539
"2069" 413.6 890.574647411075 409.834724070344 882.636962598425 368.957853852389
"2070" 413.8 891.60615326226 435.842486411834 889.141131571774 399.316440947863
"2071" 414 881.431986070628 477.196740228571 890.813232493658 427.796981739222
"2072" 414.2 867.518325779023 501.801321702075 884.126309695989 463.287061126234
"2073" 414.4 850.151339903432 523.499436268064 873.468201018502 491.512028253246
"2074" 414.6 826.09136665886 551.940791372968 850.884130703456 519.444397414323
"2075" 414.8 800.940478981038 574.155181676492 830.424012469833 544.934263797741
"2076" 415 774.837590115539 593.991229870932 808.740746483677 567.771415486462
"2077" 415.2 749.013011086676 613.164455267637 780.201819259829 587.38644301192
"2078" 415.4 719.351984405292 627.819119725581 755.763707655821 606.740513883269
"2079" 415.6 689.281856273669 637.014049847309 729.369788219276 624.597942298769
"2080" 415.8 658.337473498595 642.602698906133 698.80546968527 634.075434259689
"2081" 416 628.612274901928 651.998746552196 666.376024393356 639.547213152673
"2082" 416.2 615.389236457814 645.091073403561 652.400753913721 644.034658333816
"2083" 416.4 589.699895910202 639.602114603382 629.898771163112 644.712658121854
"2084" 416.6 560.390924930381 635.007668977899 599.533376272129 639.886267081394
"2085" 416.8 531.318047670489 626.94413927082 569.20452630944 634.915229207016
"2086" 417 502.435268633516 616.3443842868 540.645311287382 631.125883926669
"2087" 417.2 472.313112074963 607.919917868382 510.186983454878 619.288267026227
"2088" 417.4 453.707056542679 586.916166561522 487.932559022051 612.226645411054
"2089" 417.6 437.921171584594 563.074550569315 462.423526157762 594.774608558369
"2090" 417.8 423.906522256899 535.686563514437 444.65941689423 569.111694086185
"2091" 418 407.672164218488 509.507335928065 428.347796779719 544.923788005559
"2092" 418.2 390.603056699649 480.75421065153 412.523478956112 518.039561051322
"2093" 418.4 378.63633800377 451.382237108719 395.45890936124 491.171171686818
"2094" 418.6 370.834824033403 426.895545741275 383.861746198346 463.382456523452
"2095" 418.8 365.098666617613 396.995685839202 375.089143287944 435.989788975277
"2096" 419 362.58343897051 364.042161923121 364.787767203298 403.445955891608
"2097" 419.2 363.219128841349 332.644923534177 361.602629577686 373.625000563113
"2098" 419.4 367.998329238097 300.767895351681 362.775403564663 340.136327624589
"2099" 419.6 372.964550801202 268.415281633464 366.706635637417 309.171547332795
"2100" 419.8 378.506436260433 233.992894625586 372.252389851518 272.832765143142
"2101" 420 386.390977963311 199.747610469565 376.776845751501 240.294126371128
"2102" 420.2 394.349039548165 168.501213477316 384.384246149969 206.952959741365
"2103" 420.4 406.514447838151 139.751736826277 391.65402053941 175.576100421939
"2104" 420.6 429.195285969679 112.291860381323 405.798306550805 145.665062493454
"2105" 420.8 458.14271979695 94.6044563484191 425.607046099543 119.463896039891
"2106" 421 488.256544061705 85.8002502934237 449.145343714815 100.868338246145
"2107" 421.2 524.525562469769 88.8475940947834 480.418903547802 87.8285932374582
"2108" 421.4 553.376534488566 98.8423633697387 513.793721692378 89.9396934326849
"2109" 421.6 585.497310869647 110.071668989021 544.620705381906 95.8105226154972
"2110" 421.8 617.416151222481 123.469763397756 580.597736767226 104.52250870293
"2111" 422 646.503166382296 139.338215973551 609.081254861557 122.144939677106
"2112" 422.2 673.81709271167 157.790231115302 639.785654920625 136.810365840894
"2113" 422.4 698.950193022683 180.628186989499 668.380453749593 153.521968888141
"2114" 422.6 719.78920550827 207.825584632493 694.086922997568 174.245946765511
"2115" 422.8 736.189475447327 234.982019707819 715.139160396105 201.210675227619
"2116" 423 750.065982790123 267.514448616623 732.353267360747 229.702632546518
"2117" 423.2 759.739158314567 298.040076795131 747.127159036132 261.28607267358
"2118" 423.4 764.278071678282 331.714652509744 757.498366923499 291.043565762734
"2119" 423.6 764.927956323817 366.910450241689 763.264329632892 322.944880448231
"2120" 423.8 768.147905878579 400.194079230566 766.397987253352 357.357214374612
"2121" 424 775.990161558802 418.280497559503 767.341845037339 385.085148243547
"2122" 424.2 798.310703312827 431.089432314155 771.153237539869 402.35272841299
"2123" 424.4 819.149751926127 448.400683037099 790.888598451002 422.61053023501
"2124" 424.6 840.690273505404 473.104225220877 812.814627213979 442.605562120221
"2125" 424.8 857.035148791531 500.655287404136 834.625228772873 465.213904171978
"2126" 425 852.206784050411 518.961601502245 847.202957010315 483.832633345216
"2127" 425.2 837.828337725007 542.987427347635 850.689828816506 505.030738911832
"2128" 425.4 818.315516313915 564.344192316399 839.472948457659 529.432555509713
"2129" 425.6 793.571680446715 584.985598745682 823.589410486351 556.508410449742
"2130" 425.8 769.927881811566 600.440570659786 803.562306289687 577.13601236714
"2131" 426 740.283701434504 612.719573347334 776.511370884449 594.037255962587
"2132" 426.2 710.822865042776 624.489041201954 749.109620286578 608.594944554933
"2133" 426.4 680.843111667331 632.194470723206 720.968292833648 620.711702800954
"2134" 426.6 649.278081118531 634.946399442317 691.661403647037 627.849077784092
"2135" 426.8 617.159883031821 636.755927804362 661.15102097483 633.483122420249
"2136" 427 586.663795518631 640.206538476892 629.039309736791 637.157811836659
"2137" 427.2 553.707329116567 641.111210580243 592.999282880693 637.591340308698
"2138" 427.4 528.174417412871 631.765101803128 566.544950412348 639.574464774098
"2139" 427.6 510.606676364837 610.578860696805 540.341706049578 638.112066103801
"2140" 427.8 500.061544354463 589.443198522276 521.428252178774 620.613064498891
"2141" 428 488.678256358622 566.913560472918 508.314849317323 603.254903197641
"2142" 428.2 476.526216537673 543.871867256816 497.454923613823 579.177905222278
"2143" 428.4 465.385609020457 514.939983582895 481.348559673276 550.810012599182
"2144" 428.6 453.665668204759 484.025998359643 468.144723625358 523.437615339411
"2145" 428.8 444.350908879001 453.135369417461 457.52207714083 492.963389737918
"2146" 429 439.394305232233 420.762747302267 446.322982359544 461.726098192034
"2147" 429.2 437.640811510155 386.81196669129 439.85270123504 427.764305815734
"2148" 429.4 439.001905498559 353.685152743538 436.744053399437 394.468252548242
"2149" 429.6 445.661117569992 320.023759723376 435.890061714269 359.081045804658
"2150" 429.8 458.420663394733 290.87068612565 443.660466162587 328.080360984988
"2151" 430 475.082645257043 261.800972602189 454.421635986981 298.698296309998
"2152" 430.2 497.370633227829 237.700149090368 469.581839687157 266.944571585615
"2153" 430.4 523.759752827885 217.659972187151 491.001804168602 241.31659965835
"2154" 430.6 551.360472827984 197.179390845814 518.042869252466 223.168893451599
"2155" 430.8 577.304192809093 175.439907632252 543.258386838116 202.445252578588
"2156" 431 604.833257038375 156.298420229847 569.940539632905 180.749082933898
"2157" 431.2 632.385612477281 142.599959099906 597.963344158844 160.104969287542
"2158" 431.4 663.69003687456 135.500187688192 625.113332272067 146.902223691203
"2159" 431.6 697.394904271716 137.507783580076 653.075697267042 137.443892534089
"2160" 431.8 724.387387798199 145.299155212468 687.835089693388 137.863618682633
"2161" 432 757.371615619076 158.429670998719 717.784193953138 143.883776864059
"2162" 432.2 784.41315762123 175.985323815645 751.10152063663 156.070694344076
"2163" 432.4 809.958128807249 197.770881927809 779.48883433942 171.229984291842
"2164" 432.6 832.728864870795 226.179796513653 806.825809952528 192.03154622308
"2165" 432.8 848.21722204367 252.732148822978 828.377438357641 218.727302965108
"2166" 433 857.824691616944 281.635153986774 843.377269027757 244.042066712481
"2167" 433.2 865.634854196748 316.288749466045 856.443288233444 273.592530353698
"2168" 433.4 873.715440450208 346.510387158807 865.160156502044 306.115396726066
"2169" 433.6 889.053627277066 370.619309902805 871.873642189018 337.126801007672
"2170" 433.8 904.44941780695 391.385512070178 883.472997861099 363.720887560407
"2171" 434 903.10594425736 420.320370356975 895.666221824338 381.208184110079
"2172" 434.2 889.773421767043 450.569319946874 905.325611550125 405.577392558305
"2173" 434.4 875.596388562883 471.145333852457 896.657285257152 435.761644671758
"2174" 434.6 857.614002288878 494.113497103864 880.744656175642 460.892984352823
"2175" 434.8 835.806080496883 517.749684749688 861.577130780126 485.095128562152
"2176" 435 812.458716641319 541.688938776129 841.854355617618 508.683713439283
"2177" 435.2 786.904090544783 561.339613825227 819.630615692992 534.511347575327
"2178" 435.4 759.052036937281 576.32100100701 794.705316604029 555.440050111404
"2179" 435.6 728.233621319864 586.274260541621 766.879300561165 570.633918748786
"2180" 435.8 694.754877702542 589.344983117849 738.955613221649 583.321625188295
"2181" 436 663.470646635399 587.942105955088 704.281105198088 588.254847170376
"2182" 436.2 629.206350828146 582.182667946476 672.006000688214 586.178892500121
"2183" 436.4 603.032065153531 573.170578467416 640.166958802342 584.983947876368
"2184" 436.6 575.093907467387 553.718778865167 609.895283516665 576.846376459655
"2185" 436.8 554.327231491736 530.66440257779 581.039378864495 559.724597140766
"2186" 437 531.864274827737 505.073131319585 559.557890092405 537.521771144838
"2187" 437.2 513.411796851258 477.247131512188 536.802100498806 512.553455756667
"2188" 437.4 500.971507199232 450.87134170414 518.694854054915 485.628518698368
"2189" 437.6 485.782243961088 419.337793616192 503.681894666865 456.62317335254
"2190" 437.8 473.600424634347 388.422305877164 487.653953643876 425.967095279934
"2191" 438 466.30607064823 355.517100137499 475.654690105613 395.197421776675
"2192" 438.2 462.16434895317 322.010718990259 467.245178947599 363.941093512905
"2193" 438.4 457.509772562672 289.740566783873 462.918098141489 328.681626142103
"2194" 438.6 454.712480814426 254.724120439019 458.540940239627 297.218216973321
"2195" 438.8 459.173575333818 221.164495148961 458.810351634002 263.250392004188
"2196" 439 469.289238634291 189.481145790377 455.75217588765 229.328662790227
"2197" 439.2 484.943187534525 160.698668487551 464.822103318047 195.539571784165
"2198" 439.4 508.413197262132 139.383265065122 478.999299539428 168.873547274934
"2199" 439.6 535.802480963415 125.428303903929 501.186423571274 144.228769906509
"2200" 439.8 569.303099356701 116.123292608955 528.259870780435 128.913038256261
"2201" 440 600.188238627676 116.218934274879 559.572464760566 118.758886672287
"2202" 440.2 632.729482556595 119.725929699477 592.409072450998 115.333627435001
"2203" 440.4 662.979683061875 134.686709119657 624.806743159595 119.0922229014
"2204" 440.6 689.210379018085 155.110492108911 654.351381108868 131.55086237173
"2205" 440.8 712.183163081856 179.478943136682 682.712493818162 147.852688828896
"2206" 441 727.503192194877 205.869362992465 705.642155424746 172.955379060874
"2207" 441.2 739.995764145617 239.054487716241 724.378998803471 202.095626042464
"2208" 441.4 751.025377464428 272.518545271021 739.245533208727 235.653853321682
"2209" 441.6 756.781242726286 306.034902083136 749.580594970544 264.432247817483
"2210" 441.8 757.305661455483 339.141860926794 755.901658341562 297.577106144636
"2211" 442 753.89539221527 369.206496783375 758.074477515617 328.616180337756
"2212" 442.2 737.988671976922 396.870002814332 755.035677839318 357.463515195035
"2213" 442.4 717.798705594117 422.655726425399 743.717054263103 387.260518890937
"2214" 442.6 696.30124183341 443.812340009068 724.768421084324 414.912966857607
"2215" 442.8 667.917640737414 461.34105664074 702.462361203732 433.776330044897
"2216" 443 637.364896424348 476.430387164662 676.44046437602 454.96467631409
"2217" 443.2 607.50040872556 487.639242233397 645.927686797645 473.927388389505
"2218" 443.4 573.410720748571 495.807500097374 615.124874903926 482.657652450482
"2219" 443.6 541.032728820114 497.249414883045 582.568136184995 492.989113315597
"2220" 443.8 508.683038582064 496.830689668742 550.764026904837 496.777836915095
"2221" 444 475.600267905687 494.030159006345 518.212315434725 496.556501523903
"2222" 444.2 444.789237598382 483.659880116586 485.282595888116 493.854259619169
"2223" 444.4 419.440859946303 466.946611679992 456.973369849543 487.920642935208
"2224" 444.6 395.943509681668 444.818663072219 428.330107018117 473.196442372753
"2225" 444.8 374.005961103748 422.963447178001 405.049204218591 452.706028191661
"2226" 445 354.023542506525 401.257180022121 381.257428598144 431.242144054043
"2227" 445.2 338.08947930332 375.60909467353 359.144431764947 408.624160376135
"2228" 445.4 343.101435129283 362.613428371832 349.706570078521 397.600941327006
"2229" 445.6 358.64875026949 342.433454341843 347.002326066682 381.286044627047
"2230" 445.8 374.574393677064 319.431143960881 355.785883163738 358.449867801136
"2231" 446 393.569738158407 302.183412251698 367.106610575235 331.858510957236
"2232" 446.2 416.84188869112 283.332665861462 383.782734355865 309.092684643724
"2233" 446.4 441.344671782406 266.48486569759 408.81611084973 289.975028845559
"2234" 446.6 468.277828370517 250.442133011957 431.522816178602 272.150810056726
"2235" 446.8 497.818464844881 237.488418755454 458.289619047029 254.774453185948
"2236" 447 526.891976229854 227.146299482485 488.806954516419 241.106825034881
"2237" 447.2 557.807994045942 218.076457386086 516.714983492822 230.448383716192
"2238" 447.4 588.269051916199 218.053598993583 548.651341086706 220.064365294784
"2239" 447.6 621.294651964965 223.65712039638 579.931905114516 217.774650010583
"2240" 447.8 650.238348460523 229.768809516595 609.620222916033 222.111519268709
"2241" 448 680.068370057398 237.582577294518 639.782563671622 227.138995737089
"2242" 448.2 709.058715968074 248.50264218461 669.785095036008 235.327603898376
"2243" 448.4 738.591190176283 262.789997472346 700.043777143219 243.549522243003
"2244" 448.6 762.395307766524 281.090495236158 728.870317326196 256.496370089916
"2245" 448.8 788.758672509265 300.041966474077 755.294773147499 273.558246149865
"2246" 449 808.545977029393 319.595099468568 781.890236082565 291.523840770762
"2247" 449.2 830.018893348295 343.980908691123 803.263643410301 311.425254334609
"2248" 449.4 845.221298328091 370.058903559625 825.251699767559 336.005238974969
"2249" 449.6 847.428899783964 401.535652958246 839.688179491547 361.800440121168
"2250" 449.8 849.597978702081 433.140585871415 846.26714652716 390.278503460676
"2251" 450 858.943802919805 462.084488964425 849.604481282888 420.441083731544
"2252" 450.2 864.339594980028 489.743472767589 852.539522373227 450.785726203898
"2253" 450.4 859.32661118058 506.387487767064 861.089056204578 471.041613677974
"2254" 450.6 839.423268862914 528.836205535795 861.89860833027 493.735759472816
"2255" 450.8 822.986641217639 546.650446747032 846.595270649055 516.587895058381
"2256" 451 800.270571766348 571.271051193649 828.431426507608 538.136208759722
"2257" 451.2 776.615455534531 589.050630151023 808.565964557911 560.997506541239
"2258" 451.4 751.040224050228 602.125930649653 785.359390375218 581.428898245002
"2259" 451.6 716.751292716516 614.069009877311 771.098800037709 592.243878221493
"2260" 451.8 690.184718481513 619.273743627798 740.137645522527 604.523131778003
"2261" 452 671.081804550816 618.022955819751 707.058802108166 619.896652937445
"2262" 452.2 643.871305056787 611.698859874359 677.69980533798 623.986491672386
"2263" 452.4 615.730401962106 599.634894368937 655.189694410833 616.343122066059
"2264" 452.6 590.991022236306 581.716242881652 626.44748404354 604.034060576886
"2265" 452.8 566.489703331499 563.376989712558 598.8764757073 586.807349148317
"2266" 453 544.987967612304 538.013581755874 572.441704511997 567.732149534103
"2267" 453.2 529.672498522165 506.984725486519 548.096505415752 544.601409199636
"2268" 453.4 518.970048133117 477.94220724679 531.272334366439 514.725820281358
"2269" 453.6 509.648543809899 444.89159100827 521.863730494672 484.816142083058
"2270" 453.8 506.400199706454 410.001883602592 511.723969047928 451.009960282228
"2271" 454 507.159242697639 375.277052840447 506.355545357077 417.838246690137
"2272" 454.2 507.948709354067 340.414734789969 505.70483567905 382.602913020862
"2273" 454.4 511.103542149333 303.922560868578 506.835165417763 346.648577384135
"2274" 454.6 513.233177746125 268.946079009236 511.5387026202 312.531916365262
"2275" 454.8 518.640554543583 236.312113303979 513.928604462416 274.941602507854
"2276" 455 532.153863242214 202.067490386559 517.853540828249 242.145351587783
"2277" 455.2 550.560595751133 173.760564243677 528.564293918605 207.4906264343
"2278" 455.4 575.713147722597 148.388005291745 547.397030585351 175.791712921587
"2279" 455.6 604.342979042729 128.424144580294 571.25243469429 152.590553921854
"2280" 455.8 636.661727239981 111.149250026025 600.2635593793 133.244360132167
"2281" 456 666.328904611759 100.149397683457 628.241240171642 113.049125255333
"2282" 456.2 699.495470238521 95.3952036356192 659.483671543807 103.429803123521
"2283" 456.4 733.360501318788 97.3845255755637 692.356844184876 95.2540686700509
"2284" 456.6 758.089052692259 107.796400331611 722.278622035604 96.2675801304014
"2285" 456.8 770.593906808757 132.343351894265 746.365009270228 102.508962058276
"2286" 457 772.58558021555 163.403925095627 763.392564204119 124.16023215696
"2287" 457.2 768.413527488872 195.710536530241 768.870352375669 154.238932574284
"2288" 457.4 755.130527917627 221.436100930682 770.232444647468 184.584241775744
"2289" 457.6 733.61888562116 248.517689006229 757.931440538439 212.07502427734
"2290" 457.8 709.262258901414 267.547425645132 739.571856262453 240.238623331673
"2291" 458 678.959120797925 278.026531876757 715.976276162402 260.902482794136
"2292" 458.2 643.265794506983 284.545328003773 687.302520357989 274.14131924143
"2293" 458.4 613.306859730221 284.791723921237 653.896947262645 283.448920328127
"2294" 458.6 588.215743317258 271.270826850006 625.281025433884 284.424263544905
"2295" 458.8 566.227679674086 247.59281207407 594.173339187986 278.119699579734
"2296" 459 549.608664485596 222.188837265243 572.793148600048 253.835685731708
"2297" 459.2 533.396191110035 193.799928886662 554.318867921606 226.794821930595
"2298" 459.4 522.426496007281 163.168906680916 538.238999122837 202.347879146956
"2299" 459.6 515.043502627443 129.780985459944 523.673615098328 170.360868994307
"2300" 459.8 511.13817315359 97.5268641900638 516.379546035659 136.454982303197
"2301" 460 512.989522024218 64.4851371028049 512.717767821543 105.392442831181
"2302" 460.2 528.520760168238 49.7883879492173 510.718237728961 80.1234398062407
"2303" 460.4 553.441000456156 43.4149937843439 521.577304948691 60.1462700307117
"2304" 460.6 578.179408816205 39.8334315838893 539.380785186777 50.2861699091081
"2305" 460.8 605.10445082225 47.0237983411067 566.504309265089 43.355401869492
"2306" 461 629.081631994648 58.8889670828079 594.032997570713 40.9144418385907
"2307" 461.2 649.589207505965 77.4081150888629 617.539562203971 54.5155186802301
"2308" 461.4 674.152104858856 96.07032264123 641.618710813851 69.9281105724135
"2309" 461.6 700.709593270143 112.602620397749 668.548055275605 88.7563852232479
"2310" 461.8 724.474665595679 135.401433925969 691.791835736502 107.806658433051
"2311" 462 745.955036427671 161.56437603152 717.217624451059 126.456279590685
"2312" 462.2 759.567773694965 183.407427311829 739.70521956634 149.726751548357
"2313" 462.4 776.643225735316 212.608637514448 754.17619713593 175.25890805849
"2314" 462.6 790.033112265758 241.641599445693 771.144087073268 203.599532049717
"2315" 462.8 801.969551611033 268.527507242349 787.15464789313 232.833937831631
"2316" 463 814.413879924719 300.540288557333 799.591744841546 260.3105420378
"2317" 463.2 822.627922788617 333.559780358578 810.470011214007 289.748535422619
"2318" 463.4 824.380894457499 363.539051044155 820.972535844822 321.049420401462
"2319" 463.6 816.646620619309 393.387656321941 822.134522989146 350.885904053963
"2320" 463.8 803.698421960297 419.426320446791 818.939710266434 384.27951171221
"2321" 464 783.635661178303 446.533709743117 806.304631722254 413.611076555712
"2322" 464.2 779.487458886131 472.131454504324 791.960835725219 437.123927534394
"2323" 464.4 789.000465435234 501.820406544087 780.035593046751 461.741493288213
"2324" 464.6 796.231920886293 527.146525247923 783.444117860062 489.777138317107
"2325" 464.8 805.373677856386 558.127722085234 795.836107211385 518.644584174129
"2326" 465 803.567735955116 577.692785557196 799.442271397043 541.579191020132
"2327" 465.2 789.807887976305 587.855580835922 801.728908488705 551.795390259262
"2328" 465.4 770.081277817986 604.064415012463 794.983737782964 574.312950624397
"2329" 465.6 749.7862077286 618.088365987423 780.794307013995 591.670595685349
"2330" 465.8 723.590089736016 630.714125089987 759.113120105258 607.804863110799
"2331" 466 698.592442962916 641.735180121215 737.103679632491 625.838213814901
"2332" 466.2 669.069885374814 648.911012610345 709.132270912063 636.15413747429
"2333" 466.4 640.025317950409 652.567992643292 681.608216188262 644.248095103109
"2334" 466.6 610.714836975959 651.848926048381 653.469069063199 651.281718799176
"2335" 466.8 582.261420824397 652.435199154692 622.420688436574 651.755014307314
"2336" 467 550.959906689422 651.990032884357 593.121717386201 653.513241074179
"2337" 467.2 530.190656067625 636.371626208793 565.794185722294 652.382094225177
"2338" 467.4 512.283011984159 614.368706911215 540.670830593728 644.002787654057
"2339" 467.6 503.764579011065 589.942939844575 522.474556505705 625.082222439962
"2340" 467.8 494.768234172477 566.335363709157 510.287065052513 605.826343435699
"2341" 468 485.217703462646 533.956328284429 496.723592725731 571.86488284661
"2342" 468.2 476.114927011658 502.479608308044 487.594845593352 543.940065788597
"2343" 468.4 466.472659822572 474.196517488207 479.316127434425 514.511245975573
"2344" 468.6 461.627839003523 448.230142639533 470.73316585623 488.81523024676
"2345" 468.8 459.293835950951 415.393021107789 462.977511978477 455.932635193903
"2346" 469 461.092729553912 379.117078472362 460.861966621277 418.86135804166
"2347" 469.2 464.793604777113 345.415430117518 460.443030074603 387.916042115427
"2348" 469.4 471.419712733662 316.307213332726 463.996823425731 358.882468929778
"2349" 469.6 482.705112994517 284.688143130621 469.840142006332 325.00334633405
"2350" 469.8 499.581198549458 254.486250201719 478.844203250962 291.40734472442
"2351" 470 520.545576142494 220.299617438383 497.152223126204 257.295535629444
"2352" 470.2 531.449027197547 196.375804405234 513.984433922379 232.271467548762
"2353" 470.4 544.05919887807 165.830969762072 528.909224633789 204.451648060846
"2354" 470.6 545.842963517188 130.347134663786 539.341721953359 173.110800272969
"2355" 470.8 542.328486813936 99.7818366911162 544.891798276972 138.25627556531
"2356" 471 541.790700448807 67.283739020084 543.824189714172 107.145553595692
"2357" 471.2 554.07063221916 47.0843974230475 542.311918703273 81.3117666363952
"2358" 471.4 578.636784206715 47.7014689641974 545.51757626495 68.658407237228
"2359" 471.6 607.427794448572 49.7289462315522 562.592950545596 50.0563421265396
"2360" 471.8 634.081165427364 62.1361194925246 587.998105486824 52.8022544496472
"2361" 472 658.490304506863 78.2033698654643 621.780083391113 55.4703169457497
"2362" 472.2 680.592788518182 99.7543377270028 651.178649485298 72.5393585751334
"2363" 472.4 700.905903786245 125.412190475222 674.584288452015 93.7808701673524
"2364" 472.6 719.174208720653 154.494154023399 697.212185269861 118.617114466945
"2365" 472.8 731.570676827064 184.995706441886 715.230050888163 147.397682962441
"2366" 473 737.084191984432 218.732017040075 727.968683644531 178.98810279461
"2367" 473.2 740.454827363056 254.315514980029 736.580608399217 211.292666145534
"2368" 473.4 738.624649771547 287.411259491557 739.910306805088 246.174734277154
"2369" 473.6 727.683573449083 319.330259255891 738.692332843126 279.601434058726
"2370" 473.8 709.535602183956 349.006145609906 731.528651925708 310.859464552284
"2371" 474 691.641487698652 374.527133396328 717.68787631219 341.428507926234
"2372" 474.2 668.476797595013 398.129505847371 697.669017765794 367.594372587841
"2373" 474.4 640.378397048694 417.865740758176 676.749803775074 389.563236867895
"2374" 474.6 612.969883026261 436.423946174035 650.553297724621 411.291075367978
"2375" 474.8 586.152349817655 450.983796129918 623.820770487889 433.045390209415
"2376" 475 557.090774470085 459.484307861638 595.875342073422 444.576470274666
"2377" 475.2 524.533092130827 466.806777819031 568.234856447317 457.842704139307
"2378" 475.4 490.525148639177 466.293215904708 533.067268954148 464.509744389553
"2379" 475.6 458.02357148188 458.038543555816 497.967134254574 466.29786734693
"2380" 475.8 426.292029411671 443.931309289402 466.586963006687 459.454831005681
"2381" 476 402.680779477331 426.318963391315 438.175037704737 448.526131103872
"2382" 476.2 378.728979201107 404.546299823574 408.471222420655 433.350987108893
"2383" 476.4 358.16419569478 380.10410410167 386.564595790278 410.589014054726
"2384" 476.6 343.545150171207 357.165399152359 365.52853354823 389.421789550493
"2385" 476.8 351.741939810339 334.068837599014 350.364623152767 371.684761156391
"2386" 477 365.485340357152 308.674640914786 348.447322482618 344.37405917655
"2387" 477.2 382.370468331009 288.301443722417 362.870446212309 322.964154193538
"2388" 477.4 405.784711660744 269.514352535636 378.198288346172 298.92694700567
"2389" 477.6 435.629389586107 254.19738814679 401.37926101751 271.282160640852
"2390" 477.8 468.008637862862 246.187141096854 428.319781104926 259.719444069451
"2391" 478 501.172496375571 242.158350451518 458.921522033462 245.665433570387
"2392" 478.2 532.617216869538 238.697296439733 494.954615465299 236.531320990365
"2393" 478.4 568.864238109136 242.008340362372 525.690406019434 240.36635099072
"2394" 478.6 598.901134565621 250.908586247206 561.145663856955 244.290439346472
"2395" 478.8 631.819382169667 265.272303000955 589.736147282915 247.955559440443
"2396" 479 658.266728804226 278.174188283296 620.435518306756 258.904688649488
"2397" 479.2 681.963853354683 302.63301678318 652.161989184529 275.895067028886
"2398" 479.4 697.672133011553 333.441801123786 676.465767991039 297.620320520285
"2399" 479.6 711.729553061938 364.561568883104 694.320297540608 324.676951857582
"2400" 479.8 720.556182490856 395.763619210734 710.315051162188 357.327969777083
"2401" 480 720.787958938322 430.426770184135 718.699471841374 389.331823273299
"2402" 480.2 715.073156057501 465.240541348315 718.879767550508 422.065083901248
"2403" 480.4 704.712263590378 494.070535764995 718.437475795178 455.269060460076
"2404" 480.6 687.980910710611 522.468557319829 707.143856757559 487.852341643813
"2405" 480.8 665.64919018049 548.063585739063 691.876171266564 512.784743512621
"2406" 481 639.32934928249 566.614467896619 673.625695797271 541.449961670685
"2407" 481.2 610.389336976413 578.679714468232 650.502313528629 561.966802629116
"2408" 481.4 581.138794978508 578.334391536634 622.041056682038 574.172030179727
"2409" 481.6 552.357831285502 568.414621368869 592.414474225796 575.841033481479
"2410" 481.8 527.891798787076 555.672472982971 564.656418587512 573.365938684089
"2411" 482 502.055348421388 536.32130085612 537.107885099029 560.755657120436
"2412" 482.2 476.747397427079 516.27584802499 511.471084978319 542.848477672198
"2413" 482.4 454.791411046377 495.631334013505 484.859268000773 523.787085072169
"2414" 482.6 435.002631101302 473.20977555004 461.144938850643 502.427988718639
"2415" 482.8 414.696298409342 446.797903531523 439.871028199927 481.419661268347
"2416" 483 399.065492933795 421.761202223633 422.219336792391 456.10724665497
"2417" 483.2 386.588072155162 393.912101102052 402.907219048572 431.838557817835
"2418" 483.4 378.394633668248 364.103544177654 388.026293199206 400.929987606762
"2419" 483.6 371.266340788864 328.752556662226 381.51659288775 370.95070387564
"2420" 483.8 368.597902684354 297.626369801045 372.38646214603 339.862578045792
"2421" 484 373.153248649068 264.488813514039 365.919506576283 306.133990837461
"2422" 484.2 388.9246677489 241.95596220899 369.164906932564 274.28505596137
"2423" 484.4 412.955233414159 226.245948636215 381.924885508007 251.999780196014
"2424" 484.6 444.164871387726 210.842546074951 406.178711456745 231.069141491941
"2425" 484.8 475.493322304921 202.158823002686 434.615212062171 215.455468601217
"2426" 485 506.749296776017 195.953719553861 466.652819628045 202.783353049557
"2427" 485.2 540.604153403405 195.24800482719 497.286536674996 196.766954326311
"2428" 485.4 573.442908391836 201.41499128108 533.763114143515 193.598638562806
"2429" 485.6 605.636453668533 207.560672257303 565.938306630898 198.875416281955
"2430" 485.8 640.808185220818 218.254864165823 598.295494348284 206.985639326287
"2431" 486 670.633322163812 232.373877941891 631.129592269516 213.165659143391
"2432" 486.2 695.402868839738 253.727494945997 662.6848227989 225.564234092309
"2433" 486.4 715.155833995198 276.139165279872 693.837388092908 244.865060290751
"2434" 486.6 733.6113910879 306.721403773283 709.370400359727 269.338287070767
"2435" 486.8 744.574743106688 335.125665148996 728.516982104568 297.455166746591
"2436" 487 750.925862160457 367.726086983629 744.391812925123 327.990937262523
"2437" 487.2 750.300547271517 402.128747427762 750.548539098464 360.637106352787
"2438" 487.4 740.583619672506 433.79867186452 749.783610098296 393.210770190653
"2439" 487.6 723.191988654807 460.749507014608 744.890933527147 422.792370598038
"2440" 487.8 699.680359229751 479.170747443994 729.763070607615 451.466035922919
"2441" 488 670.680984060029 495.802095501231 706.214791208388 472.949396158934
"2442" 488.2 640.087428731888 506.45560172124 678.446406855271 490.341522139095
"2443" 488.4 608.064856184093 514.748974893103 648.979446289184 502.789049855996
"2444" 488.6 574.744027327559 514.80159809803 617.42952380988 513.345868938072
"2445" 488.8 544.002316394737 507.156289761128 585.335820614807 516.563704586758
"2446" 489 516.478993221292 498.365972836749 554.183213539767 510.373494467208
"2447" 489.2 485.744663474602 483.81981425568 524.708700701505 500.124405658561
"2448" 489.4 457.245354667131 467.257340038718 494.725037275287 488.098572654807
"2449" 489.6 430.526123248786 452.670250154244 465.005273974435 474.336536440658
"2450" 489.8 403.992463153913 436.202042161895 441.577540189737 457.579940366675
"2451" 490 376.038757386562 424.014549918738 414.440345317172 442.612254985291
"2452" 490.2 347.647801296161 405.73288754048 384.78858331501 428.501964659585
"2453" 490.4 337.986659254288 382.372760788102 359.445516152509 413.579839530603
"2454" 490.6 345.749209926121 364.743605326861 344.013853008887 401.905171332028
"2455" 490.8 359.690470768992 340.483037690364 346.377980792877 380.857077365389
"2456" 491 371.453466830373 317.941396018862 354.248245982712 353.781435819033
"2457" 491.2 388.715492343093 293.691062639946 366.23517518694 327.992124523175
"2458" 491.4 410.018213198285 270.633096139254 383.747698445346 301.585948854861
"2459" 491.6 435.707205981893 252.397845339469 402.510849207032 278.839045684914
"2460" 491.8 462.285607569157 236.616356875749 426.484332843666 259.967841769864
"2461" 492 490.713287919435 225.73038867698 450.815025296504 241.186465555173
"2462" 492.2 521.334063726084 220.480615259928 481.478152209097 228.500708491951
"2463" 492.4 553.698554684738 216.647543988909 513.378630360195 221.795659200818
"2464" 492.6 588.654184203318 218.266810073796 545.935204070639 217.150801227443
"2465" 492.8 620.171896618578 224.259950114279 582.105696029252 218.664668895705
"2466" 493 654.890343986688 234.333178264933 612.94514601189 221.21835151625
"2467" 493.2 681.308935089369 245.444098504023 645.888325949585 229.576205212056
"2468" 493.4 707.172456448723 266.15296218354 673.934374731543 242.513834485035
"2469" 493.6 729.90810153473 289.711716018168 701.572583373102 260.313176996367
"2470" 493.8 749.878767752856 317.879864309059 725.193367750213 282.836893610617
"2471" 494 761.830074583371 345.982867650831 746.629090709033 310.513170442737
"2472" 494.2 765.811234847977 379.992167940628 759.595183846925 340.59736856077
"2473" 494.4 758.769202434775 408.755480680281 767.471195607753 370.522060961816
"2474" 494.6 736.157717733872 429.078342419256 763.39806025954 397.606714851516
"2475" 494.8 710.213920238461 437.820722116864 743.554022810815 418.563011388482
"2476" 495 679.446728608909 442.687742244914 719.930456768452 432.656959198548
"2477" 495.2 646.901711812122 437.246326172483 687.853355931646 441.100786167268
"2478" 495.4 617.038953143559 427.206653628535 656.684711267947 435.462419002008
"2479" 495.6 589.685697925713 413.894504522701 626.456988487197 431.953747817987
"2480" 495.8 564.26316820109 399.267070523239 596.441942562165 419.468927332873
"2481" 496 538.463610951101 379.307554142939 571.454012495548 402.130544821734
"2482" 496.2 512.204908727896 360.321835144042 544.879482506259 385.951428831128
"2483" 496.4 487.33833120676 337.418143120166 516.714290437707 364.912745212667
"2484" 496.6 464.739217209157 312.848774416308 492.354524967642 342.597997000235
"2485" 496.8 443.76856430669 288.575621961478 469.569023725519 318.665432642145
"2486" 497 423.509633463972 264.651923820806 449.577280148056 295.57620414891
"2487" 497.2 406.726695470067 236.049193845478 431.385032877989 271.331913118464
"2488" 497.4 390.606090760171 211.005737072713 411.047250071712 245.807817080565
"2489" 497.6 371.395366846033 187.904185610804 394.26126798618 219.932981424176
"2490" 497.8 373.264258105856 175.630501172939 384.394160069077 205.933235438557
"2491" 498 385.509064701498 159.755198887433 379.778906353252 198.184019218629
"2492" 498.2 400.027425867892 147.831177561553 384.127291842211 181.89417736783
"2493" 498.4 422.624823336331 133.047389435756 393.463667559102 163.816889224079
"2494" 498.6 441.183501071275 124.332463426502 408.865388676536 145.340008683306
"2495" 498.8 467.152615447429 116.664905110039 430.404711521475 130.961474976557
"2496" 499 494.059765434596 110.241508441214 454.707372630603 120.963947946741
"2497" 499.2 520.54446912737 109.892402245306 481.208614576361 112.67086797218
"2498" 499.4 547.66965521526 112.826978310428 508.515371233987 109.725281126406
"2499" 499.6 575.856972291973 121.364233425757 536.005333310752 111.110019836179
"2500" 499.8 602.434369574956 133.057051576373 565.516330098672 114.964672556525
"2501" 500 628.997526204773 150.388423543919 590.681724973704 130.065537532647
"2502" 500.2 651.094446294951 167.249163075934 618.818708337552 145.154174505765
"2503" 500.4 671.845199541066 191.230378774662 643.284241690641 160.567001669091
"2504" 500.6 688.764788569744 215.442431068476 664.202765121517 183.713929327156
"2505" 500.8 706.456907765513 243.259577652155 681.917572066009 205.486188112328
"2506" 501 716.92080582375 271.576122584955 700.946921924849 233.884497910783
"2507" 501.2 725.508823479671 297.556282886336 712.27312391984 260.266228471485
"2508" 501.4 728.772808227097 330.50167009291 722.000076454499 287.31899193292
"2509" 501.6 724.546557207359 361.919254295642 726.612197806818 320.074356797909
"2510" 501.8 716.679160621782 391.790329396871 726.056113097975 352.009135840935
"2511" 502 703.348914768162 421.159835473328 718.112466531354 383.468999360902
"2512" 502.2 684.51917738425 449.981026338437 705.558487605177 412.099180581816
"2513" 502.4 663.452298122447 474.568160194165 688.891502015965 442.463833368834
"2514" 502.6 639.108497742393 496.353233348239 668.649460072186 468.102627472509
"2515" 502.8 610.674876989133 516.583876388975 644.613601119001 490.30907882954
"2516" 503 580.684441869116 529.768634381642 617.798446499255 510.582765984183
"2517" 503.2 548.308747918073 535.90421464514 590.798034307398 525.727854580332
"2518" 503.4 519.985305374278 531.635486864114 559.231000377171 534.139940622931
"2519" 503.6 486.469140247296 524.22999361548 529.314829264577 533.616548993215
"2520" 503.8 455.986865930899 513.713062883908 499.009080938235 526.035348409947
"2521" 504 429.520954889109 496.655390247356 466.873909064193 517.380254296287
"2522" 504.2 407.911741326074 476.814004396263 439.412863884882 503.041833556387
"2523" 504.4 387.921678534868 452.707385313217 413.774237118676 483.820296867665
"2524" 504.6 372.252452197325 425.283926120888 393.557255200728 459.535978562714
"2525" 504.8 355.431739628944 398.007961973101 380.24341815327 433.419601956736
"2526" 505 347.983199905937 371.972237722523 363.160697783466 405.610775865943
"2527" 505.2 356.517719194938 348.844286225289 352.779794490996 386.284682299304
"2528" 505.4 372.470629691086 325.31026210838 352.960461539661 357.427620966603
"2529" 505.6 391.290261490568 303.838512504416 365.439226943041 335.324869491186
"2530" 505.8 417.070338760906 285.485959692347 383.303599032569 312.157761941784
"2531" 506 444.596121484639 280.261231335966 405.929757334751 294.647662808972
"2532" 506.2 476.344753781254 276.698489588127 433.228576877257 282.159873156126
"2533" 506.4 508.402522661345 280.72087217771 465.942560336873 276.802408167162
"2534" 506.6 537.069196577833 291.778214851697 498.024949132063 280.331876721645
"2535" 506.8 558.371394489614 308.269863388206 525.181841776729 287.024345965747
"2536" 507 561.610491849557 332.871428931654 547.435360098719 298.993251266729
"2537" 507.2 559.092397306869 356.085619992836 558.590433942692 318.255892404832
"2538" 507.4 544.845050177666 381.748322194979 558.39483886538 341.787370341945
"2539" 507.6 529.737113393815 406.93837915266 550.8558545427 369.35660446123
"2540" 507.8 512.703338328801 426.76999064195 535.42234066362 394.080279040583
"2541" 508 490.536412810045 451.833827150847 517.936525902093 419.088058611757
"2542" 508.2 462.815539462609 466.606981635331 497.982967374117 442.75005703901
"2543" 508.4 434.553092521512 476.236108375233 472.140574136972 460.166110641035
"2544" 508.6 405.998445979364 481.810134622092 444.685602123305 471.555733399124
"2545" 508.8 376.702919091597 482.375260855572 417.464510302697 479.308915409454
"2546" 509 363.16059730963 471.489229900535 397.236055258328 481.797699683248
"2547" 509.2 358.81359841119 451.2463841244 383.521543874845 477.8636302131
"2548" 509.4 354.247524320177 423.215652823388 367.775801106131 463.109165508633
"2549" 509.6 352.887748226005 399.502510657589 360.294897261022 437.295386978988
"2550" 509.8 352.792862323856 368.254434956776 355.839179660804 412.499195529922
"2551" 510 356.437450049724 342.96841670158 352.467171836994 381.410552032731
"2552" 510.2 363.934680608056 313.015045984438 355.890254651419 354.046687870764
"2553" 510.4 376.343985960237 284.565871664559 361.203182980248 324.330515344145
"2554" 510.6 387.109320736367 257.874807823984 372.649039306011 296.302316513376
"2555" 510.8 399.233051564826 227.341239665716 384.026044544498 265.764867296789
"2556" 511 414.639882660876 201.305233022993 396.844320056831 237.069163827738
"2557" 511.2 435.211840471514 178.05588837415 410.173274209071 208.834730223497
"2558" 511.4 462.237898154728 160.113488540545 430.008176711079 183.62009399984
"2559" 511.6 490.919498655881 146.894360230698 453.018035994329 164.853398345355
"2560" 511.8 521.466968414682 139.162441934869 479.708627583257 150.691141271934
"2561" 512 550.124223882107 141.030755758193 510.912749165914 141.931845090938
"2562" 512.2 580.596578109731 148.605571565017 540.718016446771 138.449485079808
"2563" 512.4 609.825254977874 161.613677556829 573.613128035398 145.117332595452
"2564" 512.6 635.93038518739 181.187336638655 600.62100612992 158.54314694423
"2565" 512.8 658.874109761849 203.336365422401 627.33398074192 174.013143849017
"2566" 513 682.269422179502 227.956679398603 653.833699645833 195.578366274556
"2567" 513.2 700.37555484848 250.673535883538 673.40642346837 219.226120815173
"2568" 513.4 720.698100100857 277.025587221881 692.047603472433 241.087776139247
"2569" 513.6 738.140181446531 303.577599510983 713.947028036982 267.133748034618
"2570" 513.8 745.956200604151 330.516710676399 730.402648273395 293.576144698055
"2571" 514 750.641429480193 362.550432320646 745.61417378315 323.019708494769
"2572" 514.2 745.996995939925 395.911217341134 750.227328870895 353.585221225217
"2573" 514.4 731.58425983029 424.026710425455 747.109292197844 384.504832045277
"2574" 514.6 709.679420200286 447.562628804957 736.400048826183 413.163468610132
"2575" 514.8 684.673378138823 467.220133944266 717.35035516543 439.020371478459
"2576" 515 656.1524643109 478.683592347789 692.528237290458 461.123740868831
"2577" 515.2 621.649150607241 483.867525894497 665.079021257889 475.388302187511
"2578" 515.4 591.440334826616 482.818633438067 631.063176735725 483.387388859107
"2579" 515.6 560.977547045732 475.624302416786 601.970789441282 481.637226193789
"2580" 515.8 530.59302426648 466.657957165671 568.46577348195 478.305432069498
"2581" 516 499.771382553836 452.358470244352 538.968502928871 469.158750459674
"2582" 516.2 472.546326039409 432.941156782433 511.831582219813 458.93804266616
"2583" 516.4 453.648107519879 415.014807043687 482.075137328767 442.744353559709
"2584" 516.6 432.266124824975 392.429680485717 461.384199566945 421.043341726541
"2585" 516.8 416.108077770965 364.664913866711 439.209710341733 399.39985829814
"2586" 517 403.473847687208 336.732803746459 419.070585250109 372.710870122079
"2587" 517.2 391.616315344544 305.848339686774 407.450884406982 344.512710706697
"2588" 517.4 384.466865418203 273.040711649121 395.733850887931 315.91692851046
"2589" 517.6 376.795913307928 244.883197209012 386.426923146867 281.404768940481
"2590" 517.8 367.298629775448 217.620607371528 379.990150605497 254.135916881818
"2591" 518 354.19614465438 202.996712794771 373.680971142075 233.516172029721
"2592" 518.2 363.561760877592 196.389114732449 374.051092532242 229.50215916283
"2593" 518.4 376.706361131113 188.406789420411 369.783234542881 221.489739121327
"2594" 518.6 397.820228840445 183.331798717183 372.774468808236 206.906909607027
"2595" 518.8 423.641186262284 177.725753738112 385.36767831937 194.923358325149
"2596" 519 451.076483485574 181.735037459961 409.983135141767 183.944975934066
"2597" 519.2 477.268045054251 189.597349864748 436.971304410896 181.363264243203
"2598" 519.4 500.377900074781 207.766420979479 462.408372598067 185.863664101135
"2599" 519.6 522.680355979657 224.497477449343 488.128645841419 200.16710690102
"2600" 519.8 540.817336384751 245.375590991687 513.436534837074 216.666734391915
"2601" 520 557.645271603541 269.698091386706 533.228513362179 237.803259007354
"2602" 520.2 574.079503017123 298.25076668786 549.728976261833 261.14833632257
"2603" 520.4 587.82289198853 322.820957129962 567.61493796356 287.566545028376
"2604" 520.6 598.857528575516 348.61020408007 583.266038633988 310.184893380875
"2605" 520.8 611.595154782986 379.238125151051 593.948449624426 337.047473020317
"2606" 521 622.350632464836 408.636355902659 609.15786474107 369.174353599612
"2607" 521.2 634.723724291407 436.930023584095 620.588801408815 398.374889254926
"2608" 521.4 642.671253466176 468.71308944001 634.300829808329 430.299913379969
"2609" 521.6 647.036959948721 501.810906557173 639.243620418078 459.146232197797
"2610" 521.8 653.407025506665 533.44137252712 646.064364725325 492.643665247908
"2611" 522 654.859164435475 566.043832715064 651.759657704539 524.499096686432
"2612" 522.2 654.071892185445 597.841283996478 655.022859086896 557.835624761826
"2613" 522.4 645.616716462105 625.388339710523 656.834410755974 587.746314648711
"2614" 522.6 626.130233335679 643.287041939837 653.145323501891 612.071647298325
"2615" 522.8 610.059451626301 645.777211740674 641.995808469444 626.526706451353
"2616" 523 586.222664386206 640.918711954463 627.906979819874 636.106849232321
"2617" 523.2 567.974266792583 634.936339802647 606.628223850183 638.747309190742
"2618" 523.4 550.693627070924 625.102662992027 586.498621612081 636.670592386566
"2619" 523.6 530.507540144858 610.869600181655 564.449645324475 631.485928348235
"2620" 523.8 513.95920090089 591.927725897967 544.935275481347 617.101489917578
"2621" 524 497.093575642455 571.21551255594 523.78457177296 601.802710477794
"2622" 524.2 489.470014241793 546.513831313406 507.721175247225 581.916832086264
"2623" 524.4 484.760001312971 519.648441146258 493.897433291 561.614731940489
"2624" 524.6 486.013937549164 495.231001392548 488.089467641438 535.280404749467
"2625" 524.8 489.320327798351 466.650981695163 484.784762650155 507.066818492975
"2626" 525 499.060250859937 438.415118045969 487.209190808687 477.744115513826
"2627" 525.2 512.237910585706 411.488665538817 495.173805742217 449.524310864909
"2628" 525.4 527.36733960211 386.007559696149 506.03516911829 422.568093361155
"2629" 525.6 549.188089340043 361.117523506232 520.568606795743 393.181187537599
"2630" 525.8 571.234616589042 341.683505928833 542.637894641665 369.474517071213
"2631" 526 594.296007242176 322.212085060063 563.148282833928 348.913415113461
"2632" 526.2 605.504729055289 293.766219754505 587.294030770334 329.077034261627
"2633" 526.4 607.115052134872 267.44727271167 601.539659353875 306.093504459741
"2634" 526.6 604.311539400283 235.985047763475 605.278365389596 276.582124069114
"2635" 526.8 593.559655340232 208.907880198863 605.378559783953 246.785078706739
"2636" 527 582.758621936604 179.315255625982 594.464882662877 218.235401597153
"2637" 527.2 573.495633756647 148.044297758396 585.080468157558 188.54648335179
"2638" 527.4 570.833976891004 119.220348813901 575.856720749203 159.170223490779
"2639" 527.6 574.234099304204 85.9887697867233 572.820554170973 130.302377924061
"2640" 527.8 583.023348528116 58.7272292297001 572.075809214069 97.5749413091588
"2641" 528 599.010249718747 44.9723788528144 577.611603708477 74.6147899740706
"2642" 528.2 620.888902347413 48.8702558812477 586.869916709483 58.3693395322145
"2643" 528.4 645.332528859967 59.1954693545844 605.211741552924 54.0671513397632
"2644" 528.6 664.935136944216 75.9569650443476 630.596465341786 57.0570734553496
"2645" 528.8 679.655606201055 97.4381847579832 653.962268225664 66.8586484398859
"2646" 529 691.845147290972 123.363055419648 671.422704856137 87.3768776360137
"2647" 529.2 703.297874980784 150.224486935763 686.040739233199 110.738101239727
"2648" 529.4 709.183272111744 174.312084973454 699.072799188104 137.236093225249
"2649" 529.6 712.756608460978 202.638018377142 705.799363612946 163.864028416797
"2650" 529.8 714.362670072092 234.32789369872 712.801569507685 192.137310896297
"2651" 530 715.89096931371 265.83735323322 714.156811287224 219.607098755767
"2652" 530.2 713.778261922167 291.708928751868 714.215728989595 249.696018401886
"2653" 530.4 709.435614963364 321.307860737815 715.628691396853 281.257008541848
"2654" 530.6 700.759743739776 351.694094869369 711.026467386404 312.176283052287
"2655" 530.8 687.522676304408 381.409899016938 703.577775530678 340.320893944305
"2656" 531 673.359991549129 410.760230091298 692.160324319945 370.87318035228
"2657" 531.2 654.832461398346 437.043759063122 679.176360919298 402.175483383683
"2658" 531.4 631.431678642186 457.16998008021 659.059700638285 428.476813113418
"2659" 531.6 605.440306983703 476.875730870372 638.33577485642 450.585162502417
"2660" 531.8 576.588110101872 496.745032663531 613.122720409387 469.576697508639
"2661" 532 549.123787596886 510.472787887062 586.190725361593 490.500070915781
"2662" 532.2 521.683239441941 523.93821959986 557.920826879974 506.666663095237
"2663" 532.4 490.855867279539 539.300022849538 528.15864840111 520.7555340814
"2664" 532.6 460.583665190846 548.862777251441 499.411590009565 535.752908106133
"2665" 532.8 428.039054010258 552.562408539811 467.662584014113 546.37961693266
"2666" 533 400.484271585812 552.38237877317 440.786762384726 551.664751602508
"2667" 533.2 397.251639100985 541.415812637736 429.577467216891 552.69820713984
"2668" 533.4 392.198803893983 523.50541561748 417.386169558838 550.459983642723
"2669" 533.6 388.346977763765 499.033111568348 402.097461578005 534.639500662016
"2670" 533.8 386.396040537593 473.335267561341 394.986223561946 514.146615579352
"2671" 534 390.65214489636 446.067977412717 388.051328354436 487.695354118152
"2672" 534.2 396.103848709114 421.000464772965 388.978590099361 460.990895545605
"2673" 534.4 410.815182084226 394.520912621977 393.950585862144 433.721565407361
"2674" 534.6 428.906754392446 372.832305293001 403.238204809093 405.256333375054
"2675" 534.8 454.059171203883 355.641774095484 421.928309136338 380.205372564225
"2676" 535 481.038956914901 343.678510628281 445.057505315864 363.512298504882
"2677" 535.2 512.737679206266 335.793554724125 472.919828064891 345.434755172108
"2678" 535.4 543.620441733864 334.625207567593 504.708931745121 339.922104028122
"2679" 535.6 574.883911996319 340.579190211927 533.428283966797 336.361053668921
"2680" 535.8 606.545787595543 348.698336385057 563.211352794436 340.807259940863
"2681" 536 635.696416261179 358.726279271157 594.819425000331 347.12644042344
"2682" 536.2 658.182319101768 375.076099425223 624.973237231087 353.154182688361
"2683" 536.4 677.703092054651 400.28936157176 653.319386620968 367.407824823596
"2684" 536.6 694.115973062348 428.603826911387 671.432948273347 394.031939759166
"2685" 536.8 705.561170567611 459.853241077764 689.793737671716 420.5503819298
"2686" 537 710.936376997982 490.581493598869 702.996809555871 448.58067876718
"2687" 537.2 713.607454066612 521.350750844575 709.634989914847 481.182819512626
"2688" 537.4 710.254329742276 552.534061361421 711.05441847274 513.288292573735
"2689" 537.6 698.847348713349 586.011101397722 710.590384705605 542.465735587562
"2690" 537.8 682.055816380983 613.084851087752 702.652281253869 576.311143125222
"2691" 538 660.651381230005 632.431840471803 687.894719936631 603.321792405301
"2692" 538.2 636.466008193438 649.236967203688 667.344151836571 624.525616675264
"2693" 538.4 611.050656510726 647.042233099874 649.504315310528 637.322251545317
"2694" 538.6 583.816033606434 644.905984494108 623.999049015791 644.413399700425
"2695" 538.8 557.729656284672 639.888886560101 597.034502579046 643.062185541459
"2696" 539 535.422802354936 625.586124527802 571.495284653741 642.062147462787
"2697" 539.2 514.445295181373 604.178537631383 545.93207774603 632.238049594104
"2698" 539.4 501.45140418123 583.700018677937 525.744550726662 616.199130019217
"2699" 539.6 488.450048713485 557.412773271898 511.274282852031 593.22329840908
"2700" 539.8 480.011896108315 529.297502436685 494.686900161463 570.088046716072
"2701" 540 476.690132947745 507.180293228427 481.739083505022 543.564978695907
"2702" 540.2 475.597920143893 477.270168306666 479.68799712051 517.55812753081
"2703" 540.4 479.870274421908 447.479329648451 475.873022273025 488.911370416238
"2704" 540.6 492.978000002189 418.730439063352 480.679421899115 459.673441819158
"2705" 540.8 508.34260463094 392.885393043258 488.697617631278 426.896856650613
"2706" 541 526.936926475414 366.292247077307 502.959762816367 399.694704789047
"2707" 541.2 548.690268133805 339.826755891861 522.524191484222 371.554996895865
"2708" 541.4 571.213330372826 323.075457154776 542.296415878973 347.544830730958
"2709" 541.6 598.258247934267 321.421135788695 561.036063945394 328.675106421736
"2710" 541.8 615.597991591655 332.856879172157 584.799024279883 321.536740009766
"2711" 542 630.654409614131 356.846016494516 602.63327588971 326.562687888063
"2712" 542.2 639.26044370148 381.633288667741 622.115397594456 345.159351886522
"2713" 542.4 639.027529531749 406.810377128994 633.986394593916 368.053973513525
"2714" 542.6 631.297686053273 435.24425898307 637.09370543752 393.725102599567
"2715" 542.8 616.022247804693 456.526058117555 633.405532942667 423.276961391469
"2716" 543 600.108674210752 471.407900577148 628.527671252355 439.525620143181
"2717" 543.2 572.369547367005 491.961131451072 611.385629329221 459.565469252836
"2718" 543.4 547.108930025348 506.159968509774 584.036443194791 481.246297039021
"2719" 543.6 520.290137811253 516.407970782658 557.490839616982 499.785382778205
"2720" 543.8 487.206069698628 518.09799866035 531.064844502563 511.645923580549
"2721" 544 458.260991787285 513.613265265405 499.786364113291 517.060184865629
"2722" 544.2 429.884205443326 502.04657756007 470.829548592717 512.975923927231
"2723" 544.4 403.703066872277 483.419659739754 438.431286935879 503.377697668051
"2724" 544.6 378.040171644119 461.798991265836 409.78423183723 488.268338168029
"2725" 544.8 356.815932498533 437.210301804165 383.807623700079 466.519320141623
"2726" 545 347.882734676167 405.373497098743 364.016433745649 442.333690395718
"2727" 545.2 349.543138629125 373.121108579934 349.937035107094 415.871258024873
"2728" 545.4 358.674740405277 345.024523761533 349.486320741723 385.667590186367
"2729" 545.6 377.328150160771 320.451181793171 357.791287293487 354.788640335782
"2730" 545.8 402.716412429274 295.930226789539 371.4613460364 326.319957185153
"2731" 546 426.165709169227 275.576827552272 395.99377094783 302.414517593551
"2732" 546.2 455.685537926754 257.485743884252 421.029752622194 280.517226289919
"2733" 546.4 487.634266532761 245.015670599123 449.846555705347 262.469130322669
"2734" 546.6 516.545602950658 238.062212146866 477.360192630698 249.196200332007
"2735" 546.8 550.15590440347 234.160983120826 508.743561129972 239.309620376965
"2736" 547 582.902137847419 233.090389393104 540.240838780206 238.814427305644
"2737" 547.2 614.039869091099 232.994535186361 573.806048409361 233.830306745572
"2738" 547.4 651.388342083897 235.847186096105 608.195665986847 231.396302519051
"2739" 547.6 683.573564091787 238.111878321097 640.252204036109 235.962565067566
"2740" 547.8 715.215536347617 241.744302954311 674.877761850169 237.696682903366
"2741" 548 745.625312554759 247.766626473491 704.550053553152 242.181240229876
"2742" 548.2 776.255008162662 256.856425226071 738.022856121982 244.431826911071
"2743" 548.4 805.658790926353 270.567996487502 767.712851642169 255.913096760502
"2744" 548.6 835.057761633146 286.780058934404 797.928316216254 266.091488529051
"2745" 548.8 856.1110632329 304.716945812004 826.663211919211 280.657784553154
"2746" 549 879.962283544874 326.047180416266 847.451255093998 298.085109944936
"2747" 549.2 897.489845548071 346.891683562904 871.25551448358 319.074247738157
"2748" 549.4 907.323551499736 372.859550342277 891.033661218237 337.493772604355
"2749" 549.6 902.635261888015 398.403182765828 901.140152692841 358.316190175039
"2750" 549.8 884.359927228048 420.633090505594 903.888332658689 382.605014735421
"2751" 550 864.834329163877 436.066136803638 891.843740047485 406.714982903299
"2752" 550.2 836.847714864933 445.532215027531 876.956404994484 427.461708997184
"2753" 550.4 811.962558765244 447.492041652308 852.450871416744 440.947774047302
"2754" 550.6 784.718572467154 442.428248721122 825.239277357875 444.832210092744
"2755" 550.8 768.071533823559 436.335251544625 804.722958440035 443.186520115
"2756" 551 746.014138819545 423.238555903919 784.654453305442 440.848587496502
"2757" 551.2 730.028530604705 408.770409294151 764.301188560028 429.802367679816
"2758" 551.4 711.401693996199 390.74391821697 737.57581299826 417.261460866087
"2759" 551.6 695.509369028321 370.678024293391 719.124494669154 402.870525349495
"2760" 551.8 681.983953761382 346.021691459469 703.242126891341 380.915175364642
"2761" 552 670.497892235853 315.706320505119 687.495201918691 357.532098709626
"2762" 552.2 664.880181010401 287.974698371021 674.087636103275 327.375485788761
"2763" 552.4 667.058942156134 257.911854628279 665.708668807116 297.310224574545
"2764" 552.6 671.40599517372 226.2912690826 668.509622510676 268.521554732735
"2765" 552.8 682.311089167991 196.889917357502 670.469283858424 236.087862820213
"2766" 553 702.408605578828 173.193316741181 677.68499877054 206.158790578614
"2767" 553.2 724.984596618351 156.952447301991 694.119937251712 181.971676871289
"2768" 553.4 755.615805952891 144.121808160629 715.60404329761 161.15935127454
"2769" 553.6 783.237602062907 138.991071779751 743.772865330029 148.618990316963
"2770" 553.8 797.554165160986 146.087750652129 762.729321667436 141.24870799462
"2771" 554 797.204463130729 159.221881978504 767.867399122531 140.86504067517
"2772" 554.2 798.132388267444 179.760025780833 778.358032534111 145.615281171848
"2773" 554.4 795.421089992716 203.429011747219 787.763430474601 163.472615551073
"2774" 554.6 791.976090904009 227.751686275804 793.569074163036 188.616634173392
"2775" 554.8 782.494244965127 255.103906350782 795.237255600003 215.57800710464
"2776" 555 770.999544875784 275.742763214825 787.078120096588 240.764475063408
"2777" 555.2 751.237037801158 298.170389863223 776.254633358796 264.918297778971
"2778" 555.4 728.475691097383 317.333466443206 757.755162683153 288.021634357923
"2779" 555.6 703.246234548612 330.664931508263 738.739811410335 308.568131928814
"2780" 555.8 672.988320782753 339.287891626482 712.932760763808 324.072832346366
"2781" 556 646.742001805696 336.609447866284 685.30533677754 334.758192158096
"2782" 556.2 617.980092193825 335.817166816205 655.456679121661 337.837888846885
"2783" 556.4 585.131142676807 341.011279840043 625.90428336973 336.684965612407
"2784" 556.6 555.801569201329 341.315375636602 596.995982351637 340.231880387778
"2785" 556.8 524.925510375551 345.129766309702 566.458750959358 341.112002118276
"2786" 557 496.809686851884 346.067537297827 537.697255769021 343.869931472949
"2787" 557.2 467.654964854373 344.329123623837 507.689854989645 344.729580089659
"2788" 557.4 434.266440238101 337.05475970535 477.413962498774 342.999964515414
"2789" 557.6 405.924323080253 324.608745894574 444.773286515677 337.821662492186
"2790" 557.8 383.717168873554 305.426493895076 416.839543655702 328.355479915744
"2791" 558 363.72725370756 279.058562915639 389.155368226029 311.678061348595
"2792" 558.2 348.396988880092 253.917770919925 371.258474749824 286.115381651674
"2793" 558.4 348.669315210304 237.212334551239 355.698606122741 271.38886415847
"2794" 558.6 363.412588539346 220.492393716205 350.095271098404 256.471153461448
"2795" 558.8 385.68477747804 202.157706083614 360.699266593645 231.74908060012
"2796" 559 412.919847954241 190.12613173877 378.151556298356 209.534731587267
"2797" 559.2 441.305725715376 184.557348362293 402.945162623109 194.191304824609
"2798" 559.4 472.053273892571 191.280708951991 432.025300225755 187.419346370273
"2799" 559.6 501.722876389798 205.507863216342 462.128794745195 188.445551779891
"2800" 559.8 524.816508963139 221.638549998542 491.783728340986 200.291664638952
"2801" 560 543.564217486011 246.293575484418 516.226421284385 215.593970138388
"2802" 560.2 555.248075614734 270.389002680665 539.113414122406 236.4789007595
"2803" 560.4 560.85817833929 298.800771303813 554.74007324237 261.833910127076
"2804" 560.6 561.474316718188 330.92269602289 558.295287392866 290.450765080242
"2805" 560.8 556.682421199938 361.00177827896 562.096572146837 319.616182781667
"2806" 561 546.436307670967 393.94514702667 559.617821908761 349.133497429742
"2807" 561.2 532.713496454205 417.596147321286 550.318339888539 382.051320250536
"2808" 561.4 516.647514877814 445.295334282745 537.357349197063 410.954390982776
"2809" 561.6 493.087526855659 470.429284429221 521.930024135379 437.02619850765
"2810" 561.8 467.973009255133 488.458135876387 501.644318529879 461.750988199413
"2811" 562 442.008984959759 499.197441492832 479.217289787011 480.955033768042
"2812" 562.2 409.469516422072 501.354751921783 451.657020888235 495.712543698594
"2813" 562.4 381.613181050959 500.647808787427 422.443132227287 499.105174340164
"2814" 562.6 367.007382765139 491.414954042741 400.736392611266 500.726721972403
"2815" 562.8 363.405749037353 471.829631948493 389.193915518737 499.703148092689
"2816" 563 360.19656768706 444.540565138518 373.499740906238 487.387041614058
"2817" 563.2 359.905435584898 421.599893560132 366.034981932256 462.324657290962
"2818" 563.4 364.905005168098 395.806171919018 361.157974384888 435.77321397095
"2819" 563.6 372.522247956704 366.206583423764 364.132308934087 408.808400622562
"2820" 563.8 384.371549486991 338.902214039698 371.559784825194 376.589877474701
"2821" 564 399.356957229939 311.826673668102 380.874200680811 348.564367108542
"2822" 564.2 419.33923677261 285.398588404721 394.97602883265 318.463691157361
"2823" 564.4 444.012463626994 263.657955374486 414.079122129844 292.517449792123
"2824" 564.6 472.119192261912 244.740105700158 435.083496615873 271.646966035663
"2825" 564.8 501.611773650924 230.932735069896 464.468427026508 249.510891702428
"2826" 565 533.469305797633 220.882112107351 493.552197579673 233.578302707573
"2827" 565.2 567.88636811955 219.181241742964 525.651065491924 223.642324069077
"2828" 565.4 598.962771334628 224.587046186916 556.093136883281 219.341113266343
"2829" 565.6 629.524699709088 238.159148941775 589.497921292742 223.790048736201
"2830" 565.8 654.639765239918 258.425145921724 620.399467502734 234.689479750205
"2831" 566 679.616554964796 282.524238071565 649.957309411379 252.273505995946
"2832" 566.2 701.596873459888 304.455192757386 672.432107185723 277.531338004286
"2833" 566.4 719.46428109669 332.324829957924 694.955390058431 300.664859715948
"2834" 566.6 731.694785768353 363.332877532391 718.270278904453 326.29477903476
"2835" 566.8 739.54800509649 392.499656983608 731.447290687559 352.02019827322
"2836" 567 739.556506964063 426.843874770515 738.234436342465 385.870687835344
"2837" 567.2 733.646543922251 461.130662713597 738.89839789115 420.685488726825
"2838" 567.4 720.206842260788 489.521736998285 735.660211615085 452.804816975744
"2839" 567.6 698.415982804705 516.286995075115 724.760118396511 482.582773244877
"2840" 567.8 674.799811496718 535.13593500887 706.050094532545 509.624906236338
"2841" 568 642.966266784006 553.023504646909 680.797822229799 529.564094950295
"2842" 568.2 614.209708046016 563.671461541884 651.10596157599 547.669555041954
"2843" 568.4 581.591601847986 567.404894325271 622.79744103016 562.73427429298
"2844" 568.6 548.103655339362 564.207317224542 591.870488527497 564.262581007908
"2845" 568.8 519.597203098132 557.081309710377 558.371973601542 562.586906531275
"2846" 569 489.392341965324 540.600281486673 527.549989968607 559.328795365361
"2847" 569.2 469.33433350543 520.858538842809 498.504763782848 546.725730245934
"2848" 569.4 445.740005945227 499.592000053254 474.774891599731 527.100348585125
"2849" 569.6 425.88135510072 475.733117663666 452.460429942833 504.414043706847
"2850" 569.8 409.006904588019 447.961197213582 431.379484857683 483.054223281275
"2851" 570 396.193033826759 419.598342656039 413.871495716026 457.762295511611
"2852" 570.2 389.157866580943 389.842422159454 399.317844575234 427.079087885733
"2853" 570.4 386.799862207385 358.087434789783 390.548068443451 400.372723108894
"2854" 570.6 389.480883674489 325.812115516295 388.715383305152 370.181381038246
"2855" 570.8 396.454606656689 296.999922965542 388.667455937593 338.186495087274
"2856" 571 404.152624450997 268.473606751296 392.524785132124 307.190122518152
"2857" 571.2 422.65639449158 237.706266109666 399.963494030673 281.13459414
"2858" 571.4 444.881285191293 214.424865930934 413.415009309605 257.366037244373
"2859" 571.6 461.40309415388 197.926325116089 428.30421702968 224.091323164244
"2860" 571.8 484.23232304216 185.002830512519 451.455962157488 202.514567042521
"2861" 572 513.772674363337 175.07899819946 477.768468235698 190.985619474836
"2862" 572.2 545.071360829862 173.148315993968 505.439495846112 178.423327531358
"2863" 572.4 577.024317542896 176.735113163567 536.960101394609 174.201386043175
"2864" 572.6 607.013036877477 185.678664875321 567.384888872647 175.251248227487
"2865" 572.8 633.825289275385 203.106735666932 597.097264281501 182.16969591555
"2866" 573 658.132738398027 224.752941268083 625.17952397965 197.183107340467
"2867" 573.2 679.006533566151 245.226038645827 650.448469044367 217.656701569622
"2868" 573.4 700.410911384184 270.12729977757 671.265966104848 238.475561862842
"2869" 573.6 719.245830901045 295.515830820525 694.56607190754 262.385231675405
"2870" 573.8 736.293932279112 320.732283688308 714.418396901568 286.519712625462
"2871" 574 745.327203282354 351.529270265574 731.796108534983 312.873293408565
"2872" 574.2 745.397664499725 382.159390840098 743.431829672444 341.411489305377
"2873" 574.4 744.100000743116 414.217272602582 745.759270860395 373.113603470398
"2874" 574.6 739.393765055312 444.4226414774 742.656733603547 403.855705582739
"2875" 574.8 724.511985287883 471.226714129729 740.352095810257 434.018832895204
"2876" 575 703.019162115594 493.622795312869 730.553309956315 463.249505538626
"2877" 575.2 674.767805334145 508.207879360283 711.096133677597 485.744381825272
"2878" 575.4 645.099475512275 515.187059439464 685.149206310689 501.72002845339
"2879" 575.6 613.959437059932 514.961641638567 654.458392142438 512.058621692678
"2880" 575.8 584.03103947765 504.533117368015 625.068668053292 514.687208670489
"2881" 576 558.095531555374 491.714600828271 593.36762538313 507.069516362967
"2882" 576.2 530.081380566809 472.584019111012 565.460641736239 493.441182069069
"2883" 576.4 507.41209629307 450.22592556062 540.043719101604 479.539932794713
"2884" 576.6 490.011639867504 426.113332545769 514.829690577561 458.448613546365
"2885" 576.8 479.015792592511 398.34699368396 493.563718292202 433.873810395306
"2886" 577 472.266097873665 365.514531147301 483.811508515413 405.701148087167
"2887" 577.2 473.073000219564 335.247498752586 471.735466216611 374.804257326272
"2888" 577.4 482.313145611742 309.050322249567 470.965131132921 346.942588730659
"2889" 577.6 498.96948586604 280.681861459248 479.088464246947 318.017336387864
"2890" 577.8 518.197879752298 256.88626959558 492.63489207257 286.936768464023
"2891" 578 544.572479444128 243.911107186568 511.95463629196 265.213392081871
"2892" 578.2 571.328460415288 238.746295942351 533.076961364757 247.69599669727
"2893" 578.4 599.865620398647 245.350139194709 561.14158437196 240.237811374819
"2894" 578.6 627.145333317051 255.81135234247 590.467317506467 244.054100772319
"2895" 578.8 657.726407420895 257.828579401408 617.419445279198 250.184389481552
"2896" 579 689.503643964034 261.454010290825 644.947688242879 256.666002681922
"2897" 579.2 712.341894832414 267.254450510517 674.023115073286 258.770885471829
"2898" 579.4 734.901191501143 280.385225809788 696.556145307875 263.436148942022
"2899" 579.6 758.060444768968 297.369441927187 723.058683725818 273.025203985709
"2900" 579.8 775.01338940648 318.887347798104 746.797899923888 291.119215984988
"2901" 580 793.005929116518 343.91139712274 768.80787793972 311.10735127138
"2902" 580.2 801.640684605094 371.100977753362 788.82884634377 334.330496588258
"2903" 580.4 800.372225131754 402.340826006251 797.516301998042 358.96724001119
"2904" 580.6 794.806261723176 424.9261626304 804.744381846001 387.660008385544
"2905" 580.8 797.604963275469 440.900674804925 804.106210485548 409.438343271788
"2906" 581 807.37321319004 467.112442255609 801.774415089408 427.245863793112
"2907" 581.2 822.828329349106 486.131498743036 804.047615346363 452.311415274475
"2908" 581.4 833.208817805522 511.302557046268 817.173967297305 476.780150811172
"2909" 581.6 839.083705406575 537.834850376988 830.927472479867 500.278577118125
"2910" 581.8 828.330116709417 555.884838726969 836.411195922582 519.066076242282
"2911" 582 813.057743366277 572.07613476383 836.623893876868 539.268251548508
"2912" 582.2 795.322519245819 586.441599882988 821.66153122252 557.938985606746
"2913" 582.4 769.893725165849 600.785220960415 805.104157674306 578.77055929511
"2914" 582.6 744.063729834193 612.196720677003 781.444320943975 592.556947261114
"2915" 582.8 719.293413557638 614.865415891273 756.914242458296 607.776497403903
"2916" 583 691.93987766167 612.70953814346 731.404961349714 615.408134489958
"2917" 583.2 663.024954498603 604.995623797323 702.463961586869 613.787455507954
"2918" 583.4 636.544356959836 589.575988992252 673.905730204703 608.330119149474
"2919" 583.6 612.144182718775 572.483028344151 645.332366079178 596.264378984682
"2920" 583.8 588.229881204134 556.141617661783 621.345244628027 578.569059870864
"2921" 584 561.298513698417 538.757276449388 595.737426907027 562.420524476974
"2922" 584.2 539.563732524633 517.187329077767 569.286311527697 545.272450377899
"2923" 584.4 521.33549656055 493.489616220275 547.040491058179 526.023187805407
"2924" 584.6 500.500813369972 471.783774522334 527.173402605062 503.634674982445
"2925" 584.8 480.309461279903 450.510754915433 507.713059111265 478.878726463622
"2926" 585 461.605543236227 424.473702101668 486.387966341018 459.16347692696
"2927" 585.2 446.071402552868 394.37788065593 465.856899256931 435.458342329935
"2928" 585.4 438.851106047103 365.947957219205 451.944611779646 405.456587982371
"2929" 585.6 431.939974276031 335.355070711869 438.530172057022 374.727092342651
"2930" 585.8 429.48789906253 302.913819738268 431.688567419936 343.014492625302
"2931" 586 435.351839180717 269.921038824475 429.915296171216 311.507774176114
"2932" 586.2 448.748667309411 239.269669689875 433.831253519996 279.55321243801
"2933" 586.4 468.450502338034 215.101407374952 441.911668114793 247.850665701618
"2934" 586.6 493.492929161379 197.225623332546 460.227966693045 222.636365478587
"2935" 586.8 520.944969979843 185.005815793489 486.543087661549 203.419071550343
"2936" 587 551.741513195263 173.815714352676 511.83741567965 188.79354595738
"2937" 587.2 580.725388283935 164.684945394092 543.24745223648 176.965083414059
"2938" 587.4 611.360650420285 160.662685970566 570.929713618084 167.993472329664
"2939" 587.6 642.271063082584 156.807094327642 600.429806420301 160.416165243636
"2940" 587.8 671.002326708925 158.778668407325 629.860302495147 158.769730696312
"2941" 588 697.239101168075 163.083966096083 657.635555542616 157.727777327545
"2942" 588.2 720.982126931415 177.518329604998 683.701027187974 161.171238212932
"2943" 588.4 745.273620876083 192.211909193588 710.061300005105 171.101494241636
"2944" 588.6 765.657409599046 213.308394079723 735.964236747903 184.123025130375
"2945" 588.8 780.950830938463 235.882882235828 757.490013632216 204.641981831005
"2946" 589 795.771923668911 265.801887724252 775.142909366587 226.514692793861
"2947" 589.2 798.987041424385 293.148220713711 789.315435284104 251.786895907094
"2948" 589.4 792.745056567454 318.189125691869 796.787463448036 278.62128417338
"2949" 589.6 775.87781781814 344.871187525571 794.814677319576 305.157917700912
"2950" 589.8 757.805740340551 368.964100266558 780.565976577273 333.398875699084
"2951" 590 737.545420682578 387.508135651579 765.46348092624 356.829218325569
"2952" 590.2 712.409187579373 405.748195570207 744.710227179296 379.703704800209
"2953" 590.4 683.875522111952 421.700005434946 720.508512260711 398.773168094257
"2954" 590.6 660.710870824114 429.047787888572 699.112839348542 414.140467627332
"2955" 590.8 629.844570787452 436.361319054692 672.153253795574 425.513811193807
"2956" 591 598.711918920697 436.060111014065 640.801338814615 436.131726045529
"2957" 591.2 569.840093813558 428.151895517921 610.048231440977 436.074509481426
"2958" 591.4 536.928725539671 419.773758947266 579.741513815157 431.137080910662
"2959" 591.6 505.185697179671 412.372781525941 546.808007746876 422.624800945606
"2960" 591.8 475.974329819241 408.359297761444 515.61582572215 415.517793785696
"2961" 592 441.702589388674 404.180369369823 483.607046975838 409.645075669996
"2962" 592.2 408.012453498942 399.298478958969 448.722930820635 405.228140489285
"2963" 592.4 377.45714995317 388.400856672603 416.657385223828 400.162353709729
"2964" 592.6 352.71387041476 372.132115423354 385.834181155829 391.990011027458
"2965" 592.8 349.473867344048 356.090998111103 368.421265715577 385.697983651117
"2966" 593 359.20710444301 339.926930473079 360.427534044028 377.489358889235
"2967" 593.2 374.811932534873 320.994613686173 360.213642737108 358.427437764262
"2968" 593.4 392.987553940616 299.910242254305 367.403366207749 334.5357458824
"2969" 593.6 409.146114583232 289.605560121527 379.753305140458 312.576085548001
"2970" 593.8 437.987319239722 276.370399467216 398.690021826295 300.391357982038
"2971" 594 462.883231320675 268.62307075759 426.549849716027 281.965516937268
"2972" 594.2 493.66120309707 266.972450208816 455.03745329879 272.160079734852
"2973" 594.4 524.084882004952 269.420648981072 483.182384238996 267.780906768435
"2974" 594.6 552.911261637606 277.049946530711 512.398772730515 268.501344236555
"2975" 594.8 581.222908039272 291.939074487369 542.875737999844 274.242866656497
"2976" 595 608.616872538387 300.274979668307 570.783294771163 286.037262236126
"2977" 595.2 635.019449118087 296.458471578119 594.601918656988 296.456890607382
"2978" 595.4 662.921197538926 287.681019377054 622.00622999238 295.220324541845
"2979" 595.6 689.613524453472 273.297009845444 652.764249350942 289.783014340013
"2980" 595.8 717.796699126349 257.6514934327 678.648623641606 277.921621136112
"2981" 596 747.956581660024 243.311679624523 707.258536951882 261.062530431845
"2982" 596.2 774.650495125295 233.773071975292 738.494089725792 248.294625451506
"2983" 596.4 807.458753374594 228.452176640401 767.492825906769 237.225540600167
"2984" 596.6 840.053808194276 225.164058249239 796.319491737265 228.179096040406
"2985" 596.8 868.577994782269 227.646199556195 829.724532806793 224.328472623926
"2986" 597 876.226858421226 241.797333440946 846.089028034126 224.010198616903
"2987" 597.2 877.729970030684 261.425999654714 859.802603676243 229.575511684453
"2988" 597.4 875.541018273492 285.915065977995 870.864749841476 248.744468293747
"2989" 597.6 867.905937052835 312.602906490224 874.191017087647 273.742524989929
"2990" 597.8 854.969013012717 339.137562889836 869.436022850398 300.220565311648
"2991" 598 841.272890502868 363.803742762388 862.332320829685 326.175062817974
"2992" 598.2 822.694989678121 387.556740129588 847.923316638753 351.049157986372
"2993" 598.4 802.687873398218 410.480785703011 833.415986370412 374.87519171938
"2994" 598.6 782.086038797584 432.243119155769 810.805549470228 399.29607368774
"2995" 598.8 771.907474214218 455.701385478436 790.649764039202 417.567582165448
"2996" 599 760.05622012938 478.793362287285 777.575394752017 439.508835800414
"2997" 599.2 746.567231009613 500.568104776857 767.143866692814 464.884914138068
"2998" 599.4 728.840969121003 523.387534669253 753.396744725387 489.367862428137
"2999" 599.6 709.806565147872 547.190255158994 736.618631435644 515.648550906555
"3000" 599.8 693.071524378283 571.566338219956 718.05922437707 536.46974630122
"3001" 600 678.324671620833 597.112086700271 701.053933145771 561.113844833834
"3002" 600.2 661.7470983406 620.854351392836 686.043819465514 585.365344140231
"3003" 600.4 638.977035713135 636.202819050209 671.033583063169 609.198516518942
"3004" 600.6 614.437981555802 648.271699581318 650.826817761669 629.313222005088
"3005" 600.8 586.911523788306 654.129720274345 625.327656816507 641.34736129537
"3006" 601 562.511880940452 654.047103980093 602.234885513438 651.996170479021
"3007" 601.2 547.462955520406 648.787486945513 584.375868347992 651.625965617246
"3008" 601.4 550.46790222636 650.985656045262 585.002418178181 652.008339256187
"3009" 601.6 551.085534030486 644.204108894264 584.45662132301 651.472787009859
"3010" 601.8 547.118901675433 634.562027559516 580.319112498172 650.90263098652
"3011" 602 535.908075815789 619.084079730312 563.77655467702 643.951259308354
"3012" 602.2 525.43680637969 598.226662079309 549.667058543582 632.863892918207
"3013" 602.4 520.135299008639 583.124013972164 536.49529746953 615.730362831634
"3014" 602.6 518.348737722775 565.826900082119 531.987513775966 603.205207262378
"3015" 602.8 519.0528640325 542.242145883593 524.693783037993 582.513613014659
"3016" 603 520.79481934817 513.612980577758 520.929556405918 553.759732474172
"3017" 603.2 528.643058855542 485.167032657412 520.459187725384 527.060817789077
"3018" 603.4 535.353814427116 465.833242360827 523.168046703024 505.671772047692
"3019" 603.6 545.666630725808 442.141933286065 530.855456767778 480.188783254662
"3020" 603.8 559.911412213034 413.936755550247 538.802204796824 454.056602545548
"3021" 604 581.625285279385 387.927977538663 555.543683573615 422.270642543795
"3022" 604.2 598.325437571759 372.167822493804 571.737993896202 400.689318237751
"3023" 604.4 622.979959883408 355.076562731659 590.46736206783 378.864139320983
"3024" 604.6 649.878216825844 341.772026608156 616.194987463852 360.3179237715
"3025" 604.8 678.578604797442 335.062378804276 639.546556622717 346.792312177441
"3026" 605 708.877067363489 332.03503559111 668.509458166156 337.175399058446
"3027" 605.2 741.282237420568 330.893369788571 699.101164640674 334.171510769457
"3028" 605.4 771.451021288998 335.558792078993 729.144605352262 332.039913520771
"3029" 605.6 801.041694139591 343.96563302216 762.085939729909 332.065688206864
"3030" 605.8 827.377431312966 356.040775746655 790.205872456238 338.955113195916
"3031" 606 845.427763507526 377.430375070034 814.578388886812 350.344299365748
"3032" 606.2 856.258902770491 402.713809258142 835.983953996153 369.516820607042
"3033" 606.4 863.06452218426 430.375124744031 850.612391121051 391.287171508931
"3034" 606.6 871.365067260074 457.78286306395 862.495707154925 419.60310463035
"3035" 606.8 873.910432792034 484.132691587983 868.036267628791 446.763458404352
"3036" 607 859.059450397977 514.445459822857 872.334382173955 470.497896168575
"3037" 607.2 841.058808387953 539.011543367551 863.777686650076 501.831362762132
"3038" 607.4 822.641489636629 553.236622947949 849.651901373477 525.44527399491
"3039" 607.6 796.857023032098 570.125062106554 830.555277116233 546.268359334921
"3040" 607.8 766.938099107086 583.219204149809 805.497832492407 563.252230242188
"3041" 608 737.660400611897 590.794504964153 777.886239987731 577.048829223369
"3042" 608.2 707.972124073778 593.179195192123 748.048314246297 589.385545764094
"3043" 608.4 677.000770829996 589.754097798934 715.719394638603 593.37829752916
"3044" 608.6 646.158582169271 578.650290289774 686.341384585185 591.563278691502
"3045" 608.8 618.911917276084 565.296969494315 654.794172827815 583.925703483927
"3046" 609 593.508149621388 545.144031242564 624.909703503842 568.428477054211
"3047" 609.2 569.760313095962 523.276269225025 600.006215732751 550.214942362894
"3048" 609.4 546.779480625436 500.147187359957 574.60228764035 529.6241011582
"3049" 609.6 525.670725138706 474.580466777126 550.686594232782 506.931991066473
"3050" 609.8 509.340100646588 446.836457125548 532.464597247878 483.021819927681
"3051" 610 495.869751211408 418.478967575631 514.845083691043 454.290237893965
"3052" 610.2 481.818547160447 387.153206207289 498.557024762575 426.169031395788
"3053" 610.4 467.870210964139 357.070404688265 484.99747062086 395.958863949477
"3054" 610.6 455.303247654105 325.66034045738 470.276840181386 365.915917380997
"3055" 610.8 445.726897541504 295.991756900575 456.851059608774 334.453965440294
"3056" 611 441.424192588226 260.60200293772 447.180235290368 302.676408599888
"3057" 611.2 441.666800850807 227.967913690109 440.858865268875 268.245661026798
"3058" 611.4 444.925744591346 194.855406360584 440.960795383585 236.006233971639
"3059" 611.6 454.779698617137 161.584263466475 441.952902541005 202.571707665295
"3060" 611.8 474.342485207419 135.210922682421 453.837228618842 167.266507848662
"3061" 612 501.355402466859 118.992941366159 468.474986257505 142.734847161508
"3062" 612.2 531.384183805274 113.864168514995 494.550114435886 124.350938066537
"3063" 612.4 562.938110583012 121.757731707311 521.71325843863 116.77055213957
"3064" 612.6 589.168158630589 133.262055308888 554.147656693423 118.288673871344
"3065" 612.8 617.314190506894 153.558840917172 583.620087693547 130.486108047993
"3066" 613 639.793797295231 178.22234373093 610.834456133841 147.586585658566
"3067" 613.2 657.942514974895 205.400198785008 634.860314199633 171.015728882324
"3068" 613.4 673.492217604171 236.110658404761 652.264246103135 198.729883782136
"3069" 613.6 684.332454037246 268.405188001438 668.134049966889 228.136782453505
"3070" 613.8 686.350568342754 300.078119026873 682.026962346493 258.061288046946
"3071" 614 685.609610762257 333.018970149833 687.73480895754 292.670239785915
"3072" 614.2 683.276759064027 368.853369683026 685.961947171691 324.276465526234
"3073" 614.4 677.936197091075 400.611884849074 683.762039573454 359.09980418722
"3074" 614.6 666.961005738767 435.337573219895 678.658018705071 391.714379282659
"3075" 614.8 652.422475598388 461.2060169059 669.927706037888 424.699091395536
"3076" 615 629.900429761935 487.994040514975 656.338861491003 452.257127733511
"3077" 615.2 605.822559210331 509.707928398917 636.241594945748 479.096056151476
"3078" 615.4 582.625669385967 530.80882590975 613.428024657356 501.251878697551
"3079" 615.6 556.207088904786 545.925230433231 588.733123762791 523.721248357145
"3080" 615.8 523.395745418112 552.529450540102 564.458523467541 539.978557374749
"3081" 616 493.514151585971 553.549425877572 534.077610045739 550.869129918298
"3082" 616.2 462.471387290993 547.050294114453 503.323573626856 555.390807529724
"3083" 616.4 433.214703518573 535.543178456554 471.247247765049 547.941461370042
"3084" 616.6 406.279068644097 518.816662981447 442.957673244509 541.389557011806
"3085" 616.8 387.501458866804 498.381557432353 416.171844311431 525.908735375394
"3086" 617 372.870238379911 473.067651602656 395.973047796487 507.766061415496
"3087" 617.2 364.024673914042 446.19799847663 376.882653438436 482.79315022849
"3088" 617.4 359.601858660549 416.455101343009 368.854574632778 456.249173438008
"3089" 617.6 357.021682413075 384.369373396947 361.280110892144 427.794875646948
"3090" 617.8 360.126213024386 355.282660538413 358.569464598642 396.786059320785
"3091" 618 367.642812440731 328.532106453083 358.129946023867 366.093223331011
"3092" 618.2 381.198791023416 301.199796868679 362.723433252973 338.937769794642
"3093" 618.4 400.833868355209 273.925426747359 375.621216921218 311.653447593695
"3094" 618.6 419.510424977104 249.555401508935 392.785126004598 283.28066298737
"3095" 618.8 443.550700973642 228.238762309754 414.379128322052 255.800179910266
"3096" 619 468.038246543868 207.512079536311 438.613928844763 233.606637863248
"3097" 619.2 498.008572480773 190.731378151944 462.758537027198 212.163377872113
"3098" 619.4 529.689458242829 180.993341206268 490.756888524063 195.296122952309
"3099" 619.6 562.935466732805 174.133748128479 522.227349960586 182.415545345278
"3100" 619.8 596.054673445575 171.085002602378 554.416888090793 174.691260651848
"3101" 620 627.084816686607 171.306562277358 587.824630303108 170.400909882451
"3102" 620.2 661.849739149449 173.23056898827 620.133326450024 170.595151293179
"3103" 620.4 694.426729913573 179.904839364529 652.192570323892 170.9190890204
"3104" 620.6 723.357496982883 189.708136144387 684.691689679164 178.323315428458
"3105" 620.8 751.202331219171 209.84399700843 714.57215727983 185.969029574443
"3106" 621 770.927940311581 233.186666061629 743.824288926839 203.66199349746
"3107" 621.2 788.811810542484 262.096660329664 766.993589194294 228.046063461733
"3108" 621.4 800.295132398503 292.646950689397 783.12408092861 254.150984750723
"3109" 621.6 807.986272543165 326.127832815033 798.716648979677 283.229936075518
"3110" 621.8 812.678717650293 356.660342315583 806.073067257696 317.003813093765
"3111" 622 811.161622613991 390.525910630569 810.475152959515 349.225552942051
"3112" 622.2 800.380334629741 422.041977466188 811.344115626756 381.263942767459
"3113" 622.4 784.635660312801 444.849429536272 805.166967615059 411.616537087575
"3114" 622.6 778.465417094412 468.76564092204 793.096255440856 433.928236427315
"3115" 622.8 782.609629927165 501.000060441129 783.842730411014 459.938838991947
"3116" 623 785.418712873217 529.926671465078 783.020071395715 490.58476581081
"3117" 623.2 783.952801260644 561.821691330094 784.471556176178 520.368041896789
"3118" 623.4 784.210180863272 589.580717333538 785.807296790731 550.877529980176
"3119" 623.6 764.351231377359 605.74473601947 786.390655593996 569.519294298018
"3120" 623.8 744.867378934346 620.98979087356 774.125356534938 594.766666185551
"3121" 624 718.9403998392 632.368928558942 755.564440248361 611.732263005572
"3122" 624.2 695.109636948675 639.93603417187 732.870579571015 626.034607908521
"3123" 624.4 665.511619310056 645.599562720248 707.444946658486 635.373830971382
"3124" 624.6 639.954442188972 645.374152219474 680.466025516333 642.14369326693
"3125" 624.8 610.291727551939 640.000160724338 654.960338255643 644.586409264856
"3126" 625 582.535876080612 633.876980502952 623.9921675374 642.974219417619
"3127" 625.2 558.990465628506 624.038046023997 594.82565028435 636.100904698755
"3128" 625.4 533.01661249401 610.499459664549 570.503888749898 628.817051892082
"3129" 625.6 508.750214242515 592.342973615028 546.544548939616 616.540456953373
"3130" 625.8 489.235839449072 572.741485178957 520.909949364621 601.707640770592
"3131" 626 470.923334815895 554.469671107171 499.4099688468 580.958245582863
"3132" 626.2 450.512988506922 532.522833128147 478.677258305818 560.15631407188
"3133" 626.4 431.300368901106 509.231358390817 457.685188925981 542.116003730139
"3134" 626.6 414.357187603392 483.230332101306 441.006412345011 517.868127487261
"3135" 626.8 398.905880951673 460.225992686418 419.89572748462 492.863171788671
"3136" 627 386.305308488494 430.779590194184 403.356974951944 468.297998999844
"3137" 627.2 374.722245271614 400.245670169863 390.973227979662 441.072508982324
"3138" 627.4 365.121368659205 371.663409047852 376.751361460366 410.533854319708
"3139" 627.6 360.213121781698 341.053485579504 366.956680061485 380.826416903992
"3140" 627.8 358.861325634735 310.641234638009 361.714130293882 352.554105649097
"3141" 628 360.928824969035 280.578277557235 360.184990992055 321.633530391758
"3142" 628.2 373.464139971328 252.018780573744 359.432686629111 292.318382726062
"3143" 628.4 392.645801455511 234.829473700547 368.299536529087 264.753511348953
"3144" 628.6 421.064203324909 222.358488469038 385.25260452763 241.125248600375
"3145" 628.8 451.426288635836 215.952109262218 413.023754879394 224.244747741738
"3146" 629 485.157526474665 215.566560426094 442.103070370387 218.826876968071
"3147" 629.2 516.844694798019 223.005786560318 473.190321603525 215.165907657857
"3148" 629.4 545.436287758612 236.112768074156 506.742856476056 221.07584754968
"3149" 629.6 571.573408239583 251.522912337787 537.143810429954 231.889895292464
"3150" 629.8 595.245104106472 274.768818573984 566.233853444545 247.887825428162
"3151" 630 621.947120718749 295.371455124738 589.781574973566 266.813633317028
"3152" 630.2 651.260386878862 303.384184621093 613.388125731617 286.946251678987
"3153" 630.4 683.237815592902 309.239676110833 641.404659667308 298.833547793014
"3154" 630.6 713.289055831472 321.825748794212 672.514499021822 304.965200960486
"3155" 630.8 741.950017134093 334.984247742958 704.602104072917 316.714191012256
"3156" 631 768.992003398076 351.185969317661 732.159433059528 331.183472031758
"3157" 631.2 794.898623001377 371.255085536303 760.328040241721 344.338107151959
"3158" 631.4 817.962889218753 391.999754658242 786.347025403946 362.12241857911
"3159" 631.6 833.392061324977 418.483686107719 809.414382685761 385.381410227448
"3160" 631.8 842.589537360578 446.816847485547 828.923592133061 408.212851798548
"3161" 632 849.253657044308 478.171536788912 842.656898653096 436.525038027715
"3162" 632.2 845.846483220396 506.429931721722 848.083558470099 466.125316022569
"3163" 632.4 834.888005875154 536.092080506993 847.415349959758 496.608726643221
"3164" 632.6 820.502852886195 560.884691720099 840.37478011286 526.175783861287
"3165" 632.8 802.771628090112 583.911074090814 826.351318714246 549.129494704551
"3166" 633 786.565284636922 596.218664678803 813.592777623625 569.335473709676
"3167" 633.2 763.384981089091 598.646499633427 802.154254839836 583.665840614202
"3168" 633.4 736.039270537618 603.026805909022 778.634739320319 599.258202476811
"3169" 633.6 709.714939405739 604.959851748305 751.36782892418 600.749319529945
"3170" 633.8 681.577161269335 599.56056008257 720.825679852742 604.579529686692
"3171" 634 655.929568675461 590.385726686157 691.634470658037 601.887291384785
"3172" 634.2 633.124833876374 573.053151101758 665.552238375911 594.961653506819
"3173" 634.4 612.73219344998 550.743570420077 641.72470519294 580.137326297505
"3174" 634.6 596.595457731325 528.043410427607 621.662195835707 559.500434368606
"3175" 634.8 583.237609457338 502.091954787468 601.933238007293 536.299463451095
"3176" 635 571.775676296199 471.124558585154 588.501211533994 512.421972669878
"3177" 635.2 567.329104305055 442.369624109447 576.641923067565 484.606873326132
"3178" 635.4 562.748557777765 414.7359824295 568.090775485246 454.225736341495
"3179" 635.6 563.287128627886 384.638102877589 564.31444909364 425.977358387899
"3180" 635.8 566.154932842221 350.627000433066 563.804548927419 392.691061976697
"3181" 636 565.733042125579 319.048551831905 563.764622911616 359.986292602492
"3182" 636.2 558.417884241797 291.286275250971 565.766028783712 332.789376352199
"3183" 636.4 549.267050017347 260.811708266695 559.30839977812 299.922627878657
"3184" 636.6 539.542510660873 228.687757333219 552.120213917657 270.252195419771
"3185" 636.8 535.523461186673 199.420771083607 541.488035053492 239.902183930433
"3186" 637 532.85525895569 171.820484567602 536.484058052864 210.228690922095
"3187" 637.2 536.950551781535 138.612986386864 532.898339475189 179.902358312643
"3188" 637.4 549.215541517662 108.172320809854 535.196156230911 150.2266933978
"3189" 637.6 563.706312138098 84.9074296523291 544.829588106118 117.966772478431
"3190" 637.8 586.083116542238 62.5859198853729 558.145355147255 91.7361719793335
"3191" 638 612.176127878372 42.2641336647597 579.48634504136 68.3118609798962
"3192" 638.2 639.008028527987 40.5896970387645 603.028000455181 47.6332149894519
"3193" 638.4 663.406998718338 57.4857983627725 627.423778026174 39.4466796174714
"3194" 638.6 677.910141325759 74.2519571766977 648.983508647047 50.6000916590707
"3195" 638.8 692.654809961025 102.249903227305 669.223540250078 64.8287452054805
"3196" 639 697.93225223066 128.815476344119 687.797569083034 90.5894756564237
"3197" 639.2 697.164343060135 157.737391100044 695.336357474734 116.649381867363
"3198" 639.4 695.984573066515 189.587433347379 698.486363350637 148.414129554307
"3199" 639.6 690.000396737672 216.641748646668 697.94804983795 177.236082314893
"3200" 639.8 677.688047649083 248.768434059533 693.063045906151 206.181434635858
"3201" 640 664.173590111544 276.784638681532 682.635707882613 238.218096023648
"3202" 640.2 644.87523361166 299.618239736336 668.836614273638 266.928677499121
"3203" 640.4 621.238365281282 316.164058749198 653.814142313627 288.819827044916
"3204" 640.6 594.627061789399 322.871721193578 631.690466573282 310.485296153339
"3205" 640.8 565.433075483532 320.120439238509 606.086084245432 318.285644451664
"3206" 641 535.193418200603 319.654492969402 575.5360460913 322.028287272858
"3207" 641.2 504.353144300171 315.189243335492 545.718257961623 320.067622136229
"3208" 641.4 471.488736816409 305.553929850011 514.824045989963 317.729610823886
"3209" 641.6 441.952246575875 298.557206794281 483.526045354353 312.045136409025
"3210" 641.8 415.396695230906 289.394203264339 452.407808856299 300.501019641948
"3211" 642 384.727847035409 278.951801670805 423.026098100122 292.888311920552
"3212" 642.2 358.73765463531 263.90448074405 394.190251545399 282.38668776392
"3213" 642.4 347.38086878388 247.665091478996 373.986397547298 272.878989014568
"3214" 642.6 354.351261095913 232.803943376941 366.804111995459 268.244901040474
"3215" 642.8 363.636202138818 211.72990766548 358.876431826635 249.473176742139
"3216" 643 380.616970804099 189.723102996003 361.195475852027 227.403193240859
"3217" 643.2 400.520731959305 171.274998677898 373.496172383306 202.790728830222
"3218" 643.4 426.92454287298 160.529306219144 391.600516199141 180.220280037013
"3219" 643.6 453.731832581282 153.305388896323 416.8639556886 164.716200206882
"3220" 643.8 485.31215740805 151.46076828188 442.303204538907 154.632292156513
"3221" 644 513.97344886233 156.116561976348 472.98921948398 152.038723657274
"3222" 644.2 541.642370509057 164.157601035241 500.631541953043 154.001567773757
"3223" 644.4 568.637934973608 179.870870112618 531.400094755321 160.004266917527
"3224" 644.6 590.412613347195 195.096643481019 558.084994030712 172.602068513792
"3225" 644.8 612.628623024946 220.208410585193 583.055507693548 190.769936251194
"3226" 645 623.920638280744 248.06676374704 605.490759623829 211.174409130217
"3227" 645.2 635.956143633976 276.333569452503 619.816859497909 237.40717419676
"3228" 645.4 648.393622998342 305.249655299101 633.718948390939 266.382673123729
"3229" 645.6 656.299822485754 336.644132529456 646.432534283671 296.330435067853
"3230" 645.8 657.578714875006 372.549471910526 654.45117355792 325.765906573557
"3231" 646 647.896379857678 399.43053047268 658.010815149571 358.733763811084
"3232" 646.2 635.671274896868 425.718399903104 652.836451561185 389.418693183607
"3233" 646.4 615.068738589322 454.990628974436 639.178525798253 417.573069545548
"3234" 646.6 594.926938433266 476.582803800756 621.871371216481 447.931357992226
"3235" 646.8 569.110700020616 499.728208262331 601.43345635612 470.970290187942
"3236" 647 541.300536447829 515.391649095487 577.651618284864 492.82214841436
"3237" 647.2 511.099444801337 521.560929452794 550.998218784829 510.095167838466
"3238" 647.4 478.150551930003 520.997793395858 520.529133195934 519.024978039525
"3239" 647.6 447.795312832506 514.801513622491 489.605458367091 523.305964090899
"3240" 647.8 422.339458723968 499.090245265924 458.970717644237 517.415693550517
"3241" 648 398.651839690907 479.003103885241 431.505253601826 505.328318297019
"3242" 648.2 379.673664536343 457.400149885358 409.25122427398 484.289273337814
"3243" 648.4 360.583063330138 432.526937395112 387.357529126193 465.095826756985
"3244" 648.6 345.258073683436 406.055014936264 366.080866100128 439.756056497719
"3245" 648.8 349.157262085315 377.507742582987 350.685850040449 416.968413764708
"3246" 649 367.640523371342 352.863144756281 348.17906570796 387.144946439326
"3247" 649.2 386.785911124524 332.459075514029 361.504371979679 362.104305799237
"3248" 649.4 412.548062057311 313.140147061286 378.472092356085 341.361856087682
"3249" 649.6 439.946225743791 299.065939863517 401.140951668472 321.052202136473
"3250" 649.8 468.798537832572 292.553069437777 431.99996354929 304.342439347178
"3251" 650 502.951419541391 289.00386622279 458.326747458344 296.395277783017
"3252" 650.2 534.774175216094 287.77860650322 492.739701022748 288.09935174416
"3253" 650.4 565.457369984138 290.96527603977 524.055046909079 289.502303103519
"3254" 650.6 597.944261374958 293.590467335805 556.306509599944 289.970737274437
"3255" 650.8 623.621062509433 306.700921801603 586.499611520595 291.61345048892
"3256" 651 641.414559127541 332.188898986249 614.946615289599 302.345604250077
"3257" 651.2 653.370912986476 359.744290083815 634.852954834499 322.363940844642
"3258" 651.4 667.249383437658 387.988517186275 650.115074088017 349.538014171937
"3259" 651.6 671.993259449397 417.713247983957 660.448607350313 377.554917203471
"3260" 651.8 674.924914869518 448.690407076158 670.959911815545 407.348189379701
"3261" 652 672.270657949717 480.550407577685 676.102158833707 438.6794886774
"3262" 652.2 664.640593715213 507.498079584708 671.253777650795 468.133409150605
"3263" 652.4 652.534810178087 535.324751077201 669.664756733072 495.648970424707
"3264" 652.6 633.08754176042 558.03559176077 658.073197116738 526.151370951402
"3265" 652.8 609.079737501611 577.632695237044 640.124609000673 550.519581584154
"3266" 653 580.894663329917 586.843761618359 620.529085012185 569.860519120203
"3267" 653.2 556.098401742315 588.113345148137 593.847471028565 580.288913091999
"3268" 653.4 528.6295220843 581.236589117294 571.530756736976 586.087993214682
"3269" 653.6 503.725521745218 570.497022365369 540.71900061564 585.154828955796
"3270" 653.8 482.375043287365 553.786675829843 515.797379979144 574.173545616572
"3271" 654 463.996760997451 529.653599356151 490.256322343625 560.919379519234
"3272" 654.2 451.409617779723 505.368180056791 470.35076848876 538.754103048144
"3273" 654.4 441.493624179705 475.205417255061 455.932651879563 514.695538052142
"3274" 654.6 435.15860679915 445.120168667967 443.047952909806 486.516730528241
"3275" 654.8 432.47789881371 416.440584766267 437.840520078847 457.71328996145
"3276" 655 431.948371768433 384.969707592599 432.634094773259 426.697156659912
"3277" 655.2 434.627416193037 354.288035650303 432.039928519544 396.754373157304
"3278" 655.4 440.189908712442 326.40199345967 433.224655853103 366.276219437843
"3279" 655.6 445.474875693631 295.082716599785 437.569160527191 334.754655386395
"3280" 655.8 454.611433670808 265.93726792115 442.960020272609 307.879029674901
"3281" 656 463.545652695421 238.751270272978 451.670854822355 278.356456892074
"3282" 656.2 474.45906263836 208.622533400039 460.481895398959 246.65676154706
"3283" 656.4 489.85014649899 180.471512557324 472.77060086592 217.433450106451
"3284" 656.6 510.24007354526 155.543060523473 484.920943372306 186.668230307083
"3285" 656.8 535.749936099567 135.049354541889 504.4307642429 161.43983672966
"3286" 657 566.022069165135 119.973719146323 527.850138555522 142.790112789404
"3287" 657.2 592.518909939396 112.395304831237 554.217678255312 124.945781043767
"3288" 657.4 621.78490441043 110.048465032007 582.322923219163 115.711054663972
"3289" 657.6 650.669767636654 114.692213914908 610.128589468253 111.448828348852
"3290" 657.8 687.742766749291 126.061194012505 638.272194016916 109.711485648757
"3291" 658 711.885819545692 146.8329821362 670.103536454012 113.833008441794
"3292" 658.2 721.850282273083 160.507852118909 703.030654836198 124.405067532836
"3293" 658.4 727.657730890084 171.341587219455 713.233255552322 139.362311693347
"3294" 658.6 742.345230155672 197.199111688507 722.611940392099 161.974696331409
"3295" 658.8 751.293727049862 224.334853775687 737.423981004129 188.164301311603
"3296" 659 756.347670444808 257.513871139507 748.679602308512 216.703203239944
"3297" 659.2 758.60959551053 289.744444758751 754.606273412991 248.644275532644
"3298" 659.4 756.351451000568 320.177574476728 758.413413718066 277.953178818541
"3299" 659.6 752.641043751325 350.749631562884 757.284483416717 311.713373280197
"3300" 659.8 742.294820220335 380.986916658953 754.189718063831 341.403117753663
"3301" 660 723.208165463197 405.756717899958 747.363837929175 370.644155083637
"3302" 660.2 701.985724669738 428.582936686297 730.081894593767 398.093923337896
"3303" 660.4 676.635460847334 451.092995775228 708.568124714219 420.793707019075
"3304" 660.6 649.507347444953 464.377317632351 687.636071729164 442.123298627311
"3305" 660.8 619.345450115472 474.542279878408 659.524267236894 460.352730961134
"3306" 661 588.661340481738 480.487922366871 630.371021340669 470.140623512058
"3307" 661.2 558.357758287582 477.351958625966 601.914240814351 478.986590612396
"3308" 661.4 530.396965751368 471.676828828024 569.540423690626 478.512455341118
"3309" 661.6 500.501459085453 461.680032601445 539.216405836361 472.301844883898
"3310" 661.8 469.256088487618 448.590449733125 508.956310471995 465.665812217433
"3311" 662 441.032736529457 436.506360780867 479.49111780255 452.788454678319
"3312" 662.2 418.599808813586 417.106985321295 453.011378149524 440.694168041912
"3313" 662.4 399.137943439849 397.126288788072 424.791883060952 425.169879584586
"3314" 662.6 384.060011903765 369.562894380516 405.749919973477 404.252175054979
"3315" 662.8 372.83115845826 340.741498785289 387.894954964137 376.894539750944
"3316" 663 366.033363346115 308.510445515386 375.172079809552 352.133781876021
"3317" 663.2 374.946017457471 285.179681386962 367.499954449309 323.052638100616
"3318" 663.4 391.8220083961 264.782574433459 370.705500612451 299.432372854215
"3319" 663.6 417.718258386869 249.601605290052 384.752346995356 274.815533189431
"3320" 663.8 443.90688619941 239.664955232341 407.144484212444 254.126895088898
"3321" 664 474.166692263688 234.954418109319 433.644023026945 242.14719150374
"3322" 664.2 504.7212508851 235.190503203624 464.195817977678 237.059702705455
"3323" 664.4 537.017472812305 238.442275602551 492.081035438403 233.2771743498
"3324" 664.6 562.947286134666 251.531343592482 522.931063647126 236.112874021347
"3325" 664.8 586.115337153698 267.150459539084 550.922341128903 246.59408886831
"3326" 665 607.778719023034 286.930859858655 576.309255257402 260.065943283018
"3327" 665.2 632.988531311654 297.716441375666 596.988060824073 278.298801947378
"3328" 665.4 660.833693129378 305.137382089626 620.086508106565 291.001657296233
"3329" 665.6 686.562551617502 314.090058059039 647.696015451624 301.59828443752
"3330" 665.8 712.331516411312 332.655024660007 674.161626115383 309.374565370617
"3331" 666 733.921512241187 348.04218914477 702.593005586105 325.132060890284
"3332" 666.2 759.772947929746 368.381396144053 724.531922444107 340.79314868696
"3333" 666.4 779.814584025491 389.461584529254 747.770510632922 358.792480979003
"3334" 666.6 797.662353194969 410.43634743053 770.693913714809 379.795027970607
"3335" 666.8 814.507056678489 434.087472304895 790.763021614315 400.981469920924
"3336" 667 824.43005370534 457.914432725271 807.020786171306 422.381159020664
"3337" 667.2 821.912342098085 487.930771462866 819.794046865508 446.897749722818
"3338" 667.4 815.363599841311 512.285001137182 823.672398062649 473.515722785271
"3339" 667.6 801.311292766731 537.88409116229 816.973202372928 498.898472002796
"3340" 667.8 783.587816854005 558.77379202449 808.906419486158 526.004001414721
"3341" 668 761.062693358239 572.635454031204 792.807784124002 545.591919649059
"3342" 668.2 734.344879711808 580.736630096809 773.130802370208 563.897638534117
"3343" 668.4 708.142541364771 577.382461185928 747.200739924471 577.474036592036
"3344" 668.6 682.875173154761 568.534897599436 719.419729869748 578.270440527058
"3345" 668.8 658.016981290433 554.764815680969 694.599587480626 571.127329117141
"3346" 669 634.38576345207 538.632592931539 668.181105685817 560.465786546451
"3347" 669.2 615.418396440119 517.732692299921 644.426634844322 546.987020935029
"3348" 669.4 597.675546668828 496.546288073858 624.663830665012 527.806872485795
"3349" 669.6 585.610148286123 472.024154139803 606.296451264216 507.023652410563
"3350" 669.8 575.871066165759 445.582821506886 589.660264459313 481.213877278369
"3351" 670 568.252263721431 414.369620905734 579.64104683143 453.102180394234
"3352" 670.2 565.785560387311 382.604117296098 570.119525006112 425.300200901446
"3353" 670.4 567.541328620036 351.543894785723 566.780206354449 392.027286954059
"3354" 670.6 573.803691396718 321.994688581016 566.58597262743 361.204295860317
"3355" 670.8 576.554480906844 289.325347171444 571.018668289382 331.475975173674
"3356" 671 572.413988575435 261.120917200399 574.216562412222 300.751815992573
"3357" 671.2 568.178439766412 230.983568604673 573.869178781141 270.001117856937
"3358" 671.4 558.671933347473 197.961440202791 568.237239433534 239.34328773114
"3359" 671.6 552.047008341499 169.247287825122 559.787097451856 208.49671928512
"3360" 671.8 549.402159210734 142.150977342805 554.2455126644 181.688437724882
"3361" 672 548.97975849575 112.83044036004 548.942663273268 152.54181432511
"3362" 672.2 556.016984737754 81.6877818502562 548.337040544577 123.339981511694
"3363" 672.4 565.313306397553 55.2374375477329 551.604612235324 94.3187174711132
"3364" 672.6 581.964038510315 42.372834190787 558.786490582588 70.7402126025324
"3365" 672.8 602.756723146095 44.5716590351435 566.413575808045 59.6924234270083
"3366" 673 620.918449047124 55.1310620177239 584.638023835029 49.6402519732726
"3367" 673.2 644.555300326624 68.7090807080385 605.946051294206 51.9854811681893
"3368" 673.4 664.505560844395 86.5564562009212 630.314015019584 62.0586767494474
"3369" 673.6 676.675765045804 107.208814994713 654.292212393238 76.6842534690593
"3370" 673.8 688.361406680574 133.35815055967 669.396315167645 96.2312544006406
"3371" 674 694.485774459499 162.575117068699 683.627170741941 120.523222853974
"3372" 674.2 695.363145081648 189.064531990145 691.284606534018 150.540009409258
"3373" 674.4 692.004174131521 219.951616640076 692.500312497118 177.675544348483
"3374" 674.6 683.638341609342 248.327837730599 695.161910854736 204.883665728765
"3375" 674.8 674.086243737324 275.849753783574 687.531262217539 235.230337738967
"3376" 675 658.42694897619 302.378738638484 676.894893864458 265.227185480234
"3377" 675.2 641.208305446181 328.500853144965 663.084117823943 292.66502118814
"3378" 675.4 627.784949991724 356.522035468671 647.539572188451 316.88026425748
"3379" 675.6 616.87462995921 384.031413869426 634.858559059226 343.438209611921
"3380" 675.8 608.75473531099 412.074791344244 624.038865904645 374.602468888164
"3381" 676 597.007157214756 444.448597528718 613.107829713317 402.503743432871
"3382" 676.2 583.13868549809 470.422462442597 599.08046879843 433.191768306669
"3383" 676.4 568.526530392399 499.680285901447 586.986748753978 461.394509014383
"3384" 676.6 550.262486876098 529.011783362128 573.239331071931 489.752685199285
"3385" 676.8 528.771201129469 548.857504073904 554.923853101935 517.718919908757
"3386" 677 507.056331597051 568.631299015944 536.426849255191 541.610455865301
"3387" 677.2 479.072417568306 587.141013263912 514.020036034246 561.602792856638
"3388" 677.4 454.963598370289 592.630222043844 490.777344171243 578.458044044888
"3389" 677.6 446.88361714071 580.506839769358 481.107122572275 585.553086645836
"3390" 677.8 431.53803732089 560.7636671702 466.158964582781 584.877303171048
"3391" 678 419.999891753317 536.542527432996 446.370868246707 571.801507642066
"3392" 678.2 410.281924101395 512.630150728405 429.098120947586 548.099360102219
"3393" 678.4 403.279173556016 486.628197046162 416.78844388704 525.975009785806
"3394" 678.6 397.900007010319 457.868663535158 404.45869483542 497.684144098664
"3395" 678.8 400.535454427195 430.02660514765 400.191264545346 468.659666729602
"3396" 679 406.41090058038 399.872248284089 398.185433796992 442.114178996551
"3397" 679.2 416.11901625636 373.662935024399 403.295562658263 414.889387158408
"3398" 679.4 426.006010504654 351.740977889344 411.306601125484 389.609185825077
"3399" 679.6 442.90498924156 326.761266451694 421.525502095383 361.577149751624
"3400" 679.8 461.201448278102 300.001202751869 438.188643194586 335.643169190347
"3401" 680 480.151585243538 274.15098763987 455.68970620798 307.116729652039
"3402" 680.2 502.955847011234 250.278143185344 474.684743529796 281.101266382826
"3403" 680.4 528.295374812196 228.212207931555 495.690782977304 257.237382147489
"3404" 680.6 553.31441261513 210.440544697365 516.637285771441 234.21656392474
"3405" 680.8 577.188981734429 195.368008910835 542.375500548256 215.351869117231
"3406" 681 600.681948441889 173.880908817137 567.895533732387 202.124393866239
"3407" 681.2 622.32454574154 152.505445671789 591.47875898454 184.711905702995
"3408" 681.4 642.185770926453 133.950603152446 613.687024933151 160.704583531262
"3409" 681.6 656.16024080441 109.239853638279 631.461018254422 142.589626894321
"3410" 681.8 677.47352792885 81.6761689137825 646.307483706098 121.059363617038
"3411" 682 693.999397642884 71.7993067427549 665.13431079808 96.8620431464455
"3412" 682.2 714.744742647209 79.0409532917524 679.007752430221 79.8144218035136
"3413" 682.4 730.438670835362 94.6752300130205 698.728550535156 77.2166619383317
"3414" 682.6 742.420927558153 121.860446498317 720.5214220463 88.3646987812623
"3415" 682.8 746.864056204728 150.555192033594 733.732820484049 113.062522233989
"3416" 683 746.643578536096 182.481264655292 744.093632160505 140.593485490117
"3417" 683.2 740.377281082899 213.099633510601 745.456635330357 168.603189932515
"3418" 683.4 731.369011697443 238.967287065135 747.249404692211 200.279852485347
"3419" 683.6 714.176247080757 259.441301027556 736.315338365455 225.65479613499
"3420" 683.8 690.869912973279 278.957793356967 719.765698167189 250.209943632727
"3421" 684 661.384755969495 295.53324061289 700.166146502467 270.309687656282
"3422" 684.2 634.262796186401 301.339984455806 672.794238294121 288.585434746018
"3423" 684.4 608.061934483078 299.784469608505 646.15575014831 297.33538301611
"3424" 684.6 590.940618652538 281.256960214668 625.101045008758 300.010940405223
"3425" 684.8 573.941526998618 260.89714334602 602.912298969574 289.371738010098
"3426" 685 560.419729986997 234.78330655644 582.548059893423 268.550757449539
"3427" 685.2 550.317284262185 210.141132322231 567.479878861272 246.331258281102
"3428" 685.4 547.480040554765 180.747483763809 553.532041399549 220.746345533776
"3429" 685.6 548.866381340214 150.971239612064 549.292724879562 190.655139066666
"3430" 685.8 554.738827318196 123.233800094049 545.915924330331 162.601839597363
"3431" 686 565.864855574422 93.6483354018663 552.199896665322 133.721691169025
"3432" 686.2 580.615854303045 68.9706368509957 560.725641754064 103.40066818184
"3433" 686.4 601.34747765826 46.6723592514405 574.384581427717 79.3382918894703
"3434" 686.6 614.574066417022 47.3487047378875 583.230294337207 63.5758714985289
"3435" 686.8 635.832437092388 61.6160654027666 599.555154395834 49.5685142508942
"3436" 687 654.194960107157 77.2711934358899 618.415839369965 55.337086083656
"3437" 687.2 669.208849223472 97.7341219564574 640.402857223863 68.4096296539812
"3438" 687.4 682.264498234455 121.348358373059 660.379795356598 87.0894268513997
"3439" 687.6 691.010684628584 150.537631895824 675.044574987674 112.055605827046
"3440" 687.8 699.201819240285 179.285594077776 687.672112662773 138.774600825744
"3441" 688 698.769547202278 206.454827403165 695.274807115789 167.397309550643
"3442" 688.2 694.501129350909 237.997603790582 699.137480733671 195.843502995723
"3443" 688.4 685.274830453957 268.485643861127 697.360954974425 225.864798485489
"3444" 688.6 671.107269349742 290.37510320811 688.520034519634 253.439736341208
"3445" 688.8 651.634868992085 314.038509010339 678.703101304268 277.905362822456
"3446" 689 627.792334990686 319.544529749482 662.447127416549 301.899181818956
"3447" 689.2 606.778989491573 311.007150161537 644.540436171749 315.871030265837
"3448" 689.4 589.461037215905 291.632607308473 623.086086854002 312.423724015294
"3449" 689.6 584.639701812012 272.401431068238 601.514550260498 303.477660565829
"3450" 689.8 584.160211293408 245.058311822161 594.31625275353 283.678515023105
"3451" 690 586.936166644663 215.736827821279 586.013721241884 258.269290293836
"3452" 690.2 597.935939971769 192.018682225595 588.804278190332 230.936966047569
"3453" 690.4 610.414142841223 169.085638609391 592.641593398717 204.881079948306
"3454" 690.6 630.935518661843 146.891945224553 605.681022955004 179.922205957486
"3455" 690.8 648.538812387397 133.95662728203 618.725964652522 158.279575718791
"3456" 691 676.388458943329 122.308539874172 639.62873388066 142.426316333433
"3457" 691.2 703.876022838909 116.775267405198 661.456527794296 128.534575715706
"3458" 691.4 732.716324981145 119.894461294627 689.117492822443 119.181336800667
"3459" 691.6 756.102857608656 127.081959116787 717.48546645126 118.120026151609
"3460" 691.8 778.505324267017 145.25701166966 743.188975303517 122.566655568586
"3461" 692 794.300242588477 167.119448024413 768.518082893525 138.298703231139
"3462" 692.2 797.963428981876 196.031804439691 787.939625271902 157.174915126476
"3463" 692.4 793.347110558817 222.226478108048 794.600865703831 184.365358109123
"3464" 692.6 783.978926530487 253.509430212452 795.872721771229 210.314579249135
"3465" 692.8 768.713706354022 280.720602290025 787.723480787693 238.065591310519
"3466" 693 756.913098319897 296.499478559733 778.064003433015 262.895649302754
"3467" 693.2 738.208771431108 318.588625558866 763.504138526733 285.988579535182
"3468" 693.4 714.584549771763 338.649870991485 745.453583829281 310.814296446538
"3469" 693.6 685.69350360139 348.372164347747 726.256168283671 329.765783103199
"3470" 693.8 657.084137452326 353.097935325927 699.215885386026 340.95193657337
"3471" 694 626.492522554251 354.511061140149 667.949918515992 350.971923496162
"3472" 694.2 597.485965052985 359.626882524236 638.19761064292 354.795013637902
"3473" 694.4 572.33798250114 377.431766267361 608.840588518904 359.067202793453
"3474" 694.6 549.285887512908 394.288733755924 580.353641750311 370.814145974164
"3475" 694.8 524.756248520774 413.905850873806 558.304099037763 386.209058195402
"3476" 695 503.367228662526 432.177956824259 534.144424367313 403.817955673929
"3477" 695.2 478.42635285676 447.762088187045 513.714817304868 423.158686379285
"3478" 695.4 448.304233351317 461.97931809851 486.438035531641 444.50196990529
"3479" 695.6 418.530983352455 471.364916765553 459.112301151148 457.2169177264
"3480" 695.8 388.146536253014 472.804575734028 432.850458556395 467.684678259855
"3481" 696 365.409440278192 467.916888697209 404.551079723981 472.496910473795
"3482" 696.2 356.058182590669 447.567322247267 385.216518834112 471.645044199158
"3483" 696.4 352.663339167696 426.985822934961 367.370641403053 460.770863462407
"3484" 696.6 354.685517151321 400.679440915916 360.148352045444 441.378237612538
"3485" 696.8 355.022744080119 372.618431970039 356.686610209618 416.388623468895
"3486" 697 360.969028344729 344.924761024328 355.701430461295 387.03855394895
"3487" 697.2 370.102522856746 316.268141509821 358.397067030323 356.087725715301
"3488" 697.4 383.600273208515 292.622944487754 365.454894388014 326.304703785175
"3489" 697.6 400.318797160313 265.296249668502 378.410502467033 301.207261623661
"3490" 697.8 421.762740092903 242.989424784192 395.165598666912 272.485201049663
"3491" 698 449.289502398262 226.866603404556 413.751819125276 248.629556723359
"3492" 698.2 477.611028633678 214.995828882944 439.101409587006 230.624144031162
"3493" 698.4 505.953481971023 207.198836044062 467.399246006789 219.839439543454
"3494" 698.6 537.852565340586 206.321305591412 493.975136578206 209.054517697194
"3495" 698.8 566.382628539958 209.455237450142 525.201620242582 206.315704862001
"3496" 699 595.084194051151 217.615905493085 555.867684767661 208.499518882637
"3497" 699.2 625.098946842622 228.410895862132 586.368297910436 214.243456033414
"3498" 699.4 654.243295290641 244.208098113049 617.263297084698 223.95573946281
"3499" 699.6 678.070320863456 264.828630672089 644.939546574391 238.640177118686
"3500" 699.8 701.074610915365 285.649433973012 671.670989307418 256.726326964794
"3501" 700 721.396071266704 311.019175979016 694.849071349966 277.828881065704
"3502" 700.2 733.92466642567 336.878235555993 715.360649331731 303.140472731738
"3503" 700.4 748.389777435866 365.347875460865 731.57040822923 328.024215941471
"3504" 700.6 756.805831560234 395.503691315672 743.419583265974 355.565103156884
"3505" 700.8 755.318810024518 419.930017310871 753.675250853839 380.789386618225
"3506" 701 740.510724647839 440.977118669204 756.418123805709 405.382217259705
"3507" 701.2 713.795126450035 455.794767209745 746.961638536085 428.837587634845
"3508" 701.4 684.889352578407 462.485941868931 726.300439241803 447.411576451995
"3509" 701.6 659.147398949168 459.68928382408 699.526932103414 457.767373178328
"3510" 701.8 631.32383207328 454.609313256948 671.436121299829 461.551945048511
"3511" 702 603.762085118474 444.11587267368 643.183739783091 455.590838712806
"3512" 702.2 576.752478672955 433.728932055129 613.488408392126 448.72277010048
"3513" 702.4 549.37102824642 420.447202576644 588.020002558576 436.892023486891
"3514" 702.6 522.141185693473 403.686289969294 562.074183083652 426.77819497913
"3515" 702.8 501.307299197446 390.997015192651 533.882001795556 411.026709097389
"3516" 703 481.512286100546 374.397935132487 513.907250728136 400.174398440741
"3517" 703.2 457.580654471071 354.413721258369 486.740551978691 380.555544143942
"3518" 703.4 436.966129640352 329.793330264417 464.950338336013 359.961167971248
"3519" 703.6 420.299234775542 302.250983923922 443.497980483382 336.048989198021
"3520" 703.8 406.821903581428 273.219503580055 423.784824683572 309.54753805738
"3521" 704 406.408738070659 241.361335407075 412.104341237239 282.820435822861
"3522" 704.2 416.122672667776 218.081397057475 405.165825086054 255.373869265038
"3523" 704.4 438.006636185539 199.286509855145 413.27351951314 228.249084307761
"3524" 704.6 465.741814539083 181.45098634907 430.701211043009 206.092013264091
"3525" 704.8 492.429736908284 169.789886149834 456.274529394417 188.470202180049
"3526" 705 522.95902026124 167.590926530266 481.960770973087 174.626917683004
"3527" 705.2 554.127122585199 170.835298684143 511.099531774852 168.042913092174
"3528" 705.4 584.496706006192 177.309315559476 543.528085647105 167.85155387215
"3529" 705.6 613.561698447677 187.980564340647 573.462733029216 175.674687126208
"3530" 705.8 641.274628114961 204.113735527615 604.332348639797 183.300456016172
"3531" 706 667.10175580584 221.923801013243 633.540293113026 198.678436537451
"3532" 706.2 684.082451738969 244.687168580039 658.898308747434 215.962139995497
"3533" 706.4 704.267138210407 272.841785841551 679.618824204447 237.166018482556
"3534" 706.6 718.596580498972 295.054375579281 699.559065322659 261.552896014374
"3535" 706.8 728.873811137836 321.104522975007 711.761848576894 285.605791387624
"3536" 707 738.150524597717 351.421538761845 725.179973658121 310.535196350348
"3537" 707.2 737.664751363184 378.152598008551 732.528890887352 339.002769565648
"3538" 707.4 733.50340523973 408.46127242587 738.883797378312 365.75834582639
"3539" 707.6 723.050690930925 436.203194587911 735.093921939527 396.691293419169
"3540" 707.8 708.251534865475 463.587212090125 725.422063889786 425.591064451
"3541" 708 689.503209225332 488.849812563254 714.179452010443 454.499531823101
"3542" 708.2 667.108538762668 507.801697219815 696.990587026141 478.037912522886
"3543" 708.4 644.262394564463 523.986281965335 677.775189947152 500.878902092109
"3544" 708.6 616.986627112204 531.612196229242 654.326978299948 516.592173144638
"3545" 708.8 587.120924701808 532.632695674768 629.136360167031 528.747355497991
"3546" 709 560.260599912443 526.275513468726 599.723083389069 531.885857270239
"3547" 709.2 532.247278251703 513.28549780834 572.489168165245 529.270456258075
"3548" 709.4 511.507904397212 498.9518774021 545.708484964284 521.513344190263
"3549" 709.6 491.776299487132 479.115111340197 524.632992787256 505.611964593971
"3550" 709.8 475.455252245737 455.96877932039 500.875351498849 491.110591907889
"3551" 710 464.003318872424 431.630937924148 482.02510174478 466.820705409188
"3552" 710.2 454.772609717597 402.121688436253 467.782813863346 441.373986791639
"3553" 710.4 451.451955361355 375.551523314818 456.934054515118 414.852731255226
"3554" 710.6 447.20924027335 344.832197716703 452.086937008957 385.347371008216
"3555" 710.8 449.255452361032 315.010431081621 447.386676993078 355.957377183293
"3556" 711 457.843037043006 285.120415541423 450.484281980102 324.930600608531
"3557" 711.2 469.448580317894 256.965972820218 455.516878637051 293.585051856799
"3558" 711.4 492.624131574243 237.975430082492 465.798567921109 265.567606105383
"3559" 711.6 521.364850066614 223.038036042173 484.609539109068 245.077458279803
"3560" 711.8 547.088617276863 205.244936535713 510.107107396194 227.44766875087
"3561" 712 567.434366274174 187.921098640521 536.681111872723 212.138549389809
"3562" 712.2 593.335760694923 169.431390730812 560.595746754072 193.808037642208
"3563" 712.4 620.244854304054 156.489792380801 584.640821772367 175.201950132325
"3564" 712.6 650.531721116017 146.640697012703 611.190991063896 159.285312451514
"3565" 712.8 682.402799788331 138.168605973297 641.357336291139 149.912314075914
"3566" 713 711.138146981432 131.605036728294 672.179242654182 141.31564156247
"3567" 713.2 740.199770083391 133.21239115527 700.065898135872 133.677507374907
"3568" 713.4 767.430551251492 146.322085505136 716.283512437809 133.853719409158
"3569" 713.6 778.367792259893 163.82339522301 748.309935908743 136.826764750991
"3570" 713.8 780.408674951733 180.122194005066 768.48331420888 149.746810180126
"3571" 714 778.056133241417 208.345375981244 775.318656904319 167.08828524382
"3572" 714.2 772.764467914307 238.44808942488 776.37183478517 194.886019694139
"3573" 714.4 760.720664348996 262.652615560486 775.688533086653 224.858361193461
"3574" 714.6 746.608427602386 288.161652531152 767.398907058559 252.369550892943
"3575" 714.8 725.705068204109 310.66029325117 752.521433445673 279.509180607309
"3576" 715 699.524163409184 328.941402601584 734.770077430678 302.00477511001
"3577" 715.2 674.093718986244 344.731297414727 709.675173234098 321.829902155012
"3578" 715.4 646.929863530761 353.10467827692 684.995099387595 337.201025604271
"3579" 715.6 617.120866456194 363.108818216807 659.840477061304 349.375094836185
"3580" 715.8 590.354654235818 374.293403425592 628.987004423157 358.379749721196
"3581" 716 561.448051029544 383.230498332865 605.311500391761 368.114871930904
"3582" 716.2 532.359660525413 391.043871309889 574.262019838032 380.525820317917
"3583" 716.4 503.159530465415 392.165946350721 542.488438537333 391.621169843257
"3584" 716.6 471.240406061652 391.203718031574 513.776239923614 391.423643024303
"3585" 716.8 440.246080561985 387.416206016892 483.576048290536 393.103695191114
"3586" 717 409.592774689239 378.320082922451 450.169587516696 389.555873250377
"3587" 717.2 382.352399274063 363.648426053686 419.518553189223 380.761345518838
"3588" 717.4 356.639265553806 347.138825406292 390.211364852146 371.725658416095
"3589" 717.6 342.289427337905 327.153079780227 366.277217103892 355.230192148978
"3590" 717.8 347.293881691762 309.829280570397 355.172351774624 345.108818443434
"3591" 718 361.590122682643 291.588003886167 349.944449872165 328.640774747961
"3592" 718.2 377.58463723035 277.13133225983 355.459874935614 307.772174479333
"3593" 718.4 400.641243394906 264.966020589858 367.35489507515 288.999160063782
"3594" 718.6 428.016627541522 256.497053190776 388.73771685552 273.017743234576
"3595" 718.8 456.40350637905 251.08445130812 414.67790887683 261.599703138767
"3596" 719 477.25981659457 250.043571802868 438.776829695096 255.166040088828
"3597" 719.2 504.975301487463 252.873137777816 460.593801877926 250.358386219987
"3598" 719.4 530.507754243056 260.853794760011 488.520915420455 251.487723555198
"3599" 719.6 552.079245289171 272.863621559036 515.151192072954 257.263061763048
"3600" 719.8 578.162950320009 289.506736155496 540.146041095693 267.027014876358
"3601" 720 603.132815700019 296.088127765402 563.235436297026 280.320724258964
"3602" 720.2 627.163013512378 294.297174369117 587.634475298838 289.69281421317
"3603" 720.4 656.334760512127 294.27556919288 611.131813069458 294.57723587037
"3604" 720.6 684.138617935753 300.561658052824 639.610411475713 293.711453601174
"3605" 720.8 706.419140940521 306.810829766484 668.481315807725 295.996329379366
"3606" 721 731.832795167283 314.44478165427 693.398439167679 301.414497944965
"3607" 721.2 758.896367623735 325.406871476858 720.186676388569 309.749954395137
"3608" 721.4 784.450865243534 340.222688862804 746.140555481347 318.092029546543
"3609" 721.6 805.942990132251 356.34580142223 771.655141790674 331.562003109698
"3610" 721.8 821.210558957519 380.566018068686 794.400462573523 347.06517049926
"3611" 722 832.174930270691 403.400106868213 813.37875966891 367.875029116108
"3612" 722.2 829.551246843952 430.560337047986 826.13256796967 392.101723464887
"3613" 722.4 817.798223558487 456.76171528984 831.617709686658 417.530935355675
"3614" 722.6 799.666657476451 478.290888594256 822.015473588132 444.600650679512
"3615" 722.8 782.905743374014 501.93428650525 810.300610850829 465.435626550183
"3616" 723 765.530767404073 526.868371712683 792.525438079673 486.897436493344
"3617" 723.2 747.694554052089 546.153355911567 776.411495009291 514.519055137921
"3618" 723.4 731.067575361224 565.445699937817 760.065513839808 539.399264437349
"3619" 723.6 706.466401841931 584.79044987354 738.998084771159 558.257818688639
"3620" 723.8 683.294978064553 602.154955978405 716.881281159621 578.723965807857
"3621" 724 654.478601798182 615.228462665426 692.14241228039 596.135595973603
"3622" 724.2 626.267305228152 617.812425116115 668.679206730195 608.047480554786
"3623" 724.4 595.901058663682 617.688151845353 641.614915860467 617.594951874739
"3624" 724.6 570.242473029235 610.492004017241 611.311282353128 616.327704914299
"3625" 724.8 542.38476407742 600.984196282189 581.023009593094 613.580488459969
"3626" 725 518.43835092945 584.922965446595 551.46863305441 605.713899924082
"3627" 725.2 494.235381318471 564.149634319613 527.213936228598 591.071558096815
"3628" 725.4 473.866138880433 545.055633725949 503.573672328546 574.170903909221
"3629" 725.6 459.880956598156 519.36676558462 481.793875231838 554.198185345788
"3630" 725.8 449.171026384017 493.120690131115 465.550519367091 528.85595895886
"3631" 726 441.297758396404 462.961998664323 452.025083348574 503.553277992698
"3632" 726.2 438.368546524257 432.842696807516 444.0153165934 474.709295215154
"3633" 726.4 437.424230280866 400.373322309053 438.811324696864 445.856650489773
"3634" 726.6 441.057212369874 372.822110932249 437.611994057495 412.232890901494
"3635" 726.8 450.549395106314 345.828683677376 439.760601095074 384.196226137546
"3636" 727 469.173873541302 317.223876706905 444.845616866259 355.748599994452
"3637" 727.2 489.305240263616 297.621854123565 461.718093200099 328.485541595511
"3638" 727.4 511.492697188672 279.263092047473 480.572431442257 304.036151654875
"3639" 727.6 541.284457583502 264.5380108843 504.471083196641 284.142351235892
"3640" 727.8 574.158229754777 255.169273118329 532.398577058177 267.27765417722
"3641" 728 603.169150072942 250.564352134532 561.274495674493 256.792423926497
"3642" 728.2 629.925775059644 242.9336570773 592.035413472799 251.07819873933
"3643" 728.4 653.244279218923 222.627023706226 618.838758080487 246.318988298388
"3644" 728.6 674.553497559319 202.298445249983 644.679182258411 230.235657759126
"3645" 728.8 701.263107059621 184.919656102597 667.255294841856 208.342612638058
"3646" 729 728.977374220985 166.071658068767 693.807558296297 188.902803270534
"3647" 729.2 750.790792370633 145.126089881251 719.14236788634 171.538300557251
"3648" 729.4 775.737302605753 126.477875210626 742.839880057099 151.37777079981
"3649" 729.6 794.876519863018 127.519923976126 760.389644764961 136.155468747197
"3650" 729.8 798.835124909897 142.452140507598 767.84249471443 132.304983134455
"3651" 730 800.353773688722 163.359803634465 777.14706791736 132.841741383625
"3652" 730.2 798.535999233775 184.517879641991 792.377933727901 146.108218666729
"3653" 730.4 794.699698859478 207.537611309603 797.69712189269 167.444040888685
"3654" 730.6 789.17849339715 235.50564899185 795.085634685595 192.617428911703
"3655" 730.8 776.345048066329 260.512137829784 790.895965330066 220.828897181376
"3656" 731 766.192438513725 282.71610891167 782.387274935709 245.922025286653
"3657" 731.2 749.662668782765 305.818135585198 774.915993694368 269.941905849458
"3658" 731.4 733.816278722652 326.205471100306 758.669242997825 294.036710105145
"3659" 731.6 711.653153592775 343.450656712774 743.252272880152 315.036623688074
"3660" 731.8 684.610422054576 357.601763659073 722.488009921703 335.734008721612
"3661" 732 654.286043247415 365.683604803059 696.609020787814 351.266595213716
"3662" 732.2 626.383657137907 370.017151909715 667.286774966209 362.018871056725
"3663" 732.4 592.938882488871 372.350501163126 636.925863288021 368.952481492255
"3664" 732.6 563.075612704288 368.84563881843 609.435266176258 371.634680035838
"3665" 732.8 533.011643115947 364.521055270714 574.199394715038 368.825997099668
"3666" 733 507.064822543431 357.397952703658 545.715171881513 365.410189332432
"3667" 733.2 479.355158770986 343.867696710465 517.38495432112 360.851836697933
"3668" 733.4 455.488339218402 328.304124950115 487.956333453564 350.893011126309
"3669" 733.6 432.616148954556 308.406255429603 465.912075024226 333.853282138734
"3670" 733.8 408.529307192278 288.641230992595 440.292699146814 316.89634535663
"3671" 734 389.238495946467 269.916868122106 418.535733217584 296.466642081607
"3672" 734.2 373.296816671291 245.588656202816 397.443762210784 278.230293008002
"3673" 734.4 368.081649412903 220.303951425122 378.511687485466 257.256002344068
"3674" 734.6 374.473817618222 194.361864019289 370.958110801787 231.52905368781
"3675" 734.8 387.920143912105 172.00820037553 370.428216280493 206.729032814903
"3676" 735 414.728348477883 147.509942073343 385.336549896163 176.731303057146
"3677" 735.2 439.242387437937 133.081541479347 403.602225015904 154.797893445518
"3678" 735.4 464.313131478181 128.145294084295 428.033688412726 137.685147305059
"3679" 735.6 490.520089719748 128.716913632935 447.912112135012 130.672107779969
"3680" 735.8 517.836263951429 139.249373795074 478.458920874628 127.078654273505
"3681" 736 545.966504507479 157.359649122183 509.811091334428 135.428641956656
"3682" 736.2 568.900475394917 177.898462176893 536.494078314602 150.365183857326
"3683" 736.4 582.331221690789 196.45108768544 556.061034244328 165.298758089707
"3684" 736.6 600.657214231067 223.262642545736 574.937884046098 186.087540028387
"3685" 736.8 616.60815837568 248.744925014902 592.12981679703 209.97752976286
"3686" 737 628.746673157561 275.092243785354 614.434582139736 239.142682732724
"3687" 737.2 628.704617704728 297.201772739931 623.824738395581 256.912851816597
"3688" 737.4 628.614195447625 327.114807243025 628.422887960031 285.247457747824
"3689" 737.6 632.480022446411 357.143004200818 629.163798337912 316.05541310633
"3690" 737.8 645.955741585598 384.297757464292 632.951050332851 344.973621320688
"3691" 738 660.971907927069 411.526129421312 641.623646729288 372.474750509033
"3692" 738.2 673.165893905336 439.564743287758 657.048254656026 399.506184763917
"3693" 738.4 685.872978282524 469.896496261683 670.764266987479 429.713205947581
"3694" 738.6 694.698247129146 499.489897643316 683.524986158377 462.096871738731
"3695" 738.8 698.03994969197 531.752918800487 691.497484164991 487.325626239456
"3696" 739 699.822206432777 560.951818390446 696.385307679113 519.893754482773
"3697" 739.2 702.68184439802 590.710205645283 699.731080364459 548.114245936055
"3698" 739.4 700.925077881136 620.295148366102 701.266724309828 577.098996598892
"3699" 739.6 691.474363234261 634.994574168741 703.300190453802 600.860101805664
"3700" 739.8 667.231148393592 642.077683754759 698.800102067124 618.478783480396
"3701" 740 648.98242195523 649.298680593642 680.954108610459 635.413938954965
"3702" 740.2 627.908083772055 648.289710905242 667.177170306381 640.446966298958
"3703" 740.4 600.061773883185 647.561814494242 640.670588116253 644.650582130094
"3704" 740.6 575.829506976658 644.18728207047 615.860933541743 645.490542472533
"3705" 740.8 548.935272930685 635.491344009224 589.674209924658 646.497164414209
"3706" 741 527.168484780016 622.063498359277 561.957030788771 640.658539653734
"3707" 741.2 508.607921909807 602.397375683077 537.514672719117 630.586663836846
"3708" 741.4 489.763312834171 582.442146480081 518.40403634793 610.77925194726
"3709" 741.6 472.47801690628 559.167131622351 498.144693615438 592.365843839001
"3710" 741.8 453.447199279699 537.318139661728 478.832631657469 568.697790556154
"3711" 742 433.366495656488 513.884468056561 460.378163145056 545.753151412481
"3712" 742.2 416.922214320514 490.583937942513 440.967383781636 524.736174951485
"3713" 742.4 407.156278255756 466.128056407846 424.819167707524 501.2317871218
"3714" 742.6 400.938900470027 436.123737289051 410.528370864819 477.44571089729
"3715" 742.8 398.714384264278 407.956556953021 402.919312053194 449.7325498908
"3716" 743 403.39766117471 379.337324900827 399.21793293089 421.311834802135
"3717" 743.2 407.609423487152 351.390214733405 400.329998532585 390.355128086989
"3718" 743.4 418.090315533208 323.308220096707 405.066971805144 363.114034301542
"3719" 743.6 428.599764271678 295.337989041341 413.346306554915 334.391011683948
"3720" 743.8 441.273510353152 265.60027995037 424.007476714415 306.571468535182
"3721" 744 457.154975993605 239.684742738758 435.610267408263 276.713789363815
"3722" 744.2 475.013849461095 219.159129193607 449.364604422983 250.133601253572
"3723" 744.4 501.487495908982 200.980912069942 467.188091535203 227.622827434782
"3724" 744.6 530.623620578646 188.440837065853 489.342834607766 208.492388038339
"3725" 744.8 558.562691567953 178.41816024168 518.542938363307 193.559188468556
"3726" 745 588.891807531433 171.562917330322 550.804418890507 178.821789617569
"3727" 745.2 625.439453698931 164.743158237217 584.575633670464 170.955298323161
"3728" 745.4 654.7917871171 158.854139325271 615.887646175446 165.973665268205
"3729" 745.6 687.802166005011 155.94708787138 645.304917079475 158.892951305196
"3730" 745.8 716.881309841321 159.4863643712 674.669593874809 156.496012718421
"3731" 746 745.922002968308 165.648348381983 705.210742517011 157.064122847227
"3732" 746.2 773.40168457449 178.107538444621 736.165846713691 161.018936214534
"3733" 746.4 796.529301630939 196.163235131079 762.576281210057 172.710026646658
"3734" 746.6 818.472367003056 218.075672039351 787.830107710424 188.676338016344
"3735" 746.8 836.051519913159 243.617201831258 808.834639243255 207.778521644295
"3736" 747 848.288293810177 267.721430647517 828.015894577601 232.546811354416
"3737" 747.2 850.54088195205 293.457864549413 840.848551635202 256.009657175138
"3738" 747.4 848.961912806678 324.131538930643 848.976157289032 282.527195028889
"3739" 747.6 842.420841677366 353.069544012543 849.865257221539 314.605536400526
"3740" 747.8 826.33778947551 378.071847261046 845.788082637926 341.161585895225
"3741" 748 806.095434891362 401.334845225953 832.365836797077 367.073317242587
"3742" 748.2 784.35011909952 420.262136968354 815.108379888541 389.942226995047
"3743" 748.4 764.567190276884 435.849144244013 796.583831784335 410.17293399059
"3744" 748.6 740.348595560078 429.181562089953 779.111561655803 425.128946343676
"3745" 748.8 715.288464485905 417.431430288815 752.67100582957 430.499562475301
"3746" 749 692.858821723013 398.888843062618 727.353669851579 419.385592217733
"3747" 749.2 672.897612466443 379.992816214348 702.177924226418 405.668225628053
"3748" 749.4 653.279468639255 355.252002765367 680.340755293375 385.991985759103
"3749" 749.6 638.42197741755 328.613494385051 660.421034251368 365.521059177662
"3750" 749.8 632.055449199452 304.804451692889 645.892824542421 340.576779286529
"3751" 750 637.529883232449 275.169149378607 634.802352679509 318.153568532534
"3752" 750.2 648.702975545276 251.051088939799 634.676994640172 288.679299330615
"3753" 750.4 670.520027110538 231.570773528566 642.482880440215 263.08869568428
"3754" 750.6 692.313156306967 218.305731221196 659.119933177073 241.727946366994
"3755" 750.8 720.413407891923 207.913421116132 679.203357417043 225.676109653804
"3756" 751 745.625974287171 202.890081369498 705.033294581285 212.629966755633
"3757" 751.2 772.788643439184 205.587437901836 732.762840826473 205.980321985163
"3758" 751.4 799.243720859979 207.490199942107 758.483467794369 202.93508794864
"3759" 751.6 826.702120193114 216.619966129849 786.935915998187 207.598580198029
"3760" 751.8 850.151397334461 231.604606680631 813.496491926597 211.498135384247
"3761" 752 870.947716848614 252.73551695954 841.958015502221 224.67435225265
"3762" 752.2 888.279672587917 275.519643286671 863.456330060552 245.377090783118
"3763" 752.4 900.282251453219 301.179193895967 882.082694431144 265.645237334106
"3764" 752.6 898.010848438013 330.166179683066 893.773535001194 288.251421130017
"3765" 752.8 889.145610668203 354.772193799257 899.400522369828 313.695931639267
"3766" 753 872.964276800488 377.084602711917 892.35602492537 340.209368351897
"3767" 753.2 856.075221533335 401.71751401376 881.685279685229 366.310590977794
"3768" 753.4 837.396091400748 421.756782179826 865.022156049953 389.661609520412
"3769" 753.6 815.345700565722 436.722662417866 850.615197932134 410.487796805172
"3770" 753.8 788.635224725005 446.92381113477 828.814025375082 429.271472393852
"3771" 754 767.523456678768 449.32402875652 802.932787912814 441.702907995216
"3772" 754.2 742.260793335918 440.30651618984 782.958763734132 447.918994838747
"3773" 754.4 720.030412730087 428.85917501098 757.392276663529 446.31282227377
"3774" 754.6 702.364700331574 414.19212490223 734.234200008649 433.728258351238
"3775" 754.8 683.496031694181 394.970246544173 716.583365038091 422.977156421265
"3776" 755 668.614951576354 370.483082725524 694.44343011389 403.074605697408
"3777" 755.2 654.602338894085 349.281665232507 676.413479670191 381.539904375367
"3778" 755.4 643.208400934273 321.393948253739 661.161447812494 360.351339938288
"3779" 755.6 638.58774435899 294.777893851372 647.411423972903 333.603738588159
"3780" 755.8 643.486554951025 269.093510236399 639.41378496575 307.249436399222
"3781" 756 656.169280792174 244.929006119403 640.220227116735 282.710969664238
"3782" 756.2 676.825321582678 226.678404066248 649.044292460953 257.522242971147
"3783" 756.4 699.922133703723 213.524099711859 669.36274155342 239.205933693005
"3784" 756.6 725.351249086186 209.978568408331 688.149273914473 223.11147865228
"3785" 756.8 753.316146864409 207.444689076275 713.732494152634 212.274630529406
"3786" 757 781.15922988445 211.092879301272 739.38108374055 207.796473520168
"3787" 757.2 809.043609538727 218.741494860783 768.159161105048 209.52981450474
"3788" 757.4 833.119758221873 230.165552669251 797.637033101289 215.45448974242
"3789" 757.6 857.388993734507 248.265365757131 823.944861343785 224.707927662789
"3790" 757.8 875.759491512351 271.391841566847 848.06827263315 241.709574517928
"3791" 758 886.182321863721 298.771595551775 869.293583728379 260.673222026563
"3792" 758.2 887.595709828532 328.494545625633 882.374602262271 287.078485145659
"3793" 758.4 874.590790717839 352.37765998806 886.026548600581 312.954211027254
"3794" 758.6 859.021948418528 377.95397603905 880.24799384857 340.414372644512
"3795" 758.8 842.794183118576 401.443464789126 865.913912983968 365.03992139617
"3796" 759 822.331016634754 424.633751259954 851.736877931284 390.926315944759
"3797" 759.2 801.082410233647 442.797870575825 833.151325587184 413.846911200491
"3798" 759.4 774.539487130213 458.122019405862 813.17963353478 434.657808762359
"3799" 759.6 759.54752197126 476.606169287094 789.371943175135 451.30690051153
"3800" 759.8 745.149855434282 501.25054510249 769.667241985572 466.89832931086
"3801" 760 736.322975398392 527.95987088656 753.074104743162 491.380407474802
"3802" 760.2 732.89722376369 554.913233612961 741.427837565681 515.465707942907
"3803" 760.4 734.109670636622 585.710867532881 736.312037129075 543.006279020681
"3804" 760.6 732.350796609188 611.579618827756 735.036944734229 571.894609114994
"3805" 760.8 722.36993518678 625.439776318899 735.622204606529 590.990767279645
"3806" 761 701.717184485904 632.765014600209 734.325717734471 604.108793514546
"3807" 761.2 683.66696592213 640.685604850003 719.435085184047 621.058854482139
"3808" 761.4 663.203624843412 643.870617648077 700.904217743712 632.791953779831
"3809" 761.6 637.481740890203 642.88779104812 677.279390981421 640.982115429172
"3810" 761.8 612.428362460265 643.963755466074 652.672161281856 643.532691862993
"3811" 762 583.443990598945 642.77769199401 627.569139684037 643.662674019085
"3812" 762.2 555.329512047484 640.368633153389 599.248896141441 644.323605059852
"3813" 762.4 534.350648430088 632.752227478744 569.741841539293 643.686123720736
"3814" 762.6 512.962587301203 617.087289636097 546.679503149909 637.30807193075
"3815" 762.8 493.213235113999 598.689982204495 521.705538493372 623.790033731055
"3816" 763 473.690441656123 576.803403644532 501.87617591345 608.554139138648
"3817" 763.2 457.241457779728 555.869741718073 481.934250755612 586.251600112343
"3818" 763.4 439.133355477656 530.216377271534 464.626645643146 566.946382737943
"3819" 763.6 427.360513788664 506.853135282505 448.039408915237 544.275588718322
"3820" 763.8 414.540011136651 481.056419605674 433.349947899848 520.568137280809
"3821" 764 406.160307643946 453.803568538586 419.96023684476 492.413927983678
"3822" 764.2 399.342499824622 424.909409093198 408.469343614282 463.90432962651
"3823" 764.4 393.960713734198 395.567327629913 400.693863753355 436.544105728587
"3824" 764.6 389.742410162745 365.771433531082 396.021217310988 408.279996309086
"3825" 764.8 386.341886961475 334.905813656192 390.078385546962 379.312381581125
"3826" 765 388.840241347606 306.495775832903 385.914575269845 347.601210980679
"3827" 765.2 390.257749855443 280.029153850813 387.780800091659 319.725982985456
"3828" 765.4 399.756914878424 252.174641780885 387.953803237931 292.358033315584
"3829" 765.6 415.103972730577 225.837143287232 395.703525818007 264.908967110078
"3830" 765.8 432.321090215471 200.437567354055 410.362104250665 235.56107377577
"3831" 766 454.987134729129 179.141039137955 426.010638234088 208.406513007145
"3832" 766.2 479.68738798201 160.072639050123 446.387202717497 185.138123458599
"3833" 766.4 507.121887670752 144.355410364221 473.053020083561 165.49292369179
"3834" 766.6 536.771672605108 131.927942167171 498.885014757669 147.651122937528
"3835" 766.8 566.234957363538 122.088900258986 527.67558491537 134.916542466216
"3836" 767 600.227068135144 114.122514085793 554.793955381796 124.949135817764
"3837" 767.2 627.899461401187 114.355272859976 583.580971188039 117.441679082543
"3838" 767.4 655.624723193582 110.291947920105 611.386870729919 116.18201222766
"3839" 767.6 684.419258034883 109.884985912402 640.894791976426 110.836093163673
"3840" 767.8 710.496920630039 115.098134613541 671.99958566982 108.254949856847
"3841" 768 730.881050220478 135.991162268477 699.015030159297 112.2915690309
"3842" 768.2 739.609792986962 164.533317384029 722.683797129595 127.369543020072
"3843" 768.4 743.002876410032 194.208623722725 734.681880437573 152.837017204025
"3844" 768.6 738.857248489677 224.190619490876 741.154262307824 183.300062940664
"3845" 768.8 730.480355247612 253.262451907252 741.381942171541 212.322633036223
"3846" 769 717.202885049643 280.848319762304 734.856010375657 238.96641853815
"3847" 769.2 705.196959296472 298.073833371211 726.949719713404 263.743242168174
"3848" 769.4 685.554733868864 322.979570941375 712.200811797513 287.240033009346
"3849" 769.6 665.068564090072 343.15540901142 694.142846829311 313.942926091298
"3850" 769.8 644.029648305213 362.180442513706 676.334344671921 334.642988157535
"3851" 770 619.133546693643 379.5787086041 652.355206379412 354.585684718201
"3852" 770.2 594.734551718531 397.096898382127 628.55666323761 373.86382403036
"3853" 770.4 564.961087535 414.123511196539 604.132388674989 391.07551468654
"3854" 770.6 538.604354057313 424.712074137322 578.189854565802 407.963917688011
"3855" 770.8 510.501004263851 435.343367162393 546.927402871139 419.617341288923
"3856" 771 477.837065157639 440.190574275892 520.299253380429 431.041485033826
"3857" 771.2 447.007788164187 438.242205537998 488.908820875336 437.871383527362
"3858" 771.4 415.035810606337 429.832090293568 458.320367377938 438.669763064545
"3859" 771.6 390.212080084494 418.429251559141 426.984765007887 435.296436705582
"3860" 771.8 366.055807628025 398.099206745774 401.267932860851 422.004030271224
"3861" 772 344.314209143044 376.97686602197 377.16535539216 406.722758632139
"3862" 772.2 342.131375055149 356.444259400232 355.128337054601 390.145371538323
"3863" 772.4 352.057294859353 330.353805487475 347.488604991684 370.795083416176
"3864" 772.6 371.033414778773 308.492772728747 350.443063847022 345.53927844071
"3865" 772.8 393.434544246897 293.86983614419 363.105133850203 321.238476123347
"3866" 773 419.636118945665 286.82185504407 383.246474514384 299.932802472367
"3867" 773.2 448.104108471623 287.109247518722 408.918329530883 292.476141358521
"3868" 773.4 476.777688633829 293.632454455085 434.916875529461 288.111876339385
"3869" 773.6 502.836616846327 308.262796854419 462.734110716135 292.310159597306
"3870" 773.8 522.495437805947 322.520970083807 489.943743634906 300.567643502401
"3871" 774 540.212492694658 346.636415946873 515.797349207598 314.406598511653
"3872" 774.2 551.440571225622 374.934748348025 533.271987463236 337.196202359151
"3873" 774.4 558.925373447032 403.543682137007 547.793082615481 363.925824212345
"3874" 774.6 561.721926682538 434.475934713443 556.408596486393 392.328054260485
"3875" 774.8 564.431466621555 465.570345086943 560.803728157356 423.133249568877
"3876" 775 564.387259903174 495.723000089569 565.969594701972 454.596398598201
"3877" 775.2 559.845713944167 527.343386094433 565.592411445582 486.565657543267
"3878" 775.4 552.038507344307 556.735905348561 561.300177623381 517.498443468356
"3879" 775.6 539.524730277618 586.736506767502 556.022698926227 545.307130077285
"3880" 775.8 523.745953481738 611.570840910295 544.426756117142 572.749713851531
"3881" 776 508.513340914901 625.416518354534 532.786402165055 597.653204541832
"3882" 776.2 496.777318697698 619.406178224591 529.177757708823 603.595868319185
"3883" 776.4 475.368806992414 604.967036335016 513.662988507325 612.369228723264
"3884" 776.6 460.387839974109 591.527241905858 491.652208874632 611.741762781291
"3885" 776.8 444.152150234677 573.192742154142 474.236009569408 599.801278024597
"3886" 777 430.577087964218 551.152843780068 454.576134840516 583.758669508779
"3887" 777.2 421.13466975517 529.007860613578 440.25640534174 564.250675477284
"3888" 777.4 412.675979692796 502.550927049885 428.353733649789 543.241311471416
"3889" 777.6 405.797841986609 480.338329051972 417.214051885436 519.874528661476
"3890" 777.8 402.625469359364 453.139689932725 411.360994696062 495.514934274635
"3891" 778 401.604794861145 427.874781985077 403.724481307121 468.224271091275
"3892" 778.2 405.906044912092 400.62680252899 401.843749718328 441.945801622805
"3893" 778.4 410.432824492235 373.02058576532 403.521712101334 412.750775429748
"3894" 778.6 419.308044289155 346.944377291383 406.354790745973 386.099649573107
"3895" 778.8 428.5740068098 321.786999211857 415.921390021297 360.748795287239
"3896" 779 443.891012827422 294.97204638564 423.607941549602 333.784579324153
"3897" 779.2 456.960797591664 271.032190248513 435.867807301431 308.217184582451
"3898" 779.4 477.962621462824 248.666048279055 449.943405849695 281.608341059241
"3899" 779.6 497.314575701533 228.712450403319 468.456837218533 257.081437171743
"3900" 779.8 520.689456705922 208.38819984029 490.87660057673 236.860720723447
"3901" 780 543.1391367118 185.041191235143 512.219206952811 216.17243992628
"3902" 780.2 561.609331004523 162.963779970802 534.838218952567 192.302001590927
"3903" 780.4 582.912285559678 142.853670255181 555.24754558832 172.087068710616
"3904" 780.6 605.981303904235 124.924316522901 574.326837461304 149.588339382762
"3905" 780.8 634.415038981579 112.078926463657 597.559718724957 128.922322135383
"3906" 781 663.471712834325 105.92459264382 622.829769492576 116.007228015944
"3907" 781.2 690.542179824533 109.4413729289 650.125127478636 107.101849977738
"3908" 781.4 709.906108078188 126.752813145917 674.278719641082 109.419412336184
"3909" 781.6 726.900080762224 148.885951388434 699.27760600425 117.70939346183
"3910" 781.8 738.648791366167 170.990359428611 717.231871658246 139.082754436908
"3911" 782 750.408289471831 198.81153405353 732.954971405167 159.142377111417
"3912" 782.2 756.86775503623 225.575954270833 745.168999691333 185.924414051061
"3913" 782.4 759.921863295786 255.204344252523 755.428355095725 215.392993341725
"3914" 782.6 759.393786894423 284.604620075208 761.519468578036 243.027227998404
"3915" 782.8 751.883888301291 313.569344109727 759.90483817421 272.733027298368
"3916" 783 743.714947014358 340.930424385097 755.261353458766 302.600773391339
"3917" 783.2 728.597296792683 366.398278873938 747.50603155466 330.84804876717
"3918" 783.4 705.172952189805 386.294716293539 735.487114566787 354.581405166066
"3919" 783.6 678.204090869384 399.70421958576 715.800545536473 377.331128621855
"3920" 783.8 652.146618322754 403.961532695204 691.360518440721 392.368762928094
"3921" 784 623.654903206132 405.885688700588 665.734148046342 401.131319781691
"3922" 784.2 595.420950655807 399.997864481755 636.272938573266 406.724323520345
"3923" 784.4 569.025596032238 392.333874875298 605.364145869249 402.404779620667
"3924" 784.6 539.141947016229 381.517428442194 579.180442990841 397.173366413917
"3925" 784.8 514.499037617257 366.507018496103 551.577165330066 386.770558997957
"3926" 785 488.95626440703 352.35870066048 525.953546270482 373.704632035087
"3927" 785.2 467.590290637928 333.008682136432 497.605095818587 358.800037369051
"3928" 785.4 444.951993666666 309.04624251141 474.977227178927 338.526112875393
"3929" 785.6 424.160268383171 284.649128861746 451.22856111456 315.205569777964
"3930" 785.8 406.70748156488 259.892591808896 430.94821710827 292.791873029975
"3931" 786 393.498567440991 230.654182324579 411.345786338047 267.7803304482
"3932" 786.2 386.45024351954 203.615490564135 397.870291511818 241.500837996726
"3933" 786.4 378.666394403934 174.701369107937 388.596518274046 214.010672312413
"3934" 786.6 376.004153292354 159.204777320286 383.692003281587 194.490396808127
"3935" 786.8 389.650922916228 146.475309066789 381.273200881264 183.983724533682
"3936" 787 409.352084358415 133.76529450239 383.935400803752 162.893764788488
"3937" 787.2 429.698316281062 125.444107166936 396.80889588281 147.500783690211
"3938" 787.4 458.928093821037 120.329468370258 418.672162890418 131.277847797496
"3939" 787.6 486.012709919624 120.092815658673 444.059567218222 124.515428087594
"3940" 787.8 515.632803858996 126.06139908488 470.900069951725 120.282799120659
"3941" 788 540.325548310108 136.960674015717 500.276526434986 121.420470316526
"3942" 788.2 564.4031022029 153.711958261011 529.133650264894 131.406421855085
"3943" 788.4 585.262969154664 170.878629589761 555.241050307833 145.116685331992
"3944" 788.6 604.104154748491 197.124434116814 575.32775526849 163.12498903758
"3945" 788.8 613.530998863721 223.911561416883 595.517186219357 185.084377555208
"3946" 789 622.344390784109 250.423661625525 610.328968597484 212.725788763368
"3947" 789.2 635.346989777431 276.823332138752 618.041446776743 239.428742328747
"3948" 789.4 657.158778250742 296.157444630382 631.087206790171 265.007825314162
"3949" 789.6 682.688295733477 315.05261181074 647.797228841759 286.942731435633
"3950" 789.8 707.509372367459 332.036624322011 672.933674364344 306.481667188766
"3951" 790 730.995035496658 347.973217944951 700.26402112097 324.254382350692
"3952" 790.2 754.009462962895 370.527609901521 721.681353702247 340.634455519445
"3953" 790.4 771.665448382733 393.133767853084 746.542648796107 358.725704789549
"3954" 790.6 787.876423211998 415.841058215423 764.169534491879 382.473620477138
"3955" 790.8 802.505502356813 442.629887237936 780.310572866107 406.572522340082
"3956" 791 811.596756377454 468.840734443402 795.819911066484 431.181107749009
"3957" 791.2 810.963531057684 495.283360921034 806.831005508721 454.432621977865
"3958" 791.4 802.918391308873 523.558541153316 812.886828110853 481.832285117865
"3959" 791.6 791.145559881414 549.823144603949 807.888919013787 510.936945887047
"3960" 791.8 771.045033506401 570.712399815196 797.878446976495 538.238366105788
"3961" 792 749.414574815531 587.765691805866 780.634581080519 560.612284439313
"3962" 792.2 721.080706707881 599.056699090766 758.777865174159 578.371007627654
"3963" 792.4 695.017430402808 602.350648376994 734.262531132903 593.876349537814
"3964" 792.6 667.983425928598 598.48699018463 708.370391747429 600.444168255595
"3965" 792.8 643.640027656016 588.436387436019 682.053680024764 601.707590230071
"3966" 793 625.774630901297 572.779996579644 656.420383869292 595.351375035211
"3967" 793.2 607.578135689581 549.834975120009 634.084171877497 578.913813146332
"3968" 793.4 590.444654578826 523.925461825531 613.670454322167 559.806622997739
"3969" 793.6 580.387722894546 497.433192178152 598.604711905367 536.633810342332
"3970" 793.8 570.168906527424 471.406699412476 585.202689683956 511.082325967476
"3971" 794 563.838356673324 443.379145303005 575.326504309089 483.517574439104
"3972" 794.2 554.649237598434 417.307762798824 566.419979876031 455.111982995035
"3973" 794.4 544.332664387472 390.231046556016 557.315388054198 428.320593797055
"3974" 794.6 539.695080866261 359.903268185916 548.051926287083 400.505353451172
"3975" 794.8 542.073093413206 329.266580802541 540.940994283075 370.132121228896
"3976" 795 545.311385755544 298.300571853827 539.689379225659 338.272222037406
"3977" 795.2 544.462006260206 264.552637450717 545.479488894821 308.30009725155
"3978" 795.4 543.183029043147 233.111195695395 544.783983796685 272.77476311022
"3979" 795.6 545.031190684576 198.927619679961 541.358337560871 243.173819687647
"3980" 795.8 549.728479350103 169.113470326914 543.858281812429 210.201981497947
"3981" 796 553.388104714283 139.855614387094 547.067099698386 179.02452698986
"3982" 796.2 564.099665091226 107.70578014706 550.679044003687 148.482451689458
"3983" 796.4 577.960096196635 81.7394680858225 561.317586152296 118.866324999079
"3984" 796.6 596.531297001975 59.8176059456698 572.422411974021 90.2245250480207
"3985" 796.8 622.762247836842 46.4729650737979 589.163432931934 67.7307660768111
"3986" 797 647.346185862061 49.4333029110749 610.42871063655 55.6179826105987
"3987" 797.2 675.325722344014 62.3636780588583 633.902941638804 50.9177379148311
"3988" 797.4 695.033461217012 76.2395387275473 660.161534239228 55.779442271951
"3989" 797.6 713.386170614293 94.9886222878943 684.401542374687 66.7073319469899
"3990" 797.8 732.921808236362 120.027834928206 705.542338911897 87.8446827783604
"3991" 798 750.315988655933 142.977725849466 727.455884167134 108.544266970199
"3992" 798.2 763.439324232637 171.210868856195 744.313157014799 133.672531801519
"3993" 798.4 772.448571908457 200.786309596206 758.748202314242 159.713695823122
"3994" 798.6 777.977784857719 230.105995469041 767.695199381273 188.101797837426
"3995" 798.8 779.022015778888 259.295418249263 776.091855139766 217.096216074025
"3996" 799 777.024219679653 287.746179875074 780.327163549613 248.284470057419
"3997" 799.2 767.365149009067 316.968167836038 780.392024386903 275.227920189537
"3998" 799.4 753.450708076587 345.20996860182 771.065781441098 306.033336444188
"3999" 799.6 736.866256961563 372.650241280405 757.619076116328 336.483344647772
"4000" 799.8 715.076571774446 389.387303323202 745.73706370081 360.8633364702
"4001" 800 687.403420274467 401.943814513292 723.959132049994 383.671532577164
"4002" 800.2 656.984116351605 407.390867596016 696.711058480996 397.900033732053
"4003" 800.4 628.231238012152 404.599830823866 668.371373033798 407.723476772624
"4004" 800.6 598.706023119122 401.173940784458 640.919868615514 404.954185554092
"4005" 800.8 569.459057969509 393.541830652733 611.828238680523 403.27636923578
"4006" 801 540.147928520676 384.618102879299 580.294783325754 394.845997471974
"4007" 801.2 514.305642385802 373.120208264473 551.438926759535 386.706463948242
"4008" 801.4 492.86351465192 350.97892556178 523.653532874472 377.211772284714
"4009" 801.6 474.585177870241 328.02308391805 498.396358271229 358.278881368678
"4010" 801.8 458.229767250787 298.921261255869 479.02085926303 333.252995208375
"4011" 802 447.952341831461 270.104874256885 461.786683216386 307.016182773543
"4012" 802.2 443.623364342036 239.07212148022 449.469844679558 277.814954179023
"4013" 802.4 446.42962983118 207.187256440246 444.379016362999 247.889983937885
"4014" 802.6 457.766150478621 178.147489850681 443.797447976161 219.184294100999
"4015" 802.8 470.958712944275 156.748287702642 452.200709734103 193.461906534705
"4016" 803 492.159252473697 136.256641601931 463.748487476536 167.323012483501
"4017" 803.2 514.758551438871 117.811278475006 483.527496725572 146.173970184208
"4018" 803.4 541.551921984689 107.057690852007 505.558179739424 125.409377068727
"4019" 803.6 570.680798245238 98.3849500766366 531.989342652472 110.599882953822
"4020" 803.8 602.371030533237 94.151206747023 559.339325144542 102.026576369327
"4021" 804 632.162798909664 97.0120682871841 587.464526081395 95.1846948215161
"4022" 804.2 657.254423292378 99.9366955494204 617.966179310795 95.4004442612506
"4023" 804.4 686.668927125199 112.244810390226 648.222250925642 98.1743522749558
"4024" 804.6 714.098870178174 126.167274778471 676.230100354872 106.278690177446
"4025" 804.8 740.550914240925 140.347946742369 703.450354636336 120.685492080677
"4026" 805 764.121515560767 159.009770514218 731.294558060338 134.249900549608
"4027" 805.2 786.490248323454 181.510638176554 755.331059178998 150.578180118709
"4028" 805.4 805.837986503344 202.65645946665 776.866350731714 171.547906189288
"4029" 805.6 822.121618747134 226.406364694652 797.696105316907 192.835563459032
"4030" 805.8 836.185679656954 253.473735775745 818.043513660992 215.854857282193
"4031" 806 846.635159461319 281.422010486291 830.156377746989 243.912691851186
"4032" 806.2 856.649576775319 309.373907134679 843.830123400548 269.230143232631
"4033" 806.4 863.594139360132 339.66988756651 854.20188330815 297.329107631187
"4034" 806.6 867.915793659718 367.423242499498 860.792713276908 326.946629856321
"4035" 806.8 878.113989959936 394.280759821773 867.23911662169 356.409139676937
"4036" 807 887.45033060196 421.8019216132 874.666099706282 382.078354843514
"4037" 807.2 892.936695121228 442.016263973209 885.869973650607 405.433858025474
"4038" 807.4 887.256043897827 468.938238805728 889.850005765402 425.05111367478
"4039" 807.6 879.727680635819 490.039637011805 892.170669137282 454.387587440902
"4040" 807.8 867.929353065513 512.588810117498 882.547560956818 476.049110636254
"4041" 808 854.297607557288 534.164844409234 872.278815178735 498.193832542931
"4042" 808.2 835.248885865953 554.093047624766 861.926273941499 521.207232577781
"4043" 808.4 814.179692693597 569.238395957301 846.739216566818 544.025211549623
"4044" 808.6 794.175793959255 582.140042755136 827.878626878976 558.523611436728
"4045" 808.8 767.735203417826 595.422099102522 806.139671631049 573.469884904482
"4046" 809 743.723469604793 611.395314256396 783.200152924622 589.526362361039
"4047" 809.2 722.8009242383 625.317900175375 756.677287760793 604.823116201493
"4048" 809.4 697.242907196119 641.332139982159 735.453332960325 617.799909734917
"4049" 809.6 669.831298736046 651.368307321103 712.11361138157 634.773552801683
"4050" 809.8 647.839254189452 651.494578630547 687.51468897273 645.753425968956
"4051" 810 619.462167504284 656.348701391729 661.898651882571 650.877885621864
"4052" 810.2 592.266887334167 656.533315386974 633.042169717733 655.369032022478
"4053" 810.4 565.053917196498 655.815264596022 605.706918322335 655.209224381195
"4054" 810.6 544.58885228002 644.957799169411 580.148112551283 656.735246465668
"4055" 810.8 528.112053914023 624.492621140063 557.582206485323 651.244617185328
"4056" 811 517.993962117648 603.580233934387 537.994795965932 635.208303379959
"4057" 811.2 514.959545602791 576.528856865546 524.380242591835 615.352745140293
"4058" 811.4 518.221799949777 549.990933286772 516.148436694396 590.136686539075
"4059" 811.6 527.455204041236 523.678175534768 517.28945094293 563.144764352772
"4060" 811.8 542.998634228661 497.561836454908 523.232093845783 536.292563279904
"4061" 812 560.077939859616 470.616357290488 538.735528717664 506.890250686677
"4062" 812.2 577.688888471008 450.119199738572 552.598672981647 481.827823081298
"4063" 812.4 597.428349678124 425.791252654595 571.04071605763 456.815113363373
"4064" 812.6 619.144235672904 403.798525855908 590.25543745076 434.063641110523
"4065" 812.8 641.474995161807 385.253655758119 608.966179054813 413.04105788331
"4066" 813 664.938078176864 366.837327641916 632.18428967098 392.781308087887
"4067" 813.2 691.441717063456 352.814161269425 657.078998480631 374.048159283595
"4068" 813.4 722.58132439811 343.362296331601 681.803259347128 356.413954553897
"4069" 813.6 754.152553284789 337.119700971294 710.934607304006 345.774989482217
"4070" 813.8 784.708499994441 339.008472110614 743.179526603278 340.495959876433
"4071" 814 813.255617098291 345.308945051896 770.699423234465 337.344298161398
"4072" 814.2 840.033617196968 354.235055211975 803.425512259259 341.026471201607
"4073" 814.4 865.205986268709 367.769934084635 830.173978252628 351.60599920276
"4074" 814.6 887.321663195925 384.480158730064 854.601010817362 361.190506697913
"4075" 814.8 901.534101933223 409.670800553745 876.472702073683 377.578096401772
"4076" 815 896.859847393685 428.841346825636 890.596284326268 391.156990394016
"4077" 815.2 886.364606308416 455.174328681886 896.413722991451 410.739273729197
"4078" 815.4 875.045167601807 477.275697354413 890.51286156202 436.742393751677
"4079" 815.6 859.973170733333 498.412770592272 881.684887079818 464.141430284699
"4080" 815.8 840.174745555222 520.393780198117 867.370407989099 488.828376206584
"4081" 816 815.808005118785 538.601566208748 847.44871951841 510.245412315493
"4082" 816.2 791.220471182104 558.519420411175 824.185948673036 532.15122009343
"4083" 816.4 766.544974598565 577.277395958313 801.720120755975 551.121196721331
"4084" 816.6 739.632443703035 591.413784941601 780.202005572699 568.316833853706
"4085" 816.8 715.153769030082 598.85729561378 755.75326695832 585.234436327694
"4086" 817 689.203801254737 604.327821172684 728.48125201138 595.777259089115
"4087" 817.2 659.787467454461 607.904478619222 699.771348975103 602.410324069859
"4088" 817.4 627.306850206628 607.258114502983 669.474962266667 608.164490215674
"4089" 817.6 601.574941307384 601.730279767825 639.398850227473 607.969804276488
"4090" 817.8 572.286638846114 591.327785110368 612.004320110046 604.163005115382
"4091" 818 550.177137735873 575.737783518542 585.787602228196 595.632196395296
"4092" 818.2 529.01299545606 558.430132956848 559.566880026574 582.658782433709
"4093" 818.4 507.469044911427 538.91095185814 538.364800485013 565.900064424955
"4094" 818.6 488.338965646469 517.425885636236 515.604411945789 548.802298756252
"4095" 818.8 471.475613481723 492.721810380928 495.346349832032 527.47438376591
"4096" 819 454.995219949517 466.246900455686 478.645683547246 503.713722964298
"4097" 819.2 442.225908631307 443.796019188554 460.233538212089 478.052570162434
"4098" 819.4 433.186552661873 415.349971332514 448.825220236918 454.057173944318
"4099" 819.6 426.480879854008 388.284211188945 435.915058290118 428.70362123084
"4100" 819.8 425.140541672968 359.647890330104 427.585708534393 398.271955345347
"4101" 820 424.284151611105 324.510166982291 426.623641688266 369.240322040318
"4102" 820.2 426.378125573013 294.47889238666 422.774589107707 338.334453005092
"4103" 820.4 431.582902239043 267.808986978264 425.792199940682 307.08360553757
"4104" 820.6 432.512278287059 235.995286197981 429.590228830295 276.121236229908
"4105" 820.8 433.467025978366 206.572735960335 430.956914566255 246.255973956776
"4106" 821 434.039528129612 177.737782352754 432.856597422703 221.342054510707
"4107" 821.2 434.932194238801 153.819766362815 431.794607382922 191.574349704813
"4108" 821.4 428.18955542391 127.473766146031 432.61006064416 167.416825626566
"4109" 821.6 426.533642495987 105.997538694597 429.688270751918 144.019172176683
"4110" 821.8 444.464484532793 107.035696722973 429.903303238904 140.070191892791
"4111" 822 467.628655084019 104.605661523731 437.102659938657 124.8615398613
"4112" 822.2 491.853348093543 105.904299134231 456.311616812671 112.88464043881
"4113" 822.4 517.334465706258 113.393930282523 478.38960289056 109.042596159875
"4114" 822.6 540.789137060515 123.129135200318 502.60815115649 110.276159653352
"4115" 822.8 561.747184283822 141.59257064858 526.9787068339 118.114678343201
"4116" 823 580.344426794468 159.190994266748 548.735972507999 131.396927369235
"4117" 823.2 597.394223405248 177.762040776439 567.538820736775 148.80408862664
"4118" 823.4 614.933558066816 193.393688980786 585.868608060701 164.618850652601
"4119" 823.6 628.938613326845 214.994828603307 604.029879462852 182.929311343607
"4120" 823.8 643.283625643831 239.783996782231 621.129812762619 202.205324375249
"4121" 824 659.472384954012 260.508421561181 635.307853327816 224.139732021758
"4122" 824.2 675.599114737372 277.095585449959 649.909822246558 248.779609575481
"4123" 824.4 695.939854830205 299.164254121355 667.313013092085 267.768241672504
"4124" 824.6 712.67735004186 322.963999590883 688.165359663848 288.52000819788
"4125" 824.8 725.279582029036 345.36801699028 706.487382867505 311.227032186022
"4126" 825 737.382331842003 372.618138520421 718.915505519819 334.443574094455
"4127" 825.2 740.759828468852 399.473704295879 731.913103571678 357.189112949582
"4128" 825.4 741.572499146184 427.519524991518 741.785858657896 388.837974509184
"4129" 825.6 731.294079121679 456.376606724118 741.101048250174 417.86377304989
"4130" 825.8 712.100600536896 481.200294493175 736.324225494872 444.763972148937
"4131" 826 693.33521942729 496.249319604891 721.276620905549 468.354242286123
"4132" 826.2 666.340264861229 513.624387090787 703.350165225317 488.616863870406
"4133" 826.4 640.339782240828 527.518967013082 678.502567738405 504.823339511453
"4134" 826.6 613.483818006202 534.519605703474 651.964424516481 521.002279350376
"4135" 826.8 582.440025840209 540.601191008314 624.372669910634 531.449017850865
"4136" 827 550.747659249668 539.33264408571 598.058285650894 538.619301076963
"4137" 827.2 525.554409057109 530.907378053209 567.896997048596 540.808983177492
"4138" 827.4 501.799481116567 523.186188519626 538.348056429804 535.082945668539
"4139" 827.6 476.331337389611 510.305314289173 512.111375973653 526.551486525719
"4140" 827.8 449.385023503117 498.247988879211 486.049263240011 516.439665373
"4141" 828 424.142676284044 484.659258496619 460.428564110825 503.82678504123
"4142" 828.2 396.251334236691 472.761408777322 432.471668464938 489.389517080822
"4143" 828.4 369.301564848093 459.185776402583 407.525728021273 479.388115091905
"4144" 828.6 350.580390751632 446.019775644479 383.161378305721 465.690987151808
"4145" 828.8 347.753425463116 425.57986136367 367.32734696738 456.958948344265
"4146" 829 350.390634948223 399.452443860583 352.667718098982 438.732133670133
"4147" 829.2 360.282166319982 374.927184515669 351.106794111431 413.784626280537
"4148" 829.4 371.052884467854 349.897525610661 354.702920098593 388.199717948485
"4149" 829.6 385.388469272375 327.576591736732 364.870336664569 364.628992013743
"4150" 829.8 400.728224302786 305.142061812347 376.835257346009 339.476263526564
"4151" 830 422.541729314753 286.685690168528 392.542459729688 317.460169172646
"4152" 830.2 444.607726350214 272.321127173303 409.805652610038 297.077335593176
"4153" 830.4 465.45935047992 266.767442464447 427.34234216878 283.101727290142
"4154" 830.6 494.332910751047 261.993242953514 451.780226005092 271.787516771577
"4155" 830.8 522.771330485722 261.284673254286 481.596522764364 263.000919871119
"4156" 831 551.116705423009 262.689931922612 510.515610307653 262.183166375766
"4157" 831.2 579.9617499 268.655005060707 538.026865636659 260.295460845325
"4158" 831.4 608.734069840638 270.826759907431 567.196916599594 265.00294038222
"4159" 831.6 633.704625971121 264.805077292783 594.581103285856 268.055156954299
"4160" 831.8 659.605465523373 249.873335875865 620.469468869699 265.90445020231
"4161" 832 684.473804989775 240.040529400733 648.949630280156 255.379427050301
"4162" 832.2 713.020114295717 229.052828602176 674.80040013842 242.948596317526
"4163" 832.4 741.743935613049 217.608541477346 701.159015310774 233.624610615769
"4164" 832.6 767.218281507101 211.839710101621 724.960587552565 221.297567382488
"4165" 832.8 790.610319496004 208.181566516297 751.067894901591 215.650082829623
"4166" 833 821.331658550214 206.970973722367 776.56993944622 207.745123061085
"4167" 833.2 846.56666828914 207.3506578224 805.388619887697 206.810725943579
"4168" 833.4 864.44747255412 220.886164029254 829.548938357056 206.908063293451
"4169" 833.6 874.437667322452 243.95725376945 851.789277952493 212.906489125571
"4170" 833.8 875.353265700309 269.56522736641 867.922305259673 231.909878243837
"4171" 834 869.813984291967 298.355961144255 872.345114051023 255.907372888726
"4172" 834.2 858.272827923841 323.29303308549 872.564711730888 280.630513997336
"4173" 834.4 846.826945825648 344.38427736054 863.094018583326 307.926114378335
"4174" 834.6 830.118302176052 367.244557661623 852.95813708402 330.124839593194
"4175" 834.8 811.015665996638 390.340595442799 838.748033990296 355.189059510365
"4176" 835 789.613911638342 408.723033589759 820.371529086193 376.894377020053
"4177" 835.2 770.631534476169 425.001558380311 800.515269538734 398.070029925332
"4178" 835.4 743.239092007188 436.044368973729 779.130355893506 416.40057446481
"4179" 835.6 715.183654830734 437.185615683489 754.942302336937 431.257452039811
"4180" 835.8 683.873299052129 434.394216148173 725.910656002351 436.050414023412
"4181" 836 654.843811647366 426.279266585536 695.191836137624 434.214090350595
"4182" 836.2 630.329285273247 419.422788177829 667.319567248301 430.765489192813
"4183" 836.4 603.289376286321 405.817084658013 640.726767684673 422.031824836745
"4184" 836.6 576.207578451729 392.533557651115 613.370767309024 411.081497813806
"4185" 836.8 556.446928192504 374.02623172484 585.631117069553 399.609377141734
"4186" 837 538.580649900084 349.319672268762 563.67336237981 381.270025782682
"4187" 837.2 519.360531919529 327.14511072778 543.947060941824 361.025456479722
"4188" 837.4 500.109476773632 306.260977379294 525.620570138557 335.222924631922
"4189" 837.6 477.678327691875 282.866348654698 506.004802971435 313.576574384725
"4190" 837.8 459.587186967383 260.292505384453 484.614044010407 294.246954239019
"4191" 838 443.647046599085 237.10582280982 468.205320857974 270.686050384509
"4192" 838.2 429.296943402329 211.423648604835 451.441381756473 249.377481565056
"4193" 838.4 424.570756565412 185.573471469015 435.405758601363 222.879047249726
"4194" 838.6 426.860308814633 157.855258366441 425.890294183064 198.690552277358
"4195" 838.8 441.549238177429 133.910049705002 425.532837157593 171.726220384463
"4196" 839 459.483283186163 113.442282743388 434.900789029039 144.570273194834
"4197" 839.2 486.030820713757 96.3797746785649 451.892629486046 121.972264554311
"4198" 839.4 513.840587415859 84.6912617580627 473.742104675554 104.823141710096
"4199" 839.6 536.223459752106 78.6423499790291 498.965015949328 90.4977149522952
"4200" 839.8 568.031492705212 78.0199261732751 523.350200122661 81.6515416802458
"4201" 840 592.223010368868 78.8329503703348 552.826217212394 79.0911183825683
"4202" 840.2 619.269292836971 85.1148804814269 579.382405542999 77.5086366702828
"4203" 840.4 647.922965144041 94.2539428976645 606.905215135794 82.849040431129
"4204" 840.6 673.252252830879 108.25184468867 635.353764767715 90.0882229880517
"4205" 840.8 699.005004822652 125.230909857801 663.330847301767 102.157807946337
"4206" 841 721.136366142288 146.636107767098 690.373262136956 118.953534886063
"4207" 841.2 740.645385411884 165.132268253593 711.244529808607 136.409631729521
"4208" 841.4 761.577264104454 186.204982497438 731.569983655168 155.571878389309
"4209" 841.6 780.381624830991 206.601746877083 752.288913694119 177.557854301872
"4210" 841.8 802.111895749908 228.75184819847 774.536801231564 197.858990096548
"4211" 842 818.811544180354 251.871074643157 794.770468879662 219.770103236168
"4212" 842.2 834.621030992562 277.022199236387 814.390489949206 241.742569592879
"4213" 842.4 848.355783063468 304.06365277602 830.436983442128 266.698969112694
"4214" 842.6 856.774923473077 333.030264202273 842.941004109876 291.605316180799
"4215" 842.8 861.230143853205 358.888818853827 855.80630877059 318.583610699115
"4216" 843 857.334368654304 386.263224811141 860.098182440227 344.320224921165
"4217" 843.2 847.078878112835 412.834089047441 861.659914644307 370.204143763079
"4218" 843.4 832.631313504207 435.996024151064 853.37492680924 400.584425445894
"4219" 843.6 812.930959553884 459.962362378924 838.406322592493 425.248294903526
"4220" 843.8 788.852781078597 480.457568707647 821.012439115176 450.154617705801
"4221" 844 766.793405268799 496.10995678718 799.39988957085 472.30661891563
"4222" 844.2 740.185940497013 513.065461165023 775.876967965608 489.224274760557
"4223" 844.4 717.253890389004 523.790110329427 753.738994950185 506.614266847078
"4224" 844.6 687.957436137738 532.677439884039 730.067689165066 518.216930558149
"4225" 844.8 660.302578963943 536.184475943462 701.666209430519 529.231125555516
"4226" 845 633.140692140395 537.684541343196 675.234332165773 534.000952173536
"4227" 845.2 603.720418875152 537.674084323638 643.005005910196 538.996952314401
"4228" 845.4 575.462896232773 533.112343881104 615.916855289983 538.987413972563
"4229" 845.6 545.376926055288 526.129391982176 585.564282028552 534.700161499962
"4230" 845.8 516.499310642237 514.535159225945 554.020121837749 528.58899412395
"4231" 846 492.76800374011 498.550440761728 527.876467870241 519.850593537859
"4232" 846.2 467.574416846106 483.774027424237 501.296297158646 504.293827373003
"4233" 846.4 443.270383982498 463.332938254136 476.258962366641 489.738459576104
"4234" 846.6 422.635149951788 443.091723807535 450.828711719479 471.465145305323
"4235" 846.8 405.194788033059 419.563198366385 429.930971361744 451.374937560241
"4236" 847 391.600497690491 393.391512863752 411.308914072193 430.586779856725
"4237" 847.2 379.55833874416 367.065232942773 397.880794255032 405.07988602448
"4238" 847.4 371.231652153984 339.900025902477 383.969399633645 378.16318184242
"4239" 847.6 364.666058595012 314.637132430149 373.797551374757 352.244249882198
"4240" 847.8 362.929982203776 283.637241868695 367.154529056664 324.520909610603
"4241" 848 365.897552987347 258.730810832745 362.502435973012 296.704611333078
"4242" 848.2 382.146768642983 236.351934244134 364.118447334737 269.738157640185
"4243" 848.4 405.588073349555 217.56666130054 374.239327579657 245.112223722319
"4244" 848.6 431.418778792985 203.167547415297 396.637630669396 224.659991848875
"4245" 848.8 458.649905710308 193.264267811879 418.466525002397 210.172941379431
"4246" 849 487.00000232344 187.224215778214 444.530840605653 195.986324644295
"4247" 849.2 516.375436011583 187.141574549291 477.069659873539 189.705227470797
"4248" 849.4 545.943964961565 187.682865390518 503.88169606912 185.535646026952
"4249" 849.6 577.028737972607 191.536643677508 532.30982440518 186.018289791167
"4250" 849.8 607.169553507167 195.103630632428 563.286356821114 189.87039002575
"4251" 850 632.286755320453 198.225083334009 592.516693950875 192.808645529989
"4252" 850.2 660.340912070864 205.728849990125 621.407064250798 196.4357828819
"4253" 850.4 689.070224915953 216.037861252986 647.901949433919 201.549302630875
"4254" 850.6 713.650437687817 230.221983832252 676.713961004336 211.045400276816
"4255" 850.8 739.326996824289 245.145568999137 701.695608071641 223.205826470629
"4256" 851 763.600882871962 261.959497529172 728.022574291441 238.316198157737
"4257" 851.2 783.724184711195 282.522078128195 754.822990351308 255.930325872975
"4258" 851.4 802.501724397401 306.035438029089 776.326229498865 272.62439591792
"4259" 851.6 817.865912096502 331.230925153688 794.302643122437 296.015495517515
"4260" 851.8 831.268356893229 355.762510727685 812.664045226871 318.998030409634
"4261" 852 835.778797671195 382.402650990635 825.961486285839 344.001101871296
"4262" 852.2 837.786495250505 413.585016485606 833.566161884927 371.808794208918
"4263" 852.4 836.801889733047 444.335888270724 837.59951804507 399.309299635681
"4264" 852.6 836.956362058417 471.562115448487 837.431357220484 429.505582654239
"4265" 852.8 842.719007474759 500.561390734904 838.853573165171 456.507942381077
"4266" 853 847.158170303162 525.388808986777 843.506696384062 487.291521364643
"4267" 853.2 840.372300029229 547.704915894729 845.714289913057 507.906478147194
"4268" 853.4 822.230028272089 563.53992077289 843.319340247132 527.950983312489
"4269" 853.6 806.290993226069 579.348545364596 833.245788261063 549.653596420799
"4270" 853.8 788.342787300466 596.932264273055 817.051320639488 566.510859490546
"4271" 854 767.412856399404 609.325075797105 799.054547605412 584.653774225483
"4272" 854.2 741.313888497112 619.452551287356 782.056818840589 602.443931697635
"4273" 854.4 720.563849006567 623.40285019252 758.735362322161 612.933340980486
"4274" 854.6 693.888474129007 630.004006755277 735.717412800684 621.017265956845
"4275" 854.8 666.630717279301 633.999783518415 708.750640107601 626.044495540907
"4276" 855 639.460551991522 640.482903477431 682.066538300995 634.167671681418
"4277" 855.2 615.157125335982 646.938460222783 653.938230314356 638.780862848881
"4278" 855.4 593.469953251217 651.157077518246 630.299856840689 642.968242303465
"4279" 855.6 569.858616987639 648.251711918929 611.143722852457 646.607291818178
"4280" 855.8 547.758380921502 643.435775908977 586.505393533592 649.703468676368
"4281" 856 529.378023867313 631.006041923749 565.10597682797 646.330785969302
"4282" 856.2 513.656245037603 613.394370596713 544.563700632494 637.027321702028
"4283" 856.4 497.222740438556 593.870579385644 524.917213770922 625.005329650703
"4284" 856.6 484.748821748769 575.074882245547 508.947036257947 605.763442631807
"4285" 856.8 470.822854797441 553.006615225151 493.328748243434 588.313079249382
"4286" 857 460.073822878366 531.070920472184 478.197090475159 566.070838223316
"4287" 857.2 450.506769643039 504.902589206063 465.505714981182 544.200025106093
"4288" 857.4 442.042677404434 479.12240756283 456.046522192983 519.515557404999
"4289" 857.6 431.350258156404 456.975563842112 446.105420967385 494.190921416812
"4290" 857.8 416.567105511427 431.535691716602 436.163850388498 468.136790317952
"4291" 858 404.712810059886 406.328991218297 421.309952620828 443.7703640351
"4292" 858.2 395.381864883829 380.699387512184 407.963598144125 418.334227838344
"4293" 858.4 389.356348765713 351.336113800191 398.397765307684 391.109956200299
"4294" 858.6 385.987661530397 323.136458108678 391.222912767734 365.009396415274
"4295" 858.8 380.985545711608 293.465537626933 387.846921319554 336.211033167319
"4296" 859 378.882740706224 264.696929866208 383.076926723042 307.830022115581
"4297" 859.2 381.471868752631 240.204745183217 378.163518394989 277.920220821622
"4298" 859.4 397.426293491076 216.036764410854 380.948013406914 251.821597197941
"4299" 859.6 417.510358996916 202.793101699759 388.358651562445 227.420343897374
"4300" 859.8 445.940825237615 198.727923571759 408.427478495736 212.734618364583
"4301" 860 470.719699442932 197.740474097405 431.096775780725 201.397665935814
"4302" 860.2 498.799324528284 204.624277287096 457.972971585899 198.986862606699
"4303" 860.4 525.715936424498 215.752265838345 485.28385271247 199.610509351174
"4304" 860.6 549.375582808869 227.856185322509 512.338377473379 210.939890992863
"4305" 860.8 578.462676314707 240.631493366665 538.467836335643 221.708737400547
"4306" 861 604.625995631156 254.841995054337 567.566270997833 234.316764602903
"4307" 861.2 629.035815746882 269.41763119113 593.854477411627 249.152819035072
"4308" 861.4 657.772889735778 276.324320076488 618.975539338962 261.150895138736
"4309" 861.6 689.413145953691 279.561575173161 645.801056756539 271.673898225279
"4310" 861.8 715.716303558981 279.542514521356 676.03068229891 278.226472886626
"4311" 862 744.285194105293 279.171290769621 704.625581885996 279.430240868386
"4312" 862.2 774.030800720403 281.952382256345 731.878919702114 280.174597196413
"4313" 862.4 803.599560185841 288.777964058614 760.475704093039 279.961585265381
"4314" 862.6 830.365115595051 296.913121793156 792.027786704246 285.647272295665
"4315" 862.8 860.06575596505 309.96781487939 821.51731718617 293.68794427354
"4316" 863 884.704310153834 321.642025290004 848.82499285142 302.070368295692
"4317" 863.2 904.273142018601 338.51522869496 871.613511029323 314.246034450836
"4318" 863.4 911.834468922555 358.998103846602 891.271928430947 325.425138502208
"4319" 863.6 905.105627293456 386.095260762582 905.75559524399 343.800731426409
"4320" 863.8 896.554970630895 411.728047414452 907.914771995998 369.480109136794
"4321" 864 880.793126401168 433.543480241367 899.237183851663 395.163612668785
"4322" 864.2 863.093994639515 455.880483571749 889.666908172687 418.357361736403
"4323" 864.4 843.651713606328 474.458363126549 872.973472001629 443.280019877
"4324" 864.6 825.866663951125 498.717379994704 852.325675558566 464.298646039377
"4325" 864.8 810.981587762844 520.585143145073 833.344818380088 487.209477343893
"4326" 865 791.820812789837 546.288930067815 818.292795381239 509.188113044396
"4327" 865.2 773.533177595917 566.674510951707 801.090475670548 534.94419314115
"4328" 865.4 752.159594256627 584.859000436285 782.9442722747 556.849290155209
"4329" 865.6 728.470599077029 605.382684253604 762.952968801694 576.722966576333
"4330" 865.8 702.603914400094 617.217795234136 740.494337251698 597.342507129905
"4331" 866 674.823937260034 626.515486649347 712.601360542384 612.934066429525
"4332" 866.2 642.913309626993 632.301838026706 685.642231253815 623.630531440786
"4333" 866.4 615.694749702314 636.128563363533 658.893132093563 631.221708147234
"4334" 866.6 590.49539793512 649.395886506729 625.666598466662 634.644636835533
"4335" 866.8 565.359065225605 650.311150157552 606.383648266119 642.062403041527
"4336" 867 543.61449253701 644.844218649541 581.400097213372 647.284530110273
"4337" 867.2 528.469385080804 626.754825802046 560.515492129919 648.232921918866
"4338" 867.4 514.007260462302 603.474938634846 541.193330735933 636.112641788533
"4339" 867.6 503.139351208629 583.280912559427 523.793897962657 617.037737956144
"4340" 867.8 492.615091329156 562.313957044881 513.093928482291 599.515468552314
"4341" 868 481.431004255268 539.569629734325 498.372875400401 576.582545528005
"4342" 868.2 475.159669138867 514.103506959376 488.132778205964 552.230823342495
"4343" 868.4 469.12217533661 486.764991135688 478.18542619374 528.595737810565
"4344" 868.6 469.382247875912 460.468371031955 471.543926116052 502.7495018128
"4345" 868.8 469.153623674205 438.602112295484 469.744251106721 478.230765194245
"4346" 869 472.642362416662 404.384080634629 467.691602860622 446.474579694603
"4347" 869.2 474.822160071465 379.364623437232 468.418263694931 419.76904792045
"4348" 869.4 478.078819855962 352.90985291884 473.419190797979 394.432276380789
"4349" 869.6 479.338608008341 330.819443918385 474.605473835111 370.553208593324
"4350" 869.8 479.865653020428 300.222325566133 477.668458389722 342.779112586854
"4351" 870 479.927011471105 268.319314149035 478.474746094809 311.342350300698
"4352" 870.2 482.563497834749 242.700007007087 478.749819166687 280.675770392967
"4353" 870.4 480.208923629195 214.689765213749 481.199605761653 257.58876760262
"4354" 870.6 477.011050692288 186.282932833648 481.026049668627 225.761830196632
"4355" 870.8 471.598029811477 156.950500102164 477.876135796052 196.859684067365
"4356" 871 470.50718612661 122.003374277149 473.525004030064 163.6202539219
"4357" 871.2 478.914808398552 100.423137186778 469.487189457779 138.667812566856
"4358" 871.4 494.004511077328 76.2054145342379 474.438584185241 110.230936608854
"4359" 871.6 518.68906463945 58.190077008202 484.949942737358 83.8775365381861
"4360" 871.8 541.488775144034 49.7209759970093 507.16287718144 66.2119113228038
"4361" 872 571.757817065725 46.5052635500688 529.495454708026 54.8617092640911
"4362" 872.2 601.08066034156 51.1594465944109 557.895493635984 47.9099259158103
"4363" 872.4 626.286167633585 60.8594370036169 588.852191693341 47.4925199150963
"4364" 872.6 650.826492456664 75.9493570948053 613.959339001212 56.082931159786
"4365" 872.8 675.002274820595 92.5724532885144 641.697661658026 70.4681470537826
"4366" 873 696.660426852341 116.645191515856 666.575415347419 87.2387208080084
"4367" 873.2 712.926917004457 142.518849413665 690.555770436303 107.576456336528
"4368" 873.4 729.865701368627 168.746634226911 706.267326993659 131.099680284538
"4369" 873.6 744.714955745118 194.561256569025 723.897653813408 156.551979206879
"4370" 873.8 758.744081210652 218.98235317478 740.833024928744 184.492594206839
"4371" 874 772.573046616353 248.297069154779 753.850413742118 209.988186727372
"4372" 874.2 781.060942870164 277.830849155407 768.476246865203 236.867465825352
"4373" 874.4 788.125661708887 303.119585513551 780.968063558277 264.558631923434
"4374" 874.6 794.637734588904 332.821635303474 784.490439230186 292.468317421204
"4375" 874.8 802.757477237112 362.157944756733 794.124390821319 323.33002167626
"4376" 875 806.800533047586 390.879660950804 801.479346208421 351.067224650602
"4377" 875.2 810.748900881815 421.949659495868 805.15567419432 380.75160549126
"4378" 875.4 813.197418359302 446.912067495763 811.389760060245 408.250218059108
"4379" 875.6 801.192631550993 473.376159450628 812.26089298768 435.296722063156
"4380" 875.8 785.752744673134 496.57964909245 806.777884163446 460.098575060601
"4381" 876 765.351078005819 518.119924005129 791.835920571048 484.436095555062
"4382" 876.2 745.478199651653 534.678098518416 775.896742130822 507.239904845002
"4383" 876.4 720.104846148904 550.703414639448 756.251242574621 527.672320821448
"4384" 876.6 695.757433221312 563.580492766115 733.497385346142 542.501751020239
"4385" 876.8 668.499416999173 572.468378364388 708.744614893732 557.488061071834
"4386" 877 639.402826600683 576.134989797876 683.334431502627 568.768170494998
"4387" 877.2 613.416033504944 576.577754062852 653.93644983896 574.485213645184
"4388" 877.4 588.557315985925 569.466996364777 628.625711196663 576.197006480351
"4389" 877.6 560.987665931984 561.228374893085 602.929325622946 572.764758514634
"4390" 877.8 536.315959301764 549.177968216424 575.778226667156 567.949007807229
"4391" 878 513.378082610643 536.645182116278 545.805266144299 556.962166787743
"4392" 878.2 491.362444209899 518.226277815463 522.093851131018 545.025745827184
"4393" 878.4 467.885375477002 500.754870740357 498.399288367743 526.387236651885
"4394" 878.6 443.196092947418 483.269429761572 476.981572374873 509.171739067128
"4395" 878.8 420.501168691379 463.039342179967 451.502493309821 490.119058032236
"4396" 879 396.906791412202 442.711894946772 429.71881838161 472.056283085615
"4397" 879.2 380.185949293817 421.768369108091 408.406785645751 451.976402809034
"4398" 879.4 365.420010825434 400.825696230766 390.031338639996 433.478116246353
"4399" 879.6 354.910390035736 375.239236257876 371.858715555129 410.174306361615
"4400" 879.8 343.080157029929 347.212141336886 357.960887045744 385.777895386101
"4401" 880 339.311590581874 323.192753274783 346.083218873585 359.531682873591
"4402" 880.2 351.139142617126 303.554486358609 340.449421747523 341.479794975323
"4403" 880.4 370.409766123647 284.670503813846 346.293751497715 316.563307621147
"4404" 880.6 389.929967213228 268.836746642743 359.100682137287 296.997151379867
"4405" 880.8 415.701272214945 253.800589357848 380.046405681533 277.251514613594
"4406" 881 442.482950731128 242.471305601143 404.219687851289 259.64303943652
"4407" 881.2 470.756944287535 235.547431905609 431.244440859022 244.202310823276
"4408" 881.4 501.524633255762 230.698233106531 458.490045788128 237.740261259497
"4409" 881.6 531.09220075878 227.653914179055 488.194414236181 231.032439221969
"4410" 881.8 560.153480503396 231.109824051217 519.049406225218 228.636818100261
"4411" 882 590.323680995534 234.42179596531 548.000763500268 230.15351706829
"4412" 882.2 619.972800541641 241.080783620478 576.080773473928 231.229811201977
"4413" 882.4 644.114264434169 247.784665342787 605.170257929554 236.85270718481
"4414" 882.6 672.851736921828 257.327430486821 629.694066217553 243.117988732289
"4415" 882.8 698.267705131663 269.507791136824 661.761103760617 251.612961972295
"4416" 883 724.115279253266 280.966064939052 687.571504552288 264.795681773535
"4417" 883.2 748.19006806885 295.497688606324 712.960339139527 275.778901204964
"4418" 883.4 774.927491441805 309.970242055691 736.591947145297 288.87469497535
"4419" 883.6 799.32806981057 328.894402802689 763.024136989734 300.198361094827
"4420" 883.8 817.076465026059 349.198462827673 788.478362061689 319.69453001115
"4421" 884 836.142269957769 370.826945234721 810.20855383765 338.669274812227
"4422" 884.2 848.514439028518 395.623382595791 828.378982870222 358.442952549609
"4423" 884.4 858.838164077978 422.622607308221 842.234233574045 384.319834675969
"4424" 884.6 869.851487963634 449.098084789603 855.301989369239 412.181819283224
"4425" 884.8 877.675997118461 477.928802901995 866.913647426834 437.804326020489
"4426" 885 870.83036784405 500.633188486791 872.486123217851 458.930488918187
"4427" 885.2 856.549925091459 523.711679894764 873.259676433287 486.740806362374
"4428" 885.4 840.761389950806 544.079924332361 863.277338939365 512.323840257741
"4429" 885.6 816.521999583347 565.13254749939 848.804220984211 532.360030266353
"4430" 885.8 794.708519268209 583.532184857441 829.646871253686 553.838380087707
"4431" 886 774.829164299558 596.004121241667 808.018274159771 573.477946203392
"4432" 886.2 749.547931499836 610.508190097961 786.228300954324 587.689789017712
"4433" 886.4 722.875750908024 617.29258157559 761.817337538064 604.792988890174
"4434" 886.6 694.871891964802 619.742646315818 735.594281288522 614.978715422807
"4435" 886.8 663.699035400028 618.065891498056 707.423487683451 617.497401552682
"4436" 887 636.164660287792 614.447913169817 677.068901108534 620.220065903311
"4437" 887.2 607.339029908994 610.512942832692 647.204264366461 616.928849952236
"4438" 887.4 579.949676730827 599.245058883588 619.626732294951 612.90106798755
"4439" 887.6 553.696864208362 587.864572508817 591.289245408387 605.369770384109
"4440" 887.8 528.248570307158 573.772315493884 564.773791294405 593.915443304194
"4441" 888 502.644843157847 557.998944506981 537.549792592241 580.612177959998
"4442" 888.2 477.137055961951 542.901145299924 511.791057974269 566.446719295261
"4443" 888.4 454.491859248553 526.929773042532 488.585464505815 550.10319626299
"4444" 888.6 430.848678294508 508.891874930954 463.700870350437 535.074030406386
"4445" 888.8 407.327670595145 489.859581629758 438.24967535496 515.737497921143
"4446" 889 383.796792374345 474.232215886424 415.382682569952 498.075878304027
"4447" 889.2 358.82368583378 453.285931211965 392.9581103736 482.23244718264
"4448" 889.4 345.022793012294 431.304820873404 369.232316482385 463.16257622843
"4449" 889.6 343.56153139706 404.796143454503 353.690733833981 442.868935896547
"4450" 889.8 348.221251906511 376.016399426508 344.936535984963 416.449691394286
"4451" 890 356.365224753477 349.12402537411 345.834440752823 388.229904537489
"4452" 890.2 371.082471516792 322.684742358027 349.030927311765 359.962793899767
"4453" 890.4 382.096451445214 302.253906831017 362.203709271087 336.889876349086
"4454" 890.6 400.649282207457 276.637795378939 375.459647528886 312.55867132926
"4455" 890.8 420.956198090394 255.115508142089 391.464383374605 284.441935295339
"4456" 891 444.726746080609 240.103686298231 412.338222330112 263.866182150838
"4457" 891.2 475.001137590536 222.557548213139 435.512923158248 245.838817218419
"4458" 891.4 500.883345817311 209.690745418384 463.951138841088 226.941264867449
"4459" 891.6 529.24638158932 198.326732199176 487.894811618359 216.892634660542
"4460" 891.8 557.72264999404 187.075795443909 515.392527817733 201.959242953583
"4461" 892 589.270257610482 179.90276026289 547.488315719428 189.642841169827
"4462" 892.2 620.078433198557 176.819038616072 579.190292652669 181.670850013995
"4463" 892.4 652.396117099304 173.826241870948 611.470784757192 177.452208608238
"4464" 892.6 684.43431516144 174.988487439588 641.994555849555 173.889794069557
"4465" 892.8 714.521627274049 184.536391925953 674.314057303679 173.925674920123
"4466" 893 743.236592328206 194.463232714463 704.452101384924 181.761640361296
"4467" 893.2 771.53283133343 211.062549379715 733.126708830673 190.027712518404
"4468" 893.4 794.896971463724 231.468896913683 759.040870708712 206.044189956456
"4469" 893.6 815.098027281679 250.407780450416 785.550498406736 225.049837156786
"4470" 893.8 834.820016326885 277.289843373263 808.614486330821 243.574690104375
"4471" 894 848.052770556562 303.330916368736 830.63870122738 267.972422876707
"4472" 894.2 858.850865415909 332.514418180799 842.376330062999 293.941604428184
"4473" 894.4 862.994530434742 361.986084862782 854.796318068837 319.817132118429
"4474" 894.6 865.300845502364 391.339123518926 861.906849395169 350.284461257129
"4475" 894.8 874.450506104247 419.535142435059 865.299564010404 378.269988853385
"4476" 895 886.924618970792 445.227732655503 871.506221666652 406.137070132353
"4477" 895.2 884.368099684592 466.67317509694 880.132250957355 427.482448491177
"4478" 895.4 873.567553885673 491.267844655767 885.674513504993 455.851871413996
"4479" 895.6 859.210935604778 515.965230586281 879.661869684214 480.077030497283
"4480" 895.8 843.562773453115 544.503209959604 864.163996073854 505.652257110501
"4481" 896 825.564304268484 564.858900195353 851.825889854536 532.125818605811
"4482" 896.2 803.698735370885 584.074721408568 835.02979655172 555.516619965877
"4483" 896.4 780.988778581231 601.066503475614 813.836278592233 575.359322755426
"4484" 896.6 757.530618806251 618.544273391544 789.283555159669 592.81567488398
"4485" 896.8 729.311417353797 632.791949004707 763.930357074994 611.75368621014
"4486" 897 700.228688527281 640.296897790883 740.320359857936 626.62063266734
"4487" 897.2 669.623597728985 643.929141089831 712.609655737113 637.096792853742
"4488" 897.4 641.013145870968 645.449130219605 681.051246789202 642.150393735178
"4489" 897.6 610.398564299956 650.447790753947 652.657474145607 645.400394858781
"4490" 897.8 585.645970802334 654.04905499858 622.504156736909 649.434467621974
"4491" 898 554.083910551112 650.678433920631 597.718521372036 654.528073913792
"4492" 898.2 530.294828813935 640.508336982649 568.527038720449 651.749097679222
"4493" 898.4 512.564702873548 620.18168316975 543.725918880387 645.753252533843
"4494" 898.6 496.514664191483 598.209785035454 521.457457350739 630.426288660652
"4495" 898.8 486.638431262216 573.249768462781 503.635853532538 608.361566432359
"4496" 899 477.949673882371 545.398814766981 489.035238150392 583.348191017459
"4497" 899.2 473.970581332656 516.940704516531 481.116985845001 556.899098511866
"4498" 899.4 471.047093706514 486.919697116068 474.62775279493 529.142465859028
"4499" 899.6 470.079554411917 461.82485673805 470.327898890864 500.99486407482
"4500" 899.8 470.756421449213 428.823688393126 470.200851299512 472.339759515961
"4501" 900 471.656547480806 398.359539200084 468.695357714337 442.266499518585
"4502" 900.2 473.990256690802 377.462172466199 472.013522020033 417.82303989719
"4503" 900.4 477.675321091127 350.108055995089 471.837622996545 390.131915575362
"4504" 900.6 482.248039588522 317.592906135909 475.71819993232 364.445128512259
"4505" 900.8 483.226106704787 289.785806536056 481.491509922489 333.942588560929
"4506" 901 484.623426851671 261.534396562975 482.732118953436 300.441424568217
"4507" 901.2 487.085292834385 232.425770117502 483.900453167731 271.616819279647
"4508" 901.4 494.743882081234 203.877082088395 485.062985563703 244.149435059019
"4509" 901.6 499.887569107741 174.765546665489 492.091643100609 214.475825341905
"4510" 901.8 506.339677148211 143.030990169731 496.128821878171 183.522603968747
"4511" 902 518.123489882345 115.918141938628 502.157267907215 154.024964563335
"4512" 902.2 531.553742899869 89.6423468512035 514.349419318706 125.858562600115
"4513" 902.4 553.162102083097 65.6132761791571 527.031310093092 98.7180879898469
"4514" 902.6 580.146417608624 55.7980546261533 542.854087860007 73.4401182770349
"4515" 902.8 606.686882243573 53.0672593970193 566.372851032024 60.7012174825715
"4516" 903 634.712619138194 62.8172242884028 592.477566978459 54.8868655109296
"4517" 903.2 656.821812049764 77.4640864069974 622.751888354131 57.4144054408836
"4518" 903.4 675.707889113061 99.0150169856587 646.170905520429 70.2162856076398
"4519" 903.6 691.764455602407 125.481973601759 667.602497271163 88.2326528166578
"4520" 903.8 701.084739278249 149.112161869881 685.519583918581 113.757263383722
"4521" 904 712.825537959833 177.516277626146 696.500437756791 137.338928619738
"4522" 904.2 720.115755151188 205.212078686708 709.613961381289 166.2814453493
"4523" 904.4 720.302207003933 233.754649715411 718.306800592211 192.780242326283
"4524" 904.6 718.960410943792 262.11022094054 722.139465412293 221.655444660714
"4525" 904.8 713.905325449936 290.890140218888 720.144111475788 249.241591006474
"4526" 905 711.572116213727 319.935664947142 717.557210594667 278.262531567086
"4527" 905.2 709.31612116846 351.098829928562 714.872255384201 308.010244976954
"4528" 905.4 703.430192363419 378.648348192804 713.168994138959 332.81144451097
"4529" 905.6 697.323028859279 407.143161647009 708.410844418876 362.602802910817
"4530" 905.8 688.597739620149 430.670219961356 703.019169269889 391.805113338336
"4531" 906 678.557686872919 460.097634111264 693.447497648388 420.801316262935
"4532" 906.2 666.216276460793 486.589219396794 682.309302210175 448.203225992713
"4533" 906.4 655.481510949684 515.807753303012 670.029827471453 476.065004524054
"4534" 906.6 642.672613125018 542.382206305299 660.954435570297 502.728801662463
"4535" 906.8 627.227167884126 562.172905113464 651.114855395101 529.428725724887
"4536" 907 609.018629123092 584.288782246972 636.6017108139 553.625185710726
"4537" 907.2 584.896648152499 602.643457264033 617.845831611982 574.386685729988
"4538" 907.4 557.502302681573 614.159644623143 596.699320755473 596.448067465306
"4539" 907.6 531.125736794843 618.918835443638 571.18938382437 607.30087609443
"4540" 907.8 501.718251963565 623.747096954424 543.778562123504 616.653186697388
"4541" 908 486.671197343541 614.561739551895 523.035678148022 622.421883256993
"4542" 908.2 472.147102401631 594.88397355916 500.766571551696 620.786698522304
"4543" 908.4 462.761485714964 571.026755266402 481.425657378627 604.05570528112
"4544" 908.6 456.979422406981 544.843665881247 469.235388970152 583.230700330748
"4545" 908.8 458.498439575185 516.464855075486 461.011247647503 557.952435461522
"4546" 909 460.765096016997 494.22905154337 457.414210382753 534.302686466695
"4547" 909.2 468.036385246267 466.482859772103 458.4069194173 509.768155959752
"4548" 909.4 475.440369689431 440.622803476286 462.582084665684 482.452073590829
"4549" 909.6 487.436688737966 413.851745191543 471.172733355071 454.307694585848
"4550" 909.8 499.679138273865 389.050810390575 478.474011380567 424.716591479122
"4551" 910 514.830352335769 366.31629151649 492.966833013504 401.414844156046
"4552" 910.2 529.980732099272 341.864407300567 508.46162588293 375.547369307035
"4553" 910.4 544.215826851253 316.955319755313 523.324990756186 349.886811114974
"4554" 910.6 548.317186609989 287.289316790923 536.763804666788 328.279359467681
"4555" 910.8 546.484751982846 258.45915741438 542.623230863572 299.651613233
"4556" 911 540.204776945671 227.415205290895 545.318688765992 270.373647685996
"4557" 911.2 535.473883516791 199.905596904436 540.335319152029 238.962734452077
"4558" 911.4 536.686156257787 167.777853587579 536.205511086319 209.754190712567
"4559" 911.6 542.634440368285 137.683250321089 536.150515844923 181.611318392554
"4560" 911.8 546.869337118018 115.273037401768 537.940163975628 152.641573081959
"4561" 912 555.861548599555 84.3834194246443 543.43297025828 128.809812384209
"4562" 912.2 564.721601895985 58.6293728773829 550.89043361973 98.9723289059295
"4563" 912.4 580.534369042298 41.5314620249354 561.676957049542 73.6045683600537
"4564" 912.6 603.309128506693 40.8045326682021 566.59461085495 55.9059039207809
"4565" 912.8 626.734962672281 49.3489095241675 584.718482011205 40.9621245338947
"4566" 913 645.899051913488 63.1430688504883 606.490428401628 43.0588014079326
"4567" 913.2 663.813006405209 76.7567537836547 631.572173054405 55.1824484006756
"4568" 913.4 683.936028696656 97.1752092258539 653.558140548887 69.3785453599791
"4569" 913.6 702.782032894097 118.753193185469 675.193658334631 87.9920243361243
"4570" 913.8 715.736334245959 143.338703043896 694.435024153908 109.033532465357
"4571" 914 726.283156317639 168.244811353866 711.563694784974 130.351622458787
"4572" 914.2 733.10782335881 193.111642422333 721.697318939698 154.709577457934
"4573" 914.4 739.905092484735 222.784130760985 732.007417835045 180.957434940479
"4574" 914.6 745.831101154407 252.902277093567 738.849273915957 210.613875434726
"4575" 914.8 749.817054775455 280.177304388352 743.964306270142 240.24621178788
"4576" 915 754.684471422787 309.502834508618 751.150890203776 269.341001618594
"4577" 915.2 757.210281316132 336.822128280237 752.913406190919 297.09210964863
"4578" 915.4 762.496677671999 368.666698718165 757.731332801874 324.127303515204
"4579" 915.6 767.178445321428 397.794605356772 762.935577055302 354.308592037683
"4580" 915.8 771.216232514642 423.234021611174 766.460149332813 384.92296822723
"4581" 916 784.297328440874 443.204899484391 770.256150598943 407.243458779287
"4582" 916.2 805.027306778365 457.49925744925 780.40122225638 427.252402171261
"4583" 916.4 826.415037219656 471.403729568165 792.2054744763 444.47957390433
"4584" 916.6 851.272705062137 486.597984297695 814.279543243306 460.856501672333
"4585" 916.8 863.357343009974 498.357849161568 835.622546354601 475.331883963567
"4586" 917 857.930783643581 521.111154175571 848.572710286041 483.499677133253
"4587" 917.2 845.865753210765 536.604443198869 857.43648535094 503.816361492078
"4588" 917.4 832.3284189337 552.669808990066 852.692688036738 519.901993668227
"4589" 917.6 817.325203524601 566.566684153863 840.526329890828 536.049821477632
"4590" 917.8 795.985514597336 584.59237002359 826.321960763524 553.605158651436
"4591" 918 776.981642119769 603.407338400692 807.878687370673 572.863125471177
"4592" 918.2 758.982745941077 616.834197576504 789.017865579903 590.713838449073
"4593" 918.4 735.054526239907 630.011328081948 770.451306870939 607.081773586896
"4594" 918.6 711.090983578783 640.634671730244 749.108000390614 621.31129297533
"4595" 918.8 686.656090094109 648.470631336892 724.888979173133 633.850160388313
"4596" 919 663.432424950297 649.298892176093 706.132167262268 643.059381522085
"4597" 919.2 636.6387714673 648.194423000415 679.179166223084 647.792954835914
"4598" 919.4 608.231053184465 650.983999371547 652.250935856857 648.25172625477
"4599" 919.6 583.759489828297 652.316044742605 622.984401510679 649.01091460208
"4600" 919.8 558.471241605652 652.458514086704 598.335927354678 651.493125058408
"4601" 920 537.376810927929 640.315746855918 575.173811376854 652.235856455788
"4602" 920.2 521.076972817328 622.015559114966 553.16097749556 647.332094590978
"4603" 920.4 507.10671134444 600.392633375949 533.118729336186 632.146509987072
"4604" 920.6 492.528196751169 577.231597323701 516.560752073647 613.028046506661
"4605" 920.8 481.92778659016 553.958074001997 500.308965895009 590.39019226269
"4606" 921 474.876545652473 530.250703270816 488.938261424434 568.44548971712
"4607" 921.2 466.423755335452 501.969388591324 477.213795101477 541.839995751754
"4608" 921.4 463.202157316753 473.076029114994 469.966124293106 515.862022780603
"4609" 921.6 463.586190792096 446.486934270909 463.754375788669 488.243743485631
"4610" 921.8 464.328399901661 419.959513465473 463.454593950969 461.836133023243
"4611" 922 464.696829010565 389.631451649274 462.425591230735 432.204139582225
"4612" 922.2 465.240506651532 361.419930364054 461.959924411715 400.234217123711
"4613" 922.4 470.659778309209 332.464256478488 462.771480465265 372.882054621636
"4614" 922.6 473.921321059036 303.871422626503 466.956853354036 344.852844123455
"4615" 922.8 475.630358107508 275.578087100615 473.358379523457 316.081156825826
"4616" 923 476.160801412045 243.768590167932 474.508717396679 285.432540702587
"4617" 923.2 478.422148062894 215.585726867301 473.574316174104 255.834273230767
"4618" 923.4 484.140171800583 185.71039130224 476.453068758354 225.530825627252
"4619" 923.6 491.158458067551 154.466535780563 479.500138265829 198.162513591713
"4620" 923.8 504.317332404784 128.209291789756 486.526263702519 165.106886942031
"4621" 924 518.532043191267 107.025200933709 497.715999677178 140.265487067073
"4622" 924.2 542.497345234076 84.0686449991137 510.609108760929 116.119772596693
"4623" 924.4 568.338876079811 67.5591628662369 531.160561532134 94.3170796100583
"4624" 924.6 593.617493076686 55.3693213724945 557.122088319529 75.6675027604567
"4625" 924.8 621.513004938407 50.5469569095609 582.876158554447 61.2001967227512
"4626" 925 650.19075669747 56.6208451614967 609.437743876759 51.407574189667
"4627" 925.2 674.128120723429 70.1073648628116 639.410433232027 52.0393291361255
"4628" 925.4 696.952895867504 89.1441304760712 663.768674927101 65.76580758772
"4629" 925.6 718.127256238969 109.31535195636 685.981597555997 81.9106031134048
"4630" 925.8 737.828912971387 134.102549766414 710.3361277959 102.003354986639
"4631" 926 754.990096539964 159.170014249359 733.075327283235 123.24837528323
"4632" 926.2 766.780796983263 182.797993049238 748.400129182279 146.758723725613
"4633" 926.4 774.431753116293 212.092727833642 762.837660936622 170.689243329874
"4634" 926.6 779.351428138379 239.216069044 774.20583482181 200.245752920935
"4635" 926.8 780.513865278279 271.293813292264 777.055129137853 227.089010797325
"4636" 927 779.259430520419 297.425278791178 782.496172851266 253.874990086243
"4637" 927.2 775.335131077599 320.99344023928 780.443663584254 280.392063763326
"4638" 927.4 770.442846773915 351.270054200904 777.839080835194 307.555269486088
"4639" 927.6 766.039115505216 377.536533138788 772.77671110981 336.043780812218
"4640" 927.8 769.9389204965 401.25604070591 769.996029987394 362.678642117359
"4641" 928 770.510399278413 422.907977281915 769.447229684698 385.030696713388
"4642" 928.2 757.853295364116 435.662791183152 768.162841726836 399.231596833844
"4643" 928.4 741.602041531027 434.399134584185 766.20701007565 408.282857836145
"4644" 928.6 718.129779901393 433.305717550621 755.774725370697 421.808605960729
"4645" 928.8 703.428164185543 428.482279207883 737.31426681985 431.152090716669
"4646" 929 682.456634897492 417.338154209828 721.752769412491 429.053801228874
"4647" 929.2 659.489037417616 406.72240962017 697.595612144204 421.511975928475
"4648" 929.4 638.211345388732 392.870771024062 674.101878942263 413.578110942907
"4649" 929.6 616.481987508344 376.392091321985 651.182221413578 401.839482351893
"4650" 929.8 599.047695879853 359.595213273522 627.790083201004 387.533237258067
"4651" 930 583.450465878523 340.522891967236 608.602720025549 370.256441353343
"4652" 930.2 567.079807111618 315.937517968938 589.434292225335 351.911908669418
"4653" 930.4 559.175301474479 293.42265763307 575.334040874098 330.010912875249
"4654" 930.6 555.984898720011 265.32065926092 562.447478878592 305.228401658417
"4655" 930.8 557.034958209175 239.018030869904 555.362846521854 278.376731959932
"4656" 931 561.491616085623 212.427503670399 555.23819008135 251.771301867746
"4657" 931.2 572.865404108571 189.074774077251 557.571642489969 226.924447491535
"4658" 931.4 588.64693284824 165.340018886977 565.245153154582 202.786186328984
"4659" 931.6 604.764368780666 148.536650996266 578.496955283378 178.307453182445
"4660" 931.8 624.316188799747 130.487599696635 595.57273792272 158.130369382221
"4661" 932 650.180732471609 115.950817850172 613.267636730056 138.959317853159
"4662" 932.2 676.828169152999 107.10718831507 637.569048637618 123.765701361705
"4663" 932.4 705.871867015717 105.842965294468 664.010228718982 112.818772356318
"4664" 932.6 731.008028716347 107.634198543867 690.835778166476 107.059491728651
"4665" 932.8 759.990365369157 115.828831795284 718.792249273227 107.318794814531
"4666" 933 782.000654393785 129.614174747907 746.424382453337 109.414107190334
"4667" 933.2 794.702602601429 148.489888828306 768.327576985042 121.830621818803
"4668" 933.4 797.406379732377 174.634106531996 787.767233412227 136.623954924515
"4669" 933.6 790.394286724958 199.801598567047 794.34612428446 161.438435213425
"4670" 933.8 777.952451095354 225.800907507837 793.590591807118 186.783388812417
"4671" 934 762.627007943721 250.812315289844 783.84567989764 212.040470299061
"4672" 934.2 745.341023018102 273.292446570898 771.099388206696 236.872022222221
"4673" 934.4 729.927675609791 294.912905433717 753.920609098809 261.981316690968
"4674" 934.6 707.462457431771 316.005762162887 736.543062652094 285.004221058633
"4675" 934.8 684.486331147722 331.226935238897 718.192826096463 306.826163918394
"4676" 935 656.105142544687 342.577322491016 695.147527466761 324.760773710881
"4677" 935.2 628.852061259127 352.455187779834 668.512960703407 337.889799691148
"4678" 935.4 601.477546723516 365.896862183665 641.016835947866 348.226205598674
"4679" 935.6 574.087026047186 376.007577459063 614.394461643082 360.787789461751
"4680" 935.8 546.781933993784 383.907094534887 587.995624886652 372.36795584156
"4681" 936 518.611649977098 387.929288692859 558.650510561108 379.80139151892
"4682" 936.2 488.337934780297 388.528435766171 530.1604997378 385.790246143637
"4683" 936.4 459.589945463092 384.714840009053 501.741741212561 389.455784184937
"4684" 936.6 434.893701973148 376.036447318005 473.877209263501 386.139185190648
"4685" 936.8 407.555219765797 366.102580079819 449.03239917209 380.695073695323
"4686" 937 384.955163076252 351.291975863606 419.677055401612 371.990076803776
"4687" 937.2 361.084273981468 334.89570745878 394.727718120743 357.991180497636
"4688" 937.4 340.040398887152 318.038280442763 372.078430509895 342.648185812194
"4689" 937.6 333.066198410907 300.804766056876 354.992259020463 330.928394705586
"4690" 937.8 341.952289811849 279.374260982371 342.668586858961 317.112207170899
"4691" 938 351.983687953597 259.577561140831 339.861405705214 295.358992949981
"4692" 938.2 366.736659523697 237.027832344586 350.786393832888 273.028767598053
"4693" 938.4 383.560165913599 214.396139632923 359.729224096273 247.077228468426
"4694" 938.6 405.224803311286 194.581467335754 374.737008792992 226.000317203879
"4695" 938.8 424.506545647436 180.492968312034 392.228555076715 204.221438249636
"4696" 939 451.781308460787 167.181859057802 413.505981220341 187.981825286105
"4697" 939.2 478.88264645562 157.029178407866 437.805955332732 172.515048294128
"4698" 939.4 505.609468907153 153.903615054676 465.366466770963 161.099190195574
"4699" 939.6 534.616918291325 151.224829477481 493.170436901616 156.484863701938
"4700" 939.8 560.293668890987 158.245572791263 520.535233389433 151.411961146351
"4701" 940 585.988525158779 168.871514318127 546.17347758379 155.801237385425
"4702" 940.2 610.484714428544 185.518649156615 571.53461377904 162.430001381891
"4703" 940.4 631.425126478313 202.728567159393 598.780867443652 177.053324250149
"4704" 940.6 653.344213678862 223.561696705052 622.441238684711 196.477103652391
"4705" 940.8 675.75241389125 243.388450868707 645.027700882101 215.103437570186
"4706" 941 698.839418007197 265.099789589125 666.140643216911 233.982688624674
"4707" 941.2 718.083455216618 286.337930813709 688.875445676657 254.645664638815
"4708" 941.4 736.821489638828 310.015461282416 712.467431810097 278.62449636766
"4709" 941.6 755.386098846343 335.438070362478 730.523718144289 300.970007014485
"4710" 941.8 769.177778561109 361.169813285787 748.585719770779 325.06846491292
"4711" 942 781.357673364706 387.094672083118 764.168937923425 351.419224147467
"4712" 942.2 791.72938043598 415.556234298178 777.178693425195 376.541149283661
"4713" 942.4 800.81474052422 443.687407227507 788.414722936599 402.397209410785
"4714" 942.6 809.479884816568 470.051412765122 797.024446567293 429.29053764564
"4715" 942.8 808.24698424929 497.273591456505 803.550041567481 456.244992601709
"4716" 943 801.793646090868 525.41012570174 809.444285290931 482.194764231414
"4717" 943.2 787.897697105134 546.869559060626 804.07332531976 508.765177948886
"4718" 943.4 770.096121832736 570.112621264718 794.580880640838 535.929719415199
"4719" 943.6 745.958846212779 589.377124498321 778.571894240702 557.445147386544
"4720" 943.8 722.180453622929 600.25320295734 758.809527753333 578.625329319325
"4721" 944 695.419630727515 607.884093826416 733.783197647698 594.101052015224
"4722" 944.2 666.045792847224 609.174246174683 707.511215970788 602.465079070888
"4723" 944.4 641.208875486563 604.703913747257 682.411280563372 609.040966285647
"4724" 944.6 615.06342404906 594.55047904861 655.564965783902 606.495069060848
"4725" 944.8 589.267341151118 582.361316588352 627.083322730132 599.769309126307
"4726" 945 564.956769076574 566.038059211866 599.634570524064 587.876294678929
"4727" 945.2 541.541921607031 550.13900594793 575.448394056195 574.043976210264
"4728" 945.4 524.411930971887 534.467045754942 553.97658729205 559.811232198216
"4729" 945.6 502.236677236264 510.822647574006 530.620871427577 541.886312456612
"4730" 945.8 486.404813473435 489.146038243455 510.785330182369 521.342355162235
"4731" 946 472.327801155243 464.259650327227 493.152514832533 498.01929541759
"4732" 946.2 459.695004571301 437.162936385296 478.412936801437 475.959021250195
"4733" 946.4 451.105988895234 409.8025538666 464.710147941703 451.698562962937
"4734" 946.6 442.982337325462 384.084094501301 453.933245030048 422.944769810254
"4735" 946.8 442.792382692779 356.01376487968 446.702801248918 397.980158132279
"4736" 947 441.58441724267 328.591399213257 441.737071816202 369.72358277262
"4737" 947.2 446.754902601725 299.98890983985 442.116492106283 340.590482539342
"4738" 947.4 454.204281358229 269.960109655225 443.669980543251 310.75681116565
"4739" 947.6 464.586616636334 242.257108135822 450.31737132417 278.955184593974
"4740" 947.8 480.779399809162 215.941021614474 460.43998536708 250.70681758654
"4741" 948 500.146627619268 196.163690362894 471.483248741624 226.220087130556
"4742" 948.2 523.28058001045 185.261861971961 490.217551595673 206.172337509657
"4743" 948.4 550.636249568304 173.235545331786 511.074426245953 190.221424328953
"4744" 948.6 579.281461553538 165.471769573011 537.468768425396 176.801970936076
"4745" 948.8 605.214683621497 160.020879863635 565.952324127169 167.591379257983
"4746" 949 634.82003429776 154.579806234462 594.884447920958 161.769320354756
"4747" 949.2 663.774310561616 151.026425096657 622.022665359382 157.935675116968
"4748" 949.4 690.553256411023 151.302523733245 649.317310403396 149.232979668182
"4749" 949.6 719.241987428273 156.1447270602 677.573922733291 151.575481927692
"4750" 949.8 748.384493864014 160.064614990206 705.309060925578 153.468835374004
"4751" 950 772.740033779475 168.958029342995 735.981141490751 156.12195744754
"4752" 950.2 797.555517637313 182.375782083467 761.034913238725 164.070244044276
"4753" 950.4 819.999538130289 203.202266776516 786.693294175903 175.778063862284
"4754" 950.6 836.370121212322 223.134626967594 808.956543513875 194.502149719529
"4755" 950.8 850.909739687429 247.244273573557 828.391345666523 212.992341113145
"4756" 951 863.315656693197 275.738894235221 847.447366262354 236.544650878092
"4757" 951.2 870.959007222017 301.628800429054 859.299080603573 261.516724543867
"4758" 951.4 875.878380397176 327.266578630701 867.600855837998 286.112329335731
"4759" 951.6 884.085775954707 356.153075482006 873.374429456165 314.530754321455
"4760" 951.8 889.132820859891 382.221958273055 883.169250687655 342.473831693392
"4761" 952 896.975912140892 409.200688405404 889.698422517295 370.494929095963
"4762" 952.2 897.07590734888 434.617489343068 894.205661005442 395.53524950934
"4763" 952.4 887.561674213501 463.866051383488 897.213495208791 419.975675250926
"4764" 952.6 880.758665330566 490.309970467604 891.878948196236 447.976595283693
"4765" 952.8 868.06312048553 511.208520405601 885.312364087791 473.510618469576
"4766" 953 849.570169011349 536.027722922939 874.033254217655 498.434891593716
"4767" 953.2 833.204113503996 556.725963946275 859.301067364085 521.242750580375
"4768" 953.4 815.785501719956 576.409400012394 841.82795537821 546.16209222204
"4769" 953.6 794.187237909879 594.932689001029 822.719080658355 566.876302195437
"4770" 953.8 770.176008630416 610.055341668385 804.911218819933 585.874360676823
"4771" 954 743.297807983786 619.359285955489 782.824730342733 601.561497923907
"4772" 954.2 718.448369725117 630.877750799171 756.721642490734 614.773446953255
"4773" 954.4 691.189520548308 642.288563971056 729.426859686766 625.651501211634
"4774" 954.6 667.966938242416 649.36204163631 705.676550327398 636.685389522473
"4775" 954.8 646.074571156514 643.21504851598 685.776181884425 642.589630209152
"4776" 955 623.630153739252 637.504648433253 662.616181871878 644.973333822312
"4777" 955.2 599.29376554428 629.370589900586 639.340181311392 640.845056775826
"4778" 955.4 575.991954048109 622.013760668871 614.104613195724 634.747888183548
"4779" 955.6 553.141640104151 612.685391540489 589.883006034736 627.857008621912
"4780" 955.8 529.529727964079 599.262471339919 563.593170096159 619.470538050987
"4781" 956 507.104118060043 584.623838886412 541.02678234226 606.058059359109
"4782" 956.2 485.962206163637 566.378362227561 518.254645454687 595.248615813898
"4783" 956.4 467.2348544495 550.547732929702 497.990288461857 575.57698064969
"4784" 956.6 449.467679870954 530.569398501161 476.254068501798 561.249354877095
"4785" 956.8 433.15851365755 509.82529985557 459.324065405153 541.515812776289
"4786" 957 419.240552078219 487.483061705893 441.624192428865 522.696120305368
"4787" 957.2 401.036401706668 462.961747167983 425.79668543693 498.220080475887
"4788" 957.4 387.992257350159 440.564088526719 408.527364709928 476.147052521466
"4789" 957.6 373.73545895285 417.441489107969 395.060839923111 453.424571088612
"4790" 957.8 360.538756505333 391.156048362241 379.559571859296 430.649783527529
"4791" 958 349.043680666657 362.485157472158 365.969100375531 405.112100224447
"4792" 958.2 343.73185132674 336.495749759029 353.497822032344 376.01898332523
"4793" 958.4 352.112617794822 312.660973983833 347.041970048451 350.994787949404
"4794" 958.6 370.404549962158 294.111596331065 347.429539794077 326.435662194897
"4795" 958.8 394.920111893134 279.246536283627 360.589947562929 305.835003367327
"4796" 959 412.763570671736 266.044947007596 379.600283456906 289.6497998454
"4797" 959.2 438.542772548165 252.292489302411 401.807777316844 272.686714883963
"4798" 959.4 466.301983289052 240.23874232548 426.145448272705 258.288027993842
"4799" 959.6 495.627269838846 236.383472709468 453.465786329319 245.631764570147
"4800" 959.8 520.396770065044 231.038414141391 482.125481355876 236.943743786995
"4801" 960 551.196862073499 231.426567421505 508.474041405605 233.178452354376
"4802" 960.2 582.254222052029 238.151016039987 535.909353504258 228.346149227778
"4803" 960.4 608.278395020037 246.771412639927 565.481124421459 232.627767991972
"4804" 960.6 632.93394461887 255.926949177295 598.793609083516 241.448246816434
"4805" 960.8 664.377071483141 261.545884366172 623.15933577662 249.820602676791
"4806" 961 690.33794847568 267.482178299927 653.409570834679 259.01555581475
"4807" 961.2 723.391549302166 276.003948554964 678.190353901683 262.776904488952
"4808" 961.4 750.246296454996 285.191983308611 709.473695662088 269.451560089019
"4809" 961.6 775.412883536165 298.81536183249 737.348924193262 281.084819694703
"4810" 961.8 799.083329554853 316.039980584888 764.812387937969 291.521559670735
"4811" 962 819.412726115223 338.518960106583 791.549288624641 309.561482285951
"4812" 962.2 836.12726496443 363.549612777538 812.004082569096 330.505363052319
"4813" 962.4 846.426130265699 388.946219291401 830.455102307587 351.502085748565
"4814" 962.6 848.181868751405 419.259846311496 839.854298774259 371.83031193422
"4815" 962.8 852.464199495234 447.302696160353 845.279891819641 394.25584313331
"4816" 963 853.844507459401 468.720929660349 852.763005174737 427.648452141847
"4817" 963.2 860.514123845296 495.391950857874 852.272605742823 455.592207049212
"4818" 963.4 857.616106611446 519.193978062532 857.333838728678 480.366691812722
"4819" 963.6 845.190059597809 543.000707977522 857.667314212977 504.323518164794
"4820" 963.8 829.499831944749 560.607958185495 851.263239831915 529.483707626705
"4821" 964 809.261302553766 572.908180660801 840.852414985976 544.733949240378
"4822" 964.2 783.222723222695 588.168040543766 820.875664403288 563.907769032309
"4823" 964.4 760.456330530006 601.730733068572 795.290389221491 580.697439177516
"4824" 964.6 733.921302432973 613.206421433803 771.35760349018 594.710154998252
"4825" 964.8 705.614703038863 624.660577505582 745.55737388483 607.710972509027
"4826" 965 676.454096475191 633.706216125452 717.61083332717 619.40279490189
"4827" 965.2 648.678617842282 641.863880272576 690.370056883973 630.744617523422
"4828" 965.4 623.116107451243 651.421783587607 663.438226095164 636.99601400919
"4829" 965.6 597.329536479351 654.746856682924 638.396712421884 647.178534882424
"4830" 965.8 569.900481239145 656.187376681595 611.321930933913 652.96778121869
"4831" 966 543.161999753616 648.976904832873 581.987765076585 655.210938998938
"4832" 966.2 524.900177491368 636.198575963109 559.61197794714 652.717738196349
"4833" 966.4 509.25983380682 614.641023348475 536.689448444842 641.155246107348
"4834" 966.6 492.214584862876 593.408328522419 516.216576357049 624.83111994387
"4835" 966.8 477.888866787853 567.232559053794 499.571517428573 602.212648722202
"4836" 967 464.273053237513 543.291124537719 484.03328288456 579.346082681182
"4837" 967.2 455.541969418283 516.735511829371 471.477186436411 556.348942127841
"4838" 967.4 449.528004254778 491.860923854838 460.056849478475 533.417941345174
"4839" 967.6 449.41105396812 463.603324494012 453.47731824598 507.685176436944
"4840" 967.8 448.368810855768 437.611421227964 449.2038671069 479.86034126285
"4841" 968 451.429144431779 411.636565320813 449.099976848677 452.877333031853
"4842" 968.2 457.917634201762 383.509795811604 449.252163697026 425.181622713838
"4843" 968.4 469.396604592701 357.856362500487 452.047028181596 394.636242936011
"4844" 968.6 476.588142606101 331.336935607328 465.114123781828 370.296274780965
"4845" 968.8 487.763778082003 304.953625966244 472.576904316932 343.255651339406
"4846" 969 504.052937644281 279.362665873245 482.363612464713 313.486954807259
"4847" 969.2 523.481705397742 254.375227916394 498.867625084588 286.653260134305
"4848" 969.4 545.686068222141 232.815703967659 515.452247635298 261.328486968722
"4849" 969.6 569.908397892969 214.638252798488 538.029916599424 237.632456312755
"4850" 969.8 598.476120819093 198.079741574085 563.193626969828 220.688935091827
"4851" 970 626.025239198651 183.026510059944 586.680074302047 205.40630777666
"4852" 970.2 652.051577042911 168.833382179592 614.354829296163 187.635440815496
"4853" 970.4 679.843501940655 159.411345300442 642.071130931622 175.557568862112
"4854" 970.6 708.658430485401 154.152326510723 668.736909375276 162.352123822811
"4855" 970.8 740.845310664271 153.355527446962 696.651400055366 154.465428067616
"4856" 971 770.154831795524 158.068124255182 728.097831773055 153.61882169774
"4857" 971.2 797.04374980689 162.315489040768 758.160730538946 151.909636297879
"4858" 971.4 819.219672872071 178.916135228751 784.76770338796 160.861991829495
"4859" 971.6 829.378514536633 205.771584908426 809.865213839726 169.79493906752
"4860" 971.8 829.121112643457 231.765693763432 825.46801586198 192.129757532321
"4861" 972 826.060067434194 253.413575646856 826.589562435081 213.844640549237
"4862" 972.2 817.592548769404 279.952994780687 825.964624893621 240.881397639938
"4863" 972.4 805.594923861719 310.443553980102 820.138810928531 268.476716991746
"4864" 972.6 793.565798157632 336.9622473287 810.394077658325 295.799904842077
"4865" 972.8 779.892813513107 359.363672589615 800.641998075569 323.279112277778
"4866" 973 764.459893016417 384.896623573584 787.722232903511 348.616575987599
"4867" 973.2 747.809842302851 406.192805526835 772.368320903695 374.905035338993
"4868" 973.4 727.530923490357 432.294164975776 754.332363583265 396.616097683643
"4869" 973.6 706.126032747833 453.023058542305 739.800401903364 420.544859377342
"4870" 973.8 682.70968490753 466.635980223448 717.087185423561 443.187110577665
"4871" 974 655.889438926984 481.818071948701 692.69511756495 461.192803124139
"4872" 974.2 628.242095933314 489.451769264678 667.343307161317 476.901610965593
"4873" 974.4 596.598489065803 494.483582552788 640.385954623414 487.80849642369
"4874" 974.6 567.144527407526 494.45906727688 609.491706981853 493.688339417553
"4875" 974.8 538.645216910944 488.196899157183 578.668143358535 494.265927946509
"4876" 975 508.722538477585 476.835442667208 547.437129949995 491.269333443242
"4877" 975.2 481.82150376577 462.824453192245 516.63373115627 482.132868255436
"4878" 975.4 457.597087117375 446.718018740151 492.500657276274 469.733360143162
"4879" 975.6 433.310123776064 429.996296472825 467.887340596044 453.592534180551
"4880" 975.8 414.96107298284 409.980431563784 442.52033459643 436.802830390701
"4881" 976 395.10743319534 385.009977138649 422.185282031385 418.589872154508
"4882" 976.2 378.748805688802 358.925977135429 401.819498798332 396.285694289916
"4883" 976.4 369.124771453459 336.539559275748 385.040283068059 371.377270321791
"4884" 976.6 364.561950992795 306.751833737053 369.876588621591 345.654263795103
"4885" 976.8 370.031040439586 279.412757831438 366.115482649235 318.062809348607
"4886" 977 384.345978007582 253.985925973658 366.370803074861 290.591098607866
"4887" 977.2 408.138261744025 241.697847123215 376.339628913337 265.585976083343
"4888" 977.4 434.384917421636 228.824178022604 394.960017582412 243.475518684698
"4889" 977.6 460.668288833088 219.661982756751 421.370331545325 237.038199257524
"4890" 977.8 484.276883045123 213.67929825049 449.409721997564 229.690268097541
"4891" 978 510.27670189349 212.720895940985 469.560948322154 217.884233696572
"4892" 978.2 538.376178436623 208.299002927929 497.059952463543 213.791679648717
"4893" 978.4 567.998973222973 205.256985645527 527.067691527594 209.095413794339
"4894" 978.6 597.401061798507 203.213828006324 554.760143574848 208.051733297988
"4895" 978.8 630.441577145263 205.912143498984 583.786688881429 203.550691307801
"4896" 979 656.174935713605 208.809195325858 615.505340269037 204.040600737634
"4897" 979.2 682.634865147672 210.171841722951 639.520410828929 205.564057977468
"4898" 979.4 711.58964534806 217.070907388158 670.09060211716 207.866162640656
"4899" 979.6 737.524999073921 223.634961534953 699.145912050741 213.444273644598
"4900" 979.8 763.154743639039 235.426942293305 725.518833345427 218.06766084614
"4901" 980 788.281425842044 253.08222446133 751.415151891631 228.407969346229
"4902" 980.2 807.038134656199 271.559558614738 776.565460706174 245.832286818033
"4903" 980.4 825.812057842855 293.906549100512 800.456127865804 263.338566206027
"4904" 980.6 844.128161970741 316.729282245026 818.907595715509 285.07720206375
"4905" 980.8 858.836105277141 342.238083413892 838.005740564592 304.029757802047
"4906" 981 872.35325970829 366.650500515985 852.55597046967 330.764815002353
"4907" 981.2 888.417477654149 388.684851604059 867.1470889989 356.287123159591
"4908" 981.4 902.357846426554 402.947237400019 879.286404739833 373.309286004306
"4909" 981.6 903.563016460255 427.850279785388 891.981012004764 389.557022555763
"4910" 981.8 896.05858394215 451.231176667761 901.660294073922 411.473083843477
"4911" 982 885.534276687291 471.631670503579 901.179512650878 434.765692990709
"4912" 982.2 877.156951041026 495.475194273556 888.67223060785 458.759964504717
"4913" 982.4 861.590046684944 518.364651823136 880.538866319016 478.52799728404
"4914" 982.6 849.223721331936 537.937704260933 868.859070050268 504.355918417955
"4915" 982.8 829.943865723182 562.132965208093 856.305832553687 527.396715730608
"4916" 983 809.741499850886 576.826305983748 840.300405365617 548.798970173953
"4917" 983.2 784.420288211229 589.757329450686 822.474299604194 566.755874949772
"4918" 983.4 759.089384918883 603.523541120249 798.87539994877 581.419079647406
"4919" 983.6 731.238584407086 612.786605826275 773.183368183337 596.747779583983
"4920" 983.8 704.531711611922 623.356131575991 743.417319007998 608.726167531621
"4921" 984 673.98793916261 634.263497431885 716.758384312266 618.231874456824
"4922" 984.2 645.453557791793 641.591757248472 688.636390107876 629.053442217758
"4923" 984.4 618.990320412768 648.141300217854 658.575015298019 638.024926133042
"4924" 984.6 590.254310463932 653.930790706009 629.65345815296 644.469823388344
"4925" 984.8 560.951321360419 653.634181406429 604.079548955606 652.1271019955
"4926" 985 535.680632346901 644.48843896642 575.861654993193 652.805760188686
"4927" 985.2 518.53956819512 622.355913310102 548.74912711993 648.098102457846
"4928" 985.4 504.210431070856 599.61319897509 527.097205081784 632.550512538004
"4929" 985.6 495.312781917771 573.486716983565 511.489503898697 609.88207540608
"4930" 985.8 493.094316620377 547.289333107268 499.548080768279 587.196276842356
"4931" 986 496.618442406835 525.807635985905 495.151479157479 564.182347434681
"4932" 986.2 499.099609412009 501.698340231547 495.462311295896 542.334009528115
"4933" 986.4 503.951983426852 474.895513562799 495.035791564614 518.86182599358
"4934" 986.6 508.369940097618 448.918990893208 498.696048040137 491.912204947785
"4935" 986.8 513.988629376225 423.859647430631 505.253207960213 465.25654673187
"4936" 987 527.213002471188 397.794923690221 510.402216635168 436.176516038083
"4937" 987.2 538.718549396181 372.653843384899 521.214640362133 409.453268194245
"4938" 987.4 552.729192135567 346.089926027716 533.893801284699 382.668747001682
"4939" 987.6 555.407867373275 317.51128658919 545.791104943027 357.301672809434
"4940" 987.8 556.903875697842 292.254001443271 551.97739877754 333.504262538014
"4941" 988 561.535156792194 263.432720918991 554.378623717246 305.925033315942
"4942" 988.2 569.841555549108 239.230786547083 560.137785612782 277.307497772573
"4943" 988.4 577.349913157543 210.072497346702 565.302637158559 249.46667073283
"4944" 988.6 586.01977107195 182.557367770515 574.131794183851 221.732414705223
"4945" 988.8 601.039313683763 154.422432346641 581.26208689562 194.083569997035
"4946" 989 615.093765873243 128.480411886211 595.746998490712 165.582291826032
"4947" 989.2 635.627296388052 106.37325834489 610.345302713212 139.008789523491
"4948" 989.4 657.401096839302 87.9474276260046 627.081525583076 113.841723842378
"4949" 989.6 685.249790679252 79.7831882240863 647.681896336095 93.356804405363
"4950" 989.8 713.374043380435 85.7424180831151 673.409090842674 81.9414962624434
"4951" 990 734.494083117004 98.6751321552643 697.760003844491 83.1471537707506
"4952" 990.2 752.726923666603 120.626223196589 722.121070833429 93.0191335848328
"4953" 990.4 768.540304094019 144.06315428384 745.472805529163 109.258001486903
"4954" 990.6 775.585266115998 171.742297604803 760.98498467383 132.677045205425
"4955" 990.8 778.78040909217 201.247604046151 772.619699075918 161.610287976908
"4956" 991 775.58689815188 231.006219352184 778.730479424787 189.235899866255
"4957" 991.2 767.145073171291 262.27094725665 776.61519219873 219.031867369948
"4958" 991.4 758.168112219153 286.989462656155 771.564319725915 249.158811335489
"4959" 991.6 742.100471580717 313.196408134473 762.49744431668 274.981712229862
"4960" 991.8 722.854977334768 337.311984198922 750.101496892433 300.557112264837
"4961" 992 701.509150200131 355.067675382788 733.122888786503 325.503436048617
"4962" 992.2 681.006035628747 371.233663772906 712.790877757654 345.249841298127
"4963" 992.4 655.062204900993 391.248803396975 691.195891682431 363.918380469932
"4964" 992.6 630.821076070924 405.097797231947 669.973036624788 380.984310084086
"4965" 992.8 606.861877961433 418.477888470141 643.737193147536 398.443631954569
"4966" 993 578.829350571491 430.085912998662 616.996284817444 410.696651276377
"4967" 993.2 549.336153508517 441.543533090465 589.555497681761 427.033895733442
"4968" 993.4 519.115486074095 448.602013230867 559.155033173897 437.850131142764
"4969" 993.6 488.08788289923 449.220966393757 531.88543210676 445.884193323479
"4970" 993.8 457.903319703504 440.769176278588 501.621116508682 449.559959708962
"4971" 994 430.060425365292 431.589417579557 470.874308031953 445.145693331133
"4972" 994.2 403.6402855993 418.977945984976 441.564865640131 434.796157933796
"4973" 994.4 378.86428767262 403.236530920286 415.253379977195 425.333286539644
"4974" 994.6 364.402387700503 381.880184833666 389.368881592197 412.60019770161
"4975" 994.8 354.68174712031 355.432903453107 371.262767646892 392.552393001987
"4976" 995 355.392196948991 328.910181022149 356.722057879012 367.224455126961
"4977" 995.2 354.393572712535 300.471354281905 355.97712463416 339.915922695494
"4978" 995.4 354.051881832572 272.933632442718 355.663047366937 314.022104080826
"4979" 995.6 362.001563170324 251.71514101743 356.076895542695 290.04494518444
"4980" 995.8 382.598705172223 241.23243819832 356.734034263672 268.142996949474
"4981" 996 406.644099149486 238.236446390439 369.567179661228 251.486993306148
"4982" 996.2 432.720683707307 241.541053685858 391.142028147682 243.206165536627
"4983" 996.4 454.905593204391 246.112757893316 415.895245313878 240.518685525657
"4984" 996.6 481.893526355236 256.693232631138 441.417004279481 245.537693375245
"4985" 996.8 503.306661424974 271.430262287785 467.941562670189 251.499982337188
"4986" 997 525.450582722227 288.411283803288 490.486798073016 263.160382555921
"4987" 997.2 541.634992401159 309.877333651459 512.84203232921 278.193382558776
"4988" 997.4 549.980102327196 330.48249744283 532.18780454671 295.528223239116
"4989" 997.6 553.488315905578 359.715944144578 544.165785294662 318.026233576138
"4990" 997.8 552.465709824684 387.184320257409 551.028463121081 343.883268617152
"4991" 998 548.467534417634 410.52501977486 551.490869665427 370.544238021197
"4992" 998.2 547.089652635556 441.464524502276 549.934825620891 397.460724769191
"4993" 998.4 541.539204407536 469.000913144204 548.510774066094 425.742865293232
"4994" 998.6 533.552266035509 492.690446923414 545.331442332895 454.232224928807
"4995" 998.8 518.888546358272 521.799934547291 538.036436188651 481.2713409259
"4996" 999 501.066850202883 543.522220646757 527.276831548877 509.562397169874
"4997" 999.2 483.044998004717 565.081789419602 510.593966450238 534.509279986323
"4998" 999.4 460.047953773601 582.437590110914 491.217856306377 555.256546748861
"4999" 999.6 438.865809335747 587.753082216913 474.206707432493 572.766308364765
"5000" 999.8 424.782900677638 575.693459768655 462.943573196864 579.530113775137
"5001" 1000 409.840763001497 557.772256193795 443.698717087548 576.931400130747
"5002" 1000.2 397.282711772888 537.193012573509 422.959695055162 566.391716683107
"5003" 1000.4 388.504739418052 512.26727964996 406.644798905117 548.330544647937
"5004" 1000.6 379.032750906394 488.683768201193 396.512787445175 527.123441216622
"5005" 1000.8 376.137012418975 464.324174016004 384.32547394182 505.800853104786
"5006" 1001 379.484813246794 443.182288539083 378.576525007689 481.982572349074
"5007" 1001.2 383.08965585133 416.506726331896 377.016774309449 457.710266913208
"5008" 1001.4 391.506325882166 392.362369572891 380.104610751634 433.857796008196
"5009" 1001.6 398.797220241519 368.702049359714 383.688332929593 408.322783943528
"5010" 1001.8 406.49465167286 347.776648121682 392.343517125512 384.914602552991
"5011" 1002 423.653846223752 319.050754951869 402.3304579113 356.549342297301
"5012" 1002.2 443.995058124018 298.247650287264 415.73811118482 329.238557842939
"5013" 1002.4 459.900059562294 278.016492293788 434.689938693021 308.696303966129
[truncated: 1,061,949 more chars]
