# Supplementary material for: Adaptive switch to sexually dimorphic movements by partner-seeking termites
Source: Sci Adv. 2019 Jun 19;5(6):eaau6108. doi: 10.1126/sciadv.aau6108 (PMC6584256; doi:10.1126/sciadv.aau6108)
Supplement: Data file S1 [file aau6108_Data_file_S1.zip › Dataset/CfNaturalTandem/170703_172_04-position.txt]

"time" "x0" "y0" "x1" "y1"
"1" 0 425.050000000001 210.946428571429 643.51953125 422.1328125
"2" 0.2 422.532075471698 230.928301886792 626.926640926641 428.127413127413
"3" 0.4 420.110701107011 250.405904059041 605.948818897638 429.988188976378
"4" 0.6 422.857677902622 270.052434456929 582.36032388664 427.732793522267
"5" 0.8 423.325842696629 287.513108614232 559.615384615385 419.765384615385
"6" 1 421.707407407407 308.185185185185 532.166023166023 414.602316602317
"7" 1.2 419.531365313653 326.627306273063 505.420454545455 403.787878787879
"8" 1.4 424.095057033847 346.74904942837 481.362934358825 390.594594592466
"9" 1.6 428.849938315814 362.834011656172 458.314248291883 386.619709139905
"10" 1.8 432.082567470482 378.326361016541 428.7891993284 404.576545284881
"11" 2 418.640148125177 407.915111350457 371.52497112792 412.209451210097
"12" 2.2 384.064846416343 423.133105802045 336.82142857142 419.825396825396
"13" 2.4 367.432989674543 444.646048117721 344.809523809848 439.464285701126
"14" 2.6 363.171544728878 466.541026967151 348.745975217584 455.3588147008
"15" 2.8 381.754646839021 466.182156133769 353.083333333361 479.2500000006
"16" 3 402.314079422383 460.104693140794 361.534979423868 490.59670781893
"17" 3.2 422.036231884058 455.659420289855 369.391129032258 500.814516129032
"18" 3.4 436.253472222222 441.138888888889 378.566539923954 506.106463878327
"19" 3.6 445.839857651246 420.907473309609 382.559523809524 509.599206349206
"20" 3.8 457.409420289855 399.445652173913 388.96875 517.328125
"21" 4 462.763837638376 377.867158671587 387.874015748031 521.358267716535
"22" 4.2 465.548507462687 352.90671641791 390.455252918288 526.821011673152
"23" 4.4 469.360465116279 328.631782945736 395.953488372093 534.697674418605
"24" 4.6 474.321167883212 304.076642335766 402.059259259259 538.922222222222
"25" 4.8 476.17578125 282.75390625 402.330798479087 542.832699619772
"26" 5 482.656826568266 262.867158671587 405.330855018587 545.219330855019
"27" 5.2 480.220216606498 239.740072202166 408.614814814815 547.537037037037
"28" 5.4 473.89928057554 217.338129496403 410.434306569343 550.762773722628
"29" 5.6 467.513888888889 197.760416666667 412.255474452555 551.222627737226
"30" 5.8 462.690298507463 177.399253731343 414.457875457875 554.161172161172
"31" 6 461.898876404494 158.865168539326 419.05223880597 558.223880597015
"32" 6.2 463.608856088561 151.568265682657 421.837545126354 560.014440433213
"33" 6.4 465.166007905138 151.743083003953 424.545801526718 562.740458015267
"34" 6.6 466.286821705426 151.910852713178 428.496323529412 567.577205882353
"35" 6.8 460.826989619377 153.439446366782 429.021739130435 568.710144927536
"36" 7 455.787456445993 159.498257839721 429.57761732852 570.151624548736
"37" 7.2 453.003571428571 167.021428571429 430.334545454545 572.109090909091
"38" 7.4 445.567375886525 180.872340425532 431.463768115942 574.56884057971
"39" 7.6 435.621052631579 198.961403508772 434.112280701754 575.098245614035
"40" 7.8 428.13074204947 218.992932862191 436.103703703704 577.3
"41" 8 421.78125 241.493055555556 439.092592592593 578.203703703704
"42" 8.2 419.25390625 260.046875 443.322222222222 579.603703703704
"43" 8.4 420.852459016393 283.672131147541 446.405017921147 582.827956989247
"44" 8.6 423.47520661157 306.648760330579 447.981684981685 583.102564102564
"45" 8.8 433.104651162791 327.841085271318 449.957446808511 585.613475177305
"46" 9 449.769811320755 347.852830188679 452.826855123675 586.137809187279
"47" 9.2 470.31906614786 359.618677042802 457.418518518519 589.818518518519
"48" 9.4 486.062745098039 361.082352941176 462.061371841155 591.747292418773
"49" 9.6 503.964912280702 355.505263157895 465.985347985348 594.40293040293
"50" 9.8 522.121428571429 346.271428571429 467.323529411765 595.981617647059
"51" 10 536.487544483986 331.487544483986 471.462093862816 597.657039711191
"52" 10.2 550.221818181818 311.821818181818 478.124555160142 599.701067615658
"53" 10.4 565.868794326241 292.769503546099 481.184115523466 604.718411552347
"54" 10.6 575.980769230769 271.003846153846 485.172794117647 604.830882352941
"55" 10.8 587.609756097561 250.557491289199 487.808664259928 608.317689530686
"56" 11 596.478723404255 231.471631205674 489.803636363636 608.4
"57" 11.2 600.605263157895 210.041353383459 489.370909090909 610.967272727273
"58" 11.4 606.157142857143 188.232142857143 490.123188405797 611.851449275362
"59" 11.6 612.131672597865 168.669039145907 491.756363636364 610.829090909091
"60" 11.8 617.501831501831 150.505494505495 495.981343283582 611.455223880597
"61" 12 610.017921146953 135.5770609319 503.401486988848 612.524163568773
"62" 12.2 594.103202846975 119.953736654804 505.444881889764 613.988188976378
"63" 12.4 575.60350877193 108.484210526316 511.40671641791 613.212686567164
"64" 12.6 556.520547945205 104.832191780822 515.614785992218 614.715953307393
"65" 12.8 540.494623655914 114.376344086022 520.007575757576 613.458333333333
"66" 13 521.379310344828 128.179310344828 522.529411764706 615.192156862745
"67" 13.2 499.06529209622 145.463917525773 523.653386454183 615.613545816733
"68" 13.4 479.432330827068 163.40977443609 524.973384030418 616.93536121673
"69" 13.6 455.282229965157 180.407665505226 528.410447761194 617.626865671642
"70" 13.8 439.413533834586 197.755639097744 532.320754716981 617.343396226415
"71" 14 430.827838827839 214.516483516484 537.105454545455 617.512727272727
"72" 14.2 423.353356890459 237.770318021201 544.032967032967 616.582417582418
"73" 14.4 423.847826086957 263.268115942029 544.498054474708 619.381322957198
"74" 14.6 434.254355400697 286.170731707317 549.28624535316 618.721189591078
"75" 14.8 449.202797202797 306.125874125874 553.471698113208 618.411320754717
"76" 15 470.737762237762 323.36013986014 557.621722846442 620.284644194757
"77" 15.2 493.571929824561 339.280701754386 563.088803088803 619.374517374517
"78" 15.4 519.145098039216 351.376470588235 563.232209737828 618.722846441948
"79" 15.6 545.025641025641 355.025641025641 568.415384615385 619.553846153846
"80" 15.8 562.735507246377 351.757246376812 574.17578125 619.5078125
"81" 16 577.074204946996 335.43816254417 578.462686567164 620.667910447761
"82" 16.2 586.142857142857 321.296428571429 581.220532319392 621.266159695817
"83" 16.4 592.113074204947 299.734982332155 585.779467680608 619.444866920152
"84" 16.6 593.741697416974 275.10332103321 588.813953488372 618.511627906977
"85" 16.8 592.203636363636 251.105454545455 590.435606060606 616.954545454545
"86" 17 582.772727272727 223.465034965035 593.48905109489 617.102189781022
"87" 17.2 570.740350877193 199.326315789474 598.477611940299 618.716417910448
"88" 17.4 558.99649122807 175.428070175439 602.556390977444 619.086466165414
"89" 17.6 543.417808219178 153.171232876712 607.576208178439 619.115241635688
"90" 17.8 525.274305555556 134.888888888889 611.35447761194 620.570895522388
"91" 18 508.262626262626 124.070707070707 615.827838827839 621.897435897436
"92" 18.2 509.047945205479 125.154109589041 621.515901060071 622.063604240283
"93" 18.4 509.258992805755 130.467625899281 625.503731343284 623.477611940299
"94" 18.6 501.601503759398 139.718045112782 632.385767790262 621.621722846442
"95" 18.8 485.19 153.906666666667 641.118959107807 620.42750929368
"96" 19 466.578397212544 168.864111498258 647.295454545455 619.034090909091
"97" 19.2 445.068027210884 181.251700680272 653.70479704797 617.335793357934
"98" 19.4 427.468085106383 197.195035460993 660.852830188679 616.856603773585
"99" 19.6 415.626712328767 218.585616438356 668.219330855019 615.208178438662
"100" 19.8 402.655290102389 241.767918088737 680.018796992481 612.774436090226
"101" 20 388.416961130742 269.671378091873 693.363984674329 610.130268199234
"102" 20.2 374.255172413793 293.034482758621 704.391143911439 605.767527675277
"103" 20.4 358.429553264605 313.749140893471 716.161048689139 603.048689138577
"104" 20.6 351.729241877256 337.447653429603 724.725563909774 597.462406015038
"105" 20.8 354.983402489627 364.780082987552 739.293233082707 591.116541353383
"106" 21 365.348 391.332 750.507462686567 585.462686567164
"107" 21.2 376.700757575758 414.507575757576 756.75 581.652173913043
"108" 21.4 385.926829268293 438.90243902439 763.124542124542 579.410256410256
"109" 21.6 397.730627306273 467.335793357934 767.516728624535 573.92936802974
"110" 21.8 414.014925373134 490.84328358209 775.268656716418 566.649253731343
"111" 22 430.844444444444 510.044444444444 784.679536679537 558.957528957529
"112" 22.2 448.055555555556 526.644444444445 786.687258687259 550.694980694981
"113" 22.4 463.168582375479 544.567049808429 791.946768060836 538.406844106464
"114" 22.6 483.675572519084 551.847328244275 798.31640625 526.34375
"115" 22.8 503.566037735849 549.852830188679 803.868217054264 517.988372093023
"116" 23 521.164835164835 543.509157509157 806.677042801556 507.015564202335
"117" 23.2 535.054545454545 534.527272727273 810.900398406375 490.565737051793
"118" 23.4 551.418772563177 520.440433212996 817.6796875 469.83984375
"119" 23.6 557.758992805755 507.384892086331 827.210526315789 447.296992481203
"120" 23.8 570.021505376344 489.168458781362 837.819277108434 422.566265060241
"121" 24 578.380073800738 466.822878228782 847.747081712062 396.933852140078
"122" 24.2 589.379562043796 446.700729927007 849.449799196787 376.325301204819
"123" 24.4 591.731343283582 422.578358208955 843.98353909465 358.440329218107
"124" 24.6 586.396078431373 400.470588235294 842.875 338.314516129032
"125" 24.8 570.934256055363 379.173010380623 847.318181818182 330.935606060606
"126" 25 552.452054794521 365.571917808219 853.652671755725 328.408396946565
"127" 25.2 527.458333333333 352.861111111111 856.392857142857 329.797619047619
"128" 25.4 500.538745387454 339.527675276753 852.421487603306 328.268595041322
"129" 25.6 475.37037037037 325.862962962963 844.404166666667 323.466666666667
"130" 25.8 442.729323308271 317.962406015038 841.836 324.86
"131" 26 411.78313253012 315.032128514056 836.592156862745 330.133333333333
"132" 26.2 381.861940298507 318.033582089552 835.295454545455 336.166666666667
"133" 26.4 354.853046594982 323.759856630824 831.404761904762 340.428571428571
"134" 26.6 355.599277978339 323.797833935018 822.309701492537 340.473880597015
"135" 26.8 358.107266435986 331.356401384083 813.954198473282 338.118320610687
"136" 27 357.052264808362 351.379790940767 809.049242424242 339.037878787879
"137" 27.2 356.952941176471 374.152941176471 797.857677902622 337.052434456929
"138" 27.4 360.058394160584 399.638686131387 787.464419475655 331.812734082397
"139" 27.6 367.743494423792 423.505576208178 774.205992509363 329.857677902622
"140" 27.8 379.844106463878 450.745247148289 756.796226415094 332.060377358491
"141" 28 396.144486692015 473.771863117871 738.334532374101 331.172661870504
"142" 28.2 416.011494252874 491.777777777778 720.089147286822 324
"143" 28.4 431.72480620155 509.217054263566 705.360902255639 312.823308270677
"144" 28.6 448.192452830189 525.418867924528 693.475655430712 304.310861423221
"145" 28.8 466.946428571429 540.710714285714 677.472868217054 295.364341085271
"146" 29 485.285714285714 557.842105263158 658.037037037037 282.425925925926
"147" 29.2 504.272084805654 575.240282685512 638.738007380074 266.516605166052
"148" 29.4 529.203125 583.77734375 619.909433962264 253.022641509434
"149" 29.6 549.960144927536 579.891304347826 602.527472527473 234.604395604396
"150" 29.8 564.604316546763 568.41726618705 585.522556390977 214.815789473684
"151" 30 578.264705882353 549.584558823529 565.086642599278 192.263537906137
"152" 30.2 584.149812734082 530.921348314607 548.25 170.830882352941
"153" 30.4 588.757692307692 505.380769230769 529.121771217712 149.608856088561
"154" 30.6 587.019011406844 480.102661596958 508.989285714286 126.917857142857
"155" 30.8 578.921348314607 453.40074906367 493.322580645161 122.530465949821
"156" 31 567.787003610108 425.140794223827 487.314960629921 131.952755905512
"157" 31.2 555.118705035971 401.410071942446 471.585714285714 140.267857142857
"158" 31.4 532.043918918919 381.871621621622 452.565891472868 152.825581395349
"159" 31.6 506.365517241379 365.058620689655 438.108303249098 170.996389891697
"160" 31.8 477.297101449275 352.996376811594 426.785977859779 195.125461254613
"161" 32 446.927756653992 345.034220532319 414.048507462687 216.485074626866
"162" 32.2 416.78 347.408 404.864150943396 240.505660377358
"163" 32.4 390.996336996337 356.626373626374 394.025423728814 268.703389830508
"164" 32.6 366.571929824561 366.708771929825 393.821138211382 301.951219512196
"165" 32.8 347.200004046759 374.972411682966 394.655172517211 335.064653469179
"166" 33 352.161971830986 383.964788732394 390.326693227092 363.9203187251
"167" 33.2 353.131894750609 403.413318989714 372.574018274609 390.663785373435
"168" 33.4 345.667482387685 447.033208370708 360.59903583507 412.85070760296
"169" 33.6 359.379348514747 449.62401286857 333.649995417521 431.077406852878
"170" 33.8 379.159564953537 454.161043358085 339.735087097433 434.041402177828
"171" 34 406.333265325981 462.396976426554 349.980525833116 434.824887282176
"172" 34.2 434.52767527645 469.446494464862 363.307984790826 444.889733840265
"173" 34.4 459.197718631179 475.809885931559 380.369047619048 472.361111111111
"174" 34.6 485.114814814815 479.144444444444 397.915322580645 500.665322580645
"175" 34.8 510.882352941176 475.941176470588 414.178137651822 527.202429149798
"176" 35 536.074626865672 468.138059701493 437.065040650407 550.093495934959
"177" 35.2 559.443661971831 452.281690140845 458.399176954733 573.263374485597
"178" 35.4 579.436363636364 435.774545454545 477.19028340081 580.255060728745
"179" 35.6 598.774193548387 413.702508960573 499.611538461538 593.669230769231
"180" 35.8 618.687285223368 393.422680412371 530.208163265306 600.510204081633
"181" 36 630.216417910448 372.082089552239 563.180327868852 597.426229508197
"182" 36.2 635.567765567766 347.978021978022 596.687242798354 588.22633744856
"183" 36.4 643.396363636364 325.450909090909 627.923076923077 581.890688259109
"184" 36.6 656.749116607774 304.713780918728 656.426829268293 582.845528455285
"185" 36.8 665.058608058608 280.908424908425 682.959016393443 571.823770491803
"186" 37 669.291095890411 279.08904109589 707.507575757576 552.931818181818
"187" 37.2 684.762068965517 275.072413793103 730.445736434109 527.581395348837
"188" 37.4 704.94776119403 265.440298507463 740.535269709544 498.186721991701
"189" 37.6 720.342657342657 248.027972027972 737.454935622318 465.227467811159
"190" 37.8 733.785454545455 226.814545454545 725.359504132231 437.148760330579
"191" 38 736.71897810219 202.905109489051 706.06746031746 413.40873015873
"192" 38.2 740.902985074627 179.011194029851 683.160305343511 393.213740458015
"193" 38.4 731.809885931559 162.463878326996 652.442748091603 385.351145038168
"194" 38.6 715.810035842294 157.881720430108 618.48987854251 387.493927125506
"195" 38.8 698.904929577465 159.285211267606 585.324324324324 386.046332046332
"196" 39 683.7 167.127586206897 548.4609375 387.8046875
"197" 39.2 670.573426573427 183.22027972028 512.045454545455 400.439393939394
"198" 39.4 656.173285198556 202.462093862816 478.63358778626 416.167938931298
"199" 39.6 637.768939393939 224.977272727273 447.919540229885 438.76245210728
"200" 39.8 625.289473684211 245.048872180451 417.590405904059 463.110701107011
"201" 40 610.767605633803 271.010563380282 387.114285714286 485.146428571429
"202" 40.2 601.296153846154 299.1 376.003816793893 499.015267175572
"203" 40.4 595.219123505976 324.569721115538 381.689393939394 502.015151515152
"204" 40.6 591.736263736264 348.912087912088 384.015384615385 506.023076923077
"205" 40.8 590.75 373.467391304348 383.473076923077 509.423076923077
"206" 41 597.480565371025 397.091872791519 388.271698113208 505.230188679245
"207" 41.2 612.968858131488 415.179930795848 396.08203125 507.015625
"208" 41.4 627.094405594406 436.622377622378 404.893772893773 506
"209" 41.6 648.035087719298 450.708771929825 408.127413127413 506.737451737452
"210" 41.8 665.513833992095 448.04743083004 423.460905349794 503.942386831276
"211" 42 678.022988505747 449.532567049808 441.501872659176 503.610486891386
"212" 42.2 695.81881533101 463.686411149826 457.80694980695 508.216216216216
"213" 42.4 708.82962962963 484.303703703704 482.37109375 511.59765625
"214" 42.6 728.792114695341 503.451612903226 504.606425702811 515.461847389558
"215" 42.8 750.685185185185 516.937037037037 528.576335877863 522.793893129771
"216" 43 756.028169014084 527.774647887324 553.578313253012 529.751004016064
"217" 43.2 756.565543071161 542.808988764045 580.276679841897 537.482213438735
"218" 43.4 756.936567164179 562.335820895522 608.393700787402 542.661417322835
"219" 43.6 750.258823529412 570.054901960784 631.202380952381 543.150793650794
"220" 43.8 750.964566929134 567.295275590551 660.983193277311 541.798319327731
"221" 44 753.573705179282 564.776892430292 689.939759036209 542.78313253013
"222" 44.2 758.78966886701 563.664211051235 720.241255752411 543.214009307534
"223" 44.4 761.867291957303 561.24134030967 752.309254975377 535.661491201648
"224" 44.6 762.892988930678 558.32103321105 786.72244897687 526.595918369014
"225" 44.8 763.356588752544 554.879845169155 811.275302504586 509.72064901822
"226" 45 768.737827734591 545.741573014298 810.266129033706 491.25403224989
"227" 45.2 777.381684031029 532.85153057946 814.387244746783 488.476569986584
"228" 45.4 790.881882858055 515.724528842874 813.198297298201 491.325521913994
"229" 45.6 786.16091954023 502.367816091954 833.1796875 475.30859375
"230" 45.8 798.763837638376 476.970479704797 843.101960784314 458.352941176471
"231" 46 813.380073824223 457.586715848025 844.374501992268 449.378486069658
"232" 46.2 819.621266487687 435.203890023089 838.767479318444 440.644825991143
"233" 46.4 809.501858736059 417.401486988848 844.084 437.008
"234" 46.6 799.474820143901 410.809352517998 845.421641791048 426.802238805964
"235" 46.8 788.757785467128 399.868512110727 842.859375 419.27734375
"236" 47 775.538194444444 392.690972222222 835.717842323651 404.800829875519
"237" 47.2 762.031034482759 390.327586206897 826.540856031128 392.054474708171
"238" 47.4 749.387543252595 384.301038062284 816.397590361446 380.493975903614
"239" 47.6 741.316176470588 373.102941176471 804.549815498155 369.383763837638
"240" 47.8 732.743859649123 360.084210526316 790.057251908397 357.167938931298
"241" 48 722.943262411348 348.734042553192 767.924812030075 340.281954887218
"242" 48.2 712.73883161512 338.73883161512 741.559845559846 323.131274131274
"243" 48.4 704.905147296985 326.780645475176 711.920492577121 308.501258162273
"244" 48.6 698.575698990094 323.600328806296 663.799257809369 298.061107093194
"245" 48.8 675.257142932305 295.525000069809 610.751880073796 291.691729276785
"246" 49 637.521897810219 275.164233576642 567.849264705883 301.602941176471
"247" 49.2 607.170068027211 278.489795918367 533.442748091603 324.759541984733
"248" 49.4 579.845070422535 289.517605633803 507.387453874539 358.715867158672
"249" 49.6 565.053571428571 307.385714285714 490.335849056604 396.475471698113
"250" 49.8 554.028776978417 323.812949640288 481.720472440945 434.279527559055
"251" 50 549.94014084507 340.93661971831 485.32196969697 472.996212121212
"252" 50.2 550.404844290657 356.096885813149 499.575757575758 507.128787878788
"253" 50.4 547.716262975779 370.415224913495 519.297959183673 536.90612244898
"254" 50.6 551.03125 383.875 542.256603773585 563.222641509434
"255" 50.8 557.682593856655 393.075085324232 566.509881422925 585.541501976285
"256" 51 562.663120567376 406.04609929078 594.679104477612 605.690298507463
"257" 51.2 565.439862542955 414.302405498282 627.388235294118 613.686274509804
"258" 51.4 565.98905109489 421.069343065693 657.151898734177 613.518987341772
"259" 51.6 563.391941391941 427.230769230769 670.180672268908 617.09243697479
"260" 51.8 559.716981132075 438.249056603774 671.61811023622 610.775590551181
"261" 52 559.78 449.223333333333 682.102362204724 592.066929133858
"262" 52.2 560.227758007117 459.455516014235 693.574803149606 567.334645669291
"263" 52.4 562.478571428571 470.017857142857 706.354838709677 541.491935483871
"264" 52.6 569.249110320285 473.70462633452 713.545833333333 511.041666666667
"265" 52.8 582.47602739726 480.623287671233 714.404347826087 478.639130434783
"266" 53 595.580985915493 489.517605633803 704.906882591093 445.97975708502
"267" 53.2 610.298507462687 493.970149253731 690.627530364372 415.251012145749
"268" 53.4 621.675276752768 493.523985239852 671.767716535433 386.090551181102
"269" 53.6 632.781362007168 496.390681003584 649.233716475096 359.367816091954
"270" 53.8 638.796226415094 500.815094339623 627.487603305785 333.54958677686
"271" 54 635.526690391459 504.11743772242 605.909090909091 304.102272727273
"272" 54.2 628.274809160305 512.36641221374 590.925490196078 279.094117647059
"273" 54.4 621.832061068702 528.309160305344 582.654618473896 252.578313253012
"274" 54.6 611.374517374517 537.633204633205 564.964157706093 229.985663082437
"275" 54.8 601.920454545455 539.632575757576 539.014440433213 212.212996389892
"276" 55 587.12 539.08 512.360594795539 191.022304832714
"277" 55.2 567.429166666667 539.429166666667 479.832727272727 173.930909090909
"278" 55.4 550.045454545455 542.723484848485 443.221818181818 171.658181818182
"279" 55.6 535.598615916955 552.42214532872 428.649446494465 188.922509225092
"280" 55.8 522.262798634812 563.300341296928 429.96062992126 219.216535433071
"281" 56 510.603703703704 576.207407407407 441.825581395349 249.127906976744
"282" 56.2 504.705084745763 578.966101694915 464.83064516129 278.467741935484
"283" 56.4 504.520754716981 573.958490566038 488.808270676692 307.46992481203
"284" 56.6 501.171102661597 562.596958174905 500.472868217054 340.399224806202
"285" 56.8 499.560885608856 545.667896678967 492.162790697674 366.116279069767
"286" 57 491.799283154122 525.508960573477 476.126811594203 372.735507246377
"287" 57.2 481.340501792115 506.465949820789 469.173076923077 368.292307692308
"288" 57.4 465.006802721088 493.374149659864 469.920833333333 378.695833333333
"289" 57.6 446.305755395683 483.18345323741 482.833976833977 401.196911196911
"290" 57.8 426.19696969697 478.791666666667 501.498039215686 433.490196078431
"291" 58 407.521582733813 481.701438848921 513.848 468.164
"292" 58.2 391.184782608696 481.492753623188 514.670634920635 504.924603174603
"293" 58.4 387.050909090909 476.163636363636 501.701492537313 535.35447761194
"294" 58.6 381.39649122807 461.228070175439 475.753676470588 553.628676470588
"295" 58.8 378.358490566038 441.524528301887 442.74693877551 563
"296" 59 376.724137931034 415.781609195402 446.739495798319 566.59243697479
"297" 59.2 372.616541353383 391.218045112782 466.430962343096 565.401673640167
"298" 59.4 368.501886792453 366.267924528302 494.56 571.28
"299" 59.6 360.568421052632 342.789473684211 527.650793650794 586.615079365079
"300" 59.8 359.03663003663 321.553113553114 560.29296875 604.3515625
"301" 60 362.425531914894 298.514184397163 575.103174603175 613.484126984127
"302" 60.2 364.815217391304 274.927536231884 579.589211618257 595.298755186722
"303" 60.4 368.5 255.215328467153 588.825726141079 570.02489626556
"304" 60.6 379.850533807829 244.615658362989 602.115079365079 540.734126984127
"305" 60.8 396.373134328358 231.201492537313 622.869230769231 514.230769230769
"306" 61 413.75 215.782142857143 650.455598455598 488.332046332046
"307" 61.2 429.937728937729 199.326007326007 683.427450980392 466.152941176471
"308" 61.4 443.536082474227 181.281786941581 719.036437246964 449.736842105263
"309" 61.6 453.317857142857 163.860714285714 754.307692307692 428.084615384615
"310" 61.8 462.375862068965 152.989655172414 787.04 409.228
"311" 62 471.585714285714 151.085714285714 808.234567901235 381.522633744856
"312" 62.2 489.850847457627 147.206779661017 823.625 357.5625
"313" 62.4 508.08813559322 144.125423728814 833.130081300813 349.40243902439
"314" 62.6 525.836734693878 136.887755102041 821.604166666667 347.816666666667
"315" 62.8 543.412371134021 131.835051546392 811.90671641791 358.253731343284
"316" 63 561.883561643836 125.520547945205 811.824902723735 372.933852140078
"317" 63.2 579.888513513514 115.489864864865 801.125490196078 400.956862745098
"318" 63.4 596.829787234043 109.531914893617 779.836 427.3
"319" 63.6 615.75 103.989726027397 755.033457249071 444.951672862454
"320" 63.8 626.94014084507 101.87676056338 727.227450980392 460.780392156863
"321" 64 628.912280701754 101.364912280702 696.322097378277 479.76404494382
"322" 64.2 632.837209302326 105.709302325581 665.722007722008 499.467181467181
"323" 64.4 638.076045627376 114.140684410646 633.71484375 516.25
"324" 64.6 650.515254237288 124.579661016949 594.921875 528.8203125
"325" 64.8 667.567567567568 135.737451737452 561.33203125 546.87109375
"326" 65 684.481605351171 145.622073578595 522.465384615385 556.253846153846
"327" 65.2 704.199324324324 152.709459459459 482.388235294118 569.552941176471
"328" 65.4 724.513986013986 156.223776223776 459.134328358209 583.5
"329" 65.6 744.338983050847 156.745762711864 466.882352941176 578.517647058824
"330" 65.8 747.622377622378 158.79020979021 469.653846153846 570.91452991453
"331" 66 749.114695340502 165.186379928315 474.984435797665 558.669260700389
"332" 66.2 759.520446096654 177.728624535316 491.39852398524 543.889298892989
"333" 66.4 775.235099337748 191.135761589404 515.286259541985 526.687022900763
"334" 66.6 789.921146953405 198.301075268817 539.595238095238 505.587301587302
"335" 66.8 791.038869257951 207.455830388693 562.066147859922 482.88326848249
"336" 67 794.385767790262 223.082397003745 588.830115830116 463.837837837838
"337" 67.2 804.364620938628 241.613718411552 620.196721311475 448.446721311475
"338" 67.4 817.838487972509 258.501718213058 646.82995951417 431.712550607287
"339" 67.6 822.257950530035 270.558303886926 651.415254237288 408.444915254237
"340" 67.8 821.724264705882 280.165441176471 639.766283524904 387.731800766284
"341" 68 826.508896797153 301.44128113879 606.099616858237 369.180076628352
"342" 68.2 832.184738955823 320.136546184739 568.718875502008 357.919678714859
"343" 68.4 836.728624535316 340.405204460967 530.94140625 352.29296875
"344" 68.6 843.182142857143 355.642857142857 499.70110701107 357.273062730627
"345" 68.8 854.728937728938 374.776556776557 476.306273062731 383.937269372694
"346" 69 859.508896797153 385.850533807829 470.751020408163 421.465306122449
"347" 69.2 857.307984790875 387.326996197719 480.295275590551 455.496062992126
"348" 69.4 852.806451612903 396.137096774194 485.515748031496 487.748031496063
"349" 69.6 844.880478087649 414.207171314741 488.012 525.264
"350" 69.8 838.669291338583 433.783464566929 498.327731092437 566.235294117647
"351" 70 832.651515151515 459.359848484848 512.567901234568 597.699588477366
"352" 70.2 826.634980988593 478.106463878327 514.587044534413 591.174089068826
"353" 70.4 820.807692307692 501.342307692308 523.342629482072 584.94422310757
"354" 70.6 811.245353159851 520.260223048327 546.59925093633 588.228464419476
"355" 70.8 797.390334572491 537.17843866171 570.866141732283 587.405511811024
"356" 71 777.1640625 551.2734375 598.265384615385 587.957692307692
"357" 71.2 755.032 564.908 631.75 584.380952380952
"358" 71.4 734.447368421053 577.417293233083 661.505836575875 578.054474708171
"359" 71.6 713.746212121212 593.223484848485 692.096525096525 565.563706563707
"360" 71.8 693.090909090909 606.767272727273 719.734693877551 545.65306122449
"361" 72 673.906976744186 613.604651162791 740.054166666667 518.35
"362" 72.2 652.298804780876 611.282868525896 749.615384615385 489.679487179487
"363" 72.4 631.31541218638 609.566308243728 751.052845528455 463.276422764228
"364" 72.6 610.884462151394 611.374501992032 739.055555555556 435.416666666667
"365" 72.8 590.382239382239 615.76833976834 715.490272373541 416.350194552529
"366" 73 571.743083003953 611.604743083004 684.158914728682 405.96511627907
"367" 73.2 549.200743494424 604.338289962825 647.445344129555 406.465587044534
"368" 73.4 522.687258687259 598.934362934363 611.12030075188 411.372180451128
"369" 73.6 498.580152671756 592.904580152672 574.4375 422.0546875
"370" 73.8 478.458181818182 586.203636363636 540.038167938931 423.431297709924
"371" 74 464.364285714286 584.621428571429 499.393700787402 421.929133858268
"372" 74.2 466.408088235294 575.841911764706 460.855513307985 434.760456273764
"373" 74.4 457.477611940299 559.208955223881 426.676470588235 454.808823529412
"374" 74.6 448.518382352941 541.665441176471 388.833935018051 471.490974729242
"375" 74.8 435.031468531467 525.520979020978 367.249056603773 488.301886792453
"376" 75 418.508369973094 512.945720279145 375.452816347447 490.003751398839
"377" 75.2 403.524635368056 497.610530390925 374.642061640754 494.60716691575
"378" 75.4 381.431946173213 491.270616824094 373.450700242698 509.722498007516
"379" 75.6 369.72962962963 482.148148148148 391.084558823529 534.044117647059
"380" 75.8 362.996254681648 480.423220973783 417.48717948718 538.956043956044
"381" 76 361.162361623616 477.055350553506 442.218518518519 545.42962962963
"382" 76.2 359.260073260073 471.879120879121 463.7 556.014814814815
"383" 76.4 354.149019607843 460.094117647059 480.5078125 578.12890625
"384" 76.6 347.029739776952 441.82156133829 495.527881040892 594.687732342007
"385" 76.8 342.435087719298 425.915789473684 509.030769230769 595.611538461539
"386" 77 344.257462686567 406.115671641791 521.446494464945 600.011070110701
"387" 77.2 344.082706766917 384.116541353383 533.479400749064 603.550561797753
"388" 77.4 350.007352941176 362.852941176471 542.925925925926 604.781481481481
"389" 77.6 359.996323529412 337.176470588235 548.763636363636 609.832727272727
"390" 77.8 366.317689530686 309.862815884477 553.03663003663 610.300366300366
"391" 78 361.349315068493 283.061643835616 564.367647058824 610.463235294118
"392" 78.2 357.354385964912 271.014035087719 576.556776556777 611.432234432234
"393" 78.4 362.619565217391 266.307971014493 590.312030075188 611.87969924812
"394" 78.6 372.656826568266 246.822878228782 608.354085603113 614.365758754864
"395" 78.8 385.758122743682 225.025270758123 622.261363636364 616.094696969697
"396" 79 403.234042553192 211.329787234043 635.267924528302 613.181132075472
"397" 79.2 423.29963898917 196.505415162455 650.980916030534 610.748091603053
"398" 79.4 443.453571428571 181.271428571429 672.99209486166 610.118577075099
"399" 79.6 465.289562289562 165.292929292929 694.260223048327 610.007434944238
"400" 79.8 483.662962962963 147.111111111111 697.326164874552 605.745519713262
"401" 80 504.117021276596 128.851063829787 699.577358490566 599.539622641509
"402" 80.2 520.95593220339 112.186440677966 708.918604651163 585.131782945736
"403" 80.4 538.210884353741 113.214285714286 711.612781954887 575.552631578947
"404" 80.6 561.231578947368 116.270175438596 718.026923076923 561.384615384615
"405" 80.8 586.283687943262 120.152482269504 721.564885496183 546.553435114504
"406" 81 612.661921708185 117.338078291815 722.460377358491 536.82641509434
"407" 81.2 633.33904109589 107.037671232877 729.266094420601 519.034334763949
"408" 81.4 645.909747292419 99.6750902527076 733.2109375 493.9921875
"409" 81.6 643.583333333333 105.361111111111 735.945147679325 465.877637130802
"410" 81.8 651.627737226277 115.92700729927 734.651639344262 430.922131147541
"411" 82 665.981884057971 128.858695652174 727.276 397.184
"412" 82.2 683.788732394366 141.197183098592 715.456896551724 363.844827586207
"413" 82.4 706.077702702703 145.442567567568 698.924050632911 329.611814345992
"414" 82.6 730.073089700997 144.392026578073 671.109375 297.33984375
"415" 82.8 738.061433447099 148.412969283276 638.044280442804 274.752767527675
"416" 83 747.964285714286 161.160714285714 598.532319391635 262.486692015209
"417" 83.2 765.390572390572 179.700336700337 559.632958801498 262.940074906367
"418" 83.4 784.662116040956 193.225255972696 526.139622641509 277.188679245283
"419" 83.6 800.309278350515 203.60824742268 511.819230769231 301.569230769231
"420" 83.8 808.86524822695 213.074468085106 496.28125 340.8125
"421" 84 812.097902097902 229.038461538462 490.903474903475 383.289575289575
"422" 84.2 820.166666666667 249.572916666667 498.73828125 425.1328125
"423" 84.4 833.369127516778 268.187919463087 518.904942965779 459.338403041825
"424" 84.6 836.841155234657 274.148014440433 543.68093385214 487.599221789883
"425" 84.8 841.906810035842 282.31541218638 571.8984375 510.63671875
"426" 85 843.769230769231 289.510489510489 597.007662835249 533.72030651341
"427" 85.2 854.22602739726 296.969178082192 613.930041152263 561.390946502058
"428" 85.4 854.60516605166 296.284132841328 628.16091954023 595.846743295019
"429" 85.6 855.797153024911 296.298932384342 633.761506276151 616.510460251046
"430" 85.8 856.95652173913 292.898550724638 636.349593495935 607.788617886179
"431" 86 857.185964912281 291.221052631579 638.070895522388 595.44776119403
"432" 86.2 855.5871886121 290.451957295374 640.08764940239 577.605577689243
"433" 86.4 854.632142857143 289.817857142857 640.068273092369 555.345381526104
"434" 86.6 853.014652014652 290.161172161172 644.368421052632 527.959514170041
"435" 86.8 850.399253731343 293.160447761194 647.782258064516 500.060483870968
"436" 87 846.629343629344 304.571428571429 649.461883408072 466.520179372197
"437" 87.2 846.389961389961 321.637065637066 644.194690265487 429.685840707965
"438" 87.4 846.422924901186 340.063241106719 636.622950819672 391.200819672131
"439" 87.6 851.119718309859 360.422535211268 619.6953125 354.76171875
"440" 87.8 861.386029411765 378.455882352941 593.172932330827 325.274436090226
"441" 88 860.111524163569 386.193308550186 561.477941176471 298.294117647059
"442" 88.2 856.128514056225 398.10843373494 526.690036900369 280.265682656827
"443" 88.4 848.580769230769 417.138461538462 490.567765567766 288.194139194139
"444" 88.6 841.738970588235 438.003676470588 465.199275362319 316.184782608696
"445" 88.8 841.639846743295 456.417624521073 453.049808429119 351.965517241379
"446" 89 835.501858736059 463.434944237918 456.408906882591 390.461538461538
"447" 89.2 828.147859922179 473.665369649805 479.93984962406 418.812030075188
"448" 89.4 818.728937728938 492.967032967033 511.759541984733 437.854961832061
"449" 89.6 810.581395348837 514.988372093023 548.521235521236 451.281853281853
"450" 89.8 803.082677165354 533.314960629921 589.334677419355 465.540322580645
"451" 90 787.07392996109 543.72373540856 612.038626609442 494.454935622318
"452" 90.2 766.060836501901 555.863117870722 630.204918032787 525.135245901639
"453" 90.4 747.865942028986 570.134057971014 637.308300395257 558.051383399209
"454" 90.6 732.654411764706 587.283088235294 630.988326848249 576.443579766537
"455" 90.8 716.062271062271 597.227106227106 635.910204081633 578.971428571429
"456" 91 692.692913385827 604.047244094488 649.935064935065 575.848484848485
"457" 91.2 669.439834024896 613.195020746888 653.175097276265 559.066147859922
"458" 91.4 646.867158671587 620.918819188192 652.270916334661 533.792828685259
"459" 91.6 632.24513618677 617.182879377432 653.008196721311 501.905737704918
"460" 91.8 607.520161290323 613.629032258065 640.650793650794 470.31746031746
"461" 92 586.692307692308 611.365384615385 619.471042471042 447.19305019305
"462" 92.2 562.723577235772 613.056910569106 589.587360594796 426.907063197026
"463" 92.4 546.112403100775 607.372093023256 557.915662650602 406.072289156626
"464" 92.6 526.533088235294 601.102941176471 529.985130111524 382.799256505576
"465" 92.8 505.138181818182 589.294545454545 500.751937984496 353.445736434109
"466" 93 485.926315789474 578.743859649123 467.457831325301 337.248995983936
"467" 93.2 465.064056939502 566.850533807829 432.784090909091 339.768939393939
"468" 93.4 444.183908045977 554.252873563218 414.463035019455 361.700389105058
"469" 93.6 424.796296296296 539.611111111111 411.313559322034 394.279661016949
"470" 93.8 407.106382978723 525.63475177305 415.769874476987 427.154811715481
"471" 94 386.069852941176 516.386029411765 419.536480686695 464.849785407725
"472" 94.2 386.308823691475 509.444852998398 421.169421493845 504.793388340299
"473" 94.4 380.811596584829 494.735510508021 413.192307922425 537.8230771315
"474" 94.6 373.349090909091 473.898181818182 417.825203252033 546.483739837398
"475" 94.8 363.697916666667 450.086805555556 434.140625 545.93359375
"476" 95 354.068965517241 427.186206896552 464.944881889764 560.976377952756
"477" 95.2 342.609589041096 405.883561643836 497.712062256809 578.727626459144
"478" 95.4 340.803921568627 387.913725490196 531.688715953307 591.420233463035
"479" 95.6 348.093862815885 371.465703971119 567.648648648649 598.718146718147
"480" 95.8 354.908396946565 348.648854961832 603.713147410359 608.94422310757
"481" 96 356.63601532567 323.39846743295 637.927203065134 620.800766283525
"482" 96.2 350.816901408451 296.521126760563 654.53515625 610.61328125
"483" 96.4 351.140740740741 278.474074074074 679.092741935484 589.237903225806
"484" 96.6 361.700374531835 262.048689138577 701.747081712062 563.778210116732
"485" 96.8 373.176258992806 241.39928057554 720.12 533.108
"486" 97 384.586572438163 221.537102473498 725.824267782427 501.092050209205
"487" 97.2 400.530201342282 213.006711409396 718.132478632479 469.880341880342
"488" 97.4 421.405693950178 200.889679715302 699.248062015504 439.43023255814
"489" 97.6 440.252595155709 186.266435986159 669.709302325581 423.744186046512
"490" 97.8 451.776556776557 167.78021978022 636.733333333333 427.383333333333
"491" 98 460.055970149254 149.649253731343 599.610441767068 437.755020080321
"492" 98.2 464.755395683453 140.341726618705 562.87109375 449.703125
"493" 98.4 478.431654676259 139.697841726619 532.687969924812 473.563909774436
"494" 98.6 499.5 138.448979591837 514.474509803922 507.470588235294
"495" 98.8 523.4 133.64406779661 509.154761904762 547.519841269841
"496" 99 543.848484848485 122.508417508418 504.59670781893 589.275720164609
"497" 99.2 563.748275862069 109.593103448276 515.43359375 599.578125
"498" 99.4 578.184027777778 94.75 516.604651162791 596.031007751938
"499" 99.6 592.899665551839 93.9698996655518 515.314393939394 598.469696969697
"500" 99.8 614.944444444444 98.4305555555556 507.326848249027 600.731517509728
"501" 100 638.977695167286 99.6951672862454 499.24427480916 597.996183206107
"502" 100.2 657.840579710145 103.952898550725 490.875 594.62109375
"503" 100.4 677.635087719298 110.989473684211 486.232824427481 592.778625954198
"504" 100.6 699.252559726962 118.587030716724 479.709433962264 586.415094339623
"505" 100.8 721.347079037801 121.003436426117 472.3663003663 576.47619047619
"506" 101 723.539518900344 124.914089347079 464.780575539568 568.553956834532
"507" 101.2 722.959558823529 128.981617647059 452.545098039216 560.133333333333
"508" 101.4 726.63436123348 141.929515418502 438.842741935484 554.979838709677
"509" 101.6 736.173010380623 156.955017301038 419.459259259259 548.733333333333
"510" 101.8 750.11231884058 172.554347826087 413.378151260504 550.46218487395
"511" 102 756.234375 185.76171875 411.451361867704 530.412451361868
"512" 102.2 762.735632183908 201.67816091954 397.803703703704 501.040740740741
"513" 102.4 771.460481099656 218.116838487973 377.458015267176 476.904580152672
"514" 102.6 784.855218855219 225.676767676768 346.496183206107 459.69465648855
"515" 102.8 793.826714801444 224.664259927798 349.054901960784 460.713725490196
"516" 103 805.965156794425 225.665505226481 346.209677419355 451.475806451613
"517" 103.2 809.287234042553 234.900709219858 332.506329113924 441.907172995781
"518" 103.4 809.80350877193 248.764912280702 341.829787234043 445.927659574468
"519" 103.6 811.520912547528 267.026615969582 347.657142857143 436.94693877551
"520" 103.8 816.332116788321 287.259124087591 347.885714285714 418.065306122449
"521" 104 825.55035971223 307.640287769784 340.105454545455 393.665454545455
"522" 104.2 830.246212121212 331.545454545455 333.591760299625 386.026217228464
"523" 104.4 834.278195488722 355.53007518797 340.485829959514 384.647773279352
"524" 104.6 842.760273972603 377.482876712329 350.88 373.88
"525" 104.8 850.040441176471 398.375 352.954732510288 344.008230452675
"526" 105 843.979674796748 414.593495934959 348.707224334601 314.273764258555
"527" 105.2 831.836 432.368 339.339416058394 294.047445255474
"528" 105.4 822.231707317073 455.906504065041 345.860655737705 281.80737704918
"529" 105.6 814.679536679537 480.455598455598 350.920833333333 260.625
"530" 105.8 800.625925925926 502.518518518519 353.486274509804 243.286274509804
"531" 106 787.056390977444 525.496240601504 362.462745098039 232.235294117647
"532" 106.2 782.329365079365 549.746031746032 369.653225806452 220.153225806452
"533" 106.4 775.557195571956 555.490774907749 376.938461538462 212.176923076923
"534" 106.6 754.412213740458 565.026717557252 384.11877394636 195.103448275862
"535" 106.8 733.293893129771 581.267175572519 388.616858237548 186.544061302682
"536" 107 712.604743083004 588.604743083004 403.210332103321 174.051660516605
"537" 107.2 693.407692307692 590.253846153846 413.871595330739 156.653696498054
"538" 107.4 682.330882352941 583.503676470588 423.760299625468 140.880149812734
"539" 107.6 672.589743589744 576.860805860806 421.434615384615 149.488461538462
"540" 107.8 671.025270758123 573.119133574007 429.175373134328 150.570895522388
"541" 108 662.351449275362 567.717391304348 444.914179104478 142.555970149254
"542" 108.2 649.873134328358 564.925373134328 458.529880478088 123.446215139442
"543" 108.4 633.95406360424 561.579505300353 456.816 125.956
"544" 108.6 617.642857142857 564.578947368421 460.835766423358 127.054744525547
"545" 108.8 601.071428571429 576.587301587302 470.683018867925 131.015094339623
"546" 109 589.018518518519 589.833333333333 490.570909090909 129.392727272727
"547" 109.2 572.18320610687 594.034351145038 508.925266903915 126.825622775801
"548" 109.4 558.949612403101 590.558139534884 521.78445229682 128.339222614841
"549" 109.6 550.839416058394 583.058394160584 524.866171003717 131.055762081784
"550" 109.8 529.106227106227 576.663003663004 534.874538745387 132.826568265683
"551" 110 505.078571428571 568.189285714286 551.678832116788 140.255474452555
"552" 110.2 479.835820895522 565.735074626866 570.934065934066 153.351648351648
"553" 110.4 459.819277108434 563.345381526104 588.752851711027 168.045627376426
"554" 110.6 449.940711462451 570.01185770751 610.576470588235 183.411764705882
"555" 110.8 456.57528957529 568.814671814672 630.930656934307 200.605839416058
"556" 111 463.087786259542 574.503816793893 653.622641509434 215.815094339623
"557" 111.2 473.980769230769 579.961538461538 672.876923076923 234.107692307692
"558" 111.4 487.125461254613 591.018450184502 696.9375 251.1484375
"559" 111.6 495.824817518248 596.697080291971 721.021582733813 271.334532374101
"560" 111.8 504.515037593985 596.548872180451 739.472324723247 297.870848708487
"561" 112 525.346774193548 600.576612903226 750.116981132075 322.109433962264
"562" 112.2 545.420168067227 602.36974789916 762.4765625 347.83203125
"563" 112.4 565.289156626506 600.755020080321 774.36862745098 377.627450980392
"564" 112.6 587.457831325301 598.024096385542 785.617886178862 402.532520325203
"565" 112.8 609.796153846154 592.076923076923 793.956 426.94
"566" 113 630.865671641791 583.324626865672 794.007751937984 449.341085271318
"567" 113.2 652.275092936803 577.334572490706 788.979919678715 462.542168674699
"568" 113.4 668.327338129496 560.946043165468 783.251968503937 485.976377952756
"569" 113.6 683.877697841727 543.420863309353 772.94696969697 508.507575757576
"570" 113.8 697.192452830189 521.849056603774 771.833333333333 534.0125
"571" 114 708.974264705882 500.025735294118 781.5859375 558.87890625
"572" 114.2 714.580882352941 473.915441176471 782.387096774194 549.770161290323
"573" 114.4 721.3536121673 447.152091254753 783.181818181818 541.537190082645
"574" 114.6 726.027450980392 422.949019607843 787.930501930502 533.513513513514
"575" 114.8 731.369402985075 395.89552238806 798.492307692308 522.634615384615
"576" 115 738.511278195489 369.947368421053 808.461538461538 504.769230769231
"577" 115.2 742.073076923077 344.192307692308 821.652 478.18
"578" 115.4 746.553435114504 319.549618320611 826.957983193277 450.252100840336
"579" 115.6 753.137546468401 295.126394052045 830.573839662447 420.886075949367
"580" 115.8 750.786764705882 269.378676470588 836.648068669528 386.669527896996
"581" 116 741.565693430657 245.908759124088 837.496 355.744
"582" 116.2 729.845070422535 225.169014084507 820.633466135458 333.075697211155
"583" 116.4 709.371134020619 212.567010309278 795.285714285714 311.871794871795
"584" 116.6 688.926573426573 202.027972027972 761.112840466926 303.260700389105
"585" 116.8 664.989655172414 192.348275862069 725.19696969697 303.306818181818
"586" 117 639.036363636364 186.989090909091 690.8515625 315.78515625
"587" 117.2 616.482638888889 181.413194444444 659.88 333.810909090909
"588" 117.4 590.717770034843 182.759581881533 642.413127413127 362.301158301158
"589" 117.6 565.853146853147 186.881118881119 633.848360655738 396.422131147541
"590" 117.8 541.146341463415 196.184668989547 633.355371900826 434.293388429752
"591" 118 518.719424460432 209.237410071942 638.133079847909 467.878326996198
"592" 118.2 498.098305084746 221.68813559322 648.401515151515 498.931818181818
"593" 118.4 479.066433566434 237.346153846154 648.52380952381 530.912698412698
"594" 118.6 459.527972027972 247.951048951049 638.399224806202 552.77519379845
"595" 118.8 443.490974729242 266.826714801444 629.583657587549 582.747081712062
"596" 119 427.981751824817 284.901459854015 629.355731225296 611.715415019763
"597" 119.2 418.059233449477 306.264808362369 643 613.316872427984
"598" 119.4 415.220588235294 329.922794117647 651.682352941176 606.372549019608
"599" 119.6 419.836177474403 352.832764505119 657.142292490119 601.691699604743
"600" 119.8 429.961240310078 377.662790697674 656.338709677419 608.572580645161
"601" 120 444.948148148148 397.807407407407 658.16796875 615.38671875
"602" 120.2 465.360294117647 411.930147058824 658.10447761194 614.738805970149
"603" 120.4 487.961538461539 427.134615384615 662.364 613.604
"604" 120.6 510.644444444444 439.181481481482 667.609243697479 601.831932773109
"605" 120.8 535.88 443.84 671.33064516129 587.850806451613
"606" 121 564.37109375 448.76171875 680.733606557377 567.168032786885
"607" 121.2 594.769811320755 450.958490566038 691.114754098361 542.081967213115
"608" 121.4 623.263565891473 449.201550387597 696.813278008299 509.883817427386
"609" 121.6 649.118116104047 450.614175011957 690.123968021869 476.842977964568
"610" 121.8 657.996171373062 434.3600795372 684.987258730902 457.940972710837
"611" 122 692.084986470615 422.037531529296 687.315047583929 449.696243023547
"612" 122.2 723.28335426425 424.288645546007 702.932358025323 432.974387044725
"613" 122.4 742.50587300575 440.985401087462 720.921571661685 434.542264636556
"614" 122.6 745.779365006668 449.189241814661 726.762207330313 434.395104994114
"615" 122.8 744.584268087772 455.334770818384 749.930208087031 432.225410671739
"616" 123 748.859841902846 474.320886169825 757.65264026309 456.975083820379
"617" 123.2 760.585821055369 504.965776003348 763.598933614906 487.894472537809
"618" 123.4 769.415939879049 512.883691679025 770.104133198805 493.625125408695
"619" 123.6 782.458675072087 518.051997603528 771.11088074381 499.504136766921
"620" 123.8 787.532805477515 513.805131860502 768.696021121281 499.893566904443
"621" 124 782.542057220553 495.802628588671 766.661650364875 498.318005483393
"622" 124.2 779.050479025993 490.77548851954 763.161161960745 498.912897624569
"623" 124.4 796.119713681198 491.335036359575 767.581254180312 501.069232358505
"624" 124.6 797.983780052123 485.045421957973 774.57319561893 499.834137441
"625" 124.8 802.720140608011 484.718771129133 777.562216376819 496.325734234362
"626" 125 809.029897606123 484.079588190818 779.277704535959 493.813761216469
"627" 125.2 811.449304247686 484.266602654302 779.89629004 493.786189474611
"628" 125.4 808.247799885902 481.530170287218 779.339998639688 491.557072445009
"629" 125.6 806.667846614454 478.73908780742 779.566769680261 489.544630894537
"630" 125.8 809.862086754191 476.620790244886 779.944204012636 479.148165647001
"631" 126 809.013928379185 473.018156139133 790.527551672931 470.333315659621
"632" 126.2 811.882334154845 468.539079030551 797.670756290499 461.816140917321
"633" 126.4 814.458875499057 466.703394846553 795.14283911638 463.357510664506
"634" 126.6 818.293610682545 461.42454755427 797.849670237722 474.835474647312
"635" 126.8 822.662255516643 452.974209454904 796.687547352577 477.970420123746
"636" 127 823.381614390678 447.126168476192 802.042425629607 488.065633576004
"637" 127.2 824.293680297385 442.438661710066 799.343999999997 496.036000000003
"638" 127.4 823.074626865672 440.34328358209 791 504.865900383142
"639" 127.6 820.177777777778 436.881481481482 783.793650793651 493.742063492063
"640" 127.8 818.970588235294 433.639705882353 785.368 484.692
"641" 128 818.202247190992 428.992509363242 795.582706767015 481.259398496114
"642" 128.2 817.518383017521 427.790443952881 812.731799770116 479.559387363088
"643" 128.4 814.80708170095 426.985606942722 825.280253969802 470.672324640984
"644" 128.6 811.518362668606 423.932813824442 827.020249881058 460.671187669092
"645" 128.8 807.157713953634 421.181603311121 824.217528649147 456.367778070322
"646" 129 801.562716743537 417.25756046573 819.953713466398 448.424270849552
"647" 129.2 796.344696660182 415.096271901316 817.877291479835 441.002668476883
"648" 129.4 789.249561199117 412.132870965546 814.057888374495 434.731103877629
"649" 129.6 778.336420967565 409.879229069507 806.288958597131 428.007951561734
"650" 129.8 767.424448325884 408.963170775831 797.87751842256 420.74787925448
"651" 130 754.112631754234 406.896487254818 786.067895963665 414.966421684345
"652" 130.2 738.962539681423 404.080744375341 771.765839266349 411.449524092416
"653" 130.4 723.59406031983 400.884019290838 755.134921700851 408.428732825137
"654" 130.6 707.030018114451 399.551155737631 738.315094692916 406.12098040814
"655" 130.8 689.213634971139 398.908785933927 720.06455628136 402.847445894171
"656" 131 672.263147117358 397.222120074977 704.412996884949 401.575617574892
"657" 131.2 657.025291243223 392.911616550015 687.918737355423 400.076564929846
"658" 131.4 640.572788621907 387.883907364273 670.459726739512 398.459168412502
"659" 131.6 622.527370437366 386.588836219733 654.024732435561 394.02216693358
"660" 131.8 603.201056719501 390.139746616936 635.19716045675 390.246635034139
"661" 132 584.607819946732 395.36527911971 616.396503837867 390.215741360054
"662" 132.2 569.54983556181 402.791244536052 599.391288369912 391.735012130309
"663" 132.4 555.65677353799 409.922208834492 585.332998275122 397.457789249271
"664" 132.6 541.318557098692 419.029583689187 570.080931369652 407.150825196381
"665" 132.8 527.618764310359 433.131163304961 553.902118227546 416.462259936145
"666" 133 519.583097001475 449.069333304894 541.52384725433 426.632039079708
"667" 133.2 513.899582165116 464.449358938079 531.591632860458 436.977046910087
"668" 133.4 511.282009965457 480.567675391118 519.575728536316 448.176447580063
"669" 133.6 511.258424015514 495.979487438202 512.556648853268 463.932965208168
"670" 133.8 510.278316867979 510.09086598281 511.338053158904 477.412452178654
"671" 134 505.006634957016 523.594022831085 510.129401789254 490.796276086984
"672" 134.2 501.601932943781 538.171002487133 507.462046088568 505.706030307443
"673" 134.4 507.877552554739 549.144259580985 505.709219472319 517.7999119454
"674" 134.6 516.689307262273 553.570338910235 506.021003004799 524.214261745627
"675" 134.8 527.667469857021 562.520803054376 508.792923198331 534.793345708495
"676" 135 535.049535657859 576.959477403147 518.081875239982 548.430008446087
"677" 135.2 536.835714802009 590.507551913974 525.801390278308 560.168983405502
"678" 135.4 536.094374860824 588.862450088473 527.179472857535 561.365466536543
"679" 135.6 536.37251512891 586.105852469887 526.839817893257 560.40076524484
"680" 135.8 541.500493846517 585.247850391613 529.27239665869 561.380378269805
"681" 136 550.271190570345 581.590275395585 532.857003417077 561.961027313806
"682" 136.2 559.69482365023 576.552497705555 534.326936074176 562.317055751058
"683" 136.4 569.759188979607 570.918428852721 537.961345295543 566.548213925267
"684" 136.6 580.693017821091 565.295189851734 547.624660241221 568.917248318483
"685" 136.8 597.192268369034 558.500678010317 563.872054362763 566.765069124004
"686" 137 612.681184437755 554.178604951612 579.757120881594 564.042422601638
"687" 137.2 629.306917370525 547.803183482901 596.566664006328 558.816639651187
"688" 137.4 646.111873638052 539.53968767914 614.165943005867 552.162271790771
"689" 137.6 664.435692655174 530.618101272288 632.416345788259 545.181517657032
"690" 137.8 679.304412752741 522.190580302316 649.03321589782 535.639588184864
"691" 138 695.100807774839 511.167884237178 665.777452882323 527.399361190337
"692" 138.2 711.221753663564 497.963611450436 683.58155472766 516.603037576567
"693" 138.4 726.063708266803 481.621037792871 700.317149366027 504.563617959907
"694" 138.6 742.4024473613 467.23007631552 717.911597520399 490.438273781335
"695" 138.8 755.243615853021 450.136285528986 733.03783969919 473.60764715654
"696" 139 758.072630697862 435.324157208557 742.428320682883 462.561878761919
"697" 139.2 755.213484152373 420.358272079933 748.431246911009 455.020677598083
"698" 139.4 754.070140142689 405.136964993526 750.909971233359 438.964939604578
"699" 139.6 752.171761432411 386.943099158544 753.701043383883 421.39983649756
"700" 139.8 750.938601922492 364.200671365918 751.52077437037 398.731030431949
"701" 140 751.063534986735 342.487225093567 752.25978182521 377.080866216882
"702" 140.2 743.414515285044 323.072343656658 751.506535009839 354.243042793603
"703" 140.4 731.437138668745 306.874580587723 747.576731343362 336.562314582176
"704" 140.6 718.428914601582 295.724156535834 739.946420950521 319.509437208801
"705" 140.8 703.26286345655 287.056579398805 728.775775416513 307.622270300835
"706" 141 685.238464443457 285.101367432056 714.806264640934 296.62168634926
"707" 141.2 668.066357639378 285.697114077566 701.530764760346 290.191978322396
"708" 141.4 648.816395493915 285.917508037591 681.903101512043 288.612548077526
"709" 141.6 628.301517994273 291.141106977225 659.628104701696 287.730786481154
"710" 141.8 611.955339853247 303.116842578552 641.362614662047 289.612671450722
"711" 142 596.467167025745 319.505171389531 622.045588447872 297.258916758551
"712" 142.2 584.022284361618 337.540197989076 605.218381634276 311.444597753668
"713" 142.4 574.557724566529 354.578243536058 594.222699985733 326.434226668313
"714" 142.6 566.568960554143 373.802929834404 583.029401935769 343.19624754654
"715" 142.8 560.35490042339 392.407330194247 574.265921495001 361.694218583555
"716" 143 560.993164542746 410.833960219227 569.825393717278 377.510314993315
"717" 143.2 562.380911489014 426.066318253908 564.788621214195 392.972710667425
"718" 143.4 570.213504080117 439.302290468242 562.893658776512 407.832026246323
"719" 143.6 578.091801282377 450.326078608216 563.863841557608 420.703117180293
"720" 143.8 586.708995444509 454.666136948857 566.206817762696 427.960748274408
"721" 144 598.599360053931 461.764315349552 572.900748865253 439.933804200741
"722" 144.2 613.222414905412 468.460164653817 584.893728150462 449.119830713905
"723" 144.4 630.000409588832 468.606289096783 597.981678107345 458.648051618329
"724" 144.6 647.066386633857 468.776992242634 610.987195730084 464.340169233082
"725" 144.8 657.434685445932 477.333491990636 627.039927554967 464.30859829904
"726" 145 669.990114575337 489.317883613157 642.977148950069 471.774010214132
"727" 145.2 676.119631329671 504.819019508863 654.875882976139 479.756613942538
"728" 145.4 686.847537653149 524.380554347499 669.048568688217 495.447885077998
"729" 145.6 701.75481552926 542.090978083232 681.86282231772 515.969301392314
"730" 145.8 709.924634851786 552.421079404689 689.652827962467 528.936732887159
"731" 146 708.298857426103 551.753092091617 688.913808331477 531.494389666196
"732" 146.2 717.269980875006 549.252172072271 690.121656994133 531.156907828671
"733" 146.4 731.06074600939 545.547037354219 692.633353562294 534.222182491176
"734" 146.6 737.248464272684 539.463266959754 705.373849939324 540.411485905876
"735" 146.8 737.560958529859 533.916647064629 711.422176505369 542.252499120625
"736" 147 737.509987289499 522.412306424839 716.455678681161 544.024660715625
"737" 147.2 742.635828718182 505.753228409481 719.748323471532 539.596240233735
"738" 147.4 746.883976855576 500.861422173023 730.499252964466 529.513743572864
"739" 147.6 753.463626562673 491.516732469493 735.312530465084 519.925583717872
"740" 147.8 759.369875482803 473.043373753248 745.202487508449 504.014274450877
"741" 148 762.246439022209 454.415095502846 753.034821843248 487.356255815329
"742" 148.2 762.774439882034 435.382539221561 759.736893729208 469.74463651042
"743" 148.4 758.53486178777 414.221699934695 762.954425608723 449.194687024305
"744" 148.6 755.167532350955 393.311320400159 761.034855729118 426.791144119594
"745" 148.8 751.194968740384 371.343028316361 756.339515676217 405.244447054601
"746" 149 749.016002470547 348.770874195971 751.233407555749 382.41258504859
"747" 149.2 745.468630670886 324.049877918022 748.944421784612 358.643527023394
"748" 149.4 743.37111623116 302.644251657783 746.71116078502 336.65099076083
"749" 149.6 741.777280000217 278.986612535511 743.253534691941 313.321639176669
"750" 149.8 740.958500649827 254.885723078272 739.577628576797 288.943727431751
"751" 150 737.268825829187 229.870943951067 739.085781062343 263.807848868081
"752" 150.2 729.499280600394 208.367179307429 738.704607594432 240.860017928847
"753" 150.4 718.092797296104 193.731172824784 735.738167387414 221.65598314
"754" 150.6 709.578705222076 173.048729773625 724.484928838346 203.193178908059
"755" 150.8 705.168753567447 153.323774052876 714.35851843031 184.647349477519
"756" 151 706.898486548642 137.036641141019 709.649697034814 169.89932045618
"757" 151.2 709.790866157974 119.864259516175 709.710438914129 153.712972874828
"758" 151.4 704.622253087061 114.610067336776 707.67371318642 144.693283060863
"759" 151.6 695.400781788119 115.16265924621 708.582632496237 141.690366211088
"760" 151.8 688.454700890906 119.891701910274 708.965794008441 140.032721634724
"761" 152 679.498561971263 124.991775183392 707.038993397102 135.945458979241
"762" 152.2 669.553546167115 126.956722434653 702.015382796652 131.211281143889
"763" 152.4 654.228979652563 129.475278506812 686.443665577438 127.193143202011
"764" 152.6 636.212888340747 134.42090642161 669.980086875113 128.177634719827
"765" 152.8 621.641593548361 139.241040361395 653.853762789452 129.510409436703
"766" 153 601.765316270979 144.809860529087 634.779083653055 135.673015581623
"767" 153.2 582.799657337185 146.524645484401 615.113829005243 143.042327028935
"768" 153.4 561.690071028369 146.176337301702 595.90419790595 145.825532880691
"769" 153.6 540.195244451484 144.151227246631 573.781963148056 147.576493285596
"770" 153.8 519.719178561182 139.090382626138 552.87126714473 146.066091197093
"771" 154 499.26073819793 135.953699358673 532.335319933014 142.942240172707
"772" 154.2 491.802406001958 146.492222172214 522.884808372256 139.92757513018
"773" 154.4 483.704727762524 160.979297453187 512.499755732198 140.381433078072
"774" 154.6 478.220678613724 176.689032845515 497.719385355047 149.445488535145
"775" 154.8 473.089483101904 195.746633448249 486.510072280877 164.743416801881
"776" 155 467.922642935858 217.184300620778 478.495051819008 185.459630374216
"777" 155.2 466.271635032796 239.148991520986 472.899394438636 205.50153799455
"778" 155.4 465.652118546109 261.635410530048 469.815229911729 227.180702018824
"779" 155.6 465.230902531511 284.967609501124 469.955575461789 251.026635702304
"780" 155.8 468.638930161368 306.641364672376 468.208398757313 271.226979638179
"781" 156 470.013546487476 331.666249303996 469.431262731784 296.075657797436
"782" 156.2 476.09817631116 356.534808977157 472.003209480178 323.142793286369
"783" 156.4 488.248243234717 376.871572470743 473.898583970123 345.804824052004
"784" 156.6 502.230879248983 394.847182899378 484.297457630371 363.266717363576
"785" 156.8 520.461181470254 408.91985943356 494.758834051798 385.425199462154
"786" 157 540.785153629524 416.280830905108 509.68333921934 399.659013423207
"787" 157.2 559.183514944101 425.274416749509 528.301596490094 409.820022581857
"788" 157.4 577.895524983602 429.34241707334 544.932873658151 418.391594020264
"789" 157.6 597.713353899621 433.039932023043 563.801124936004 425.077728600585
"790" 157.8 616.351234912735 438.038135197799 582.654615791957 428.452713311344
"791" 158 635.540453638149 440.891712980465 601.954830461963 433.373829766896
"792" 158.2 655.25505957932 443.537555601685 621.942252233001 438.445650074925
"793" 158.4 669.769296094452 454.399787790607 638.592260672807 439.350165913995
"794" 158.6 685.23626026723 466.574023369688 661.410719646207 444.960361162524
"795" 158.8 697.775070035918 480.352122775121 674.68755555383 455.743579932714
"796" 159 715.459298296329 494.283398381662 688.991712864623 473.39933521969
"797" 159.2 738.484517294568 500.336052030788 708.987210822615 485.899269522419
"798" 159.4 750.684654341387 493.460782569663 719.831483413471 494.607537997951
"799" 159.6 749.995648472017 482.990470977401 724.630653554233 496.796694444085
"800" 159.8 746.388121676652 469.126170354331 731.485466529549 495.456181501014
"801" 160 742.703392286303 450.236070312677 738.05004677728 484.594803924234
"802" 160.2 736.785579769517 432.995295100421 740.832094896846 465.331207587389
"803" 160.4 728.098977614727 411.538502348829 737.686138163342 443.830533010708
"804" 160.6 716.335846199723 389.539183900547 730.002817415675 420.857729520496
"805" 160.8 703.099537988624 368.820937674226 718.946727567471 398.046012732291
"806" 161 690.249879378208 346.148516488058 707.79761219727 376.8263948616
"807" 161.2 679.413147080511 326.953788541426 696.310604016949 357.60604221055
"808" 161.4 666.440830814521 305.740642670735 682.68508778346 334.481473982438
"809" 161.6 648.794282831433 287.732060845047 670.296267968264 313.91445718672
"810" 161.8 630.855103453371 272.340474787399 655.951806317685 294.60614848574
"811" 162 614.930713385758 252.524800222618 637.060061201992 278.680713049569
"812" 162.2 599.396879672088 231.685156547553 617.662223241518 259.733937812413
"813" 162.4 585.782834821528 206.508882522938 602.141656188454 235.745707725829
"814" 162.6 575.601454494229 183.552267962847 587.828057897055 214.213981498996
"815" 162.8 566.07659884329 159.960147617297 579.146308337845 192.669644292143
"816" 163 553.140573474323 143.777772281276 570.246032215399 172.976710767647
"817" 163.2 535.751819736451 139.586352412709 562.323392899127 156.989754451862
"818" 163.4 518.31170188814 145.575611357453 551.090708543076 149.343855501533
"819" 163.6 499.925237982611 157.817702402411 529.474572462278 145.699461985523
"820" 163.8 485.443149049553 176.665576726987 508.842922020551 152.769638620735
"821" 164 478.24066814867 200.594954925241 492.804197505251 168.83979756794
"822" 164.2 472.66647246049 223.517519462367 481.136782142145 189.994339000904
"823" 164.4 473.731941805551 248.419108377568 475.945047025026 214.245713618855
"824" 164.6 473.261180229544 274.530381767148 473.699864792094 240.242260406741
"825" 164.8 476.573248711736 300.308766990405 473.319675092977 265.878676778629
"826" 165 486.367739135993 327.12281406365 478.429321760456 291.801623945741
"827" 165.2 500.122892120523 347.767765173576 483.82426314799 317.429189124529
"828" 165.4 520.392102580542 368.013651682501 497.384060692997 339.864724659672
"829" 165.6 538.678638528762 382.40189698859 512.809127858781 360.665065337511
"830" 165.8 559.774570758802 398.979963070733 534.447380766407 375.48643728638
"831" 166 584.058448280127 410.973613105168 556.072183611989 390.810669631943
"832" 166.2 603.425709161312 414.085705828357 570.333369148195 404.190183801373
"833" 166.4 626.668116667966 412.37629158199 591.793808027975 409.437977620217
"834" 166.6 648.991581662349 403.441735051007 615.685583194256 410.834291524733
"835" 166.8 664.766227594115 388.305566740429 637.161991325817 404.515916928842
"836" 167 681.879211327282 369.514551466828 659.601539438313 396.864845175509
"837" 167.2 699.107829730343 348.653495216137 673.869668959188 373.237165309216
"838" 167.4 716.716673922722 329.851974029866 693.434098888618 352.812123685328
"839" 167.6 736.176571623403 312.237186966413 712.397758208672 335.200408033536
"840" 167.8 748.759246080605 289.277196966687 729.819011292629 315.0853829052
"841" 168 752.732789680026 269.330047778736 743.28418169696 302.0393865443
"842" 168.2 744.614321155165 251.901721116138 748.054800866601 283.599307015757
"843" 168.4 732.621001837233 233.388968340356 747.370528828672 266.455781310031
"844" 168.6 720.03058224393 216.124739273886 738.47251700677 245.32264665414
"845" 168.8 703.014484626819 198.551162774824 725.224431827858 224.632905824656
"846" 169 683.02482048935 184.296439844391 708.456563828817 206.298805778302
"847" 169.2 663.224612884672 173.194201897784 690.810726105749 191.22227777358
"848" 169.4 642.397046966999 169.762462246745 673.507089778641 179.921360500601
"849" 169.6 620.604346277526 165.98071140847 653.082909738019 174.440029633551
"850" 169.8 596.03480713329 163.009224579588 629.365878420183 168.720197221426
"851" 170 573.785787053268 158.712605733969 607.27762671795 166.246240960093
"852" 170.2 550.956687984701 155.141066096588 583.937358896262 160.498725796962
"853" 170.4 532.184116916219 146.135182790618 563.555132769262 158.917131069554
"854" 170.6 519.570297279971 136.521789777819 547.192051132915 152.589306544146
"855" 170.8 517.503218937731 131.485753466877 541.167371437037 148.695493816121
"856" 171 519.503289051228 135.412859144274 542.238682920721 149.118991085152
"857" 171.2 513.937638175196 146.057056403961 540.938406063791 148.425894431939
"858" 171.4 511.936110404644 159.325000559249 540.486657382259 146.964974410322
"859" 171.6 509.328434841984 170.864000796067 532.20128915364 148.508357255682
"860" 171.8 505.901386569983 184.30969797443 523.291444701051 154.555221735025
"861" 172 497.602028337011 204.002413903112 513.585419262786 173.825725744805
"862" 172.2 485.588933027124 219.503982053606 503.746565046157 191.35956047111
"863" 172.4 471.328201816245 231.080215869356 495.828641270833 207.907975889348
"864" 172.6 453.801316958662 246.988122057195 480.166577278551 224.585439646519
"865" 172.8 434.881769388097 259.780737282923 464.051131223043 239.656553302096
"866" 173 419.129477289328 270.583921870159 447.49239592106 252.415563741259
"867" 173.2 406.902666105559 283.733126548426 432.515462021037 261.148427815728
"868" 173.4 392.081442937228 294.896908622966 418.817793022068 274.409761836279
"869" 173.6 374.831419920465 305.559601904026 401.824095404672 287.018497670247
"870" 173.8 363.384467141876 315.728949376741 389.960489945535 295.731418585108
"871" 174 355.669276777261 331.442190588985 379.775416610201 304.259245963397
"872" 174.2 354.240982071048 347.800555297598 367.302892142706 316.867562399367
"873" 174.4 355.184997830577 368.760254585223 357.061691839365 334.91372941386
"874" 174.6 356.417122931888 391.602148930944 356.474279234154 356.867274556188
"875" 174.8 362.683277860165 415.865656682322 357.893011215844 381.202859672815
"876" 175 373.083334306915 439.552381605839 361.149212848454 405.020739918693
"877" 175.2 389.335223899117 458.314458922355 370.164428624817 428.194642014281
"878" 175.4 408.509745696213 475.924520824807 384.410269388841 448.937462019645
"879" 175.6 423.975093637318 484.464476019157 396.351337435912 464.620405287464
"880" 175.8 441.16588317753 499.092798394084 414.054898173864 476.697602680265
"881" 176 453.502146161996 511.237625658402 429.75391453966 487.449264681347
"882" 176.2 462.813090430475 522.739644820012 440.709471530832 497.295211299682
"883" 176.4 464.910682067163 531.901636506179 446.135041979053 504.289894405957
"884" 176.6 466.694715759222 538.97028806758 452.438829594112 510.86393376568
"885" 176.8 466.819806510088 549.023359171112 456.729187925897 517.927300180887
"886" 177 474.518419276892 559.778737248592 462.027381324366 530.316785661446
"887" 177.2 487.083575715019 559.397935980895 463.796925823297 536.376244522551
"888" 177.4 498.013180693872 555.320213013033 467.567618266304 542.19888805367
"889" 177.6 511.739608020238 550.610176420371 478.594546335159 548.575614827707
"890" 177.8 528.755841301562 546.765274723609 493.287519873551 550.61542174493
"891" 178 548.088189743875 542.978534192084 512.564390669476 550.045777513348
"892" 178.2 570.05858125298 538.924242436343 537.042126804356 546.02989638475
"893" 178.4 592.164556285682 530.643129738288 557.691573377656 541.985011362857
"894" 178.6 615.776245832262 526.605012809241 580.687218981573 533.31424578695
"895" 178.8 639.030431188384 524.075733545812 603.877592547956 528.078728993009
"896" 179 663.72909186057 526.174948214357 628.851956583417 526.174397480279
"897" 179.2 688.162982810336 521.545802852832 651.956307978851 524.470208017357
"898" 179.4 705.622347634467 511.711859128067 672.83823959545 522.894737363318
"899" 179.6 720.333598056011 492.623765574822 696.628678957572 514.436522150257
"900" 179.8 728.318227434411 472.544303527656 712.972249669418 501.754402737542
"901" 180 734.847533835424 443.382463808182 724.62648433601 476.28741394501
"902" 180.2 735.478601117641 417.273858848919 733.010791787955 452.7074962097
"903" 180.4 733.011178634566 392.519415749023 734.979685375575 426.528138967342
"904" 180.6 729.221981019965 366.493913904292 733.209952586383 400.717819160392
"905" 180.8 725.466303234656 342.299448609699 730.028782364268 376.408324108084
"906" 181 726.565731031735 316.749676874868 726.202971515974 351.554804681773
"907" 181.2 737.111900122151 297.109722625382 725.736400607303 327.760094023479
"908" 181.4 752.30438072926 276.318802935333 735.356401943727 306.919292282995
"909" 181.6 765.119269620083 257.226491584492 745.888317967034 282.3401181143
"910" 181.8 777.880943941289 247.761141202596 755.291024655817 267.49733361021
"911" 182 780.666869173554 248.197435974197 757.190947315383 265.944087295993
"912" 182.2 784.135072580839 245.438793152544 759.866570571312 265.72872459233
"913" 182.4 784.794623531541 234.533635414369 767.101183037406 261.242765449418
"914" 182.6 781.53509845404 219.783680678573 774.629743507717 251.906372563281
"915" 182.8 773.434195663652 203.961102786565 778.827862658955 236.688823218916
"916" 183 758.202123196243 186.286383392821 776.410978661501 215.020861339955
"917" 183.2 744.993138323165 169.013112540084 766.767498646034 198.399113092802
"918" 183.4 730.063269448959 150.354883215089 751.640246195839 176.913983226098
"919" 183.6 716.118783764992 132.962990590222 735.258872399878 160.625309386687
"920" 183.8 697.986104688554 120.543555307109 722.144982726945 142.799467422206
"921" 184 685.364133227567 116.610061014489 713.124794741258 133.228685117588
"922" 184.2 674.958380193198 117.667342510967 706.439892241286 128.872915061773
"923" 184.4 657.649376403349 121.234650297985 691.283305040085 121.234906381349
"924" 184.6 635.03527569398 121.182631706463 674.133556251477 119.705942160012
"925" 184.8 613.728683286604 121.376076014436 647.9273584192 119.730093493674
"926" 185 590.802382039539 122.298228656618 624.753444245779 121.675277273926
"927" 185.2 566.096810755646 123.995114857837 600.84644390451 123.779987961882
"928" 185.4 542.338259933306 128.635096917788 576.282202526958 124.374314954922
"929" 185.6 521.668894530635 138.82114991702 552.541878769439 128.107437873506
"930" 185.8 498.577260078796 148.231007394174 529.777968176774 134.432942626375
"931" 186 476.100059378371 150.272922128723 508.692239515425 144.562662046605
"932" 186.2 454.724625008345 146.825603913243 487.090552006489 150.377123227507
"933" 186.4 453.86168824745 148.468814986987 484.249541016197 149.992259587105
"934" 186.6 452.764832223945 150.459451343033 484.167406138265 149.677644746735
"935" 186.8 447.559165357689 158.17467318131 479.84674253552 149.173856719462
"936" 187 442.348690403544 169.261470096626 470.683752421298 149.202959994575
"937" 187.2 431.80774969005 181.009376883124 458.149574957755 159.655612087244
"938" 187.4 418.486572373178 197.287141383054 442.349192251388 173.342805189834
"939" 187.6 404.961534043242 216.132954967033 428.453946775478 186.510467872362
"940" 187.8 392.131503043706 228.53245160185 415.75127795416 204.987561587672
"941" 188 378.403208865358 243.659806669947 402.005156389645 218.939693427415
"942" 188.2 370.392167112084 260.607987963079 388.595893906028 231.80682418579
"943" 188.4 366.497568041942 280.819058850971 378.026682574921 248.293315892838
"944" 188.6 359.517891991152 300.529380374398 371.177823239425 267.282673753689
"945" 188.8 348.709695265247 322.064137984089 364.387766370165 290.682761165286
"946" 189 338.529948845761 340.987223259831 354.255133291693 311.11594711734
"947" 189.2 341.274293118519 354.31793007368 349.607326063087 322.160722496565
"948" 189.4 349.642907452438 369.819327275646 345.045994806076 336.598718712045
"949" 189.6 358.683769395549 393.028484301069 349.326984449543 352.189192166738
"950" 189.8 366.519352164217 409.720902229411 353.63878597228 376.778536600942
"951" 190 376.766853601613 432.673132629936 364.092562794704 398.991807613737
"952" 190.2 391.655476012223 452.72579270187 375.214783723811 422.127470154192
"953" 190.4 408.147410573776 473.590479482469 388.451972057061 443.479175924473
"954" 190.6 425.516873642342 492.450906692369 403.628543898166 465.294777564884
"955" 190.8 444.298569694474 508.177347292771 419.613713281303 482.874689390637
"956" 191 462.162981771905 522.284779916742 435.653076379046 498.292109444985
"957" 191.2 484.895785693554 528.454730003541 453.256409607639 512.83769598688
"958" 191.4 503.421883646466 526.317852762662 469.450617404409 522.222991047713
"959" 191.6 528.209600971638 522.212592085548 490.751980305071 524.685331058664
"960" 191.8 553.960312579872 517.765356004776 520.640592472778 520.784695445505
"961" 192 580.106038157668 508.962101246365 546.467264012586 519.461808843274
"962" 192.2 599.28061888152 493.345274559606 572.248690171817 511.653547307801
"963" 192.4 614.227088501004 476.628532214625 588.961041363304 501.756430911213
"964" 192.6 631.891655537788 461.090737499095 607.039009071955 484.329272572482
"965" 192.8 653.228932370094 452.56817879977 622.964693204753 468.54985993279
"966" 193 670.389798321749 444.754057515826 640.879546396605 457.270891457842
"967" 193.2 682.695214174848 425.071573624661 660.225914244515 448.773060050687
"968" 193.4 690.76020976083 400.67245294782 676.748183702724 430.892990727974
"969" 193.6 701.137546191542 376.411481511837 688.117517375662 408.607725792755
"970" 193.8 713.053930181954 350.722308996103 697.822833159711 380.37104494109
"971" 194 725.060557758382 325.203617920763 708.592901308514 356.750494761318
"972" 194.2 738.553345741684 303.484938230447 721.524650824012 332.631647002315
"973" 194.4 747.022875497589 277.470839229886 735.222321903381 309.962584039591
"974" 194.6 744.291253253734 253.007557173324 742.89972336413 287.11658522401
"975" 194.8 737.054365947718 227.418711545636 745.36007881662 261.141272942939
"976" 195 727.19823514637 202.301581564362 737.651874859812 234.103653485334
"977" 195.2 712.111676950266 178.342229826971 727.55491003784 210.381936193264
"978" 195.4 697.339734579517 158.691436896823 716.815806806036 187.198328322047
"979" 195.6 678.061670034931 150.679564407359 704.608364905085 169.042264077132
"980" 195.8 666.491197266428 156.04872159687 698.71256755499 162.803330430279
"981" 196 649.326509382261 166.417764501926 684.581720621605 158.389388755911
"982" 196.2 631.000187203191 176.339968415475 666.839259986805 163.180969461432
"983" 196.4 610.829303186317 181.837947559505 643.81857072617 170.53154900766
"984" 196.6 588.414647841289 191.510091045232 620.042478959286 179.001758997077
"985" 196.8 565.706279654479 201.628759223702 595.675116894074 187.816218865547
"986" 197 544.724224699735 215.101507981184 573.278369408557 198.295745092919
"987" 197.2 524.435923254027 230.436020751689 552.108137024544 210.282534549395
"988" 197.4 506.456587877723 249.374044767464 532.165149438011 225.236233108146
"989" 197.6 492.176505969093 272.18233050913 513.80152546045 243.65139090791
"990" 197.8 480.732427430285 296.699574499822 497.243971173505 266.819994111464
"991" 198 470.093124699758 320.390626006686 484.919367121649 289.964331267084
"992" 198.2 457.852084196732 343.562987350268 474.375438345091 311.630226112835
"993" 198.4 443.144667415557 369.085697432593 462.510214533938 339.485072848894
"994" 198.6 430.068846521815 393.941762850762 447.301984925045 362.541737587547
"995" 198.8 420.00199707638 418.728152517918 435.792161006207 387.588855839859
"996" 199 413.516722963283 444.863744172094 423.271642410756 411.325066103024
"997" 199.2 415.929931673752 472.746885543127 416.308103899452 438.135525625984
"998" 199.4 430.907480429043 492.616021091692 417.376079294085 460.153068528227
"999" 199.6 447.991985777361 508.815160068688 425.482575882694 482.357889337401
"1000" 199.8 468.914290446319 527.470870375296 444.390538268682 502.033716804523
"1001" 200 489.845874746981 544.503337582927 462.094070131632 519.554609084079
"1002" 200.2 512.598644591872 555.407560334336 483.446474337876 536.268320913668
"1003" 200.4 536.12482280082 556.971531124133 502.126961200825 549.278101672176
"1004" 200.6 565.659836142175 558.675849423491 530.22024848962 553.97241759679
"1005" 200.8 585.195984353241 553.9913991059 551.836048568356 555.659383914413
"1006" 201 614.062082608025 546.082604778751 579.927858193378 554.994862041733
"1007" 201.2 636.361193622426 538.74457888933 604.625383024539 548.05301238548
"1008" 201.4 663.142880541133 531.26626694617 628.147773377639 540.75109383246
"1009" 201.6 683.288213693682 524.484009337638 650.359031245146 533.631255428399
"1010" 201.8 708.972082236696 513.623776661871 674.456412324647 525.366508078448
"1011" 202 736.320723319341 497.082874018472 703.563862679103 513.404841592162
"1012" 202.2 754.698432659678 480.95855868083 726.9328075549 501.650383573988
"1013" 202.4 768.109638407585 470.013566533943 742.036696217231 489.211365163345
"1014" 202.6 775.580855571651 467.565531378961 748.07412427138 484.137946548772
"1015" 202.8 775.203010256022 465.223794497199 750.159030390103 483.494226671163
"1016" 203 770.460045230121 457.185490048358 753.769818381981 483.176992336832
"1017" 203.2 767.611159104757 447.175555815303 757.649602824799 478.805355547264
"1018" 203.4 764.675636464859 433.423263384399 762.365117436729 466.614949803686
"1019" 203.6 761.698345594646 411.139625790513 764.913230244228 445.41678001975
"1020" 203.8 758.666465481221 388.632678134716 761.97235123744 423.136572667343
"1021" 204 755.047028198103 365.400478359203 760.090887300404 399.24865364519
"1022" 204.2 743.910407108824 347.827100048615 756.588012759852 378.962361181598
"1023" 204.4 729.918309119564 327.42462503032 747.518240635201 358.825055178445
"1024" 204.6 716.492128625349 312.577354673491 739.810693029107 338.165238901573
"1025" 204.8 699.126419426307 294.484301735145 724.231950205625 321.780177857793
"1026" 205 678.698789214672 281.395511896843 705.752995772896 302.429203842728
"1027" 205.2 659.634875080525 266.948874163609 687.599117748446 286.840730765422
"1028" 205.4 639.306444430154 252.29835975735 666.965562674102 274.422983775125
"1029" 205.6 621.378776924509 236.684130388923 647.42493271825 258.931243324325
"1030" 205.8 603.983593075089 220.196466808369 628.338209766493 244.18722910904
"1031" 206 591.669265099923 199.315277957139 611.428002258916 226.619099347777
"1032" 206.2 582.397004783321 175.45151972088 595.58823238679 207.051449128764
"1033" 206.4 579.633667323657 153.277588244165 586.061297709881 186.509662866464
"1034" 206.6 576.154746719885 129.86168939309 581.292582715765 163.425662076948
"1035" 206.8 568.692506796236 108.203698695681 578.383976821173 140.065318035558
"1036" 207 558.657723672483 103.020425815693 576.130140829723 129.637893293189
"1037" 207.2 551.068146850937 109.417183490454 574.78032285289 124.733405072352
"1038" 207.4 539.214758094937 117.51720210941 568.374975861759 116.876153293248
"1039" 207.6 524.961015692978 127.1890255198 560.707009322997 118.552979797485
"1040" 207.8 511.613795816786 135.377500043871 541.94323809089 121.295248790153
"1041" 208 494.657764714636 151.240428861074 522.818242489192 130.39121769885
"1042" 208.2 474.549024089866 162.35503977377 503.825703724548 143.760243632639
"1043" 208.4 453.096768686932 174.300104389633 482.846768276307 158.832504914741
"1044" 208.6 431.047380601491 187.440795175535 461.980948876898 172.676180413971
"1045" 208.8 416.182535165756 206.031295371642 440.683626356687 182.202205858204
"1046" 209 408.154491989676 227.511282114756 425.722828043061 196.069276230633
"1047" 209.2 399.919162374126 251.887990531975 413.639284480343 219.952189710263
"1048" 209.4 390.391184023741 276.028765804627 403.891736986009 242.772901016328
"1049" 209.6 378.974655193781 300.712182071569 393.546259510771 268.898227543771
"1050" 209.8 368.013481259755 326.012564147656 383.686589888661 294.798460071344
"1051" 210 365.897955709162 350.753600953015 374.413726654741 317.314103869969
"1052" 210.2 371.364480749237 376.550858185823 368.168973057127 340.642985106696
"1053" 210.4 386.885375348552 397.492822375993 372.611620281865 366.420839471413
"1054" 210.6 406.236886252497 418.168950098182 384.347467911797 389.900219822105
"1055" 210.8 425.179260102995 436.015777212536 400.810983166582 410.066822894587
"1056" 211 444.453933518747 451.077737761961 418.442576040706 427.283405701362
"1057" 211.2 462.786939537786 466.255736141523 435.682015364629 442.768682138476
"1058" 211.4 482.624572545741 481.048856680488 457.269067488063 457.93020235622
"1059" 211.6 501.87338284717 490.556527554546 472.53646782966 472.318977503888
"1060" 211.8 522.810198834227 495.25878538796 490.314770268812 484.010604363693
"1061" 212 539.782069874558 489.686922286503 506.52821545353 490.62842369122
"1062" 212.2 560.577421924278 481.509584475943 526.315415414562 492.141129835425
"1063" 212.4 581.895097057021 483.57472907307 548.728134384161 485.551193530181
"1064" 212.6 600.844935853701 491.516262011313 567.044380537932 483.713204175162
"1065" 212.8 613.826643558173 505.806956136222 585.766020275733 486.162733119662
"1066" 213 616.42492892575 517.244682689421 597.268297103743 492.5495548005
"1067" 213.2 616.46294680685 520.464355412827 598.771370399696 493.799627965891
"1068" 213.4 621.050948981598 531.455786420446 605.717701460121 502.657698598896
"1069" 213.6 632.634441408839 544.753073631229 614.586495694268 516.680784327608
"1070" 213.8 648.911450208748 548.342147263696 620.849791983091 528.888492920587
"1071" 214 668.050512404617 547.492114503969 628.027143894762 536.738381910018
"1072" 214.2 685.478055326306 540.647944315109 650.347687019373 544.198796676164
"1073" 214.4 700.088152400804 531.902265885622 667.521843507306 546.72433670828
"1074" 214.6 716.981992129475 517.877570227802 688.420293606707 534.767016159589
"1075" 214.8 735.136281906845 501.192492142047 708.080023680261 523.754284663224
"1076" 215 753.668734818271 483.363810183169 727.618274146442 506.275976571016
"1077" 215.2 765.739645837535 472.630134032597 742.32327900984 493.454953922313
"1078" 215.4 762.04274670919 471.463607763263 742.617910648569 493.189487608585
"1079" 215.6 754.799526387881 466.657648490724 742.354526867325 492.348566820074
"1080" 215.8 745.564794029376 456.600294525336 745.21505721952 487.860649560911
"1081" 216 738.413601400429 443.535983381043 747.56374627874 476.793023194773
"1082" 216.2 726.855684063297 423.906625579737 740.800798844852 455.312487573376
"1083" 216.4 718.143061114606 403.497074159506 732.687483785877 434.860455085883
"1084" 216.6 707.324009018319 381.372821797688 722.085602726119 415.099708361977
"1085" 216.8 700.709375753128 359.232559630552 713.213636488542 392.328177096892
"1086" 217 692.77531189589 335.689926065929 703.538587950688 369.227032317835
"1087" 217.2 683.727907409333 312.842490068127 695.644796710104 345.702405788167
"1088" 217.4 668.708044200531 294.377834982901 687.474444580847 323.283350710904
"1089" 217.6 652.002527432052 278.733656786331 675.261757978518 302.910753945198
"1090" 217.8 630.008445243932 270.132767292192 658.982055815264 286.184145215052
"1091" 218 606.451254861161 266.117245113056 641.99617626774 274.122571237167
"1092" 218.2 581.131164416558 262.050926475754 617.27845295375 267.43822124525
"1093" 218.4 557.720102940302 256.796837099233 590.451523585509 263.615926845539
"1094" 218.6 532.139772522424 250.060315958756 564.878937568968 260.097993926443
"1095" 218.8 505.354435680626 252.661005355929 538.244324812096 254.4452158442
"1096" 219 482.55961751534 258.526524890493 515.668890130138 253.022123528834
"1097" 219.2 460.47203508803 268.293248034292 493.38020414893 256.454758863364
"1098" 219.4 441.333517873261 282.49899359083 470.669609889228 265.073564634841
"1099" 219.6 421.192486563857 299.28601810252 448.995308566189 278.44459561703
"1100" 219.8 401.734904319594 320.879327974398 426.12002709433 296.54897130163
"1101" 220 389.013810687736 344.403706467536 407.857623499384 315.911335455694
"1102" 220.2 386.09976185723 367.270286404652 394.138234954995 334.118833363623
"1103" 220.4 392.670794067595 390.405499906464 389.028824725723 356.514974809855
"1104" 220.6 405.119284650846 415.974421254966 391.984648862776 383.230216128191
"1105" 220.8 421.907088114468 437.877683823298 400.710940731412 408.27237306475
"1106" 221 442.253953848095 456.092094164813 416.598596724989 430.31729709591
"1107" 221.2 463.801835655689 468.931047645529 434.738236306009 449.490583242207
"1108" 221.4 485.562211753468 482.970128701432 456.50223019031 465.856785233331
"1109" 221.6 509.624330859142 497.120434927056 479.377284873433 477.924527959946
"1110" 221.8 528.201096839428 515.174179820984 502.093104044682 491.950511487302
"1111" 222 544.505293712627 534.777513077721 520.74355378507 508.063205902681
"1112" 222.2 561.461094306471 554.475297873594 540.115847708528 528.27031561526
"1113" 222.4 575.101192931664 564.09689144412 549.759786343209 541.160269395236
"1114" 222.6 578.358163878062 574.111398667014 556.555802355178 547.876397559315
"1115" 222.8 591.060171878412 583.733947426338 566.708643571375 558.251712506552
"1116" 223 606.620273252595 580.250735475252 575.788761804919 570.797809704815
"1117" 223.2 614.029821069474 570.753424025141 582.67098696193 575.103353176482
"1118" 223.4 624.221275861121 562.014590168612 591.785681123804 575.060809079554
"1119" 223.6 640.059035932112 547.801416395179 611.155737898884 569.079901951346
"1120" 223.8 657.146309060464 534.017298892998 629.098476123104 554.623086445552
"1121" 224 675.661656038721 516.573410547708 647.621649984609 537.697276668039
"1122" 224.2 693.969174875532 500.980378290943 669.214005710695 522.629322962657
"1123" 224.4 708.629764654894 480.31817029202 686.992251380927 506.257569504072
"1124" 224.6 724.629788006719 460.779724207555 703.556059920197 486.926758473665
"1125" 224.8 742.345718115148 442.749261412222 718.784249200288 466.788225243989
"1126" 225 757.694905462878 422.34984701096 735.29351506773 447.533300810157
"1127" 225.2 765.873104210513 401.522039609385 750.71077596666 431.57414552039
"1128" 225.4 762.892467586454 377.271532914009 760.218421023317 411.29357660861
"1129" 225.6 755.657302035703 356.293381607606 765.065584914276 388.709887662213
"1130" 225.8 740.219367182248 336.474873097417 757.39312888813 367.346080014095
"1131" 226 723.776122493749 320.043961694098 746.185614874227 346.820925355054
"1132" 226.2 701.71686759492 308.131190279537 729.628345670137 327.623575870792
"1133" 226.4 676.494916151574 301.119589580741 710.40041552766 314.21685943741
"1134" 226.6 653.051094624907 300.681496196728 686.098264155923 303.172274637393
"1135" 226.8 627.958474267073 304.891849867214 662.227137446979 301.855095657314
"1136" 227 604.215538141342 313.134321438475 636.880013717543 304.24089828093
"1137" 227.2 579.025760461955 327.495847399555 611.983839011385 311.522306963117
"1138" 227.4 558.484310860231 338.049121689451 588.195354874755 320.290409586408
"1139" 227.6 534.975360504679 347.696959304699 567.490975625395 333.694858975446
"1140" 227.8 510.122127607163 359.923280370163 542.507474309253 344.860366798029
"1141" 228 484.260882174207 371.892297844537 516.856088610755 356.81834163158
"1142" 228.2 460.598588583672 383.518062303299 491.363928386719 369.520322252888
"1143" 228.4 440.52652475431 402.192960889932 468.566231156568 379.955860357423
"1144" 228.6 423.790445657122 419.694465109823 450.397748457075 392.004320068849
"1145" 228.8 411.789808240172 436.428555333403 433.169725018136 410.296557776378
"1146" 229 404.649485101498 456.241308930169 417.510622716715 425.465696510021
"1147" 229.2 412.298652540481 476.726909303661 409.942433712507 442.459754886545
"1148" 229.4 425.459823089917 498.462534751071 410.501260431148 466.658592550902
"1149" 229.6 444.543745229051 513.154091725674 420.980337885807 488.457241805164
"1150" 229.8 466.041546547544 521.096253145483 435.06763010307 504.347334631041
"1151" 230 491.361499749838 527.057725455658 458.758311918869 515.727865224017
"1152" 230.2 516.542230527479 529.374852555591 480.277845625485 521.489061053495
"1153" 230.4 540.871327952887 530.934187083944 505.745939318211 526.914918625569
"1154" 230.6 557.168500636016 523.143646885432 524.808073001913 528.916660896654
"1155" 230.8 578.014730234737 511.786791617685 548.159889376286 527.353569927732
"1156" 231 597.969131763252 497.867220143376 568.770053284178 516.586647645785
"1157" 231.2 613.783435178173 480.548349615232 590.411047322957 503.15707544387
"1158" 231.4 625.705580944478 460.736453462089 606.356117187636 488.161317792062
"1159" 231.6 642.934614580698 445.874747258828 620.045566685879 470.471029365838
"1160" 231.8 648.356529006069 443.818654387752 624.033543772359 465.373106837307
"1161" 232 654.295045356068 443.412826551505 626.753391226461 463.367948665732
"1162" 232.2 669.701904495462 434.445705631315 640.724665516442 451.125947075683
"1163" 232.4 688.589449289707 423.480612340359 661.61847802471 441.921653703846
"1164" 232.6 701.334204534864 406.145227387974 678.532273926015 431.223642659311
"1165" 232.8 708.124317610521 388.019969303923 694.26282838589 417.6999973566
"1166" 233 712.270873373931 366.005963442708 704.253719502481 399.006090855873
"1167" 233.2 718.678596556536 341.547765619471 710.159836158466 375.870500310711
"1168" 233.4 726.80118237869 317.043404781091 716.002013638128 349.811545121663
"1169" 233.6 740.153025526681 292.187899878231 724.370468725778 323.145767873703
"1170" 233.8 747.668438047481 266.810829081129 736.1545998392 298.790905440446
"1171" 234 747.714295040782 241.779405326472 744.931825388052 275.49868955294
"1172" 234.2 745.33837544227 215.563683642073 746.746679123029 248.791719333482
"1173" 234.4 740.308357556409 192.201839990246 745.301439224748 225.975153677933
"1174" 234.6 733.119422368894 167.242939625588 742.069288793549 200.174144258234
"1175" 234.8 728.031518970497 144.722501581178 736.370920366554 177.259251648326
"1176" 235 726.729439557517 125.629496975861 731.121061682076 157.775875537059
"1177" 235.2 724.120821264077 121.47553303438 730.404458722543 152.779418077012
"1178" 235.4 711.54284125317 115.707195803536 728.684512108537 146.637442586343
"1179" 235.6 697.649526150662 108.421198933835 719.754098005996 133.89201631294
"1180" 235.8 688.713945326259 100.854077109126 708.735211158066 124.205207341215
"1181" 236 674.738751256164 98.0835192195227 701.390463654866 113.691107548651
"1182" 236.2 658.984528209935 94.9928081449558 693.272956069775 105.503724104396
"1183" 236.4 642.106549989975 91.513788960782 677.311522592211 101.549856675885
"1184" 236.6 625.97475172098 90.5836940581702 659.364898394917 96.236256413612
"1185" 236.8 605.921543215397 91.3412446026159 640.110156388656 93.7824635510979
"1186" 237 583.487377924349 91.1003985494638 617.367216177556 91.9628490609176
"1187" 237.2 567.218037332482 91.905992381308 599.362925354302 93.973098419075
"1188" 237.4 556.333807706858 101.35320884689 586.333532399254 93.5758813131587
"1189" 237.6 547.16146856959 114.421015393179 573.327399220055 95.6376010577538
"1190" 237.8 534.217261041676 127.534996969226 563.595409333014 104.106560737408
"1191" 238 519.533921800945 137.603046238974 547.60439883896 118.622850465636
"1192" 238.2 500.299171207138 146.075377561214 530.735984311259 131.370234282308
"1193" 238.4 478.534179487493 158.047865978077 509.552383024878 142.670834025161
"1194" 238.6 463.22335593806 171.878941832722 489.011448302244 151.961684608784
"1195" 238.8 445.934982768539 186.25286171712 474.779827650032 162.683336871531
"1196" 239 430.960821269523 203.830658052418 456.680223522903 181.339060600641
"1197" 239.2 417.280157888106 223.99140643742 438.415810850115 196.876674063242
"1198" 239.4 408.505436680799 248.63415136544 423.533644216954 217.604868566079
"1199" 239.6 403.318002397007 272.677373942194 413.615708161201 240.194681687733
"1200" 239.8 399.41882905157 299.603464158408 405.83163913448 263.894702075714
"1201" 240 396.131457684278 322.303402876404 403.194851319313 287.977203121712
"1202" 240.2 388.202769535717 347.806048783939 398.638147264323 314.471903894617
"1203" 240.4 374.508434976137 373.992784371647 392.959441482265 341.433688467388
"1204" 240.6 363.634650428515 397.119464876539 378.11852057733 366.234361802778
"1205" 240.8 352.573144365726 420.563724277307 368.055028140293 390.538253503736
"1206" 241 350.995298280708 443.186229004308 357.119314244089 410.042111780334
"1207" 241.2 350.54434659132 458.31064459115 353.665234680166 425.283067960564
"1208" 241.4 359.044939921369 470.135060535192 355.221171861752 433.69900571103
"1209" 241.6 369.813761633651 481.998447529809 357.392030994012 449.64831000826
"1210" 241.8 379.861469014073 491.038316143061 359.850784951794 462.870045140887
"1211" 242 395.016126502414 502.311404124674 369.906902589322 476.384123862901
"1212" 242.2 412.13012977696 516.622095418001 385.537144365679 493.116942610593
"1213" 242.4 431.613572966447 529.170564113346 403.829506201757 507.600416904654
"1214" 242.6 452.008982175373 545.102709321538 423.724537118324 522.639666939975
"1215" 242.8 472.869473378287 557.287517727362 443.887988483305 537.209248828186
"1216" 243 494.322652340091 570.601105588798 466.308232300544 552.191748664243
"1217" 243.2 513.649511989632 573.48090468278 482.104938375762 563.401788102559
"1218" 243.4 535.453328289094 578.828681186155 500.848149926392 572.355423308148
"1219" 243.6 560.147613103341 583.813010927503 523.440941400762 575.473829917578
"1220" 243.8 581.419357300376 585.51607494493 548.080053324751 579.952038006296
"1221" 244 603.764012055275 587.538978992107 569.956864700624 583.258866768716
"1222" 244.2 622.434475422713 593.750911349256 589.034682129465 587.355189608199
"1223" 244.4 641.011904493408 605.250145839145 610.44871984044 590.585354072886
"1224" 244.6 660.807761289766 609.49111759901 627.595948963868 599.881182383387
"1225" 244.8 662.307486627277 605.965815765559 630.048784834361 601.981829784267
"1226" 245 660.817783378695 599.175901029412 630.496390033733 601.409430418687
"1227" 245.2 661.936659696798 590.636582447354 633.60281945535 602.451337910795
"1228" 245.4 667.101029488304 579.530244045219 641.931796547471 599.975906532226
"1229" 245.6 673.594851504779 562.652693077869 653.701934769923 590.404121505087
"1230" 245.8 683.748784354775 544.79254461526 664.708483082788 572.44645075699
"1231" 246 693.209267451313 526.114534580889 674.099216194728 553.982395898687
"1232" 246.2 700.82354328171 504.40613116413 685.736825289514 535.653198518851
"1233" 246.4 711.013320399487 483.878183142085 695.177930430707 514.737966137885
"1234" 246.6 719.740335312862 461.254891006294 706.767596453705 493.454138625898
"1235" 246.8 729.312764014274 436.716095912405 716.846950018271 467.87869704467
"1236" 247 734.35006961925 410.366838150004 725.143722259154 444.079464658129
"1237" 247.2 736.70268314378 383.729744802496 732.171547529263 418.055248248539
"1238" 247.4 738.69294940333 357.260980276314 735.180355376296 391.769414830696
"1239" 247.6 739.391851848839 330.402614254842 737.176895871601 365.988339750963
"1240" 247.8 739.98645226815 305.300062282333 738.362752676354 339.402985082286
"1241" 248 738.674499076417 280.138161943847 740.510512434351 314.508794744412
"1242" 248.2 734.272344920754 254.164117778378 737.658206601494 288.457168459164
"1243" 248.4 723.884315546164 232.404771321149 735.85131978907 264.645930619885
"1244" 248.6 706.650765488956 215.036673689883 727.974029859682 240.667303169765
"1245" 248.8 686.567117106973 199.123342714397 711.747537343162 221.521646531264
"1246" 249 663.077255714779 185.352777250795 691.066635264942 205.231197515669
"1247" 249.2 637.187450436537 174.445648423278 666.57817835066 190.135191356078
"1248" 249.4 612.082254788621 168.220454418624 644.69100411118 179.323943922515
"1249" 249.6 586.050674178661 166.627903971946 620.225535276915 170.748893712689
"1250" 249.8 559.804236511012 170.431513324213 594.70979447154 168.056109326788
"1251" 250 534.673941100512 173.267179704091 568.771756762019 170.773189147358
"1252" 250.2 508.793949242723 180.827037689507 543.404594231364 173.168857206153
"1253" 250.4 487.673687956494 192.653972113819 518.865081550067 178.005540255335
"1254" 250.6 468.387047670098 205.325940069186 498.835292078074 189.55424290978
"1255" 250.8 445.095963975713 217.955218081115 475.209140796919 201.248084223976
"1256" 251 421.886188076582 225.622370836235 454.023870912804 214.578393632392
"1257" 251.2 398.982231536064 228.588239550645 433.221708958166 222.941860606949
"1258" 251.4 390.825487810556 224.587197918037 421.385615420854 226.14020251403
"1259" 251.6 391.466896616649 226.487091123585 421.110721861206 225.215877677746
"1260" 251.8 391.590099069527 234.836426597819 420.177385938988 226.690090064856
"1261" 252 394.316446245702 247.686276759266 418.585301448655 228.056174801767
"1262" 252.2 395.741290326712 262.077337265021 410.648444485902 231.425459583571
"1263" 252.4 397.260528704932 283.679235259754 400.169510621014 249.191295112786
"1264" 252.6 396.376093852065 306.805208128204 399.259412377227 271.911521549234
"1265" 252.8 392.330439646273 327.806641099058 398.020971543009 293.757070218815
"1266" 253 387.673068671115 352.320303879604 395.431780738078 317.695835729604
"1267" 253.2 386.034431899988 376.419650560617 390.310994952467 340.334590895699
"1268" 253.4 391.225446912241 399.97260437737 387.471777573494 364.729680926416
"1269" 253.6 401.495887896501 421.690758530906 387.416633393676 388.984232601305
"1270" 253.8 409.497664717468 445.573601583947 397.713587408682 413.063674848086
"1271" 254 416.355621368572 470.358105754655 408.306050568815 435.738756921316
"1272" 254.2 424.317765464606 497.329012512847 413.771994484375 459.897327827448
"1273" 254.4 433.358686566613 519.795802414409 423.368411709401 486.734186790644
"1274" 254.6 450.887058159704 538.865983837671 431.673775248361 506.412244289225
"1275" 254.8 469.715716753094 552.40872873034 440.689652775775 524.166715704639
"1276" 255 489.1369600334 554.514680112627 457.447580057663 541.260409007174
"1277" 255.2 514.784156490735 556.960010354575 480.816351193736 551.951007916927
"1278" 255.4 540.863274306983 553.205813155412 505.947708704421 555.903899975727
"1279" 255.6 562.811667228807 543.693151966816 529.728850391257 553.63971503664
"1280" 255.8 585.036269454577 532.489154436012 551.729372690531 547.875752856622
"1281" 256 603.868564915222 517.880793341018 575.267104430743 535.853201261212
"1282" 256.2 620.261715270286 499.573097889023 596.76531591074 524.167528208029
"1283" 256.4 638.816337484879 483.896573336307 614.442121767289 507.710557755141
"1284" 256.6 655.569061837721 474.096205697355 628.90060925035 485.902286502159
"1285" 256.8 674.203748651134 468.539525460588 650.248525487447 467.895427930485
"1286" 257 695.541187816485 456.888932582046 664.23983499736 466.388185039533
"1287" 257.2 714.350832344998 445.238967971789 684.128895327644 462.686664578035
"1288" 257.4 738.010090646162 433.332714167699 707.132972166033 448.24483404728
"1289" 257.6 760.760332689581 419.349163380082 731.496606792777 435.42717796113
"1290" 257.8 776.126227706919 402.154028134391 752.887467095893 424.65596934027
"1291" 258 779.646345802972 379.186389337483 768.682605158173 409.819208148964
"1292" 258.2 775.217257967222 353.082246572385 776.277565223383 386.374206035065
"1293" 258.4 767.061972597012 327.469103557228 775.851946536383 361.586227040382
"1294" 258.6 753.031120700819 304.815919803887 769.412080625728 333.262528986695
"1295" 258.8 735.263928903544 282.342293852234 757.320998688378 311.086071987975
"1296" 259 718.283903344932 261.354204998328 738.870550280481 289.136500149818
"1297" 259.2 698.443586610786 239.922200097432 721.659612795332 265.945865213738
"1298" 259.4 678.243264203934 220.672049763615 702.076091100204 245.17027656756
"1299" 259.6 656.260439925346 203.542619790727 680.91152813117 226.623231856119
"1300" 259.8 630.725528388018 191.991468118816 660.19296869476 208.570729846735
"1301" 260 605.61470214928 186.11636656852 638.384256942056 195.781712500664
"1302" 260.2 579.348635532422 184.899295713564 615.059934852877 191.004505991337
"1303" 260.4 553.428758824589 188.766958369112 587.994565561456 184.634407427888
"1304" 260.6 528.983581253914 198.188906026286 562.488484900492 188.680725142029
"1305" 260.8 504.017043363883 206.730850843706 537.546082945087 196.314280092747
"1306" 261 477.578083349159 220.294540944309 508.740576006314 206.100297665761
"1307" 261.2 458.353599938509 236.87012507064 486.986167481928 218.446033364542
"1308" 261.4 440.62021175219 254.858687317962 465.26212867947 232.21044473009
"1309" 261.6 427.553884689743 278.733351979141 446.816201182084 249.16588373529
"1310" 261.8 422.942135621727 305.792637208429 434.000923343384 273.491870845836
"1311" 262 421.705285857546 331.86577977765 424.495381984423 298.105348615676
"1312" 262.2 422.916620352388 360.838180868843 423.063374143574 325.972709466556
"1313" 262.4 425.048957033916 386.525779841384 424.092550664245 352.537153077898
"1314" 262.6 429.070314781786 413.799591509195 427.114817436602 379.956350007493
"1315" 262.8 434.630924761788 439.10297975147 429.504971972818 405.755305760181
"1316" 263 443.408999376518 464.887704693808 432.478479177407 431.73246504894
"1317" 263.2 458.541184375757 487.71379808704 442.861140523952 455.683118302406
"1318" 263.4 481.071248765276 503.015175874873 456.456232893015 478.804807002123
"1319" 263.6 504.25169292104 515.282097397819 474.847801219651 496.83000071161
"1320" 263.8 526.609293559076 525.196904647533 496.311408857307 509.857655212588
"1321" 264 553.031372346381 534.496846284574 521.422695241382 521.257671661973
"1322" 264.2 574.694528898836 544.749395639688 535.923815185366 528.343348589946
"1323" 264.4 591.123686822093 547.683736208466 557.799640538242 539.359480622473
"1324" 264.6 603.618582553551 540.759898795498 571.893801036326 543.626153694106
"1325" 264.8 610.930175621765 530.682226198102 580.886363038081 542.618939917897
"1326" 265 627.989747323773 525.371184841676 594.09593570527 538.328861052024
"1327" 265.2 647.123025535396 516.77745190606 616.750494271317 528.240732618217
"1328" 265.4 666.015750468175 507.686173778198 635.065736292423 521.996014367024
"1329" 265.6 688.046969215061 497.982080698822 657.620519810383 510.610504700167
"1330" 265.8 707.087925434811 478.91090587779 678.996765779992 498.309863677234
"1331" 266 725.52382064428 457.380200022768 702.603233855267 481.536320884938
"1332" 266.2 744.308440494573 435.609096829699 721.571211003106 461.759854005591
"1333" 266.4 759.531335778377 410.461962684268 740.138021275772 438.41648711863
"1334" 266.6 770.510803506615 384.439479824494 755.881887838424 415.50537459928
"1335" 266.8 777.059063398902 356.494666742826 767.239480293294 390.047595924035
"1336" 267 776.275625122043 333.317421177276 776.059780918482 366.870718386727
"1337" 267.2 768.312358728581 308.493108289332 776.143145176988 342.275725462352
"1338" 267.4 757.658763418362 282.134138742271 768.74349578263 316.192638746085
"1339" 267.6 744.846290940042 258.107878334012 760.378225726903 288.569611804397
"1340" 267.8 728.880725519085 233.18972560726 746.079087694142 263.467164340337
"1341" 268 710.493712426834 212.460107918827 731.75632883243 240.144119790434
"1342" 268.2 694.230654017778 189.995132773314 716.729717775763 217.335108973782
"1343" 268.4 675.481897313035 169.321517382652 697.787705548249 195.205859830001
"1344" 268.6 654.270687080033 157.092804429156 681.580748301812 177.985419254985
"1345" 268.8 633.198060099861 150.441675420693 665.166219963024 162.269045493052
"1346" 269 607.476995212327 144.335934530115 640.465196678843 154.391163673808
"1347" 269.2 579.547163035341 140.156664438301 613.936440071122 144.842426604037
"1348" 269.4 553.566700018635 141.455098289495 588.590822796753 140.463269391946
"1349" 269.6 528.144489600004 148.525375934487 562.635150245625 141.788536752179
"1350" 269.8 507.875479320922 159.660800828623 539.346849523748 146.683722440087
"1351" 270 491.305474022965 177.070129472873 517.12652344087 155.721352474229
"1352" 270.2 473.493041608214 195.705341861621 497.659768338555 169.688874943979
"1353" 270.4 461.983218559909 218.780750479631 479.583574251227 190.076951913666
"1354" 270.6 455.592055476568 244.407969401122 469.657060347811 210.894542908474
"1355" 270.8 451.766480037271 269.089071580197 458.883421734454 235.143079402077
"1356" 271 454.932410420908 294.460235160439 454.609253547069 259.839828842109
"1357" 271.2 462.645374139249 317.169014228392 453.698833652069 284.503381636329
"1358" 271.4 474.413206892036 342.54963710386 460.914542394339 309.924071321468
"1359" 271.6 487.256544005232 365.675022554857 471.608208653305 334.300149818297
"1360" 271.8 501.889222821094 389.868132240502 484.509957173625 360.028973042482
"1361" 272 518.031149148783 413.976512357534 498.126090403559 383.48443495836
"1362" 272.2 534.459446671666 434.739913004817 514.630375417975 405.885598642539
"1363" 272.4 549.728183268481 457.009335560994 530.189714106285 426.994480120076
"1364" 272.6 557.195811111312 476.65237141588 543.242772032151 445.55603183946
"1365" 272.8 566.730445699401 501.972543496391 554.205663777553 469.646715559095
"1366" 273 578.708828684405 522.401198181324 562.442811617016 492.263952733809
"1367" 273.2 593.049512944389 538.751544214709 571.280671538275 512.084268256107
"1368" 273.4 604.120238581996 538.618166157169 576.911067968651 520.95800058451
"1369" 273.6 614.140940050436 530.756046881515 582.586585035755 526.612946585078
"1370" 273.8 629.773903540404 519.894989308901 590.779944546603 529.669115527489
"1371" 274 640.300884454247 509.960412185929 617.385587453471 528.803004395076
"1372" 274.2 648.286605959473 490.533313108732 630.225014355977 519.521595420435
"1373" 274.4 656.860841095167 470.096864106622 643.837560454319 500.711531784812
"1374" 274.6 667.490892367567 447.907253347596 654.283422752599 479.09815255822
"1375" 274.8 677.550931970921 425.645376832126 663.243279319138 457.961156788418
"1376" 275 686.613325207438 401.337660794492 673.348956644785 433.71113484953
"1377" 275.2 691.651556519725 373.846568736677 684.571003795705 408.288771405533
"1378" 275.4 695.584845239561 348.35529246103 691.892201307598 382.580508150363
"1379" 275.6 698.789712567409 322.503058431471 693.698670918556 357.176389912098
"1380" 275.8 697.120312364938 297.466263778851 699.971608481433 330.903062555757
"1381" 276 692.653346536564 271.693623578237 697.546322143838 305.419658094023
"1382" 276.2 684.060619664196 246.381632269102 695.025793312134 279.337452065397
"1383" 276.4 672.444198582895 221.758661303653 685.208528279764 254.391669377711
"1384" 276.6 660.757464034263 198.415855603178 675.664009408394 229.198991255534
"1385" 276.8 648.066635837502 174.101735344688 663.611459630365 206.479533548193
"1386" 277 632.844979093434 157.213234401061 653.262677577683 184.125997903851
"1387" 277.2 613.016968127467 141.270527747056 637.887237582502 163.805666268484
"1388" 277.4 590.997619397627 123.53542566073 619.111149306979 146.977248885815
"1389" 277.6 570.848114790301 109.76021196487 598.516205906091 128.178284669381
"1390" 277.8 548.321881282207 106.401503928017 578.863723674769 115.067435774815
"1391" 278 536.027619283939 115.321353095372 567.75201352754 110.239555454171
"1392" 278.2 518.437740174406 127.84172301341 551.050412729739 112.53999188802
"1393" 278.4 496.241444852288 138.593645034223 528.829007359711 124.655770842878
"1394" 278.6 473.849067989091 150.274623018028 505.953225953795 136.696122513492
"1395" 278.8 459.171977313637 155.633519265868 490.397431789911 144.156889013028
"1396" 279 449.135756198734 157.064491736961 480.63088383464 145.895226518604
"1397" 279.2 447.201996649614 158.496560360306 477.448443396686 147.575739140368
"1398" 279.4 449.59869960573 163.272189637532 476.850462536855 147.779902269824
"1399" 279.6 452.89607865122 175.993526058944 473.540231240206 150.105909126243
"1400" 279.8 454.62766128993 193.545145082528 463.642565255908 162.028471790346
"1401" 280 459.224738552647 216.111712373526 457.601480096729 182.243517326138
"1402" 280.2 466.069373346466 239.441762693623 458.59589326452 204.9125029537
"1403" 280.4 473.557351499211 261.85852209759 462.282362377726 229.272554833124
"1404" 280.6 484.89602868159 284.103718564463 471.09243337527 251.724082206468
"1405" 280.8 495.450411101325 303.426396141833 480.108002244008 272.856999465479
"1406" 281 500.888256721686 320.31998644673 489.190167436513 289.979625906903
"1407" 281.2 500.060165006599 332.536968157057 495.527666027494 300.681487232201
"1408" 281.4 494.36827287741 349.610448994902 499.65994322106 314.224065289447
"1409" 281.6 493.045775905235 367.289676444957 495.121044140053 333.739242570746
"1410" 281.8 497.898191482884 387.111096178986 491.256814019517 354.016973935378
"1411" 282 500.245053212724 411.021874612443 496.676147987733 377.300961790688
"1412" 282.2 495.400654670369 435.747532294909 500.981924152685 402.356548827088
"1413" 282.4 493.652849666044 463.517387700255 498.569430305085 429.634492481031
"1414" 282.6 491.307781481364 488.122537807344 495.488354368188 454.46324039458
"1415" 282.8 484.492533649006 513.174697692613 492.305385757032 480.223218977188
"1416" 283 476.014713746725 533.255318717616 488.116811549586 501.64366430806
"1417" 283.2 468.941746350649 544.428621997843 481.467062349924 516.295273636252
"1418" 283.4 478.76055117043 547.650544899929 477.401201513408 519.608775375867
"1419" 283.6 489.741518338736 544.418046074731 473.024039123398 524.351682262456
"1420" 283.8 506.479981175501 538.237213282243 476.011613104009 527.393633873252
"1421" 284 523.114096905391 528.860495149601 492.879786791522 536.215791455108
"1422" 284.2 542.681171851192 518.65396304011 509.318456117704 532.465336359671
"1423" 284.4 564.421768511564 512.303161553929 531.84218767639 521.670540816987
"1424" 284.6 587.38249708077 502.826197500693 554.558571579442 514.283526114291
"1425" 284.8 604.83648278983 486.274001037219 578.504514509646 505.141570246488
"1426" 285 610.617843698394 464.091445284008 596.325986634641 493.446810074644
"1427" 285.2 607.898987511444 437.974940903304 604.938718353764 472.319053170685
"1428" 285.4 603.225489009754 413.673297718963 607.31823883284 446.795753153046
"1429" 285.6 594.384211954161 388.196060879447 604.657735987337 421.026471226426
"1430" 285.8 581.019820085847 360.194291621969 594.08386471031 391.894664513113
"1431" 286 565.225272491311 339.89062833824 584.733096026771 368.672749720482
"1432" 286.2 547.794080195749 317.069574063287 570.522036484081 345.630628058451
"1433" 286.4 531.175993082982 295.438088622052 552.840937355548 323.262911786255
"1434" 286.6 514.545782663377 273.13515212721 533.383776392076 301.171153489614
"1435" 286.8 499.219655385979 249.089450823146 517.530922027052 276.479356888034
"1436" 287 488.499982930882 223.395710044591 501.768213124283 254.916974133738
"1437" 287.2 480.349073271062 195.907889465917 490.610372503749 228.621061099598
"1438" 287.4 475.67420144472 169.98019200913 482.927861695451 203.314919837405
"1439" 287.6 473.079906436223 147.964717113327 476.495213762407 179.520366553063
"1440" 287.8 469.961983953962 147.335313417593 476.225280450072 174.854705856136
"1441" 288 465.203960724245 153.046314137635 477.864659426054 175.95880120804
"1442" 288.2 459.186587225008 161.098335456411 478.756796321117 177.303025582544
"1443" 288.4 450.842819205009 170.806101033108 478.897106854992 176.884233368005
"1444" 288.6 440.967598155406 179.736014788649 472.67002497838 175.660759430985
"1445" 288.8 428.596145325747 192.294921241817 459.3744544622 173.832989512347
"1446" 289 414.716042429508 205.348448846834 441.887107632171 185.208920236378
"1447" 289.2 399.628219478267 223.408768855655 423.751834130897 200.054064121032
"1448" 289.4 391.777365718522 242.431262874704 408.861382066367 213.014453292008
"1449" 289.6 390.48264965816 265.086341394014 397.347660738627 231.672361933798
"1450" 289.8 389.036457637033 289.715520503566 391.516748679962 253.582327244918
"1451" 290 395.167275456472 316.450387303319 388.927414789222 281.939200408179
"1452" 290.2 405.909242727047 342.21329075334 395.090000362516 309.100151979556
"1453" 290.4 415.238169901178 366.257941670675 402.775804546008 333.679475591321
"1454" 290.6 424.140423487986 389.381392348915 412.10060741034 357.116991482248
"1455" 290.8 427.125685266148 413.893882797016 421.113324802901 378.957361257624
"1456" 291 425.942861703699 435.96480242995 427.058872616393 402.78488797391
"1457" 291.2 420.010709915121 459.195818570137 426.071301235319 426.546505260437
"1458" 291.4 414.287369943262 481.422374910937 421.810291547984 448.981509658634
"1459" 291.6 418.631158372326 495.714758417963 418.06236998096 463.335271375214
"1460" 291.8 436.737765910119 503.055823330407 416.723544584086 476.104902002365
"1461" 292 459.004356559832 510.343702700671 425.608445748244 489.502124686889
"1462" 292.2 478.318059432106 508.682699846678 446.578542966702 503.75097583185
"1463" 292.4 500.32533621327 503.566889308474 466.561899390326 506.526333352152
"1464" 292.6 520.282314027703 491.978219943656 490.97333031628 507.128819300709
"1465" 292.8 541.633562723846 477.422864233763 513.493829197609 496.417654675528
"1466" 293 565.629611087204 460.778801894971 537.901088394602 480.16387146447
"1467" 293.2 591.93816953745 444.864283480613 562.688456013676 462.631412331922
"1468" 293.4 619.844146066686 430.808136775697 590.391911571858 446.196210291093
"1469" 293.6 642.436336088932 413.744725485543 615.810696764433 432.1868295599
"1470" 293.8 657.550818684419 390.956157992511 638.446258693804 416.00158247293
"1471" 294 668.573448974108 366.440375823089 653.194192727548 396.803425095584
"1472" 294.2 679.249159126082 343.731863965715 664.218053953873 374.584060595197
"1473" 294.4 682.148851385789 315.721926219836 675.772874812558 348.561784040304
"1474" 294.6 677.374879630714 288.982005881991 681.929642307724 322.698431466836
"1475" 294.8 675.490933444196 265.121435667139 680.532609793084 299.399462081251
"1476" 295 677.722879163877 239.031406009387 672.709052315271 271.516359568799
"1477" 295.2 686.513241626535 213.692045257013 673.006133804317 243.314302737452
"1478" 295.4 696.294752765835 187.496251908239 684.741117731396 218.816421768088
"1479" 295.6 699.586990457641 162.767054433434 693.167800542811 195.034903101458
"1480" 295.8 702.811246778169 139.549125706018 697.81712585915 172.34504297583
"1481" 296 700.453464179772 120.477059408186 700.362795081445 153.568983718601
"1482" 296.2 688.41086445661 111.924899171062 701.646139754027 140.659298693977
"1483" 296.4 682.635112609312 111.120578425281 701.628009071596 133.982856967767
"1484" 296.6 674.915337509772 103.986087526301 696.51831838135 128.256027972455
"1485" 296.8 672.615121586128 100.958875531786 693.962795685196 125.528160049759
"1486" 297 671.191190890859 103.204651226986 694.193674625398 126.214561535362
"1487" 297.2 664.580803713572 106.09301888281 691.025311193229 123.012424474195
"1488" 297.4 653.512001250635 108.268570488544 683.994056759278 118.196480246401
"1489" 297.6 635.066506115765 108.731002105933 668.352497636376 114.051131111758
"1490" 297.8 615.106090625944 107.759840506549 649.610571944244 110.787456648472
"1491" 298 594.062937958114 109.283411163404 626.864256568094 108.835140243529
"1492" 298.2 571.001921479879 113.99122196361 603.950068210112 108.278875777816
"1493" 298.4 547.063639906994 119.921238750418 580.142650768017 113.288706709391
"1494" 298.6 526.972426397918 129.773498146665 557.070490792087 115.497841364101
"1495" 298.8 511.182831406215 147.93223123215 537.214048931631 125.940450010542
"1496" 299 499.938287477419 167.027315831329 519.207705584872 138.490537706445
"1497" 299.2 491.626405125847 192.065024503571 506.91704821265 160.27404539006
"1498" 299.4 487.776121856841 217.210015974968 495.470027834539 184.258140616125
"1499" 299.6 488.266476948533 244.445360635359 489.772605991636 209.319327318229
"1500" 299.8 494.576835468575 269.729258962474 488.769101739863 235.892213443658
"1501" 300 506.105288288085 293.982823167782 494.001313664922 261.837471395165
"1502" 300.2 524.330014306505 310.10181808498 500.268236635045 284.097780547838
"1503" 300.4 543.176571192903 331.653718384124 522.220904004876 304.176115198923
"1504" 300.6 559.388817516993 350.387993184424 541.113090460826 323.08704737501
"1505" 300.8 568.587385450528 365.1441845967 550.352826750325 335.529514418935
"1506" 301 572.158788562624 372.195994075221 555.459562530619 344.076860648185
"1507" 301.2 572.472311062847 377.205072990943 557.064181044153 347.995999698171
"1508" 301.4 577.979613389937 393.738146311997 565.064430147873 361.800130755646
"1509" 301.6 587.871429986538 413.220030797914 574.533572736852 381.269052630968
"1510" 301.8 600.966664917997 432.517581352371 582.442446185471 402.759336020399
"1511" 302 607.966879000479 451.735791160559 594.384539462474 420.622377981085
"1512" 302.2 605.255790831654 469.688289344986 601.265823698469 437.096832040659
"1513" 302.4 599.478159424091 483.363105289398 602.809597361079 451.108169416638
"1514" 302.6 597.479258955653 499.48051893193 600.623746502315 465.899410914829
"1515" 302.8 598.279914243314 512.077653898661 600.207847313983 480.338876492187
"1516" 303 607.691250411183 514.772021006999 597.319839360076 487.112897496391
"1517" 303.2 617.361001098683 508.097739301994 596.253823782432 489.962599048285
"1518" 303.4 621.863297703511 498.0512524841 595.467214749013 493.705597570981
"1519" 303.6 633.465136626202 484.665893423637 599.268396018338 495.327360660095
"1520" 303.8 643.825256187371 474.474740194123 616.405731781344 492.831868039647
"1521" 304 656.316448682691 461.039551169515 632.014815885444 484.599172511366
"1522" 304.2 665.004101843202 442.776258699091 648.004604290847 470.848408950173
"1523" 304.4 669.749870549765 421.877191598617 660.279987718569 453.486388896522
"1524" 304.6 674.442462011855 397.128872135307 668.058715257098 430.36638047111
"1525" 304.8 674.434161639368 371.301454623117 673.382895156263 406.894204078061
"1526" 305 675.319304730825 345.590565284238 674.427826914998 381.885989934549
"1527" 305.2 672.243618607639 321.893414788908 674.448581152271 356.929535520738
"1528" 305.4 666.484661756422 298.960955826872 673.641026499384 333.319210509592
"1529" 305.6 655.256090743484 277.639577247434 667.871372227186 309.629479917093
"1530" 305.8 647.123490249222 253.542664964534 659.569405750615 285.931506351304
"1531" 306 639.554404837399 227.359132633714 649.046027238263 259.697569002052
"1532" 306.2 633.682909815771 202.213929622033 641.532696066302 236.070854080004
"1533" 306.4 630.776077255919 176.93515533617 637.94728222554 210.862360666698
"1534" 306.6 626.6184649643 154.741571775691 633.475448389306 187.788310754321
"1535" 306.8 620.521794636509 133.094063231209 629.190409037128 165.527644521152
"1536" 307 613.505834831975 111.160973721897 622.238811470906 142.77536732466
"1537" 307.2 613.051661089495 97.145551340132 619.138881455463 127.625867348178
"1538" 307.4 612.632879840501 102.328784914255 619.807091337573 130.571202044413
"1539" 307.6 608.535312731297 103.715872534714 619.135135039692 131.146133379031
"1540" 307.8 601.229704206294 106.20086846922 619.470459380091 129.625771898436
"1541" 308 592.405050651842 111.501079719326 619.228444881449 125.173604772402
"1542" 308.2 580.068725690682 117.544916865571 610.65408758025 118.909711977052
"1543" 308.4 567.85967869226 128.293611509256 599.165796897725 115.019331498589
"1544" 308.6 554.20201233438 141.035924697011 581.669775291058 121.635013065441
"1545" 308.8 540.921891777493 156.927816966582 564.165748110499 132.582548860263
"1546" 309 531.417912569087 176.56040642 549.740705742178 146.876929567611
"1547" 309.2 519.769578675215 195.491529367114 537.404663793512 165.29239010833
"1548" 309.4 507.915465663064 215.163534750566 524.846342795061 185.254920085351
"1549" 309.6 495.262807903272 235.840557944053 512.77555296923 206.757203139346
"1550" 309.8 481.534543219855 256.901954246494 500.732617992651 227.733341524757
"1551" 310 471.376201494179 281.176436937571 485.735051072175 249.788764980305
"1552" 310.2 466.31291744636 305.456886492556 474.198349116927 272.566724729995
"1553" 310.4 461.834252208651 331.460330309162 468.472067678642 298.177830348702
"1554" 310.6 454.958765119196 359.189839118373 464.173302998362 325.927744809846
"1555" 310.8 451.206480472511 386.322116886095 456.133618591659 352.054345004441
"1556" 311 449.134232856685 411.1272615873 453.175812589942 377.04721913608
"1557" 311.2 443.200504430682 436.065505823419 450.85312114597 402.882281696005
"1558" 311.4 439.035242476315 460.641222269104 445.736289541722 426.325347579029
"1559" 311.6 433.453746921481 484.193757730361 442.89506578688 451.88919218806
"1560" 311.8 433.65412388373 505.494108706689 435.726075517863 473.106300131237
"1561" 312 447.118929162897 510.456016995745 431.423196539856 484.013156462626
"1562" 312.2 467.754918257535 509.163259773775 433.875661134611 494.854591316796
"1563" 312.4 486.247834725066 508.199715267426 452.771244354576 503.486837329327
"1564" 312.6 507.964687071231 501.466673720808 474.734067790892 506.783424423528
"1565" 312.8 532.1146030284 493.944992290954 497.478248385273 502.594381788714
"1566" 313 557.016599247273 486.105667148184 524.23341802927 493.542929548613
"1567" 313.2 581.132753344514 475.534635063886 549.710257753674 485.223180744856
"1568" 313.4 604.763170861372 461.654208016044 574.417166582002 476.862731560248
"1569" 313.6 626.121096442149 444.850109528396 598.650248372471 464.277334057056
"1570" 313.8 649.478954637962 429.533153176753 620.358637236332 445.22188071824
"1571" 314 670.754545257694 412.229372918794 643.051000586305 430.857890616474
"1572" 314.2 685.97110404613 392.023517029462 663.737699172743 416.686549698164
"1573" 314.4 702.682429981608 369.36367595356 683.317596022755 396.370325574237
"1574" 314.6 716.999319503244 347.09827497769 698.4732358827 375.658914697984
"1575" 314.8 734.484348301005 323.897062316465 710.47042175261 349.145509939671
"1576" 315 749.135838993769 305.575242234469 728.006365496685 329.364410437624
"1577" 315.2 761.694142833574 288.149874561981 742.66027035107 314.115617620855
"1578" 315.4 774.349463821839 269.579848017635 754.076667249215 294.923177410706
"1579" 315.6 774.341668405283 247.847747665673 765.626254646089 278.485010763203
"1580" 315.8 764.027013808055 239.131657547747 770.641083445019 268.478367692294
"1581" 316 743.776630784737 232.68971944133 768.171811158478 258.619545128577
"1582" 316.2 723.35174581656 230.210971636302 753.268132288702 240.91702004476
"1583" 316.4 700.836896924233 238.4062686976 731.846624378686 233.220491081719
"1584" 316.6 677.205886045833 247.734454333223 707.729517066728 235.446504421765
"1585" 316.8 653.288822593032 255.561773745413 686.379931848356 245.868644347743
"1586" 317 629.741085397337 260.777191108069 662.025990088284 253.670730872532
"1587" 317.2 603.736176011627 267.998971596557 636.566124826598 259.645095767015
"1588" 317.4 576.829255572715 274.121529140108 610.096556562561 265.989376184068
"1589" 317.6 551.909589868057 275.905227126118 586.639782797834 272.586673547862
"1590" 317.8 525.662030452856 276.842125928108 558.803148603198 275.77394772631
"1591" 318 499.083954832574 271.856429076832 532.74207302357 276.005153267809
"1592" 318.2 471.161711805805 267.157215989534 503.896499988937 272.43381742355
"1593" 318.4 444.485463820108 266.855091065312 479.097997762108 268.687739952396
"1594" 318.6 420.12903746545 273.365982255164 453.459396546149 268.200710954732
"1595" 318.8 406.812901072016 288.829997357324 433.966059846738 269.846353448559
"1596" 319 402.132074734593 312.171541584423 415.915506481429 280.935553152146
"1597" 319.2 404.745164361721 335.46700911357 406.45446328343 302.138606528912
"1598" 319.4 414.989048072955 358.783310855445 405.243224348296 324.589871976999
"1599" 319.6 428.51079248743 382.816092162425 413.452351338605 350.498887097278
"1600" 319.8 443.406384762138 404.438249878148 424.908399019945 374.370017939106
"1601" 320 458.60995646809 423.637485330103 437.966077077499 395.216581414975
"1602" 320.2 475.909896816555 444.866830921351 453.606477066059 418.308303344541
"1603" 320.4 491.995475865971 464.962560070531 470.192115427088 436.717799751648
"1604" 320.6 507.366948306865 486.638453143783 486.787911501176 457.888712757533
"1605" 320.8 525.39486949941 502.856284456738 501.681008503599 478.971425430229
"1606" 321 547.574391534062 514.866133715716 518.383105536939 495.444199331438
"1607" 321.2 571.903237226325 523.71071951613 537.66042775337 510.443455762719
"1608" 321.4 597.505884443537 533.610195361961 566.581207569139 519.042890367743
"1609" 321.6 608.100507477533 545.654828865829 585.215275073902 525.039879412578
"1610" 321.8 609.999601515084 555.574004091436 588.876685998356 529.47536977847
"1611" 322 620.458230737387 569.874839918507 600.582924741367 541.282256735797
"1612" 322.2 632.597797556893 585.681681851165 612.902546863674 558.118836664336
"1613" 322.4 643.189554647847 599.991830336066 623.510077461954 573.361477671436
"1614" 322.6 653.899152246693 609.490404094526 630.705242434048 586.101288456868
"1615" 322.8 663.113441158566 611.187899732077 635.643136636772 590.569876156821
"1616" 323 666.518924946464 609.320458547174 637.353761124659 593.384966282208
"1617" 323.2 671.418875279489 605.950609221316 640.596817424146 596.093162780409
"1618" 323.4 682.39411595273 601.64541909006 646.055260484325 598.749422786778
"1619" 323.6 696.366651067915 595.654377743343 662.550777708164 598.02958257026
"1620" 323.8 710.72476995979 589.440053852767 677.81680416869 596.628102481277
"1621" 324 726.776108847321 580.550536778639 695.740188029399 593.121542968178
"1622" 324.2 745.099478306342 568.473764214645 716.42120615982 585.719960195749
"1623" 324.4 763.031025026377 554.233906468269 736.380494021111 573.863603068813
"1624" 324.6 777.698938633087 538.958999290098 754.753369366123 562.981864749341
"1625" 324.8 790.460931289655 522.540381823174 769.840906843711 549.428790326621
"1626" 325 799.185883674281 501.939802871676 785.14214085966 532.792132240997
"1627" 325.2 804.904304063911 479.089349875385 793.828665322796 510.914862683699
"1628" 325.4 810.716747380525 456.450152914394 803.93292451943 489.43184535255
"1629" 325.6 821.012532410102 435.802559348963 808.460713653597 468.139392749944
"1630" 325.8 830.659092577044 415.674837040986 818.715165990101 446.828705103884
"1631" 326 839.274878767765 395.785233395937 825.990964637124 427.039000602973
"1632" 326.2 842.998626538237 377.152675842941 836.411486861368 409.877007874595
"1633" 326.4 835.871302178374 357.24922458686 840.034743051717 391.757471220165
"1634" 326.6 825.858502440885 341.907007571623 838.330709654539 372.381803673869
"1635" 326.8 814.180039835625 323.045901020661 832.753600169787 352.435165218858
"1636" 327 800.818559535087 299.877617632464 818.794032312486 332.272004629748
"1637" 327.2 784.109777092271 279.408850512677 803.488318547664 307.692556651251
"1638" 327.4 768.277121072696 259.64262497338 789.680933074761 285.106056012685
"1639" 327.6 746.958894463769 240.506700159411 770.992729713406 263.978397919604
"1640" 327.8 726.344449276479 224.483866804929 752.378197138277 246.494320608634
"1641" 328 703.755094326882 208.390548977992 731.30150269026 228.532436373877
"1642" 328.2 679.687812510444 194.349289503699 707.659529285692 212.49028509673
"1643" 328.4 654.379858479893 182.989124557658 682.648282179382 199.837786466663
"1644" 328.6 627.908468238823 174.614884309758 659.86306879555 186.215367230834
"1645" 328.8 601.907388810659 164.885897527651 632.5784958464 177.879889562
"1646" 329 576.151687430908 158.23244971862 607.367819588453 168.145214066915
"1647" 329.2 549.374086708615 155.813857625688 582.292537175798 159.133318175903
"1648" 329.4 525.725955755143 155.5421889485 558.73062256363 156.920537141866
"1649" 329.6 498.931930439683 159.813909298003 535.53770766458 154.527510473717
"1650" 329.8 476.48145032142 167.467535556881 508.229188217165 157.969280863275
"1651" 330 451.604451589279 180.154390446242 483.602573829778 167.508351276387
"1652" 330.2 435.725520555722 196.382733212956 460.241833123039 175.027965891517
"1653" 330.4 429.205010324851 221.320478229682 444.758726397323 186.204543352179
"1654" 330.6 424.110352979041 247.574946086067 432.579484648935 213.538882336796
"1655" 330.8 418.497327932424 273.858378428188 426.852865271256 241.349732139868
"1656" 331 415.211942931706 302.429397924178 421.634008310931 268.813953352548
"1657" 331.2 418.457094473158 329.660697812343 416.776110370555 296.165572815947
"1658" 331.4 426.014548858048 357.019596036885 417.548327790553 323.886265276013
"1659" 331.6 435.851072571235 383.78133777405 424.724331550517 350.922134168297
"1660" 331.8 449.740256047186 408.769503071837 433.961844202999 378.260778929562
"1661" 332 469.19963371028 429.696036514206 447.38323407204 402.48908470073
"1662" 332.2 488.950096460111 445.26100611108 461.84138821509 422.713496287827
"1663" 332.4 514.424773610077 453.624126308129 483.516185270305 439.27466924843
"1664" 332.6 541.007925286391 458.694167900141 507.54209179483 450.720362692496
"1665" 332.8 569.615616290373 465.552057119929 536.488218191938 457.179158309946
"1666" 333 598.185244358148 468.098716298764 563.210696311049 464.922495483712
"1667" 333.2 625.702582104719 463.710403344845 591.910499482782 466.164584092272
"1668" 333.4 647.276958819525 459.667165534902 615.334804102457 464.525809509142
"1669" 333.6 661.501807754636 467.100624765569 629.028573906636 461.440545089416
"1670" 333.8 683.872147231615 477.23924583237 650.855228626879 465.389358724768
"1671" 334 705.950978316301 487.704329548085 675.70137265961 473.97668236436
"1672" 334.2 731.677333182512 498.835086099922 700.200239149675 483.703208318356
"1673" 334.4 755.934738205165 502.945501477242 722.647602781197 495.67599710372
"1674" 334.6 769.809186667264 497.19921064637 737.234549941768 499.810602130233
"1675" 334.8 783.099418569552 491.445143033777 750.140127387919 500.17176761937
"1676" 335 802.732375544946 478.773424074401 773.392656358153 495.022072117554
"1677" 335.2 814.561968681194 463.526022447844 790.026398647097 487.022333962907
"1678" 335.4 824.634481246717 441.576523914122 805.737372808793 471.053841580398
"1679" 335.6 831.2057858453 424.572695494242 819.460643101207 454.972782110017
"1680" 335.8 835.804241183851 401.09334369581 827.888816198806 434.410917284319
"1681" 336 837.647379380543 373.312514118242 834.284521284143 407.581454241596
"1682" 336.2 832.712962499595 349.883147965619 836.748998512974 384.969177105142
"1683" 336.4 825.225700380566 335.914631556988 837.37464177945 366.96636546938
"1684" 336.6 812.51725875489 314.763937312973 828.454749114254 345.291937974805
"1685" 336.8 799.211230137224 291.876383088261 816.713181386524 322.21020868133
"1686" 337 783.146343246944 271.016826305705 804.187953026667 296.747342041132
"1687" 337.2 768.400447340109 254.517770803755 789.748599809276 280.261534054629
"1688" 337.4 748.329980899495 238.013519874833 773.137767585869 260.850814966849
"1689" 337.6 725.173559870016 226.280019357757 753.977396602372 243.450409589791
"1690" 337.8 698.109832962692 219.884493395619 730.050583671117 230.72263877169
"1691" 338 670.666051189219 218.625253348808 704.947664967967 222.430816313353
"1692" 338.2 643.544650794981 220.089612703919 677.131967500722 219.369799018436
"1693" 338.4 615.116292980342 225.856304888707 648.18094899381 221.74935127294
"1694" 338.6 589.62864668215 236.189046565828 621.852622712059 225.990034308301
"1695" 338.8 564.273924971142 246.779431498185 596.541735365249 234.871526397705
"1696" 339 540.024828556246 262.480754737464 568.407770156923 243.343711190757
"1697" 339.2 520.143255934362 280.269574682675 547.661618179548 257.984561165255
"1698" 339.4 500.505546023283 299.090347146884 526.802279722648 275.547526702797
"1699" 339.6 481.587516722323 319.270132130462 506.003207525909 293.914368063409
"1700" 339.8 463.502655115585 342.900080744671 486.373445952975 316.384600167134
"1701" 340 446.081942632817 364.544173504013 471.392814857965 338.175747534725
"1702" 340.2 428.652436497383 383.657963119301 452.979136339894 358.798414768491
"1703" 340.4 412.665403746935 404.679919610723 433.663410242924 376.538282485095
"1704" 340.6 400.934574762285 428.1672401381 418.831664734953 397.846337095228
"1705" 340.8 391.07607323681 451.529953271521 405.165617261002 421.183039808276
"1706" 341 385.254321867677 471.019192621803 394.786621731431 440.022575565481
"1707" 341.2 375.052864948508 480.280438793316 391.164625770341 451.275238731642
"1708" 341.4 372.280018595757 481.415106818366 389.388905588313 455.310101556213
"1709" 341.6 372.624170805784 480.616971881632 389.342747797177 455.109199283227
"1710" 341.8 370.735911408833 481.998218585865 390.181972968517 456.286655433949
"1711" 342 372.126625666736 479.805896149162 391.201639080164 457.511952555874
"1712" 342.2 370.28012730102 477.473546010273 392.573546561554 457.178479511441
"1713" 342.4 369.538360334711 476.168020362052 392.679860197346 456.100919491102
"1714" 342.6 371.199406034821 478.248827567285 391.378769527715 456.310252127969
"1715" 342.8 371.016871383201 479.103706032988 390.52009291448 455.678341401696
"1716" 343 369.484273329059 480.837641890259 389.416909021037 455.729393737237
"1717" 343.2 369.168850622562 481.421376815908 387.614432044838 455.921253718274
"1718" 343.4 369.571048751387 481.113046339935 387.753020929433 454.943658435594
"1719" 343.6 370.498942170092 482.47187484873 388.009063413288 455.519127420703
"1720" 343.8 371.255839257067 482.417186286628 388.154747659758 455.700880114928
"1721" 344 371.198542992 482.118275377269 388.274674622438 455.300619554688
"1722" 344.2 371.098257116018 482.662181200012 387.321413438369 455.467301121833
"1723" 344.4 373.586458380253 483.84674855217 386.897709115252 455.262947388181
"1724" 344.6 376.017119983139 484.962622181365 386.787051859507 455.857203838998
"1725" 344.8 376.952275459165 485.563896686899 386.797452085813 456.194581814649
"1726" 345 377.770856848788 486.232515878472 385.42201013885 456.733771083828
"1727" 345.2 379.376910638757 488.509954462437 384.162852726639 457.661182561331
"1728" 345.4 381.402395131108 493.272789879885 382.692040875616 460.405061156393
"1729" 345.6 382.412749852886 496.432063445311 381.200794126844 462.972683955353
"1730" 345.8 382.856241537724 499.49370623338 380.932583166332 465.160703847751
"1731" 346 380.899335513218 500.980650711345 380.678895233949 467.508770307229
"1732" 346.2 380.437525265155 501.511312778505 381.078180455701 468.247060720962
"1733" 346.4 380.025610999957 501.951067909127 380.960931288715 469.031589776192
"1734" 346.6 379.404998206564 502.230755634321 382.079522491105 469.525525058213
"1735" 346.8 379.71434092949 501.906535854726 383.316904212417 469.579923396306
"1736" 347 378.605821363989 501.671483149651 383.495877764684 469.310261276504
"1737" 347.2 377.888241497694 499.969159174857 382.824458097463 467.631322251888
"1738" 347.4 377.575622725558 500.503834773143 381.962093828848 468.119013883155
"1739" 347.6 377.772986193009 500.019931575606 380.550364305942 467.520041042369
"1740" 347.8 377.669241317049 498.864463638401 380.243253540175 466.570047783524
"1741" 348 378.323301955917 498.144815288738 380.928929628515 465.961200131581
"1742" 348.2 380.129574279442 498.299434800555 381.314637426852 465.820518785146
"1743" 348.4 381.131366604578 496.565029033783 382.290422254528 464.272006804679
"1744" 348.6 382.570627495869 495.733326307954 383.593932058508 464.100275153787
"1745" 348.8 383.849807145221 495.222555951888 385.023096165709 464.199632102363
"1746" 349 383.623696662809 496.490324857221 386.525218702779 464.160135765717
"1747" 349.2 384.108764927313 497.866090850736 385.779156740436 464.290083466105
"1748" 349.4 384.88622370531 499.648130674573 384.727170176436 465.027037647157
"1749" 349.6 385.793468326549 500.600502754874 384.265746184246 465.958919457775
"1750" 349.8 387.621820926764 501.171570585992 383.555325940988 467.404498708668
"1751" 350 388.43397261145 503.082897746487 382.843734503674 468.594236138149
"1752" 350.2 390.881876381918 507.643963184788 383.93601412024 472.798241067037
"1753" 350.4 392.560131028133 511.66807968411 383.820398223926 477.996111562187
"1754" 350.6 394.26238531905 515.364230160634 383.553594060451 482.19038377119
"1755" 350.8 396.296058746425 519.163352035761 383.972689209539 485.888752607515
"1756" 351 398.409538776958 523.335325962633 385.679331699432 490.799633737514
"1757" 351.2 400.978538952483 527.319685979066 387.055947588314 494.750037622642
"1758" 351.4 404.431272837026 530.89535069143 389.076056890435 500.067210996516
"1759" 351.6 407.171664272204 533.960465082149 390.801552100878 502.936186737386
"1760" 351.8 410.803416619193 538.770887613291 393.839549520397 508.855711802734
"1761" 352 411.541778339463 539.995563375759 394.65264687859 510.436680997273
"1762" 352.2 412.909377861074 542.699911667031 396.245578256858 512.215584741415
"1763" 352.4 412.21844189999 543.608889308248 396.575984769623 513.384320459802
"1764" 352.6 411.844732388342 544.424520606963 397.281478601213 514.52286335672
"1765" 352.8 412.505156179219 543.020871614993 398.05054547815 514.546220721791
"1766" 353 413.104707657994 543.873592881185 398.897791455712 513.957905463264
"1767" 353.2 413.066497634893 544.374236406687 398.317518126022 513.423661156144
"1768" 353.4 414.680756452683 544.193242114006 398.077789361485 514.534383756243
"1769" 353.6 416.902257867813 544.337048894449 398.435660929674 516.168779985448
"1770" 353.8 419.068049811923 544.469967297915 398.228748779951 517.672329010203
"1771" 354 419.420438079953 544.069884822462 397.375396692897 518.009569475872
"1772" 354.2 421.744905062336 542.708438484708 397.186580300368 518.513855741253
"1773" 354.4 425.033722305588 543.037904419023 398.640221584335 520.11300140787
"1774" 354.6 429.256315715499 543.372882578616 400.508120424421 521.991044455339
"1775" 354.8 433.164275854757 543.01636010953 403.360135308611 524.947945323504
"1776" 355 437.380444617653 542.603611639822 405.704305293828 527.249204711057
"1777" 355.2 444.170437051923 543.598628787983 410.169148844227 529.714108389274
"1778" 355.4 451.170031595881 543.438787988247 416.909822683573 533.894535920816
"1779" 355.6 457.534991593194 544.550011145432 423.224035842429 535.533019661994
"1780" 355.8 466.580600438279 547.52083506545 431.221952822168 536.9588736083
"1781" 356 477.171112243534 551.968996393152 441.817653848837 539.163525427868
"1782" 356.2 489.356275615299 557.155118500907 454.880559083485 542.239355848046
"1783" 356.4 504.346955733631 563.260800098976 469.7751108972 548.546499383643
"1784" 356.6 519.883715854806 570.312275878558 486.276850408467 556.419146094885
"1785" 356.8 535.272405529021 575.176476922487 501.504245478943 562.672250176845
"1786" 357 549.34634485527 577.762612893081 515.074786494295 568.583075268713
"1787" 357.2 561.874222498504 575.657620086574 525.475454980183 573.272208033567
"1788" 357.4 573.369209129064 575.397107101913 537.289344601032 575.78594098793
"1789" 357.6 588.192790213252 576.418701416523 552.160845521971 575.541079768033
"1790" 357.8 603.626145239342 578.130921406003 568.901817871065 576.186887709165
"1791" 358 617.537067779257 583.088836504711 583.875540326563 578.179142355542
"1792" 358.2 628.578358290383 589.106933049167 595.69279662424 579.041999756282
"1793" 358.4 639.355096197978 593.549099779577 605.523084441004 583.566688985511
"1794" 358.6 654.373390640019 600.127535522273 621.85898861726 588.609569122869
"1795" 358.8 669.514846578779 602.127767684335 635.631096247319 593.436215781793
"1796" 359 681.449385876021 597.975574003845 646.988385307462 597.468406037225
"1797" 359.2 696.036231749657 592.29558121265 661.256727287258 600.800346356355
"1798" 359.4 709.051225904429 584.052347696336 677.247676480614 595.108851054425
"1799" 359.6 723.635582758716 574.22753899409 692.119356039342 591.044792905019
"1800" 359.8 738.734254930457 565.173759839006 708.839404938757 583.681602771329
"1801" 360 754.739717397801 554.970071646523 724.758581780885 573.295556563671
"1802" 360.2 768.486488138884 542.261235973253 742.137232924257 563.467187533412
"1803" 360.4 780.386213162226 530.411988935012 755.894306762843 554.541386419163
"1804" 360.6 795.85556185789 516.57778444833 770.322304402813 538.673566056141
"1805" 360.8 809.353836681489 498.906586823249 786.355229461265 524.473470405435
"1806" 361 818.940381393936 480.717706009629 801.99695304504 509.318771402685
"1807" 361.2 820.426134698491 465.16383620709 811.201265002102 497.289478786851
"1808" 361.4 822.799956191349 447.604196018582 817.306575747701 480.923933825682
"1809" 361.6 829.821755197703 428.389794509153 819.902496971527 461.607009512106
"1810" 361.8 836.885513084929 407.739665190263 826.222821356663 440.317836124362
"1811" 362 841.639875474908 391.449724510835 833.860109306767 423.613614568768
"1812" 362.2 845.873168953669 375.262012478644 837.733811077949 408.610494079291
"1813" 362.4 845.17053230814 358.977231386882 841.24157843283 391.316929485814
"1814" 362.6 833.819179921377 349.451619616 844.665304744971 379.935485083788
"1815" 362.8 821.537079257348 339.539353316358 841.497814185982 366.25398263502
"1816" 363 806.991674253183 324.229807718377 829.285613107824 349.944717025625
"1817" 363.2 791.154280868491 310.874287827213 816.089990335382 333.947858228575
"1818" 363.4 774.553629203474 300.175019513665 800.954097864122 320.920486373123
"1819" 363.6 756.625860432369 293.12355066789 786.104185919442 309.176238359734
"1820" 363.8 734.49243265036 288.76246945166 767.826788025042 300.63871159051
"1821" 364 715.46470058366 284.319791045613 747.531663540244 292.568816570863
"1822" 364.2 700.823595537814 281.627346377754 731.995066121575 289.206650853088
"1823" 364.4 686.042145292384 274.302052889277 717.552798270063 284.911967725204
"1824" 364.6 667.617657392601 265.171074131169 700.44659456012 279.713223457985
"1825" 364.8 649.973136465344 254.461242326531 678.619356040451 269.99471421268
"1826" 365 631.590666620777 246.13916927009 661.8841579679 261.610061008547
"1827" 365.2 612.163702289128 238.095976166365 642.067300932721 252.448131348893
"1828" 365.4 595.831797102775 231.91360089177 627.047494158742 245.992277043125
"1829" 365.6 576.543024598836 228.241860049783 609.215877074743 237.322438017403
"1830" 365.8 553.477241122122 225.682197854325 587.08999133654 231.425429974072
"1831" 366 533.209330562493 227.663153734337 566.905640679514 227.673429238958
"1832" 366.2 510.552747591719 232.091821734169 544.773837122637 228.308203483246
"1833" 366.4 488.108035048043 238.127781992844 521.290935709824 230.661238923993
"1834" 366.6 466.203169505728 243.710571231282 497.901380671962 235.865428645366
"1835" 366.8 444.202157068301 249.11546852503 475.986684058863 240.24311268219
"1836" 367 427.590732636757 260.914059027136 455.774608564757 245.398475274539
"1837" 367.2 418.42422159368 275.862010559847 441.479274710798 252.276633738328
"1838" 367.4 412.706656407109 293.240994481646 429.409857840136 263.706560380384
"1839" 367.6 402.391482114556 312.250924165537 421.020103853079 283.028874872074
"1840" 367.8 387.821242891455 327.973422313528 408.362417325586 301.459199599968
"1841" 368 377.168699594059 333.394015534707 401.371276115775 311.182214055909
"1842" 368.2 368.835583587435 333.623310319258 395.161966584592 316.130840732675
"1843" 368.4 373.952616111615 337.153895418143 395.549495300264 314.987042762564
"1844" 368.6 380.290693253013 350.13030572336 393.635529245375 318.200208219368
"1845" 368.8 390.81449694593 361.459467916939 388.73549132299 325.78334912144
"1846" 369 399.820736689474 378.036810703738 389.077471206036 343.641586720385
"1847" 369.2 410.469746999319 396.444704485603 395.796580174177 364.984543125463
"1848" 369.4 421.584514255993 415.103329747904 405.497898685779 383.246172545323
"1849" 369.6 433.025241219655 435.158339737407 416.784022282189 403.886934706544
"1850" 369.8 445.741148510532 455.011797609804 426.377391249508 424.673626234017
"1851" 370 457.801224646488 476.214582073985 439.792926212197 444.592029016907
"1852" 370.2 468.602237985303 494.3472357284 452.515214550411 463.955031630757
"1853" 370.4 476.403891431351 517.141541495269 462.87303688026 485.06058735344
"1854" 370.6 485.079604885864 537.823595554925 472.40299730319 505.211680768403
"1855" 370.8 491.879532596296 554.671602538592 480.634831280198 523.789805396587
"1856" 371 504.475709955118 560.702356191915 485.322342071685 535.150671748929
"1857" 371.2 522.962928630307 557.224816550568 488.271325193066 544.786051320931
"1858" 371.4 536.091087472181 552.742632313707 503.091755737428 549.056838946114
"1859" 371.6 553.616396562563 547.411265952636 521.308222973361 554.668320831038
"1860" 371.8 576.716111190838 539.930988945677 544.747815766536 549.076971961095
"1861" 372 598.900414327107 532.823883018948 566.804854482541 542.547929094943
"1862" 372.2 618.355506984975 524.139754558845 586.760011850799 536.849243231091
"1863" 372.4 633.106231245304 510.303807536604 606.025156726202 528.11852163101
"1864" 372.6 643.274409967612 493.555016280498 624.150395148717 519.908792314184
"1865" 372.8 650.167209100923 474.130473759369 634.533035339955 504.738628126761
"1866" 373 651.411669964394 454.030046411675 642.942860373053 485.970280451733
"1867" 373.2 646.582355805477 435.613499659482 649.50693968889 470.060022128304
"1868" 373.4 638.368237010884 414.930992464558 643.858678632074 449.435327068337
"1869" 373.6 632.001759947638 395.048348574954 638.882610292035 426.587584727119
"1870" 373.8 622.799080010191 370.894485818171 632.366904760532 403.07164184809
"1871" 374 618.097891643464 348.340253721712 626.32847242831 381.950119313256
"1872" 374.2 611.697421407788 322.606607302589 619.962207966761 355.891116267487
"1873" 374.4 607.750096830558 298.432599823657 613.719045205911 332.143401048635
"1874" 374.6 609.251731007395 276.402939663821 611.464812717974 310.533586375791
"1875" 374.8 612.083351092599 257.26595692287 611.221943647593 290.876710329726
"1876" 375 613.343753115015 237.940235166402 611.52817358192 271.971943543222
"1877" 375.2 617.699838276708 218.613451300757 614.537604329716 252.554057508495
"1878" 375.4 620.403065185191 201.029621395264 615.734943284834 234.651308879319
"1879" 375.6 623.145396435806 180.779186347386 617.911364872349 213.333269427633
"1880" 375.8 627.118236273033 160.391167875388 621.627939528922 193.608859367128
"1881" 376 630.171677678281 141.810207798368 624.746407377367 174.608288582981
"1882" 376.2 626.197940947233 123.979143139166 628.213266244317 156.555650236029
"1883" 376.4 622.332124258278 109.121227954039 629.295107926243 140.002376101906
"1884" 376.6 617.901467563076 104.627125981611 627.863925143622 132.374509764151
"1885" 376.8 616.175677440157 106.254310023709 628.873287648719 132.266833124365
"1886" 377 620.481952138526 107.311069271932 629.349601699583 134.417620044591
"1887" 377.2 625.450357798879 104.897379220042 629.455026013718 133.766974602489
"1888" 377.4 629.483192135383 104.947975173846 628.95287936851 133.568492778425
"1889" 377.6 633.244391983733 103.46310595036 627.885313021434 133.445053949496
"1890" 377.8 640.718812238535 101.542608849367 627.930760099828 129.859746078604
"1891" 378 646.7288470449 97.5372326980471 629.320682995772 124.13008606063
"1892" 378.2 653.746031592193 96.7455135475761 632.779204436733 118.325825705186
"1893" 378.4 657.730552002998 97.6485350718581 634.262744705361 117.661165943971
"1894" 378.6 663.603079047523 97.263252423838 637.312796484229 114.429542205453
"1895" 378.8 669.74673244843 97.3911985051885 642.554974149348 110.50246641269
"1896" 379 677.457348648823 98.7743723609437 647.576536833883 108.801738931037
"1897" 379.2 682.593187825194 99.5402485849488 653.465886084606 107.539658288677
"1898" 379.4 684.709045642365 100.53063500514 654.054539383221 108.323998519176
"1899" 379.6 688.35668501924 100.793464920042 656.038344199911 106.798251519208
"1900" 379.8 693.015418639155 100.69167450139 663.871740475702 104.222727246929
"1901" 380 692.678658075195 102.038167216277 665.170063007891 102.792397578816
"1902" 380.2 693.576622337307 104.122232019843 664.7516606851 104.424035276734
"1903" 380.4 698.023928861792 103.691973427635 665.776535845119 105.121243918075
"1904" 380.6 698.884834697133 102.949814241548 666.828399387586 104.833187173982
"1905" 380.8 699.983007187003 104.197809281649 667.346949488524 105.206676669712
"1906" 381 700.931152898666 103.223986247501 668.63532308911 105.484004407878
"1907" 381.2 701.483787056054 104.26740783739 669.679465920526 105.635529858601
"1908" 381.4 704.081207251264 104.738789756973 671.547506933848 105.329811779308
"1909" 381.6 706.121985209646 103.764571450435 674.332881194026 106.826425736856
"1910" 381.8 704.360439903967 103.527393493939 673.20209208815 106.777378305534
"1911" 382 703.358886948623 104.828016783271 673.22768639337 106.261495617827
"1912" 382.2 704.853454030177 108.065669079898 672.387848189397 105.491735384815
"1913" 382.4 709.755822503155 111.614728018989 676.576542227203 105.66209274259
"1914" 382.6 714.380645961283 114.388123361624 682.672995883633 104.742281699763
"1915" 382.8 720.913769660332 117.098758109316 688.754129166567 106.441781297664
"1916" 383 723.58825545326 117.658994815584 693.228492773628 107.944300323211
"1917" 383.2 723.499609651951 117.524712288775 693.5660623414 108.046811935091
"1918" 383.4 722.121786157172 116.229944486548 692.504659665962 108.151195280169
"1919" 383.6 721.927155366226 116.225101802264 693.161049211531 109.35798463366
"1920" 383.8 720.079752237564 115.198635695896 693.194954390673 109.435705400364
"1921" 384 720.788127991772 114.298151605749 694.145596696568 108.629418909047
"1922" 384.2 718.980633510645 113.881758212075 696.746096328115 105.878302367628
"1923" 384.4 717.638505861281 112.800896771609 700.162694638925 102.694515470976
"1924" 384.6 717.489115286674 113.018241914448 698.993375030192 101.23888133134
"1925" 384.8 718.661722241684 114.948086704833 698.19038900194 103.415933463945
"1926" 385 720.609089668403 113.79831673599 696.920256205205 107.060061764748
"1927" 385.2 720.317638199757 112.808118518575 696.679238008939 108.485512446904
"1928" 385.4 718.802991849518 113.450996613665 695.268797906996 109.903479879821
"1929" 385.6 718.988594930131 112.878066154532 694.300299995983 109.375475582788
"1930" 385.8 718.718242627201 112.82726649926 693.261542107788 109.009360301404
"1931" 386 719.089369322886 113.327043498895 693.981196062364 109.343222145746
"1932" 386.2 717.291484169234 114.053849533576 692.645260321339 109.466393001484
"1933" 386.4 716.443992261 113.96360696462 691.621162549468 111.613192483258
"1934" 386.6 715.189980065691 113.791217288302 690.467175908054 114.115918835851
"1935" 386.8 715.098480445687 114.099251339031 689.135492792419 113.796598814393
"1936" 387 714.400915704225 114.136345721449 689.732857375874 114.138091846368
"1937" 387.2 713.955891145171 114.274507723488 689.101295663515 114.636328522962
"1938" 387.4 714.284206599082 113.059829121727 689.036516294037 114.330321965675
"1939" 387.6 714.870959043933 112.708608163163 688.898069906536 114.175591451868
"1940" 387.8 713.971198879178 112.114958485622 688.985083527147 114.125156742159
"1941" 388 713.761725838549 111.658968806784 689.917795162626 115.075040846212
"1942" 388.2 712.758973927274 110.304420590586 690.424836532183 115.652200670823
"1943" 388.4 712.304175570599 109.83611652106 691.419325500896 117.68915171464
"1944" 388.6 712.65722927413 109.433129050416 692.247998766918 118.770478361858
"1945" 388.8 712.310290578023 109.706794482391 692.804092371761 120.086309707965
"1946" 389 711.348809993628 108.892098795359 694.301472226646 121.083245507247
"1947" 389.2 710.75642451462 106.99252594663 695.884504891691 122.662508937099
"1948" 389.4 708.888175497819 107.786756249576 700.656959752403 125.799605583789
"1949" 389.6 708.251181504678 106.949161481744 700.294237901951 129.353281876025
"1950" 389.8 706.770782119992 106.274052719333 700.154395365843 130.034052307565
"1951" 390 705.952505063439 105.487841981861 699.892838121018 129.839517384173
"1952" 390.2 706.081763659845 105.164278684472 700.035403256568 129.189444353762
"1953" 390.4 705.598792872841 104.519529601094 699.908310537943 128.731354266063
"1954" 390.6 704.601376373743 105.41562649862 700.255469144044 128.397065053858
"1955" 390.8 704.356869094632 104.348795105745 699.678204885102 128.469796175776
"1956" 391 703.578850488499 104.131664921716 700.078221920529 128.285284875635
"1957" 391.2 700.226313197461 102.923952185154 700.794285589297 127.627539446433
"1958" 391.4 699.507179880957 102.020758168386 701.744815656351 126.608010821881
"1959" 391.6 695.745584683076 100.183164093656 702.862067155351 125.33760008948
"1960" 391.8 692.40370665265 99.8842512087111 703.517777644568 124.250304969452
"1961" 392 691.526828667032 99.9019331000316 703.684720092528 123.301124700824
"1962" 392.2 687.847279668957 98.3976624110686 704.056390141034 121.375164522594
"1963" 392.4 683.992600162853 98.7758276380192 703.674905981208 119.611804470508
"1964" 392.6 681.003335436825 98.6483576515037 702.695393804356 118.419212705408
"1965" 392.8 677.575861338115 100.008974445402 702.144059433823 117.434718896219
"1966" 393 673.117824417083 101.42242689799 700.693406891806 115.224419015091
"1967" 393.2 667.475547454782 103.207692690062 697.907666633285 112.782587780177
"1968" 393.4 660.484671998557 107.017592837396 693.014495837265 109.337662923219
"1969" 393.6 655.201862211773 110.950010240929 687.26012280573 107.535277643195
"1970" 393.8 646.642215751986 116.878144862045 677.534003710208 105.994317219044
"1971" 394 639.65051942528 125.210590913479 668.948566020241 106.976872404435
"1972" 394.2 634.036880616398 136.254426196805 657.287945024485 111.45596040081
"1973" 394.4 630.677222226803 148.922851121318 647.661866922069 118.72403589004
"1974" 394.6 629.017315098057 163.190689299384 640.23304535036 130.477053593562
"1975" 394.8 627.849556126984 180.461699738685 633.671104096771 146.964099373365
"1976" 395 626.824466558606 196.583265849665 631.442717388261 162.073689223382
"1977" 395.2 627.414838911452 214.652470650245 629.091875434057 180.796449357367
"1978" 395.4 629.421468558103 230.906346217007 628.478235591442 196.577097703452
"1979" 395.6 631.530273250375 248.657535580728 628.636693821315 215.00781560697
"1980" 395.8 634.701227563873 265.383744905836 630.11974133464 231.810987653649
"1981" 396 642.387987641386 281.376167382472 631.804269927326 249.252808304032
"1982" 396.2 653.246606294227 293.721501197209 634.940402741059 262.903800928978
"1983" 396.4 664.272083494375 304.544954721631 643.122626591929 278.124250054663
"1984" 396.6 676.849246312609 316.429687713283 653.512452745415 292.250688808568
"1985" 396.8 687.033929605543 330.456176663504 664.151323113411 304.574433243294
"1986" 397 694.094172236506 345.912547856354 675.752546182351 317.377412536695
"1987" 397.2 702.987460524906 362.801512743683 685.154554951638 333.493407530412
"1988" 397.4 707.322909994346 372.397767585941 691.918542331694 343.986421381144
"1989" 397.6 710.502954329191 381.957318251262 695.620195273524 351.753696574527
"1990" 397.8 711.930612000896 382.619127936336 696.929876673052 354.854335702782
"1991" 398 721.240999742248 380.575638079041 699.535317238429 358.861304752275
"1992" 398.2 726.491743240833 372.436600040836 701.537540071339 361.718634388076
"1993" 398.4 727.017740094285 369.015568384085 701.269038775839 363.292207797859
"1994" 398.6 729.36791122277 368.9418800588 702.464071370035 366.107077998172
"1995" 398.8 732.916567556421 374.145007682419 711.005832099239 376.26029718204
"1996" 399 745.680210420065 382.256539382966 720.327703669939 380.768075969537
"1997" 399.2 758.390682327614 392.577775844758 730.640273415769 390.310220376739
"1998" 399.4 764.104614348602 397.593680468434 736.538503444062 394.212011666394
"1999" 399.6 771.707817246577 400.469621361573 739.717694577134 390.089780893814
"2000" 399.8 786.231808753524 402.109541037062 753.432533347938 391.083036172022
"2001" 400 787.690036002263 402.769271516364 758.124052173441 391.91585147128
"2002" 400.2 795.300342302345 400.063807135518 763.186926756083 394.534624112317
"2003" 400.4 805.901464962477 397.150338776858 772.926519830173 397.177634495916
"2004" 400.6 817.87084386907 393.05869816219 784.637823968997 398.494376961846
"2005" 400.8 827.849332178642 384.088229580006 797.092039622787 397.739485811651
"2006" 401 832.755612853428 370.955010447536 807.049793251921 394.196211474841
"2007" 401.2 836.569545546248 357.278472712943 818.373315998741 385.443589417394
"2008" 401.4 834.562642087874 344.318642329444 825.685364658375 375.385936787734
"2009" 401.6 832.502618607083 327.087006054243 831.27542903878 361.155881854598
"2010" 401.8 827.51833591216 310.333240270878 831.83671201619 343.880786725365
"2011" 402 817.752521444425 293.665591601689 829.950419397784 324.815083300201
"2012" 402.2 808.688038437326 275.994022255466 824.343060118583 305.731337391248
"2013" 402.4 796.313278587989 260.839584026778 815.151364842083 288.939581364308
"2014" 402.6 780.769215050538 246.524117440504 804.637214075332 270.458050313155
"2015" 402.8 764.762194720762 232.256019015798 789.831385887371 255.648500337235
"2016" 403 750.423872020602 217.875774203243 775.680882655061 239.454386853851
"2017" 403.2 744.303230951921 201.042487710732 763.59823894288 229.662237139413
"2018" 403.4 740.366460436863 181.857647724897 751.195045722236 213.408989104582
"2019" 403.6 741.797697269613 162.594928641617 744.722110097773 195.131260338265
"2020" 403.8 741.688136358654 147.377558620518 741.900903739621 179.756248644906
"2021" 404 737.383739894774 143.610955344869 743.001406799264 173.831788834391
"2022" 404.2 735.181632767633 145.068483395015 743.065009815218 173.816404957608
"2023" 404.4 731.533668338441 144.303935013984 744.236701044324 172.449527982072
"2024" 404.6 723.752020863571 141.264664745624 744.971226422537 165.190351709132
"2025" 404.8 709.339269261446 134.221467049283 736.712880042042 155.190689447638
"2026" 405 692.29659148454 127.561660359359 722.945297067396 144.227399518479
"2027" 405.2 676.222158099094 123.379682455245 708.056675024413 135.164834441754
"2028" 405.4 658.201228768739 116.080084268631 690.10080772493 127.24960658304
"2029" 405.6 638.567419604875 112.964844765034 672.344307695344 120.875039620466
"2030" 405.8 617.328087496202 111.368369680682 650.550624493089 115.270830211863
"2031" 406 595.616465234074 107.864788107116 629.021828050186 111.130946629289
"2032" 406.2 574.33371970805 106.237929058002 608.134822190514 108.660543147803
"2033" 406.4 557.487056809873 113.910775090425 589.429055864372 105.753469537754
"2034" 406.6 541.398751482927 126.079133838941 571.520740459771 109.122042219044
"2035" 406.8 523.808442908797 138.885296409947 551.360849231554 119.349480848747
"2036" 407 509.887725175578 151.925376759012 534.683822487095 129.984313940229
"2037" 407.2 500.24395495815 170.077760104433 519.963729341986 142.799655997905
"2038" 407.4 493.180449140461 187.905869303889 505.583202575092 157.491854455969
"2039" 407.6 484.735199458163 205.872594484091 497.432908510423 174.625959186778
"2040" 407.8 477.393324179263 225.379243647301 492.033307448428 193.814994894716
"2041" 408 469.241026498692 244.441101062623 482.312500582169 212.214963568513
"2042" 408.2 458.350571540019 261.378776711077 475.799814412662 230.744010361612
"2043" 408.4 443.804055686607 276.980860699149 462.830301457869 249.332663139224
"2044" 408.6 428.205996444361 293.043789076138 450.892334393096 268.643139485671
"2045" 408.8 416.853522242523 311.603773219314 436.11847743335 283.968196359359
"2046" 409 413.985998788842 329.097456601178 424.012700267892 297.850194809406
"2047" 409.2 420.779418594984 343.309790484696 419.020061070723 310.909607108104
"2048" 409.4 431.040375256723 360.64726561278 418.958383611701 329.230815296187
"2049" 409.6 444.89603533359 381.158853352798 426.949872564333 349.460470771296
"2050" 409.8 451.497574276687 398.260445476688 437.320985760917 367.204141437716
"2051" 410 455.935856929669 419.651044936777 446.381690507766 386.492983192285
"2052" 410.2 463.869819626232 445.200947241195 454.918991991334 410.566579640545
"2053" 410.4 473.459719432098 465.621119276758 460.466991947023 433.787684266226
"2054" 410.6 480.955259279093 485.174296136566 468.774401477317 453.331145710021
"2055" 410.8 486.840266655755 507.434004905028 478.010453980136 474.966101013126
"2056" 411 497.648709897826 527.197297295821 484.309133866757 495.499527424978
"2057" 411.2 503.099673246115 542.807460494795 490.557537643038 513.02417928716
"2058" 411.4 504.237654357009 556.478650539009 495.618425009401 523.633250359943
"2059" 411.6 507.905648526666 563.139067284723 496.847179509766 532.426248892907
"2060" 411.8 518.402816762103 561.971984998849 496.32359709384 540.017118931552
"2061" 412 525.674916855575 556.206018425369 497.150643537361 545.22145586492
"2062" 412.2 534.085790813228 549.806505480016 503.002662421518 549.192073949488
"2063" 412.4 549.823853594797 542.267534396355 516.952553779769 548.723180396824
"2064" 412.6 569.154332578998 535.075123260157 535.338926461653 544.521994295548
"2065" 412.8 585.240827851836 528.710938473213 554.240313366609 541.068672604517
"2066" 413 605.242798334757 524.471503493075 572.800035349689 533.417543807107
"2067" 413.2 623.072427423471 521.025897457201 591.547202359036 527.943119391628
"2068" 413.4 645.026850935571 522.212956118972 610.561489052691 523.899763177215
"2069" 413.6 669.233542681798 522.608490202032 634.536542167147 521.430605254861
"2070" 413.8 691.871435589601 523.38150764374 657.094306706699 522.991481581646
"2071" 414 715.025594832446 525.627241048878 679.447945053793 522.774121703213
"2072" 414.2 736.57406459365 522.456260638491 702.595418319434 523.645447020816
"2073" 414.4 749.528291855823 511.935920053793 719.232490087431 522.912027136266
"2074" 414.6 759.857541246422 497.832387380829 734.984404010602 518.886034513741
"2075" 414.8 767.55361844735 481.166445503632 748.67311695014 508.201647448426
"2076" 415 777.309486117383 464.542466719353 760.316594773251 493.253988881556
"2077" 415.2 783.241166734874 449.724594049325 769.195934086558 478.956561778775
"2078" 415.4 784.074630056067 434.486355595955 775.778031819233 466.609463637201
"2079" 415.6 781.125229455903 417.98505998373 779.144067210489 453.037951653158
"2080" 415.8 776.802746386929 398.74569837214 781.913484473006 432.189491155225
"2081" 416 775.339610252286 375.699932943581 778.352131848221 409.381572516499
"2082" 416.2 770.741779068554 350.748883519067 776.703879615837 385.720065419594
"2083" 416.4 762.985722914062 331.565182070735 773.223667580083 363.553698417648
"2084" 416.6 752.152509599713 312.187030489459 767.393445768177 341.448889943663
"2085" 416.8 741.595799629333 290.007981151569 756.138340981675 320.693544325598
"2086" 417 730.86701977647 270.822764201926 746.203067009077 299.790806879875
"2087" 417.2 723.011209136488 247.005233797672 736.175235182057 278.206547119326
"2088" 417.4 717.555662706596 225.58850948257 727.977390988202 257.807521170856
"2089" 417.6 713.316451257274 200.201962845555 721.934496448913 233.565904257866
"2090" 417.8 709.715191790566 177.435098397288 716.615919103056 210.782319020046
"2091" 418 708.821830938676 158.856089209688 713.033074720244 190.380290889999
"2092" 418.2 707.196300307619 138.393653788705 711.31080749267 172.350591743824
"2093" 418.4 710.632088669924 121.257726226873 709.581626064133 154.507239322171
"2094" 418.6 711.885845096147 112.778458568446 712.690234677451 144.090290685987
"2095" 418.8 713.059309452793 114.72832523979 713.452607757967 143.948088775985
"2096" 419 712.365382634334 116.512647172022 712.834728726788 145.554127494174
"2097" 419.2 708.617313623169 117.548885372032 712.980404661193 145.758150821569
"2098" 419.4 703.869296542805 118.18083104463 712.730060605325 143.824746544949
"2099" 419.6 699.51448765389 119.666219470917 712.940695448754 143.282408579595
"2100" 419.8 697.023881704452 121.128729141269 713.79504624464 141.725589183697
"2101" 420 688.466964139908 123.626274445248 713.283696326284 136.143888077489
"2102" 420.2 683.753482585225 126.24154235805 712.666935998338 133.186184284721
"2103" 420.4 676.977693023915 129.92805947861 708.470569003796 133.001805854141
"2104" 420.6 665.257023217122 133.703596060413 698.055033550811 130.969626521483
"2105" 420.8 651.20855187858 139.927139436318 684.769922413599 130.19846820677
"2106" 421 637.458929366408 146.115799051142 669.275353423512 133.914867135314
"2107" 421.2 620.264562081624 150.079801237321 652.246453534432 138.75579883204
"2108" 421.4 601.986559868329 152.684739542763 634.136783896238 144.950990399572
"2109" 421.6 585.836969461215 157.043454054665 617.822336892466 149.555917203822
"2110" 421.8 569.558653888828 163.392900878807 601.316784484422 152.561789081979
"2111" 422 551.743992695831 167.528872081005 583.738616268524 158.918272470935
"2112" 422.2 533.496472293346 170.183177666079 566.992448253737 164.587740138007
"2113" 422.4 513.069037366094 172.852444618747 546.730154649946 167.551214607444
"2114" 422.6 493.171051757784 174.700003663941 525.742495514459 170.92778626717
"2115" 422.8 485.010160454561 184.701496515032 514.024255625402 171.324873682753
"2116" 423 477.273533242498 200.641904488739 500.04316373592 176.227096807727
"2117" 423.2 470.070710389756 220.365723802898 485.204005880048 189.765262368264
"2118" 423.4 466.423900234302 239.240612002759 476.569827086362 207.110861573162
"2119" 423.6 463.768104191806 260.800495414945 468.733568204335 226.931064481163
"2120" 423.8 457.625664959593 283.423035466932 466.019355736828 248.475305508339
"2121" 424 454.623560001825 306.832005118806 460.10319675734 271.654611033494
"2122" 424.2 450.435009100786 328.739710262289 455.868390318477 295.392095660529
"2123" 424.4 446.842138553066 351.69994136993 452.224027644703 318.446638319983
"2124" 424.6 444.083574137412 373.075203478533 448.074824747542 339.678269283218
"2125" 424.8 442.182200742415 396.886667316297 446.38726283324 361.305688807086
"2126" 425 435.731184324367 414.695215730126 444.207015134065 381.761439267708
"2127" 425.2 424.599091006886 429.883476579381 440.469194110395 400.729930847115
"2128" 425.4 410.797022240739 447.810172396626 431.464852734512 420.031387297933
"2129" 425.6 400.839009974945 465.887233011918 416.923738347176 436.917183849056
"2130" 425.8 396.053751737391 477.273134414269 410.588662609754 447.249567014
"2131" 426 398.004552235227 485.8674913946 406.177726071786 454.939845308217
"2132" 426.2 406.126543483481 491.858316226172 404.813085413618 458.494914035663
"2133" 426.4 415.451504979357 494.799429959028 403.49065708475 465.605231641396
"2134" 426.6 428.151146769608 499.068284259924 405.200894156754 473.117316064925
"2135" 426.8 446.632117073828 508.256960793956 416.011215539162 485.171668348439
"2136" 427 463.700703809253 518.359179335043 433.692028328712 500.884931444652
"2137" 427.2 483.608030159699 529.778320309584 453.405543334101 511.692598565497
"2138" 427.4 507.250929695386 541.413365053533 476.110181575366 524.884306177412
"2139" 427.6 530.133856612153 546.908810783143 497.520695073764 534.429801665428
"2140" 427.8 552.780570730419 549.844647808076 519.183500500332 544.5087609704
"2141" 428 576.533121023275 547.169332679586 542.615334676716 548.34035782023
"2142" 428.2 598.145240383719 539.566150533042 565.998824280972 549.076288280196
"2143" 428.4 618.375634176538 531.384033895566 588.335254215082 544.740574792546
"2144" 428.6 638.522754817661 527.47309109053 606.708176001047 536.801122456083
"2145" 428.8 662.059837627238 521.932795987786 630.10883016624 530.397995658496
"2146" 429 686.393407239805 518.196674271766 653.45187885262 524.388239036712
"2147" 429.2 708.637722625275 506.870096272715 676.465810642921 519.378796373036
"2148" 429.4 728.554065978259 500.020903484784 698.51673761197 512.016025248012
"2149" 429.6 751.021416074183 489.197350404978 721.647721668264 502.580999434105
"2150" 429.8 757.796415298647 476.995541362676 735.323763463271 496.560868389477
"2151" 430 751.657121166636 466.832450698079 740.323518818834 494.535346702913
"2152" 430.2 742.477017131033 450.534063897476 743.876739871691 485.705962152855
"2153" 430.4 730.395789647021 433.870802881026 741.854044107283 464.509843803104
"2154" 430.6 717.020801227836 416.700754681351 736.700686867598 444.531416891039
"2155" 430.8 699.048681831597 402.490855274449 722.027809931673 426.451374760534
"2156" 431 682.289523612249 387.205276405287 706.94684877334 410.470525585567
"2157" 431.2 663.897559283594 372.101939622082 689.257818530144 393.445814001408
"2158" 431.4 647.886073755879 357.606823205555 673.620496905385 379.556104547491
"2159" 431.6 629.380987896208 343.535407428122 656.013040895075 364.113997128756
"2160" 431.8 611.54827453524 329.275962163411 638.441417163475 349.807889458905
"2161" 432 591.038670591483 316.963928706373 619.718683777965 333.607660596306
"2162" 432.2 573.044739604831 302.370040419971 600.500272189185 322.331375609005
"2163" 432.4 553.369384283912 287.974273779281 579.632122659992 308.190937421157
"2164" 432.6 534.500140857862 277.396378965761 563.072028553666 293.974150565889
"2165" 432.8 514.512224801488 270.109007628141 545.015698865711 281.997726233595
"2166" 433 494.669970597824 268.940696519363 526.786389703902 273.021344660513
"2167" 433.2 476.017704936428 266.104796275615 509.980709928702 269.052111381524
"2168" 433.4 456.997488634505 265.167940529757 490.814569723383 268.764918741257
"2169" 433.6 435.151727273884 269.581140937974 469.266311806358 266.463739920366
"2170" 433.8 416.765142719609 275.492071171499 449.094594205078 265.86602854424
"2171" 434 400.059699843861 283.726794194216 431.11490069534 269.070973049804
"2172" 434.2 381.747431026419 291.92639113675 412.907223461557 277.288735858381
"2173" 434.4 365.723940212504 304.661018915497 394.079321902345 288.538346221669
"2174" 434.6 365.542173562535 319.379900965144 383.2776232798 294.863081438648
"2175" 434.8 372.076993449652 330.691714848067 377.412657442894 299.394983903427
"2176" 435 382.058003253827 347.605950613874 375.556171240532 312.387642840477
"2177" 435.2 394.168555095504 366.011782275953 379.0107151784 334.647940094039
"2178" 435.4 412.803596586413 380.685903010522 388.117489174562 355.037979936485
"2179" 435.6 430.626021691513 393.666955030149 403.363506596257 371.902549791542
"2180" 435.8 450.711045513571 407.086057036543 421.70104109474 387.706186256557
"2181" 436 471.660158548593 422.241549167069 443.360578969796 402.965668121452
"2182" 436.2 492.158448449592 436.264284588069 464.725281063688 416.878684869555
"2183" 436.4 511.289984953002 452.689733898565 484.234938653086 430.1644849749
"2184" 436.6 527.254085850139 471.394752030134 504.031604078671 445.285484236479
"2185" 436.8 545.854279565777 490.88335260844 522.651806074576 465.401891410186
"2186" 437 563.224216009545 504.825129533212 536.889859755025 482.925946178622
"2187" 437.2 583.919902473383 517.149112998666 555.606985953766 497.563514759856
"2188" 437.4 598.044782548926 532.336427045406 573.936598881247 510.044424467091
"2189" 437.6 603.196499440795 542.781727318197 583.688941207236 517.670197510513
"2190" 437.8 610.944898675632 544.697451619914 587.675270283289 522.006679334043
"2191" 438 626.606580697974 541.386414779542 595.47846768556 531.580991493538
"2192" 438.2 637.614515771027 528.754727346994 604.397633479391 537.109720459532
"2193" 438.4 650.138839979355 515.94960165091 622.145391241909 533.918439335739
"2194" 438.6 669.003225728868 498.535302419466 644.022798663014 520.676707265349
"2195" 438.8 683.421551841665 478.893597101526 661.971166452432 504.263905785783
"2196" 439 694.607988655791 458.050092442189 678.227058585599 486.763961734174
"2197" 439.2 701.847072632024 436.841097356694 689.593954420319 468.143644431388
"2198" 439.4 706.689012061439 414.060433525061 699.712562958529 447.554634976836
"2199" 439.6 709.668720170614 388.490020562789 704.937234598675 422.286965817872
"2200" 439.8 714.226576816128 362.687619366046 710.262561296928 396.161284106866
"2201" 440 722.90254898483 338.450164769708 714.753895861937 371.522099711858
"2202" 440.2 731.227884098541 315.176763637839 720.06455240581 346.659246996143
"2203" 440.4 739.808984653857 292.165277844345 729.462087434894 323.872462989337
"2204" 440.6 744.250884189017 270.442788709544 735.434883162427 302.787743657175
"2205" 440.8 753.286276353846 249.84919942485 742.49999575304 281.425196044677
"2206" 441 765.384913969549 233.704106546265 748.267304001901 261.28832115505
"2207" 441.2 773.284067405984 227.060091033943 753.720296498049 252.174744190413
"2208" 441.4 774.494902181656 225.787748080657 756.10876618374 250.881241879357
"2209" 441.6 772.129482447536 224.843327585642 756.292814383365 251.163188642655
"2210" 441.8 768.016746731824 217.295854326856 758.634066281509 247.803026106419
"2211" 442 760.749019658862 206.515755099706 763.946595282178 238.577665574518
"2212" 442.2 750.149785039724 190.713568376171 762.395871605696 221.633509979171
"2213" 442.4 736.112870904251 173.680819295794 755.555433322594 200.550084280649
"2214" 442.6 721.274953723143 156.088981323983 742.121703454902 182.823337785388
"2215" 442.8 706.723108656976 139.773235616812 728.944752725402 165.880386275799
"2216" 443 690.01789365835 124.886794961231 714.605244300899 147.836722483229
"2217" 443.2 672.497697304514 114.542808298885 700.49649528697 132.034142245343
"2218" 443.4 656.337419856987 109.551618562041 686.79610015466 121.904927686241
"2219" 443.6 637.939719143611 107.202892701346 671.235765435205 114.399829853937
"2220" 443.8 619.252799777506 109.028419494182 652.298950135758 108.816877657933
"2221" 444 597.259586798932 110.086711551779 632.050220108521 109.572873816769
"2222" 444.2 572.379152024796 113.325627106757 605.855091381747 110.851353670649
"2223" 444.4 548.139382008813 118.90251786331 580.118595077641 113.410259197391
"2224" 444.6 525.246822828692 124.467586706568 557.229634911964 116.516262200793
"2225" 444.8 505.905052894376 128.777824368801 538.531593521203 122.518061029981
"2226" 445 487.229723252233 135.408807399157 518.652343676543 125.644646653812
"2227" 445.2 472.599278125723 140.305477998187 504.266579584987 128.958103056669
"2228" 445.4 464.410537453597 138.485747221908 494.59309492047 131.212924744871
"2229" 445.6 462.907972732574 137.326850399973 492.138713793903 130.790060194897
"2230" 445.8 463.950279085499 136.593494713925 493.140825055623 130.737814910812
"2231" 446 462.902458449618 135.4912616968 493.779918997236 132.323526468467
"2232" 446.2 458.928649138619 138.819688726593 492.203044273156 132.177208691669
"2233" 446.4 454.413222086197 143.366303535957 486.799303945025 132.441964618246
"2234" 446.6 447.840878571822 150.499406384701 479.714344045975 135.519716636147
"2235" 446.8 436.242941085761 159.220792107673 465.786971741222 141.42730892714
"2236" 447 426.659844963967 170.760190779648 451.920526340645 147.732318243476
"2237" 447.2 414.603298183328 182.620890258602 438.730245711427 157.664411912375
"2238" 447.4 401.145401441979 194.030337028844 426.615886504563 171.56186206392
"2239" 447.6 392.154610705133 206.84649575273 415.716721320407 183.07480170509
"2240" 447.8 385.601788407399 221.04789492344 405.921289080481 193.388910462114
"2241" 448 375.821198994654 239.195447633944 393.699639161883 209.4232432402
"2242" 448.2 369.189543327191 257.471692496608 383.742667905662 226.138401924242
"2243" 448.4 362.636832861515 275.859234567398 375.189066633623 244.514595803438
"2244" 448.6 354.830787409496 297.448721237084 367.641854076282 264.691626561502
"2245" 448.8 346.297445891598 318.400925751988 358.685324592142 286.390340473839
"2246" 449 340.649258577075 337.300749257291 350.077553942235 305.056575066149
"2247" 449.2 335.705936196924 339.895151053965 348.309390237437 310.568494700759
"2248" 449.4 335.696071513013 340.153563871282 348.712018941225 311.383712380546
"2249" 449.6 339.335269365829 341.284678790117 348.592627464622 311.306760968211
"2250" 449.8 345.042625966876 347.827825882305 346.220735788472 315.880411474315
"2251" 450 355.001778003017 356.725650659713 345.959819975485 324.667078399733
"2252" 450.2 364.231952648994 369.734380748334 348.492467105499 338.585480650025
"2253" 450.4 374.528945301769 387.973105688126 357.60042856038 355.954008235001
"2254" 450.6 387.955366775668 404.22184051701 369.645636108825 374.992656878985
"2255" 450.8 400.343378085004 419.769179105058 379.870332863377 391.74655136724
"2256" 451 412.143274660436 436.904989822515 391.279412369807 407.545058765811
"2257" 451.2 426.067765156358 455.144817539504 405.388617028905 427.381271073391
"2258" 451.4 437.66083017223 476.612629682279 419.793836133659 445.436929320184
"2259" 451.6 446.313275885878 496.616648927113 432.04243751788 464.184894308129
"2260" 451.8 458.323582038159 517.693291394435 441.115030972012 486.477971766073
"2261" 452 473.111788818958 536.686897017693 453.270818571116 507.178883768064
"2262" 452.2 487.147701668201 553.972498388806 464.451503178907 526.208836670569
"2263" 452.4 500.929062815651 565.676033609756 477.413221207761 540.264024085846
"2264" 452.6 517.493000299435 577.744169923845 492.382940577083 553.821409365005
"2265" 452.8 535.427898389015 590.686287860644 507.135642302387 570.003056951601
"2266" 453 548.870544741243 585.452710414819 517.599832529701 579.588961318012
"2267" 453.2 561.667906089354 574.417841153904 531.575577120625 584.396066714931
"2268" 453.4 576.542530482091 559.168695476388 549.784927171931 578.694723810008
"2269" 453.6 593.779921368309 541.136615736205 570.582783687255 565.530244674683
"2270" 453.8 610.256000735494 522.468170262545 587.377979218719 547.642458808978
"2271" 454 627.115431684218 502.935090432115 605.827791074789 529.546583224634
"2272" 454.2 643.474526257872 480.832253977603 623.43733358013 508.749928827448
"2273" 454.4 654.463471853541 460.858304371219 636.836022830637 490.041034748753
"2274" 454.6 660.457622969352 438.821413988327 649.566096221459 471.064917426106
"2275" 454.8 665.030466733795 416.813889839146 656.362099589425 449.665881146023
"2276" 455 667.20195471009 391.861549029207 664.267468870994 425.993412680406
"2277" 455.2 667.864445774214 366.55499621971 667.317186225482 401.282707763361
"2278" 455.4 666.91366416655 342.739752527544 669.129215934639 375.742397205315
"2279" 455.6 661.916011993021 314.75823799413 668.918484791178 349.448715472047
"2280" 455.8 655.197787754152 290.570651210297 663.78306753941 323.727282665927
"2281" 456 645.065491503158 267.426139953423 659.384444427034 299.195133119427
"2282" 456.2 631.375445669121 249.00936820142 649.978537771093 277.211674469515
"2283" 456.4 614.056935091366 230.52063004863 636.773300767433 255.571760661356
"2284" 456.6 598.967670435916 212.882670864695 622.476684647914 237.535773521433
"2285" 456.8 585.28315285004 195.669401372574 607.55935287607 220.20600905976
"2286" 457 572.617273657776 175.876072563375 591.805803224753 203.484149235986
"2287" 457.2 562.512723340541 155.856146357094 578.622657222287 185.11572179304
"2288" 457.4 555.130184230384 137.352417931789 569.373290160086 167.05181195222
"2289" 457.6 549.70387270175 119.545026167302 561.150356858 151.080337384601
"2290" 457.8 541.971065496853 105.423142909533 555.208448899835 134.461721961514
"2291" 458 536.313274927624 105.662939213887 553.678953834893 128.940025195962
"2292" 458.2 534.824495416438 110.252914118521 554.629464676894 129.281528376268
"2293" 458.4 534.490219122624 114.634699328489 556.667965301001 127.394742077823
"2294" 458.6 528.738842949009 121.756841386685 555.899944391879 116.287747149881
"2295" 458.8 519.467559743167 128.566813121647 551.833808116512 111.827530250586
"2296" 459 519.355132927238 129.256652081666 542.712950317531 116.416086806576
"2297" 459.2 514.072009367377 134.017385241214 542.319341511827 118.569352114002
"2298" 459.4 501.785389525561 146.18240019467 529.168211401676 127.334066697429
"2299" 459.6 491.294488882627 163.13416286461 514.916430957107 137.719574607459
"2300" 459.8 480.992153914864 181.023240798228 499.905315843905 153.147482004783
"2301" 460 470.34522835578 200.369028851327 488.018533682491 171.577977193175
"2302" 460.2 459.128538207958 216.819695781007 476.986959665793 189.14975762065
"2303" 460.4 445.234129350391 231.049792964972 467.104850948389 205.611092767045
"2304" 460.6 428.689277155663 244.817380041965 454.492596931036 221.466902924059
"2305" 460.8 409.447414250562 256.629336633907 437.28068380836 237.721149759224
"2306" 461 392.846402007111 272.238857734878 419.101889868806 250.536758444894
"2307" 461.2 373.598640696505 286.425988474493 400.022434200153 265.035872823883
"2308" 461.4 358.723734806195 301.015444870943 384.016832837555 279.140729613261
"2309" 461.6 357.069477343253 317.710913933712 371.16500412566 288.930910702136
"2310" 461.8 363.037137320537 334.663853557211 363.899423795221 298.672207227178
"2311" 462 369.924158045058 353.544560833272 362.983530966773 319.028284311252
"2312" 462.2 378.105843794369 375.311837637852 367.332283258683 342.956593491598
"2313" 462.4 388.705741653229 394.541885115449 373.730755204906 362.542090076853
"2314" 462.6 404.502329908429 414.352740775286 384.697152309601 386.127945726566
"2315" 462.8 423.839521689937 431.686941611235 399.401215090256 407.457490258246
"2316" 463 443.934261710695 444.393474604432 415.321801231781 424.934690345284
"2317" 463.2 467.830109771217 456.661335707746 436.96857636212 439.479759478312
"2318" 463.4 490.839994522873 467.038326722554 459.485571442026 451.492545903995
"2319" 463.6 511.140311697516 481.5675298018 482.667436880239 461.719873720892
"2320" 463.8 532.082972609708 494.936804261146 503.614605659624 475.463360452232
"2321" 464 554.631062032578 506.420639478657 523.353287243695 489.646803615123
"2322" 464.2 576.500313159365 521.184157680273 548.479756941919 501.935859608766
"2323" 464.4 590.251133960572 536.518250040031 565.481728472653 512.986805278501
"2324" 464.6 603.059439000104 547.987150498505 579.080232598391 526.351799480278
"2325" 464.8 616.459632014745 545.863054957007 586.151448289159 535.564004791899
"2326" 465 629.269450662796 535.440821419665 596.731994793143 540.444654328693
"2327" 465.2 646.311687529411 518.307151055571 614.602878310174 539.323953084999
"2328" 465.4 660.69444189603 503.498121079387 637.116331383619 526.699280004349
"2329" 465.6 678.034159198437 485.878330855031 653.3620657939 508.573180346769
"2330" 465.8 695.773092126165 467.323637946755 671.837457847687 490.573686771004
"2331" 466 710.249329497278 444.671011653682 691.590014503131 471.71171263276
"2332" 466.2 720.750589577925 419.719824644596 706.893216438026 449.674182464336
"2333" 466.4 727.408152185653 394.080455783577 718.081947768024 426.856964584025
"2334" 466.6 735.005536917815 369.127916118998 726.176130805144 402.356701703776
"2335" 466.8 744.798105366206 347.163962291784 731.71265760064 378.983487795075
"2336" 467 759.355508757391 332.578918999402 741.048003832791 358.483952183728
"2337" 467.2 777.089393595649 317.065583258069 752.889030810128 339.565078689
"2338" 467.4 793.548340247083 300.04519489862 770.52076430719 323.832345894826
"2339" 467.6 800.271118212708 287.718732351982 781.180198305408 312.211820685057
"2340" 467.8 800.010127807808 280.173346760483 786.962327640417 307.246472004978
"2341" 468 794.369814253422 270.662860171869 790.538356096151 302.691386253461
"2342" 468.2 788.164884026126 252.753619875205 795.43434521588 285.896967124978
"2343" 468.4 777.073049373152 234.120654545514 790.495360387462 264.764427241304
"2344" 468.6 765.561997783105 218.300364901693 784.039467818728 244.667764978979
"2345" 468.8 751.397756878718 198.25078525226 771.411976962645 225.613603053782
"2346" 469 732.290652048182 179.763734374622 756.15534405575 204.820261054704
"2347" 469.2 713.888918928849 164.910545552727 739.319201804453 187.662945855648
"2348" 469.4 696.284783679757 155.412774217013 725.219400732495 172.524395851612
"2349" 469.6 680.169132705465 145.073666032371 709.905695151461 161.761161861054
"2350" 469.8 662.011334904301 133.42835605169 690.825779727219 152.157266057607
"2351" 470 642.024402149139 118.075119462151 669.812231435877 137.607742567931
"2352" 470.2 625.22317229429 109.114282744896 653.722206157379 127.464669029742
"2353" 470.4 603.489397173873 103.206804590807 635.523499849447 113.83842706512
"2354" 470.6 583.596746223384 104.718854528381 616.382693231594 106.461403447736
"2355" 470.8 568.850520169218 116.504530689615 599.024252180575 102.853232407493
"2356" 471 556.0530363029 132.742862853668 580.450878181138 109.945348852876
"2357" 471.2 547.594779754798 153.565917500837 562.74380788776 124.465795234831
"2358" 471.4 538.241789332451 174.500717932233 551.681795913092 143.68901696508
"2359" 471.6 526.478522573024 194.527599450178 541.244353588875 164.13440465127
"2360" 471.8 513.42577830663 205.890262003349 533.793832368747 181.008857405802
"2361" 472 504.10305945881 207.845718459994 527.278068558131 188.5351576068
"2362" 472.2 496.667975160472 205.499941887862 524.712256251678 190.165361635173
"2363" 472.4 483.651865552779 208.21403956007 513.753158087954 199.514480921122
"2364" 472.6 467.326745217912 213.028245478092 499.838710031685 202.039425487291
"2365" 472.8 447.034026523761 213.214682682319 480.852749673981 207.097651944598
"2366" 473 430.48544518317 214.850340929955 463.13945999978 210.33270113233
"2367" 473.2 419.376640921935 225.757544380528 449.030060011519 210.234420496395
"2368" 473.4 408.592644314381 239.749271100063 434.091426375965 217.55302877367
"2369" 473.6 393.087035468546 257.787434043448 415.652652142358 232.457344575902
"2370" 473.8 383.090544157248 278.062321842662 400.923390818098 248.501860386892
"2371" 474 372.856486125557 294.774098819091 390.110251852885 266.669442327803
"2372" 474.2 360.059821438048 302.245360735119 382.335143748187 277.853562926567
"2373" 474.4 355.492833543251 307.323216982203 375.715360794847 284.716375079859
"2374" 474.6 363.858409815402 314.552392701448 373.956300490534 285.136073853443
"2375" 474.8 377.02263906046 321.610834726073 370.112048736464 288.310801562383
"2376" 475 389.869329789637 328.562264532686 372.361330184361 301.338396447466
"2377" 475.2 406.182759552914 332.559170650529 377.707720491204 313.240513774689
"2378" 475.4 430.4915302519 340.537492034817 400.377969754651 325.695506971507
"2379" 475.6 455.491481799024 347.186167536842 424.16448652433 335.274130412882
"2380" 475.8 482.026375868418 349.704264870198 448.338748318746 343.950992959471
"2381" 476 506.778277817165 346.014224672903 474.0458316097 348.503618625124
"2382" 476.2 533.246874812207 344.053974388424 500.51522586809 346.57403745856
"2383" 476.4 560.224205306559 340.311357175073 527.204932356485 343.281278021094
"2384" 476.6 581.314822470706 337.155698479859 550.287063440013 341.224598869286
"2385" 476.8 604.090025021684 327.035549102986 573.57440467428 339.022627646738
"2386" 477 626.72790815298 312.255825235371 597.962133936654 328.975176061043
"2387" 477.2 650.021762517013 299.586408101789 621.14270453156 314.504201406959
"2388" 477.4 672.612193927608 292.789664749742 642.718720829581 303.652421941972
"2389" 477.6 697.262106575162 293.423858059261 664.643377023548 297.591911232195
"2390" 477.8 717.995086971274 295.826161243564 686.065198591824 296.423829568378
"2391" 478 745.09713179799 297.896567476927 711.874263986125 296.384485187288
"2392" 478.2 758.801340901988 288.859490204001 729.572452727144 298.768244636126
"2393" 478.4 761.694702249335 271.275952095613 742.602149822799 297.586853711558
"2394" 478.6 756.368158263181 254.437341863345 753.675359750717 285.059003399831
"2395" 478.8 743.217397764574 249.388981885015 758.654698341235 275.427646365446
"2396" 479 722.738155088846 244.483722635605 751.220782404673 263.201961260317
"2397" 479.2 699.889156229558 245.14963647668 731.357206894713 249.458463266088
"2398" 479.4 673.958120919288 247.014406018528 707.795361808067 247.669738744977
"2399" 479.6 647.791350648406 247.843847881796 681.962169581678 245.277456393551
"2400" 479.8 618.974573420648 252.252487726595 652.925202905504 246.919914009772
"2401" 480 593.858171614004 262.878167566933 627.227280950304 251.06005887035
"2402" 480.2 571.148474158397 277.128792153358 600.808924444184 261.157722589725
"2403" 480.4 549.162540326988 292.795087190537 576.614890474259 272.2911185038
"2404" 480.6 533.049254681666 311.427558287033 556.383100029018 286.811941681794
"2405" 480.8 513.852356818833 331.350144343589 536.457748010993 306.003630170602
"2406" 481 498.741411311483 352.710220541359 518.815967687188 323.601932921686
"2407" 481.2 486.953655999782 379.337655113807 502.391537976987 349.083077971323
"2408" 481.4 476.480316021567 404.787528933163 490.386912882516 374.307276084812
"2409" 481.6 470.905632017009 432.029877535629 479.527068892955 399.941028650138
"2410" 481.8 470.215461024012 456.320179409074 472.502449486233 422.890353059439
"2411" 482 469.871794750967 481.97469679327 471.863316858314 447.507301414646
"2412" 482.2 470.62491852657 509.415497816393 471.692616439712 475.286054741427
"2413" 482.4 475.99485720173 535.537759618746 470.7336172477 501.469299271041
"2414" 482.6 486.555658832257 557.791285419882 475.023460500913 524.9534544115
"2415" 482.8 498.284320626537 569.612473056765 479.511001482213 542.488849596217
"2416" 483 500.724871659236 577.542564653148 482.309716363401 553.675417231225
"2417" 483.2 500.34495147666 575.977412194905 481.665523820259 552.56643205673
"2418" 483.4 507.313193807715 572.601829470366 482.571402211269 552.151741035882
"2419" 483.6 516.729556624393 564.911000861218 486.894869651011 557.735534743947
"2420" 483.8 526.433599810427 555.507062197448 494.29775475742 562.590005742423
"2421" 484 540.854056301543 545.975114600218 510.137783007275 559.25292444816
"2422" 484.2 565.387419107254 537.06817710099 534.064108859099 549.753436213133
"2423" 484.4 589.561360327261 528.418679115138 557.05372444741 538.787301848054
"2424" 484.6 615.325151679955 522.89572744061 580.82829241333 530.371712597732
"2425" 484.8 638.700403223669 514.223222577286 606.786094936357 524.403195017243
"2426" 485 663.060028546528 504.669121660511 631.178745015686 517.731158235623
"2427" 485.2 680.957404428851 491.246135659776 653.012757266995 509.984578993017
"2428" 485.4 703.892446062437 477.909791643588 674.385874045355 496.037898509009
"2429" 485.6 725.504106922683 467.93044062835 695.564833606985 482.193724639949
"2430" 485.8 749.165051732164 459.048786669824 718.303045271887 473.17411487136
"2431" 486 763.077475120722 454.743501842931 732.687337744009 465.468942262972
"2432" 486.2 760.698771636127 449.226700562978 734.936934895987 465.244106614024
"2433" 486.4 756.058619235445 438.083542768702 740.750509281994 464.507342262058
"2434" 486.6 748.725158712237 424.197822963066 746.069599896672 456.636994510501
"2435" 486.8 737.570342557514 411.696421838648 748.425792207307 441.808050945157
"2436" 487 722.831213110142 395.110207575056 742.313880712334 422.643204048757
"2437" 487.2 705.862659648667 382.536374390417 730.317290907913 404.85326218119
"2438" 487.4 685.611119438887 371.151675207036 714.107365779703 389.764972850163
"2439" 487.6 664.712200020869 358.886024976728 694.176072762711 377.344059404101
"2440" 487.8 644.5406607889 349.533312296085 675.347519089276 363.936282548542
"2441" 488 621.689805566699 346.138900921507 653.814567842029 355.210723700516
"2442" 488.2 599.17421073429 349.060674551771 631.900086095132 347.361244147142
"2443" 488.4 575.22452326348 355.069909385418 608.751343368071 348.06233112467
"2444" 488.6 553.62227206626 361.892025409415 586.471477784595 350.995662751788
"2445" 488.8 531.958808937244 375.883879915292 560.741453683696 356.612111854048
"2446" 489 514.174552308512 391.788271638041 538.931630446706 368.555835596015
"2447" 489.2 499.539991555612 411.528288156828 520.440494636161 384.764775293313
"2448" 489.4 488.153974903569 434.63118009989 504.013697403112 404.935304036709
"2449" 489.6 479.054580722276 457.613032379374 491.29948034174 425.426597637552
"2450" 489.8 475.526871619092 484.503866693479 480.807347307183 449.713432371046
"2451" 490 473.76714698973 510.489125821447 475.262204936332 476.238248179481
"2452" 490.2 478.460997691598 534.175486024309 474.314624763649 499.8441089236
"2453" 490.4 483.090616843115 555.495561369186 475.522227044006 522.491649257325
"2454" 490.6 490.130855368363 568.448570932376 478.336085296573 537.484032326256
"2455" 490.8 502.564971562729 574.077477114817 480.983024375981 549.657955686993
"2456" 491 515.303052173702 571.435953888195 485.632155079859 556.948698749824
"2457" 491.2 534.787422266868 571.632515363018 501.866731954327 565.192561185598
"2458" 491.4 549.174464157356 570.747378982584 515.664046830306 568.722011857956
"2459" 491.6 567.490959460085 566.048035562712 534.519925301822 571.270616866817
"2460" 491.8 579.934585291854 555.401187443686 548.655639199979 570.304709624172
"2461" 492 594.978894431791 542.188514407421 568.16260567928 561.778350807467
"2462" 492.2 612.547757075351 527.087480108833 587.26015907469 549.211293889474
"2463" 492.4 626.491869238924 504.798142092654 605.255088663127 531.339060647618
"2464" 492.6 639.734599213698 483.179652040858 621.52700911428 512.67434527734
"2465" 492.8 650.917931246441 458.700078520986 636.634448575697 489.145574531648
"2466" 493 651.642554472593 434.826605671355 645.827970435033 468.498249043287
"2467" 493.2 646.884274126318 410.146523140531 653.345617125066 444.723796362181
"2468" 493.4 635.759956045464 385.920628889965 648.226030098628 417.995003813303
"2469" 493.6 625.27563006725 360.057913191401 637.51704866199 391.306049419073
"2470" 493.8 616.845270233402 332.768009560278 626.295274176062 365.316180280292
"2471" 494 609.849462239559 306.620115826259 617.902952958514 340.239720263244
"2472" 494.2 609.657233348503 280.760871852637 613.15284300781 315.225430445668
"2473" 494.4 612.284591928055 256.038200848988 609.97429570496 290.884830189735
"2474" 494.6 615.237533806015 231.968011352484 611.972187776599 266.359202240943
"2475" 494.8 618.532269167086 209.514879197961 615.463133155417 244.08397250926
"2476" 495 619.228126690134 184.599963136951 618.356799318549 219.6766069594
"2477" 495.2 616.477107644391 161.533989097872 619.621252099323 194.847939410467
"2478" 495.4 609.119796578195 141.499414826205 619.65622863309 174.537684405276
"2479" 495.6 597.163877742099 123.96852311982 612.436051378465 152.060308530972
"2480" 495.8 582.405834653929 113.033060933192 606.723068671758 134.861098541655
"2481" 496 564.79355580248 111.329424211776 595.034820045763 121.529354858354
"2482" 496.2 548.802785310598 116.191136911701 580.919439108038 115.526405778992
"2483" 496.4 530.670129236838 124.120846058721 562.256082678201 114.869442437978
"2484" 496.6 511.623329745234 135.947369250317 543.440971670666 120.147353894939
"2485" 496.8 492.738758439258 149.614991106212 520.575754024753 130.570836267871
"2486" 497 479.556697211319 169.953654604364 500.107284776958 143.59515261656
"2487" 497.2 465.936848866534 190.436969909512 484.977681590352 161.230981454506
"2488" 497.4 451.400583359201 214.941523269497 470.536770144772 184.879508650084
"2489" 497.6 439.526417739663 238.879157166874 455.570144252932 208.192872083921
"2490" 497.8 427.849626134418 262.507792341389 441.504811010565 230.551029077584
"2491" 498 419.002115594041 289.896568624693 431.919824274784 258.534028006214
"2492" 498.2 412.394667542113 318.403301240292 421.911749229734 284.965210636049
"2493" 498.4 409.311521770793 347.739650719222 414.355877639059 313.230399515784
"2494" 498.6 407.092932527832 375.671366551722 409.109049495567 341.009177804888
"2495" 498.8 410.734762687588 403.088857376028 408.884987923636 368.341870064205
"2496" 499 416.048988046109 430.084870403136 409.894188310637 396.988686922518
"2497" 499.2 422.707035006731 458.576306837555 414.745090552162 424.401440554491
"2498" 499.4 433.395483198725 482.977517471914 420.168981756637 450.092333792789
"2499" 499.6 449.008600812616 505.929914912421 430.401315653447 476.487519208622
"2500" 499.8 469.058270057604 524.500741091825 444.784323709807 498.01404240408
"2501" 500 493.109485101354 539.488480235384 463.68037806436 517.364358103247
"2502" 500.2 517.016887612848 551.572350026142 485.919189120875 535.663701860177
"2503" 500.4 541.691262000146 563.462041801385 510.542562025893 549.445481067636
"2504" 500.6 553.330840586021 570.123091518198 523.146549643598 554.303917257209
"2505" 500.8 573.050423777557 574.089411075363 541.185055236774 562.786119639614
"2506" 501 583.896454668687 564.39875084191 552.047143225897 567.402328799853
"2507" 501.2 591.713710098081 552.321371584129 565.903239495435 568.108995782704
"2508" 501.4 606.447852817163 535.999648623323 577.657801802758 558.692244550509
"2509" 501.6 623.228276450453 521.936936233092 596.072448435454 541.900740605576
"2510" 501.8 637.733834723309 502.131372678842 616.217922120201 527.314500519635
"2511" 502 643.928272432223 479.143842170689 632.413140731936 510.063038697124
"2512" 502.2 642.814665736903 452.899961654618 641.831176726775 486.908868968299
"2513" 502.4 641.539358525042 426.102925453606 643.160167917456 460.737439355119
"2514" 502.6 636.335779221487 397.021817394383 641.335422697817 430.954639515181
"2515" 502.8 628.831448468802 370.894706534603 638.166094117555 403.96309037296
"2516" 503 624.177772885853 343.447130515098 629.865984475507 377.533074321023
"2517" 503.2 622.171207594222 315.614904095539 624.850349378388 350.176321226545
"2518" 503.4 620.516391252685 287.324405662726 622.823677764386 321.447167085315
"2519" 503.6 624.888368035544 263.656925353519 622.162052939505 297.903546147594
"2520" 503.8 633.878242946722 242.547671770647 623.257421033466 273.986172829138
"2521" 504 640.838150901347 219.709154793873 630.983445120656 252.541530990695
"2522" 504.2 646.56773787969 196.011420820451 638.450083321662 228.143954049144
"2523" 504.4 651.016552372436 176.14502784375 643.764684519116 208.654650935158
"2524" 504.6 645.939654438114 161.847910265531 648.977577776225 194.183895248372
"2525" 504.8 631.518090616253 149.11463410119 649.979056482432 176.568547617202
"2526" 505 613.23238063401 139.13716766514 640.572239884858 161.679417781504
"2527" 505.2 591.889603247472 133.918487790667 623.26789544754 146.494622331852
"2528" 505.4 569.235092663843 131.515780202078 601.933948779824 136.107527642177
"2529" 505.6 545.944118106821 137.370516143172 578.077293941584 130.720288506199
"2530" 505.8 523.869804976177 145.752110889218 555.352254309476 134.379705638255
"2531" 506 499.640398472117 158.713882321381 529.761869157126 143.055950626219
"2532" 506.2 479.822218630757 177.438308275008 505.224352670865 155.061655795189
"2533" 506.4 460.880444121816 195.717050818485 485.752343258349 171.581133066721
"2534" 506.6 443.090564521997 217.237492778803 465.847612245764 191.02203484909
"2535" 506.8 426.508684342114 237.562121030745 449.27391557221 210.51151011714
"2536" 507 411.201611571257 258.558734523715 432.688370642501 230.964657338602
"2537" 507.2 397.964320293679 281.667541382748 415.786340510447 251.689134319924
"2538" 507.4 384.963428635226 305.602065954534 401.258296185647 274.866318262754
"2539" 507.6 372.715845343362 331.116100590913 387.87401352227 301.031306411315
"2540" 507.8 361.622605206549 355.260704561286 377.429557834776 324.76027618009
"2541" 508 351.421117739303 379.127907702149 363.679192550347 347.698939212631
"2542" 508.2 360.314777828746 394.356780923501 356.831310231326 362.062739672295
"2543" 508.4 377.201784451986 402.445190621493 356.881800764129 375.480097122649
"2544" 508.6 397.613608351926 410.98715154385 368.100869494219 394.229276478307
"2545" 508.8 421.939988587507 419.614024574669 390.996655548518 406.200683492728
"2546" 509 447.939507546975 430.669542984539 416.696658195836 415.673261608152
"2547" 509.2 475.175158101047 437.236451295869 440.798097005547 427.044837464052
"2548" 509.4 500.918336904181 442.709749830182 468.50617538856 434.831980390042
"2549" 509.6 530.032341903178 443.141996694047 495.276812319617 441.288674961088
"2550" 509.8 556.863839312712 441.65102056051 521.801983494375 441.73424004681
"2551" 510 582.989535941181 440.685503240178 548.044503795335 441.806521525987
"2552" 510.2 612.051357938793 439.783257587761 576.853529374233 441.492788313109
"2553" 510.4 640.427064993253 437.22848447669 605.617900811551 439.450522389204
"2554" 510.6 665.788883666801 439.575904681439 632.263993439342 437.338269507903
"2555" 510.8 685.860712364652 448.534962686151 654.695023109058 438.314091535658
"2556" 511 700.863708914677 463.209396847676 673.710300256927 443.146357336079
"2557" 511.2 715.329719621451 478.704493325017 689.567413716258 457.295318000259
"2558" 511.4 736.647024635858 487.118199721232 706.866217466428 471.934306032333
"2559" 511.6 756.321168761601 486.916168451459 723.983998151283 482.344334576146
"2560" 511.8 757.709461330815 476.670413864243 727.435307486323 483.278593823763
"2561" 512 756.240598696776 463.51505644327 735.429855405514 485.049777547389
"2562" 512.2 755.426382971018 445.441439958192 745.940815408827 475.544322257502
"2563" 512.4 747.529781820268 422.537051470178 751.990459248453 457.906324676522
"2564" 512.6 738.487285247877 403.402000417982 750.632566308539 434.622505622902
"2565" 512.8 726.88188001164 381.704371038774 741.905899036833 412.63922277082
"2566" 513 712.430154971606 360.690080672562 730.897966799461 388.525505096081
"2567" 513.2 694.398366701276 339.664629902839 716.526794759322 368.459544825886
"2568" 513.4 674.167610474213 321.72506304432 699.556517524714 345.79826081922
"2569" 513.6 655.348825497843 303.682791707081 680.701974018125 326.688507923315
"2570" 513.8 632.140339780546 288.384417565946 659.645942524309 308.986688801969
"2571" 514 610.941369981504 274.132829838582 638.871869603531 293.018521975069
"2572" 514.2 588.092528192204 261.989853603769 618.275762122835 277.772691278208
"2573" 514.4 560.522728194698 252.33403221536 592.513854870117 263.630029462654
"2574" 514.6 532.791816368889 249.591096452573 566.528074235663 254.462863784589
"2575" 514.8 507.545316182181 249.746849142522 541.521159251219 250.766282557356
"2576" 515 478.727645192599 254.626327233556 513.424339332649 249.263836253304
"2577" 515.2 457.966443160897 267.52512596562 489.361588453488 253.290730353352
"2578" 515.4 437.813542070331 282.202292317737 466.679028201563 263.036941537037
"2579" 515.6 415.527091249951 300.767912998899 443.978957879467 280.082093862584
"2580" 515.8 397.157818950927 321.869915446549 420.720588280584 297.810296367796
"2581" 516 385.721814183496 344.333002261056 403.431186881721 315.533140303789
"2582" 516.2 381.071659812331 372.865553524423 389.765229604971 339.839689094829
"2583" 516.4 382.612237057704 400.149440238126 382.985081118413 365.465501714722
"2584" 516.6 387.709428171297 427.127769411547 381.88607205424 392.246371268196
"2585" 516.8 394.400022595064 455.06474488911 387.182701779574 421.218011622695
"2586" 517 406.682270929917 477.428949908411 391.927855391466 446.311723967165
"2587" 517.2 423.521309917512 495.187119052125 401.535597917514 469.952360977863
"2588" 517.4 440.567660964243 511.579781327334 415.186157807024 487.767523426647
"2589" 517.6 458.31896407584 530.472568259607 434.126604012316 505.380122972226
"2590" 517.8 478.380903150797 537.964654700557 449.144862708914 521.683760012831
"2591" 518 497.887188687735 540.861198037957 465.834092103912 534.244099251544
"2592" 518.2 518.643173943948 539.441969546874 485.018570095542 539.011459066893
"2593" 518.4 545.579613986078 543.590490946802 510.992088975833 538.67330040264
"2594" 518.6 570.210431148336 548.569718374525 536.021101132236 541.08706298128
"2595" 518.8 590.731216928435 549.157641451309 556.728393162609 547.539360305589
"2596" 519 604.957392003116 536.972188828845 575.419448270858 549.513919860774
"2597" 519.2 616.628232767794 519.985370613669 592.302917761618 542.780983804779
"2598" 519.4 632.386680355188 497.054544495661 611.766458872711 524.39024174937
"2599" 519.6 644.260672304717 473.000773352347 627.881411056001 503.019558295627
"2600" 519.8 652.602009989277 449.70311757659 641.658233587244 481.740441910587
"2601" 520 661.916060380434 426.412974462418 648.783298299681 458.015273771604
"2602" 520.2 667.209219658696 399.5116759845 658.872640443412 432.973225068927
"2603" 520.4 666.021522017309 371.3971806216 666.204947548531 405.713752092095
"2604" 520.6 662.655528260633 343.452389612211 667.056937043905 376.850300949675
"2605" 520.8 664.038793950215 317.86057337257 664.357237261944 352.688834408031
"2606" 521 673.539947588675 299.964627958856 663.244164996141 330.965818292131
"2607" 521.2 693.136732547767 285.803897766497 669.924543872093 310.565032364576
"2608" 521.4 711.940222943153 271.527748488739 687.56319855223 294.274984978082
"2609" 521.6 722.690418715642 252.762334924191 703.575067517316 278.900999390864
"2610" 521.8 722.818690053112 231.066087454306 716.783675769064 263.293702889955
"2611" 522 712.4306846918 221.823387633147 721.792164500774 252.215378398766
"2612" 522.2 697.073249763792 213.544831763268 718.844416624837 234.659556589116
"2613" 522.4 674.240491149956 212.506049685847 705.885553048091 222.01364482663
"2614" 522.6 650.704182809092 217.940106863617 683.448442467604 215.453480547909
"2615" 522.8 627.342658017323 226.494168522622 659.468225896825 216.913684672299
"2616" 523 603.861629634168 238.092424103025 634.464152813401 225.433772940212
"2617" 523.2 581.375687945814 253.631896235886 609.672995328035 236.277149363109
"2618" 523.4 562.267757811203 270.940067811624 587.934173436696 248.730088872271
"2619" 523.6 544.814685363727 291.907097535233 566.880864559275 266.475730349587
"2620" 523.8 529.235083436617 309.895517279452 550.984369779167 285.32670067839
"2621" 524 510.77568071215 327.130119323134 535.088236636379 303.454069016333
"2622" 524.2 494.031006415188 344.841133618301 518.42414306441 320.134967622298
"2623" 524.4 479.342465500474 365.584793902051 500.098504803499 338.312200984052
"2624" 524.6 466.492983923641 387.113084461552 484.709045756349 357.814219574806
"2625" 524.8 452.621033279623 409.123531001475 470.551057389677 380.377811993903
"2626" 525 440.982410170088 435.699671629942 456.042335145239 404.831613466578
"2627" 525.2 432.748580432536 460.724099244905 444.569114341941 428.547726739363
"2628" 525.4 422.8374000114 481.800591370443 435.549158099625 450.799561243006
"2629" 525.6 413.503440393234 504.064945078998 427.250720800308 472.50492636018
"2630" 525.8 409.712081385614 518.881141373585 419.847933713822 488.993659080545
"2631" 526 417.065540475488 518.39671500423 417.450378799455 488.774464844536
"2632" 526.2 426.106649405996 516.044180006363 415.668450076235 490.397744265874
"2633" 526.4 437.791908083911 514.717123714394 413.676817253528 494.99833548806
"2634" 526.6 457.172723965734 519.436224551495 424.396392926633 503.134410603927
"2635" 526.8 480.485128204784 525.012607356746 447.907676081897 514.63321333895
"2636" 527 503.251546958476 526.049239414136 469.732751695003 522.171740701107
"2637" 527.2 526.963421074819 526.898342236241 492.958765062008 526.241019079771
"2638" 527.4 552.366498346417 524.309838574327 518.145111345995 526.588186974346
"2639" 527.6 578.723176170206 519.817289128031 544.690531655837 524.851749235492
"2640" 527.8 601.990029359223 514.394569715714 569.139135615965 521.292758180377
"2641" 528 622.828765065686 504.878664062027 592.011738882393 518.027941616939
"2642" 528.2 642.970072992612 491.075177670412 613.681469181517 508.897747126292
"2643" 528.4 657.646819843175 486.476239761709 629.199321236886 499.788680276434
"2644" 528.6 666.927057602408 489.689695601596 635.215014835497 495.054179263566
"2645" 528.8 685.559571950988 491.482275893189 651.243634877986 492.181718551412
"2646" 529 706.438468730207 489.703932273087 671.824835870917 493.065912822025
"2647" 529.2 729.923218299405 484.648253455949 696.678449043036 489.975625038276
"2648" 529.4 751.166411830131 478.2890975015 719.014882173536 487.886305627712
"2649" 529.6 755.929070849435 465.226300453223 732.098104209671 484.307887959265
"2650" 529.8 755.450457795946 460.701650865471 735.318022864801 483.750963061425
"2651" 530 751.392097402202 454.763826114796 736.419556507476 481.989445624816
"2652" 530.2 742.055329270338 447.358721121745 743.460504718303 476.477944604384
"2653" 530.4 728.317446910551 433.846758406424 742.786889918148 467.197738590739
"2654" 530.6 716.289636053946 421.215368826987 734.933028580011 448.354437324054
"2655" 530.8 698.420172240152 408.481356922436 723.225658250696 429.746400489714
"2656" 531 677.762522653812 395.191873800581 704.862847545397 413.433363222057
"2657" 531.2 656.437438280762 382.050057730135 685.196410789451 399.870301812755
"2658" 531.4 631.205679739372 370.535294700008 662.683460461148 385.7193348732
"2659" 531.6 608.017643668704 361.531696095733 638.547699524246 372.687116281877
"2660" 531.8 581.199348605826 357.699434560315 613.758063998253 364.731941409226
"2661" 532 559.760727764137 357.46153437466 592.9689702404 357.257827968949
"2662" 532.2 531.365423258587 362.707283293461 564.906696676161 357.062908440947
"2663" 532.4 504.37044673907 372.277391493259 537.70577913255 361.127401236661
"2664" 532.6 480.672457821768 377.71105022425 511.844713558289 366.363370402452
"2665" 532.8 453.87313256378 380.104920369417 486.96338250561 376.155799802358
"2666" 533 424.610749775928 382.786055254521 459.927115366227 380.433950189125
"2667" 533.2 400.410930175668 387.002454266723 433.887639020113 380.437003197236
"2668" 533.4 375.059494416512 398.358913193641 406.371958763241 385.438556639001
"2669" 533.6 355.730634100293 409.848634914036 383.442512716959 392.03025838259
"2670" 533.8 355.050743304294 424.592502980717 372.044758966754 397.889485547433
"2671" 534 360.762123411795 436.46858386249 364.946978098628 404.087854905622
"2672" 534.2 368.037999273199 447.765770162527 363.377344013471 415.133050020873
"2673" 534.4 376.547860982689 466.715068790029 367.117517689804 435.217790163715
"2674" 534.6 392.619615438788 482.855657272563 372.936588418429 454.970249590633
"2675" 534.8 410.274707947404 495.726464839285 385.333017252019 471.676357801037
"2676" 535 430.185629650733 509.168866717441 402.638586321683 488.981411262338
"2677" 535.2 445.804725996017 523.957131205772 420.306531313972 502.864085020484
"2678" 535.4 457.9470262616 533.044981111228 431.379772618076 512.644163107901
"2679" 535.6 469.477890157583 539.077427351417 441.146901698809 521.275508351633
"2680" 535.8 485.738522412085 548.710810513836 457.182084014165 528.548269748791
"2681" 536 506.714823510681 551.349797426874 475.199603061472 541.709415846787
"2682" 536.2 526.30199743143 548.636989447863 493.224213248109 548.800970416141
"2683" 536.4 543.755715796614 540.877209083708 511.875196101635 548.289584916651
"2684" 536.6 565.651414444191 533.787211205362 534.5082687383 543.423624195482
"2685" 536.8 591.87475837362 525.581872715549 559.541642295412 534.762562458288
"2686" 537 614.960254845806 516.263888336955 582.909438561039 527.277823435161
"2687" 537.2 631.732825412329 502.995163653922 604.690839799956 522.061085171752
"2688" 537.4 642.761611765558 486.82186124874 622.983683935691 512.305906403175
"2689" 537.6 652.819387647084 466.616039252314 638.313797052621 495.649727712887
"2690" 537.8 663.720578542362 448.522725890051 647.625640404557 478.505252200111
"2691" 538 676.184606214816 427.852906294573 659.724905895997 456.921479065469
"2692" 538.2 691.259879766158 407.395585595386 671.222742206868 435.055908417093
"2693" 538.4 707.825417060814 385.798551446524 688.375026635289 412.899869627391
"2694" 538.6 720.30949701217 360.806453359154 705.423045223376 391.494694139366
"2695" 538.8 731.132488940814 336.485544227008 718.048558803134 366.324052205916
"2696" 539 742.02482101803 313.716841623307 728.006442342541 344.301198545432
"2697" 539.2 759.803105403109 307.251596194427 735.710424581933 327.357264291248
"2698" 539.4 776.56579109902 303.046784278136 747.015039331151 316.044161043427
"2699" 539.6 787.580150026872 293.104565742785 761.326677837777 311.204516204245
"2700" 539.8 782.044929861348 282.34151332452 766.680803489253 310.052417462032
"2701" 540 772.140038097052 272.810680858841 774.121840047888 303.873790932277
"2702" 540.2 755.624303277748 258.998928982828 771.769618026321 286.708306063093
"2703" 540.4 735.020083437923 248.929078977413 762.527037412463 267.417330182972
"2704" 540.6 710.326222408462 242.479666031393 742.515544796296 256.646353749975
"2705" 540.8 687.593265252549 237.243388535929 720.947686701393 246.860969119494
"2706" 541 663.048945544125 234.449123475554 695.822944662983 239.286680977118
"2707" 541.2 637.945390570504 231.567754607684 672.577878114286 236.544622386833
"2708" 541.4 610.9258834502 233.469100378416 646.438434062909 232.43126564905
"2709" 541.6 584.382315114967 240.077550488066 618.056930563628 232.325685497427
"2710" 541.8 558.095839394628 245.705569254394 591.111288458186 241.088010754928
"2711" 542 531.468190465527 258.167722413299 562.431200642207 247.355341401303
"2712" 542.2 508.538569610281 274.013625769419 538.042758835539 255.402750269919
"2713" 542.4 486.865434669582 289.140843309911 514.656357128804 270.017508060027
"2714" 542.6 466.947099197485 308.617045237721 493.018374502555 286.091938266696
"2715" 542.8 451.400672964975 330.03195020264 473.396033044995 302.230435569898
"2716" 543 437.600212638624 353.244853740259 455.596788164684 323.543317605837
"2717" 543.2 423.383408378079 377.644592017472 440.48179460436 348.156662553136
"2718" 543.4 407.863438262002 400.436030248551 428.140186318392 371.751425146332
"2719" 543.6 391.965635174912 421.391817299193 413.310960758741 393.840318511047
"2720" 543.8 383.550383212072 445.063710871319 395.926713661487 414.274745620444
"2721" 544 389.122176990105 467.424551646452 387.010100134416 434.044983327379
"2722" 544.2 398.318010319851 490.47521690648 387.721613794672 456.706775213251
"2723" 544.4 407.347204412447 510.347948036365 395.347735076292 478.624382414374
"2724" 544.6 417.247972236762 524.553927335616 403.419948133049 495.137223487684
"2725" 544.8 427.145887420247 527.714483847561 404.681990632204 503.348922711418
"2726" 545 445.971630866034 536.801434463411 415.458242969181 514.848713870942
"2727" 545.2 464.640156000704 542.473552436253 434.402763476285 527.502598955673
"2728" 545.4 487.476811805742 544.201577694476 453.536320822526 539.152213127516
"2729" 545.6 510.896220297995 543.639588496013 477.541645926212 542.520323474927
"2730" 545.8 534.745854161748 538.255673951549 502.046056409287 543.892250552624
"2731" 546 558.983070042464 533.789999153854 526.56510159315 539.168921024216
"2732" 546.2 582.284161818424 525.930264044423 549.997755764599 535.331269385337
"2733" 546.4 604.63511697901 513.520307097547 574.80365374719 528.548863329499
"2734" 546.6 627.478594151636 506.58073396771 596.158119963905 517.500792056523
"2735" 546.8 650.945049602752 502.731939723896 618.38805787383 509.936867542103
"2736" 547 670.645631921905 505.20217183295 636.4205663998 505.769882822735
"2737" 547.2 695.76648742109 507.85136043948 660.766441250116 505.552383365947
"2738" 547.4 722.413203769061 507.926474903987 687.750189815228 507.244803118056
"2739" 547.6 744.838508326101 504.323474672595 711.284417176717 507.851020237829
"2740" 547.8 750.602501166056 491.720472989132 722.864045178659 506.464520234286
"2741" 548 750.093484821023 476.431355196537 733.386351867857 501.608985973293
"2742" 548.2 744.016420639149 458.242357026549 741.49898773151 490.39863736794
"2743" 548.4 735.394040391905 438.13501807996 743.23565559351 471.093811252579
"2744" 548.6 722.037241379085 419.531351245315 737.912648753004 449.329992628
"2745" 548.8 708.647372183991 399.939406909857 727.141560381365 427.79709154432
"2746" 549 691.836686129187 378.028569402823 711.995305982205 405.186704900144
"2747" 549.2 670.951238919028 359.987791713297 695.374588511805 384.222875256626
"2748" 549.4 649.524718105392 347.075140716389 678.007388578823 365.300400903634
"2749" 549.6 625.068901327314 334.891103763837 654.754717411437 350.222147391382
"2750" 549.8 600.010495371374 322.248575960889 628.220178414307 339.762064751347
"2751" 550 575.025818852078 310.123933126214 604.721414092578 325.720863473288
"2752" 550.2 551.374136129581 296.870875368091 581.229400978021 312.16143383255
"2753" 550.4 526.973817203587 283.753286394424 556.830703643015 299.688694948375
"2754" 550.6 502.613368424332 268.49664464251 531.967953965636 287.309270643094
"2755" 550.8 481.151243513738 251.028980193734 507.385647710527 273.155590260379
"2756" 551 455.146693495561 231.551057935283 483.574790328246 253.662853286978
"2757" 551.2 430.6532359238 221.44527269303 460.510249908561 236.212729597425
"2758" 551.4 404.881977072129 215.358972923281 436.599710973577 223.273609830823
"2759" 551.6 387.303373193436 220.45156639738 420.130523284375 218.34515124829
"2760" 551.8 384.025674436914 232.376169344888 411.528035507255 217.416628268614
"2761" 552 376.834707226059 249.996217215023 397.773182547857 224.372132941938
"2762" 552.2 368.854304295185 274.080353015842 382.974399876119 243.438192432221
"2763" 552.4 365.907701595771 300.13608189409 372.691279504728 266.245843970725
"2764" 552.6 365.521639190548 325.903864353503 366.836338209682 290.101620591616
"2765" 552.8 370.216506801713 350.011260916768 366.656462508756 315.205519527014
"2766" 553 376.752083264072 377.35762812148 369.689943697577 343.122870296406
"2767" 553.2 385.328115550779 401.143693638322 373.798277897916 368.63397114269
"2768" 553.4 397.074290916932 425.105682865686 382.765742724507 392.141249121447
"2769" 553.6 413.672821840562 446.223987533674 395.038047847939 416.853197479358
"2770" 553.8 431.612341314896 461.546881803948 407.549608704771 436.854385712013
"2771" 554 448.209232568464 481.664249589258 426.262495303585 455.013787529406
"2772" 554.2 470.168271037172 497.965139060978 443.081005293572 474.853718530055
"2773" 554.4 493.737584837748 512.757772216092 465.028807756857 493.811383872406
"2774" 554.6 517.543010233744 527.324430725385 488.08553470817 507.637669311713
"2775" 554.8 544.057424915635 535.351630042337 512.347536972137 523.034492007438
"2776" 555 564.667798608191 535.627556061143 531.582201257644 532.834447018621
"2777" 555.2 590.569804027056 536.398255086196 556.749139513245 535.925734000169
"2778" 555.4 611.371583137685 543.758903288615 578.19763836241 537.27558459574
"2779" 555.6 625.864768448151 538.462455820361 592.800356318961 539.869616539011
"2780" 555.8 635.720721365302 523.676280890716 607.647546785776 539.230245895654
"2781" 556 645.56337004963 501.69932576206 625.942166636513 531.823182757492
"2782" 556.2 653.741572859535 481.049040733772 639.860081325593 511.010597779021
"2783" 556.4 654.997940504236 456.109431508419 649.916747435041 489.878608374223
"2784" 556.6 652.502637873379 430.436290823801 655.190790119029 464.945056305318
"2785" 556.8 646.490825617167 405.308129036754 652.681284936488 439.49565641386
"2786" 557 634.251844819135 379.488154486351 648.184688978596 411.749332403686
"2787" 557.2 621.320354186781 357.711726266998 638.517639187333 386.12348479709
"2788" 557.4 604.811553195688 334.883644439344 625.280832463173 362.382603016134
"2789" 557.6 585.198643876409 315.601765198785 609.744337266157 341.420045748654
"2790" 557.8 563.967047868775 296.868505333573 589.407213659941 319.369928464563
"2791" 558 541.940226013931 280.158964975153 568.146314677053 300.999414026423
"2792" 558.2 520.6170904637 261.195639187779 547.19907719114 284.655220940256
"2793" 558.4 499.745201609201 240.980466026888 522.799390264562 264.880959372499
"2794" 558.6 478.61807088501 222.139888990143 504.621754674905 244.051396110023
"2795" 558.8 454.973262672173 204.591035290004 479.997115418403 227.270900769346
"2796" 559 427.862060800861 196.537700739525 457.516865830175 211.580987602098
"2797" 559.2 409.252332719696 198.53317157334 440.718339444138 199.264737454422
"2798" 559.4 401.414641574949 206.524736058864 434.28073311314 199.473963351323
"2799" 559.6 396.809157066667 220.493994271917 422.466436661268 200.138207212056
"2800" 559.8 390.56480578583 235.434321796015 410.764002739549 208.936920719665
"2801" 560 379.768580725418 258.747662739369 396.799202198944 226.944531894777
"2802" 560.2 376.532534851316 276.209682126054 383.049630194573 244.024472449178
"2803" 560.4 371.468840272422 303.601111700292 380.473283635664 269.361399170475
"2804" 560.6 369.709867196044 329.876368226498 373.563804356514 295.234331851189
"2805" 560.8 369.873206252025 356.494863389217 370.500873820126 322.440604049265
"2806" 561 376.332019040987 384.056274576094 370.24376569788 348.550474376038
"2807" 561.2 385.625303718543 407.760226418941 373.870692283134 374.805110456159
"2808" 561.4 396.219302271751 432.01812221215 381.897947390522 400.217765181268
"2809" 561.6 407.457654940261 457.5848778696 393.851733244211 423.964601273605
"2810" 561.8 418.674573790594 480.813571620316 402.610757544285 448.047063676795
"2811" 562 428.526283887471 503.75488066502 413.631938590404 472.863501408825
"2812" 562.2 437.44371242581 528.179766202154 424.758383274347 495.767364491428
"2813" 562.4 445.607618655543 551.568010381449 433.301043888976 518.575520297265
"2814" 562.6 450.102090266144 564.613738839808 438.664379905288 534.269732441216
"2815" 562.8 450.563345976826 561.30717869848 436.541749880731 535.242539237953
"2816" 563 458.832567649874 558.329548035871 438.211338593164 535.714154526548
"2817" 563.2 466.026033905207 548.829113197122 437.876989996915 534.631730654954
"2818" 563.4 478.106917374543 542.211810494822 445.046858256025 537.47952022707
"2819" 563.6 494.85501036626 533.292632735015 457.825707006572 538.480763488719
"2820" 563.8 501.157025724069 526.569678730904 470.23123992624 538.525473818125
"2821" 564 518.08471232268 515.948214659979 488.552194021285 532.161849097024
"2822" 564.2 535.275628038257 499.735799165209 507.670820894212 520.162108294227
"2823" 564.4 552.120268288654 483.535807268319 526.366810968712 506.408800088631
"2824" 564.6 569.958440672151 462.976614530565 547.23636974199 488.180278869991
"2825" 564.8 586.24783033032 442.997263395049 564.268685107908 469.479381116383
"2826" 565 602.854279653592 422.108392266238 583.471860697556 448.72808297369
"2827" 565.2 616.520375692062 397.739461045987 599.275082995643 427.196805298981
"2828" 565.4 626.842825111072 370.630760319252 614.884101956137 401.26646749981
"2829" 565.6 634.740598458821 344.548070755401 624.640198640741 377.35462266708
"2830" 565.8 641.377275270738 319.183437093849 632.356334262592 351.2800124394
"2831" 566 644.279020605956 291.208753833402 640.412854277626 325.021252471865
"2832" 566.2 646.735205542172 266.882807371144 643.578643756032 299.636935142205
"2833" 566.4 648.349887927253 239.399662064046 647.37636110116 273.076061895114
"2834" 566.6 650.379325172355 214.485169460439 647.802081771581 248.532512086642
"2835" 566.8 652.095954820369 187.488871669917 648.80866594235 220.672179279196
"2836" 567 654.263612794813 161.112436912449 651.345586207175 194.518583894512
"2837" 567.2 655.844845207773 141.477283281222 652.984372058091 173.769654019393
"2838" 567.4 652.931562054332 121.326903017939 654.328114775825 154.429116937987
"2839" 567.6 650.252470782399 103.114600278463 654.71882802389 136.954079412276
"2840" 567.8 650.503013275344 97.3765885528434 652.109700520784 129.262813055797
"2841" 568 650.609896605711 100.878630477101 652.64041783078 130.810783721617
"2842" 568.2 650.782647284072 104.077981580863 652.834848587515 132.594378031696
"2843" 568.4 651.45717396827 106.955444570238 652.986451357943 133.890485853147
"2844" 568.6 652.212251271863 108.07448448287 653.658159209051 133.446364505992
"2845" 568.8 653.733769062316 108.602856334555 653.931754459323 134.247874145204
"2846" 569 657.510203374169 109.41474191714 653.2202796521 135.2877590909
"2847" 569.2 663.553096397437 108.899414650169 653.469577436495 135.290925223417
"2848" 569.4 669.208164013136 109.097551277556 653.06799398893 131.26385396361
"2849" 569.6 676.347064596968 109.444668321432 654.278479642944 127.404287949559
"2850" 569.8 686.900596463166 108.546683209694 659.408140634827 121.382755048691
"2851" 570 697.767864641872 109.589696188776 666.805857504278 117.283062760204
"2852" 570.2 703.538120961011 112.12974872845 671.757230970478 116.285929713533
"2853" 570.4 705.73644517115 114.717661230191 673.833585766355 115.601907503138
"2854" 570.6 710.470713345798 120.779707467325 678.075195632138 114.666494024235
"2855" 570.8 719.058291684117 128.51199254229 691.016071230331 113.55984215483
"2856" 571 731.95512688915 136.409567355825 702.123044476099 118.524400854346
"2857" 571.2 743.655243365374 141.466775000934 714.081697362128 125.625171661953
"2858" 571.4 748.83908668326 151.065367727032 722.200650150258 131.359576240024
"2859" 571.6 757.260071346381 164.231572693091 733.273167619815 139.144996159273
"2860" 571.8 770.063462868024 173.993457179455 743.459682711617 152.234112610295
"2861" 572 783.88544489343 176.685127824291 753.130395510691 163.837087360506
"2862" 572.2 789.616464129962 178.221830024863 758.933511212867 167.767877851259
"2863" 572.4 788.390450517126 181.252103624716 760.139912388912 168.257411495823
"2864" 572.6 788.337342202922 184.87624503354 761.580467919377 168.14617808835
"2865" 572.8 789.478408599834 191.88202019126 766.492688169748 169.976704568228
"2866" 573 795.884217019551 201.798310908984 774.78138754311 175.172793067759
"2867" 573.2 804.408685251199 212.727692893139 783.656685045328 186.065525837166
"2868" 573.4 814.161275492296 220.931659583411 791.40788062326 195.827343664202
"2869" 573.6 819.397043111529 229.207435774526 796.856433569805 205.182368140874
"2870" 573.8 817.507433955891 233.928962680225 798.434813668495 208.356454744298
"2871" 574 814.734283494561 240.212252523833 800.739263623828 210.82747489301
"2872" 574.2 815.249581117921 252.575835096263 805.888896374361 219.862273667586
"2873" 574.4 819.301607520015 268.814661877273 810.76422502256 236.074646750568
"2874" 574.6 827.627355566308 285.333236374849 813.733232991843 254.854997029145
"2875" 574.8 834.18013712665 301.2451038246 819.70566423934 270.909207006932
"2876" 575 843.483258543578 313.366659126668 824.477310262043 285.691240484626
"2877" 575.2 845.524992442685 312.938043903768 825.269697993583 289.803480762074
"2878" 575.4 843.716472614291 313.288633121267 824.496057843234 289.713550437113
"2879" 575.6 841.068963440338 314.676088559439 823.425148014755 290.896943520055
"2880" 575.8 838.947274997857 319.259750129557 823.689725545564 293.224438474377
"2881" 576 837.879795133247 326.240659540434 826.629922404434 295.156306688823
"2882" 576.2 837.274580161033 337.559734763839 832.139295357946 305.632706915481
"2883" 576.4 837.927914083561 354.808753030483 834.135942946327 321.676046316218
"2884" 576.6 843.408677585308 370.965401394105 835.363088881761 338.072980522379
"2885" 576.8 849.959431866494 379.150645264739 835.338517654976 349.899867510102
"2886" 577 850.491678755914 385.963175394472 835.630671025866 357.550288290406
"2887" 577.2 849.65036351906 397.406831368351 838.44671198246 366.475528168664
"2888" 577.4 847.142885193894 410.27127071258 842.61773473088 377.773109058351
"2889" 577.6 845.151766093634 428.319995769506 844.152923545957 394.228400596684
"2890" 577.8 845.053669095711 443.052698356271 842.834436588499 410.262321173585
"2891" 578 842.115488422986 445.207724436374 841.570970580416 413.596798240097
"2892" 578.2 836.23298316904 450.817838295695 840.902995417046 418.531914791573
"2893" 578.4 829.338589679281 461.696546095192 839.147184889524 428.51192647607
"2894" 578.6 820.1880357859 475.388718078163 835.106616451468 445.132721022988
"2895" 578.8 812.984853076125 490.882751231713 826.868105088235 459.570756457299
"2896" 579 809.531811182901 505.407170245386 818.460232026335 473.36993893382
"2897" 579.2 806.830418405354 516.619039734495 814.030736994669 484.399585428283
"2898" 579.4 803.289903525271 531.325688455917 809.511451654981 499.489006550381
"2899" 579.6 794.403677347788 540.889613723064 806.158090660393 511.169961284814
"2900" 579.8 784.991650748148 550.70367510045 799.400801486236 522.367633906705
"2901" 580 775.805763358923 561.946339693545 789.650405798938 532.50523242162
"2902" 580.2 763.196546894191 571.106833773562 783.919870696315 543.286398947074
"2903" 580.4 751.943342591912 582.534958305303 773.440694901689 557.151697943441
"2904" 580.6 745.086701979648 585.013385421359 767.61552149735 562.715812465094
"2905" 580.8 735.746616370478 588.144332639488 762.075377963834 566.883190409363
"2906" 581 725.346451414086 596.206094279516 751.429473594303 576.035867294391
"2907" 581.2 714.155896302476 602.052144707341 740.924022078832 583.364763877172
"2908" 581.4 701.319156656386 607.07495266427 730.783579850495 588.543729383021
"2909" 581.6 688.074916344575 614.511416827189 716.345613571593 598.459555962631
"2910" 581.8 674.845553468865 617.220197893231 706.335767972842 604.780337355331
"2911" 582 660.303589910208 621.771403145428 692.516652850285 607.681840669889
"2912" 582.2 646.360074026491 623.385054794682 677.71915341556 611.863665381622
"2913" 582.4 639.738878500513 620.187242867826 671.675792732125 613.406371488473
"2914" 582.6 633.844488742916 618.305647962654 665.759903318055 615.568963993446
"2915" 582.8 627.331715655342 616.12610563685 660.938632335495 615.492154467164
"2916" 583 617.302790172444 615.354840578721 650.449443745978 617.342783561018
"2917" 583.2 604.514098090047 615.625520599547 637.16771221077 615.084925964148
"2918" 583.4 591.420023781234 618.255190482175 624.798679854474 613.868662288157
"2919" 583.6 584.641712386718 619.298297688329 616.372629993594 613.586035072274
"2920" 583.8 584.080880783643 617.592656152439 614.980620760999 612.518995178354
"2921" 584 583.609570982648 617.169436776059 615.226484166125 611.634180099157
"2922" 584.2 582.255624595949 616.18518423995 614.029240678656 611.052428887288
"2923" 584.4 581.367010060773 615.781410247595 613.527667463839 611.823739372131
"2924" 584.6 579.057660503114 615.430852249504 612.716360241766 612.302749012019
"2925" 584.8 576.477549558733 615.128182801722 610.682899016111 612.916245201042
"2926" 585 573.018499412102 614.735751832584 607.502434067494 612.432359486009
"2927" 585.2 568.773311857139 613.038867799179 603.132486008613 612.515692183674
"2928" 585.4 564.326921793925 611.570974210277 598.374558684775 613.558441978677
"2929" 585.6 559.365285488152 611.432013199784 593.073925927783 614.327405766713
"2930" 585.8 555.081939447733 609.856282465695 588.393205838674 613.436083369067
"2931" 586 553.71042354044 608.021184779527 587.004983867213 613.121257182268
"2932" 586.2 553.826425983959 606.124717286717 586.863217489104 613.268062805289
"2933" 586.4 553.392649902592 603.923872974158 584.393004409195 613.246169672168
"2934" 586.6 553.97232081071 602.493783043199 583.074800054502 613.583779076899
"2935" 586.8 553.95894943607 601.513427001624 582.34249391005 613.917835693893
"2936" 587 550.210717021242 598.513198385658 576.95333717399 613.404782165848
"2937" 587.2 546.641460616722 594.573006129787 572.104606367964 612.5226750874
"2938" 587.4 540.350504308346 590.63986528849 567.200474009739 609.928955237887
"2939" 587.6 532.649344881913 586.579529983146 560.226381652565 605.241389248135
"2940" 587.8 525.612397263611 579.793373663394 552.769296320755 598.281605950178
"2941" 588 514.944684339185 570.386651935888 541.446662370862 590.44772245765
"2942" 588.2 503.564687251347 557.287520269295 527.402853913028 581.836112904412
"2943" 588.4 486.236675497921 545.560165444483 510.566866990546 567.109198449972
"2944" 588.6 467.421780047131 539.102584176516 497.571066397924 553.976635565819
"2945" 588.8 449.142890561317 539.205500009936 481.896594434554 543.613663444371
"2946" 589 435.497963304761 545.062906775456 467.691295281014 539.305769548562
"2947" 589.2 437.883778443743 542.490926455909 466.154103370996 536.118535839499
"2948" 589.4 436.871570907327 540.657496082713 462.805704083985 532.25740574291
"2949" 589.6 433.868213168759 533.749986915477 462.393093756829 531.908908007458
"2950" 589.8 426.594484773511 522.985340429082 459.027425889689 533.064032779517
"2951" 590 416.422343039135 510.034876765371 445.590218962776 531.680244024761
"2952" 590.2 406.845695798178 501.338288621722 432.955031176385 523.179409198858
"2953" 590.4 394.472108600505 487.889727766961 419.233914832349 511.244620453009
"2954" 590.6 381.883723735761 475.692721526274 407.287442279267 497.69262162055
"2955" 590.8 367.247821805944 462.875003224352 393.653324828768 484.65769110735
"2956" 591 355.65254803508 450.650030426486 381.748547961822 473.594972550594
"2957" 591.2 344.619353582397 444.41431530514 371.217671945654 462.817531647979
"2958" 591.4 346.280146933106 444.728539880452 371.765921525328 462.292948679613
"2959" 591.6 346.489843908212 443.71631473249 372.086030225766 461.698554769383
"2960" 591.8 348.362094290436 441.09370636386 371.412972304498 461.494015345045
"2961" 592 350.158673044054 438.012285051168 370.736436156337 461.822296056221
"2962" 592.2 348.00502176452 430.405274876343 365.710059273953 457.521088880423
"2963" 592.4 344.751488225539 417.812721770089 358.458035381818 448.119590141423
"2964" 592.6 338.921428394542 403.048846522449 352.503128884417 433.443111549072
"2965" 592.8 339.531104543961 393.371488181622 349.436094040274 424.560067980339
"2966" 593 343.820671473414 384.420572125146 347.58999063893 417.3648679878
"2967" 593.2 347.102700367963 371.036799138893 346.430528229484 404.988779228934
"2968" 593.4 348.85333247359 353.424643514078 348.534947785289 388.247301468858
"2969" 593.6 348.44085454004 336.22414129522 351.840550626436 369.565206240237
"2970" 593.8 343.68523579922 317.188812521663 351.781534335973 351.310691731127
"2971" 594 345.076180287216 302.640649259421 347.725819698863 335.471071602748
"2972" 594.2 351.172628226313 285.980220303901 346.825130262771 319.795732586492
"2973" 594.4 358.419697494441 265.179191387182 349.809428847668 299.943189563161
"2974" 594.6 362.98168566391 247.581911395572 354.429921079287 279.762269053429
"2975" 594.8 370.266577151816 233.399922475546 359.82660369223 263.828215860681
"2976" 595 383.09918803155 217.62227242024 367.88027346223 248.944790301181
"2977" 595.2 396.75683580081 199.625297188098 376.446832065541 227.194387477374
"2978" 595.4 405.809920868612 178.668870069265 389.07992991838 206.464621143739
"2979" 595.6 413.42168229699 170.706297362703 397.064061963098 197.934977240588
"2980" 595.8 414.321346376578 170.086024045848 400.131069211652 197.829685794557
"2981" 596 417.591344178429 170.236294856334 401.044683115177 197.157501785887
"2982" 596.2 424.193229490281 166.496542178969 403.526772649781 193.463388148041
"2983" 596.4 432.613085024289 161.137249178733 408.294585557254 185.319184229253
"2984" 596.6 443.132369148365 152.557327522716 417.949354709131 174.555112145579
"2985" 596.8 453.542066706807 141.084666852121 430.073461199917 165.734061222069
"2986" 597 463.548178914305 131.894184956375 441.283521724996 156.61599020403
"2987" 597.2 475.016434784331 126.162655946448 449.301012248325 148.028986533698
"2988" 597.4 491.708538160016 118.817227583568 462.853560097237 135.426379745343
"2989" 597.6 508.552520490925 110.420128651434 477.992196224551 127.250070428332
"2990" 597.8 521.30445353823 102.355267304213 493.937156098158 120.509223498097
"2991" 598 534.762483757494 99.4055777879805 505.506934063411 114.903445216545
"2992" 598.2 553.497755065233 99.3162157918689 519.123845611809 107.529218322334
"2993" 598.4 573.936285841477 94.6837511685624 540.291183609056 101.743972766648
"2994" 598.6 591.300045234497 88.0231868743717 559.579524026752 99.1738561296588
"2995" 598.8 599.466289031344 89.8673007768112 568.794056211431 97.6827757287031
"2996" 599 608.154797146594 94.1167386487739 575.283994066168 95.6725423767075
"2997" 599.2 625.46138718512 98.502550882836 592.726854997915 93.390547464597
"2998" 599.4 644.569179365108 99.6510342993564 610.41446478232 96.5882764260145
"2999" 599.6 661.05936055797 96.0293828943152 627.812795385022 98.014496314585
"3000" 599.8 667.708881061124 98.5755789248849 634.491720956027 99.2109347822132
"3001" 600 679.629705715611 103.300124368888 645.336355955289 101.069147780578
"3002" 600.2 695.763674716849 109.013465121516 662.627390073052 101.990240046043
"3003" 600.4 714.164411517592 115.343069496904 682.06558036715 106.258106567768
"3004" 600.6 723.490933904882 123.848029997838 695.159357340661 110.096021144462
"3005" 600.8 733.665129226661 134.715212125669 705.939983307351 115.95307917158
"3006" 601 745.144209557954 147.802193379209 718.94107465557 125.754513245488
"3007" 601.2 758.758434530475 159.325504197496 733.050371978374 136.897259117102
"3008" 601.4 775.506834581221 165.78958667219 747.325820528986 149.041273911464
"3009" 601.6 784.502118313027 168.796691931401 756.578326938312 156.438411343062
"3010" 601.8 783.441600789268 170.303427615532 756.222700288355 157.805680529849
"3011" 602 786.246163695381 177.438029121579 759.315506043108 159.683515264325
"3012" 602.2 792.018693052835 187.920759336722 766.05732731439 163.705394738585
"3013" 602.4 800.760741776141 199.191906237559 778.07118404776 173.745651393489
"3014" 602.6 810.88322208043 207.791406103188 785.160766674093 183.676004662951
"3015" 602.8 818.204191545276 218.212573780951 795.683109674992 194.800513701645
"3016" 603 821.040381170552 234.97380151404 805.459476579308 206.19786107402
"3017" 603.2 827.386768333037 250.94383288946 813.862481415826 221.487636796437
"3018" 603.4 837.125438939161 263.106008654446 819.22971697327 235.022566639725
"3019" 603.6 841.169007056811 269.723581239472 822.017994346749 243.993620887105
"3020" 603.8 844.39822473036 280.382698866786 826.694440767141 251.597638569915
"3021" 604 852.109769806942 290.38747446647 833.048629874869 264.603816237983
"3022" 604.2 853.542553812175 294.741839129252 834.304958037237 268.537991026007
"3023" 604.4 854.436575517987 301.655598760697 838.104016876073 272.605275959417
"3024" 604.6 854.204647410328 312.038643113322 842.563487575859 281.640412210783
"3025" 604.8 855.309475539815 328.11020292398 847.991645335278 294.22919663096
"3026" 605 859.528698066133 344.360664869741 850.246162359883 310.960792314305
"3027" 605.2 868.545231735753 354.852582168203 852.318689552274 326.626165732272
"3028" 605.4 868.205788197744 354.2762447427 851.642403933274 327.879899520154
"3029" 605.6 866.832838379412 354.395566460948 850.999926668303 327.343191381413
"3030" 605.8 865.234025869737 358.479004868451 852.061751553394 330.022512770062
"3031" 606 863.840741545683 364.546708496216 854.152080959285 333.022491388351
"3032" 606.2 863.889481718817 374.522892399452 857.465273772098 341.506810118834
"3033" 606.4 865.619258608076 386.739949546754 860.277948221401 353.261433594261
"3034" 606.6 865.656928661884 397.976899943046 862.206748332226 365.240229031902
"3035" 606.8 865.399364342762 407.718983441149 861.924526228281 373.630215505526
"3036" 607 863.791095027963 411.08896730141 861.651811802138 377.77744431576
"3037" 607.2 860.138122439849 415.948304384708 861.891913992842 382.603215810556
"3038" 607.4 856.863121579816 418.420854296062 860.751646403518 385.262538168429
"3039" 607.6 853.565804518818 425.131417578595 860.138133127027 391.135791240707
"3040" 607.8 851.517698417608 433.952072960087 860.013876780286 400.132314616319
"3041" 608 849.246917275702 438.89666231053 857.540896683523 407.939578322273
"3042" 608.2 844.372309690775 445.436120291143 854.268168616746 413.25445061865
"3043" 608.4 840.635260055659 453.799612537106 851.546573678619 422.175407686141
"3044" 608.6 835.300298600692 465.66686939278 846.860945235444 433.98594944485
"3045" 608.8 832.035759115546 477.851135026073 842.779013831096 445.232230696416
"3046" 609 830.537211711709 488.926458843034 838.610840716983 456.749444125035
"3047" 609.2 827.923818520737 494.786625447437 835.276298467514 463.850069837462
"3048" 609.4 824.350417951582 499.627418344014 833.517456541397 467.515627764601
"3049" 609.6 818.718845117066 504.696160969693 832.248170361693 474.544932465073
"3050" 609.8 808.661808786712 516.238573192712 826.790998569224 487.754970620483
"3051" 610 798.305967604395 528.155160274284 818.224242582796 501.175777169086
"3052" 610.2 789.634488769438 542.590497402956 808.166944374415 512.301334638001
"3053" 610.4 781.763648173598 557.460027262713 798.966634277175 528.402584240863
"3054" 610.6 769.889712680976 568.394911271599 789.496450748982 539.849079088163
"3055" 610.8 755.045005364962 581.324996853289 777.906981197567 554.534803157726
"3056" 611 740.204750145928 590.614958822238 766.21419765015 567.470084215684
"3057" 611.2 724.072761102462 599.306558371356 752.821181465962 579.182054854289
"3058" 611.4 709.31022446476 607.197827421208 737.256208697161 589.039436004698
"3059" 611.6 691.994435133017 609.066789657653 724.38095431582 596.891048238817
"3060" 611.8 674.186549001801 612.94261410978 706.334424357541 602.407629460217
"3061" 612 656.500031112764 618.324248629862 690.225685387959 607.830179632963
"3062" 612.2 644.661926143694 621.513170968941 675.794107199721 611.187294010647
"3063" 612.4 639.407854746404 622.855377469681 669.996857252767 613.006186498126
"3064" 612.6 636.273325998222 622.068863399035 668.141720776838 613.091368380925
"3065" 612.8 630.790235706334 623.145176714851 664.193001465701 613.59061834657
"3066" 613 626.232374854275 625.022991301095 657.888920286012 616.068218721492
"3067" 613.2 622.392722488579 622.219927956741 655.725953039921 615.857109851748
"3068" 613.4 616.815927577064 620.76820290761 650.227131170013 618.019257398649
"3069" 613.6 612.585604616909 619.737459420427 645.903399387971 618.883381891361
"3070" 613.8 602.057388956461 616.463393602607 636.534579707496 619.278384330267
"3071" 614 589.825396536374 615.463398873117 623.372947158183 617.027318822736
"3072" 614.2 582.170846561333 617.634811556723 616.126843388339 614.711840084675
"3073" 614.4 579.801228908612 616.090768187727 613.226746694853 615.190851054994
"3074" 614.6 577.110875578163 613.301349962131 610.048965308682 614.63056714229
"3075" 614.8 572.486366949165 611.605138343831 605.697579962585 614.888689170697
"3076" 615 563.233894804919 607.338883941095 598.491561881359 614.501885119289
"3077" 615.2 550.725505288464 603.547465177256 584.08976241704 612.090612576884
"3078" 615.4 536.03515200538 603.779282796908 568.97983066452 607.439501174587
"3079" 615.6 523.585358745432 602.719520388845 556.820115919594 604.679734259447
"3080" 615.8 508.536375366878 599.607353134071 541.655615372488 604.91935604564
"3081" 616 499.497571120217 599.278110102408 532.184287538266 602.878731420968
"3082" 616.2 497.581678133147 598.331309901428 530.176390078296 601.417128380443
"3083" 616.4 494.609902936415 598.343620228503 527.606884602101 600.850723808125
"3084" 616.6 492.581375907867 595.257417458937 524.198601520079 599.367860346702
"3085" 616.8 492.607003714702 594.75707294343 524.525618340065 599.417846093102
"3086" 617 492.946627447936 593.442744951616 524.590026987927 599.310954578244
"3087" 617.2 491.732068400048 592.12955570295 523.386743110277 598.822584202942
"3088" 617.4 489.924930766693 587.9197898851 522.176466253532 598.605077796771
"3089" 617.6 485.234700909163 585.083442653927 515.855683701471 597.978200059073
"3090" 617.8 475.126848723968 577.659660206333 504.852858028316 594.653288232866
"3091" 618 463.860366192637 571.367401316018 493.47424873074 588.05403475333
"3092" 618.2 450.747300952585 568.15274264401 482.919880877425 580.091176638422
"3093" 618.4 441.923967513805 568.24300466273 475.51707119129 574.453894406978
"3094" 618.6 439.934877746814 564.735040220457 472.785002979144 573.803311516966
"3095" 618.8 434.772932048285 559.417957865975 466.665842244258 571.416954350902
"3096" 619 431.621665776868 551.874292822585 461.452448914061 568.713439773312
"3097" 619.2 424.975127340374 542.961192768854 451.465837029882 563.836236468022
"3098" 619.4 414.240752811217 532.535547771741 439.934003247796 553.913433729936
"3099" 619.6 401.438047685419 522.906508522222 427.911150289784 543.865991815448
"3100" 619.8 389.206994656318 514.295803245725 416.394326844498 534.35234002839
"3101" 620 377.261587741333 506.063619586734 405.180974905212 525.031244943944
"3102" 620.2 374.240546275189 500.648554684786 400.451922041555 520.415932380447
"3103" 620.4 372.467292435054 496.575519070488 397.682683736568 518.041613174028
"3104" 620.6 370.310854891229 492.117200805092 394.268801170399 514.32251983011
"3105" 620.8 367.922750565316 485.362286663537 391.196826395677 509.812391823086
"3106" 621 360.572983146679 474.407053329557 381.659404995861 500.918469664877
"3107" 621.2 352.735166843175 461.759644128092 372.351666148295 487.779236643802
"3108" 621.4 348.037804323838 452.042570567486 367.771947237116 479.913081544089
"3109" 621.6 341.267193558807 438.658910740077 360.113157048987 467.431710289638
"3110" 621.8 336.296566024419 431.208240051664 355.625260790459 458.632237264032
"3111" 622 337.474425040153 427.658623850715 354.464261364298 455.554470441023
"3112" 622.2 337.292899499928 420.6984800097 350.841787774002 449.945416892174
"3113" 622.4 336.233820673721 408.374357824215 346.305697528871 441.223974076797
"3114" 622.6 337.915847715305 394.76587596818 342.322210982399 427.768606497649
"3115" 622.8 338.902165199478 376.915959639207 341.594601520287 409.834500132239
"3116" 623 337.943990136742 361.225252916344 341.641919798683 395.003192084121
"3117" 623.2 335.314080354026 346.795678651468 340.98259056985 380.313706433023
"3118" 623.4 336.976714468116 332.790333093286 340.147537470823 367.420030923204
"3119" 623.6 343.255374544813 318.428207021045 338.315363783061 354.106854117665
"3120" 623.8 349.86665685092 300.393959459808 340.497166747038 333.020960584562
"3121" 624 350.216594747851 280.39010923385 346.867926923757 314.614916347896
"3122" 624.2 349.760817158782 261.707624425979 350.103668027797 295.740640870554
"3123" 624.4 357.768233416223 248.774775382468 349.883986178969 281.493446963978
"3124" 624.6 370.716885736347 233.640482406052 354.569897891309 263.319131040407
"3125" 624.8 382.513729433152 220.985799300433 362.315176844627 248.326888132051
"3126" 625 391.810880879598 207.056103439977 372.230115349676 234.06508929546
"3127" 625.2 401.14627801583 195.228039558422 382.549942114913 222.555693884523
"3128" 625.4 411.422993677456 185.21752019293 392.05559347323 211.497799346542
"3129" 625.6 423.327550695964 178.489393897171 400.226571897154 202.266093990338
"3130" 625.8 435.229085995055 169.963560336175 410.920827639237 192.332832389879
"3131" 626 451.646301084209 156.583888449343 425.622823702396 180.541549760121
"3132" 626.2 465.31945099125 147.847890700172 437.913502620578 169.585252866696
"3133" 626.4 478.007597717759 135.50966343439 453.777981095121 157.493275894369
"3134" 626.6 483.093037284514 122.883752293002 465.964545695165 149.346010185163
"3135" 626.8 481.95948425231 123.882763449712 466.410105269543 149.133462675691
"3136" 627 482.427663349961 126.188805483783 465.581608704268 150.560004159229
"3137" 627.2 486.332188917245 127.499627613811 466.123764579893 149.521297978146
"3138" 627.4 493.569814183842 131.704726580963 466.090434812284 148.535404868898
"3139" 627.6 503.264738479738 134.546926036767 472.24485162865 143.177947732389
"3140" 627.8 519.429543941384 136.006121519214 485.420215586462 138.924190268773
"3141" 628 537.560456144963 138.883562277213 502.723454929447 138.567370247051
"3142" 628.2 556.207909771585 140.456592191682 522.797387522171 139.909683150617
"3143" 628.4 575.927546226874 145.499237706308 541.903110690759 140.020370335733
"3144" 628.6 598.405085035135 147.618665950979 564.471383887975 143.302139121032
"3145" 628.8 619.308831320815 144.555060469676 584.953340136581 148.725727914919
"3146" 629 639.701390986644 139.956098710615 605.96628269731 146.369655305232
"3147" 629.2 658.790796045644 132.832716929171 626.798528211724 143.177030553553
"3148" 629.4 676.17747961194 132.784487795656 643.243282260335 139.086057086488
"3149" 629.6 695.473805573106 136.486617732405 660.291984337122 136.76106122099
"3150" 629.8 712.016705561981 137.793476936852 679.08152700097 136.777708012286
"3151" 630 728.823015599873 142.994851786024 697.003341862152 137.615561653684
"3152" 630.2 727.607082054801 141.173567132995 699.121949522387 138.573898618063
"3153" 630.4 728.618252323639 136.427397291741 699.998307124859 139.422272862732
"3154" 630.6 725.839531603464 135.20658439611 699.559844459961 139.619491330616
"3155" 630.8 721.950747932965 139.523327663448 694.550699428185 139.041080055192
"3156" 631 718.741388593882 142.240963522217 691.217752472574 139.968464052692
"3157" 631.2 717.398395870506 146.292747381717 690.448193571661 141.486837585245
"3158" 631.4 716.613936070327 153.814443174868 689.433310290648 140.790681721069
"3159" 631.6 719.822302859408 167.201407878581 694.427055652992 143.488773410815
"3160" 631.8 721.943991914669 180.017722495613 703.086839516771 151.280706540043
"3161" 632 729.977478416816 195.817926481084 712.585482838948 165.901974824914
"3162" 632.2 742.586867123716 214.049475856443 722.848772650322 185.436847265424
"3163" 632.4 756.898209951027 229.136926806947 734.09127165561 204.591430426986
"3164" 632.6 776.756998837888 241.46587779874 747.467776253462 220.164026998467
"3165" 632.8 796.536655646569 249.182223753636 766.332038832177 234.454350149571
"3166" 633 812.878827258023 255.8923786381 781.168065920725 245.233867621145
"3167" 633.2 821.124273985286 263.396721446026 792.039751357587 249.413925813753
"3168" 633.4 822.866868408161 269.249820705868 797.781645267364 251.087234737658
"3169" 633.6 821.611232026502 272.704818214397 798.400093239849 251.263129174959
"3170" 633.8 828.819367539726 285.036930441627 807.088765259945 258.358413795698
"3171" 634 839.095629140715 298.390402658295 817.973352576966 272.60749516413
"3172" 634.2 846.886249643679 307.709557723512 824.523099856489 283.658193273296
"3173" 634.4 847.707603511473 316.281297126433 828.985085363107 289.601313673194
"3174" 634.6 843.022175554564 326.492041682764 832.843127571382 296.456320001374
"3175" 634.8 836.905093839508 338.412065755799 835.807067220162 305.586035593295
"3176" 635 830.334750257608 355.920278910076 836.41907563405 322.464743004262
"3177" 635.2 829.889093216519 372.546385662654 831.509288814134 337.023447380181
"3178" 635.4 830.776852708384 387.504226186015 829.230635200738 353.270551653833
"3179" 635.6 834.454744615338 408.771600653156 830.138935073793 374.324486675061
"3180" 635.8 840.083594641461 428.031704675864 832.039849472479 394.738553974212
"3181" 636 839.550786816544 443.775713649783 835.435066637616 411.490321879497
"3182" 636.2 833.565231701867 456.259777360147 836.679219394476 423.111715491431
"3183" 636.4 826.544801085523 471.21544917135 836.0935965972 438.698579895888
"3184" 636.6 817.598330963838 489.495478687038 829.886858902466 457.450184487311
"3185" 636.8 810.70095520056 506.001921696132 822.765119872144 475.073131436939
"3186" 637 804.184672993681 521.798966943776 815.623374184832 491.087181303184
"3187" 637.2 796.681592879644 540.390084585881 807.085818392459 508.299481377593
"3188" 637.4 782.758438706379 553.511382517354 801.727747119644 526.121968385717
"3189" 637.6 766.522008259353 564.248994093302 790.412205342122 540.384035125756
"3190" 637.8 750.258135001678 580.295682351312 774.304025048627 555.823616512484
"3191" 638 735.125981038594 589.819986334305 761.636816169922 566.896743282691
"3192" 638.2 718.075704530761 592.532167852801 747.751938656903 577.282051321292
"3193" 638.4 698.034154470036 598.17630988538 729.909555762181 586.179870511663
"3194" 638.6 679.213306182137 601.014665166705 711.75204815206 592.359963661485
"3195" 638.8 661.364506128986 608.766300564241 692.666265283104 596.316788697399
"3196" 639 647.623560264522 617.81092682117 677.519309808305 600.550000764131
"3197" 639.2 641.319763450268 617.745041729264 671.012144146554 604.43534717019
"3198" 639.4 636.852663731845 615.114949270774 667.955556861608 604.414065148061
"3199" 639.6 628.670863254443 616.669703043662 660.527982200666 608.510874500403
"3200" 639.8 626.757748133782 618.286462733609 659.947606332044 609.219654758558
"3201" 640 626.484291558212 618.074878230506 658.737384528774 610.356844490925
"3202" 640.2 624.182484048186 619.160487119585 656.553677256464 610.357753436463
"3203" 640.4 622.593994242566 618.053697372812 655.573051936054 610.225276374382
"3204" 640.6 621.319085530146 615.693602188793 654.852865757683 610.353011605412
"3205" 640.8 615.038865813427 613.237973437081 649.155482199564 611.332693789128
"3206" 641 606.717739864732 610.304407237919 640.725301777833 613.07463739136
"3207" 641.2 591.01170871954 607.016135865312 624.31641179491 612.042928651292
"3208" 641.4 573.561539628807 604.461888096803 607.520816558259 608.440316634542
"3209" 641.6 557.113957021121 604.711866555244 591.733334784716 607.022382170711
"3210" 641.8 540.831437793832 605.248163236494 575.71011510135 605.454089530171
"3211" 642 529.187391956957 605.652853802516 562.636771768738 603.026935009064
"3212" 642.2 520.642291938845 599.289721648378 553.104645980792 603.642571859589
"3213" 642.4 517.155877838314 591.13533522887 547.2841136587 603.079049301183
"3214" 642.6 506.938224180773 577.137243162814 533.670645592998 598.337063484006
"3215" 642.8 494.734578162171 561.90979869441 519.58865971646 585.321164827628
"3216" 643 481.799132315007 547.444364381869 505.87700090637 571.738254628048
"3217" 643.2 465.704318362658 533.804609314136 491.594600784675 555.421846613558
"3218" 643.4 446.988157941274 523.76136012984 476.43785451914 542.654781452038
"3219" 643.6 429.199126530705 514.200908004511 459.429504372802 530.394787421227
"3220" 643.8 409.664390618816 505.930562853413 442.203423795155 519.03094784557
"3221" 644 390.828656780248 499.103779549036 422.803953428311 511.406156394626
"3222" 644.2 373.630590414377 487.197573190028 404.700700853305 500.895671385321
"3223" 644.4 365.539980688279 475.052801988584 391.454380845198 493.826407184332
"3224" 644.6 359.376428516084 460.677884730511 379.916694054398 485.280180237974
"3225" 644.8 354.483206033501 443.099534918452 369.790383949194 472.932696341057
"3226" 645 354.2544793561 422.231266259628 359.620242553157 454.46457014019
"3227" 645.2 353.017338102837 405.074056933115 357.277120753419 438.3270793226
"3228" 645.4 347.845269828548 387.206567236018 357.505222634826 419.336366680016
"3229" 645.6 345.086328667513 366.996137406445 352.537409594568 399.984387441945
"3230" 645.8 347.418790903151 348.407949320176 347.148191832197 381.590947108624
"3231" 646 349.734778124776 324.129682283181 347.496653456014 359.094440951777
"3232" 646.2 350.511194043771 301.571889681701 349.149952737088 336.195872226768
"3233" 646.4 353.461820775042 284.0404495669 350.356104257937 317.51289729293
"3234" 646.6 364.802472601382 269.511634557378 351.300128391538 300.483540018586
"3235" 646.8 381.625218466911 256.603849030591 359.574331282782 284.497390019258
"3236" 647 394.155129323722 240.837587985894 373.429959608756 269.156056354543
"3237" 647.2 409.397984557245 225.230756724143 386.767278902799 250.43552577006
"3238" 647.4 422.613584701628 207.176877649761 401.571569083123 233.942852646238
"3239" 647.6 434.370803932089 187.151247395177 416.60858726937 216.075102207287
"3240" 647.8 445.824407902234 168.583775646927 428.667930074078 197.416672740123
"3241" 648 459.607120218967 149.985453279685 440.969926464279 177.63087924534
"3242" 648.2 476.561763986546 133.010324568309 453.011630289841 157.460596183148
"3243" 648.4 492.072385421532 124.556257933074 466.233066625691 144.661422007286
"3244" 648.6 510.335566528231 118.350266921044 481.593925837732 135.436842671248
"3245" 648.8 524.793002814577 106.769818880727 497.481861851613 126.067789933923
"3246" 649 526.650823444364 103.36746119444 504.424176373886 122.445241940739
"3247" 649.2 527.059337574923 104.575494293397 504.250539369799 123.957319186735
"3248" 649.4 529.160672932397 105.135971580768 505.36927212034 124.897439999865
"3249" 649.6 530.645746824364 106.916022191036 505.786276617312 124.344340671443
"3250" 649.8 533.532672909003 110.806055352761 505.423486484199 123.755957853247
"3251" 650 542.576705476438 116.48345192385 509.953186539077 121.335664306563
"3252" 650.2 556.638661756102 123.10462112133 523.103226073245 118.601140917974
"3253" 650.4 574.84559005494 129.440733789235 541.210986803566 121.244835268814
"3254" 650.6 592.832019261318 131.036985096075 559.568404852178 126.799177879293
"3255" 650.8 610.041386117694 128.95291676252 576.298204075683 131.071214755126
"3256" 651 628.273071041115 126.220498330093 593.361793164744 130.704854357063
"3257" 651.2 647.186024298334 119.788511426653 613.498821017429 128.160570830099
"3258" 651.4 662.452353693982 116.048092549586 630.215004871565 123.467340004497
"3259" 651.6 680.662874321615 114.565562456952 644.529855729544 120.772077446534
"3260" 651.8 699.279203439257 117.715610053438 665.159377396527 117.644861640437
"3261" 652 708.416868530717 121.712845055378 676.560612713492 116.254867904756
"3262" 652.2 707.76569980084 122.509089901007 677.49082750201 116.73125077224
"3263" 652.4 709.89962236231 117.289683128959 679.040313580022 117.920377050368
"3264" 652.6 708.160635193248 111.329272559984 680.809599239766 119.758566353583
"3265" 652.8 706.109169582182 110.895605119468 680.171324491442 120.92681726222
"3266" 653 703.819955796091 113.314967410372 678.270526120819 122.444748554917
"3267" 653.2 701.378350098471 111.976995289002 678.414116146705 124.024443196211
"3268" 653.4 699.598806400484 112.95889584208 679.121729071997 126.420421554414
"3269" 653.6 700.302696659133 110.772127737832 687.660654723234 135.883168931081
"3270" 653.8 698.428808938191 109.961931290577 701.31913139598 134.963695045196
"3271" 654 697.336833171683 110.301337378952 702.897982456543 130.353052948019
"3272" 654.2 693.783280353102 108.477836743363 703.425952238824 130.15692056625
"3273" 654.4 691.872695836798 107.989231713731 704.664032212602 130.026690479207
"3274" 654.6 690.318794946324 108.595474465155 704.662929912968 131.189357931709
"3275" 654.8 687.373350741881 106.901507536764 703.937233877907 131.68357290956
"3276" 655 685.829408892998 105.010618322358 702.740715782372 130.961056626786
"3277" 655.2 681.312826527949 100.124642041635 699.709544548655 127.779844286872
"3278" 655.4 678.318779797171 98.3603456505576 698.933967192541 124.953709524216
"3279" 655.6 671.363118724204 95.1815090782501 695.446672160924 118.406357544645
"3280" 655.8 667.083064013181 94.117357714881 692.57514247142 114.149277376376
"3281" 656 661.996843860858 94.9379608538416 690.549318859549 110.698242922067
"3282" 656.2 656.177743645844 95.4929309429169 686.249780885019 106.401170544996
"3283" 656.4 647.568046080845 95.7193126375877 680.33084678776 103.296267372059
"3284" 656.6 636.934346287453 95.2367813456492 670.576419954757 99.8632403418607
"3285" 656.8 629.63624367056 94.9672986022447 661.984146150445 99.1654297195079
"3286" 657 618.959705717729 97.3879789904908 652.724955926935 98.5866725719417
"3287" 657.2 604.898556258693 97.2170995216197 638.918974202402 97.9266962241316
"3288" 657.4 591.354498284507 99.7590263211048 624.756487126209 97.3848127675949
"3289" 657.6 574.604723912557 105.325760280743 608.489706968221 97.7690465848361
"3290" 657.8 560.124040397077 108.588400649055 592.912112996628 100.180232759888
"3291" 658 540.040303955486 114.841061940887 572.679856338639 103.936124454758
"3292" 658.2 523.644793178336 126.292651013001 553.816535982698 110.231192645638
"3293" 658.4 505.695646851946 134.951563017987 535.613013871213 117.599199054122
"3294" 658.6 488.338397959853 148.287554422204 516.895481088153 128.438863443362
"3295" 658.8 473.144854505496 163.560629501495 498.164868161448 140.14974751569
"3296" 659 458.688414894811 180.081746764255 481.566482351565 154.647840273141
"3297" 659.2 444.247419829155 195.614009217684 467.650628822028 169.676687438226
"3298" 659.4 426.601741821969 208.348837081588 452.729277332186 185.79466118804
"3299" 659.6 407.776670944813 220.009906193348 435.848916787407 199.519226962282
"3300" 659.8 389.810694404997 232.640577426256 417.045311199089 212.718803668666
"3301" 660 372.38983186133 237.726094075757 401.971125308819 222.284950810192
"3302" 660.2 369.142746658706 238.873743998691 395.453995790101 224.548754841987
"3303" 660.4 373.322362923733 240.852186793481 396.657170212984 223.531446088723
"3304" 660.6 377.488450193474 249.389696007013 395.168134892706 223.920597160935
"3305" 660.8 384.890488259978 257.96172294556 391.698581489685 224.777261674155
"3306" 661 395.356204949045 270.697445758541 385.719445176484 235.310108765283
"3307" 661.2 400.21255140539 279.178004477052 386.381042836349 247.226566172567
"3308" 661.4 408.680653702375 292.704600038013 393.14520928777 261.476104426658
"3309" 661.6 420.179428424995 307.751413437228 400.749775133782 278.59084553839
"3310" 661.8 434.050018888476 323.607520342192 412.138505919184 295.73863420778
"3311" 662 450.750926281767 340.773806799974 427.891885786165 313.63339003496
"3312" 662.2 469.278289354137 356.448480381482 442.804307897471 332.032388668775
"3313" 662.4 490.768151075517 371.24130522701 462.048120654696 350.606082375811
"3314" 662.6 506.68924365049 379.683809840772 476.603869313556 361.886589127994
"3315" 662.8 525.08153932512 394.198655164254 496.961655784812 374.39951585166
"3316" 663 537.683274597277 412.717246714206 514.308963986004 386.803673355891
"3317" 663.2 546.367795123681 431.096526672291 529.399721274275 401.817359511105
"3318" 663.4 560.367676611566 453.330470022971 542.703558180024 423.471248912686
"3319" 663.6 575.881171793786 471.508785541292 552.759754350392 444.204908203697
"3320" 663.8 597.504420936843 489.267637685176 571.685827672607 464.648207853674
"3321" 664 616.98929758884 503.378817183973 590.292517752609 481.820389985041
"3322" 664.2 625.070458143179 515.570984251532 602.051303436989 491.421832288557
"3323" 664.4 626.950734298654 531.261845422137 613.125045056842 501.854858969317
"3324" 664.6 630.714058042657 551.208770757285 621.38360438877 519.182043087877
"3325" 664.8 644.039787479773 563.595301208228 626.00662782684 536.292672620623
"3326" 665 657.156842379228 568.779317494074 631.368108742898 548.220326322785
"3327" 665.2 670.131279284402 564.69596677783 638.470383418828 556.526921355989
"3328" 665.4 680.807099853535 556.626738399407 649.037571352234 561.628058690945
"3329" 665.6 700.740302898554 547.72613620815 667.725683166527 556.791684936182
"3330" 665.8 721.981081054108 538.14273560239 688.991899248437 550.752806709365
"3331" 666 742.638216091992 529.102512468916 710.064374369761 543.065558008317
"3332" 666.2 762.015594143039 515.691583296135 731.909419998454 534.699249482543
"3333" 666.4 780.999800061294 505.875466601152 753.403792103374 524.541448975853
"3334" 666.6 800.466385190692 498.481662824434 769.370372416487 513.490740018972
"3335" 666.8 815.987309990979 493.2436611782 784.879459853003 505.230300713106
"3336" 667 814.384773810933 493.597794745999 786.710678312205 505.865059723633
"3337" 667.2 808.089036856528 489.666605001622 784.348676578431 506.648315129356
"3338" 667.4 807.170577140927 488.097564091843 784.460296906255 506.457854859555
"3339" 667.6 804.008748365369 485.607526150644 783.679766977368 506.798500398681
"3340" 667.8 800.008196128814 483.561091033465 784.429136270185 507.393572146619
"3341" 668 794.020646405456 483.682874965219 785.67616493082 508.257012351665
"3342" 668.2 786.609160459829 481.693505683203 788.147510503261 506.733326362392
"3343" 668.4 775.544169547276 474.650389409115 792.158546387128 499.828695689361
"3344" 668.6 767.378636934824 469.239401292317 792.124723633387 493.104794003269
"3345" 668.8 762.119369114402 467.423858891767 786.37061230838 491.238763515344
"3346" 669 747.61183114283 463.330263693508 775.043227221507 482.106268864601
"3347" 669.2 730.683303286924 460.7388410357 762.403132400247 473.143454858483
"3348" 669.4 710.561592319465 457.991152287709 744.431702458606 465.399120188741
"3349" 669.6 689.691465884429 456.383331778175 724.214889461809 460.928831110216
"3350" 669.8 669.573707021593 454.942526886676 702.570660894885 457.490314852822
"3351" 670 644.690561300013 453.589982330702 679.751099693204 455.094590794183
"3352" 670.2 623.669196108134 446.951892308796 656.22047487359 454.430152686147
"3353" 670.4 597.976902193881 439.591503982171 630.314559121124 449.791755353019
"3354" 670.6 575.537848145942 430.197101879162 605.523854103335 442.991455719272
"3355" 670.8 554.474426268053 419.078828981009 584.349382781609 435.699693206314
"3356" 671 534.816639235645 404.312244785197 563.024231450447 422.91289718233
"3357" 671.2 511.661186062534 391.007472727902 540.572086408984 408.704628438429
"3358" 671.4 488.042573213269 382.393699818477 518.57228198129 395.185088940707
"3359" 671.6 463.737962075686 380.612233725604 497.313601582715 384.26643067679
"3360" 671.8 439.905938959274 376.110248637231 474.285192493079 382.105095648902
"3361" 672 413.509856004245 372.344954502795 448.869523626454 377.273453441213
"3362" 672.2 389.371567258044 374.736259476675 423.498828506659 372.9254203543
"3363" 672.4 370.121247024627 382.342306485594 402.570649153812 371.467383435246
"3364" 672.6 359.67566321562 392.921868181347 387.019220875047 375.189368908805
"3365" 672.8 353.046359004024 398.092558871795 378.056234345235 378.820557374047
"3366" 673 348.317629041437 395.127665164366 376.793643313938 380.338528432109
"3367" 673.2 347.869184715179 388.810011801905 376.710735854328 381.007173276057
"3368" 673.4 353.598227428728 391.362771535707 379.212269519259 378.043140386504
"3369" 673.6 357.389713355228 394.894332230058 380.887539559047 377.060925199821
"3370" 673.8 359.883944460521 400.151381907513 380.338020946507 377.900196189799
"3371" 674 365.799166988587 407.378198390165 378.959442884015 378.912738996423
"3372" 674.2 370.213278739433 417.512041200891 375.64492326635 382.8429284883
"3373" 674.4 371.480989418058 425.679697623761 371.853523067715 392.187477571502
"3374" 674.6 376.029692502016 439.503620269797 369.835133194805 405.826567825586
"3375" 674.8 382.626020604274 457.945097151963 372.058191641893 424.125425010981
"3376" 675 389.544951947725 477.542395875172 379.273344613407 444.009061998996
"3377" 675.2 401.979652679452 495.533868990085 384.632772225758 466.063816697325
"3378" 675.4 417.770498762332 509.617761861284 394.955191461639 482.043689883584
"3379" 675.6 432.35573516939 525.615886678718 407.88709613828 499.85676586368
"3380" 675.8 448.879632724306 542.714784234927 425.556132595818 516.935166719333
"3381" 676 463.549979155679 561.196449324125 439.854497687835 534.404685536849
"3382" 676.2 463.179431434249 571.051367416836 447.334046573655 542.853084126724
"3383" 676.4 460.041119315353 572.08996125508 446.448135328053 543.600706514657
"3384" 676.6 461.805901774183 570.164160847881 446.065934944789 543.220702277466
"3385" 676.8 467.197817656596 568.338790290756 446.280842254645 544.488963023675
"3386" 677 472.810300794281 561.747561676877 446.957250947873 544.621998999651
"3387" 677.2 478.655971064753 555.156203594948 448.359351660022 546.852964323063
"3388" 677.4 491.069942318899 549.694966423442 456.780258482701 551.405532992004
"3389" 677.6 507.329673980544 540.700162718176 473.531097427949 550.638678893763
"3390" 677.8 524.11636789526 531.357362819591 492.879800986786 544.880063929391
"3391" 678 542.57986221246 517.829931642662 513.494626218371 536.606823033089
"3392" 678.2 562.57065623573 504.710334443539 533.623816219632 524.268842307273
"3393" 678.4 580.672626761952 486.57011289369 554.79701523991 511.583182112471
"3394" 678.6 591.358904737369 474.173446195479 567.724083607843 499.024931879916
"3395" 678.8 605.93547168361 454.545203216066 584.896772982148 481.55146704255
"3396" 679 618.587730326973 432.942195011428 599.572526978135 462.106091131564
"3397" 679.2 630.61171101533 408.717649584704 614.839814479824 439.693296912859
"3398" 679.4 644.037922684338 387.401187450745 626.935248560741 417.376103408603
"3399" 679.6 656.343109212487 365.211744475389 639.302553124035 394.095564003455
"3400" 679.8 666.620573645194 342.256816059985 653.210156764546 373.372737642316
"3401" 680 677.365048844607 316.944890783268 664.037152038211 348.484897052783
"3402" 680.2 686.754498289463 293.670531011584 673.920543499615 325.374997865337
"3403" 680.4 699.235550858966 269.851103899478 683.711113028771 300.923419322718
"3404" 680.6 704.490772650955 245.693359488999 696.984843968356 278.108908285921
"3405" 680.8 703.348414943333 221.559441590065 703.412975792335 255.129811975158
"3406" 681 698.653246733281 197.830281591925 704.000971324123 231.208882186453
"3407" 681.2 690.685651929561 176.577702465449 700.294409256471 208.816242822599
"3408" 681.4 680.164645850194 159.15754092345 696.619942799744 189.702677696869
"3409" 681.6 672.669678062802 139.299566208216 686.37778623777 170.475008033559
"3410" 681.8 665.733761944674 119.958753574892 678.443568540026 150.730176846749
"3411" 682 651.860622924698 112.312959516712 673.940486069138 135.326660182215
"3412" 682.2 636.487540357535 112.270384123362 668.573186768052 125.532488389621
"3413" 682.4 619.786109518735 115.438701868858 655.189491807769 120.282112993892
"3414" 682.6 601.757850264974 118.995364534651 635.317921500518 115.562379986589
"3415" 682.8 580.043868469245 127.752469806758 612.277374716942 117.592044567602
"3416" 683 558.412766795158 134.874497914379 590.241567334759 123.378336925895
"3417" 683.2 536.449454606074 143.453672865447 568.00867353564 130.59824471598
"3418" 683.4 513.162780132307 156.155228367737 544.185602705469 139.4239979185
"3419" 683.6 492.448077645314 168.674862098447 521.726642994959 150.356921306599
"3420" 683.8 471.590044666193 183.28196278894 501.234798548837 163.79399218094
"3421" 684 449.119716720768 198.782931470059 479.183953234411 178.712733507851
"3422" 684.2 426.816219842197 213.319955767832 455.807636766578 194.134332450482
"3423" 684.4 405.237387295025 228.83232298261 434.44460206643 209.54368541043
"3424" 684.6 381.133989196522 239.975157446055 411.539752380545 223.138545852471
"3425" 684.8 366.729110477615 246.266726857088 395.432066632442 231.326261094571
"3426" 685 371.543937155954 247.63472180001 395.290351608052 229.348941760628
"3427" 685.2 375.282939947375 258.57548558691 392.765013015189 231.20258216962
"3428" 685.4 377.7866716206 277.473736555657 384.52783844057 242.297520055659
"3429" 685.6 377.431071965632 296.473427407741 379.4330698902 261.568210045067
"3430" 685.8 376.80941199367 318.820212474542 379.211714638428 284.778368019923
"3431" 686 382.189676216961 341.149771012138 378.004256343058 306.615493050885
"3432" 686.2 386.195600671275 360.471553182159 378.564348139931 326.612885214548
"3433" 686.4 390.3863225417 377.755425760138 382.011991756441 345.334799664602
"3434" 686.6 389.655813249578 391.246773513245 384.325325684746 358.744811151971
"3435" 686.8 391.312757115662 411.443699199725 388.225176027702 377.118740773101
"3436" 687 395.629356388908 434.765245282895 390.685571180177 399.046551500907
"3437" 687.2 396.888637274564 454.526893181065 391.534152528425 421.32230663845
"3438" 687.4 402.900348674788 481.149778232374 394.997190462705 447.479822243861
"3439" 687.6 418.153986481959 495.601436517513 399.176092372845 466.988396927033
"3440" 687.8 436.179087540483 513.566503764651 411.343811740919 488.11693809834
"3441" 688 456.559068049364 528.494924460211 430.161688837163 506.318503554131
"3442" 688.2 476.658921649358 541.503143688709 446.8530019318 521.886677192153
"3443" 688.4 498.731444204546 550.407763782095 466.791922636108 535.065325825912
"3444" 688.6 516.804059393402 545.971029330773 483.471984658318 545.308255294686
"3445" 688.8 536.105987976952 535.669721714949 503.727858494599 547.314038715626
"3446" 689 558.973947881208 524.270132360617 527.277844787377 539.020516264188
"3447" 689.2 578.112819320236 507.746605013667 550.984638585932 527.489568344114
"3448" 689.4 597.696955349197 490.285563613565 572.355053002893 513.327731860573
"3449" 689.6 619.064577510123 475.728796041852 592.67138386639 496.138960288537
"3450" 689.8 635.442555565344 456.410982944563 612.217763787551 481.364514169927
"3451" 690 648.598703976837 437.432251331982 629.452497315952 464.450101087559
"3452" 690.2 659.598727270942 417.655352795522 642.966756034053 447.063412372269
"3453" 690.4 676.287099251073 399.868179892287 656.640288629685 427.835384169508
"3454" 690.6 690.427288615653 376.749381614114 672.705675037716 405.12014290044
"3455" 690.8 702.26148643137 354.275528603076 685.728041442462 383.771239108334
"3456" 691 715.628147765732 331.175038601649 699.876783639306 361.707728563495
"3457" 691.2 728.423042673415 308.48550388883 712.927152872963 337.257997001657
"3458" 691.4 744.44692573743 289.898428099207 725.135351745859 316.906178009704
"3459" 691.6 762.868426320981 279.968788859849 739.079853919999 301.385755080073
"3460" 691.8 781.65456511732 276.084106186857 752.237006651809 289.015877338436
"3461" 692 799.60883750796 272.703003257886 768.170565001676 282.617175901677
"3462" 692.2 799.771919537206 275.527054061795 769.715072197279 283.68622555017
"3463" 692.4 797.865460389681 274.987604581386 769.030564442094 284.583016815312
"3464" 692.6 794.250897523711 267.583501459005 770.474364943801 284.072055042308
"3465" 692.8 786.882629653035 258.070863717278 772.956181727051 283.807692464479
"3466" 693 777.359738342049 248.29592276079 779.488760120499 278.482543799072
"3467" 693.2 767.237999758145 232.367764810762 779.691375874572 271.127006481825
"3468" 693.4 762.272413649161 224.242835534686 780.263526035158 246.325405153929
"3469" 693.6 756.571431286051 217.675959406187 778.01176317691 219.12941049729
"3470" 693.8 743.443943924471 211.331841299484 769.270346712164 214.114212994706
"3471" 694 728.042099055243 199.962655797893 755.747100705962 213.316543759987
"3472" 694.2 711.114129790763 183.494005575282 734.958067499375 206.096181466827
"3473" 694.4 691.596739756434 166.104159906856 715.899172938214 189.52295534373
"3474" 694.6 672.873401374474 155.663870244203 699.734729717099 173.394435658793
"3475" 694.8 650.322037630048 157.24990867858 682.980545603047 160.975081952003
"3476" 695 622.898010798028 160.337398049814 656.127076960046 157.477548398818
"3477" 695.2 595.482564414308 165.387095289703 629.27741408851 159.000126600675
"3478" 695.4 567.805050472788 170.748069275005 601.680930000321 165.215917289486
"3479" 695.6 536.278567742695 176.882877264161 571.30718895148 169.464143557094
"3480" 695.8 507.981737167653 186.479042075548 540.000598301461 176.195183345593
"3481" 696 479.24525450466 198.747603289577 511.274505480391 185.9507188974
"3482" 696.2 450.628982537645 211.729467505589 482.394411979687 199.017123766433
"3483" 696.4 426.269005071793 227.260882633822 456.198668252643 209.704324528635
"3484" 696.6 400.265305558456 243.536498508622 429.402343290243 225.010811846159
"3485" 696.8 381.204197199083 261.688468092057 406.863671545259 238.894035193468
"3486" 697 368.411122117525 283.616983596756 388.204290926568 255.92385457587
"3487" 697.2 363.256242562336 306.4065256065 372.609978361278 274.366585606588
"3488" 697.4 364.475567349747 331.288993910867 366.51374314652 297.328004975902
"3489" 697.6 366.569536361775 359.974303467947 366.044028248968 325.136101929547
"3490" 697.8 370.732878177954 385.222687069688 365.402623690822 350.992530040847
"3491" 698 375.415117726846 409.663594287692 369.44929683046 375.72266400647
"3492" 698.2 383.676278138244 438.038864672526 373.92495912528 403.607367115567
"3493" 698.4 394.553590927528 464.831893278173 382.021803229184 431.119400420808
"3494" 698.6 407.337584584162 487.812286887684 392.020923459151 456.832007593421
"3495" 698.8 419.193334919082 511.434463505591 403.887381215263 480.196618049751
"3496" 699 436.413870709424 533.687388132635 415.699312815486 505.517104339309
"3497" 699.2 454.028971823413 554.926809656729 431.777800303612 526.831694021311
"3498" 699.4 453.848312078398 566.666225391101 439.593446861451 538.550040196378
"3499" 699.6 449.784888743866 568.373449704348 439.832158473505 539.417060226092
"3500" 699.8 452.172956739918 565.813526356664 439.347596206311 538.477146974364
"3501" 700 464.064652197819 565.307489440851 440.940774067147 539.863790247981
"3502" 700.2 475.749357821161 558.812470152063 444.906147672525 546.140928418438
"3503" 700.4 494.292361185179 554.664402369804 458.768764003236 552.430938601333
"3504" 700.6 512.567893048629 553.244020056713 479.22827269576 555.655471272524
"3505" 700.8 535.768379656957 558.395654288789 500.854430481117 553.281542916828
"3506" 701 559.368388851523 561.72358864366 525.294842763415 555.961229561929
"3507" 701.2 583.138328365859 557.552929538519 548.888164501459 560.675212247203
"3508" 701.4 604.219687992883 547.650267883331 568.36973183144 560.820473148986
"3509" 701.6 626.220396184331 536.391716741414 596.139937896433 551.304375328047
"3510" 701.8 650.368515555593 521.69639913328 619.708190688785 538.409266638775
"3511" 702 673.565992080234 508.055609715642 644.736010700538 525.179636848183
"3512" 702.2 698.223882377229 492.508601675388 669.39885237404 513.223742029607
"3513" 702.4 719.977835699088 473.422824057095 694.86284025385 496.565395167534
"3514" 702.6 739.965444116702 453.382588267019 716.335538997825 478.671832833665
"3515" 702.8 760.018503391788 434.325049684544 736.151961797607 458.055391575829
"3516" 703 779.285561915383 414.925526739548 755.368809021921 439.073254015252
"3517" 703.2 795.146481902211 394.469228953822 773.55632041339 419.776529071349
"3518" 703.4 812.62074804785 375.588608183627 790.40596535803 401.076532791257
"3519" 703.6 831.256490235079 365.268927422162 805.574714885304 384.542778914183
"3520" 703.8 847.507671705881 368.717477555565 816.226070881466 377.463543152945
"3521" 704 850.492304848643 371.566218800747 820.362494438524 378.43894619946
"3522" 704.2 852.243478796488 369.081132152459 821.066797751064 378.450516225259
"3523" 704.4 863.973673706364 361.399862677669 829.001041923084 376.317747964688
"3524" 704.6 869.200193991295 356.142225962771 840.846523341405 374.094689624712
"3525" 704.8 866.896427908574 353.799180962202 841.562200544393 374.537949444161
"3526" 705 864.571984203188 348.788894369563 845.989183461403 373.638275404335
"3527" 705.2 863.091865673566 348.511012526093 846.777282472836 374.301111246036
"3528" 705.4 860.783502517922 342.635106173269 849.325104982797 372.619582247086
"3529" 705.6 859.234483598425 338.037588144011 853.985218128916 368.720318413054
"3530" 705.8 855.839260611634 327.664111572289 857.773182083398 360.49929372735
"3531" 706 849.935267789644 315.154429366334 858.12796913424 348.310769637304
"3532" 706.2 843.436143148977 300.857060851364 854.382523283242 332.914510119402
"3533" 706.4 834.109719873122 286.464548560778 849.78369791583 315.776048123441
"3534" 706.6 826.810363795246 267.202071685446 841.784866492927 297.64730965107
"3535" 706.8 822.960152116925 246.263022776684 832.070801440797 279.154565696945
"3536" 707 816.515100619693 226.117510466717 826.225328183073 258.848936374325
"3537" 707.2 811.978756180108 209.912415972838 822.740531661109 242.300659659322
"3538" 707.4 808.679877995683 195.399133380376 818.105169403235 227.936168945198
"3539" 707.6 804.255577261302 189.426875248239 816.693294656523 219.763241494903
"3540" 707.8 800.612574695327 182.069234597179 815.067557349768 212.610670061248
"3541" 708 792.045540491352 177.972183644314 812.250133331846 204.354160724849
"3542" 708.2 779.979843591567 172.185034172301 806.444404104981 193.084707661527
"3543" 708.4 766.852701186601 167.252087189282 796.64771301513 183.972311536606
"3544" 708.6 748.40015090323 157.404322834008 779.129403262151 172.938361391067
"3545" 708.8 728.607959690433 148.389238733992 759.384030579917 164.341577065811
"3546" 709 708.626321619146 137.343880726764 739.45750026808 152.449009163937
"3547" 709.2 687.65528008285 128.269695102503 718.96049931242 143.017719310257
"3548" 709.4 665.48791849718 118.891977256187 697.890009304766 131.995368011984
"3549" 709.6 643.058209962764 109.124288823185 674.956455371706 123.619341387277
"3550" 709.8 620.030213586283 101.412190989314 653.75153048573 112.741525431738
"3551" 710 596.946968609605 99.0756393646901 631.087591413384 103.640622292176
"3552" 710.2 572.480086900139 96.7807790244195 606.410111523546 99.2098542075128
"3553" 710.4 549.268099745544 99.5583484785666 582.730213644246 98.0271187111452
"3554" 710.6 528.976444784786 106.548933337559 561.391315012344 98.4819224737578
"3555" 710.8 506.013014298515 114.887227083465 539.491064420008 105.096906677517
"3556" 711 485.060137071091 124.922847285318 516.468543012895 112.705219378743
"3557" 711.2 463.494792707529 138.502645811648 493.435371066565 121.149804878279
"3558" 711.4 441.333338485926 155.757813154017 470.536252026773 134.129353289045
"3559" 711.6 423.732809655141 169.666121533813 450.115398314399 147.658626281865
"3560" 711.8 408.425833257529 190.372147498493 430.671138331401 162.535012301619
"3561" 712 394.549044843609 208.506600779593 414.84479497622 180.064840052424
"3562" 712.2 379.516683785123 229.035351979861 400.660777341409 202.398203083393
"3563" 712.4 365.445676434475 252.579024354834 384.530493693611 222.733587790366
"3564" 712.6 354.163382457066 273.740440489138 371.004937603544 242.976549755873
"3565" 712.8 345.008109717587 298.225979817957 359.093234445252 267.512659464462
"3566" 713 343.846782048336 320.147206749216 347.857655789662 285.849448074547
"3567" 713.2 343.455797630046 343.956913079049 346.578359095573 306.670925591898
"3568" 713.4 341.795471416652 366.990492615446 344.482595103382 332.267335984743
"3569" 713.6 350.619182393157 391.50599392226 342.58500401824 358.294399694752
"3570" 713.8 363.023270122729 412.781123337384 346.81597603197 381.341146130238
"3571" 714 376.709114017827 436.721113478089 358.372942035417 405.99300562676
"3572" 714.2 392.453282480078 460.252566004684 372.573572488198 429.364050261316
"3573" 714.4 407.365702502751 481.238687849037 387.121886281329 452.306502710159
"3574" 714.6 427.414285174734 502.089489191162 402.07250800919 476.473615707578
"3575" 714.8 447.975454220075 519.144552177946 422.205086397993 494.298299591118
"3576" 715 468.932823959645 533.556381817932 440.205181817393 513.310689180564
"3577" 715.2 494.749610702465 543.14606933726 463.281382116646 528.113313613986
"3578" 715.4 521.37108697192 551.619690190787 487.52554043378 540.227077283952
"3579" 715.6 549.05592832466 558.143040999051 515.813423353506 549.263665794095
"3580" 715.8 576.327931155687 561.819672628768 541.248664648099 556.376274223437
"3581" 716 601.865100168857 569.029452967805 567.049314409333 559.345746311066
"3582" 716.2 619.209399494508 583.045248206757 590.265281203056 566.015074114836
"3583" 716.4 634.564126977244 598.491603520511 608.759484967486 576.260733479542
"3584" 716.6 652.349395617659 605.2606401167 624.560533759982 588.889925217923
"3585" 716.8 665.422748498496 594.991572562771 633.711568300877 595.33578345096
"3586" 717 675.599514040456 580.505026134852 646.266880381065 598.640398300788
"3587" 717.2 690.622978845661 564.028169304185 665.994555216563 589.097144233859
"3588" 717.4 702.548743275872 548.800901539175 679.700318505307 575.152458630208
"3589" 717.6 715.872936139754 529.124567160298 696.704772696859 558.063343825305
"3590" 717.8 727.443936785566 505.727244053403 711.087456597724 535.825938171782
"3591" 718 738.799637475639 481.403050248053 724.510650045104 511.516192184309
"3592" 718.2 747.132143245505 455.862469511389 735.767467224655 488.502739886576
"3593" 718.4 753.234841432595 429.737897387468 744.263631779604 463.200700754254
"3594" 718.6 757.415655434034 402.571712130978 753.484223094525 435.984960725746
"3595" 718.8 760.173458310186 372.766692799348 753.96131307942 407.168838380562
"3596" 719 761.069431425683 345.796819176697 757.694111638024 379.029063264114
"3597" 719.2 761.433199865284 318.190279095004 761.342289094563 351.539449592944
"3598" 719.4 764.910588160137 291.959799972752 762.101066579907 326.125187988307
"3599" 719.6 768.556623680961 264.44123376238 763.104236845863 298.090826169343
"3600" 719.8 772.301671636499 238.187589940052 767.68549062378 271.451479620027
"3601" 720 775.268273663665 212.061360328773 772.075177770859 245.202711002825
"3602" 720.2 777.172879460857 188.184075568894 774.784609516386 221.242358057725
"3603" 720.4 771.482990678004 168.322505009846 777.440493532769 200.053647687044
"3604" 720.6 757.695957156789 160.447503754127 776.932560769015 186.558714928682
"3605" 720.8 735.918669356334 152.31692932231 764.453270483051 171.252003218724
"3606" 721 711.745918769993 143.373886787187 742.164546311496 157.878519642522
"3607" 721.2 686.526923766816 137.47945100939 719.148273888944 147.050133309402
"3608" 721.4 660.971560490283 131.322031875503 695.301781567505 139.725681728587
"3609" 721.6 637.161116484273 124.509676918743 670.31172999461 133.736782946939
"3610" 721.8 610.616632620385 120.932675346884 644.242150895866 125.99863847964
"3611" 722 582.741114643556 116.979133801954 617.894258718723 122.159272696594
"3612" 722.2 555.471428613928 114.6483297816 588.585117929925 118.613361579974
"3613" 722.4 527.877570150643 115.593285690387 561.876770082755 114.07163529693
"3614" 722.6 503.276049840714 115.731611782975 536.02408121261 113.081177570743
"3615" 722.8 492.976762303811 117.501047529625 523.514275654592 113.770084113534
"3616" 723 490.764397223042 129.35110345921 520.26150135668 113.594769847038
"3617" 723.2 487.667652811811 143.315130927228 508.274638716814 117.003509544675
"3618" 723.4 482.766710423494 162.048168064166 494.86250256837 130.830281223159
"3619" 723.6 479.76588800583 185.806646455093 488.185957887128 152.291145666974
"3620" 723.8 477.125953847441 211.639160664218 481.394420823336 177.217896607021
"3621" 724 472.199859672244 238.292661971311 478.27667715923 204.162384416387
"3622" 724.2 469.912589174515 265.00766204012 474.064071490805 230.690291085127
"3623" 724.4 470.647759336613 289.066834941504 470.516080356462 254.666174851835
"3624" 724.6 478.337526435024 313.072968025666 471.754115777185 279.332290993058
"3625" 724.8 486.457444963841 341.715780108168 477.494229333369 308.467322428438
"3626" 725 495.071075236341 366.869804099209 484.390479869535 334.220720606361
"3627" 725.2 504.9806636992 392.641454245909 492.831034987651 360.225328731141
"3628" 725.4 515.775718201836 416.476213360843 501.441971012397 383.918540635904
"3629" 725.6 529.416494906422 441.503461910141 513.405406461161 409.774010980745
"3630" 725.8 544.447230281588 465.205254582865 528.350089208295 435.054025149757
"3631" 726 561.171676092543 488.649479970116 541.907714333154 459.577903949479
"3632" 726.2 579.339577884985 510.837828998552 557.694010990523 483.791315915377
"3633" 726.4 595.516729892986 529.633797712973 573.404251032536 503.935661783967
"3634" 726.6 603.413901176743 551.447905017264 587.277036182977 521.389349609585
"3635" 726.8 607.676639794103 573.436521715514 596.582549260868 541.062709646491
"3636" 727 618.831217506379 596.564044041779 603.959137209877 564.195314422177
"3637" 727.2 631.208169303874 604.347191982144 607.967581429609 581.209906795537
"3638" 727.4 649.742631953977 601.982522099778 617.790149562987 593.112955617038
"3639" 727.6 667.661042325582 594.14651770701 634.066456861537 596.873923320273
"3640" 727.8 684.459895893892 580.816709761227 656.515361265646 598.545530521261
"3641" 728 695.291112390062 566.518741938945 668.841897780009 587.92039243839
"3642" 728.2 708.827697617039 548.652872036312 687.36563164526 574.277277893524
"3643" 728.4 722.813018695052 528.83987698435 702.700601863804 556.711784326606
"3644" 728.6 735.889494862768 506.292700038255 717.050947996811 535.836152584622
"3645" 728.8 745.852866256326 480.943123682199 730.152339210347 511.113431767073
"3646" 729 754.206802634939 454.350510422253 742.780268457712 487.47273442855
"3647" 729.2 762.790743936789 428.872200134747 752.373859463081 461.509112832598
"3648" 729.4 768.569468531392 402.408412850975 761.22839658787 435.861860688953
"3649" 729.6 772.375560161898 374.221949473817 767.308474813264 408.405618034413
"3650" 729.8 774.07568797392 347.307700334564 771.569853904961 381.519119292542
"3651" 730 773.349578135478 321.338031165933 774.18644156289 355.594211405196
"3652" 730.2 769.532168757785 294.915925244762 774.891723410554 329.006856533051
"3653" 730.4 763.623622761094 268.460318535248 771.657777184835 301.651522086378
"3654" 730.6 753.44736334343 244.068359749526 766.046235948884 276.911396319852
"3655" 730.8 743.217421682838 219.730925259929 758.003522353322 250.665510119119
"3656" 731 732.333170108533 193.416314473963 746.320463502179 224.902959187625
"3657" 731.2 723.486049272441 169.068829081872 734.969744222191 200.941519084164
"3658" 731.4 720.421983492165 142.03253309086 726.526993898171 175.585011467723
"3659" 731.6 718.811157724285 119.115539680456 722.323496758149 151.539670523644
"3660" 731.8 718.740744524279 115.218020785219 723.676863483153 144.189993301727
"3661" 732 713.170208044463 117.355318801067 724.420251382837 144.994203075866
"3662" 732.2 705.390789684253 119.373021279225 723.856302766751 143.772176080859
"3663" 732.4 691.803134796619 120.886902835032 720.166724581836 135.547077107966
"3664" 732.6 676.065487705627 123.343241937204 708.35605204759 129.212809344041
"3665" 732.8 656.05347960191 123.090349785884 690.303359476737 124.918207934478
"3666" 733 636.473833271077 127.107413395311 670.085188899679 124.50224889369
"3667" 733.2 614.888337613851 134.67975034326 647.254643772415 125.161728040494
"3668" 733.4 593.381398579595 143.031556485435 625.449875489918 130.833299948196
"3669" 733.6 572.140658801539 152.149909132334 604.049180222837 138.109663161249
"3670" 733.8 551.520242367264 166.345065364543 580.754457060373 147.956815659952
"3671" 734 531.584511428212 182.13208728457 558.339709682155 159.081841880515
"3672" 734.2 512.358320504193 202.22099696543 537.163109037674 178.152049284284
"3673" 734.4 496.347811519654 221.384963426695 519.573217715957 195.30843345715
"3674" 734.6 475.570395827577 244.14628791513 499.276720958981 218.586586821798
"3675" 734.8 461.211116245981 263.415746975604 482.595667083726 235.773231676606
"3676" 735 443.842282692165 291.106390472236 462.086675623809 261.724038978223
"3677" 735.2 431.171407771555 316.115969338183 446.515179840717 285.55696451882
"3678" 735.4 419.252206355673 342.814829270024 433.131573770186 311.309564365062
"3679" 735.6 412.600226946191 364.008084173861 422.649602039104 331.390045467495
"3680" 735.8 406.083806742605 390.731086657188 414.216060612569 356.599046109264
"3681" 736 401.476984316116 422.546050630008 407.33243406531 388.173618743955
"3682" 736.2 395.895870704466 445.054216191328 402.758402751169 411.916665192155
"3683" 736.4 387.404166900081 462.467928229111 398.617040897586 430.096565191805
"3684" 736.6 385.649464014808 473.541655956624 392.910037783591 442.152550809435
"3685" 736.8 397.233755174317 475.994412458516 391.149198824281 445.288842221382
"3686" 737 415.421810565428 477.53478978747 390.658897331387 455.567915186487
"3687" 737.2 432.715497197347 480.445710099207 401.21895708296 465.483689164818
"3688" 737.4 454.840950001435 481.332363104439 420.369856946857 475.369147007973
"3689" 737.6 481.250299001768 484.077582685918 446.391532616428 480.449555339559
"3690" 737.8 507.479080957351 484.272925403665 472.861920590986 482.420587811289
"3691" 738 534.809939232293 481.2737761451 498.086411962807 483.530985805594
"3692" 738.2 561.635635584054 475.440380234991 526.400044837351 482.766767416084
"3693" 738.4 586.316008383447 470.959386823283 553.312592630612 477.958136777404
"3694" 738.6 615.168496766579 464.885969802198 581.301692421562 471.972944000515
"3695" 738.8 641.266872339364 454.541480056259 607.728338611686 465.132223792868
"3696" 739 663.541338905724 443.617095152439 633.827726136731 458.752020373137
"3697" 739.2 689.657703356251 437.405566878101 657.545320697071 447.471475853699
"3698" 739.4 713.219931609198 442.292314367413 677.941173497075 441.357370563934
"3699" 739.6 740.420331828989 446.831060515422 705.784389528363 441.596149561479
"3700" 739.8 767.22947975662 446.013634324291 732.724476907055 444.84421295126
"3701" 740 779.898808603888 440.013266858692 748.731189050078 447.415220561754
"3702" 740.2 785.035820869688 426.381503011297 762.264562558592 447.02822978194
"3703" 740.4 784.593249031186 406.207358385472 771.299832344877 439.341721787068
"3704" 740.6 784.341497287712 385.526102779571 778.614048335975 419.451579792866
"3705" 740.8 782.353120873898 361.864536323976 782.08214065436 397.553677189599
"3706" 741 779.104922349559 337.16563479191 782.303143327387 370.869247917786
"3707" 741.2 771.593105896611 313.096808427791 780.084682598486 346.204431036653
"3708" 741.4 767.572543666416 286.889896136097 773.814736028472 320.76891514377
"3709" 741.6 763.686138511357 258.601386005578 768.233855273697 292.507554438687
"3710" 741.8 757.945523125437 233.153438793861 763.654070288663 267.276889687864
"3711" 742 757.345055853444 209.093427131888 760.480187209484 243.787312236931
"3712" 742.2 753.145664169231 182.880249206206 758.144343168304 216.599434288364
"3713" 742.4 747.616869528606 156.914927669074 753.868146131609 190.923530069813
"3714" 742.6 743.948365349558 135.958539842573 751.473285793099 168.128096362059
"3715" 742.8 739.338541480498 135.671674388836 750.147876363561 163.595548364404
"3716" 743 727.898363406818 137.901874001789 749.363906038585 162.271672068537
"3717" 743.2 714.034603865813 137.653696429445 743.840894715007 151.934906699111
"3718" 743.4 700.052223744951 137.080042932387 731.714242244051 144.734544077194
"3719" 743.6 678.398549011461 131.723235974473 711.597434956198 141.981088920471
"3720" 743.8 654.618237722571 131.079670682455 688.969998284615 134.57294214782
"3721" 744 630.484395251898 134.690189270635 664.173903376935 131.458990126967
"3722" 744.2 606.264373238356 139.924944419882 639.743139024784 131.815247781556
"3723" 744.4 581.252468501485 145.587497826787 614.082114410275 137.703546961476
"3724" 744.6 552.410142969401 150.860134073279 586.294090644294 144.521719064528
"3725" 744.8 525.305149421619 157.902342795175 559.387178072688 148.876685451696
"3726" 745 500.068540576013 169.094214355605 531.926648655318 155.643845453681
"3727" 745.2 476.500333656766 183.778405667967 506.603938060955 165.719667741255
"3728" 745.4 452.918034398871 196.472417001909 482.2192605818 179.33007475292
"3729" 745.6 428.970717618411 211.012724648853 459.661170851218 193.160734994152
"3730" 745.8 406.963587352016 224.168349197758 437.442428440476 205.937175984305
"3731" 746 385.325013805534 237.810933734439 413.549666076273 219.303555332225
"3732" 746.2 371.856415309527 244.037370478689 400.335532458162 227.273208229882
"3733" 746.4 370.891853491939 247.29593726433 396.795215467363 228.865463703292
"3734" 746.6 376.558285550451 255.019926644003 396.392425052964 229.873923870415
"3735" 746.8 381.978277098465 270.816770808799 386.40906752038 238.206160931301
"3736" 747 391.718275494768 290.494342951965 383.222503202925 253.265940631938
"3737" 747.2 400.140416090373 311.363576157067 388.30220535363 279.666305028371
"3738" 747.4 412.339609968638 331.350769112077 398.083811670168 300.727598973312
"3739" 747.6 424.975402322352 352.483974274937 408.326245853443 323.174643894024
"3740" 747.8 439.80464613475 368.715343960094 418.104358798095 342.537986976003
"3741" 748 460.360902379708 383.261129807914 434.180716159543 362.88419978965
"3742" 748.2 484.116129175567 397.007138131405 454.792504952742 377.687089566857
"3743" 748.4 509.300436985178 408.191229613847 477.186077001976 392.220680332793
"3744" 748.6 536.810048394395 417.866942280741 503.931993892168 406.779126560326
"3745" 748.8 564.474958389761 426.451889572606 530.957004585875 416.69353560781
"3746" 749 593.763883920236 432.471870493213 558.175332539753 424.201557985032
"3747" 749.2 623.213535083089 436.358368639299 589.373184203034 430.121780463211
"3748" 749.4 652.927433332042 436.78754780276 617.408684418783 435.116770004502
"3749" 749.6 681.635528482357 431.099140299749 647.231920026047 437.818118342598
"3750" 749.8 709.295616860295 424.613074848833 674.678420933819 432.172506130779
"3751" 750 736.756886181312 418.428677302975 703.487450671146 425.205706365887
"3752" 750.2 765.359540683148 418.034936487507 731.094416796555 418.134038646399
"3753" 750.4 786.745245095856 417.427643728429 753.711684051701 418.485311491006
"3754" 750.6 805.259879821887 410.109574054168 772.182898311931 418.131155658166
"3755" 750.8 818.84750740549 396.189369240142 790.671424514573 413.674070282319
"3756" 751 839.192153908333 383.031383488437 811.020700072153 403.635323549554
"3757" 751.2 853.102812362528 367.053080626916 828.31194957534 388.890624833165
"3758" 751.4 850.899029978004 365.91366078747 831.013116541591 386.444591925517
"3759" 751.6 852.244991391082 368.601209938547 831.640464587374 388.546196193198
"3760" 751.8 855.454322147805 372.803577167658 832.035441101045 388.085667867313
"3761" 752 853.840409227663 377.369496242872 831.326456722657 388.187383116044
"3762" 752.2 851.222426021396 381.154784815542 829.60850786628 387.943682088252
"3763" 752.4 852.469674482438 386.073827800957 828.569593816925 386.196370633466
"3764" 752.6 853.634194545713 392.78599223764 828.604430346646 387.236644780265
"3765" 752.8 858.069562942312 400.379033803158 832.019095970658 387.753692559538
"3766" 753 856.413127964644 400.679238113114 831.048730107441 387.320896523105
"3767" 753.2 856.000697582367 405.009235560684 833.393368133746 387.662941954535
"3768" 753.4 857.698016953206 412.527046834964 840.775629249881 390.316135716655
"3769" 753.6 857.370225346983 416.624565343152 842.225810379471 390.734575064511
"3770" 753.8 858.532113408748 421.003359347394 842.30835294957 393.093246343556
"3771" 754 858.268609450743 423.082744721079 842.828160547941 395.161766562024
"3772" 754.2 857.52043504819 424.391768551061 842.832794486234 395.927642845986
"3773" 754.4 856.850039410098 426.767455232946 843.865916642502 396.869452561181
"3774" 754.6 856.449169061447 431.824364537113 845.642556516694 400.240875047093
"3775" 754.8 856.428917776067 434.129168354486 846.710651269856 402.634264440788
"3776" 755 854.827215440191 433.979681134296 846.660751500416 403.135879106943
"3777" 755.2 853.930340445677 435.554665787541 846.76182859602 403.700867226417
"3778" 755.4 854.157695623587 438.727427493579 847.827021076432 406.403205227599
"3779" 755.6 855.194651664887 441.039470761597 849.060465476697 409.127318828969
"3780" 755.8 854.559595030564 442.149209778835 848.861738618291 410.532051706304
"3781" 756 853.890788740619 440.842203248617 847.391056943942 410.261424396756
"3782" 756.2 851.958848122238 442.423249235859 847.752721269234 411.31427629684
"3783" 756.4 850.658826381795 447.694751980252 848.514505197317 413.653790861324
"3784" 756.6 849.541075352361 451.539989173607 850.590548573242 419.337866979831
"3785" 756.8 847.862368197477 456.674992142536 851.156648551188 423.905203795762
"3786" 757 847.366034174717 461.331402134372 850.256554718659 427.582610366141
"3787" 757.2 847.176220074373 462.311006389949 850.038407321388 429.542524054536
"3788" 757.4 847.870440431789 459.973638594649 849.792703175107 428.368698234774
"3789" 757.6 847.727832320459 457.679681849471 850.196817707232 426.859831172046
"3790" 757.8 845.977215485258 459.024221492844 849.888064136658 427.02831466688
"3791" 758 842.673038652334 460.899836038286 849.596727783079 427.803745439688
"3792" 758.2 841.051636899691 464.129678849626 849.420105696834 431.46241479618
"3793" 758.4 840.241924374979 466.948679198443 848.424750563545 434.088366683945
"3794" 758.6 838.119240721944 470.684220843852 848.199080195543 438.365670371624
"3795" 758.8 834.345835416732 474.690738487095 847.197369701492 442.777057784074
"3796" 759 829.602533803271 481.292403720598 845.636697962359 448.770679792986
"3797" 759.2 824.506252315292 490.33895340159 840.851028967277 459.262920805327
"3798" 759.4 819.842347152566 500.769994927552 835.511311211506 469.052333185704
"3799" 759.6 818.067264922126 511.345096131012 829.593126774317 478.939044517741
"3800" 759.8 815.086237883072 513.779431577 826.797031160855 482.496954799139
"3801" 760 810.184738659245 514.626081035841 825.799976456122 484.178214856741
"3802" 760.2 804.369175324098 518.094767577437 824.263283569649 490.768768728028
"3803" 760.4 792.889249632366 527.983742673545 816.767039987204 500.685665562553
"3804" 760.6 781.084097271524 540.075706384477 803.795626702173 513.600646981135
"3805" 760.8 773.065334113385 553.466159143504 791.647345789685 524.352538130012
"3806" 761 766.2259481685 567.305620829819 782.317988163118 537.8104497075
"3807" 761.2 760.388640453457 569.464505795874 779.72118621232 541.334533983403
"3808" 761.4 748.759826168907 575.545600570665 772.415119799063 550.635384247215
"3809" 761.6 734.85037494713 586.214064870758 760.69557529456 561.278063346439
"3810" 761.8 721.911281899948 594.94557067942 747.743197621282 571.670972538093
"3811" 762 707.665003725442 598.985883531109 736.962599300438 581.694585929863
"3812" 762.2 691.427423322766 599.357348840453 722.807395230427 588.684465844425
"3813" 762.4 675.65303196459 599.955042480138 708.840870437948 594.22505987748
"3814" 762.6 658.601021613074 600.907418212702 692.416911854663 596.300118314498
"3815" 762.8 643.572274152646 599.703741992169 676.121431487511 598.184975397801
"3816" 763 624.066250503169 601.459236421235 658.357423726506 598.001780365552
"3817" 763.2 604.993047321071 605.983483110196 638.742558488187 599.815527316646
"3818" 763.4 587.262016189085 606.995314843839 620.639326444401 601.726317725981
"3819" 763.6 567.632376640799 609.208394356024 602.127103793332 604.057043222871
"3820" 763.8 552.075744663515 603.971265683974 585.011151407208 606.349565662823
"3821" 764 536.102505850878 591.96664546772 567.393610567373 603.961143459104
"3822" 764.2 516.003012136405 581.922080660938 547.964339951093 595.342501977664
"3823" 764.4 496.321601492475 571.613545313525 526.470591568954 585.072865896224
"3824" 764.6 474.321928149979 566.126031825287 506.196183297982 575.945780763184
"3825" 764.8 457.495683200381 558.464702011114 489.336838703289 568.058199169984
"3826" 765 452.326998228921 548.525781868297 479.318093723726 565.602561938131
"3827" 765.2 442.890745915506 539.150877822995 469.465049123493 558.277189316647
"3828" 765.4 428.778328488812 527.952715725117 455.590156593038 548.461915239356
"3829" 765.6 409.194326485623 517.830295056859 438.371920502041 534.683883977967
"3830" 765.8 402.1234025475 511.868523567545 429.416334101822 527.15285445523
"3831" 766 404.457304610253 507.600008467987 429.08405812587 526.915496639913
"3832" 766.2 403.449063200587 503.364960427737 428.667886327987 525.766804410075
"3833" 766.4 393.066040064281 489.144675167597 417.99518482317 515.071984113724
"3834" 766.6 381.457179295623 475.477406999689 404.477151047148 499.060588816519
"3835" 766.8 368.497857163693 459.508976855395 390.691169016652 484.133460437279
"3836" 767 366.891324493759 444.627644232072 380.807361441503 473.156849900928
"3837" 767.2 369.094483490517 427.092216196599 374.206008551729 459.666336178951
"3838" 767.4 369.949618991488 403.919608446495 371.384531408232 438.804918324151
"3839" 767.6 369.575278837892 382.933086710624 372.791439796666 417.739888926729
"3840" 767.8 361.724355798522 365.819562281611 372.859880967867 398.383704518975
"3841" 768 350.492318456549 343.170840649104 366.078712447532 374.072520804635
"3842" 768.2 350.28853424621 327.250464093232 360.51646776675 358.97838869146
"3843" 768.4 358.068725308096 312.061781484345 356.437346201637 346.514798774665
"3844" 768.6 371.752929169041 296.211534360526 357.640146842667 325.97024374686
"3845" 768.8 385.180918247669 278.941868083719 365.701489550635 307.694822884511
"3846" 769 401.426667092736 262.661140119968 379.498706855027 290.037893127403
"3847" 769.2 414.164823436354 244.820303525674 392.205988282605 273.996191450927
"3848" 769.4 429.816235102238 228.619336684754 407.802811141992 257.038507959876
"3849" 769.6 442.599029960778 216.580343540049 415.81086674991 243.456803194036
"3850" 769.8 455.579592919716 201.060825007688 434.279103925881 228.714765350969
"3851" 770 472.557076345687 184.081800776092 449.560527247445 208.896249642324
"3852" 770.2 486.640018045463 164.170432115211 465.489404556578 190.266043792055
"3853" 770.4 497.503619262831 143.09009713036 481.091199487987 171.855134797027
"3854" 770.6 505.998233814347 121.444567181989 493.794978984474 152.477081088539
"3855" 770.8 515.40047151768 112.261723831021 500.039870802831 139.796891799637
"3856" 771 517.542940469457 114.299331272901 499.537032304139 138.458738400324
"3857" 771.2 526.537263312726 114.941565573968 501.601699241812 135.12308363544
"3858" 771.4 545.908150058149 112.016612521083 513.525515497694 125.845905573712
"3859" 771.6 564.739571305155 109.962197833614 530.44069320801 119.392027484462
"3860" 771.8 583.50396382437 111.314848734309 549.493688149614 115.23630363615
"3861" 772 605.519705760523 109.765543960136 571.254552641554 113.249061747716
"3862" 772.2 628.154898213711 102.723503133212 595.732954510626 110.678926775975
"3863" 772.4 648.457465210061 91.8140839743229 618.471769622457 105.614682220149
"3864" 772.6 657.463103093437 96.3751420081386 625.879208623011 103.854156151176
"3865" 772.8 671.937541819399 100.927572246021 638.544956996711 99.7629992571754
"3866" 773 687.359250253057 109.601220243705 655.100904727705 101.400109414036
"3867" 773.2 708.588282098273 114.809692476999 675.145262191682 107.362355765054
"3868" 773.4 727.827642895085 118.474976050385 696.008505934491 112.684100325561
"3869" 773.6 732.561730638612 126.643213010021 703.461593397805 115.606842294512
"3870" 773.8 736.845143370002 135.965826976551 708.746799276523 118.230133320598
"3871" 774 745.622259819782 151.219141006694 722.114623983373 127.13657892311
"3872" 774.2 756.365864275751 166.793193717946 733.691613364188 141.677230287125
"3873" 774.4 766.124516682594 184.791831764161 746.877440522054 156.197634276679
"3874" 774.6 776.279551067372 202.566916945747 756.994451986357 174.611180971942
"3875" 774.8 784.296282912599 223.503893400865 770.080844814208 192.662519148905
"3876" 775 791.174295300029 246.648904160205 778.346747113058 213.721811378846
"3877" 775.2 804.004016526896 266.299409504581 785.761203142505 238.079626763972
"3878" 775.4 819.301738641368 280.794443318772 795.313619720418 258.124464929582
"3879" 775.6 837.214762389402 293.365614755051 810.30854100316 274.724566813208
"3880" 775.8 838.367964881842 307.074198806929 818.721908127628 282.454966524908
"3881" 776 837.513148146469 327.937300018171 827.575241312143 294.629474726796
"3882" 776.2 839.762942979166 351.506731578731 832.70571967362 318.593772669843
"3883" 776.4 847.072854103234 373.189334491597 836.47943064101 340.96677546296
"3884" 776.6 855.422797586341 393.543613934917 841.596321941729 363.220430654644
"3885" 776.8 852.394572093586 411.525803617177 848.159802659905 378.944037347633
"3886" 777 845.017524658546 431.554089761345 849.738349384726 397.722123455428
"3887" 777.2 838.574662259208 453.705820550092 846.920557217962 419.573827487299
"3888" 777.4 836.208206994242 474.330157059573 839.3328292114 441.566225834265
"3889" 777.6 826.085058443356 492.794198736535 835.256485911957 460.636462229
"3890" 777.8 812.473028105425 506.504832083128 829.714283625805 476.574713212302
"3891" 778 795.616235249845 526.708645245067 814.716901956322 497.081137019521
"3892" 778.2 781.557074265011 545.978181817008 801.351595114008 517.529144425883
"3893" 778.4 764.342672457575 564.301762788131 786.254717685 537.334020276238
"3894" 778.6 748.248468025454 582.83454792332 768.803473280504 556.434385368868
"3895" 778.8 731.286555887492 586.229116379227 760.033760684515 565.054182696771
"3896" 779 708.35431307834 592.53635848284 740.814097237691 575.694966796003
"3897" 779.2 689.436900114904 593.852441958868 722.872903583301 584.290561665544
"3898" 779.4 670.084925483206 591.782825663907 703.069502211201 589.74529068559
"3899" 779.6 651.048493748365 592.700049531388 684.848694674512 591.575689637068
"3900" 779.8 636.255906442132 594.960689055684 670.400864641739 591.040635245521
"3901" 780 617.939117772438 599.103984759004 651.660522612155 591.972460180404
"3902" 780.2 599.046856111609 607.148470246165 632.138718755197 594.494872424361
"3903" 780.4 581.495112954023 606.901206286755 614.566073395543 601.044927822766
"3904" 780.6 567.547850424482 596.752925577334 602.947364499665 602.987197113932
"3905" 780.8 551.602640361539 588.60459213556 582.696143394549 599.450422987067
"3906" 781 530.959285043026 582.552931875756 563.231954595667 590.744973015224
"3907" 781.2 510.180703542588 573.379209432267 542.283412207517 583.511786964479
"3908" 781.4 486.947622773984 565.34482826584 519.773595231106 577.364414049665
"3909" 781.6 467.183671432782 554.392061140636 498.052421872436 568.052090506896
"3910" 781.8 451.69089348346 540.433462178376 478.70142600548 559.409210805878
"3911" 782 434.918269412581 523.937301089703 461.770899698149 546.237273083591
"3912" 782.2 415.645104681535 507.962138576893 442.537019153801 529.814987073832
"3913" 782.4 397.731777514718 490.806528155356 423.32888873641 513.413405960955
"3914" 782.6 384.693551410272 473.586320799962 404.581420245914 497.915416207667
"3915" 782.8 376.934101655814 451.077483114366 393.493829025297 483.474505924678
"3916" 783 364.168727714348 431.52260020157 383.563501273476 459.190955292162
"3917" 783.2 354.200390656478 412.471958459074 372.195260009921 441.782739084359
"3918" 783.4 353.947919639636 397.21651069646 362.96923161135 427.198407808245
"3919" 783.6 358.205236708379 388.249815965046 362.358532279478 419.725598811031
"3920" 783.8 361.140645256221 366.39482511116 360.640736436924 400.709015855692
"3921" 784 363.375872378019 345.046081751132 361.364363013123 378.792538252092
"3922" 784.2 365.261604946655 320.114608344928 364.587802615829 354.685599462531
"3923" 784.4 364.480525213111 300.983350321716 365.501361889904 335.066728993694
"3924" 784.6 362.53519008487 277.289751479751 366.076239730049 310.308725578274
"3925" 784.8 364.677843200425 269.98010721552 366.106128290873 301.412868207989
"3926" 785 368.413805666399 269.800937107034 365.822602356847 300.821906362884
"3927" 785.2 376.008192598402 258.367074924605 367.070163343437 292.408272745188
"3928" 785.4 387.232028451159 241.386639852714 373.354079997291 272.888590369383
"3929" 785.6 400.5436227762 223.42520860715 382.57410218467 254.479243200029
"3930" 785.8 417.400868973899 206.274443963574 395.892156232611 233.871555543757
"3931" 786 434.019244780783 190.586209394152 409.801335202788 214.104988859965
"3932" 786.2 453.544677546451 175.675241460068 429.855034082124 198.5375377024
"3933" 786.4 470.024056111852 159.475068605152 445.318698502082 182.678701665734
"3934" 786.6 489.759609215896 143.225689369269 463.922465437995 167.046132228579
"3935" 786.8 507.591540233138 127.412638886123 482.472492730631 150.375188119311
"3936" 787 522.759516450692 110.494979322255 499.686096399646 134.086565800817
"3937" 787.2 534.405231052148 103.270327343784 511.041290265244 126.19183302971
"3938" 787.4 549.244111044874 104.367504089517 520.474179315312 120.079806834144
"3939" 787.6 569.347608722555 109.05343030367 535.086179060498 112.757226291529
"3940" 787.8 591.347090837729 112.337677271074 557.658824712584 109.873055405093
"3941" 788 612.845582224379 112.501982807723 580.109551773826 112.523309788702
"3942" 788.2 633.446167901136 109.334731759869 599.625388034119 113.628126601933
"3943" 788.4 652.228601143026 100.725098802581 618.935335088628 110.107650281184
"3944" 788.6 666.818177286584 95.9327906472202 636.240451623901 107.952131351072
"3945" 788.8 672.299640108626 100.686922198703 639.825732137245 106.528767997475
"3946" 789 683.132062204989 110.874999332852 650.397513617189 105.773296375438
"3947" 789.2 700.695791728116 118.659331973246 669.058513112777 109.068706786701
"3948" 789.4 719.484584530893 126.368259727935 687.538746354766 115.80459210077
"3949" 789.6 736.162080199137 137.38587241861 706.049853357986 122.487316467772
"3950" 789.8 745.580299091227 152.044734707906 720.740927038704 130.915685029793
"3951" 790 752.337129264181 171.124621297951 734.831096512411 142.281707796818
"3952" 790.2 758.597078878004 192.512851359692 745.070955941304 161.590344845504
"3953" 790.4 765.638177338019 212.937748760189 752.166640583611 181.616943507205
"3954" 790.6 769.670318086946 238.4547427935 762.265467225769 205.169920100245
"3955" 790.8 774.300577838714 264.402452678875 767.051540230954 230.621025712707
"3956" 791 784.948096131185 288.665986032656 772.304496302045 256.760431188309
"3957" 791.2 796.57323218835 310.816486181706 779.772071417727 281.002054614966
"3958" 791.4 806.854777677356 332.563102119318 791.03814970826 302.479397359741
"3959" 791.6 810.820225891369 353.243600937382 798.883426516875 321.802305362221
"3960" 791.8 810.822451028495 371.870107672426 804.155022490313 338.529266673474
"3961" 792 813.61287880501 396.933583191173 807.442744351397 363.183420442429
"3962" 792.2 814.455952236916 418.843106172228 812.026048066684 384.455598487124
"3963" 792.4 812.971576425049 442.047073680702 811.979180219255 406.91040040141
"3964" 792.6 807.132203283471 463.781985978847 814.105254307755 428.299974677275
"3965" 792.8 802.924227459245 488.420594187993 811.202104885715 455.830102341708
"3966" 793 800.571975905354 512.503074297414 803.039648663609 479.297482529932
"3967" 793.2 793.338775082134 530.616762356637 801.889478873075 499.350414316858
"3968" 793.4 777.167797071667 540.640712003424 797.478504491879 514.142968307691
"3969" 793.6 757.787616614524 555.183273569206 784.21088220824 531.721033240261
"3970" 793.8 737.235896786471 568.112606706263 764.160830529279 547.707544365868
"3971" 794 714.651528690488 576.964082031994 745.837209550597 561.094191763863
"3972" 794.2 689.026555453206 583.336975331911 723.174091531426 571.626382925805
"3973" 794.4 666.908791671456 584.763976456082 700.287303584453 579.267243624526
"3974" 794.6 646.330625245925 586.207350890378 679.482239366875 583.177393477676
"3975" 794.8 625.483074189735 585.778182529773 658.263553911763 586.846307947605
"3976" 795 600.541845674319 587.371764673394 635.160436948122 589.137285271275
"3977" 795.2 575.487408546216 584.319741219559 609.130041795232 585.967676767066
"3978" 795.4 548.743407840994 584.594941386517 582.949768918603 585.776249455139
"3979" 795.6 520.48813603146 579.260415924155 554.23466390638 583.858829319252
"3980" 795.8 495.444956511622 568.716210494448 527.374116675366 580.9135412764
"3981" 796 471.665910857145 557.395891443008 502.018049531694 571.325972625774
"3982" 796.2 457.486506888026 542.35785079215 483.768816362215 562.668062926111
"3983" 796.4 443.800512626817 522.130018891605 464.684736880225 549.188132891725
"3984" 796.6 428.759921372526 499.840430533242 449.887831935081 526.733440608737
"3985" 796.8 410.455201596086 480.672128338798 432.997266701041 504.661720252839
"3986" 797 390.790017389733 460.399788711174 415.418222776483 484.938881222883
"3987" 797.2 370.504373463529 444.659436400131 397.343629368313 464.8053342445
"3988" 797.4 357.052622680468 429.026603832623 379.455286905161 451.196197476259
"3989" 797.6 360.1261962441 413.382953114914 371.499559342988 442.342080347587
"3990" 797.8 361.804172010029 390.778680065714 365.886817854026 425.006408129535
"3991" 798 363.374033418431 367.158263324389 365.293545859617 400.290730576416
"3992" 798.2 356.707121490306 342.15639137582 362.922367860891 377.866236011629
"3993" 798.4 350.472216454315 322.045292887775 362.791109755761 352.399031027803
"3994" 798.6 347.929681215577 310.321023659093 358.146568975503 340.570448308416
"3995" 798.8 354.19527436904 308.432156501745 356.553429785845 338.74190374761
"3996" 799 364.48271540885 297.58160210759 354.050286094093 331.690660725063
"3997" 799.2 375.576952245485 286.637577532012 359.025101483093 314.577756918478
"3998" 799.4 387.665637658954 268.40563593883 370.406719850486 301.432431184278
"3999" 799.6 401.270244931039 251.468870014001 383.22988627468 280.62661464736
"4000" 799.8 409.693965503068 227.705957254363 396.41925976455 258.982254476852
"4001" 800 416.446335340511 203.50810065389 406.148578598049 236.495141264609
"4002" 800.2 427.885599553261 182.992899514322 413.636950543439 213.667289957099
"4003" 800.4 445.012472396053 168.779931634449 423.621580887274 193.222017934905
"4004" 800.6 469.862710670574 160.48754504203 437.865742725054 175.45267507945
"4005" 800.8 491.060462165256 153.428468639076 459.509090636126 166.433560348404
"4006" 801 516.518860525125 149.662597574862 482.983857916316 157.45848864095
"4007" 801.2 542.859973156211 145.34487423882 509.390128742654 150.755500616728
"4008" 801.4 569.79952647112 142.221855129144 535.378607093006 145.474732422217
"4009" 801.6 596.132974928721 140.152743873932 561.432125877183 144.028858191934
"4010" 801.8 623.015664068602 134.894593805553 589.659146375639 140.761945838635
"4011" 802 642.490282812621 123.040310140727 613.635724077188 138.186555813418
"4012" 802.2 658.046222790132 110.448041332979 632.221947570097 131.370786987232
"4013" 802.4 673.451062115956 111.618916811114 642.510984774295 123.820806391945
"4014" 802.6 688.097479936606 121.962727901031 656.465850610567 117.105054924533
"4015" 802.8 706.639714511856 134.817921851633 676.085448208237 121.748888771874
"4016" 803 720.95850214686 149.63709965584 695.542154247247 127.990412062872
"4017" 803.2 733.037916557345 168.571044899418 711.909132030201 142.938424772267
"4018" 803.4 745.643003900394 189.694040293051 727.307752696781 160.76409974541
"4019" 803.6 757.392460888757 215.816248932339 742.467610061358 184.670811266555
"4020" 803.8 768.35206380704 238.71078376681 753.852359518689 207.735725465535
"4021" 804 778.822329681417 261.511529411731 764.213847789481 231.130764575553
"4022" 804.2 788.619106952712 285.76816520835 774.018345343907 254.841134552865
"4023" 804.4 789.167975654851 307.391863680906 784.897511412641 275.039260125474
"4024" 804.6 779.85717465025 329.377217655756 788.677364834296 296.405994216441
"4025" 804.8 771.500424477802 353.085190495807 780.474404028344 319.821721563326
"4026" 805 756.621970560313 373.606378445297 774.550763780868 343.878254585278
"4027" 805.2 743.274603466029 396.461137422959 762.501898811219 368.58762596492
"4028" 805.4 726.528964549915 417.724388753558 746.768479042856 389.945032864261
"4029" 805.6 713.387786642591 439.528661344566 732.652119470198 410.042674643089
"4030" 805.8 696.844076581172 460.234741046949 718.155284497105 429.980148287476
"4031" 806 681.444520140368 478.908026363548 703.580854012116 451.979269479904
"4032" 806.2 664.185002089724 499.78665372758 687.205636714375 473.422662848552
"4033" 806.4 646.463482293506 517.883417817714 670.465163095784 493.529095351877
"4034" 806.6 627.063169985091 534.74461421374 652.602195949096 509.990740990876
"4035" 806.8 606.522137292039 553.817916350702 631.965609161489 528.886211555478
"4036" 807 588.103026811416 570.193366899761 613.291836913583 547.146653248783
"4037" 807.2 569.961276579773 586.400093357403 593.342224399918 560.501298853241
"4038" 807.4 551.317011482346 593.5906128818 579.520770584733 573.973200097451
"4039" 807.6 546.178709577798 598.358435874387 571.630175556015 580.963130720286
"4040" 807.8 547.322313601542 601.027671233112 569.682392897016 581.309291117378
"4041" 808 547.567087027707 600.935862206529 569.146718370962 580.621851889895
"4042" 808.2 547.851883797668 599.904448705345 568.702702260682 579.650668734903
"4043" 808.4 549.057933321911 599.305122503001 568.479927661121 579.437724492093
"4044" 808.6 550.436337242535 599.029610669814 568.088202112524 579.144740427405
"4045" 808.8 550.611393346536 598.185354208038 567.028259539624 577.907268735932
"4046" 809 551.819867095211 595.426003780005 564.725166208989 574.684080069054
"4047" 809.2 552.526222872554 595.088214624132 559.435970502511 570.095157932767
"4048" 809.4 554.455788805527 594.117667759129 555.837499255877 568.707574599491
"4049" 809.6 553.748656009899 591.090673173442 550.832318613089 573.671101795647
"4050" 809.8 551.201392580456 591.056435391805 551.051219050066 572.317253769355
"4051" 810 545.219160543156 596.106756263877 552.838376083408 569.401484394426
"4052" 810.2 540.813346666361 597.958596862966 555.048528620243 574.888619105383
"4053" 810.4 536.922920875917 598.843938005822 555.540383032553 579.157389912779
"4054" 810.6 532.147858708903 596.55678056066 554.995853466852 580.668244703034
"4055" 810.8 524.890360096756 593.024582589228 553.460506004384 583.210505491759
"4056" 811 513.071780116876 589.954835836359 545.650858302674 587.592793471818
"4057" 811.2 497.0891476729 587.377300150406 532.380899271382 588.495658188122
"4058" 811.4 483.903113604882 584.157311313164 518.629275715793 586.91099339613
"4059" 811.6 476.720564006873 578.572554949309 509.94209875321 586.20086757009
"4060" 811.8 466.748693433287 573.590913857669 498.964102511121 584.406407803605
"4061" 812 450.160398391029 568.677657725415 483.264672527332 578.47498798436
"4062" 812.2 441.641387089547 565.269991878353 474.717371027828 574.792775117091
"4063" 812.4 437.826398244656 559.991879244863 469.753651515527 571.982677286047
"4064" 812.6 430.689275821736 555.264355136405 462.893047148947 568.442443383258
"4065" 812.8 423.065153025397 553.748257897324 454.839978328598 565.21390828037
"4066" 813 419.625813908096 551.620216862903 450.919467413976 562.904958191254
"4067" 813.2 418.498936830752 550.862335005485 450.234294147053 562.692013426935
"4068" 813.4 419.060311028484 548.984619493777 448.970892720341 561.092563708369
"4069" 813.6 419.269656285284 546.163087593242 449.254037099118 560.409513871657
"4070" 813.8 417.338603778693 541.080686887975 445.087276156219 558.579075004084
"4071" 814 409.994353284897 532.832719152391 435.869894794945 553.23303929317
"4072" 814.2 401.619211566265 522.797155372542 426.294433123973 545.373450264671
"4073" 814.4 390.975780786599 512.013459127658 416.676567648229 535.36210262016
"4074" 814.6 379.336833818793 502.563062685074 406.346690699351 523.383539757663
"4075" 814.8 369.945388221308 494.929333919941 396.966650297114 513.958422890068
"4076" 815 371.062759437468 492.910490406449 396.885404658276 512.932618315155
"4077" 815.2 371.475639123153 491.057111323988 396.456024729821 512.580031524163
"4078" 815.4 369.085691879832 486.154851729121 392.432964848465 509.14228982023
"4079" 815.6 364.712763265515 477.794588371653 385.947437032338 502.471025876407
"4080" 815.8 356.981135434245 467.047234480189 378.203788677322 493.43663471717
"4081" 816 349.918398464391 458.591123770087 372.563067494225 484.478616533388
"4082" 816.2 346.139469773605 451.780629793733 368.078698105877 478.075159690051
"4083" 816.4 345.366777467865 443.872727852005 364.251900366555 472.610549985753
"4084" 816.6 342.810559285381 435.96896723906 359.101540241063 464.920102936128
"4085" 816.8 340.983653103088 431.78501673649 357.352794799788 460.469844105131
"4086" 817 340.015066960439 425.981307301134 356.302587796677 454.99377192884
"4087" 817.2 336.234897218964 415.002325108829 350.235375251734 445.624890484703
"4088" 817.4 334.584692396894 405.091092766031 344.89768126377 436.041030362163
"4089" 817.6 336.776031687302 395.034151086238 342.205768852084 427.408704826132
"4090" 817.8 337.289986687563 381.377149606319 339.179270696277 415.129708521995
"4091" 818 337.808563132752 363.274752283383 339.360868114786 397.898323818177
"4092" 818.2 334.990291420018 345.48104252909 339.525211143582 379.864782321997
"4093" 818.4 332.848675426201 328.534840233604 337.487653717015 363.003091223788
"4094" 818.6 334.42789632163 310.134574452325 335.451022655354 344.781173960658
"4095" 818.8 337.443283839364 295.133955470727 335.75872664421 328.805618833451
"4096" 819 339.031793014894 280.481219078947 337.45814312541 314.428059346627
"4097" 819.2 341.860987602603 276.189627298193 338.809129892909 309.936964812311
"4098" 819.4 345.366559619249 265.844741695703 339.549418974216 299.805815852637
"4099" 819.6 348.991231927393 256.066133955062 341.568566287725 289.001358555619
"4100" 819.8 354.16674297784 242.235133751937 344.990487493593 274.892213618339
"4101" 820 358.570802186567 235.878644207222 347.982342504218 267.4481895741
"4102" 820.2 363.199859143382 230.759507502436 351.196934743211 261.78119333596
"4103" 820.4 365.978799683671 222.954492978067 356.015429649309 254.270114297677
"4104" 820.6 370.640365617673 214.149432614713 358.340279420936 246.29890241438
"4105" 820.8 378.132392395679 205.144482149599 362.246475314811 234.630405282199
"4106" 821 384.944422198179 194.275262507744 368.045823151248 223.249941894973
"4107" 821.2 392.861891244767 184.790127680243 374.563687682518 213.476702725827
"4108" 821.4 400.094822862407 178.652388456127 379.956451013276 205.356024517879
"4109" 821.6 408.105659088254 172.383521681295 384.560901283026 199.613824133191
"4110" 821.8 419.666978324806 162.253432365563 395.040584288005 186.375880446398
"4111" 822 433.551053918944 153.241320105138 407.300235258373 175.121101311422
"4112" 822.2 446.91888021742 142.427544352328 420.302507811024 164.959587102928
"4113" 822.4 456.486876569416 131.294090903632 432.135874568872 155.12489425641
"4114" 822.6 467.687887124334 123.380772290286 442.38916240829 147.291119358934
"4115" 822.8 483.688728774477 118.784390328925 451.935194984256 137.597061726172
"4116" 823 502.536382533944 113.229291016749 471.10172622421 127.415357438464
"4117" 823.2 524.194369682349 109.484996436769 490.582941623262 119.020850116471
"4118" 823.4 544.114154394883 101.803265803511 512.155188886854 112.227921834167
"4119" 823.6 565.500979755396 98.1514171341462 532.31988281286 106.588257142752
"4120" 823.8 586.922285559986 96.5052530076895 552.678710232889 102.665308880813
"4121" 824 611.032085757085 97.0753881342752 576.474362800128 98.9906404726634
"4122" 824.2 631.109530192026 95.0778097369483 596.616661133105 97.52683680431
"4123" 824.4 647.627627132493 93.3454146420883 614.954139160242 97.2273462337982
"4124" 824.6 661.148404446573 99.7107403446287 628.132872464686 96.4227670285746
"4125" 824.8 675.875025873488 107.419312099404 641.797565483971 99.5575729689678
"4126" 825 689.547290651909 119.030269667209 659.766019104405 103.090614242004
"4127" 825.2 705.850536730183 133.398425614226 677.961535039693 114.036487973585
"4128" 825.4 723.681636518305 145.727146870033 696.022336765745 126.191815618378
"4129" 825.6 742.10116471838 158.94438357177 713.022073201735 141.191451449852
"4130" 825.8 754.802998337777 176.815128739784 731.010627676246 151.711814484779
"4131" 826 767.485734272429 197.503678198812 749.469552469394 169.028413392773
"4132" 826.2 784.018298111955 216.784926406515 762.920096206607 190.263726762624
"4133" 826.4 802.699454531336 225.463084760455 775.336319419194 208.514463372566
"4134" 826.6 811.281103321467 222.145195291736 780.493879881027 216.701650862189
"4135" 826.8 810.458743655541 224.011420598781 780.499203439003 216.62434211409
"4136" 827 812.041349420629 230.2452063021 784.577004628852 216.088639073675
"4137" 827.2 811.12853662987 239.39484959311 790.315021683042 217.824661092997
"4138" 827.4 810.224068321367 251.806532927426 796.893517654268 221.350192231788
"4139" 827.6 809.541791801737 271.282939772879 802.684780833843 233.712871755533
"4140" 827.8 809.611426050393 287.347386561542 805.005354928447 253.554675040752
"4141" 828 811.190912755678 305.035560340733 807.120433383009 269.585702559
"4142" 828.2 812.077844695911 326.783253973785 810.008137103208 292.52453885867
"4143" 828.4 811.66182801624 351.098767690749 812.07705167834 316.381066343034
"4144" 828.6 807.910583750732 371.900326114123 811.958809846202 338.215319968496
"4145" 828.8 802.317122691083 392.652307951218 809.772162400917 358.131969093528
"4146" 829 794.51862011748 415.893433406245 805.274778672544 381.518784574421
"4147" 829.2 788.283709605977 437.003750835405 797.022687690485 403.498978819997
"4148" 829.4 779.945157631542 459.481963500214 790.691137249942 425.177033238371
"4149" 829.6 768.835009056949 478.141727207781 783.990070626483 448.501383638046
"4150" 829.8 757.09478695776 500.62844957977 773.697661050997 469.497131158339
"4151" 830 748.343513755005 523.042546066525 759.015078072143 489.988546619785
"4152" 830.2 739.293198441201 546.008935260966 751.143706303489 513.126214660634
"4153" 830.4 731.667983811308 570.173222791006 742.783569908226 537.042583580366
"4154" 830.6 724.981613219782 585.531509390036 736.271659060407 554.447335642088
"4155" 830.8 719.943401529155 583.741415255659 736.126805090481 557.634631434403
"4156" 831 714.255866843889 580.865961169578 735.583108809869 558.598373219242
"4157" 831.2 706.068619628834 583.924780818264 732.400498417503 561.675166542656
"4158" 831.4 690.06296635876 591.38733270972 718.140290174979 572.001436077249
"4159" 831.6 670.824498954811 592.777703528919 703.283673732088 579.888709938844
"4160" 831.8 651.45671879194 593.659001195881 685.270520614916 586.561984459817
"4161" 832 629.194042829039 594.091190961396 663.21361904523 589.682393371674
"4162" 832.2 607.50942988255 595.205962023996 641.342406537286 592.290881117839
"4163" 832.4 584.163521592496 597.706768331043 618.959032614357 592.933609568617
"4164" 832.6 560.312110566597 599.942615904941 594.78917096003 596.738079885116
"4165" 832.8 535.705637488335 599.484618575515 570.33727363043 598.871747945412
"4166" 833 523.351467851144 587.997856885233 554.537419674022 598.664914737899
"4167" 833.2 507.8215656984 571.749184008874 535.414303305628 590.914868116745
"4168" 833.4 492.864324857627 551.558204624351 516.932638388637 575.507038687231
"4169" 833.6 475.563925098046 530.76525699318 498.318401956318 556.921018458375
"4170" 833.8 455.576048801245 513.994939056698 483.179357739656 535.615432620819
"4171" 834 436.007827979264 500.057305498954 462.975867201688 519.452043941724
"4172" 834.2 414.048970314145 486.865437720168 443.084116644029 503.090791677571
"4173" 834.4 391.246975732377 473.85315112494 422.12815581606 489.244002862552
"4174" 834.6 371.711696305264 457.424753690018 399.123089756281 476.780528075024
"4175" 834.8 361.158425646355 438.355910723492 380.697443706652 465.019737189713
"4176" 835 360.959246364679 415.451181595462 368.766651976918 446.990804485572
"4177" 835.2 354.083349714767 388.529932290022 365.078940839595 423.15918274575
"4178" 835.4 345.583430876954 366.522140684832 357.600163076022 397.795551153366
"4179" 835.6 338.942054460703 358.847062477407 355.130849115225 384.59520196615
"4180" 835.8 339.030573983489 362.290683040573 355.775582877805 385.525392712509
"4181" 836 335.220362812328 365.995538381737 355.584582000736 385.921412256397
"4182" 836.2 334.981277785807 368.611335289726 355.877294334057 386.643182040867
"4183" 836.4 335.778454121367 370.938242721927 355.619693432623 386.77548590406
"4184" 836.6 335.772349419056 373.645694416859 356.012567161237 387.667086514812
"4185" 836.8 336.230079317396 377.004903275503 356.572538139178 388.015439424967
"4186" 837 335.2606681283 379.89423177059 357.176426097381 386.666045913596
"4187" 837.2 334.867555578444 380.372964386121 357.447769387506 385.543125132984
"4188" 837.4 335.678435146895 380.759306398736 357.530911609275 382.663866166342
"4189" 837.6 336.066901754893 382.875110084122 358.163115165036 382.44322715385
"4190" 837.8 336.170776224683 383.438292581497 358.638878462692 381.682224500867
"4191" 838 335.727642547292 384.245984380358 358.721014945065 379.162790980464
"4192" 838.2 335.828761429835 386.105311424682 357.045546213689 376.741736868429
"4193" 838.4 333.581623982372 388.531789801992 352.596016630776 371.464109456987
"4194" 838.6 334.735403159416 387.629506225057 348.139401356933 364.391365889339
"4195" 838.8 335.367384472997 387.956296513129 343.569686579611 364.507244255689
"4196" 839 335.436353927965 388.754330612916 343.18433804778 366.038633278289
"4197" 839.2 335.81355122394 388.071647442065 345.564667844869 362.527539321301
"4198" 839.4 335.459407765478 390.061682214803 346.087169862415 361.76240614342
"4199" 839.6 334.869636601553 392.185862114775 346.003269192629 362.445291781691
"4200" 839.8 335.568562339499 393.608957051851 346.31150730653 362.810112358568
"4201" 840 335.200322338681 395.410970339238 345.857312822534 364.042693838164
"4202" 840.2 334.80966770597 396.959966482352 344.948154804019 365.332774847961
"4203" 840.4 335.599012118396 398.390975249837 344.497685844363 367.005809136386
"4204" 840.6 336.16442128369 399.039974414153 344.361531925369 367.080326212218
"4205" 840.8 337.168730524376 400.219981781627 343.528788562456 367.898012497819
"4206" 841 336.354071508753 403.141392634777 343.151082895849 369.266222005315
"4207" 841.2 336.1006324351 404.884764584926 342.611416608675 371.715760268342
"4208" 841.4 335.955491899505 406.587618887724 342.671155701415 373.00760477942
"4209" 841.6 336.488026658386 408.68986045846 342.105731376574 375.1657142178
"4210" 841.8 336.011095883766 409.552910874618 341.321089426385 375.857801060098
"4211" 842 336.472357952106 410.297858637106 341.024874334101 377.45918326959
"4212" 842.2 335.713690374796 411.649281042199 340.805290361343 378.486314604953
"4213" 842.4 336.085293884439 415.00554089566 339.864680155203 381.418472743992
"4214" 842.6 336.879222966261 418.543753567941 338.87736064411 384.553427172983
"4215" 842.8 336.783266372964 423.063912974539 338.040060992545 387.405669658599
"4216" 843 339.026861822015 427.342092049907 336.656102309696 392.556179880793
"4217" 843.2 339.648480849427 429.304547598658 337.183550414858 395.481722689884
"4218" 843.4 341.338120911086 431.58553079075 336.754002495526 398.468932286332
"4219" 843.6 342.370387133754 434.222743742051 337.074763010766 401.181854186353
"4220" 843.8 342.752645370258 438.111755652218 337.23000531284 404.410287040393
"4221" 844 343.470784008036 440.083434976886 338.13515477767 406.435106291375
"4222" 844.2 344.336356688131 443.860080978382 338.983590339543 410.42835695059
"4223" 844.4 345.232815514043 445.984930641052 338.602189610114 412.58310467993
"4224" 844.6 348.080438790151 452.627041762389 339.968831431677 419.630779870385
"4225" 844.8 349.658495712979 458.304434286165 340.309197472874 425.777166109329
"4226" 845 350.424530907868 461.278410121747 341.095575396661 429.510138192782
"4227" 845.2 352.187580496935 461.33478465474 341.1413728534 429.707695407546
"4228" 845.4 354.466201152555 467.35702072963 342.334751780057 434.240602779694
"4229" 845.6 355.350894413014 468.825323633417 343.078547318655 436.246570992224
"4230" 845.8 356.241475426353 470.809405224333 343.375991854143 438.290915546022
"4231" 846 356.897954355016 475.191203563228 344.42094883118 443.016105398045
"4232" 846.2 358.165493798347 476.636532875175 345.054969715481 445.121179904855
"4233" 846.4 361.47417810366 475.466009534386 345.318569569267 446.609393444541
"4234" 846.6 364.170974937845 480.423361842725 346.936648291764 449.760358470294
"4235" 846.8 366.902295375907 483.274053211875 347.944939512143 454.827481479541
"4236" 847 367.569572331123 484.28249590389 349.26638163921 456.552801636443
"4237" 847.2 369.317424828936 484.287743121243 349.794012357458 457.243849408145
"4238" 847.4 372.123726553387 486.952288232316 350.442557212355 459.487210042052
"4239" 847.6 374.501272685215 490.415035197157 352.672213366128 463.322982801619
"4240" 847.8 378.071669611291 494.634383188841 355.897525960871 468.061293538335
"4241" 848 383.322180398272 500.609360629702 361.271778242602 474.602456157343
"4242" 848.2 386.689117290893 507.003331056392 365.71576296503 480.492772476519
"4243" 848.4 391.367691175046 513.638816580162 371.149080579626 486.315134817034
"4244" 848.6 396.596004586604 521.956771338997 376.433047487349 493.993342360235
"4245" 848.8 402.082174844948 528.701659473076 381.937557640834 501.589326425972
"4246" 849 405.992615918708 534.246148144069 386.500063645883 507.719861035365
"4247" 849.2 408.954840996451 535.175935485772 388.139451859402 509.091651022685
"4248" 849.4 414.738617766556 535.305231280095 389.733250591854 512.963322228765
"4249" 849.6 424.406756364616 538.160310969776 395.21794376273 518.765186489659
"4250" 849.8 434.313022581887 541.47505309431 403.657619866958 525.193424285054
"4251" 850 446.50373127752 548.056185308766 415.753815805268 531.218373807978
"4252" 850.2 460.563430387126 555.152115633465 429.060619193942 538.957376981644
"4253" 850.4 474.568065554347 562.348940165328 443.364982129529 546.04854200949
"4254" 850.6 489.798363816807 570.442957366759 458.431731211045 554.717150146393
"4255" 850.8 503.456030598609 577.06434292867 472.318677253633 561.08769860741
"4256" 851 517.54805311067 588.226003657252 487.751281419472 569.276465149165
"4257" 851.2 532.320633965534 599.004955707475 503.442860729751 578.165832036356
"4258" 851.4 549.447729887242 601.269085690972 517.628347478385 588.236821860674
"4259" 851.6 567.846598928847 603.062696434618 532.463712287437 594.657031744355
"4260" 851.8 586.325595284651 607.186996436511 551.872766785328 598.028641913731
"4261" 852 606.643522384188 611.865685577148 572.941632522614 603.531836598491
"4262" 852.2 625.322731381754 617.299997618731 591.501591868054 607.754056606059
"4263" 852.4 628.24589977317 615.781998373172 596.770623733612 610.033115672794
"4264" 852.6 631.616554905478 612.927692256652 598.145533390144 610.456815509952
"4265" 852.8 635.357795548295 608.783270543293 601.671384714606 611.830549579921
"4266" 853 644.182720447898 604.52069259471 610.117148347048 612.158824158813
"4267" 853.2 652.66830278435 600.628325406852 620.897934555264 612.161904405972
"4268" 853.4 664.036197692721 596.145271948771 632.389838836559 608.245601987309
"4269" 853.6 679.438521209905 591.009829800651 646.952767079638 603.270964187977
"4270" 853.8 696.755776380109 586.769603832795 663.448439092418 596.570166826209
"4271" 854 715.692536992647 585.135288949635 681.050300479052 591.647904741092
"4272" 854.2 732.326782579432 585.055031276711 698.492816552407 588.769013367256
"4273" 854.4 739.092324200356 582.621451051533 707.859082269179 586.862181533678
"4274" 854.6 740.734088385963 578.199199236582 709.069695288649 587.197954907673
"4275" 854.8 747.345438394514 573.983398019162 714.88532699217 586.509000930527
"4276" 855 760.044826018282 569.363169051216 728.176751109914 583.164933344385
"4277" 855.2 764.822220008309 566.392972491973 734.889035709608 580.229463058875
"4278" 855.4 767.886480881635 561.09384458997 738.075121030382 578.434960165528
"4279" 855.6 775.373389791067 554.442460923239 746.757708332329 574.945264278165
"4280" 855.8 787.547498065686 547.406642680112 758.574786326674 565.516015489132
"4281" 856 796.75811919128 540.769629159509 769.18963203433 559.038176021542
"4282" 856.2 800.179164551254 531.652543728043 776.38169998673 554.645150453573
"4283" 856.4 807.036757976087 518.755654445987 786.184901419009 547.022734435926
"4284" 856.6 817.010706040019 503.784762236918 796.81825372516 531.278452536587
"4285" 856.8 827.577744256844 489.863385356956 806.827108307536 516.246373985932
"4286" 857 833.749035820259 476.861069450443 815.106028426734 504.850563022178
"4287" 857.2 839.677178058655 463.714400071146 824.298229607553 493.854000334917
"4288" 857.4 844.998641997984 454.572323033865 828.901308019682 484.105661211801
"4289" 857.6 846.711645937329 452.775110501457 830.096173656953 481.323216179221
"4290" 857.8 843.238279599935 452.867556089197 830.064489785292 481.92877692658
"4291" 858 840.058731277765 448.636379706001 830.448402516944 481.056113999911
"4292" 858.2 836.817573348932 441.95349904472 833.043163597249 475.227898827544
"4293" 858.4 833.373837005146 431.28514699341 837.996329328479 464.876626020186
"4294" 858.6 830.374646435295 419.419447553422 837.468057763854 452.664216861392
"4295" 858.8 829.457739710809 405.234549242997 834.307679254867 438.164701738312
"4296" 859 829.662213003644 387.314539782526 831.673500149464 422.63960107267
"4297" 859.2 830.281956745115 368.660320148413 831.98338091022 403.090604629011
"4298" 859.4 830.413905741401 350.3835178759 830.303747013977 384.694704928858
"4299" 859.6 828.663459323811 331.949674046073 830.006953917276 366.69532797633
"4300" 859.8 823.663115287397 315.691913230727 830.830302013702 348.698341766691
"4301" 860 814.738987538435 300.422952559061 829.124803382392 331.24721992827
"4302" 860.2 807.289632174894 281.517424864573 820.07952269142 312.708524771148
"4303" 860.4 803.643542349064 261.609351696305 812.546055607019 294.797162105373
"4304" 860.6 797.462624849067 242.808129443778 806.355193515548 277.032535321959
"4305" 860.8 796.281596752889 223.271105428066 803.043277330654 256.718017584083
"4306" 861 799.106644750843 204.505411442753 797.967296711707 237.649644558877
"4307" 861.2 795.430590469131 189.543287634062 798.4720743332 221.931073460009
"4308" 861.4 785.701926721464 185.018598608123 799.436902989636 215.80089921532
"4309" 861.6 773.507324203715 181.666013656705 799.289856750028 208.769158273427
"4310" 861.8 758.776761099164 172.796564753523 787.352583251335 191.17577479763
"4311" 862 739.450529151718 160.255470855627 769.305215797539 179.920853864551
"4312" 862.2 719.180393847959 148.873472805426 749.162758661251 165.839763298594
"4313" 862.4 702.496553195763 132.250017951029 727.633909431546 154.253704304886
"4314" 862.6 691.346938106784 116.334969034061 712.370975163694 141.394741566158
"4315" 862.8 685.469972722226 100.918843789596 702.458362799595 129.047756383805
"4316" 863 683.493800576338 102.375744758685 702.231337638927 127.555281874995
"4317" 863.2 681.312223598323 103.209621325085 701.877691745123 127.279777170835
"4318" 863.4 673.475865569694 103.266963160306 700.142807536935 122.767260010013
"4319" 863.6 659.719530631673 102.250342194853 691.645950217862 115.3917104853
"4320" 863.8 642.545224914267 101.321429436047 676.853216943455 109.234701894394
"4321" 864 623.701875348448 99.9994371598187 657.930516967938 105.15202826489
"4322" 864.2 603.734332510738 98.058785481231 637.923274793812 100.475927052715
"4323" 864.4 582.737802703503 96.0094540431308 617.263158193582 99.5573553388951
"4324" 864.6 562.357421416078 95.2873853899535 596.081353359379 96.3948334200531
"4325" 864.8 547.902483450124 92.7618097510293 581.499530019608 96.7388323501634
"4326" 865 541.784668106712 99.2859262897929 574.022420528106 95.8739281434532
"4327" 865.2 534.142909087524 110.290135555498 565.298991387141 97.1439281531897
"4328" 865.4 522.294562022454 122.237235666625 549.322776299595 101.997491747965
"4329" 865.6 507.557077449757 134.116062087867 535.70393175836 112.362958072269
"4330" 865.8 492.80578011234 144.423076693265 520.810652678369 124.538825123414
"4331" 866 477.051748297879 158.407880092676 502.825494924544 135.252343787924
"4332" 866.2 462.535721740209 172.124326459162 488.923915747039 148.584774818337
"4333" 866.4 446.357870103467 187.972916398711 471.025198711066 163.9471338905
"4334" 866.6 431.970168173029 205.740752938207 454.348969140198 179.907692703359
"4335" 866.8 413.51887960661 220.360533614611 438.455119537584 195.590551197856
"4336" 867 394.831895160778 237.268482885863 421.538930586024 214.247761208898
"4337" 867.2 378.57644431739 254.666090632796 403.368113817624 230.51735982757
"4338" 867.4 372.279469538714 276.92961528832 384.714299206189 246.513108935462
"4339" 867.6 370.692102540154 300.557388579599 377.858847885044 259.767902045357
"4340" 867.8 369.34542006444 318.255612433027 369.885369239963 284.007423243216
"4341" 868 369.285204252855 337.724464992267 369.750459373444 303.261122034417
"4342" 868.2 375.40894366928 363.690263893259 369.61907973099 328.545087877745
"4343" 868.4 382.535839774494 385.430638364431 372.794332305317 351.646133992973
"4344" 868.6 393.711786345053 408.359515028587 378.601913223947 375.415357731151
"4345" 868.8 403.193444151895 427.080926951139 387.831103655781 394.583969716464
"4346" 869 420.088017317079 454.43409779695 401.913037503131 422.787608085569
"4347" 869.2 436.904948894772 474.889931941444 413.84789708822 446.627609089959
"4348" 869.4 456.197884900229 495.14065303833 431.67652122172 469.163833282801
"4349" 869.6 472.977862545764 508.783379500755 447.335387592618 484.973475259816
"4350" 869.8 493.253105629956 529.161003993994 466.92317884763 504.271788200877
"4351" 870 511.540575824877 551.60787731859 488.514281507976 525.86012257255
"4352" 870.2 530.550187774034 567.542132731549 506.082569934241 543.556137577065
"4353" 870.4 543.904747698347 569.235397746884 514.286439855403 553.395854049573
"4354" 870.6 552.469482603981 568.275235225556 521.220310628495 559.269256544801
"4355" 870.8 569.564097862 576.147174037944 534.593224212573 564.873809710927
"4356" 871 578.376829620976 591.816712602926 553.510597641851 572.2562304657
"4357" 871.2 578.754584951988 596.709082807918 559.949112697038 575.308610537949
"4358" 871.4 580.672186220564 594.948464009857 558.869868469968 575.070953555232
"4359" 871.6 588.757909223504 595.126522253073 561.647667382996 577.022931430284
"4360" 871.8 602.720814008175 592.604498015733 570.379602291569 584.002742089311
"4361" 872 618.858069534583 587.712633415606 586.182354578018 590.902339855217
"4362" 872.2 636.940853293819 581.271027155473 602.184844899004 588.738354945372
"4363" 872.4 659.032559880927 578.112379438642 625.771634309593 583.466707990066
"4364" 872.6 681.877579022782 576.706793597347 647.492466766515 579.047147365778
"4365" 872.8 702.110732602428 567.518400221031 667.673593166839 576.467103903405
"4366" 873 718.591176620697 557.638082512145 686.877059473168 573.041893370595
"4367" 873.2 738.333527398942 545.39198764223 708.917352299786 562.164309495308
"4368" 873.4 758.072830634428 538.310638637292 726.42386448427 552.065861304226
"4369" 873.6 779.920444015756 532.574392389133 745.858296823379 540.330695572167
"4370" 873.8 799.14854750878 530.529233955508 766.063391038227 535.984016108013
"4371" 874 801.297786336998 527.134508714663 770.688733856685 535.84284232475
"4372" 874.2 802.179771349732 516.344309397175 770.998258275567 535.370538059057
"4373" 874.4 804.785332212179 505.177232753683 781.052445540743 530.663684954097
"4374" 874.6 809.766100814101 492.849911960725 790.978425955156 522.159321654696
"4375" 874.8 819.356069796902 477.02176100646 799.714187670839 506.298667365095
"4376" 875 830.599763824637 460.193869992023 811.527481434409 488.467807117225
"4377" 875.2 844.088067304793 446.96751536466 821.176995749845 472.104573300201
"4378" 875.4 846.047175716592 443.061154190502 824.929846118474 467.64203057438
"4379" 875.6 843.276366814415 434.106138559503 829.155395200651 464.061856475728
"4380" 875.8 840.068628640932 418.239667808534 836.468931558208 452.366023782065
"4381" 876 837.875582207008 400.759118205176 839.139320991434 435.565479661419
"4382" 876.2 840.734096960744 382.300552944387 837.814307683976 416.893256274804
"4383" 876.4 844.236192473244 360.386911752208 840.529462155474 394.443160146437
"4384" 876.6 842.448994766101 340.857746972688 843.151112744741 375.586022903902
"4385" 876.8 837.872609847189 320.161332181679 845.082285879266 353.378342903077
"4386" 877 831.417915767343 298.683541772158 840.89224566878 333.614197756425
"4387" 877.2 833.144593271635 277.492927181514 836.649732026969 310.81994226031
"4388" 877.4 834.005021666649 256.800228491196 835.03877820697 291.49149794509
"4389" 877.6 827.427658513646 241.102342433573 834.708226262675 274.478499304881
"4390" 877.8 816.749897711124 227.675656241108 832.365735319766 258.039434184249
"4391" 878 803.307853485198 213.208153019147 825.220507750939 239.177969228301
"4392" 878.2 789.094089356197 197.646875690309 811.514648317512 223.868510668506
"4393" 878.4 772.627524283352 183.080306244718 798.337241845089 205.690012317918
"4394" 878.6 756.20666526701 169.263380834148 782.904463691822 192.089047429153
"4395" 878.8 739.386201833446 159.734561262541 767.748275150209 178.121983271736
"4396" 879 719.557571073384 156.345668011385 751.649068644759 164.963506575068
"4397" 879.2 697.055539487056 153.996424847085 731.11489918652 159.811422044424
"4398" 879.4 675.09504363622 151.666052440013 709.963101686395 155.333233957912
"4399" 879.6 651.862884441484 153.861210651711 685.629918461265 152.059026553739
"4400" 879.8 627.842987192203 154.231544375866 662.062427185938 153.273631739903
"4401" 880 604.667340159681 157.862275272387 638.742096398387 154.735548853325
"4402" 880.2 578.442237190518 159.063849363286 612.562323928835 156.609438552811
"4403" 880.4 553.592363322065 164.193202004925 587.437026387947 158.154626445999
"4404" 880.6 532.282469635021 167.990975104903 566.03543381343 161.443466934424
"4405" 880.8 511.704521502531 175.254894800573 544.473362907944 164.950732632873
"4406" 881 492.59407334354 189.417472907645 521.606460982207 171.654533727063
"4407" 881.2 477.812248107534 205.445163774086 503.089981982441 182.490842072122
"4408" 881.4 462.870562546561 222.514824646848 486.55925200964 198.077406350886
"4409" 881.6 446.300133993643 236.360826479 470.324068967627 213.117041867969
"4410" 881.8 427.003955722245 246.359427367573 455.860786713556 226.095613155156
"4411" 882 407.540080783637 260.68394528712 434.907764057408 240.028594854188
"4412" 882.2 387.309809203277 273.007074231696 414.753535004589 253.326576416485
"4413" 882.4 372.076767258172 277.701657603221 401.344504925068 261.186912177131
"4414" 882.6 365.838764737603 276.200872774853 395.293056629719 264.582621334504
"4415" 882.8 370.102827666271 280.032887897692 396.150608809633 263.684213440755
"4416" 883 376.846381033258 290.583746839184 394.475180786926 264.389696656329
"4417" 883.2 387.475493020013 299.632956972926 389.616785362685 267.819163993682
"4418" 883.4 397.988080355931 311.031656402168 384.614930086029 276.537468526835
"4419" 883.6 409.126071148407 325.066420911446 392.145929071212 292.957812393291
"4420" 883.8 423.560536125302 340.606162009006 402.037199169943 312.566468719182
"4421" 884 442.023329731619 355.878307719075 416.485360974573 332.379655609793
"4422" 884.2 461.494011344591 372.944956345625 433.986271168887 350.190030542441
"4423" 884.4 483.003207972308 389.00900772186 455.754474154622 366.992846133746
"4424" 884.6 503.963752111189 405.777821877429 476.643650672099 382.289071249093
"4425" 884.8 527.205394594053 423.914056267689 500.46695142728 402.189514930007
"4426" 885 551.898216048219 443.152267239575 524.937232074368 419.627306221868
"4427" 885.2 574.844962925439 458.654263092588 546.942963879108 437.335043501905
"4428" 885.4 599.622793272178 472.292102395016 569.048381444851 455.655813316131
"4429" 885.6 621.053049253914 487.419456886711 591.302057333067 467.901933981639
"4430" 885.8 643.041253983752 497.188743687433 612.374635661114 480.646330447082
"4431" 886 659.995768205798 493.616724089359 627.87152011386 489.46174363213
"4432" 886.2 678.332880033355 486.746095929906 643.599020344921 491.907521953234
"4433" 886.4 703.839573706573 482.660728373769 668.87137526483 488.320262285294
"4434" 886.6 728.546377016909 477.018960072386 694.00241939431 484.50732549678
"4435" 886.8 747.935166678932 466.707856669675 714.979408769523 480.004705439876
"4436" 887 764.323900417298 456.057683668348 735.598395025384 473.594289397664
"4437" 887.2 778.535412916675 451.599589667559 749.313450186468 465.761499216124
"4438" 887.4 785.926126769611 455.282102659125 754.885952034027 463.188913610416
"4439" 887.6 794.372835226343 463.620788917266 762.650975716049 461.194408994572
"4440" 887.8 809.353365824341 473.176624054977 780.806603356936 460.813064129829
"4441" 888 821.07778164784 483.205328034727 794.105948649703 468.946900853712
"4442" 888.2 819.520226131666 481.956589049496 793.809937970274 470.37942256297
"4443" 888.4 818.481633329848 476.919682988425 791.427411220613 470.509086697682
"4444" 888.6 821.647623394818 468.601946091535 791.099694046833 470.830663833878
"4445" 888.8 824.868875726938 458.653551303862 794.421257289823 471.095918773021
"4446" 889 830.407716494885 449.718902371585 802.494173428179 468.689124224622
"4447" 889.2 836.424288870025 436.745401318512 814.760938904545 462.154447672531
"4448" 889.4 844.268866209809 421.958967420762 826.033498736685 450.923985329419
"4449" 889.6 850.123109743977 405.35577169487 836.138316922157 436.347348828791
"4450" 889.8 849.366325090469 387.527338683577 844.007324989779 420.693556335008
"4451" 890 849.613733506028 367.334570025943 847.017982797452 400.396754537633
"4452" 890.2 848.620248814888 345.92143561704 849.715168951909 379.241624684543
"4453" 890.4 842.059577850054 325.371062367442 849.933124422308 358.281010768349
"4454" 890.6 835.824587166936 302.837627168084 844.710928614303 336.479366255628
"4455" 890.8 826.418753512275 282.253571996391 838.578399068877 314.704283611991
"4456" 891 821.278650079637 261.128063374879 833.180031288916 293.570860714485
"4457" 891.2 811.399558640432 240.581901909728 826.00490001077 272.889623274767
"4458" 891.4 804.367280084566 219.534859393579 817.317671141552 251.158916390639
"4459" 891.6 799.571353273694 198.809023413366 809.193600297369 230.415882407871
"4460" 891.8 795.617070142651 187.868309369517 806.856875034763 219.481892260231
"4461" 892 783.294972876581 184.918580737677 804.865589163853 212.090636133852
"4462" 892.2 769.587133541486 182.046162547185 797.24406567608 199.751539114676
"4463" 892.4 749.855756967489 174.222494482288 781.506828053917 187.527595909587
"4464" 892.6 728.660354604663 167.938026096265 763.292383443665 178.080001305728
"4465" 892.8 711.883004422604 157.195344484621 742.822361446746 170.517646830186
"4466" 893 691.412046646789 146.717115005528 722.857363662319 161.926090345303
"4467" 893.2 675.330521529553 132.428501557532 702.046512544149 153.173961886715
"4468" 893.4 659.338097374657 115.290995803692 684.557592323634 138.998202744086
"4469" 893.6 647.664428912416 102.311245909565 671.763587519995 125.96570866337
"4470" 893.8 631.05715571292 101.446341983828 660.790571181975 115.27087459802
"4471" 894 612.801707816908 111.358155971997 647.624688960048 105.906565819728
"4472" 894.2 595.526017422736 121.475222530936 628.507533489924 110.139175549814
"4473" 894.4 575.410080937648 135.139495978245 603.784191216283 116.794679675899
"4474" 894.6 558.729402855933 150.997966774689 583.804643655217 128.137563012676
"4475" 894.8 542.195498528041 170.905839289585 564.700393133215 144.182859784231
"4476" 895 526.247176120901 189.816166064023 547.198860971167 162.661539212255
"4477" 895.2 513.828380908421 211.312887697037 532.646286600853 181.313751356572
"4478" 895.4 502.398613310138 233.836267334401 518.315795408051 202.439293404004
"4479" 895.6 489.483604519619 257.747393929385 504.438482375826 226.863542946064
"4480" 895.8 480.276229131787 281.594823290795 494.118936736679 249.74905982973
"4481" 896 473.783234221495 310.629510172211 482.54084797997 273.300179939567
"4482" 896.2 472.268027739743 335.118477595692 475.692522978155 301.156360871619
"4483" 896.4 476.562756292123 360.93351326719 473.022737010888 326.475209960117
"4484" 896.6 483.382486681105 385.917340268562 474.85217840573 352.988160572261
"4485" 896.8 491.381406708783 412.111908659993 480.755328286096 377.771220883293
"4486" 897 504.473666075502 434.391582006161 489.614925306694 403.98207488626
"4487" 897.2 522.059990080232 456.681196181612 502.279515945833 428.276996787817
"4488" 897.4 540.876665617033 479.051530622627 518.631793295032 452.474367632723
"4489" 897.6 564.021142090266 494.642597371938 534.955918478077 473.322559657969
"4490" 897.8 584.343483633851 510.741723369787 556.774024438021 488.62425281999
"4491" 898 593.351289549895 528.710210322689 574.319791086094 502.725781694827
"4492" 898.2 587.71332328169 543.869179597691 581.885538582204 511.610939165086
"4493" 898.4 582.291719489362 555.527780887453 583.448029752927 522.806204285389
"4494" 898.6 587.118507267434 559.83117398033 582.396413318171 528.193564262997
"4495" 898.8 596.071917306635 559.118888362793 581.698933352014 530.223288692682
"4496" 899 605.924556502998 555.68108549661 581.791567865503 536.564628356591
"4497" 899.2 619.249305919539 547.957050089034 586.572046374601 543.574638365594
"4498" 899.4 635.709690576088 543.060780693808 599.080190300676 544.030236078879
"4499" 899.6 654.740887873978 539.944030432015 620.478615745724 545.13312508141
"4500" 899.8 676.015934870782 536.104244853292 641.510811215942 542.860487549311
"4501" 900 698.379989657662 531.453084106187 664.699829053298 539.689995334608
"4502" 900.2 721.901382171701 522.344922709559 689.430280415897 533.232169432158
"4503" 900.4 740.676010439767 513.251931398725 710.370689561885 527.336526704625
"4504" 900.6 756.326054886228 496.723468938917 729.336858213705 518.848465151582
"4505" 900.8 772.965891360341 483.760188781539 747.542274713328 506.115643598184
"4506" 901 788.38604037707 469.802141657091 764.39710056109 491.634311831165
"4507" 901.2 806.777580730929 462.128777931895 777.756764280689 478.289149834633
"4508" 901.4 828.241964390922 457.499629238857 796.007362167509 468.209357118574
"4509" 901.6 838.09450925617 455.118831377247 808.463273779908 465.881737890177
"4510" 901.8 837.100854799977 451.55111344187 808.108499007323 466.093302625008
"4511" 902 836.873523050479 445.355461979152 810.880950532543 464.998251534964
"4512" 902.2 839.846122871572 432.334080804078 820.343145289499 460.765956267572
"4513" 902.4 844.408291090521 417.60790739834 828.152092396231 447.346246407283
"4514" 902.6 850.804541084491 399.093094190409 838.764737259407 430.557656330948
"4515" 902.8 854.30997302756 379.708011932097 846.239485066631 413.401281882381
"4516" 903 851.015744642865 363.832046279318 851.236506586602 397.021943616961
"4517" 903.2 846.673348904915 343.879187845142 852.282598838302 377.189321669987
"4518" 903.4 839.250067223329 324.247024379336 850.174144413656 356.295252345849
"4519" 903.6 837.973094274958 305.69557688568 843.672433334676 340.454478386167
"4520" 903.8 837.258463080836 286.093678225624 838.778850995687 319.201497595646
"4521" 904 833.296209739025 266.390777159557 836.019881073038 300.723867874666
"4522" 904.2 824.166458459378 248.945362533341 836.227657683268 281.802311012566
"4523" 904.4 817.001862625524 232.161388659115 830.629990709015 263.880704960605
"4524" 904.6 808.008167397711 213.977056246185 821.746161333432 245.684542229095
"4525" 904.8 795.780088160854 195.186268254158 814.216680772724 223.958543916388
"4526" 905 778.250756778498 185.32516176135 804.766993133641 207.746256337978
"4527" 905.2 759.058297941583 176.547603533446 789.072577036113 193.289400860247
"4528" 905.4 738.849327046368 169.433121276396 770.704135111228 182.060642070157
"4529" 905.6 717.894098762682 162.258060343877 750.863510624119 171.901469165989
"4530" 905.8 694.315302038173 158.330555924269 728.094096132641 164.945912453675
"4531" 906 672.105639957887 152.729211770693 705.645757456399 159.676813647315
"4532" 906.2 649.600920091679 147.516209221668 684.451803368133 156.135724876183
"4533" 906.4 628.969134282104 145.584467868886 663.194804180698 148.638317303307
"4534" 906.6 609.235435050452 147.364193141699 643.316404748355 145.546750392388
"4535" 906.8 584.851449925047 150.649222093637 619.379057151414 145.510861989769
"4536" 907 562.315725464354 158.954776762434 595.626375378208 150.136132866368
"4537" 907.2 541.36337439912 170.493336587905 573.106103051251 154.242199285477
"4538" 907.4 521.150029156861 184.318764498932 551.606315651429 167.23105896599
"4539" 907.6 502.477379885124 200.798709012185 530.225930556103 181.039974738359
"4540" 907.8 486.605663761193 220.684101396677 508.121916618659 195.091897868828
"4541" 908 469.785828080663 241.693179657833 491.157801639276 214.506044133848
"4542" 908.2 451.119128746263 258.59074857064 476.323291815004 234.37367139238
"4543" 908.4 430.130283774812 277.317799619158 455.435568653692 254.860815700794
"4544" 908.6 410.760235590661 294.699537103582 435.904665158166 269.729135298049
"4545" 908.8 394.300859244859 310.032667926665 419.682455671065 288.161302646877
"4546" 909 386.231288582832 325.880334595109 404.603623724818 298.195941177341
"4547" 909.2 389.159309144518 345.402148185569 394.077254916644 313.307591741851
"4548" 909.4 398.625194120172 364.59686880581 388.707355433116 330.865325481747
"4549" 909.6 411.337790121086 385.298359257857 397.53786802546 352.332703183821
"4550" 909.8 426.128681532878 402.814460770732 406.639142722131 375.064930902705
"4551" 910 444.265715301528 421.072612886779 421.19796573574 394.581827149005
"4552" 910.2 465.697588492632 437.097258487746 438.490109635842 414.221970303758
"4553" 910.4 488.80983757136 450.56140947471 459.466256300013 432.249386556772
"4554" 910.6 514.988954695877 458.879145033157 480.826143714207 445.120048586242
"4555" 910.8 539.328846719984 465.528196792998 504.213723304406 454.93170364143
"4556" 911 564.665510105576 474.063609625753 530.666221460373 464.228054081326
"4557" 911.2 590.879298148549 477.790650081613 556.542578596808 471.385406304241
"4558" 911.4 618.671565300087 479.707942311322 583.293706766582 476.457891839758
"4559" 911.6 643.810973117827 484.762143665186 609.049222871293 480.321507080342
"4560" 911.8 658.036592118561 494.297109973001 627.060934953897 481.38649793491
"4561" 912 666.73157397532 510.314566489227 642.868543719113 489.299919001737
"4562" 912.2 676.835795917321 529.467869248048 656.455051699644 502.093101318654
"4563" 912.4 691.85272046712 544.888937671531 667.892434057425 521.065756906574
"4564" 912.6 700.477510002751 557.678629462987 678.211880858086 534.340095137938
"4565" 912.8 700.02129762592 567.297408951654 685.346010187218 540.014149470489
"4566" 913 699.772284768699 573.229210710795 686.959510877891 544.890047433699
"4567" 913.2 702.723905383447 574.574732473802 687.502973528571 547.441414609949
"4568" 913.4 704.948434169986 572.92689328689 686.615010841633 547.424670966598
"4569" 913.6 708.67711683066 569.295239802503 685.862245868587 548.273605297427
"4570" 913.8 715.145408586066 564.494472148131 686.615560320538 550.069526075656
"4571" 914 723.3688656605 559.231222433356 690.779956168827 553.240862843918
"4572" 914.2 736.964948090166 553.303786855584 703.805705808183 557.792797891615
"4573" 914.4 753.292914827121 545.759958328757 720.17867575805 554.947700255083
"4574" 914.6 770.276403156927 538.492709851529 738.745709226594 551.680290514832
"4575" 914.8 788.290840941643 533.600880262612 755.15961034205 544.334818284988
"4576" 915 801.628020793556 529.896741594142 769.734641292913 539.494819109506
"4577" 915.2 806.561469851433 524.743739549083 776.481859492245 537.938012307636
"4578" 915.4 806.935092581691 517.811243281735 780.977801905575 537.40978776928
"4579" 915.6 807.166556178091 507.603547002314 786.871638218041 533.026253442407
"4580" 915.8 810.961720630761 492.126429042847 796.192915309444 522.720140817215
"4581" 916 816.128587066244 476.267483627653 804.319439122964 507.911754459505
"4582" 916.2 823.222057202218 458.561280116934 810.440110593612 491.491592218196
"4583" 916.4 834.600624919217 441.878686109065 817.686828722097 471.893261240995
"4584" 916.6 845.194972649591 424.835014259062 828.317730066823 455.019410019216
"4585" 916.8 848.692155360577 404.874178821473 838.299351108241 437.454414013078
"4586" 917 848.243036846241 385.730554232016 845.418102035153 419.087990713142
"4587" 917.2 843.274607368004 368.051054448167 848.269610755685 401.492189294259
"4588" 917.4 836.553396838136 349.228622010017 845.807710880986 382.003294575018
"4589" 917.6 828.657189515403 329.338585525919 842.270547286886 360.199739280263
"4590" 917.8 816.797062977548 310.499536843318 834.225319944662 339.803724508141
"4591" 918 806.842724194487 290.44590809028 825.127727582801 320.321173064555
"4592" 918.2 791.944349996423 274.149226904829 813.696422916446 299.401462861386
"4593" 918.4 774.980615375697 260.682494575161 800.052714198609 284.291900290716
"4594" 918.6 756.457566998922 244.667370960085 785.117320525134 264.547622121907
"4595" 918.8 742.436458437657 229.493301187055 768.101238857548 251.782494882795
"4596" 919 720.942559350166 219.993914246599 750.591710425294 236.937346376906
"4597" 919.2 697.757434067238 211.738415769627 729.202984397893 223.0315793012
"4598" 919.4 670.668207547477 205.8612175577 704.002158091796 214.993592884139
"4599" 919.6 645.302545281412 209.004309628519 679.203324184169 208.268117706775
"4600" 919.8 620.865728135276 211.509676972703 655.20167327192 206.101161484924
"4601" 920 592.661829754808 218.28405520366 626.597649107693 210.97015568829
"4602" 920.2 569.665754468305 229.640591386063 601.447135758093 216.913820584128
"4603" 920.4 548.908898543723 244.209336124064 577.556078522706 225.077303637989
"4604" 920.6 528.127811423201 261.023150096796 555.711670128817 240.204656677319
"4605" 920.8 507.241300852843 280.426030269213 532.844982718477 257.184762693046
"4606" 921 487.611799690315 298.943097866654 513.624390411041 274.468880128595
"4607" 921.2 472.030994377312 321.641074467611 493.061895652305 293.7602124402
"4608" 921.4 461.875855255807 346.974218476532 476.097831508028 315.895358666048
"4609" 921.6 454.745513596928 369.546734100483 465.561773642556 337.088642816463
"4610" 921.8 450.299524110811 395.24043377525 455.59812692195 361.448306199992
"4611" 922 451.960351724278 421.535038072662 450.765015944178 387.203448749426
"4612" 922.2 458.405902369355 447.34160406975 451.744236337727 412.613541689918
"4613" 922.4 464.679835652126 469.220997043706 453.555396648153 436.128456764132
"4614" 922.6 467.95225926008 496.725550369247 462.804248241623 460.06378943545
"4615" 922.8 467.459344758369 515.776176473922 467.631501967817 483.555455474652
"4616" 923 468.818856242303 535.395928336771 465.390522167013 502.505867271482
"4617" 923.2 481.386106676342 541.078108632671 465.457035228383 513.219538917209
"4618" 923.4 496.569609943224 538.164380685067 466.646250001593 521.501737732893
"4619" 923.6 512.372551215816 533.472624589783 476.869913014874 527.441416399895
"4620" 923.8 529.248998199357 526.173882846426 495.775082509337 532.158410995618
"4621" 924 550.81537686691 516.312254437357 518.879744081749 529.173502095609
"4622" 924.2 572.43129943908 506.965623284793 541.63936067986 521.056927579889
"4623" 924.4 595.670347484569 496.314828589732 563.651300037985 511.40865124648
"4624" 924.6 613.056954606845 483.243957936756 585.739181901441 501.168999251741
"4625" 924.8 626.643770358922 464.479225065731 604.660933674662 488.733281768029
"4626" 925 642.874744640202 447.657630894137 621.219023356368 472.682110973273
"4627" 925.2 658.08066852835 430.393264271913 635.839574915883 456.302528304201
"4628" 925.4 676.93998580481 415.161755724204 653.089424257067 439.101714392311
"4629" 925.6 697.827125003411 400.37251208117 671.726787552609 421.416600283163
"4630" 925.8 719.848460648558 386.912603856733 691.460641295243 405.81046252117
"4631" 926 743.336597817898 379.988456682698 709.607900534823 394.050971995797
"4632" 926.2 763.476339261185 375.036419032134 731.573304571991 385.027821333711
"4633" 926.4 778.907857194536 377.4613562101 746.824402531867 384.031672362624
"4634" 926.6 795.746195874614 378.077673582342 762.413805234208 382.368830395659
"4635" 926.8 813.192059625073 372.115843659239 780.852150977389 380.726801213983
"4636" 927 820.15985717794 360.616315992376 794.256827910141 379.53574144424
"4637" 927.2 825.740354184017 345.172169812157 805.95381413291 371.803655194264
"4638" 927.4 831.24043458492 335.172472056008 814.776710468185 363.03441174683
"4639" 927.6 836.57756049274 321.989427578232 821.73122051795 353.080738958582
"4640" 927.8 835.309295185069 309.732212054628 828.587850279289 342.271195185104
"4641" 928 831.982484877558 290.2961547886 833.823867771681 325.113672714045
"4642" 928.2 828.501471093121 270.401565891822 834.22981744045 303.791381242679
"4643" 928.4 819.421213664794 249.759447607663 831.826069121891 281.079005524142
"4644" 928.6 810.734047818239 230.519300170841 825.999777092032 261.51200237835
"4645" 928.8 799.320156482615 212.359178572738 817.708627133816 240.727501428275
"4646" 929 786.481687719745 194.755471686241 805.882129996152 222.603091776285
"4647" 929.2 770.296077644294 178.242169874465 793.92902660084 203.247859062526
"4648" 929.4 755.873750011834 161.296227533598 778.488884027079 185.857802661373
"4649" 929.6 744.371543132511 141.441122740998 771.778635242404 179.076036396878
"4650" 929.8 736.463948145338 136.463176353797 769.891614103547 172.484291742156
"4651" 930 731.143247514922 137.635233219007 758.729508994908 157.195821354023
"4652" 930.2 720.811543955897 137.863495063718 751.123564103313 148.997061993332
"4653" 930.4 699.38683470101 133.461968205159 732.69464124976 140.664762488381
"4654" 930.6 677.790742437688 135.34345949922 711.260799344227 135.554118836474
"4655" 930.8 655.307423062403 138.492327151532 689.042351719934 134.972783732835
"4656" 931 632.354089747498 144.585302234019 665.662068145698 137.868622475642
"4657" 931.2 609.618938253668 146.837804563507 642.828275113708 140.434207412648
"4658" 931.4 584.295237575503 149.254246576114 617.653333705935 146.026973676888
"4659" 931.6 560.035159948259 150.522700596755 593.677114826229 148.196346296461
"4660" 931.8 533.989857467582 155.505999170088 567.845191468637 150.554225841573
"4661" 932 511.344388276203 165.651987759996 542.571459473363 154.582880214527
"4662" 932.2 489.079026793171 178.410145447769 517.717446965354 162.319169600436
"4663" 932.4 466.902810206381 194.207369965989 495.686682056177 173.332165034082
"4664" 932.6 450.88170980955 213.868500124169 474.401708556192 190.103805752123
"4665" 932.8 439.584942496491 236.903951142355 454.918586732093 206.574653191761
"4666" 933 435.943399186566 261.070668997028 444.588516808828 228.194503387021
"4667" 933.2 430.471265165875 285.855156563308 438.067382862747 252.655244060712
"4668" 933.4 430.380830836709 313.559482844118 431.959807051703 279.732463881043
"4669" 933.6 437.983515946527 337.82227354588 430.588747427121 304.017851977431
"4670" 933.8 444.97127913819 363.233301800754 435.834051013274 328.965838049516
"4671" 934 454.669866062176 387.054126339597 443.815156636735 353.918201223013
"4672" 934.2 466.648990788072 409.992716617407 450.30664396914 379.673721273428
"4673" 934.4 479.126710049423 433.115635716256 462.35188260738 402.22858051539
"4674" 934.6 494.518302802882 453.006316497178 474.820716148995 424.5416851037
"4675" 934.8 510.048566298991 472.821335320479 489.493047231156 445.741802750616
"4676" 935 529.363758405727 491.375513285784 505.199968222181 464.969168901772
"4677" 935.2 549.717090914364 509.120757660553 522.957395350642 484.692134193736
"4678" 935.4 567.285699975957 524.661596256783 540.749715913243 501.29602393794
"4679" 935.6 581.716351421068 541.812893852186 556.576992614026 516.636606991067
"4680" 935.8 591.95554970743 555.181558996509 569.777942553888 530.832608001647
"4681" 936 591.19758078577 558.091287986698 571.451164646623 534.483520415433
"4682" 936.2 596.247676795532 553.028025098838 571.468012429201 535.140868410655
"4683" 936.4 602.799043813965 542.609081898897 572.288058745217 536.205679869509
"4684" 936.6 612.988435697926 531.026162020499 581.211431303668 540.755124664107
"4685" 936.8 628.232681237665 516.363156091974 593.132814304503 536.514343711886
"4686" 937 634.639640277906 510.774717914658 608.505310359684 530.755072422302
"4687" 937.2 648.293837504685 500.831049763555 622.076524402745 520.619309586538
"4688" 937.4 666.270223467415 490.935576473764 638.237991252432 507.166880085144
"4689" 937.6 686.751937391917 480.913457804314 657.027644362573 495.641622067525
"4690" 937.8 705.602531996223 467.223155231705 677.517617069968 485.011776301111
"4691" 938 724.451593249086 452.565544675538 696.488133004649 473.092901990844
"4692" 938.2 745.362939610588 436.727343271573 718.04937342482 458.309710340247
"4693" 938.4 765.037034847573 421.147298430183 738.106088208366 443.719930462759
"4694" 938.6 784.94752160155 410.370204775255 757.057913911013 427.860992711085
"4695" 938.8 804.709956235579 400.676543856707 775.288953954214 416.259020579503
"4696" 939 819.516641424162 397.255560623007 789.00597468523 408.663310417015
"4697" 939.2 829.389161148764 401.365602044682 798.008781662617 405.676522184017
"4698" 939.4 844.475102162604 400.065946120589 809.817590226012 403.905884359178
"4699" 939.6 856.596542530338 400.38042426377 823.552516381744 402.559656388603
"4700" 939.8 851.605664482288 401.46782021605 821.633442859074 402.663342174051
"4701" 940 849.359774309857 401.51489018134 819.807564787137 403.608543226821
"4702" 940.2 848.309502735553 400.867720034949 818.787309729521 404.202522018703
"4703" 940.4 847.942567548289 398.60288066868 818.833125283128 404.709321727543
"4704" 940.6 846.707490767304 393.089112110245 819.179937399435 404.886311286312
"4705" 940.8 842.212478641356 389.594865400459 819.149919403315 406.682792663597
"4706" 941 840.297301870169 384.932232033307 822.187990413426 409.560667144671
"4707" 941.2 838.380204013519 379.315025804124 825.901814524068 408.22178718274
"4708" 941.4 835.291137551428 370.715850332504 830.669353803832 402.246936220287
"4709" 941.6 831.799218953692 354.318934095717 834.904744166592 388.254254707257
"4710" 941.8 830.863037538014 340.301911940677 833.587928326835 375.138703048741
"4711" 942 831.670366230985 324.238542764566 830.981660178552 358.387614989005
"4712" 942.2 829.296172374532 305.853681961515 832.046222424588 340.033349223482
"4713" 942.4 822.989691875377 288.104274823452 832.787397745645 320.753715434746
"4714" 942.6 814.621766858066 269.833017509176 828.3156840804 302.587296950507
"4715" 942.8 803.121310883438 248.637047545357 820.22931823408 280.008781299891
"4716" 943 790.046237354318 233.400145201611 810.609931045379 260.469673222967
"4717" 943.2 777.563794012191 214.404298191795 798.283970581331 240.671850119046
"4718" 943.4 768.28073232101 194.86432512276 786.645038539887 224.1164857151
"4719" 943.6 759.453980101354 175.025174215733 775.688281241683 204.861953143505
"4720" 943.8 748.81883322242 155.3991198228 766.488352644792 185.272153308269
"4721" 944 733.019812510186 149.954274978978 760.507423249448 169.407428573821
"4722" 944.2 714.485006232403 149.598217591143 745.197625727846 156.19229034395
"4723" 944.4 690.752349263012 150.386958720209 724.439642548629 150.810002781307
"4724" 944.6 666.649620302285 155.55909701244 700.838719431352 151.382808201375
"4725" 944.8 646.182206922056 162.056618791311 678.621535846622 152.655901459925
"4726" 945 623.943547235634 169.965065646405 656.434759780963 159.12186065343
"4727" 945.2 603.250975443501 180.012006087225 633.601584447907 167.791196751844
"4728" 945.4 583.130048243533 195.206032078923 610.648400026809 175.231335904226
"4729" 945.6 567.117106031582 211.864112231393 592.056421534328 187.750650915219
"4730" 945.8 550.08463061951 230.537205704477 573.148515337882 205.140737064119
"4731" 946 537.385614618958 253.22893067098 555.293598852236 224.023698208771
"4732" 946.2 530.869685905337 277.31554078087 542.43230934231 244.825000890131
"4733" 946.4 531.041632092188 299.582064584467 532.409266246113 266.147335450185
"4734" 946.6 535.922101329126 324.379249291764 530.995524925718 290.201098966315
"4735" 946.8 541.693396557886 347.245246844099 532.55187699334 314.521524821991
"4736" 947 547.805318655625 365.577230352507 537.290042864313 332.360855287881
"4737" 947.2 549.707606414704 385.065592654948 543.348518308897 351.705748750851
"4738" 947.4 552.099358836857 407.926756924901 547.867532114031 374.271008307393
"4739" 947.6 556.776583672279 431.095862038189 550.057262851067 397.258603682921
"4740" 947.8 566.293976310933 455.7178407678 554.506894525725 423.758786199952
"4741" 948 573.351774940518 482.710507934766 564.526402161664 449.48709012173
"4742" 948.2 586.16645480002 503.421190349011 571.399439305699 472.82453026394
"4743" 948.4 601.771247661158 510.565978866451 577.726715471105 488.297033902714
"4744" 948.6 612.398575616563 512.93242196801 584.788622019432 496.639863975696
"4745" 948.8 622.479158536231 524.29623972132 594.40200004748 502.585587747992
"4746" 949 629.110424544741 539.10569795152 608.172770474034 513.843853498293
"4747" 949.2 627.796810302049 552.738443306106 614.712210096983 524.026727654963
"4748" 949.4 623.423227466295 563.271603537024 616.609049554962 531.375071957446
"4749" 949.6 621.607880891794 576.325421560699 618.256879557701 543.685871747442
"4750" 949.8 623.146727934495 591.790995223219 618.53714412142 558.902901492925
"4751" 950 621.520217721526 594.856316246011 619.435955571204 563.45805211859
"4752" 950.2 620.748901726138 593.349153811385 618.810890318335 563.099013814183
"4753" 950.4 617.296969479032 594.363525279258 618.339493357692 563.078370058313
"4754" 950.6 614.309791675175 599.590616289986 618.096217955738 566.602093123315
"4755" 950.8 611.339987762479 608.391523751115 617.379074271537 576.692453742396
"4756" 951 611.950707187758 604.280432696951 617.616431404343 573.84768116321
"4757" 951.2 612.817905964023 602.93995605204 617.327927848183 571.642110006972
"4758" 951.4 612.543638183505 601.869923626957 616.117944943832 570.537632732741
"4759" 951.6 612.92522538014 600.79085863868 615.28691483411 570.054517920461
"4760" 951.8 612.739190000437 600.209779393952 614.766535247169 569.398542373194
"4761" 952 614.749559417456 598.42846429686 613.211347567189 569.003750584409
"4762" 952.2 616.206574613466 597.566457618439 611.58985818425 568.094446706266
"4763" 952.4 616.37259100509 596.722050715772 610.255410570733 567.488632598458
"4764" 952.6 618.107493104127 593.580003455162 607.162212215226 566.504930293424
"4765" 952.8 621.715085364185 592.120231504318 607.989079296763 566.707811615983
"4766" 953 626.192391864144 589.725674877378 608.782565193459 567.521769597372
"4767" 953.2 628.884141265814 587.896194641789 608.332288004173 568.912703846553
"4768" 953.4 631.957767206932 584.794915772154 607.703788976208 571.181285391526
"4769" 953.6 640.014367495995 583.33447566964 609.681810681472 573.148962377177
"4770" 953.8 649.339956104596 580.666186246881 615.764529513557 576.88786737152
"4771" 954 661.176763869785 578.988171972286 626.35041161514 579.169890051871
"4772" 954.2 675.244644017495 580.509752109695 639.92270130141 579.100004832273
"4773" 954.4 689.920675242154 584.277611062204 654.633180361746 579.819939375431
"4774" 954.6 705.251962089216 585.605543482581 670.774630517026 581.831801249705
"4775" 954.8 714.627023470713 580.247578402891 680.956827462675 584.672949766204
"4776" 955 719.238771890808 570.297138531912 689.198593097314 585.3703798235
"4777" 955.2 729.123224670825 557.795727476632 702.039097256429 580.545266815389
"4778" 955.4 739.430878427165 544.597371419855 716.992378551986 569.615086178916
"4779" 955.6 751.719620562067 528.557048411011 731.453642872371 555.821134234455
"4780" 955.8 761.368879291958 511.625063989049 743.823714104414 539.863292062813
"4781" 956 768.877780572868 493.561441282486 754.583613581594 525.148503778839
"4782" 956.2 776.976362152432 473.005081949582 762.7698607234 506.51618210907
"4783" 956.4 782.801293011288 457.063793135606 771.971219693743 489.216541821188
"4784" 956.6 790.432628993637 436.858595880006 779.879879490051 470.205727288205
"4785" 956.8 795.147867690961 416.588932050058 786.257826091719 450.123247281262
"4786" 957 803.686556048813 396.546431473742 793.253387615186 429.063894052242
"4787" 957.2 814.634378583372 378.379952140126 802.140691423185 409.554775019502
"4788" 957.4 826.103441018794 364.715209170322 808.257079701002 392.897101838948
"4789" 957.6 841.232374834088 359.409113002268 816.902803641962 380.296458472175
"4790" 957.8 844.69522528675 357.982779569775 820.476510669076 377.146172529736
"4791" 958 842.016159165122 356.448754245326 820.267886726235 378.226122779651
"4792" 958.2 839.607327576058 350.724135246321 821.414483861802 377.939537887199
"4793" 958.4 837.056760406359 341.483090802147 825.722557338089 372.309950443479
"4794" 958.6 835.005938272979 329.451607977156 831.528689751324 361.805124609813
"4795" 958.8 834.1956215342 311.145415852362 833.717603959448 345.442358399133
"4796" 959 836.301556169391 292.12189464725 835.096160754832 326.243633931558
"4797" 959.2 835.546287398718 276.154288015643 836.594572197373 309.972915607412
"4798" 959.4 830.85304993141 259.625187264293 836.364199628906 292.945755993457
"4799" 959.6 825.284519588856 241.975222811318 834.127652612346 274.896340976364
"4800" 959.8 815.291173899369 225.115050976747 829.149902213121 256.570511348897
"4801" 960 804.233693964589 208.812334784965 822.688741218445 236.346803656814
"4802" 960.2 790.107659866025 194.088856383582 812.687221731704 218.907107244188
"4803" 960.4 777.205776308827 180.068734484607 800.517986285336 204.702108506025
"4804" 960.6 766.828897536144 161.31579682161 786.348721881644 189.535890279167
"4805" 960.8 749.419651883929 145.943811474633 773.852180812084 170.397744450901
"4806" 961 730.084950046979 142.557296707449 760.953140431323 154.213467408938
"4807" 961.2 710.74373834881 142.712935266435 744.199090602684 146.623162402169
"4808" 961.4 687.212845202357 142.665444616418 722.476900160918 144.593398704105
"4809" 961.6 662.553870535907 144.498045785255 698.772553051966 142.17909524189
"4810" 961.8 642.819147818813 150.303599187464 674.779467429499 143.538780483518
"4811" 962 622.342895080321 160.246506542685 654.050013614707 147.975759475059
"4812" 962.2 600.261514414981 168.459543923139 631.787545632121 155.412155230869
"4813" 962.4 580.766450425401 183.972410127558 609.795962850674 164.313367239384
"4814" 962.6 562.237981651454 200.38928867545 589.118723063131 176.826331474154
"4815" 962.8 547.073955232726 217.27766295237 569.620785853663 192.912351502472
"4816" 963 526.91074779192 230.238497709685 555.102970657807 210.776355498087
"4817" 963.2 504.810889404621 245.293800483907 533.73859318826 226.438109892456
"4818" 963.4 482.597809717056 262.187515749375 509.682882822815 241.133072633652
"4819" 963.6 461.287750311291 274.291761138125 490.180605954721 256.356641298546
"4820" 963.8 439.134675184789 287.286652132252 468.883945934642 268.96253916262
"4821" 964 418.3361929959 300.079119161432 447.517608641335 281.800855662979
"4822" 964.2 399.973201757704 316.981167293278 425.945459322772 296.421610017015
"4823" 964.4 390.75763810538 337.297389050782 410.863247112486 307.712993389734
"4824" 964.6 382.041222949095 358.91134496064 395.551283718113 327.601407047617
"4825" 964.8 370.805264150451 379.550079277755 386.850754973724 348.411455078319
"4826" 965 365.236346253429 400.640306139394 375.87337831549 368.339345312032
"4827" 965.2 371.755725931967 414.543700893751 371.339717283273 380.690489927797
"4828" 965.4 385.299806825527 425.20031222118 369.877198333324 392.996238133603
"4829" 965.6 400.762069262974 435.09551372618 375.774114210328 410.301483118952
"4830" 965.8 417.017483678225 449.366950786045 391.00984176852 425.678296730719
"4831" 966 434.538019490878 465.629583057993 408.913154660553 441.480815617598
"4832" 966.2 451.815880003346 482.688380823084 426.283184549722 458.654878830627
"4833" 966.4 469.489603835386 498.049576916211 444.082091188528 475.176022029327
"4834" 966.6 484.805015181212 516.820487774793 461.033645477901 491.032242376475
"4835" 966.8 500.293924120295 536.826397392867 475.852492051108 508.659228164943
"4836" 967 517.001301184979 551.460167879306 491.576733896491 527.379339415679
"4837" 967.2 536.866700482913 562.209722239368 507.98393355826 542.254862770473
"4838" 967.4 551.647167912818 560.461011626705 520.89584045313 551.796218931364
"4839" 967.6 561.485063858354 562.341519775047 527.892063493127 554.00296433829
"4840" 967.8 572.586720483776 572.079096545106 542.705733253803 556.135721194672
"4841" 968 572.45623800263 577.931740851637 554.986326731939 555.265962520821
"4842" 968.2 569.20290613635 587.494632583036 559.037347735236 558.104011063033
"4843" 968.4 573.029650468472 603.779907761957 565.672451189279 571.958078403458
"4844" 968.6 579.604589221675 605.71087029417 565.179671580327 577.743812351527
"4845" 968.8 584.218432212768 602.201179719263 564.449881694791 578.832893856813
"4846" 969 592.2999433816 599.972081731991 565.435972238283 581.750521499869
"4847" 969.2 600.718660086255 598.706764437478 570.149130653767 585.593628757091
"4848" 969.4 610.163073086346 604.274524690637 578.397513183456 590.843767410902
"4849" 969.6 618.666044412976 610.191009863299 588.952479116021 595.930220523249
"4850" 969.8 615.163112732466 608.096147376045 587.696797893855 595.077835145696
"4851" 970 613.086153614001 606.777352770284 587.458585029156 594.117442992026
"4852" 970.2 610.821372774895 606.640098866458 587.905132642348 591.984889187219
"4853" 970.4 610.773449546664 606.694315450273 592.14211081083 589.371309699803
"4854" 970.6 609.043670541291 606.240240988288 594.811270794312 587.814448919098
"4855" 970.8 605.558205679596 605.698298518244 596.663050810617 586.416363572013
"4856" 971 604.114146022995 605.144141983382 597.211128497588 585.336492758641
"4857" 971.2 600.116501978233 605.814253199245 599.81075428511 584.968216487361
"4858" 971.4 596.65948373783 604.361757301206 600.857324097518 584.391660349174
"4859" 971.6 591.671123818542 604.551672254044 600.912760437204 584.960237357688
"4860" 971.8 584.926265590903 605.11246532339 601.257056719181 585.371092200453
"4861" 972 581.024591689049 604.24894181215 600.25837844806 586.601027118955
"4862" 972.2 576.296189895132 600.122274783403 599.604167878634 587.610147926772
"4863" 972.4 568.436348824734 596.377011224018 597.567785784382 589.712389037445
"4864" 972.6 554.703259919302 593.143742081808 588.288344476471 592.859271671242
"4865" 972.8 538.02006519065 589.336404546412 571.889893595551 591.649895412864
"4866" 973 520.069537811272 589.59533132691 556.156823584306 590.569059856496
"4867" 973.2 508.393179722616 587.543090874776 543.368087702359 589.052335598818
"4868" 973.4 495.712619564133 579.573755530934 529.564895721645 588.155511567247
"4869" 973.6 481.597056700156 572.0281382314 514.324048418227 583.050107136863
"4870" 973.8 467.769266599254 561.020541867147 498.532176569301 576.939767771318
"4871" 974 456.512839913295 549.603859379007 484.536752323678 569.405766722737
"4872" 974.2 440.314865402402 539.23207500923 470.514411105062 555.171539347532
"4873" 974.4 422.546673311949 535.48000825581 456.469666543533 545.828877199554
"4874" 974.6 405.51724711815 530.648095522323 438.171296757886 538.607750824679
"4875" 974.8 397.710580791317 521.246386089696 427.225751429075 534.637530633407
"4876" 975 395.189890369203 519.92794088593 425.290410962273 533.382276325654
"4877" 975.2 392.797177148611 520.530151240381 424.1318867193 531.128943872417
"4878" 975.4 396.596201508705 521.862085098078 425.767538209528 531.875504279982
"4879" 975.6 397.617124335043 522.581823553071 426.503972960707 533.081726502077
"4880" 975.8 398.595508661472 523.549343783817 427.191705050389 533.262948959208
"4881" 976 399.92143239296 523.995611468276 428.146823066796 534.300163331143
"4882" 976.2 401.342341322758 524.56086759505 429.417981958554 534.594186831234
"4883" 976.4 403.946433632707 524.584221699923 431.606742903787 535.691177884125
"4884" 976.6 405.535581548752 521.541603018952 431.487287255443 534.974809274935
"4885" 976.8 408.0175786718 518.865867745431 432.531775849473 535.981484007694
"4886" 977 409.69081065108 515.504342503039 432.002252795155 535.592219694954
"4887" 977.2 411.888757521116 509.06207079833 429.913403139911 534.481323857162
"4888" 977.4 413.850100159522 500.054037107509 425.37168382008 529.723261411895
"4889" 977.6 415.975944633277 489.931553665692 420.236684746342 522.114721014162
"4890" 977.8 417.461805013959 475.002237314636 418.652590748683 508.987455276898
"4891" 978 420.738012883395 459.074207758036 418.988615077739 494.603873500446
"4892" 978.2 425.401546251779 441.55356800275 421.60550739987 475.8443956516
"4893" 978.4 422.522832384131 423.61992795748 424.686031194641 458.060690198511
"4894" 978.6 417.038057175835 404.821069418716 426.191210154022 438.936554167705
"4895" 978.8 414.705972729445 386.523779929821 422.362316848524 419.397262716628
"4896" 979 410.899131276078 366.033919969607 417.201484849086 399.866409878693
"4897" 979.2 411.284028171075 346.79065218462 414.32746328427 381.174384110586
"4898" 979.4 416.291403682485 326.116461381254 414.101558741797 360.447851484462
"4899" 979.6 418.178652314129 305.633754859014 414.894385929432 339.002068828973
"4900" 979.8 425.853006687289 285.136102850788 420.257892957724 318.123017538859
"4901" 980 437.416188975087 269.708248011058 422.362122849979 299.489695724136
"4902" 980.2 450.050512015228 250.961578361465 432.114051231145 279.50536213907
"4903" 980.4 456.997793832223 230.62660359931 443.428747571078 262.511434643687
"4904" 980.6 460.876468398488 210.340843518945 455.033287719679 244.337943000937
"4905" 980.8 470.21833698257 197.987337355338 458.316009737053 229.985707769386
"4906" 981 482.605525186341 185.193281729812 464.295521292212 213.751893905894
"4907" 981.2 497.05656142646 167.426341992524 477.418125003703 196.077595527258
"4908" 981.4 507.107851608422 148.386979090241 490.345674835723 177.809686091554
"4909" 981.6 508.811874964691 131.043567136064 500.246653477535 163.954054926547
"4910" 981.8 504.215546300314 124.340788762132 505.415824960196 154.614046206672
"4911" 982 501.316591210656 125.659030900221 507.552531903109 154.343319900203
"4912" 982.2 496.866705630391 130.03664550957 508.195441942252 153.652383763849
"4913" 982.4 491.714875895427 136.608325026038 512.981246377107 147.606145213856
"4914" 982.6 483.7760996561 144.127599494502 511.445530654507 130.578596377118
"4915" 982.8 482.856967749885 147.457245952936 503.862977425814 123.447725016931
"4916" 983 481.022412435994 150.803051021867 497.495412690563 127.389789873139
"4917" 983.2 478.898590851521 153.25774102591 493.05596081179 135.500503606629
"4918" 983.4 467.585562097506 163.505182334517 492.74287719468 142.124664837533
"4919" 983.6 452.185947986535 174.062908999927 480.535052189624 155.681996941087
"4920" 983.8 434.266929949837 182.436035085727 466.084434541436 166.973826953951
"4921" 984 416.151255409621 194.298389364739 445.602116705003 176.917765281561
"4922" 984.2 399.227407517346 205.341881443899 427.52088116557 187.162216306825
"4923" 984.4 386.046463152398 212.01349569481 415.056680482186 194.193688459788
"4924" 984.6 377.646639319641 217.113706997447 406.256181325046 200.635437532235
"4925" 984.8 379.905081835407 218.964927855041 405.081026846528 200.622035723839
"4926" 985 382.380718355894 222.671025604793 404.402789814375 200.920257565491
"4927" 985.2 386.729960646646 227.377260324561 403.201417095764 201.155925834551
"4928" 985.4 391.851753367823 234.057184362381 399.439512921766 203.718311062941
"4929" 985.6 396.758093055808 246.227395951253 393.262473327679 213.601310111696
"4930" 985.8 401.242660000334 263.107980628597 394.169949406958 229.030554727231
"4931" 986 406.6713611311 282.578351275264 399.711230032896 248.774567262851
"4932" 986.2 414.209255013075 303.782016823585 403.545667381891 270.965132553884
"4933" 986.4 418.934565510971 325.754141650084 409.89475335415 291.111438159507
"4934" 986.6 425.045749550023 346.740101723424 415.807134309843 312.143014163566
"4935" 986.8 430.800062502534 371.723502847821 422.521378934502 336.80854764376
"4936" 987 438.681219856541 389.62034209426 428.636290087761 357.138090238807
"4937" 987.2 445.416262985134 414.645554642929 435.089300034722 381.187223686213
"4938" 987.4 453.379001343321 437.631028798824 442.774402229298 403.574086643231
"4939" 987.6 464.254543252203 458.793701568964 450.50517884853 426.761953943216
"4940" 987.8 480.359437874736 474.7340646396 459.452848450734 447.906301386339
"4941" 988 497.11047049227 494.438826765592 473.973750818196 466.88492574287
"4942" 988.2 510.209182550211 514.24308071899 489.895747713445 486.097173884153
"4943" 988.4 523.570804384253 535.829219148022 504.6918799283 505.332302951346
"4944" 988.6 535.330160445886 556.354256752667 515.58286346534 525.964292419353
"4945" 988.8 552.488358241041 562.755178973253 525.525904634948 542.635668619681
"4946" 989 562.460307499945 555.049806362446 530.813415373327 548.076699853764
"4947" 989.2 567.275532564425 553.774092031393 535.948676679519 552.406288302722
"4948" 989.4 588.03378179063 556.52007409021 553.622172934946 552.699504501924
"4949" 989.6 601.342118118974 566.297257542383 571.050339096104 554.582903866327
"4950" 989.8 602.553129704299 579.798363942716 579.062007679047 557.152051332563
"4951" 990 606.918088455293 592.115529551813 589.304053428361 566.169425666051
"4952" 990.2 614.136904536198 595.896753946792 592.301966564217 572.10131932906
"4953" 990.4 627.699279067725 603.452819345884 600.147842197546 583.073589360191
"4954" 990.6 636.495547621708 612.840316546293 611.341105414039 594.072796120976
"4955" 990.8 634.87301614875 611.548975060267 609.73460948727 594.491200098797
"4956" 991 633.201844317945 609.603550500555 608.650154585439 593.877062736743
"4957" 991.2 631.738511120624 607.092633069102 606.875327524306 592.960849140391
"4958" 991.4 631.664009862253 604.282330985106 605.750063963219 592.214096401831
"4959" 991.6 632.583592897557 603.873430547618 605.384026762474 591.391186831253
"4960" 991.8 635.771406190455 599.976475926865 605.772940163881 590.972042641423
"4961" 992 640.530526957699 594.043956401511 607.886269170264 591.261799204589
"4962" 992.2 642.927626669836 587.427213685414 609.733169961944 592.021241476629
"4963" 992.4 651.250900980131 579.739739363194 618.856024045103 592.255788422202
"4964" 992.6 662.166747832542 569.879788506762 632.950367686541 588.932630156505
"4965" 992.8 675.182873539083 557.86407826283 648.423955740312 578.734762350918
"4966" 993 692.66245309817 547.44495378751 664.216794901392 567.888275087649
"4967" 993.2 708.427337064634 534.956244550052 682.339870155061 557.409531215492
"4968" 993.4 727.069252331342 526.039308425561 696.659731663284 544.105620778909
"4969" 993.6 747.663988083708 519.486595661261 716.456949620547 531.80886778006
"4970" 993.8 767.446182776271 508.278063493252 735.597174721804 523.015583714992
"4971" 994 785.782035165262 496.485930202908 755.882047514743 516.151895139311
"4972" 994.2 805.963430455347 484.299495415891 777.432476401765 501.870400251821
"4973" 994.4 827.291791106867 476.944154528781 796.371807759362 491.244464302402
"4974" 994.6 837.509829782995 472.976080688253 808.014058229837 486.531962874721
"4975" 994.8 835.52206179379 470.992393216234 808.664858211902 487.91349205639
"4976" 995 835.215768448513 465.644399441801 810.893797015673 487.160219343433
"4977" 995.2 835.975310697296 457.41198746109 815.725682354147 483.283968214886
"4978" 995.4 838.4461508019 449.689432050127 821.414547343351 479.069948393222
"4979" 995.6 841.779555069876 436.100398165947 829.262438065389 467.976059977778
"4980" 995.8 842.2198098478 418.581971745613 835.331634287604 451.819065180215
"4981" 996 844.333886148628 398.83874044501 840.736047405026 432.779404393663
"4982" 996.2 850.056783498661 377.834855677518 843.775335100513 412.19227647774
"4983" 996.4 852.15807574942 356.78897463232 849.270377944495 389.932541176365
"4984" 996.6 851.469752643195 339.374039435674 852.126339220675 372.935627568045
"4985" 996.8 849.505725237358 318.882387793606 851.378788311893 353.183803102754
"4986" 997 844.534088005937 297.370402872285 850.733033275931 331.885489753479
"4987" 997.2 841.737972093517 274.948284426187 847.828742060666 308.660847860419
"4988" 997.4 838.572184735636 253.094365598026 844.263590060964 287.202256328534
"4989" 997.6 833.106490885354 233.823723268248 840.47627826274 267.446237463435
"4990" 997.8 825.596576001977 217.010245842839 837.777178936146 249.539364183061
"4991" 998 819.148061990837 201.032099775513 831.469673219339 233.021466158303
"4992" 998.2 813.698822951161 199.784638537304 831.012363856742 227.800412464225
"4993" 998.4 802.536804200933 194.751009477518 828.757894187539 222.097019760644
"4994" 998.6 792.282499333561 190.925194883628 820.352442749838 210.282692371596
"4995" 998.8 777.803358755885 184.169138270469 807.494664125674 201.702743072368
"4996" 999 761.64119339171 171.55901606149 790.417448184376 190.973943494982
"4997" 999.2 743.529055708646 158.605052184395 772.56564142787 178.453501102934
"4998" 999.4 726.266188375063 144.899105254588 753.519763073245 165.024329481354
"4999" 999.6 705.816416939378 130.967864801955 735.482184457542 149.354739324844
"5000" 999.8 685.508871218003 120.022963118901 715.482299642721 135.293507997537
"5001" 1000 662.383410177346 115.698136280258 698.405280126534 123.38715620899
"5002" 1000.2 638.994303125922 110.095145902737 672.609734256999 117.434291222508
"5003" 1000.4 613.667826059875 108.05041500837 648.017271790481 113.377886148116
"5004" 1000.6 585.64983117139 105.461297722117 622.5110122737 108.64660530577
"5005" 1000.8 560.376744732442 104.675312334284 594.837664283446 106.090522250046
"5006" 1001 533.530643290869 112.385155730223 567.786970092767 106.296321545676
"5007" 1001.2 507.586708929517 124.205870614668 541.894840158066 109.556087690979
"5008" 1001.4 487.042428799755 135.215448172919 518.70117441086 119.880755385836
"5009" 1001.6 466.925628188312 153.916906380291 493.301391075694 131.850642485656
"5010" 1001.8 452.262986894203 169.953960109424 476.578462489532 145.052979072801
"5011" 1002 430.471847072185 195.149082244475 454.059585438722 168.896185139022
"5012" 1002.2 413.463805762724 218.445287751101 434.238598510633 190.993615571712
"5013" 1002.4 399.239559936133 243.040423947568 417.572462974958 212.408175056497
"5014" 1002.6 388.741950871395 263.95993494006 404.784258789701 232.573462926586
"5015" 1002.8 381.282635438016 291.211824056537 392.655219150931 257.834101071762
"5016" 1003 375.971565989881 321.559782704837 383.432862820946 287.777382754682
"5017" 1003.2 373.112368199372 350.1626781361 376.056503115775 314.636816580723
"5018" 1003.4 375.009611296903 370.872385879685 374.260589790798 336.297047579772
"5019" 1003.6 375.2982999815 397.398608572983 374.64349418021 362.087559466281
"5020" 1003.8 382.482599213766 424.974969913197 376.157874505963 390.303721265105
"5021" 1004 391.866736326997 455.123771782907 383.246981493955 421.704161031561
"5022" 1004.2 398.486963162596 478.051892960503 389.691940979045 444.28572177849
"5023" 1004.4 407.342098157818 503.705614084805 396.027003352852 470.098553817959
"5024" 1004.6 417.288643240341 528.003756582435 404.607720183256 495.2619092834
[truncated: 1,061,160 more chars]
