# Supplementary material for: Adaptive switch to sexually dimorphic movements by partner-seeking termites
Source: Sci Adv. 2019 Jun 19;5(6):eaau6108. doi: 10.1126/sciadv.aau6108 (PMC6584256; doi:10.1126/sciadv.aau6108)
Supplement: Data file S1 [file aau6108_Data_file_S1.zip › Dataset/CfNaturalTandem/170703_172_06-position.txt]

"time" "x0" "y0" "x1" "y1"
"1" 0 914.140625 463.665625 615.304207119741 671.488673139159
"2" 0.2 921.198142414861 447.650154798762 621.649006622517 673.493377483444
"3" 0.4 927.182389937107 430.556603773585 628.07037037037 673.618518518518
"4" 0.6 932.216981132075 413.90251572327 633.136690647482 671.323741007194
"5" 0.8 930.620338983051 394.752542372881 639.490909090909 672.24
"6" 1 933.012861736334 376.151125401929 638.381294964029 672.280575539568
"7" 1.2 929.88253968254 373.936507936508 635.463667820069 669.588235294118
"8" 1.4 923.791666666667 367.490384615385 637.952861952862 668.909090909091
"9" 1.6 918.757475083057 356.820598006645 645.769491525424 669.376271186441
"10" 1.8 916.902684563758 341.506711409396 653.621993127148 671.828178694158
"11" 2 915.643790849673 324.81045751634 655.810408921933 670.598513011152
"12" 2.2 912.56875 305.259375 662.543333333333 664.783333333333
"13" 2.4 913.600649350649 287.217532467532 677.863945578231 665.673469387755
"14" 2.6 913.245161290323 275.31935483871 687.17667844523 667.908127208481
"15" 2.8 906.116279069767 259.990033222591 688.484745762712 664.15593220339
"16" 3 897.410094637224 238.788643533123 700.219594594595 663.939189189189
"17" 3.2 890.336363636364 216.293939393939 708.717857142857 663.885714285714
"18" 3.4 887.670769230769 206.110769230769 713.835664335664 659.786713286713
"19" 3.6 876.366666666667 199.466666666667 727.894039735099 658.546357615894
"20" 3.8 860.172910662824 188.063400576369 740.041237113402 655.951890034364
"21" 4 845.074404761905 175.595238095238 749.739864864865 652.783783783784
"22" 4.2 834.750778816199 160.093457943925 760.07 649.286666666667
"23" 4.4 824.296072507553 142.069486404834 763.292929292929 647.360269360269
"24" 4.6 815.615384615385 128.204142011834 764.124590163934 643.849180327869
"25" 4.8 807.507507507508 126.78978978979 769.296296296296 640.676767676768
"26" 5 791.237288135593 122.084745762712 775.029605263158 638.654605263158
"27" 5.2 775.096590909091 115.78125 776.326599326599 637.841750841751
"28" 5.4 758.819484240688 108.263610315186 776.275747508306 635.681063122924
"29" 5.6 742.051282051282 97.2962962962963 784.926421404682 632.444816053512
"30" 5.8 727.909090909091 91.6903409090909 789.487889273356 629.21107266436
"31" 6 710.085714285714 87.4314285714286 796.94966442953 626.342281879195
"32" 6.2 696.746355685131 87.9183673469388 794.41638225256 624.880546075085
"33" 6.4 691.553314121037 88.0201729106628 796.881118881119 621.541958041958
"34" 6.6 679.606741573034 86.376404494382 805.202127659574 618.301418439716
"35" 6.8 673.693593314763 84.5515320334262 795.769841269841 619.694444444444
"36" 7 666.852173913043 84.6579710144928 785.635379061372 609.519855595668
"37" 7.2 666.457831325301 81.6536144578313 777.894736842105 600.038596491228
"38" 7.4 661.553935860058 78.5772594752187 775.175862068966 591.934482758621
"39" 7.6 649.535714285714 77.6190476190476 772.71875 581.090277777778
"40" 7.8 640.129129129129 77.2702702702703 767.701754385965 573.39298245614
"41" 8 638.611267605634 76.8704225352113 763.024822695035 567.209219858156
"42" 8.2 629.75350140056 73.9103641456583 755.582456140351 557.691228070175
"43" 8.4 616.679083094556 75.4297994269341 745.550724637681 551.923913043478
"44" 8.6 599.707165109034 80.601246105919 733.468965517241 546.889655172414
"45" 8.8 581.778846153846 84.4166666666667 719.776223776224 535.902097902098
"46" 9 563.79347826087 86.625 704.653198653199 520.848484848485
"47" 9.2 549.165242165242 93.5868945868946 695.488448844884 508.511551155116
"48" 9.4 529.014492753623 100.527536231884 691.40625 505.732638888889
"49" 9.6 511.123123123123 109.141141141141 687.342756183746 494.109540636042
"50" 9.8 494.242424242424 120.869696969697 687.985294117647 483.022058823529
"51" 10 476.479041916168 130.667664670659 693.913357400722 468.794223826715
"52" 10.2 462.188622754491 142.790419161677 704.123711340206 456.247422680412
"53" 10.4 445.327327327327 157.264264264264 718.340909090909 443.931818181818
"54" 10.6 433.467236467236 166.7150997151 737.151515151515 431.905723905724
"55" 10.8 423.914454277286 182.52802359882 758.626262626263 420.043771043771
"56" 11 411.784848484849 200.563636363636 780.891447368421 410.891447368421
"57" 11.2 396.473684210526 217.953216374269 804.164383561644 402.650684931507
"58" 11.4 386.651026392962 231.847507331378 825.41958041958 397.56993006993
"59" 11.6 379.431610942249 251.094224924012 843.456375838926 397.624161073826
"60" 11.8 370.97247706422 271.850152905199 849.889261744966 387.513422818792
"61" 12 364.369047619048 290.354166666667 871.924914675768 377.41638225256
"62" 12.2 362.45987654321 301.08024691358 897.04406779661 369.030508474576
"63" 12.4 364.441717791411 319.223926380368 917.61744966443 372.352348993289
"64" 12.6 366.552552552553 335.636636636637 920.579310344828 367.348275862069
"65" 12.8 366.382911392405 352.664556962025 922.759856630824 360.379928315412
"66" 13 362.12037037037 371.895061728395 923.65 353.233333333333
"67" 13.2 354.44578313253 388.710843373494 926.84429065744 342.332179930796
"68" 13.4 358.166666666667 399.648148148148 927.879725085911 327.281786941581
"69" 13.6 361.653846153846 419.400641025641 924.883802816901 318.929577464789
"70" 13.8 364.484076433121 441.006369426752 924.447183098592 306.595070422535
"71" 14 368.911111111111 460.692063492063 923.594890510949 294.105839416058
"72" 14.2 376.66 477.783333333333 922.127819548872 280.161654135338
"73" 14.4 393.549019607843 496.545751633987 918.723484848485 267.166666666667
"74" 14.6 406.87012987013 511.152597402597 919.01724137931 250.951724137931
"75" 14.8 417.929054054054 519.625 916.532846715328 251.277372262774
"76" 15 421.865771812081 521.187919463087 908.024137931034 255.255172413793
"77" 15.2 418.727574750831 519.810631229236 900.488294314381 247.444816053512
"78" 15.4 411.444827586207 520.462068965517 896.151624548737 233.227436823105
"79" 15.6 402.564417177914 522.018404907975 900.219594594595 219.993243243243
"80" 15.8 400.855263157895 512.723684210526 895.80442804428 225.605166051661
"81" 16 391.652317880795 502.46357615894 891.168965517241 226.537931034483
"82" 16.2 381.05572755418 493.117647058824 882.396103896104 220.425324675325
"83" 16.4 373.745341614907 479.894409937888 872.003521126761 211.616197183099
"84" 16.6 370.467948717949 465.160256410256 865.220588235294 195.904411764706
"85" 16.8 363.350931677019 446.984472049689 866.544169611307 180.010600706714
"86" 17 359.044025157233 434.220125786164 858.865771812081 174.543624161074
"87" 17.2 363.06734006734 425.259259259259 849.126279863481 163.058020477816
"88" 17.4 367.36569579288 410.498381877023 844.234265734266 149.660839160839
"89" 17.6 371.505016722408 397.899665551839 841.489864864865 154.567567567568
"90" 17.8 372.569078947368 383.648026315789 834.974683544304 158.319620253165
"91" 18 372.400651465798 369.276872964169 828.672782874618 159.82874617737
"92" 18.2 370.573333333333 353.64 821.099378881987 161.919254658385
"93" 18.4 368.282208588957 336.739263803681 812.938311688312 162.181818181818
"94" 18.6 365.371951219512 322.164634146341 800.162420382166 157.353503184713
"95" 18.8 360.428134556575 307.636085626911 786.016077170418 152.051446945338
"96" 19 360.012779552716 296.044728434505 769.493670886076 144.186708860759
"97" 19.2 366.01261829653 296.545741324921 752.809061488673 134.718446601942
"98" 19.4 378.668730650155 288.365325077399 738.887147335423 126.269592476489
"99" 19.6 394.404833836858 278.827794561934 720.846405228758 121.408496732026
"100" 19.8 408.710843373494 270.659638554217 702.675496688742 115.043046357616
"101" 20 424.516819571865 259.131498470948 682.085443037975 104.746835443038
"102" 20.2 440.477744807122 250.344213649852 661.618243243243 96.6824324324324
"103" 20.4 456.543543543544 244.474474474474 642.960396039604 91.3630363036304
"104" 20.6 474.823880597015 244.429850746269 624.069400630915 86.2365930599369
"105" 20.8 494.934285714286 247.405714285714 607.88785046729 81.582554517134
"106" 21 512.702857142857 248.262857142857 604.384126984127 86.4063492063492
"107" 21.2 531.973684210526 251.304093567251 597.11301369863 89.7808219178082
"108" 21.4 551.205882352941 256.620588235294 580.27397260274 90.9691780821918
"109" 21.6 568.227722772277 272.613861386139 562.471698113208 89.496855345912
"110" 21.8 584.698461538462 285.609230769231 550.154320987654 93.7808641975309
"111" 22 602.897590361446 296.771084337349 535.307936507936 95.1396825396825
"112" 22.2 619.89156626506 310.906626506024 528.990322580645 100.758064516129
"113" 22.4 625.907849829352 323.529010238908 512.516129032258 106.7
"114" 22.6 627.11935483871 338.432258064516 504.906040268456 109.808724832215
"115" 22.8 626.742857142857 356.590476190476 499.777385159011 118.696113074205
"116" 23 616.666666666667 368.87610619469 485.5303514377 124.827476038339
"117" 23.2 602.009433962264 379.861635220126 475.672240802676 131.789297658863
"118" 23.4 581.252307692308 385.889230769231 465.084905660377 138.496855345912
"119" 23.6 558.058997050147 386.979351032448 450.191693290735 145.169329073482
"120" 23.8 532.655052264808 383.414634146341 447.859424920128 152.766773162939
"121" 24 509.844370860927 382.496688741722 439.317307692308 162.24358974359
"122" 24.2 493.909375 377.28125 428.537037037037 167.617283950617
"123" 24.4 477.168224299065 364.97507788162 425.804487179487 172.791666666667
"124" 24.6 454.885448916409 354.513931888545 418.918238993711 179.377358490566
"125" 24.8 435.003289473684 347.256578947368 408.472491909385 186.36569579288
"126" 25 414.870431893688 339.488372093023 404.083333333333 192.473333333333
"127" 25.2 396.017064846416 332.505119453925 392.746794871795 203.769230769231
"128" 25.4 374.291666666667 327.426282051282 385.168316831683 213.115511551155
"129" 25.6 365.840255591054 325.239616613418 377.400651465798 223.071661237785
"130" 25.8 371.960526315789 321.095394736842 368.550955414013 232.977707006369
"131" 26 374.477706062856 306.796174437733 363.320754884469 242.845911426717
"132" 26.2 376.857115187973 285.479459213474 358.274479370435 251.843161470113
"133" 26.4 382.576433121019 271.152866242038 351.976510067114 258.577181208054
"134" 26.6 393.13961038961 249.779220779221 353.195364238411 261.764900662252
"135" 26.8 406.5 226.834394904459 351.980132450331 268.85761589404
"136" 27 421.012658227848 203.20253164557 345.929292929293 280.097643097643
"137" 27.2 435.363354037267 184.077639751553 346.922558922559 282.410774410774
"138" 27.4 455.087087087087 165.945945945946 345.384353741497 287.469387755102
"139" 27.6 474.424332344214 146.649851632047 346.694244604317 290.902877697842
"140" 27.8 495.525714285714 131.791428571429 345.877622377622 295.356643356643
"141" 28 516.325443786982 114.002958579882 344.281456953642 302.043046357616
"142" 28.2 533.887608069164 100.685878962536 342.989864864865 308.783783783784
"143" 28.4 535.689149560117 95.8123167155425 338.875420875421 318.198653198653
"144" 28.6 534.740524781341 101.813411078717 339.566552901024 324.617747440273
"145" 28.8 536.056213017751 97.9526627218935 342.284210526316 329.39298245614
"146" 29 536.878698224852 98.1331360946746 341.297202797203 338.262237762238
"147" 29.2 535.844512195122 94.6280487804878 339.38768115942 340.807971014493
"148" 29.4 536.527108433735 97.0783132530121 337.658783783784 344.763513513514
"149" 29.6 545.850439882698 100.621700879765 339.201365187713 346.952218430034
"150" 29.8 560.846590909091 98.3522727272727 337.644366197183 356.602112676056
"151" 30 578.803977272727 91.6278409090909 336.832740213523 368.932384341637
"152" 30.2 596.601173020528 81.5073313782991 339.099290780142 378.297872340425
"153" 30.4 603.242857142857 76.6 340.140845070423 390.098591549296
"154" 30.6 603.655072463768 77.9101449275362 340.450511945393 404.092150170648
"155" 30.8 605.159544159544 72.962962962963 341.178451178451 410.83164983165
"156" 31 607.132564841498 75.8904899135447 346.404109589041 414.736301369863
"157" 31.2 612.551319648094 71.941348973607 349.75 428.625
"158" 31.4 618.391176470588 69.9764705882353 354.09634551495 432.843853820598
"159" 31.6 631.384839650146 67.1107871720117 362.339100346021 442.491349480969
"160" 31.8 650.330434782609 66.1246376811594 366.067857142857 457.514285714286
"161" 32 669.127035830619 66.6970684039088 364.623655913978 471.795698924731
"162" 32.2 686.070422535211 70.0676056338028 370.146853146853 472.72027972028
"163" 32.4 705.21546961326 71.9889502762431 376.698996655518 482.130434782609
"164" 32.6 717.961002785515 80.5431754874652 379.064981949459 499.01083032491
"165" 32.8 736.78901734104 89.2138728323699 382.385416666667 506.038194444444
"166" 33 757.285714285714 98.271978021978 391.294520547945 515.952054794521
"167" 33.2 777.772727272727 104.122159090909 397.440972222222 529.753472222222
"168" 33.4 799.509036144578 109.240963855422 405.420529801325 534.569536423841
"169" 33.6 808.1875 117.105113636364 413.901694915254 548.650847457627
"170" 33.8 820.893805309734 136.646017699115 417.017605633803 556.338028169014
"171" 34 833.973837209302 158.898255813953 427.458041958042 560.314685314685
"172" 34.2 847.652421652422 180.404558404558 440.940559440559 574.171328671329
"173" 34.4 859.058139534884 202.886627906977 449.871080139373 588.560975609756
"174" 34.6 869.042296072507 225.83081570997 464.010416666667 594.465277777778
"175" 34.8 876.579881656805 249.278106508876 480.609154929577 608.306338028169
"176" 35 879.238244514107 274.658307210031 489.582191780822 611.479452054794
"177" 35.2 872.431654676259 298.179856115108 505.28125 614.506944444444
"178" 35.4 859.715719063545 317.622073578595 521.147157190635 625.096989966555
"179" 35.6 846.537704918033 339.459016393443 528.953177257525 632.658862876254
"180" 35.8 832.855263157895 361.226973684211 539.119298245614 637.301754385965
"181" 36 820.464646464646 382.40404040404 553.740740740741 644.47138047138
"182" 36.2 802.374193548387 399.816129032258 562.546357615894 646.920529801325
"183" 36.4 785.398625429553 419.525773195876 575.714788732394 650.112676056338
"184" 36.6 768.680981595092 435.128834355828 593.848797250859 656.6735395189
"185" 36.8 749.677083333333 450.75 600.296551724138 654.189655172414
"186" 37 727.266435986159 461.993079584775 612.962711864407 651.84406779661
"187" 37.2 703.516891891892 467.736486486487 631.933098591549 653.68661971831
"188" 37.4 681.86292834891 466.809968847352 646.728873239437 657.281690140845
"189" 37.6 656.864238410596 469.695364238411 656.241877256318 650.942238267148
"190" 37.8 634.58940397351 481.248344370861 670.018656716418 645.869402985075
"191" 38 614.640127388535 497.789808917197 687.933884297521 642.921487603306
"192" 38.2 596.167741935484 515.48064516129 699.426056338028 624.757042253521
"193" 38.4 583.886666666667 538.59 715.252788104089 623.174721189591
"194" 38.6 571.592476489028 559.216300940439 728.672932330827 628.458646616541
"195" 38.8 559.628289473684 578.052631578947 735.418060200669 637.217391304348
"196" 39 551.770226537217 595.362459546926 740.249158249158 636.619528619529
"197" 39.2 544.237654320988 618.882716049383 748.617328519856 631.332129963899
"198" 39.4 545.633116883117 627.133116883117 762.80204778157 629.068259385666
"199" 39.6 555.088050314465 631.603773584906 774.092526690391 627.007117437722
"200" 39.8 573.275747508306 639.063122923588 783.143911439114 619.523985239852
"201" 40 592.141509433962 647.283018867925 800.39405204461 613.832713754647
"202" 40.2 611.960396039604 650.201320132013 801.830882352941 607.886029411765
"203" 40.4 634.706896551724 655.124137931035 809.409252669039 599.476868327402
"204" 40.6 652.234265734266 656.20979020979 824.881294964029 591.104316546763
"205" 40.8 663.108843537415 651.017006802721 831.775919732441 585.71906354515
"206" 41 682.949152542373 645.233898305085 841.676975945017 573.920962199313
"207" 41.2 701.058419243986 643.384879725086 855.620071684588 564.838709677419
"208" 41.4 716.11231884058 644.891304347826 863.177083333333 556.03125
"209" 41.6 734.982517482517 643.590909090909 875.242320819113 545.167235494881
"210" 41.8 752.742765273312 641.569131832797 879.288524590164 535.072131147541
"211" 42 759.461300309598 633.582043343653 889.551369863014 524.921232876712
"212" 42.2 769.1246105919 621.317757009346 894.541806020067 516.040133779264
"213" 42.4 781.094936708861 612.803797468354 895.848591549296 507.580985915493
"214" 42.6 798.01724137931 606.372413793103 903.388888888889 496.21875
"215" 42.8 817.902597402598 595.198051948052 909.237113402062 483.659793814433
"216" 43 832.053459119497 584.965408805032 916.0625 472.083333333333
"217" 43.2 846.141975308642 570.87037037037 920.703448275862 459.686206896552
"218" 43.4 863.414012738854 554.554140127389 923.706484641638 447.037542662116
"219" 43.6 870.537037037037 540.277777777778 931.98976109215 431.662116040956
"220" 43.8 879.753205128205 519.971153846154 935.693379790941 418.926829268293
"221" 44 893.579439252336 497.869158878505 938.271428571428 405.346428571429
"222" 44.2 906.316417910448 480.462686567164 938.935153583617 397.0409556314
"223" 44.4 910.000032233971 462.970666703272 935.56625086557 401.552954172188
"224" 44.6 912.077784212821 441.154349357494 933.067417025064 406.145203823356
"225" 44.8 906.008271237148 426.366634154712 931.521650355056 404.082721087095
"226" 45 896.779138706645 408.129075609099 925.837278443086 399.174180124904
"227" 45.2 892.176171725244 384.624349859471 930.614874263066 400.013323326131
"228" 45.4 896.762345679012 362.58024691358 934.660066006601 402.448844884488
"229" 45.6 909.158208955224 341.991044776119 936.923566878981 408.519108280255
"230" 45.8 921.476331360947 321.576923076923 938.808917197452 410.417197452229
"231" 46 922.583072100313 306.479623824451 937.00625 408.490625
"232" 46.2 921.257234726688 286.151125401929 934.503267973856 407.591503267974
"233" 46.4 916.996835443038 264.041139240506 933.712837837838 409.077702702703
"234" 46.6 910.378787878788 239.706060606061 932.281456953642 411.397350993377
"235" 46.8 900.870253164557 222.721518987342 928.003300330033 416.392739273927
"236" 47 889.052469135802 202.632716049383 924.530158730159 419.673015873016
"237" 47.2 877.427272727273 182.748484848485 921.292763157895 422.144736842105
"238" 47.4 868.77399380805 171.541795665635 916.409090909091 423.087662337662
"239" 47.6 853.366666666667 156.584848484848 906.221402214022 425.033210332103
"240" 47.8 834.586705202312 139.624277456647 901.924914675768 424.764505119454
"241" 48 820.631736526946 126.095808383234 897.272413793103 421.589655172414
"242" 48.2 802.787172011662 115.504373177843 886.802675585284 417.866220735786
"243" 48.4 785.41592920354 108.802359882006 881.738709677419 413.796774193548
"244" 48.6 763.682857142857 104.068571428571 882.894915254237 407.6
"245" 48.8 746.612359550562 95.1966292134831 881.93023255814 393.488372093023
"246" 49 727.878453038674 84.6767955801105 877.944078947368 379.509868421053
"247" 49.2 710.554929577465 76.1239436619718 874.706293706294 363.786713286713
"248" 49.4 696.058103975535 74.1437308868502 873.123287671233 345.140410958904
"249" 49.6 681.571022727273 76.4403409090909 873.918727915194 328.703180212014
"250" 49.8 664.087323943662 78.3352112676056 880.610738255034 319.191275167785
"251" 50 641.855072463768 75.9739130434783 889.054487179487 307.205128205128
"252" 50.2 622.624633431085 74.624633431085 896.684210526316 298.615131578947
"253" 50.4 606.662686567164 80.0477611940298 906.479166666667 296.03125
"254" 50.6 588.045714285714 85.8942857142857 903.404109589041 296.647260273973
"255" 50.8 564.510144927536 87.3275362318841 902.871527777778 298.222222222222
"256" 51 550.047904191617 90.7035928143713 899.77133105802 300.204778156997
"257" 51.2 533.600591715976 99.0917159763314 894.342372881356 296.847457627119
"258" 51.4 511.862573099415 108.304093567251 892.355400696864 291.592334494774
"259" 51.6 494.034188034188 113.096866096866 888.317406143345 282.692832764505
"260" 51.8 484.574780058651 124.74780058651 883.506802721088 272.091836734694
"261" 52 469.317901234568 138.962962962963 880.8125 259.256944444444
"262" 52.2 449.653631284916 153.337988826816 882.121107266436 244.42214532872
"263" 52.4 431.954802259887 167.392655367232 883.358885017422 233.672473867596
"264" 52.6 417.488439306358 185.312138728324 879.721014492754 227.257246376812
"265" 52.8 401.39886039886 201.581196581197 877.536082474227 212.632302405498
"266" 53 387.369186046512 218.28488372093 880.042105263158 197.578947368421
"267" 53.2 383.700296735905 236.305637982196 874.457912457912 196.16835016835
"268" 53.4 374.692082111437 256.492668621701 865.272108843537 188.768707482993
"269" 53.6 362.704022988506 276.451149425287 854.810810810811 176.39527027027
"270" 53.8 361.495384615385 294.892307692308 845.727891156463 160.479591836735
"271" 54 355.440119760479 315.09880239521 837.922818791946 145.98322147651
"272" 54.2 353.204268292683 331.935975609756 833.446308724832 144.704697986577
"273" 54.4 352.615625 352.9 823.614886731392 141.669902912621
"274" 54.6 351.763803680982 376.825153374233 811.28338762215 131.596091205212
"275" 54.8 351.913312693498 394.235294117647 798.495145631068 118.673139158576
"276" 55 355.779264214047 415.702341137124 788.126582278481 109.863924050633
"277" 55.2 358.299065420561 439.629283489097 781.148734177215 107.354430379747
"278" 55.4 365.12962962963 458.682098765432 777.398753894081 103.719626168224
"279" 55.6 375.572368421053 480.917763157895 776.291536050157 103.755485893417
"280" 55.8 386.26875 500.728125 775.158878504673 102.392523364486
"281" 56 398.108771929825 519.908771929825 775.692063492064 101.733333333333
"282" 56.2 404.417857142857 536.867857142857 779.909385113269 104.961165048544
"283" 56.4 414.320945945946 545.692567567568 782.247557003257 108.13680781759
"284" 56.6 430.563333333333 559.62 782.652317880795 108.662251655629
"285" 56.8 443.767515923567 576.031847133758 780.526666666667 110.723333333333
"286" 57 461.709342560554 592.16955017301 779.506493506494 113.081168831169
"287" 57.2 484.176056338028 600.830985915493 778.817589576547 112.99348534202
"288" 57.4 505.270547945205 609.551369863014 778.622291021672 117.068111455108
"289" 57.6 524.982876712329 618.928082191781 773.816455696203 120.174050632911
"290" 57.8 542.957928802589 629.391585760518 769.45987654321 124.722222222222
"291" 58 562.822695035461 635.794326241135 763.443396226415 131.040880503145
"292" 58.2 585.612403100775 642.701550387597 756.722397476341 137.611987381703
"293" 58.4 606.054313099042 645.613418530351 746.996815286624 144.442675159236
"294" 58.6 630.560260586319 644.231270358306 735.986928104575 152.816993464052
"295" 58.8 654.951724137931 643.610344827586 723.388714733542 158.981191222571
"296" 59 674.311188811189 647.884615384615 709.84076433121 163.812101910828
"297" 59.2 696.31914893617 643.478723404255 697.265372168285 167.783171521036
"298" 59.4 721.356666666667 641.31 683.770226537217 170.572815533981
"299" 59.6 748.60553633218 639.550173010381 669.321766561514 173.05047318612
"300" 59.8 767.221518987342 630 653.261398176292 175.370820668693
"301" 60 792.574750830565 617.275747508306 638.515527950311 176.428571428571
"302" 60.2 812.21926910299 607.471760797342 623.334384858044 174.116719242902
"303" 60.4 827.683734939759 588.719879518072 611.111821086262 174
"304" 60.6 845.45652173913 571.968944099379 595.215384615385 175.335384615385
"305" 60.8 861.486153846154 552.030769230769 580.153153153153 175.945945945946
"306" 61 875.267080745342 535.031055900621 565.69592476489 170.191222570533
"307" 61.2 888.064417177914 512.116564417178 549.070287539936 165.019169329073
"308" 61.4 901.931137724551 493.023952095808 535.525157232704 157.207547169811
"309" 61.6 910.87962962963 469.827160493827 525.950980392157 144.800653594771
"310" 61.8 920.897763578275 447.712460063898 519.467289719626 137.267912772586
"311" 62 932.134328358209 424.797014925373 512.101265822785 139.310126582278
"312" 62.2 933.100977198697 403.758957654723 499.84858044164 140.564668769716
"313" 62.4 936.043343653251 380.897832817337 488.009287925697 141.513931888545
"314" 62.6 930.377926421405 368.732441471572 475.834394904459 140.726114649682
"315" 62.8 926.918831168831 350.012987012987 474.376947040498 144.358255451713
"316" 63 925.562300319489 327.067092651757 466.954838709677 148.61935483871
"317" 63.2 924.313099041534 314.424920127796 457.305993690852 152.457413249211
"318" 63.4 917.898734177215 297.354430379747 447.198142414861 155.736842105263
"319" 63.6 910.89644012945 275.019417475728 442.62987012987 161.38961038961
"320" 63.8 907.217105263158 249.141447368421 432.858024691358 169.817901234568
"321" 64 902.040752351097 227.949843260188 425.21974522293 178.512738853503
"322" 64.2 887.978978978979 211.063063063063 417.074576271186 186.572881355932
"323" 64.4 872.858006042296 191.912386706949 408.802507836991 193.137931034483
"324" 64.6 856.191176470588 170.320588235294 408.465573770492 201.416393442623
"325" 64.8 844.58024691358 148.12962962963 402.386138613861 212.927392739274
"326" 65 825.296187683284 136.00293255132 391.184375 224.990625
"327" 65.2 805.816901408451 120.532394366197 387.782051282051 229.621794871795
"328" 65.4 784.329577464789 107.760563380282 383.611111111111 240.150326797386
"329" 65.6 762.738636363636 101.738636363636 371.437699680511 253.223642172524
"330" 65.8 738.222857142857 94.1428571428571 363.183279742765 262.20578778135
"331" 66 718.027932960894 84.7905027932961 366.932038834951 265.938511326861
"332" 66.2 704.28612716763 76.7312138728324 365.171232876712 273.157534246575
"333" 66.4 709.692546583851 80.1770186335404 359.457792207792 283.672077922078
"334" 66.6 715.671732522796 85.2340425531915 356.722222222222 293.62091503268
"335" 66.8 718.327327327327 90.966966966967 353.839344262295 305.472131147541
"336" 67 716.805797101449 94.4550724637681 353.852842809365 317.876254180602
"337" 67.2 707.594029850746 102.468656716418 350.554421768707 334.105442176871
"338" 67.4 692.314814814815 111.225308641975 348.958762886598 348.072164948454
"339" 67.6 676.40303030303 118.533333333333 351.292517006803 359.809523809524
"340" 67.8 660.267741935484 122.616129032258 348.695205479452 372.630136986301
"341" 68 634.527950310559 124.329192546584 348.457446808511 381.145390070922
"342" 68.2 613.833333333333 120.678787878788 355.685314685315 388.388111888112
"343" 68.4 590.645161290323 120.510263929619 361.464406779661 400.250847457627
"344" 68.6 571.918079096045 115.872881355932 365.383561643836 413.924657534247
"345" 68.8 550.034285714286 105.134285714286 367.179054054054 426.260135135135
"346" 69 524.233846153846 102.784615384615 368.298611111111 444.440972222222
"347" 69.2 513.153409090909 111.386363636364 364.695652173913 458.441471571906
"348" 69.4 500.121813031161 122.28328611898 367.288888888889 456.144444444444
"349" 69.6 484.248603351955 140.081005586592 370.950530035336 459.332155477032
"350" 69.8 465.557142857143 155.174285714286 376.181506849315 469.205479452055
"351" 70 444.438016528926 172.509641873278 379.090909090909 488.132867132867
"352" 70.2 427.750716332378 180.670487106017 378.898245614035 500.333333333333
"353" 70.4 414.753581661891 189.492836676218 386.663157894737 499.80350877193
"354" 70.6 405.357142857143 209.479166666667 395.891525423729 507.64406779661
"355" 70.8 398.819935691318 229.430868167203 404.977272727273 520.587121212121
"356" 71 388.346041055719 252.24926686217 411.224137931034 532
"357" 71.2 373.531609195402 272.39367816092 412.86642599278 542.148014440433
"358" 71.4 364.173652694611 290.622754491018 418.683673469388 541.268707482993
"359" 71.6 360.564417177914 312.003067484663 426.640410958904 548.77397260274
"360" 71.8 359.539432176656 338.274447949527 433.414893617021 561.794326241135
"361" 72 354.006153846154 364.261538461538 440.118279569892 578.15770609319
"362" 72.2 359.185975609756 387.32012195122 445.769759450172 580.893470790378
"363" 72.4 364.945392491468 413.866894197952 455.013605442177 593.986394557823
"364" 72.6 375.747572815534 437.187702265372 466.227586206897 602.831034482759
"365" 72.8 389.593333333333 459.416666666667 477.141868512111 611.871972318339
"366" 73 402.013333333333 481.11 483.722772277228 613.970297029703
"367" 73.2 416.277227722772 500.960396039604 491.758620689655 618.710344827586
"368" 73.4 436.242957746479 520.292253521127 499.839590443686 625.051194539249
"369" 73.6 452.94701986755 540.791390728477 511.514285714286 629.414285714286
"370" 73.8 465.03355704698 564.211409395973 523.95652173913 636.56856187291
"371" 74 475.203883495144 589.773462783169 536.565068493141 647.835616438347
"372" 74.2 484.178461437771 604.919999881349 546.106896036099 646.544827296756
"373" 74.4 498.665575444628 610.201995392608 558.298307145883 651.4813573963
"374" 74.6 515.862676027649 615.179577447342 570.34883711115 656.478405237163
"375" 74.8 535.132890365448 619.607973421927 582.318791946309 659.244966442953
"376" 75 559.115254237212 628.203389830451 596.202020201782 662.575757575524
"377" 75.2 583.566553471052 639.273038068173 609.945945661946 667.722972755036
"378" 75.4 596.218036819447 642.32602278142 630.578442864325 664.533439332237
"379" 75.6 618.321799307967 641.550173010386 659.385964912282 666.463157894738
"380" 75.8 641.723076923077 636.895384615385 676.950877192982 667.2
"381" 76 668.272425249169 632.461794019934 693.007490636704 662.157303370787
"382" 76.2 696.097643097643 630.255892255892 711.265454545455 658.574545454546
"383" 76.4 722.289198606272 628.550522648084 726.46779661017 652.461016949153
"384" 76.6 738.405487804876 621.551829268294 720.673003802283 656.068441064639
"385" 76.8 764.184818481848 611.686468646865 720.332089552239 655.880597014925
"386" 77 791.115384615385 609.818181818182 727.348591549296 657.154929577465
"387" 77.2 804.219512195122 607.06968641115 742.378947368421 652.849122807018
"388" 77.4 810.86900956485 597.060702892992 755.266881023993 645.199356917024
"389" 77.6 821.429021881117 576.176656472848 771.555555449662 635.930555593573
"390" 77.8 829.15064102461 556.339743592331 787.69072164887 629.532646048374
"391" 78 840.64375 537.521875 796.885620915033 620.712418300654
"392" 78.2 857.290801186944 525.459940652819 813.244897959184 612.646258503401
"393" 78.4 877.167721518987 511.936708860759 819.897009966777 602.794019933555
"394" 78.6 892.321656050955 492.152866242038 831.122807017544 596.164912280702
"395" 78.8 898.003300330033 472.693069306931 832.790378006873 589.319587628866
"396" 79 899.626666666667 448.83 844.710884353741 578.880952380952
"397" 79.2 900.470198675497 422.334437086093 850.83038869258 571.183745583039
"398" 79.4 895.924342105263 398.595394736842 858.03125 562.166666666667
"399" 79.6 886.453968253968 373.895238095238 867.626297577855 551.505190311419
"400" 79.8 880.598746081505 350.07210031348 873.379661016949 543.301694915254
"401" 80 865.181286549708 329.149122807018 880.986486486487 534.054054054054
"402" 80.2 850.539184952978 308.228840125392 885.452380952381 528.316326530612
"403" 80.4 841.145569620253 285.430379746835 887.307692307692 520.421404682274
"404" 80.6 834.662337662338 260.873376623377 896.844522968198 510.724381625442
"405" 80.8 837.033846153846 237.883076923077 900.514950166113 501.544850498339
"406" 81 844.195845697329 212.323442136499 907.056537102473 493.137809187279
"407" 81.2 853.278787878788 188 913.546391752577 480.432989690722
"408" 81.4 852.403076923077 173.661538461538 921.171821305842 467.865979381443
"409" 81.6 840.985207100592 169.242603550296 922.006688963211 463.117056856187
"410" 81.8 823.6472303207 163.740524781341 918.487544483986 468.071174377224
"411" 82 802.468390804598 156.436781609195 910.267148014441 471.974729241877
"412" 82.2 776.956772334294 152.164265129683 908.181208053691 476.852348993289
"413" 82.4 753.064139941691 143.020408163265 907.407051282051 478.939102564103
"414" 82.6 726.157434402332 137.431486880466 906.193037974684 479.284810126582
"415" 82.8 698.005698005698 135.034188034188 903.563517915309 481.824104234528
"416" 83 672.814814814815 134.14245014245 903.159609120521 482.872964169381
"417" 83.2 646.771513353116 138.80118694362 899.592857142857 483.132142857143
"418" 83.4 617.275229357798 141.214067278287 896.25 484.637323943662
"419" 83.6 592.162393162393 142.165242165242 892.965517241379 484.037931034483
"420" 83.8 566.28869047619 152.056547619048 889.262798634812 485.501706484642
"421" 84 539.330459770115 165.474137931034 884.756666666667 487.52
"422" 84.2 514.169054441261 178.25787965616 879.682692307692 489.516025641026
"423" 84.4 490.285714285714 193.8 872.812734082397 490.520599250936
"424" 84.6 466.71884057971 205.866666666667 863.724 490.16
"425" 84.8 442.890207715134 220.394658753709 860.003412969283 488.03071672355
"426" 85 418.495548961424 238.112759643917 852.762886597938 486.030927835052
"427" 85.2 396.15652173913 254.985507246377 844.983050847458 480.71186440678
"428" 85.4 378.208333333333 275.654761904762 836.244224422442 474.719471947195
"429" 85.6 364.976331360947 298.079881656805 826.450511945392 469.358361774744
"430" 85.8 355.958208955224 314.788059701493 817.399339933993 461.435643564356
"431" 86 355.578461538462 311.596923076923 804.378289473684 451.526315789474
"432" 86.2 362.243161094225 306.568389057751 789.215231788079 441.725165562914
"433" 86.4 361.30487804878 299.506097560976 776.697674418605 427.471760797342
"434" 86.6 359.971337579618 291.455414012739 767.892617449664 412.852348993289
"435" 86.8 361.101639344262 285.029508196721 766.40830449827 399.532871972318
"436" 87 361.667741935484 282.690322580645 764.606271777003 386.665505226481
"437" 87.2 363.860465116279 284.760797342193 756.281138790036 375.886120996441
"438" 87.4 369.667664670659 287.083832335329 754.266666666667 357.161403508772
"439" 87.6 369.598101265823 290.76582278481 757.541516245487 338.13357400722
"440" 87.8 365.494011976048 299.661676646707 765.15737704918 323.327868852459
"441" 88 359.882882882883 310.441441441441 776.383606557377 309.747540983607
"442" 88.2 353.667638483965 325.204081632653 789.692832764505 305.863481228669
"443" 88.4 350.079268292683 342.536585365854 799.960526315789 305.786184210526
"444" 88.6 347.542319749216 360.887147335423 814.860465116279 301.671096345515
"445" 88.8 348.984662576687 378.671779141104 827.025477707006 303.420382165605
"446" 89 349.715568862275 398.488023952096 837.46835443038 302.816455696203
"447" 89.2 354.033232628399 415.389728096677 850.671009771987 299.973941368078
"448" 89.4 359.719471947195 436.838283828383 862.220125786164 295.24213836478
"449" 89.6 366.384858044164 457.86119873817 863.750759878419 289.370820668693
"450" 89.8 373.712418300654 479.013071895425 866.549689440994 290.94099378882
"451" 90 383.722044728434 501.920127795527 873.518633540373 296.496894409938
"452" 90.2 390.929260450161 517.070739549839 881.070512820513 306.839743589744
"453" 90.4 403.399267399267 527.007326007326 892.707165109034 318.996884735202
"454" 90.6 419.271812080537 543.124161073825 904.649068322981 335.534161490683
"455" 90.8 436.713286713287 560.374125874126 914.644951140065 351.234527687296
"456" 91 451.332225913621 577.112956810631 923.755485893417 360.843260188088
"457" 91.2 469.025889967638 591.922330097087 922.425867507886 354.529968454259
"458" 91.4 486.707903780069 601.274914089347 919.280528052805 355.079207920792
"459" 91.6 504.533333333333 613.948148148148 916.648275862069 355.462068965517
"460" 91.8 521.551155115512 625.006600660066 912.551601423487 359.957295373665
"461" 92 543.229166666667 633.288194444444 907.1872909699 367.56856187291
"462" 92.2 566.953068592058 636.996389891697 899.172185430464 376.456953642384
"463" 92.4 589.361111111111 642.041666666667 888.596666666667 387.16
"464" 92.6 612.979452054794 647.691780821918 876.207482993197 396.551020408163
"465" 92.8 631.654109589041 645.630136986301 861.034602076125 403.705882352941
"466" 93 655.046979865772 644.010067114094 844.281786941581 406.780068728522
"467" 93.2 673.766550522648 647.738675958188 826.647058823529 406.820261437909
"468" 93.4 687.501628664495 644.016286644951 810.454545454545 399.710437710438
"469" 93.6 705.375 636.538461538462 795.515151515152 389.474747474747
"470" 93.8 721.343373493976 623.051204819277 776.414715719064 382.484949832776
"471" 94 736.312883435583 611.659509202454 757.362745098039 372.454248366013
"472" 94.2 750.883076923077 602.532307692308 738.147651006711 356.312080536913
"473" 94.4 761.684049079755 588.763803680982 716.736334405145 340.707395498392
"474" 94.6 768.980456026059 571.612377850163 701.700704225352 321.880281690141
"475" 94.8 777.546012269939 556.236196319018 692.12 302.123636363636
"476" 95 783.391719745223 546.092356687898 685.815331010453 278.679442508711
"477" 95.2 794.14953271028 528.968847352025 684.529209621993 253.666666666667
"478" 95.4 799.708737864078 514.378640776699 685.620209059234 227.358885017422
"479" 95.6 804.493865030675 497.156441717791 698.546979865772 205.036912751678
"480" 95.8 812.117824773414 484.078549848943 711.763975155279 183.82298136646
"481" 96 824.790419161677 473.362275449102 730.408099688473 172.694704049844
"482" 96.2 844.419558359621 464.716088328076 752.517350157729 165.236593059937
"483" 96.4 867.979591836735 460.105442176871 774.106109324759 161.819935691318
"484" 96.6 890.767213114754 451.8 795.97 167.08
"485" 96.8 908.990740740741 439.16049382716 820.962962962963 173.046296296296
"486" 97 914.564935064935 420.665584415584 831.888544891641 170.058823529412
"487" 97.2 915.394904458599 399.009554140127 829.409523809524 170.67619047619
"488" 97.4 911.20245398773 374.162576687117 830.492163009404 177.272727272727
"489" 97.6 907.554838709677 351.074193548387 831.081433224756 186.85667752443
"490" 97.8 898.733746130031 327.405572755418 831.224422442244 200.50495049505
"491" 98 888.437106918239 306.566037735849 829.852739726027 218.003424657534
"492" 98.2 874.832335329331 287.994011976035 825.773972602738 235.938356164385
"493" 98.4 864.80981595092 267.874233128834 818.312056737589 255.656028368794
"494" 98.6 857.290625 244.159375 804.94952681388 275.8738170347
"495" 98.8 856.673981191223 216.8934169279 788.596153846154 291.842948717949
"496" 99 851.384615384615 194.175384615385 771.396103896104 307.646103896104
"497" 99.2 842.918429003021 169.371601208459 747.974025974026 321.707792207792
"498" 99.4 830.382608695652 154.710144927536 723.671378091873 322.30035335689
"499" 99.6 813.02005730659 143.590257879656 696.281481481481 320.981481481481
"500" 99.8 789.614035087719 138.973684210526 671.976351351351 311.27027027027
"501" 100 766.541310541311 135.068376068376 650.79180887372 295.894197952218
"502" 100.2 743.406976744186 131.104651162791 632.052805280528 275.706270627063
"503" 100.4 721.631728045326 120.379603399433 618.836177474403 251.095563139932
"504" 100.6 695.583815028902 115.456647398844 617.513793103448 218.337931034483
"505" 100.8 668.078034682081 115.560693641618 625.195205479453 191.089041095889
"506" 101 641.656891495601 115.888563049853 643.581395348837 165.106312292359
"507" 101.2 616.705382436261 121.529745042493 668.878289473684 149.296052631579
"508" 101.4 590.942857142857 119.48253968254 696.503067484663 144.868098159509
"509" 101.6 564.604229607251 115.564954682779 721.90303030303 152.442424242424
"510" 101.8 540.906705539359 108.142857142857 750.969040247678 157.15479876161
"511" 102 524.316715542522 108.480938416422 777.451713395639 173.92523364486
"512" 102.2 512.521212121212 120.70303030303 797.694533762058 195.344051446945
"513" 102.4 496.344213649852 135.979228486647 809.781045751634 222.049019607843
"514" 102.6 478.28895184136 151.240793201133 812.481228668942 251.720136518771
"515" 102.8 456.176966292135 168.370786516854 808.887323943662 282.271126760563
"516" 103 433.923728813559 182.412429378531 793.967213114754 310.950819672131
"517" 103.2 413.78125 198.443181818182 770.78892733564 332.529411764706
"518" 103.4 398.943925233645 213.009345794393 741.591216216216 343.952702702703
"519" 103.6 387.601208459214 233.719033232628 710.518900343643 349.800687285223
"520" 103.8 373.899425287356 255.379310344828 679.581081081081 347.581081081081
"521" 104 363.849710982659 278.679190751445 650.05 337.1
"522" 104.2 352.363363363363 299.111111111111 626.846153846154 315.438127090301
"523" 104.4 357.158054711246 307.358662613982 611.149305555556 289.420138888889
"524" 104.6 365.006968641115 324.331010452962 603.548275862069 257.579310344828
"525" 104.8 373.1261829653 344.451104100946 610.110701107011 230.09963099631
"526" 105 375.386363636364 365.418831168831 615.395604395604 199.190476190476
"527" 105.2 380.933333333333 388.07619047619 630.044673539519 169.979381443299
"528" 105.4 379.537366548043 414.174377224199 647.665505226481 144.829268292683
"529" 105.6 377.213836477987 437.955974842767 663.919093851133 121.229773462783
"530" 105.8 370.003300330033 461.597359735974 678.253125 113.771875
"531" 106 375.273006134969 476.88036809816 690.514657980456 120.055374592834
"532" 106.2 389.697160883281 485.735015772871 691.018126888217 114.870090634441
"533" 106.4 398.088339222615 492.353356890459 693.009375 102.20625
"534" 106.6 414.559210526316 501.611842105263 699.726153846154 89.2338461538462
"535" 106.8 428.75 509.24 707.057142857143 91.2761904761905
"536" 107 445.239344262295 524.213114754098 716.104026845638 101.224832214765
"537" 107.2 461 535.444444444444 733.628834355828 113.662576687117
"538" 107.4 479.77 543.38 751.613636363636 131.779220779221
"539" 107.6 497.062937062937 557.489510489511 770.258566978193 152.130841121495
"540" 107.8 518.941979522184 568.552901023891 778.299674267101 174.009771986971
"541" 108 537.325259515571 580.730103806228 777.746666666667 198.463333333333
"542" 108.2 552.006896551724 593.537931034483 779.092526690391 227.661921708185
"543" 108.4 571.23745819398 607.030100334448 770.692810457516 256.045751633987
"544" 108.6 587.462295081967 623.488524590164 754.364820846906 280.14332247557
"545" 108.8 599.016393442623 640.829508196721 737.621451104101 304.662460567823
"546" 109 605.461300309598 648.557275541796 711.173633440514 323.067524115756
"547" 109.2 619.240506329114 651.082278481013 681.463667820069 331.404844290657
"548" 109.4 636.96357615894 648.496688741722 649.166666666667 332.472789115646
"549" 109.6 659.965397923875 648.529411764706 619.196013289037 316.299003322259
"550" 109.8 682.128712871287 648.09900990099 595.016666666667 293.77
"551" 110 705.776315789474 641.358552631579 567.797909407666 270.414634146341
"552" 110.2 728.700964630225 634.405144694534 546.576158940397 242.566225165563
"553" 110.4 752.679012345679 626.574074074074 535.372822299652 211.487804878049
"554" 110.6 775.575384615385 614.243076923077 533.128472222222 177.746527777778
"555" 110.8 798.632786885246 603.655737704918 542.649305555556 147.861111111111
"556" 111 817.841463414634 590.146341463415 564.816720257235 120.295819935691
"557" 111.2 838.462732919255 573.726708074534 592.88141025641 112.067307692308
"558" 111.4 853.330275229358 559.660550458716 616.890282131661 122.175548589342
"559" 111.6 855.388349514563 539.78640776699 643.156739811912 139.586206896552
"560" 111.8 852.375838926174 516.677852348993 667.72641509434 158.411949685535
"561" 112 852.574257425743 493.653465346535 687.313915857605 183.113268608414
"562" 112.2 857.929230769231 474.723076923077 692.510273972603 211.38698630137
"563" 112.4 868.69696969697 456.209090909091 688.106382978723 241.056737588652
"564" 112.6 878.952380952381 438.669841269841 672.658783783784 268.912162162162
"565" 112.8 893.671641791045 418.64776119403 648.141538461539 288.64
"566" 113 910.39349112426 399.612426035503 618.575657894737 297.608552631579
"567" 113.2 920.555891238671 378.160120845921 584.646302250804 292.536977491961
"568" 113.4 915.089743589744 356.721153846154 553.083601286174 280.842443729904
"569" 113.6 906.764150943396 342.037735849057 530.338983050847 259.749152542373
"570" 113.8 892.375 328.21130952381 513.986254295533 230.632302405498
"571" 114 873.117302052786 314.029325513196 505.955017301038 198.18339100346
"572" 114.2 857.649546827795 298.474320241692 506.747330960854 163.886120996441
"573" 114.4 840.109090909091 284.881818181818 517.441077441077 131.333333333333
"574" 114.6 818.524242424242 271.124242424242 531.068403908795 103.319218241042
"575" 114.8 802.990595611285 255.269592476489 530.968641114983 102.090592334495
"576" 115 785.778425655977 241.97084548105 531.242424242424 102.73063973064
"577" 115.2 769.178674351585 228.406340057637 538.143302180685 107.856697819315
"578" 115.4 751.927325581395 211.901162790698 553.546875 112.128125
"579" 115.6 742.649546827795 193.33836858006 571.9625 119.296875
"580" 115.8 730.172727272727 171.233333333333 590.078864353312 136.069400630915
"581" 116 715.178787878788 150.748484848485 605.419141914191 153.108910891089
"582" 116.2 690.853658536585 138.954268292683 617.146103896104 174.678571428571
"583" 116.4 667.295857988166 134.352071005917 620.611295681063 203.867109634551
"584" 116.6 637.949008498584 131.495750708215 615.489583333333 231.024305555556
"585" 116.8 608.909620991254 131.215743440233 603.06976744186 259.488372093023
"586" 117 583.436813186813 131.093406593407 581.076433121019 282.910828025478
"587" 117.2 554.953623188406 137.657971014493 558.669841269841 301.580952380952
"588" 117.4 528.661764705882 149.414705882353 530.365930599369 311.378548895899
"589" 117.6 504.847887323944 161.174647887324 499.194444444444 317.798611111111
"590" 117.8 480.773913043478 177.165217391304 468.670033670034 310.013468013468
"591" 118 456.74269005848 194.365497076023 446.097902097902 289.199300699301
"592" 118.2 437.66459414887 212.099382383265 425.258866408954 265.319150365161
"593" 118.4 434.796161252393 228.763338802763 406.328080151487 261.428509697788
"594" 118.6 425.481701559302 253.698140460161 393.120102108715 253.480216829229
"595" 118.8 401.870212329015 264.102318285527 389.934243207916 241.2053116568
"596" 119 389.877408725467 245.216538504959 394.722656579595 218.285465909005
"597" 119.2 392.000259075838 239.04159546255 406.302732904435 190.662504208625
"598" 119.4 390.18927444795 243.041009463722 421.417721518987 180.158227848101
"599" 119.6 377.976811594203 254.263768115942 434.674050632911 170.705696202532
"600" 119.8 368.830409356725 272.040935672515 447.122641509434 161.660377358491
"601" 120 366.793413173653 287.916167664671 467.213622291022 149.869969040248
"602" 120.2 371.594594594595 310.477477477477 491.636923076923 140.304615384615
"603" 120.4 371.750853242321 337.634812286689 522.659016393443 138.809836065574
"604" 120.6 370.211538461538 361.176282051282 553.765306122449 144.799319727891
"605" 120.8 362.996884735202 387.679127725857 585.996865203762 158.300940438871
"606" 121 363.26148409894 413.505300353357 616.205607476635 177.327102803738
"607" 121.2 373.75737704918 438.704918032787 637.641935483871 204.954838709677
"608" 121.4 384.403785488959 466.028391167192 648.574324324324 234.331081081081
"609" 121.6 390.840136054422 492.139455782313 645.457912457912 270.111111111111
"610" 121.8 401.192810457516 513.588235294118 628.475570032573 299.785016286645
"611" 122 404.723776223776 520.881118881119 601.477848101266 321.392405063291
"612" 122.2 403.360655737705 522.350819672131 570.679867986799 336.831683168317
"613" 122.4 403.23102310231 516.221122112211 535.501672240803 337.862876254181
"614" 122.6 400.623287671233 511.287671232877 501.616724738676 324.735191637631
"615" 122.8 394.22600619195 502.247678018576 481.588815789474 298.289473684211
"616" 123 378.075409836066 490.881967213115 466.951219512195 267.376306620209
"617" 123.2 374.611987381703 477.170347003155 460.765734265734 234.265734265734
"618" 123.4 370.579937304075 456.442006269592 466.29347826087 202.115942028986
"619" 123.6 365.858024691358 435.854938271605 480.645833333333 168.809027777778
"620" 123.8 357.501538461538 418.873846153846 501.76582278481 145.449367088608
"621" 124 353.153846153846 398.666666666667 531.024305555556 132.565972222222
"622" 124.2 354.095238095238 378.377777777778 563.600638977636 126.431309904153
"623" 124.4 352.57328990228 355.648208469055 596.373801916933 130.747603833866
"624" 124.6 351.286153846154 338.470769230769 627.186885245902 147.019672131148
"625" 124.8 362.549206349206 324.707936507936 647.372483221477 173.070469798658
"626" 125 374.180921052632 306.105263157895 662.831125827815 203.698675496689
"627" 125.2 382.909967845659 283.938906752412 666.214046822742 238.04347826087
"628" 125.4 393.23602484472 265.891304347826 650.630094043887 270.137931034483
"629" 125.6 403.431486880466 256.131195335277 625.875796178344 296.31847133758
"630" 125.8 416.510204081633 244.01166180758 594.986885245902 315.203278688525
"631" 126 434.210682492582 231.658753709199 562.168316831683 317.372937293729
"632" 126.2 449.225806451613 228.66275659824 527.809210526316 311.898026315789
"633" 126.4 470.792022792023 225.122507122507 496.331125827815 293.245033112583
"634" 126.6 493.59649122807 215.956140350877 475.028169014085 262.253521126761
"635" 126.8 517.081165869322 218.13517409582 466.585433202333 231.56750642171
"636" 127 538.115383842117 220.946745532171 478.404761942522 205.499999814235
"637" 127.2 563.833333333333 221.540935672515 502.796052631579 187.315789473684
"638" 127.4 592.640804597701 220.744252873563 531.471337579618 171.996815286624
"639" 127.6 614.530120481928 212.64156626506 567.021538461539 168.486153846154
"640" 127.8 640.078717200119 202.95043731845 602.437699684886 174.35782747776
"641" 128 673.614061664516 184.769349542044 630.040353902511 179.482840703083
"642" 128.2 717.857967107973 162.262298672137 666.404953185979 183.086759413856
"643" 128.4 750.186588921283 134.591836734694 692.118644067797 209.152542372881
"644" 128.6 764.008333333333 124.727777777778 694.796666666667 244.736666666667
"645" 128.8 774.709944751381 126.986187845304 683.397993311037 274.458193979933
"646" 129 782.654696132597 124.038674033149 664.803225806452 301.754838709677
"647" 129.2 790.284090909091 123.244318181818 635.565495207668 313.968051118211
"648" 129.4 795.328530259366 133.273775216138 604.591065292096 306.721649484536
"649" 129.6 800.83284457478 148.17008797654 579.664429530201 286.593959731544
"650" 129.8 804.107936507937 167.073015873016 559.64527027027 261.77027027027
"651" 130 805.397590361446 192.599397590361 543.063333333333 233.306666666667
"652" 130.2 803.488023952096 219.610778443114 540.160535117057 200.879598662207
"653" 130.4 800.2 247.91875 545.378378378378 168.206081081081
"654" 130.6 793.780952380952 277.219047619048 562.009523809524 138.51746031746
"655" 130.8 783.624624624625 304.81981981982 591.062695924765 116.388714733542
"656" 131 774.032835820896 332.761194029851 617.641935483871 111.132258064516
"657" 131.2 768.157718120805 361.228187919463 638.328947368421 127.927631578947
"658" 131.4 755.250793650794 391.660317460317 658.047138047138 153.185185185185
"659" 131.6 737.928125 420.459375 669.505190311419 183.262975778547
"660" 131.8 716.623100303951 445.392097264438 668.365942028986 216.166666666667
"661" 132 695.645061728395 467.546296296296 656.466237942122 247.302250803859
"662" 132.2 672.746312684366 491.238938053097 632.6375 270.53125
"663" 132.4 649.276872964169 514.114006514658 606.218649517685 287.173633440514
"664" 132.6 626.777429467085 535.090909090909 573.49025974026 294.987012987013
"665" 132.8 601.152173913043 553.739130434783 539.512903225806 288.348387096774
"666" 133 576.718849840256 574.55910543131 508.986842105263 279.161184210526
"667" 133.2 550.845454545455 592.727272727273 484.839344262295 254.186885245902
"668" 133.4 525.28901734104 609.962427745665 467.289198606272 224.292682926829
"669" 133.6 523.898692810458 616.382352941176 460.152416356877 191.46468401487
"670" 133.8 525.908517350158 615.280757097792 468.506711409396 158.348993288591
"671" 134 530.535593220339 618.128813559322 487.830564784053 132.475083056478
"672" 134.2 529.246153846154 613.658461538462 509.759868421053 129.259868421053
"673" 134.4 516.368794326241 604.599290780142 534.435897435897 140.516025641026
"674" 134.6 505.718446601942 593.430420711974 557.054878048781 161.256097560976
"675" 134.8 493.240740740741 575.706790123457 575.472843450479 184.447284345048
"676" 135 476.482866043614 557.401869158879 588.563333333333 215.393333333333
"677" 135.2 460.039755351682 535.516819571865 585.614617940199 249.332225913621
"678" 135.4 444.120743034056 514.362229102167 572.744827586207 280.71724137931
"679" 135.6 433.120743034056 492.108359133127 546.406349206349 301.120634920635
"680" 135.8 422.225705329154 466.28526645768 515.827242524917 315.09634551495
"681" 136 408.659509202454 443.205521472393 483.85993485342 315.788273615635
"682" 136.2 394.435897435897 417.38141025641 457.330128205128 301.51282051282
"683" 136.4 382.535031847134 391.085987261146 431.627659574468 278.691489361702
"684" 136.6 372.73417721519 362.458860759494 415.580291970803 246.978102189781
"685" 136.8 367.160377358491 331.305031446541 425.820069204152 220.21107266436
"686" 137 361.663461538462 304.61858974359 452.611111111111 199.872549019608
"687" 137.2 368.031545741325 277.06309148265 484.906666666667 195.673333333333
"688" 137.4 378.18927444795 250.116719242902 514.371710526316 202.111842105263
"689" 137.6 387.79012345679 223.608024691358 542.255737704918 221.281967213115
"690" 137.8 405.162393162393 217.549857549858 565.939102564103 247.516025641026
"691" 138 429.427728613569 211.666666666667 579.939597315436 279.845637583893
"692" 138.2 455.045454545455 209.878787878788 580.560553633218 311.595155709343
"693" 138.4 473.86312849162 214.405027932961 565.111111111111 342.816993464052
"694" 138.6 494.906906906907 226.246246246246 536.386440677966 356.522033898305
"695" 138.8 517.387387387387 237.66966966967 506.216828478964 355.430420711974
"696" 139 539.295454545455 248.573863636364 477.383177570093 349.657320872274
"697" 139.2 561.232558139535 267.276162790698 453.231746031746 348.063492063492
"698" 139.4 583.944606413994 285.580174927114 422.71 332.063333333333
"699" 139.6 597.04262295082 306.940983606557 401.197916666667 305.920138888889
"700" 139.8 599.638805970149 326.573134328358 393.722807017544 275.087719298246
"701" 140 598.463414634146 339.786585365854 402.58904109589 245.044520547945
"702" 140.2 609.650887573964 349.908284023669 417.802721088435 218.853741496599
"703" 140.4 628.003003003003 357.255255255255 440.208333333333 195.24358974359
"704" 140.6 645.540462427746 351.560693641618 471.018633540373 187.888198757764
"705" 140.8 667.432926829268 346.210365853659 504.634375 190.371875
"706" 141 690.45896656535 337.617021276596 530.469798657718 206.956375838926
"707" 141.2 713.41641337386 327.702127659574 554.211604095563 234.092150170648
"708" 141.4 739.768072289157 314.19578313253 567.755033557047 268.89932885906
"709" 141.6 763.596385542169 305.120481927711 566.819112627986 302.774744027304
"710" 141.8 788.285714285714 292.993920972644 559.855704697987 336.761744966443
"711" 142 812.823188405797 281.014492753623 539.380191693291 363.258785942492
"712" 142.2 832.69552238806 265.782089552239 508.478125 373.83125
"713" 142.4 845.189759036145 244.548192771084 478.88141025641 365.926282051282
"714" 142.6 862.204678362573 222.80701754386 449.045138888889 345.854166666667
"715" 142.8 867.608955223881 206.913432835821 422.723776223776 316.842657342657
"716" 143 863.138461538462 186.618461538462 411.501818181818 282.912727272727
"717" 143.2 852.908045977012 176.126436781609 414.692307692308 247.748251748252
"718" 143.4 840.298550724638 175.385507246377 428.023728813559 217.050847457627
"719" 143.6 827.145400593472 179.718100890208 453.916398713826 194.099678456592
"720" 143.8 804.571830985916 178.769014084507 484.827361563518 178.700325732899
"721" 144 783.997222222222 179.836111111111 518.892063492063 178.730158730159
"722" 144.2 764.35446685879 173.878962536023 551.477707006369 188.87898089172
"723" 144.4 743.14899713467 169.667621776504 580.654723127036 211.351791530945
"724" 144.6 718.244318181818 163.803977272727 595.73178807947 243.433774834437
"725" 144.8 695.932551319648 153.008797653959 596.163822525597 277.61433447099
"726" 145 669 146.564841498559 582.414715719064 306.311036789298
"727" 145.2 640.587078651685 141.935393258427 558.274143302181 326.305295950156
"728" 145.4 611.469914040115 131.349570200573 523.225705329154 340.899686520376
"729" 145.6 581.507042253521 122.723943661972 486.356666666667 342.36
"730" 145.8 552.047353760446 120.618384401114 454.548701298701 333.126623376623
"731" 146 521.988668555241 118.028328611898 424.734482758621 314.231034482759
"732" 146.2 498.389684813754 125.140401146132 405.027118644068 286.925423728814
"733" 146.4 479.338323353293 142.359281437126 395.53024911032 252.345195729537
"734" 146.6 457.271428571095 159.351428571701 401.890845070381 218.073943662116
"735" 146.8 446.079531421071 171.642013601334 418.41522372299 206.457717588859
"736" 147 456.038348082596 167.289085545723 433.136075949367 216.21835443038
"737" 147.2 441.707846234225 188.719055136148 460.961452781524 230.961484300918
"738" 147.4 421.577259474577 212.559766763969 481.421874995573 252.196874996483
"739" 147.6 400.131805157593 234.031518624642 499.31045751634 276.722222222222
"740" 147.8 378.326589595376 254.869942196532 507.975438596491 309.456140350877
"741" 148 362.779710144928 278 504.518644067797 343.176271186441
"742" 148.2 368.071651090343 290.367601246106 486.887788778878 368.765676567657
"743" 148.4 371.296529968454 315.220820189274 456.64263322884 380.677115987461
"744" 148.6 374.996753246753 344.555194805195 429.279069767442 386.262458471761
"745" 148.8 372.950093934239 373.065253625338 398.631715135909 380.073714776325
"746" 149 356.445205479476 418.249999999903 385.928327645075 364.798634812299
"747" 149.2 362.148606810747 423.582043342173 358.485049834232 354.90365448508
"748" 149.4 371.782747603834 443.884984025559 361.411764705882 358.629757785467
"749" 149.6 382.896774193548 469.906451612903 368.192028985507 356.644927536232
"750" 149.8 395.339869281046 495.225490196078 374.79298245614 344.729824561404
"751" 150 408.977124183007 520.254901960784 384.369127516779 321.94966442953
"752" 150.2 430.88424437299 534.35691318328 399.048275862069 300.324137931034
"753" 150.4 456.574750830565 545.458471760797 422.131147540984 283.432786885246
"754" 150.6 481.255972696246 558.597269624573 448.126984126984 275.914285714286
"755" 150.8 504.43137254902 573.21568627451 477.142394822007 272.051779935275
"756" 151 530.053459119497 582.01572327044 504.114093959732 268.506711409396
"757" 151.2 558.683006535948 593.235294117647 533.289308176101 277.672955974843
"758" 151.4 585.376237623762 604.854785478548 556.570967741936 301.848387096774
"759" 151.6 614.832236842105 614.588815789474 569.010135135135 329.989864864865
"760" 151.8 642.678929765886 624.250836120401 563.610561056106 358.257425742574
"761" 152 672.560975609756 631.766550522648 544.89644012945 380.902912621359
"762" 152.2 700.010344827586 630.803448275862 519.835570469799 385
"763" 152.4 727.942372881356 623.6 492.649305555556 375.086805555556
"764" 152.6 755.231270358306 614.4332247557 468.902684563758 356.325503355705
"765" 152.8 780.787037037037 600.901234567901 448.975609756098 333.003484320558
"766" 153 808.656050955414 588.458598726115 434.01023890785 309.904436860068
"767" 153.2 834.751572327044 571.729559748428 427.961130742049 279.565371024735
"768" 153.4 853.987616099071 550.647058823529 432.255395683453 248.039568345324
"769" 153.6 868.392405063291 525.398734177215 445.656765676568 216.70297029703
"770" 153.8 884.242990654206 499.242990654206 473.315960912052 200.755700325733
"771" 154 898.934169278997 472.420062695925 500.463258785942 201.773162939297
"772" 154.2 906.813664596273 444.801242236025 530.609523809524 212.425396825397
"773" 154.4 918.351265822785 416.629746835443 557.256493506494 231.311688311688
"774" 154.6 926.092592592592 388.413580246914 580.525157232704 254.424528301887
"775" 154.8 931.537216828479 359.349514563107 592.811447811448 285.6632996633
"776" 155 928.923566878981 332.605095541401 582.072131147541 313.685245901639
"777" 155.2 925.054711246201 314.373860182371 556.986754966887 335.546357615894
"778" 155.4 909.043076923077 297.390769230769 523.421404682274 345.394648829431
"779" 155.6 890.902017291066 282.204610951009 473.224080267559 339.588628762542
"780" 155.8 871.808259587021 264.563421828909 442.517915309446 327.117263843648
"781" 156 858.993920972644 241.358662613982 424.297794117647 302.691176470588
"782" 156.2 846.130841121495 216.978193146417 415.932624113475 271.875886524823
"783" 156.4 833.282131661442 191.078369905956 422.098939929329 239.667844522968
"784" 156.6 824.302114803625 165.864048338369 435.080139372822 210.850174216028
"785" 156.8 806.498591549296 148.270422535211 455.369281045752 186.258169934641
"786" 157 783.994252873563 141.16091954023 482.405940594059 169.953795379538
"787" 157.2 756.40056022409 134.78431372549 512.188498402556 158.421725239617
"788" 157.4 731.734870317003 128.789625360231 543.711598746081 153.401253918495
"789" 157.6 713 109.814589665654 574.633228840125 159.956112852665
"790" 157.8 687.794943820225 93.6573033707865 602.601973684211 176.921052631579
"791" 158 661.940652818991 89.0415430267062 621.43 204.913333333333
"792" 158.2 642.504373177843 96.8396501457726 627.003378378378 237.72972972973
"793" 158.4 616.926470588235 104.047058823529 621.08940397351 268.801324503311
"794" 158.6 592.311377245509 109.101796407186 605.346405228758 296.316993464052
"795" 158.8 569.027932960894 113.220670391061 578.993630573248 311.312101910828
"796" 159 546.760806916427 121.432276657061 551.723127035831 316.019543973941
"797" 159.2 520.501385041551 129.484764542936 521.00651465798 307.237785016287
"798" 159.4 493.218934911243 140.242603550296 498.030927835052 288.759450171821
"799" 159.6 468.463556851312 153.862973760933 483.861016949153 258.149152542373
"800" 159.8 440.675213675214 167.430199430199 487.021897810219 231.64598540146
"801" 160 424.627167630058 183.656069364162 498.694158075601 200.079037800687
"802" 160.2 412.131195335277 206.154518950437 522.984126984127 175.438095238095
"803" 160.4 397.480825958702 230.188790560472 555.389937106918 169.009433962264
"804" 160.6 386.59756097561 255.667682926829 590.288961038961 174.506493506494
"805" 160.8 373.954545454545 282.121212121212 616.169381107492 194.029315960912
"806" 161 358.699140401146 306.962750716332 636.114006514658 222.078175895765
"807" 161.2 358.081818181818 325.512121212121 651.1872909699 253.060200668896
"808" 161.4 363.003401360544 351.057823129252 650.526845637584 286.681208053691
"809" 161.6 367.961904761905 377.092063492064 633.87417218543 311.453642384106
"810" 161.8 366.672185430464 407.327814569536 614.910891089109 334.818481848185
"811" 162 362.669871794872 434.852564102564 596.245954692557 356.68284789644
"812" 162.2 370.331210191083 452.18152866242 569.317307692308 374.63141025641
"813" 162.4 385.973154362416 471.442953020134 538.478260869565 374.326086956522
"814" 162.6 405.208754208754 492.670033670034 510.567010309278 360.993127147766
"815" 162.8 422.918300653595 512.058823529412 485.892617449664 337.43288590604
"816" 163 441.006578947368 532.773026315789 473.754325259516 311.820069204152
"817" 163.2 458.371794871795 555.897435897436 462.024822695035 285.553191489362
"818" 163.4 470.593548387097 579.416129032258 466.574468085106 257.741134751773
"819" 163.6 484.813813813814 598.189189189189 476.263843648208 230.586319218241
"820" 163.8 503.772241992883 602.73665480427 495.564102564103 209.753205128205
"821" 164 527.491638795987 601.09364548495 520.980132450331 195.208609271523
"822" 164.2 553.315286624204 603.707006369427 546.584664536741 201.009584664537
"823" 164.4 580.114754098361 601.518032786885 577.22641509434 209.801886792453
"824" 164.6 607.039087947883 600.889250814332 601.805194805195 229.340909090909
"825" 164.8 635.986842105263 601.713815789474 622.839116719243 251.943217665615
"826" 165 662.457055214724 597.812883435583 634.446308724832 279.526845637584
"827" 165.2 690.095238095238 592.669841269841 642.828947368421 306.4375
"828" 165.4 720.942176870748 587.255102040816 644.535593220339 336.64406779661
"829" 165.6 749.676975945017 580.305841924399 637.082474226804 364.567010309278
"830" 165.8 775.314465408805 568.600628930818 635.448504983389 388.009966777409
"831" 166 801.305194805195 556.587662337662 625 406.8
"832" 166.2 827.363057324841 546.554140127389 602.360824742268 411.972508591065
"833" 166.4 850.440251572327 532.182389937107 577.498316498317 406.747474747475
"834" 166.6 868.166153846154 512.683076923077 554.25 395.392361111111
"835" 166.8 884.554487179487 490.541666666667 532.723684210526 376.743421052632
"836" 167 890.112956810631 463.883720930233 520.59385665529 352.389078498294
"837" 167.2 892.506944444444 435.0625 523.889273356401 339.98615916955
"838" 167.4 895.948553054662 406.533762057878 538.146757679181 324.945392491468
"839" 167.6 896.649006622517 376.423841059603 554.003267973856 307.186274509804
"840" 167.8 899.415094339623 345.720125786164 573.585858585859 287.195286195286
"841" 168 901.458598726115 316.270700636943 599.717171717172 275.649831649832
"842" 168.2 900.648562300319 287.654952076677 627 272.744262295082
"843" 168.4 893.677419354839 261.854838709677 656.498360655738 278.154098360656
"844" 168.6 885.48417721519 236.680379746835 683.41196013289 287.677740863787
"845" 168.8 869.476635514019 216.208722741433 710.506711409396 302.244966442953
"846" 169 851.436363636364 195.066666666667 729.65923566879 323.382165605096
"847" 169.2 833.017699115044 175.336283185841 736.703571428571 329.296428571429
"848" 169.4 808.822349570201 159.131805157593 735.945392491468 326.453924914676
"849" 169.6 784.904494382022 148.488764044944 737.485436893204 323.938511326861
"850" 169.8 762.468571428571 136.782857142857 738.808917197452 323.503184713376
"851" 170 741.401114206128 127.802228412256 739.761146496815 324.589171974522
"852" 170.2 722.063253012048 122.066265060241 744.672025723473 331.411575562701
"853" 170.4 707.2 121.005882352941 752.009900990099 342.316831683168
"854" 170.6 686.312121212121 113.972727272727 755.798634812287 357.0204778157
"855" 170.8 663.227810650888 111.479289940828 754.253571428571 382.932142857143
"856" 171 639.620481927711 113.683734939759 748.024137931034 411.324137931034
"857" 171.2 613.605113636364 114.974431818182 734.484745762712 436.691525423729
"858" 171.4 587.870786516854 114.025280898876 719.561056105611 461.313531353135
"859" 171.6 561.112947658402 116.807162534435 692.914383561644 477.842465753425
"860" 171.8 535.819241982507 112.381924198251 662.461818181818 481.116363636364
"861" 172 521.182825484765 108.373961218837 632.072413793103 472.710344827586
"862" 172.2 518.388405797101 114.36231884058 605.84429065744 457.747404844291
"863" 172.4 508.8 128.444117647059 580.799319727891 441.159863945578
"864" 172.6 492.097701149425 144.304597701149 559.232081911263 417.627986348123
"865" 172.8 470.548961424332 158.394658753709 548.96928327645 396.058020477816
"866" 173 449.263888888889 170.533333333333 546.84 374.956363636364
"867" 173.2 428.794285714286 183.102857142857 546.108108108108 348.540540540541
"868" 173.4 410.436260623229 200.42209631728 555.729096989967 325.66220735786
"869" 173.6 405.504643962848 213.832817337461 567.78 301.966666666667
"870" 173.8 398.413897280967 229.311178247734 578.3125 275.784722222222
"871" 174 384.41935483871 249.199413489736 593.715210355987 251.116504854369
"872" 174.2 370.131428571429 268.051428571429 622.649842271293 237.205047318612
"873" 174.4 361.604105571848 286.58651026393 652.405844155844 232.350649350649
"874" 174.6 354.424501424501 305.139601139601 681.856687898089 236.308917197452
"875" 174.8 360.605095541401 305.866242038217 705.16501650165 243.485148514851
"876" 175 371.25 315.243902439024 708.680379746835 239.196202531646
"877" 175.2 381.883333333333 333.376666666667 703.009677419355 233.267741935484
"878" 175.4 394.949494949495 352.848484848485 698.491228070175 231.210526315789
"879" 175.6 398.141935483871 366.722580645161 694.693602693603 229.350168350168
"880" 175.8 398.3264604811 389.312714776632 693.781045751634 228.186274509804
"881" 176 404.651465798046 413.651465798046 692.785942492013 225.661341853035
"882" 176.2 411.694352159468 438.269102990033 691.302931596091 215.667752442997
"883" 176.4 415.792642140468 465.494983277592 691.879365079365 213.980952380952
"884" 176.6 422.923588039867 492.641196013289 691.704402515723 213.544025157233
"885" 176.8 430.387543252595 520.401384083045 692.135048231511 210.630225080386
"886" 177 437.733333333333 544.363333333333 692.442307692308 209.246794871795
"887" 177.2 446.439344262295 563.245901639344 693.24584717608 207.813953488372
"888" 177.4 463.68064516129 570.964516129032 691.855072463768 206.510869565217
"889" 177.6 487.180272108843 577.775510204082 690.336956521739 205.731884057971
"890" 177.8 512.674193548387 577.070967741936 688.95 205.614285714286
"891" 178 537.637540453075 577.106796116505 688.702127659574 205.042553191489
"892" 178.2 566.023648648649 578.807432432433 689.139285714286 205.110714285714
"893" 178.4 590.970297029703 582.57095709571 689.48 204.923636363636
"894" 178.6 615.114006514658 583.811074918567 689.868327402135 203.76512455516
"895" 178.8 641.06875 579.7 690.18085106383 203.539007092199
"896" 179 667.326666666667 577.026666666667 690.747211895911 202.505576208178
"897" 179.2 695.772575250836 577.254180602007 691.902877697842 201.820143884892
"898" 179.4 722.67615658363 578.085409252669 692.902527075812 200.079422382671
"899" 179.6 753.606779661017 579.654237288136 693.824427480916 199.790076335878
"900" 179.8 781.75593220339 581.562711864407 694.690566037736 196.596226415094
"901" 180 809.953488372093 580.475083056478 695.306049822064 195.35231316726
"902" 180.2 827.08038585209 568.016077170418 696.769230769231 194.25641025641
"903" 180.4 843.20447284345 548.166134185303 697.967391304348 192.873188405797
"904" 180.6 853.904153354633 524.329073482428 698.531598513011 189.966542750929
"905" 180.8 864.403785488959 500.261829652997 698.812056737589 189.127659574468
"906" 181 875.678125 476.059375 699.263157894737 188.484210526316
"907" 181.2 884.984756097561 449.682926829268 699.439716312057 186.918439716312
"908" 181.4 894.363354037267 424.636645962733 699.615384615385 185.979020979021
"909" 181.6 902.148734177215 396.98417721519 699.611111111111 184.684027777778
"910" 181.8 904.884353741497 369.414965986395 699.861016949152 183.128813559322
"911" 182 901.092063492064 341.603174603175 699.425170068027 179.513605442177
"912" 182.2 891.832807570978 312.451104100946 697.891228070175 177.189473684211
"913" 182.4 882.940063091483 286.047318611987 696.395833333333 175.454861111111
"914" 182.6 877.282208588957 255.79754601227 696.066433566434 172.625874125874
"915" 182.8 870.055384615385 225.224615384615 694.954545454545 172.461538461538
"916" 183 856.984984984985 196.417417417417 694.662020905923 171.864111498258
"917" 183.2 843.4875 171.246875 694.356115107914 171.420863309353
"918" 183.4 829.529411764706 143.473529411765 693.416666666667 172.373188405797
"919" 183.6 819.184438040346 132.740634005764 694.196551724138 170.672413793103
"920" 183.8 800.445983379501 132.667590027701 697.102040816327 165.336734693878
"921" 184 774.723032069971 133.037900874636 703.032051282051 158.217948717949
"922" 184.2 748.361952718343 127.326371872549 710.159649102311 150.114346256033
"923" 184.4 740.59375 115.821022727273 704.767025089606 142.043010752688
"924" 184.6 725.868194842407 94.3495702005731 691.326599326599 123.272727272727
"925" 184.8 705.564705882353 83.8176470588235 679.525 106.65
"926" 185 687.4375 83.4970238095238 666.263345195729 106.494661921708
"927" 185.2 665.502586944296 96.0249479073828 649.439358741253 116.596956290885
"928" 185.4 654.959441915651 100.979587198823 619.852335346058 108.90998210306
"929" 185.6 641.623836794242 98.4303253462717 602.066732563989 91.9123637700944
"930" 185.8 637.166564562801 104.208497720865 590.441661535768 78.8942306706731
"931" 186 625.432584269663 110.609550561798 587.493377483444 85.9834437086093
"932" 186.2 598.905982905983 115.672364672365 583.842424242424 87.7181818181818
"933" 186.4 574.382681564987 114.06983240246 579.641791043729 89.0179104487344
"934" 186.6 545.155990753336 108.342619552477 578.012414498824 88.5776419071415
"935" 186.8 521.592991912668 106.611859838828 576.554455436776 88.0561056132903
"936" 187 516.319887683122 120.279536862381 577.181231053315 90.1812297920971
"937" 187.2 507.219879518067 143.466867469891 572.996913580206 94.6851851852082
"938" 187.4 493.356940509915 167.606232294618 568.529411764706 97.3647058823529
"939" 187.6 472.272727272727 183.693181818182 560.793209876543 102.623456790123
"940" 187.8 446.948275862069 196.324712643678 549.42474916388 109.444816053512
"941" 188 416.344537815126 203.058823529412 530.230061349693 117.20245398773
"942" 188.2 405.584269662921 207.308988764045 510.202492211838 124.364485981308
"943" 188.4 400.702623906706 224.679300291545 489.26213592233 127.210355987055
"944" 188.6 400.024464831804 247.003058103976 482.969512195122 126.393292682927
"945" 188.8 395.58785942492 272.504792332268 485.722891566265 130.572289156627
"946" 189 389.083076923077 298.489230769231 482.379104477612 135.964179104478
"947" 189.2 375.92429022082 326.406940063091 475.961538461538 143.919871794872
"948" 189.4 357.205970149254 348.519402985075 465.788643533123 155.98738170347
"949" 189.6 359.954819277108 361.843373493976 451.711656441718 169.217791411043
"950" 189.8 367.976897689769 381.267326732673 434.596875 178.625
"951" 190 375.108108108108 406.293918918919 419.608024691358 185.780864197531
"952" 190.2 375.734042553192 434.035460992908 413.457413249211 193.611987381703
"953" 190.4 380.602739726027 461.393835616438 411.97247706422 198.333333333333
"954" 190.6 388.270358306189 488.954397394137 410.09872611465 206.872611464968
"955" 190.8 403.622222222222 508.219047619048 405 218.771875
"956" 191 427.070063694268 526.917197452229 397.380191693291 233.990415335463
"957" 191.2 451.753164556962 541.411392405063 385.452830188679 252.182389937107
"958" 191.4 477.443708609272 555.566225165563 370.932258064516 263.964516129032
"959" 191.6 501.180921052632 570.529605263158 365.723127035831 268.446254071661
"960" 191.8 526.016025641026 583.701923076923 367.898089171975 272.872611464968
"961" 192 547.767213114754 601.672131147541 367.073954983923 276.472668810289
"962" 192.2 561.726072607261 626.39603960396 365.548172757475 282.687707641196
"963" 192.4 574.393292682927 640.643292682927 362.810897435897 292.365384615385
"964" 192.6 592.414790996785 642.260450160772 361.372549019608 299.392156862745
"965" 192.8 618.024561403509 641.477192982456 360.25 304.392405063291
"966" 193 644.972602739726 638.445205479452 359.727848101266 308.651898734177
"967" 193.2 673.646864686469 633.574257425743 357.299674267101 317.351791530945
"968" 193.4 699.353135313531 625.069306930693 356.632786885246 326.304918032787
"969" 193.6 730.070469798658 620.291946308725 359.315789473684 336.671052631579
"970" 193.8 757.493548387097 611.516129032258 360.319865319865 350.026936026936
"971" 194 786.533123028391 598.495268138801 358.037414965986 369.326530612245
"972" 194.2 813.703821656051 584.694267515924 356.62582781457 383.145695364238
"973" 194.4 835.673716012085 562.939577039275 357.956666666667 393.343333333333
"974" 194.6 858.41124260355 539.899408284024 360.28 402.596666666667
"975" 194.8 877.904191616767 513.455089820359 362.08940397351 414.384105960265
"976" 195 895.740181268882 486.015105740181 364.267123287671 425.366438356164
"977" 195.2 911.141104294479 459.377300613497 367.606779661017 434.830508474576
"978" 195.4 919.87037037037 432.33024691358 375.414141414141 445.282828282828
"979" 195.6 921.716049382716 400.151234567901 383.182432432432 460.364864864865
"980" 195.8 918.310126582278 369.132911392405 385.755172413793 483.268965517241
"981" 196 914.053968253968 338.996825396825 389.926829268293 503.08362369338
"982" 196.2 911.26875 307.85 395.539518900344 512.051546391753
"983" 196.4 912.978527607362 277.720858895706 405.737201365188 519.273037542662
"984" 196.6 912.551401869159 247.822429906542 413.257525083612 528.401337792642
"985" 196.8 895.675516224189 238.283185840708 422.662116040956 546.733788395904
"986" 197 874.292899408284 223.100591715976 430.797342192691 557.059800664452
"987" 197.2 853.002958579882 204.713017751479 440.704467353952 559.316151202749
"988" 197.4 830.321022727273 192.403409090909 454.252595155709 571.532871972318
"989" 197.6 809.087570621469 179.579096045198 466.672473867596 585.226480836237
"990" 197.8 787.71387283237 170.661849710983 473.259385665529 595.378839590444
"991" 198 767.740223463687 158.215083798883 476.427631578947 587.802631578947
"992" 198.2 747.091988130564 154.089020771513 486.792387543253 590.958477508651
"993" 198.4 727.689349112426 147.056213017751 500.068259385666 599.160409556314
"994" 198.6 704.63768115942 136.411594202899 512.275862068965 609.931034482759
"995" 198.8 678.363636363636 130.856304985337 525.4 620.946666666667
"996" 199 652.631123919308 121.631123919308 531.566343042071 629.148867313916
"997" 199.2 624.454545454545 111.923753665689 534.52614379085 628.545751633987
"998" 199.4 601.33152173913 111.494565217391 539.798679867987 628.785478547855
"999" 199.6 574.947222222222 109.077777777778 545.686206896552 628.355172413793
"1000" 199.8 559.09217877095 97.9608938547486 543.115384615385 626.684615384615
"1001" 200 563.005988023952 96.7425149700599 548.845323741007 623.845323741007
"1002" 200.2 563.342592592593 98.4197530864197 561.209558823529 622.430147058824
"1003" 200.4 563.87037037037 95.7592592592593 574.939501779359 626.366548042705
"1004" 200.6 560.678018575851 93.266253869969 587.159863945578 633.93537414966
"1005" 200.8 553.230088495575 90.023598820059 599.043771043771 640.272727272727
"1006" 201 543.806267806268 93.3646723646724 617.452961672474 635.662020905923
"1007" 201.2 540.234782608696 96.8985507246377 636.604240282686 633.812720848057
"1008" 201.4 546.092814371258 100.119760479042 658.302158273381 636.219424460432
"1009" 201.6 551.25993883792 99.8837920489297 674.167883211679 634.229927007299
"1010" 201.8 557.788819875776 97.4844720496894 694.039426523297 629.996415770609
"1011" 202 567.248554913295 95.2225433526011 720.068728522337 633.443298969072
"1012" 202.2 575.887323943662 84.6985915492958 734.79649122807 628.894736842105
"1013" 202.4 578.515406162465 82.1428571428571 748.736842105263 622.045614035088
"1014" 202.6 584.086111111111 77.5833333333333 769.136842105263 616.571929824561
"1015" 202.8 590.735042735043 74.2193732193732 789.475285171103 614.098859315589
"1016" 203 605.425219941349 72.2052785923754 789.814035087719 605.561403508772
"1017" 203.2 619.059322033898 68.9435028248588 795.745583038869 596.459363957597
"1018" 203.4 635.111111111111 63.8509485094851 812.250847457627 586.294915254237
"1019" 203.6 644.717948717949 70.4586894586895 830.533807829181 577.725978647687
"1020" 203.8 666.37962962963 72.0401234567901 836.539249146758 574.737201365188
"1021" 204 684.260623229462 69.9688385269122 832.955172413793 570.779310344828
"1022" 204.2 694.551136363636 72.1221590909091 834.147368421053 561.364912280702
"1023" 204.4 715.417553191489 76.343085106383 841.968965517241 547.586206896552
"1024" 204.6 736.175066312997 81.8143236074271 855.55033557047 534.426174496644
"1025" 204.8 758.018867924528 85.7358490566038 869.328813559322 525.694915254237
"1026" 205 765.677685950413 89.1652892561983 882.911347517731 521.521276595745
"1027" 205.2 774.520775623269 93.1495844875346 875.501639344262 519.2
"1028" 205.4 782.265582655827 95.3983739837398 874.596610169492 516.705084745763
"1029" 205.6 783.215258855586 95.5504087193461 873.498168498169 509.703296703297
"1030" 205.8 780.875690607735 96.707182320442 876.056140350877 498.224561403509
"1031" 206 780.195592286501 99.3168044077135 880.709030100334 484.819397993311
"1032" 206.2 781.269754768392 101.33514986376 889.980132450331 472.172185430464
"1033" 206.4 787.315789473684 107.529085872576 900.727272727273 465.030303030303
"1034" 206.6 794 111.32972972973 901.156146179402 456.365448504983
"1035" 206.8 801.747222222222 112.772222222222 902.986666666667 441.396666666667
"1036" 207 805.148571428571 112.851428571429 910.137583892617 423.825503355705
"1037" 207.2 800.14 112.62 919.784768211921 407.62582781457
"1038" 207.4 798.357575757576 111.769696969697 927.311897106109 394.990353697749
"1039" 207.6 798.909348441926 109.898016997167 923.525547445255 395.945255474453
"1040" 207.8 798.525073746313 111.020648967552 922.86013986014 392.192307692308
"1041" 208 808 116.35 922.718861209964 385.508896797153
"1042" 208.2 804.138235294118 118.097058823529 921.791519434629 374.243816254417
"1043" 208.4 803.206489675516 115.917404129794 924.103806228374 361.944636678201
"1044" 208.6 804.924836601307 116.33660130719 928.373770491803 347.295081967213
"1045" 208.8 802.496753246753 117.194805194805 923.842857142857 341.207142857143
"1046" 209 802.211538461538 116.237179487179 916.486486486486 330.559845559846
"1047" 209.2 799.306306306306 116.006006006006 913.849462365591 312.146953405018
"1048" 209.4 795.347222222222 113.325 915.996621621622 296.165540540541
"1049" 209.6 793.930029154519 111.822157434402 913.833898305085 286.227118644068
"1050" 209.8 792.209366391185 110.570247933884 909.189964157706 279.881720430108
"1051" 210 789.010899182561 108.294277929155 907.267605633803 269.978873239437
"1052" 210.2 785.148351648352 106.107142857143 906.922033898305 257.366101694915
"1053" 210.4 780.640668523677 103.813370473538 902.846153846154 247.206293706294
"1054" 210.6 776.428571428571 101.594285714286 898.233333333333 235.018518518519
"1055" 210.8 771.67335243553 99.3180515759312 894.783050847458 216.037288135593
"1056" 211 765.789325842697 97.3033707865169 887.835616438356 213.061643835616
"1057" 211.2 755.748603351955 94.4916201117318 879.622950819672 205.937704918033
"1058" 211.4 741.325513196481 90.3284457478006 871.34 193.433333333333
"1059" 211.6 727.087463556851 86.9300291545189 865.434782608696 175.561594202899
"1060" 211.8 712.465045592705 84.5440729483283 858.498257839721 163.515679442509
"1061" 212 699.412607449857 82.6361031518625 849.003344481605 160.759197324415
"1062" 212.2 682.002985074627 80.9313432835821 839.914473684211 154.815789473684
"1063" 212.4 660.366666666667 77.6424242424242 829.62091503268 143.437908496732
"1064" 212.6 636.730337078652 77.123595505618 820.957928802589 128.181229773463
"1065" 212.8 614.879310344828 78.2241379310345 815.834920634921 124.292063492063
"1066" 213 593.086111111111 85.9333333333333 812.98417721519 124.987341772152
"1067" 213.2 569.562666666667 87.9066666666667 811.914634146342 123.673780487805
"1068" 213.4 552.515759312321 90.512893982808 810.186544342508 124.278287461774
"1069" 213.6 534.429775280899 101.22191011236 809.036585365854 125.737804878049
"1070" 213.8 514.181058495822 110.303621169916 804.393548387097 127.006451612903
"1071" 214 494.623268698061 121.678670360111 800.2375 125.51875
"1072" 214.2 476.878338278932 132.872403560831 792.443729903537 122.823151125402
"1073" 214.4 457.69476744186 141.276162790698 780.668769716088 117.391167192429
"1074" 214.6 440.57182320442 156.604972375691 765.523659305994 108.564668769716
"1075" 214.8 428.539548022599 174.672316384181 759.027950310559 101.869565217391
"1076" 215 417.384615384615 197.458579881657 762.556962025316 105.107594936709
"1077" 215.2 404.389684813754 216.487106017192 765.946875 110.40625
"1078" 215.4 390.59604519774 238.19209039548 761.025316455696 114.477848101266
"1079" 215.6 378.227138643068 259.194690265487 751.150470219436 115.313479623824
"1080" 215.8 367.223796033994 279.526912181303 738.498489425982 117.845921450151
"1081" 216 360.335329341317 300.649700598802 727.56462585034 118.442176870748
"1082" 216.2 365.425867507886 321.81072555205 718.204081632653 118.56462585034
"1083" 216.4 370.777027027027 344.692567567568 704.91637630662 116.226480836237
"1084" 216.6 377.259938837921 367.654434250765 694.813793103448 113.255172413793
"1085" 216.8 378.501577287066 387.854889589905 681.90522875817 107.366013071895
"1086" 217 383.429078014184 412.343971631206 667.957516339869 104.065359477124
"1087" 217.2 389.098684210526 438.213815789474 653.94 105.576666666667
"1088" 217.4 393.659305993691 464.18927444795 653.596153846154 108.682692307692
"1089" 217.6 396.644518272425 490.272425249169 655.586206896552 107.28275862069
"1090" 217.8 409.63961038961 514.564935064935 654.983870967742 107.416129032258
"1091" 218 429.38338658147 532.76357827476 651.688888888889 108.460317460317
"1092" 218.2 450.617940199336 551.116279069767 645.193771626298 110.764705882353
"1093" 218.4 476.46779661017 562.762711864407 634.185185185185 115.123456790123
"1094" 218.6 500.825657894737 573.657894736842 619.533742331288 117.426380368098
"1095" 218.8 524.787581699346 585.47385620915 606.90251572327 116.125786163522
"1096" 219 550.835087719298 595.249122807018 597.060606060606 113.378787878788
"1097" 219.2 575.457337883959 607.365187713311 587.214743589744 116.336538461538
"1098" 219.4 599.461038961039 621.457792207792 572.812688821752 120.117824773414
"1099" 219.6 622.716510903427 638.971962616822 559.971786833856 126.965517241379
"1100" 219.8 645.069204152249 646.840830449827 544.692771084337 133.69578313253
"1101" 220 669.079037800687 646.948453608247 531.925925925926 136.805555555556
"1102" 220.2 690.301948051948 636.090909090909 517.250773993808 135.829721362229
"1103" 220.4 713.151057401813 625.712990936556 506.706790123457 138.228395061728
"1104" 220.6 740.824451410658 615.109717868339 497.92987804878 146.551829268293
"1105" 220.8 763.601851851852 602.219135802469 488.7928802589 157.987055016181
"1106" 221 786.920489296636 588.926605504587 474.48231511254 169.652733118971
"1107" 221.2 810.391437308868 574.070336391437 461.986928104575 180.607843137255
"1108" 221.4 833.94495412844 557.333333333333 452.608414239482 194.893203883495
"1109" 221.6 856.403785488959 537.593059936909 443.147909967846 210.093247588424
"1110" 221.8 875.694864048338 517.093655589124 429.518404907975 224.78527607362
"1111" 222 893.729483282675 492.519756838906 414.5 232.270967741935
"1112" 222.2 905.184049079755 467.036809815951 402.409375 237.690625
"1113" 222.4 917.236196319018 440.036809815951 393.207667731629 247.709265175719
"1114" 222.6 925.137614678899 413.232415902141 390.300970873786 250.679611650485
"1115" 222.8 930.264797507788 384.445482866044 383.093167701863 251.614906832298
"1116" 223 930.62037037037 363.913580246914 383.087248322148 247.60067114094
"1117" 223.2 923.839116719243 348.141955835962 388.993442622951 245.511475409836
"1118" 223.4 918.689024390244 323.649390243902 395.71096345515 241.338870431894
"1119" 223.6 917.062295081967 297.052459016393 397.792079207921 237.468646864686
"1120" 223.8 914.279365079365 274.926984126984 399.97212543554 230.463414634146
"1121" 224 905.158054711246 259.641337386018 404.44406779661 226.722033898305
"1122" 224.2 892.534328358209 239.907462686567 410.27972027972 219.685314685315
"1123" 224.4 874.885630498534 222.516129032258 421.031746031746 212.11746031746
"1124" 224.6 857.793002915452 202.02915451895 432.758957654723 206.094462540717
"1125" 224.8 845.385542168675 182.493975903614 447.299035369775 201.852090032154
"1126" 225 837.348765432099 155.367283950617 462.394230769231 202.830128205128
"1127" 225.2 833.591463414634 143.042682926829 471.576051779935 208.466019417476
"1128" 225.4 826.694117647059 144.747058823529 483.23602484472 217.05900621118
"1129" 225.6 809.314447592068 142.317280453258 497.366883116883 227.948051948052
"1130" 225.8 788.768156424581 136.444134078212 513.14006514658 242.537459283388
"1131" 226 766.111111111111 127.925 520.100323624595 261.239482200647
"1132" 226.2 743.661931818182 118.886363636364 518.900343642612 282.171821305842
"1133" 226.4 721.125364431487 105.241982507289 523.174657534247 302.890410958904
"1134" 226.6 700.736111111111 89.8805555555556 525.945392491468 324.98976109215
"1135" 226.8 687.206798866856 75.6232294617564 524.326388888889 349.815972222222
"1136" 227 688.690476190476 76.2589285714286 522.657894736842 372.967105263158
"1137" 227.2 687.953560371517 75.8111455108359 510.860841423948 386.877022653722
"1138" 227.4 680.425076452599 69.9847094801223 492.018867924528 389.110062893082
"1139" 227.6 668.008875739645 68.4970414201183 470.05750798722 397.035143769968
"1140" 227.8 651.326732673267 70.6732673267327 445.401294498382 397.265372168285
"1141" 228 633.686046511628 72.8720930232558 422.327586206897 391.396551724138
"1142" 228.2 614.795580110497 74.6519337016575 401.986666666667 388.016666666667
"1143" 228.4 590.6875 76.7301136363636 380.871621621622 382.851351351351
"1144" 228.6 570.797583081571 81.2688821752266 366.522184300341 368.696245733788
"1145" 228.8 549.312320916905 89.214899713467 364.558394160584 354.379562043796
"1146" 229 526.866666666667 96.9217391304348 359.582456140351 341.60350877193
"1147" 229.2 505.036111111111 103.130555555556 356.931271477663 343.113402061856
"1148" 229.4 494.347338935574 113.201680672269 360.508710801394 347.1393728223
"1149" 229.6 476.3125 127.904761904762 366.393382352941 345.477941176471
"1150" 229.8 458.459537572254 139.092485549133 377.571428571429 339.853820598007
"1151" 230 442.779036827196 153.028328611898 392.090032154341 329.376205787781
"1152" 230.2 426.36974789916 171.624649859944 410.268987341772 323.715189873418
"1153" 230.4 408.983516483516 187.582417582418 429.150641025641 319.432692307692
"1154" 230.6 394.768156424581 207.237430167598 448.495081967213 316.334426229508
"1155" 230.8 385.848571428571 219.945714285714 471.273026315789 314.569078947368
"1156" 231 377.002915451895 236.35860058309 495.211726384365 316.332247557003
"1157" 231.2 364.434402332362 254.448979591837 520.304635761589 317.152317880795
"1158" 231.4 364.054711246201 267.531914893617 545.238562091503 326.676470588235
"1159" 231.6 363.529051987768 287.14373088685 571.434920634921 338.574603174603
"1160" 231.8 359.703592814371 307.760479041916 588.725490196078 353.921568627451
"1161" 232 352.924698795181 328.469879518072 608.090909090909 364.748251748252
"1162" 232.2 355.585585585586 349.165165165165 625.785478547855 377.145214521452
"1163" 232.4 359.096774193548 370.690322580645 636.845117845118 401.53872053872
"1164" 232.6 361.925806451613 394.016129032258 652.148387096774 427.38064516129
"1165" 232.8 367.205211726384 418.820846905537 662.759615384615 455.88141025641
"1166" 233 373.110749185668 442.527687296417 677.074433656958 483.919093851133
"1167" 233.2 380.435643564356 468.148514851485 686.36301369863 514.75
"1168" 233.4 393.664615384615 489.12 679.051020408163 543.010204081633
"1169" 233.6 408.778877887789 508.49504950495 660.811881188119 566.336633663366
"1170" 233.8 427.528846153846 528 641.39446366782 566.989619377163
"1171" 234 442.493506493507 550.383116883117 622.606617647059 562.904411764706
"1172" 234.2 456.003115264797 572.623052959502 597.853658536585 556.331010452962
"1173" 234.4 475.340625 583.90625 575.44014084507 536.862676056338
"1174" 234.6 496.847896440129 590.857605177994 557.034482758621 512.706896551724
"1175" 234.8 520.850694444444 597.166666666667 544.160142348754 487.256227758007
"1176" 235 538.183946488294 605.357859531773 541.070175438596 458.975438596491
"1177" 235.2 548.736842105263 614.194078947368 536.63986013986 430.094405594406
"1178" 235.4 566.296052631579 625.269736842105 539.114285714286 398.860714285714
"1179" 235.6 589.536912751678 638.164429530201 550.339416058394 370.693430656934
"1180" 235.8 611.576512455516 640.690391459075 564.087378640777 342.873786407767
"1181" 236 633.583596214511 633.731861198738 575.633663366337 316.521452145215
"1182" 236.2 657.884735202492 625.566978193146 591.537931034483 291.262068965517
"1183" 236.4 683.447949526814 617.507886435331 614.156050955414 266.802547770701
"1184" 236.6 706.81875 607.959375 642.113846153846 254.052307692308
"1185" 236.8 734 604.636075949367 669.743034055728 250.065015479876
"1186" 237 761.582781456954 602.109271523179 693.177049180328 262.767213114754
"1187" 237.2 789.241496598639 597.857142857143 711.294670846395 280.153605015674
"1188" 237.4 815.108196721312 591.927868852459 729.493506493507 303.12012987013
"1189" 237.6 827.16265060241 576.171686746988 743.09 329.303333333333
"1190" 237.8 840.952978056426 553.962382445141 750.278350515464 363.621993127148
"1191" 238 855.711656441718 530.625766871166 745.982394366197 395.334507042254
"1192" 238.2 872.123456790123 507.564814814815 735.561643835616 425.119863013699
"1193" 238.4 886.516233766234 480.162337662338 719.133986928105 453.18954248366
"1194" 238.6 893.945859872612 453.770700636943 694.873333333333 477.223333333333
"1195" 238.8 899.108626198083 424.638977635783 664.912052117264 490.420195439739
"1196" 239 898.012779552716 396.472843450479 632.007604562738 496.931558935361
"1197" 239.2 899.201892744479 366.394321766562 600.332155477032 486.505300353357
"1198" 239.4 900.013114754098 337.049180327869 570.724738675958 473.184668989547
"1199" 239.6 897.318042813456 306.770642201835 545.429065743945 461.297577854671
"1200" 239.8 896.975384615385 277.729230769231 528.979094076655 438.843205574913
"1201" 240 900.006153846154 248.686153846154 518.119205298013 413.529801324503
"1202" 240.2 898.110447761194 224.208955223881 509.093425605536 383.598615916955
"1203" 240.4 886.404255319149 209.22188449848 512.58904109589 354.02397260274
"1204" 240.6 867.236526946108 195.898203592814 522.948453608247 326.639175257732
"1205" 240.8 842.991549295775 180.850704225352 544.942675159236 301.589171974522
"1206" 241 818.945244956772 170.247838616715 567.691823899371 281.166666666667
"1207" 241.2 794.651685393258 160.019662921348 595.145695364238 260.645695364238
"1208" 241.4 769.880222841226 149.470752089136 631.044728434505 249.549520766773
"1209" 241.6 746.197674418605 139.686046511628 664.48051948052 242.126623376623
"1210" 241.8 718.877192982456 132.578947368421 694.968253968254 244.752380952381
"1211" 242 693.487106017192 120.902578796562 723.664556962025 242.458860759494
"1212" 242.2 665.278106508876 111.739644970414 749.810897435897 242.24358974359
"1213" 242.4 636.576219512195 104.911585365854 773.87106918239 242.163522012579
"1214" 242.6 608.232294617564 97.628895184136 810.771986970684 255.85016286645
"1215" 242.8 579.833827893175 94.7893175074184 833.99 278.58
"1216" 243 552.321229050279 97.9022346368715 842.6 305.118644067797
"1217" 243.2 524.781869688385 104.218130311615 847.859589041096 336.955479452055
"1218" 243.4 508.973333333333 107.437333333333 846.285234899329 369.291946308725
"1219" 243.6 512.737951807229 109.698795180723 838.171232876712 400.592465753425
"1220" 243.8 519.680597014925 106.931343283582 814.868965517241 427.958620689655
"1221" 244 525.244582043344 103.439628482972 787.561056105611 447.145214521452
"1222" 244.2 530.957317073171 102.716463414634 756.20652173913 458.619565217391
"1223" 244.4 537.851265822785 103.272151898734 723.790940766551 460.400696864112
"1224" 244.6 547.21472392638 96.3588957055215 693.33 447.36
"1225" 244.8 555.948275862069 88.9195402298851 669.336734693877 428.044217687075
"1226" 245 558.95652173913 88.7594202898551 645.55593220339 405.230508474576
"1227" 245.2 568.69616519174 80.622418879056 623.13058419244 381.079037800687
"1228" 245.4 583.199413489736 74.3431085043988 601.250825082508 362.937293729373
"1229" 245.6 597.352272727273 71.9176136363636 577.761290322581 353.683870967742
"1230" 245.8 613.198300283286 67.5637393767705 564.359322033898 337.46779661017
"1231" 246 630.453257790368 64.5212464589235 551.867595818815 309.97212543554
"1232" 246.2 647.651296829971 62.4265129682997 542.674267100977 280.71661237785
"1233" 246.4 664.922636103152 64.7449856733524 535.345890410959 250.712328767123
"1234" 246.6 682.607594936709 66.4050632911392 530.274914089347 220.941580756014
"1235" 246.8 695.113314447592 70.3314447592068 527.935251798561 188.392086330935
"1236" 247 704.767908309456 74.5386819484241 539.255102040816 155.734693877551
"1237" 247.2 715.71978021978 82.2582417582418 560.305031446541 133.798742138365
"1238" 247.4 732.502732240437 88.5901639344262 584.439873417722 115.243670886076
"1239" 247.6 752.183561643836 90.9369863013699 606.049230769231 119.006153846154
"1240" 247.8 761.242506811989 90.5177111716621 619.904320987654 135.243827160494
"1241" 248 767.527322404372 95.3306010928962 634.776315789474 161.292763157895
"1242" 248.2 783.008130081301 101.542005420054 649.24358974359 188.477564102564
"1243" 248.4 799.173228346457 105.984251968504 654.09756097561 218.581881533101
"1244" 248.6 812.619047619048 112.896358543417 654.520547945205 248.989726027397
"1245" 248.8 827.41961852861 123.277929155313 646.538461538462 279.939799331104
"1246" 249 842.618918918919 135.940540540541 634.954248366013 308.140522875817
"1247" 249.2 855.585635359116 148.511049723757 616.225396825397 332.04126984127
"1248" 249.4 873.0888252149 162.716332378223 591.645161290323 350.064516129032
"1249" 249.6 885.594366197183 178.177464788732 566.438356164384 363.366438356164
"1250" 249.8 896.604719764012 194.200589970501 536.353896103896 366
"1251" 250 904.663742690058 210.666666666667 507.265372168285 359.084142394822
"1252" 250.2 910 235.87125748503 480.127090301003 341.016722408027
"1253" 250.4 918.238938053097 259.663716814159 460.618556701031 326.852233676976
"1254" 250.6 924.894428152493 278.08211143695 448.557093425606 306.529411764706
"1255" 250.8 924.652818991098 298.762611275964 441.905109489051 276.262773722628
"1256" 251 929.349693251534 325.506134969325 446.382978723404 247.879432624113
"1257" 251.2 933.972049689441 353.211180124224 455.892733564014 220.795847750865
"1258" 251.4 937.501449275362 370.336231884058 471.013745704467 199.872852233677
"1259" 251.6 934.897832817338 373.798761609907 491.640776699029 178.042071197411
"1260" 251.8 936.276397515528 389.841614906832 521.687296416938 162.299674267101
"1261" 252 934.253968253968 405.161904761905 553.73 160.25
"1262" 252.2 928.935691318328 424.430868167203 584.137195121951 173.783536585366
"1263" 252.4 923.762658227848 447.110759493671 611.730897009967 194.318936877076
"1264" 252.6 917.747634069401 468.457413249211 632.987261146497 221.28025477707
"1265" 252.8 906.250825082508 487.640264026403 643.842465753425 251.924657534247
"1266" 253 894.059016393443 509.639344262295 650.682432432433 284.945945945946
"1267" 253.2 879.029032258064 529.738709677419 641.654723127036 316.084690553746
"1268" 253.4 868.375 549.86858974359 625 340.725552050473
"1269" 253.6 857.843450479233 562.900958466454 608.804054054054 365.101351351351
"1270" 253.8 840.349206349206 580.546031746032 607.305921052632 388.6875
"1271" 254 825.146341463415 593.064024390244 608.040955631399 404.873720136519
"1272" 254.2 802.314935064935 609.142857142857 603.909407665505 431.160278745645
"1273" 254.4 779.479233226837 626.827476038339 596.212837837838 458.266891891892
"1274" 254.6 758.158385093168 643.524844720497 582.812101910828 482.232484076433
"1275" 254.8 737.141025641026 642.153846153846 561.009933774834 505.973509933775
"1276" 255 710.157894736842 641.960526315789 534.742671009772 520.442996742671
"1277" 255.2 685.637254901961 640.460784313726 515.747540983607 527.095081967213
"1278" 255.4 660.55737704918 641.213114754098 488.874100719424 524.071942446043
"1279" 255.6 636.2875 643.671875 459.8 509.972413793103
"1280" 255.8 608.762886597938 648.838487972509 433.886925795053 489.756183745583
"1281" 256 586.674418604651 650.318936877076 411.357894736842 466.301754385965
"1282" 256.2 570.582802547771 642.229299363057 397.975 438.942857142857
"1283" 256.4 551.793650793651 625.133333333333 391.338129496403 410.553956834532
"1284" 256.6 530.526645768025 607.523510971787 387.498181818182 379.236363636364
"1285" 256.8 508.920886075949 590.598101265823 390.376344086022 346.225806451613
"1286" 257 486.086687306502 577.758513931889 402.827118644068 317.586440677966
"1287" 257.2 461.566343042071 571.796116504854 425.291390728477 292.543046357616
"1288" 257.4 441.740740740741 569.686868686869 452.483443708609 273.708609271523
"1289" 257.6 443.472131147541 562.786885245902 483.52508361204 260.531772575251
"1290" 257.8 444.71661237785 546.788273615635 517.067278287462 257.107033639144
"1291" 258 446.236842105263 525.299342105263 549.391167192429 251.321766561514
"1292" 258.2 451.619205298013 502.976821192053 582.475460122699 251.733128834356
"1293" 258.4 458.711180124224 483.472049689441 615.393220338983 265.922033898305
"1294" 258.6 467.168224299065 461.878504672897 644.285714285714 279.465838509317
"1295" 258.8 477.080996884735 441.236760124611 672.056782334385 276.97476340694
"1296" 259 495.355769230769 408.996794871795 692.357827476038 276.348242811502
"1297" 259.2 513.784660766962 378.716814159292 699.307189542484 292.437908496732
"1298" 259.4 532.324159021407 357.792048929664 698.4 311.471186440678
"1299" 259.6 547.582386363636 342.653409090909 693.285234899329 340.728187919463
"1300" 259.8 565.818443804035 338.14121037464 681.629370629371 367.122377622378
"1301" 260 587.909365558912 339.148036253776 668.324232081911 395.156996587031
"1302" 260.2 606.269113149847 342.34250764526 653.040404040404 422.070707070707
"1303" 260.4 622.381097560976 341.47256097561 628.697368421053 443.082236842105
"1304" 260.6 634.195266272189 329.062130177515 600.961538461538 456.224358974359
"1305" 260.8 640.313782991202 307.985337243402 570.512367491166 456.590106007067
"1306" 261 639.458333333333 289.823717948718 540.972508591065 449.718213058419
"1307" 261.2 633.82012195122 271.576219512195 511.176079734219 442.574750830565
"1308" 261.4 621.026548672566 249.828908554572 480.367003367003 430.855218855219
"1309" 261.6 608.339339339339 227.990990990991 457.63122923588 409.980066445183
"1310" 261.8 594.530259365994 205.247838616715 440.801346801347 385.676767676768
"1311" 262 582.305949008499 183.920679886686 428.98916967509 356.234657039711
"1312" 262.2 569.125373134328 162.411940298507 420.299319727891 323.91156462585
"1313" 262.4 550.186968838527 147.161473087819 422.729083665339 291.07171314741
"1314" 262.6 531.385269121813 132.320113314448 437.363636363636 260.160839160839
"1315" 262.8 507.700879765396 121.718475073314 458.938566552901 234.890784982935
"1316" 263 498.450867052023 123.979768786127 481.741324921136 211.201892744479
"1317" 263.2 485.50985915493 134.822535211268 505.104234527687 190.723127035831
"1318" 263.4 469.182352941176 148.414705882353 534.430379746835 172.136075949367
"1319" 263.6 447.470254957507 158.730878186969 570.796116504854 167.47572815534
"1320" 263.8 431.928374655647 168.261707988981 607.034810126582 171.411392405063
"1321" 264 432.997222222222 168.066666666667 642.798076923077 183.051282051282
"1322" 264.2 439.188271604938 162.913580246914 677.039877300614 195.782208588957
"1323" 264.4 444.811550151976 157.911854103343 710.866459627329 206.742236024845
"1324" 264.6 451.1875 157.019736842105 741.617088607595 220.51582278481
"1325" 264.8 458.5625 149.49375 767.555910543131 243.626198083067
"1326" 265 468.524844720497 137.481366459627 778.784511784512 269.747474747475
"1327" 265.2 483.059701492537 126.731343283582 779.762411347518 298.109929078014
"1328" 265.4 499.750724637681 118.113043478261 774.349315068493 329.424657534247
"1329" 265.6 517.535816618911 107.23782234957 761.717857142857 358.946428571429
"1330" 265.8 534.105882352941 97.0235294117647 738.249221183801 383.370716510903
"1331" 266 553.482658959538 85.5173410404624 710.993464052288 399.369281045752
"1332" 266.2 568.386111111111 85.8972222222222 678.527027027027 409.199324324324
"1333" 266.4 586.28115942029 93.2840579710145 643.392857142857 409.678571428571
"1334" 266.6 601.243697478992 102.708683473389 609.020338983051 402.84406779661
"1335" 266.8 605.927113702624 111.481049562682 587.037288135593 384.383050847458
"1336" 267 609.514705882353 121.308823529412 577.883959044369 363.98976109215
"1337" 267.2 615.778761061947 137.76401179941 581.446043165468 341.097122302158
"1338" 267.4 623.546268656716 157.316417910448 578.416083916084 312.062937062937
"1339" 267.6 626.065217391304 179.093167701863 575.914893617021 282.914893617021
"1340" 267.8 622.858461538461 200.172307692308 582.894927536232 251.536231884058
"1341" 268 611.570551457156 230.420245548164 592.657718254912 224.738254683617
"1342" 268.2 604.38461577714 265.889228880299 607.692556333801 208.61812301901
"1343" 268.4 602.530546623794 295.086816720257 645.028125 212.20625
"1344" 268.6 601.446428571429 324.419642857143 677.320987654321 224.055555555556
"1345" 268.8 589.835227272727 342.201704545455 704.803797468354 217.784810126582
"1346" 269 569.148148148148 351.003086419753 721.656151419558 200.744479495268
"1347" 269.2 546.508571428571 351.931428571429 738.654362416107 186.369127516779
"1348" 269.4 518.310344827586 354.623824451411 770.78527607362 181.340490797546
"1349" 269.6 490.964856230032 353.300319488818 806.727564102564 181.61858974359
"1350" 269.8 466.081504702194 345.786833855799 832.346153846154 196.349358974359
"1351" 270 441.574923547401 342.516819571865 840.303448275862 219.634482758621
"1352" 270.2 415.006557377049 334.72131147541 830.060606060606 245.710437710438
"1353" 270.4 391.902208201893 325.15141955836 806.456869009585 269.785942492013
"1354" 270.6 373.783018867925 318.883647798742 778.027303754266 287.18771331058
"1355" 270.8 366.834890965732 313.928348909657 743.751700680272 291.826530612245
"1356" 271 370.828025477707 308.703821656051 711.102389078498 290.993174061433
"1357" 271.2 368.350482315113 293.977491961415 683.227272727273 277.779220779221
"1358" 271.4 363.132132132132 283.267267267267 664.823943661972 251.478873239437
"1359" 271.6 367.160883280757 280.157728706625 652.993174061433 219.703071672355
"1360" 271.8 368.940625 267.125 649.350877192982 177.873684210526
"1361" 272 369.291925465838 257.388198757764 652.328813559322 143.301694915254
"1362" 272.2 369.192771084337 263.277108433735 666.616438356164 125.027397260274
"1363" 272.4 367.795597484277 267.723270440252 687.210702341137 128.1872909699
"1364" 272.6 366.189349112426 274.562130177515 701.518072289157 138.189759036145
"1365" 272.8 363.542372881356 282.463276836158 703.072327044025 132.349056603774
"1366" 273 357.216374269006 293.266081871345 712.087774294671 116.959247648903
"1367" 273.2 355.724637681159 305.802898550725 704.290849673203 112.173202614379
"1368" 273.4 350.410714285714 323 699.098039215686 100.218954248366
"1369" 273.6 352.501501501501 335.222222222222 694.963815789474 88.4078947368421
"1370" 273.8 351.854599406528 352.851632047478 696.148387096774 80.6354838709677
"1371" 274 349.855029585799 373.136094674556 693.957236842105 85.125
"1372" 274.2 350.702786377709 387.891640866873 691.989323843416 85.3879003558719
"1373" 274.4 349.760869565217 408.204968944099 684.950980392157 80.3758169934641
"1374" 274.6 354.8 426.655737704918 679.656357388316 77.0927835051546
"1375" 274.8 363.748407643312 448.694267515924 670.564356435644 73.1188118811881
"1376" 275 369.701298701299 470.99025974026 661.458181818182 70.24
"1377" 275.2 375.713375796178 493.37898089172 658.278911564626 70.0068027210884
"1378" 275.4 386.003086419753 503.854938271605 662.085910652921 78.1890034364261
"1379" 275.6 402.840579710145 521.086956521739 661.86 82.5233333333333
"1380" 275.8 422.207236842105 538.190789473684 665.159574468085 87.2375886524823
"1381" 276 438.870431893688 555.887043189369 666.200657894737 90.5526315789474
"1382" 276.2 448.280821917808 572.609589041096 665.61744966443 94.0167785234899
"1383" 276.4 456.019108280255 585.054140127389 667.852842809365 97.1270903010033
"1384" 276.6 465.449180327869 599.298360655738 670.047138047138 101.397306397306
"1385" 276.8 481.860841423948 605.718446601942 671.013029315961 106.869706840391
"1386" 277 502.931740614335 617.21843003413 670.182108626198 115.67731629393
"1387" 277.2 524.262458471761 630.558139534884 672.154639175258 128.432989690722
"1388" 277.4 546.079365079365 641.126984126984 673.1393728223 142.585365853659
"1389" 277.6 564.142857142857 649.838095238095 675.09900990099 161.726072607261
"1390" 277.8 569.235849056604 646.751572327044 671.1875 180.555555555556
"1391" 278 579.611987381703 651.646687697161 663.395104895105 200.555944055944
"1392" 278.2 596.504823151125 660.250803858521 654.415873015873 221.761904761905
"1393" 278.4 611.136212624585 657.867109634552 646.006779661017 243.871186440678
"1394" 278.6 634.296928327645 659.505119453925 628.469387755102 261.843537414966
"1395" 278.8 654.473520249221 661.704049844237 607.622895622896 277.619528619529
"1396" 279 675.374193548387 656.151612903226 583.78156996587 290.675767918089
"1397" 279.2 701.367003367003 650.326599326599 558.332268370607 294.875399361022
"1398" 279.4 725.894736842105 649.898245614035 532.093548387097 288.987096774194
"1399" 279.6 741.611683848797 642.158075601375 503.555900621118 283.925465838509
"1400" 279.8 767.62987012987 635.711038961039 479.854304635762 266.149006622517
"1401" 280 781.498442367601 624.221183800623 467.858695652174 243.094202898551
"1402" 280.2 802.974440894569 609.127795527157 457.328859060403 215.530201342282
"1403" 280.4 821.88125 596.6375 462.772727272727 192.520979020979
"1404" 280.6 840.076687116564 580.613496932515 469.757785467128 167
"1405" 280.8 860.145454545455 562.254545454545 477.718120805369 146.51677852349
"1406" 281 873.04 544.212307692308 485.306962025316 148.357594936709
"1407" 281.2 885.396284829721 521.061919504644 503.586956521739 151.217391304348
"1408" 281.4 899.033536585366 498.841463414634 525.806060606061 156.272727272727
"1409" 281.6 909.111801242236 477 551.881619937695 176.80062305296
"1410" 281.8 913.635802469136 453.003086419753 578.178913738019 196.744408945687
"1411" 282 917.418006430868 427.440514469453 596.205980066445 223.385382059801
"1412" 282.2 914.990536277602 402.690851735016 604.0204778157 253.996587030717
"1413" 282.4 913.97507788162 376.725856697819 601.498327759197 282.772575250836
"1414" 282.6 912.283018867925 352.805031446541 585.661290322581 309.341935483871
"1415" 282.8 919.306784660767 332.185840707965 559.189024390244 326.118902439024
"1416" 283 921.37573964497 317.745562130178 529.398058252427 335.352750809061
"1417" 283.2 913.865443425076 303.984709480122 496.144295302013 334.610738255034
"1418" 283.4 901.376543209876 283.376543209877 469.27 325.566666666667
"1419" 283.6 888.912912912913 263.801801801802 460.710247349823 305.388692579505
"1420" 283.8 876.953416149068 243.900621118012 454.501754385965 279.512280701754
"1421" 284 868.595541401274 218.101910828025 448.620437956204 251.328467153285
"1422" 284.2 858.286585365854 194.128048780488 454.541666666667 222.083333333333
"1423" 284.4 846.348973607038 169.41935483871 469.925423728814 195.603389830508
"1424" 284.6 841.516320474777 145.219584569733 494.199346405229 176.166666666667
"1425" 284.8 838.049707602339 147.631578947368 522.344720496894 164.310559006211
"1426" 285 827.669590643275 149.614035087719 553.514376996805 158.626198083067
"1427" 285.2 810.871148459384 146.535014005602 584.770186335404 163.931677018634
"1428" 285.4 788.019830028329 139.050991501416 613.542586750789 180.738170347003
"1429" 285.6 763.831908831909 127.612535612536 631.166112956811 206.229235880399
"1430" 285.8 741.091954022988 115.313218390805 640.209059233449 237.675958188153
"1431" 286 718.415697674419 102.991279069767 641.046263345196 268.02846975089
"1432" 286.2 699.487465181058 88 636.238095238095 300.112244897959
"1433" 286.4 687.330484330484 74.6609686609687 620.016129032258 321.9
"1434" 286.6 678.088050314465 72.6163522012579 604.475570032573 326.882736156352
"1435" 286.8 660.781538461539 66.6307692307692 582.889967637541 319.242718446602
"1436" 287 646.588957055215 66.7668711656442 552.46 315.893333333333
"1437" 287.2 644.03125 67.903125 527.269230769231 299.830128205128
"1438" 287.4 648.877358490566 68.0125786163522 505.775577557756 278.158415841584
"1439" 287.6 647.837579617834 67.2197452229299 487.331189710611 251.475884244373
"1440" 287.8 645.271028037383 73.9158878504673 475.176079734219 223.02657807309
"1441" 288 636.877777777778 84.4361111111111 474.541095890411 188.380136986301
"1442" 288.2 621.474137931034 96.4540229885057 486.174496644295 156.147651006711
"1443" 288.4 602.109090909091 105.875757575758 506.654605263158 137.9375
"1444" 288.6 585.816326498615 112.865889226658 530.141479101673 143.884244376287
"1445" 288.8 570.165714285714 118.24 556.55737704918 156.977049180328
"1446" 289 550.712328767142 121.147945205474 579.307210031286 178.959247648828
"1447" 289.2 530.912087912088 120.236263736264 588.149825783972 205.087108013937
"1448" 289.4 506.6646884273 124.916913946588 590.341296928328 237.98976109215
"1449" 289.6 482.470760233918 125.663742690058 582.221498371336 271.635179153094
"1450" 289.8 475.36312849162 134.561452513966 559.532507739938 293.40866873065
"1451" 290 466.755223880597 152.349253731343 531.849840255591 301.840255591054
"1452" 290.2 457.570149253731 174.898507462687 497.346153846154 298.714743589744
"1453" 290.4 450.819526627219 192.582840236686 465.13201320132 284.726072607261
"1454" 290.6 444.775811057178 205.610619878235 440.696369765862 263.636963828185
"1455" 290.8 436.137481172823 220.394768679591 420.411705154557 239.911998709795
"1456" 291 433.655688622754 232.161676646707 390.177777777778 214.985185185185
"1457" 291.2 432.555223880597 251.30447761194 403.767515923567 206.729299363057
"1458" 291.4 429.8875 274.009375 418.117647058824 193.401960784314
"1459" 291.6 429.578461538462 298.470769230769 442.885620915033 180.627450980392
"1460" 291.8 424.288461538462 320.483974358974 474.313725490196 173.640522875817
"1461" 292 421.6 345.665625 503.872131147541 173.540983606557
"1462" 292.2 424.710691823899 370.933962264151 535.699367088608 182.272151898734
"1463" 292.4 427.787671232877 396.784246575342 565.203333333333 197.363333333333
"1464" 292.6 425.43653250774 422.334365325077 593.370967741935 215.445161290323
"1465" 292.8 416.107462686567 445.370149253731 616.503164556962 239.091772151899
"1466" 293 407.208074534161 469.947204968944 638.5 265.916149068323
"1467" 293.2 395.153392330383 490.628318584071 655.223728813559 296.593220338983
"1468" 293.4 395.804804804805 506.945945945946 652.607508532423 329.034129692833
"1469" 293.6 405.808176100629 515.031446540881 639.859016393443 358.659016393443
"1470" 293.8 420.336666666667 527.01 619.456666666667 384.42
"1471" 294 436.175496688742 539.850993377483 594.731629392971 404.581469648562
"1472" 294.2 456.135135135135 555.317567567568 574.825396825397 426.498412698413
"1473" 294.4 475.653250773994 571.498452012384 550.718849840256 447.610223642173
"1474" 294.6 489.389937106918 588.160377358491 524.873376623377 462.840909090909
"1475" 294.8 498.456081081081 605.158783783784 498.189368770764 462.594684385382
"1476" 295 506.391719745223 616.503184713376 467.931740614335 455.873720136519
"1477" 295.2 515.548076923077 613.464743589744 440.71237458194 439.090301003344
"1478" 295.4 537.464743589744 615.602564102564 414.461267605634 420.260563380282
"1479" 295.6 561.549342105263 622.680921052632 399.042704626335 393.238434163701
"1480" 295.8 586.154605263158 630.733552631579 392.141379310345 362.468965517241
"1481" 296 610.8 638.84406779661 385.879003558719 330.274021352313
"1482" 296.2 638.421602787456 645.303135888502 390.787878787879 300.306397306397
"1483" 296.4 665.640138408305 648.363321799308 409.640939597315 274.593959731544
"1484" 296.6 691.447949526814 642.618296529968 436.174342105263 257.565789473684
"1485" 296.8 714.967741935484 629.645161290323 465.121710526316 246.598684210526
"1486" 297 741.682779456193 617.921450151057 494.496688741722 241.953642384106
"1487" 297.2 766.411585365854 605.213414634146 524.872131147541 244.64262295082
"1488" 297.4 793.376666666667 594.96 557.870307167236 253.276450511945
"1489" 297.6 819.990066225166 583.165562913907 588.069306930693 267.993399339934
"1490" 297.8 844.064814814815 568.175925925926 614.495016611296 285.647840531561
"1491" 298 861.19335347432 547.725075528701 637.689189189189 305.317567567568
"1492" 298.2 878.380239520958 525.97005988024 651.960912052117 332.605863192182
"1493" 298.4 893.058282208589 500.573619631902 654.361486486487 365.14527027027
"1494" 298.6 904.617554858934 474.15987460815 652.929292929293 397.094276094276
"1495" 298.8 916.336363636364 446.681818181818 647.765517241379 429.451724137931
"1496" 299 924.4 419.025396825397 632.063973063973 458.56228956229
"1497" 299.2 929.504587155963 389.565749235474 610.289036544851 482.408637873754
"1498" 299.4 930.130573248408 361.410828025478 587.089700996678 506.481727574751
"1499" 299.6 927.55910543131 331.594249201278 556.26116838488 521.216494845361
"1500" 299.8 926.155763239875 303.389408099688 523.889273356401 527.930795847751
"1501" 300 918.3 280.028125 491.850847457627 521.745762711864
"1502" 300.2 904.826923076923 255.291666666667 463.787985865724 506.275618374558
"1503" 300.4 892.956656346749 230.891640866873 438.954703832753 481.505226480836
"1504" 300.6 879.082317073171 203.69512195122 424.130872483221 452.627516778523
"1505" 300.8 866.42042042042 179.597597597598 416.701067615658 419.67615658363
"1506" 301 851.329341317365 154.347305389222 413.96282527881 384.327137546468
"1507" 301.2 838.698863636364 135.267045454545 414.542857142857 347.003571428571
"1508" 301.4 821.636363636364 131.524926686217 416.931899641577 312.806451612903
"1509" 301.6 796.738028169014 124.070422535211 432.822742474916 279.558528428094
"1510" 301.8 769.871508379888 117.391061452514 454.530405405405 252.800675675676
"1511" 302 743.530054644809 107.174863387978 477.888524590164 227.895081967213
"1512" 302.2 716.743801652893 97.3443526170799 505.823151125402 205.700964630225
"1513" 302.4 689.092957746479 87.7633802816901 536.038961038961 188.292207792208
"1514" 302.6 664.033802816901 78.7239436619718 571 182.220125786164
"1515" 302.8 638.568181818182 71.3664772727273 603.473684210526 189.798761609907
"1516" 303 627.367847411444 67.2615803814714 634.539184952978 203.197492163009
"1517" 303.2 630.283489096573 70.8847352024922 665.163009404389 222.460815047022
"1518" 303.4 628.625714285714 76.5685714285714 683.463815789474 249.1875
"1519" 303.6 620.696275071633 89.2177650429799 689.027303754266 280.873720136519
"1520" 303.8 611.476780185759 103.139318885449 684.470989761092 309.996587030717
"1521" 304 601.979768786127 114.838150289017 666.789855072464 336.329710144928
"1522" 304.2 591.143292682927 129.22256097561 648.234482758621 361.262068965517
"1523" 304.4 579.931034482759 139.238505747126 631.086956521739 388.408026755853
"1524" 304.6 563.764534883721 152.601744186047 613.395973154362 412.312080536913
"1525" 304.8 548.611898016997 168.70821529745 608.522648083624 433.843205574913
"1526" 305 532.200581395349 189.095930232558 599.182692307692 459.028846153846
"1527" 305.2 516.810650887574 206.257396449704 582.293918918919 478.918918918919
"1528" 305.4 499.525714285714 224.985714285714 555.149006622517 497.049668874172
"1529" 305.6 482.106017191977 242.532951289398 527.1872909699 505.615384615385
"1530" 305.8 461.714714714715 261.894894894895 501.026229508197 506.573770491803
"1531" 306 439.851744186047 280.915697674419 478.337979094077 488.369337979094
"1532" 306.2 418.086206896552 295.172413793103 457.690235690236 466.127946127946
"1533" 306.4 396.376811594203 313.884057971014 438.993355481728 440.063122923588
"1534" 306.6 372.564971751412 325.242937853107 426.514285714286 409.246428571429
"1535" 306.8 363.730205278592 324.926686217009 418 377.819494584838
"1536" 307 370.784482758621 327.721264367816 418.303249097473 346.826714801444
"1537" 307.2 376.793313069909 339.933130699088 421.730769230769 313.122377622378
"1538" 307.4 383.741610738255 358.872483221477 431.293918918919 278.449324324324
"1539" 307.6 393.897610921502 381.006825938567 452.63430420712 252.705501618123
"1540" 307.8 400.942238267148 404.083032490975 480.537704918033 235.488524590164
"1541" 308 406.458904109589 423.845890410959 509.904024767802 221.758513931889
"1542" 308.2 417.362459546926 446.809061488673 542.225806451613 213.135483870968
"1543" 308.4 427.837455830389 470.632508833922 576.710610932476 214.041800643087
"1544" 308.6 437.518518518518 496.185185185185 608.657051282051 226.25641025641
"1545" 308.8 450.642857142857 519.084415584416 639.681388012618 243.268138801262
"1546" 309 466.8 539.664516129032 667.449044585987 259.414012738854
"1547" 309.2 484.808306709265 558.396166134185 679.706896551724 286.562068965517
"1548" 309.4 500.546075085324 576.737201365188 689.165584415584 312.925324675325
"1549" 309.6 515.693069306931 595.792079207921 701.581395348837 342.003322259136
"1550" 309.8 532.501661129568 615.139534883721 701.307692307692 371.328671328671
"1551" 310 551.52 630.3 696.073954983923 399.980707395498
"1552" 310.2 576.209150326797 635.74183006536 687.83164983165 433.164983164983
"1553" 310.4 603.5 639.559210526316 674.46511627907 461.644518272425
"1554" 310.6 633.837748344371 642.635761589404 652.571929824561 486.59649122807
"1555" 310.8 664.538205980066 640.93023255814 625.137583892617 504.238255033557
"1556" 311 692.031746031746 631.466666666667 594.106666666667 513.076666666667
"1557" 311.2 720.138157894737 620.549342105263 564.223728813559 502.857627118644
"1558" 311.4 748 614.022653721683 538.804794520548 483.085616438356
"1559" 311.6 776.06600660066 604.597359735974 516.545751633987 460.326797385621
"1560" 311.8 803.2 592.170491803279 494.684563758389 433.379194630872
"1561" 312 829.035031847134 575.859872611465 482.006711409396 404.422818791946
"1562" 312.2 853.869841269841 558.812698412698 472.805755395683 373.514388489209
"1563" 312.4 873.198795180723 537.295180722892 473.833910034602 340.373702422145
"1564" 312.6 888.756329113924 513.490506329114 484.117857142857 310.614285714286
"1565" 312.8 902.270769230769 485.84 497.697594501718 280.305841924399
"1566" 313 910.333333333333 457.529051987768 513.248344370861 249.91059602649
"1567" 313.2 913.905063291139 429.041139240506 534.503184713376 222.90127388535
"1568" 313.4 914.608974358974 397.304487179487 559.554140127389 203.191082802548
"1569" 313.6 913.763513513514 368.543918918919 591.873846153846 191.504615384615
"1570" 313.8 916.627760252366 338.880126182965 628.846625766871 192.125766871166
"1571" 314 920.477203647416 310.094224924012 661.971518987342 205.585443037975
"1572" 314.2 916.304487179487 288.977564102564 685.648026315789 227.720394736842
"1573" 314.4 902.346749226006 267.941176470588 693.599337748344 257.741721854305
"1574" 314.6 886.178362573099 242.187134502924 688.586206896552 285.696551724138
"1575" 314.8 869.43768115942 223.350724637681 676.024137931034 313.806896551724
"1576" 315 851.740223463687 207.639664804469 657.621359223301 337.660194174757
"1577" 315.2 829.927536231884 194.260869565217 631.976744186047 355.066445182724
"1578" 315.4 806.365168539326 180.050561797753 605.414715719064 360.859531772575
"1579" 315.6 784.52 162.057142857143 591.501661129568 348.019933554817
"1580" 315.8 762.430199430199 143.584045584046 575.688963210702 327.608695652174
"1581" 316 737.445714285714 125.82 554.83606557377 303.485245901639
"1582" 316.2 715.445086705202 114.965317919075 541.489655172414 276.303448275862
"1583" 316.4 699.750750750751 124.942942942943 537.565371024735 244.406360424028
"1584" 316.6 679.938596491228 138.961988304094 543.430508474576 212.576271186441
"1585" 316.8 655.817663817664 148.91452991453 558.544262295082 187.065573770492
"1586" 317 629.427592300999 153.431191814272 582.425958673546 164.328368263353
"1587" 317.2 630.996913580247 163.626543209877 588.211221122112 146.917491749175
"1588" 317.4 617.332288490635 186.065830472121 616.878124908502 138.006249994547
"1589" 317.6 601.751592356788 213.474522292826 645.259515570948 148.989619377163
"1590" 317.8 586.988059701492 239.122388059702 678.598006644518 166.634551495017
"1591" 318 573.780701754386 261.251461988304 704.889250814332 193.273615635179
"1592" 318.2 558.325443786982 284.92899408284 717.420529801325 220.122516556291
"1593" 318.4 541.061946902655 306.380530973451 723.802120141343 248.318021201413
"1594" 318.6 523.069565217391 329.008695652174 722.089347079038 277.759450171821
"1595" 318.8 508.991044776119 352.653731343284 716.946308724832 307.510067114094
"1596" 319 490.862275449102 375.87125748503 707.545150501672 339.387959866221
"1597" 319.2 475.877192982456 399.27485380117 691.493710691824 364.254716981132
"1598" 319.4 468.821428571429 425.229166666667 673.10067114094 390.389261744966
"1599" 319.6 458.559880239521 451.676646706587 651.987654320988 414.327160493827
"1600" 319.8 442.592375366569 474.475073313783 626.430921052632 435.773026315789
"1601" 320 421.826470588235 491.985294117647 597.291803278689 446.193442622951
"1602" 320.2 411.108761329305 510.172205438066 568.155405405405 448.912162162162
"1603" 320.4 419.714285714286 521.428571428571 536.303754266212 443.952218430034
"1604" 320.6 431.317901234568 526.413580246914 506.402730375427 431.354948805461
"1605" 320.8 428.028125 523.528125 477.48813559322 417.908474576271
"1606" 321 416.932907348243 525.638977635783 452.428571428571 395.43537414966
"1607" 321.2 407.914754098361 519.773770491803 435.900684931507 366.140410958904
"1608" 321.4 402.658940397351 512.006622516556 420.701342281879 338.828859060403
"1609" 321.6 388.59872611465 499.464968152866 409.396551724138 309.127586206897
"1610" 321.8 377.565625 484.30625 408.565836298932 277.918149466192
"1611" 322 367.915094339623 466.808176100629 422.841379310345 248.427586206897
"1612" 322.2 372.305295950156 456.915887850467 446.764516129032 224.422580645161
"1613" 322.4 373.730886850153 436.718654434251 474.736507936508 210.803174603175
"1614" 322.6 374.478125 420.7125 507.789634146341 204.125
"1615" 322.8 379.474358974359 413.897435897436 536.987341772152 213.262658227848
"1616" 323 386.291666666667 402.596153846154 566.125806451613 229.645161290323
"1617" 323.2 395.793650793651 391.536507936508 593.381538461538 246.753846153846
"1618" 323.4 408.651651651652 377.384384384384 618.048701298701 270.217532467532
"1619" 323.6 423.144970414201 364.186390532544 628.675159235669 299.617834394904
"1620" 323.8 436.165644171779 353.515337423313 647.512578616352 320.179245283019
"1621" 324 453.595988538682 346.395415472779 664.591772151899 331.186708860759
"1622" 324.2 468.002873563218 340.399425287356 684.547770700637 346.837579617834
"1623" 324.4 486.535612535613 330.287749287749 695.116129032258 370.338709677419
"1624" 324.6 507.982708933718 321.564841498559 705.831715210356 399.37216828479
"1625" 324.8 529.82005899705 313.286135693215 714.238754325259 430.785467128028
"1626" 325 550.128571428571 303.491428571429 716.789830508475 464.24406779661
"1627" 325.2 568.991501416431 285.934844192635 706.866220735786 495.846153846154
"1628" 325.4 588.413105413105 267.754985754986 689.097643097643 523.895622895623
"1629" 325.6 603.861356932153 248.890855457227 663.558219178082 546.130136986301
"1630" 325.8 617.112462006079 227.003039513678 633.651162790698 562.538205980066
"1631" 326 631.687306501548 202.885448916409 601.706293706294 572.41958041958
"1632" 326.2 645.898843930636 179.179190751445 566.76 569.44
"1633" 326.4 665.378223495702 159.21776504298 534.652777777778 561.309027777778
"1634" 326.6 685.416149068323 137.003105590062 500.367697594502 556.632302405498
"1635" 326.8 702.242038216561 116.226114649682 471.333333333333 550.945652173913
"1636" 327 708.139318885449 114.721362229102 451.255033557047 537.771812080537
"1637" 327.2 711.014409221902 105.720461095101 436.474747474747 512.521885521885
"1638" 327.4 711.543026706231 91.513353115727 423.54609929078 484.705673758865
"1639" 327.6 705.891975308642 88.9259259259259 414.721830985916 452.397887323944
"1640" 327.8 697.209302325581 78.5697674418605 411.117216117216 418.373626373626
"1641" 328 692.034267912773 76.2866043613707 412.133105802048 385.58361774744
"1642" 328.2 690.874587458746 75.8415841584158 415.215053763441 353.326164874552
"1643" 328.4 686.85534591195 71.0786163522013 425.116279069767 322.006644518272
"1644" 328.6 680.061919504644 72.0743034055728 444.593220338983 296.972881355932
"1645" 328.8 677.230769230769 69.3047337278106 468.914089347079 277.178694158076
"1646" 329 663.986885245902 65.3540983606557 491.102649006623 254.294701986755
"1647" 329.2 646.821086261981 60.5367412140575 520.649517684887 236.842443729904
"1648" 329.4 630.860795454545 62.4119318181818 552.688679245283 224.861635220126
"1649" 329.6 611.573446327684 64.728813559322 586.180981595092 222.947852760736
"1650" 329.8 593.544642857143 66.6190476190476 617.332268370607 227.111821086262
"1651" 330 573.859598853868 71.0515759312321 648.8125 238.19375
"1652" 330.2 554.724719101124 77.8792134831461 667.586956521739 262.596273291925
"1653" 330.4 537.049450549451 90.9175824175824 683.172297297297 292.64527027027
"1654" 330.6 520.494219653179 103.28612716763 699.661341853035 315.5303514377
"1655" 330.8 503.12188365651 113.451523545706 716.381107491857 337.250814332248
"1656" 331 485.947075208914 126.974930362117 728.960526315789 363.697368421053
"1657" 331.2 465.572755417957 137.291021671827 736.993150684931 393.869863013699
"1658" 331.4 449.2849002849 147.789173789174 740.47602739726 425.157534246575
"1659" 331.6 432.985994397759 165.044817927171 736.684745762712 456.671186440678
"1660" 331.8 415.78869047619 185.505952380952 723.362126245847 484.455149501661
"1661" 332 398.94301994302 205.193732193732 703.713826366559 511.787781350482
"1662" 332.2 389.746753246753 223.262987012987 679.647058823529 532.957516339869
"1663" 332.4 386.483076923077 249.301538461538 648.324324324324 545.97972972973
"1664" 332.6 384.316417910448 274.582089552239 616.557491289199 550.881533101045
"1665" 332.8 375.973053892216 294.760479041916 581.677536231884 545.528985507246
"1666" 333 366.804416403785 312.271293375394 553.096551724138 527.831034482759
"1667" 333.2 358.015625 332.828125 524.017064846416 509.648464163823
"1668" 333.4 356.941605839416 351.160583941606 497.469594594595 495.391891891892
"1669" 333.6 362.037037037037 375.989898989899 469.453333333333 484.936666666667
"1670" 333.8 366.366438356164 401.88698630137 445.073170731707 465.787456445993
"1671" 334 370.862745098039 426.849673202614 427.772108843537 442.312925170068
"1672" 334.2 372.816993464052 451.581699346405 416.780141843972 410.163120567376
"1673" 334.4 377.353951890034 478.85910652921 405.533333333333 377.964912280702
"1674" 334.6 383.566225165563 503.17880794702 396.53872053872 347.558922558923
"1675" 334.8 395.923076923077 521.583916083916 388.048951048951 321.695804195804
"1676" 335 420.356164383562 542.195205479452 386.542253521127 285.897887323944
"1677" 335.2 444.044217687075 560.37074829932 399.792387543253 256.058823529412
"1678" 335.4 463.229032258065 580.467741935484 416.313333333333 229.523333333333
"1679" 335.6 478.393548387097 598.332258064516 436.870253164557 212.981012658228
"1680" 335.8 492.990654205607 612.345794392523 463.5 200.111111111111
"1681" 336 518.133956386293 626.17445482866 494.816720257235 193.993569131833
"1682" 336.2 544.065789473684 633.973684210526 523.595541401274 198.025477707006
"1683" 336.4 566.127868852459 643.547540983607 550.36 203.009230769231
"1684" 336.6 591.327814569536 650.940397350993 581.259868421053 210.957236842105
"1685" 336.8 616.846405228758 659.718954248366 606.800653594771 225.898692810458
"1686" 337 642.408945686901 653.408945686901 628.173333333333 253.703333333333
"1687" 337.2 664.969178082192 648.746575342466 639.963815789474 277.631578947368
"1688" 337.4 694.078175895766 644.071661237785 641.723549488055 305.645051194539
"1689" 337.6 718.901639344262 637.213114754098 632.587662337662 325.798701298701
"1690" 337.8 747.569965870307 634.672354948805 619.307936507936 326.71746031746
"1691" 338 765.717607973422 630.478405315615 624.912162162162 332.459459459459
"1692" 338.2 787.414715719064 616.678929765886 635.381118881119 345.811188811189
"1693" 338.4 813.305647840532 601.013289036545 649.106451612903 360.990322580645
"1694" 338.6 834.540540540541 584.948948948949 666.677631578947 374.273026315789
"1695" 338.8 856.127218934911 564.671597633136 687.487804878049 388.307926829268
"1696" 339 873.550769230769 542.984615384615 705.240740740741 405.237654320988
"1697" 339.2 888.988023952096 516.766467065868 720.097402597403 424.652597402597
"1698" 339.4 899.14465408805 490.61320754717 730.535947712418 447.457516339869
"1699" 339.6 912.276470588235 463.65 737.310810810811 471.702702702703
"1700" 339.8 924.259259259259 438.719135802469 733.163194444444 500.194444444444
"1701" 340 927.409375 410.60625 724.478405315615 523.920265780731
"1702" 340.2 927.885093167702 380.844720496894 702.581081081081 545.040540540541
"1703" 340.4 927.046204620462 350.858085808581 682.27397260274 564.164383561644
"1704" 340.6 926.767213114754 321.527868852459 655.848275862069 577.310344827586
"1705" 340.8 925.577777777778 291.406349206349 628.544217687075 586.734693877551
"1706" 341 916.61801242236 272.357142857143 599.589285714286 588.621428571429
"1707" 341.2 901.510204081633 250.98250728863 568.732638888889 584.979166666667
"1708" 341.4 881.981818181818 229.533333333333 539.84965034965 577.783216783217
"1709" 341.6 864.669724770642 205.620795107034 509.36524822695 566.609929078014
"1710" 341.8 844.216374269006 183.938596491228 488.205479452055 549.010273972603
"1711" 342 825.794366197183 163.261971830986 465.59298245614 530.666666666667
"1712" 342.2 804.933908045977 146.462643678161 444.152542372881 510.738983050847
"1713" 342.4 783.759420289855 126.808695652174 421.674657534247 488.582191780822
"1714" 342.6 764.043835616438 105.668493150685 411.024137931034 464.575862068966
"1715" 342.8 749.911504424779 93.6578171091445 401.934027777778 436.78125
"1716" 343 748.560693641619 96.8554913294798 391.073170731707 408.400696864112
"1717" 343.2 733.051575931232 101.472779369628 390.377697841727 377.758992805755
"1718" 343.4 709.040871934605 106.558583106267 391.746323529412 345.404411764706
"1719" 343.6 683.117469879518 110.286144578313 395.817543859649 313.021052631579
"1720" 343.8 657.879888268156 113.608938547486 405.651567944251 284.637630662021
"1721" 344 631.19937694704 115.741433021807 420.151408450704 257.869718309859
"1722" 344.2 610.356756756757 117.186486486486 440.110410094637 233.91167192429
"1723" 344.4 587.926136363636 115.346590909091 465.045161290323 216.590322580645
"1724" 344.6 562.794594594595 120.745945945946 493.64465408805 200.676100628931
"1725" 344.8 535.108571428571 122.28 522.465189873418 190.208860759494
"1726" 345 506.101648351648 122.260989010989 555.793548387097 187.632258064516
"1727" 345.2 486.891176470588 125.182352941176 587.346875 188.63125
"1728" 345.4 476.5 140.289473684211 618.14953271028 195.305295950156
"1729" 345.6 461.957703927492 160.577039274924 649.85303514377 199.798722044728
"1730" 345.8 446.883928571429 179.738095238095 678.350649350649 203.24025974026
"1731" 346 431.124293785311 193.463276836158 703.216666666667 209.246666666667
"1732" 346.2 416.325301204819 211.822289156627 725.275541795666 203.061919504644
"1733" 346.4 399.918429003021 230.042296072508 748.1826625387 196.736842105263
"1734" 346.6 384.897360703812 253.642228739003 777.277777777778 197.996913580247
"1735" 346.8 372.610271903323 278.277945619335 806.572327044025 199.735849056604
"1736" 347 360.456790123457 305.04012345679 833.537704918033 206.760655737705
"1737" 347.2 353.529595015576 332.467289719626 849.498461538462 223.166153846154
"1738" 347.4 353.195286195286 359.451178451178 866.880258899676 245.676375404531
"1739" 347.6 355.140410958904 388.047945205479 868.505226480836 261.850174216028
"1740" 347.8 358.059561128527 415.689655172414 852.484076433121 276.251592356688
"1741" 348 364.093023255814 445.601328903655 831.031347962382 292.006269592476
"1742" 348.2 372.418604651163 472.591362126246 804.24115755627 297.299035369775
"1743" 348.4 382.602649006623 501.692052980132 776.964516129032 300.658064516129
"1744" 348.6 396.015923566879 525.398089171975 747.879746835443 296.443037974684
"1745" 348.8 414.010101010101 541.686868686869 725.241258741259 283.555944055944
"1746" 349 439.055555555556 554.901960784314 703.350993377483 264.973509933775
"1747" 349.2 461.680379746835 568.509493670886 688.253246753247 241.467532467532
"1748" 349.4 478.368243243243 577.945945945946 673.167202572347 216.559485530547
"1749" 349.6 497.471186440678 589.715254237288 667.133333333333 186.39
"1750" 349.8 520.484848484848 596.410774410774 666.5 156.166666666667
"1751" 350 544.946996466431 601.247349823322 670.615131578947 126.006578947368
"1752" 350.2 571.559322033898 603.430508474576 682.668874172185 116.546357615894
"1753" 350.4 599.166666666667 602.09375 695.794520547945 124.208904109589
"1754" 350.6 625.498371335505 602.104234527687 711.262626262626 133.279461279461
"1755" 350.8 654.719594594595 600.945945945946 730.120401337793 146.38127090301
"1756" 351 683.838815789474 600.388157894737 753.306709265176 164.370607028754
"1757" 351.2 712.634812286689 598.412969283276 769.130990415335 184.348242811502
"1758" 351.4 741.794019933555 593.059800664452 789.105095541401 208.503184713376
"1759" 351.6 770.016077170418 587.475884244373 800.477815699659 236.122866894198
"1760" 351.8 797.658146964856 581.693290734824 812.147909967846 263.768488745981
"1761" 352 822.554858934169 572.034482758621 816.88698630137 295.188356164384
"1762" 352.2 844.492307692308 554.849230769231 815.647457627119 326.389830508475
"1763" 352.4 868.369230769231 536.190769230769 810.233215547703 357.636042402827
"1764" 352.6 886.7875 516.540625 795.154838709677 385.216129032258
"1765" 352.8 890.957236842105 490.921052631579 771.485049833887 406.166112956811
"1766" 353 890.062295081967 462.996721311475 743.915857605178 419.236245954693
"1767" 353.2 887.804416403785 434.728706624606 713.356890459364 424.109540636042
"1768" 353.4 885.492012779553 407.837060702875 680.832764505119 421.972696245734
"1769" 353.6 880.157728706625 381.454258675079 648.8 414.2
"1770" 353.8 875.063492063492 353.942857142857 618.033783783784 405.746621621622
"1771" 354 867.512195121951 325.298780487805 585.775919732441 399.140468227425
"1772" 354.2 858.242236024845 299.826086956522 562.477564102564 402.198717948718
"1773" 354.4 846.286585365854 272.661585365854 540.265993265993 394.723905723906
"1774" 354.6 834.209230769231 246.061538461538 529.232786885246 370.75737704918
"1775" 354.8 820.545454545455 218.039393939394 520.494915254237 343.718644067797
"1776" 355 806.219219219219 193.414414414414 519.361403508772 311.554385964912
"1777" 355.2 790.991044776119 166.585074626866 527.657534246575 282.256849315068
"1778" 355.4 774.872881355932 142.149717514124 537.275409836066 254.967213114754
"1779" 355.6 753.851123595506 121.294943820225 553.079734219269 227.282392026578
"1780" 355.8 733.011560693642 115.034682080925 572.993610223642 204.55910543131
"1781" 356 721.416438356164 113.969863013699 597.046439628483 183.554179566563
"1782" 356.2 709.02416918429 104.670694864048 626.428093645485 171.799331103679
"1783" 356.4 692.142857142857 89.2829131652661 658.407766990291 168.796116504854
"1784" 356.6 669.409495548961 84.5548961424332 689.109375 173.95
"1785" 356.8 655.347578347578 91.5698005698006 720.760124610592 184.834890965732
"1786" 357 637.801916932907 106.753993610224 751.504643962848 194.730650154799
"1787" 357.2 623.753048780488 123.182926829268 779.639240506329 210.851265822785
"1788" 357.4 609.440233236152 137.387755102041 803.542944785276 228.472392638037
"1789" 357.6 594.794117647059 155.205882352941 825.418006430868 250.20578778135
"1790" 357.8 580.377976190476 175.318452380952 836.653594771242 279.843137254902
"1791" 358 567.202985074627 196.773134328358 837.077702702703 309.597972972973
"1792" 358.2 553.516717325228 222.085106382979 829.377551020408 341.197278911565
"1793" 358.4 539.437317784257 247.431486880466 815.990291262136 368.624595469256
"1794" 358.6 530.09696969697 274.627272727273 801.816666666667 392.956666666667
"1795" 358.8 521.661807580175 302.924198250729 782.232558139535 416.790697674419
"1796" 359 512.870967741935 331.073313782991 757.072607260726 435.204620462046
"1797" 359.2 507.664634146341 360.371951219512 727.538983050847 442.606779661017
"1798" 359.4 505.844720496894 390.006211180124 697.038194444444 446.506944444444
"1799" 359.6 500.021212121212 419.660606060606 666.839160839161 449.912587412587
"1800" 359.8 495.26860841424 449.533980582524 637.525423728814 448.108474576271
"1801" 360 493.444444444444 476.191358024691 609.081081081081 436.547297297297
"1802" 360.2 485.724852071006 504.683431952663 587.455737704918 419.724590163934
"1803" 360.4 474.777108433735 531.647590361446 563.956953642384 398.324503311258
"1804" 360.6 463.964071856287 559.413173652695 538.724832214765 386.463087248322
"1805" 360.8 456.219219219219 575.837837837838 510.327814569536 375.23178807947
"1806" 361 451.489164086687 572.656346749226 492.043046357616 361.281456953642
"1807" 361.2 443.450657894737 565.898026315789 481.447811447811 340
"1808" 361.4 436.535256410256 556.214743589744 468.554054054054 316.179054054054
"1809" 361.6 416.961403508772 548.280701754386 458.886597938144 290.914089347079
"1810" 361.8 409.00974025974 537.162337662338 451.567474048443 260.678200692042
"1811" 362 394.437086092715 521.420529801325 447.852941176471 231.613970588235
"1812" 362.2 383.947194719472 506.171617161716 449.697508896797 201.270462633452
"1813" 362.4 372.770392749245 485.567975830816 461.342281879195 171.630872483221
"1814" 362.6 366.182965299685 470.10094637224 481.361904761905 155.704761904762
"1815" 362.8 363.80421686747 453.274096385542 512.40127388535 145.286624203822
"1816" 363 356.841791044776 436.8 543.544303797468 142.300632911392
"1817" 363.2 352.100609756098 418.198170731707 574.761904761905 150.149206349206
"1818" 363.4 346.709779179811 394.05047318612 606.227891156463 165.659863945578
"1819" 363.6 349.753799392097 394.73556231003 636.028938906752 175.942122186495
"1820" 363.8 354.698113207547 389.594339622642 668.423197492163 188.76802507837
"1821" 364 356.11746031746 372.355555555556 696.369426751592 201.162420382166
"1822" 364.2 355.968847352025 351.928348909657 717.889632107023 214.163879598662
"1823" 364.4 353.708588957055 333.150306748466 720.371237458194 235.692307692308
"1824" 364.6 352.030769230769 312.415384615385 712.03536977492 258.212218649518
"1825" 364.8 355.444099378882 300.624223602484 692.892508143323 276.361563517915
"1826" 365 362.374592833876 282.270358306189 675.546623794212 298.543408360129
"1827" 365.2 365.507836990596 262.539184952978 656.475 319.9875
"1828" 365.4 369.272189349112 256.55325443787 636.079037800687 339.312714776632
"1829" 365.6 378.888554216867 245.810240963855 615.594512195122 350.634146341463
"1830" 365.8 390.516320474777 230.821958456973 598.417508417508 343.713804713805
"1831" 366 403.960339943343 218.223796033994 587.972696245734 326.252559726962
"1832" 366.2 418.881355932203 203.988700564972 574.171821305842 302.810996563574
"1833" 366.4 436.526011560694 193.341040462428 557.881578947368 278.200657894737
"1834" 366.6 452.78674351585 179.936599423631 539.424920127796 256.351437699681
"1835" 366.8 470.043859649123 162.74269005848 524.212328767123 229.191780821918
"1836" 367 490.207386055454 148.232953325881 515.590902916382 201.035702102609
"1837" 367.2 510.200581101871 134.290839844742 509.531559128883 173.115423776231
"1838" 367.4 539.692769322631 114.699529746132 518.54444854824 151.408537539034
"1839" 367.6 577.518614949105 95.3753632561006 523.409835293562 138.140987158478
"1840" 367.8 606.207386363636 82.0653409090909 516.794223826715 111.447653429603
"1841" 368 631.574285714286 81.7485714285714 526.037162162162 115.337837837838
"1842" 368.2 660.882521489971 86.1948424068768 544.078616352201 114.138364779874
"1843" 368.4 687.833333333333 91.7972222222222 566.479623824451 113.156739811912
"1844" 368.6 715.484507042254 101.907042253521 592.819620253165 122.965189873418
"1845" 368.8 742.080332409972 115.493074792244 616.676923076923 137.972307692308
"1846" 369 768.68449197861 130.561497326203 639.843076923077 157.086153846154
"1847" 369.2 795.155313351499 142.228882833787 656.810126582278 180.987341772152
"1848" 369.4 822.212121212121 156.790633608815 671.15737704918 215.101639344262
"1849" 369.6 848.145945945946 171.218918918919 681.232026143791 246.990196078431
"1850" 369.8 871.641176470588 189.129411764706 683.670033670034 282.309764309764
"1851" 370 888.476056338028 205.115492957746 682.976510067114 311.996644295302
"1852" 370.2 893.804733727811 231.041420118343 673.382456140351 341.028070175439
"1853" 370.4 898.304878048781 261.189024390244 658.922077922078 369.801948051948
"1854" 370.6 903.894894894895 289.246246246246 652.854609929078 393.719858156028
"1855" 370.8 906.669724770642 320.743119266055 649.696551724138 421.255172413793
"1856" 371 906.506097560976 349.451219512195 641.388704318937 449.09634551495
"1857" 371.2 907.460264900662 375.870860927152 627.199312714777 473.962199312715
"1858" 371.4 903.193333333333 404.523333333333 606.990506329114 497.034810126582
"1859" 371.6 894.256578947368 430.111842105263 580.223333333333 512.35
"1860" 371.8 887.478547854785 459.280528052805 551.518032786885 523.23606557377
"1861" 372 881.340136054422 488.554421768707 520.277397260274 524.859589041096
"1862" 372.2 870.721088435374 518.030612244898 488.83038869258 515.420494699647
"1863" 372.4 854.665634674923 542.145510835913 461.356643356643 499.734265734266
"1864" 372.6 834.019230769231 563.766025641026 434.989399293286 483.572438162544
"1865" 372.8 813.061093247588 585.726688102894 412.712802768166 461.740484429066
"1866" 373 791.993377483444 607.526490066225 391.347222222222 437.197916666667
"1867" 373.2 766.339622641509 624.389937106918 374.601374570447 415.182130584192
"1868" 373.4 740.746875 638.19375 360.052447552448 391.426573426573
"1869" 373.6 721.554455445545 643.679867986799 365.844827586207 376.541379310345
"1870" 373.8 695.161073825503 647.429530201342 372.433098591549 361.12676056338
"1871" 374 666.325503355705 651.167785234899 381.074204946996 337.381625441696
"1872" 374.2 637.289308176101 655.248427672956 393.402097902098 312.097902097902
"1873" 374.4 607.686666666667 654.356666666667 412.127516778523 289.872483221477
"1874" 374.6 581.452830188679 652.921383647799 434.521885521886 272.053872053872
"1875" 374.8 570.376205787781 641.926045016077 462.204402515723 258.657232704403
"1876" 375 547.756329113924 628.851265822785 487.618122977346 244.644012944984
"1877" 375.2 524.692073170732 614.939024390244 513.47194719472 229.861386138614
"1878" 375.4 504.869158878505 598.697819314642 541.790625 219.75625
"1879" 375.6 484.058823529412 582.260061919505 573.709030100334 221.083612040134
"1880" 375.8 461.594029850746 566.95223880597 605.082802547771 228.178343949045
"1881" 376 437.140625 553.871875 635.016891891892 239.736486486487
"1882" 376.2 413.5 538.40251572327 657.787581699346 260.009803921569
"1883" 376.4 395.019230769231 516.849358974359 676.782051282051 283.173076923077
"1884" 376.6 377.490740740741 495.416666666667 699.514563106796 294
"1885" 376.8 380.298742138365 481.506289308176 719.038095238095 300.660317460317
"1886" 377 378.83922829582 457.733118971061 739.687296416938 318.495114006515
"1887" 377.2 376.834951456311 430.822006472492 759.578461538462 339.049230769231
"1888" 377.4 373.722772277228 404.273927392739 778.602006688963 362.163879598662
"1889" 377.6 371.11746031746 377.857142857143 780.182130584192 389.776632302406
"1890" 377.8 373.445512820513 351.397435897436 775.916083916084 418.237762237762
"1891" 378 373.688679245283 324.48427672956 763.656462585034 448.642857142857
"1892" 378.2 372.38338658147 296.594249201278 744.77027027027 473.033783783784
"1893" 378.4 374.59807073955 267.536977491961 720.470989761092 493.805460750853
"1894" 378.6 377.757009345794 242.750778816199 695.610738255034 512.553691275168
"1895" 378.8 392.390804597701 232.227011494253 668.725165562914 526.867549668874
"1896" 379 411.885057471264 215.727011494253 638.785714285714 535.765306122449
"1897" 379.2 436.384615384615 200.547008547009 609.214046822742 542.277591973244
"1898" 379.4 461.21776504298 192.212034383954 576.04406779661 543.928813559322
"1899" 379.6 484.823188405797 188.368115942029 544.716666666667 537.723333333333
"1900" 379.8 508.553072625698 184.77374301676 518.078571428571 522.110714285714
"1901" 380 533.982954545455 181.59375 503.513513513514 501.307432432432
"1902" 380.2 561.78901734104 182.924855491329 496.229452054794 477.599315068493
"1903" 380.4 590.127976190476 184.651785714286 485.10394265233 449.505376344086
"1904" 380.6 618.149051490515 187.392953929539 481.304964539007 420.992907801418
"1905" 380.8 645.621621621622 193.606606606607 477.456375838926 390.463087248322
"1906" 381 672.686813186813 201.730769230769 479.927083333333 358.746527777778
"1907" 381.2 699.219718309859 209.614084507042 488.472727272727 333.385454545455
"1908" 381.4 716.248633879781 218.693989071038 501.403973509934 306.069536423841
"1909" 381.6 730.670391061453 228.740223463687 514.121951219512 280.163763066202
"1910" 381.8 753.463215258856 230.226158038147 530.281879194631 254.60067114094
"1911" 382 777.198347107438 227.856749311295 551.655063291139 233.189873417722
"1912" 382.2 802.856756756757 225.405405405405 575.092651757188 214.031948881789
"1913" 382.4 831.12874251497 224.161676646707 601.983766233766 196.181818181818
"1914" 382.6 857.537837837838 220.110810810811 631.380062305296 186.376947040498
"1915" 382.8 882.597183098592 211.16338028169 663.628125 181.271875
"1916" 383 883.114285714286 210.302857142857 695.475884244373 184.434083601286
"1917" 383.2 880.881019830028 208.849858356941 711.187116564417 196.779141104294
"1918" 383.4 879.786931818182 212.122159090909 711.527972027972 216.723776223776
"1919" 383.6 881.25786163522 226.77358490566 699.167721518987 230.136075949367
"1920" 383.8 888.468277945619 243.489425981873 682.084905660377 246.364779874214
"1921" 384 897.444444444444 263.015015015015 659.762057877814 260.868167202572
"1922" 384.2 907.801136363636 283.852272727273 636.572327044025 274.584905660377
"1923" 384.4 919.146706586826 307.059880239521 614.053125 288.103125
"1924" 384.6 922.793002915452 328.65889212828 589.655948553055 296.122186495177
"1925" 384.8 926.12037037037 353.691358024691 556.006622516556 290.417218543046
"1926" 385 928.978527607362 379.644171779141 526.048275862069 279.027586206897
"1927" 385.2 932.437106918239 404.012578616352 499.518394648829 262.150501672241
"1928" 385.4 928.2 426.473846153846 477.920265780731 241.362126245847
"1929" 385.6 916.63782051282 449.237179487179 464.328947368421 218.828947368421
"1930" 385.8 904.763754045307 474.200647249191 445.362126245847 198.285714285714
"1931" 386 892.584229390681 498.250896057348 435.230508474576 175.064406779661
"1932" 386.2 880.83044982699 522.588235294118 443.267857142857 176.35
"1933" 386.4 862.948051948052 543.11038961039 445.208480565371 176.939929328622
"1934" 386.6 841.414330218068 561 454.777070063694 175.856687898089
"1935" 386.8 822.282958199357 579.717041800643 472.259615384615 169.926282051282
"1936" 387 798.81847133758 597.296178343949 492.506134969325 166.539877300614
"1937" 387.2 775.429936305733 614.407643312102 514.068535825545 165.467289719626
"1938" 387.4 751.491856677524 630.188925081433 532.351097178683 173.761755485893
"1939" 387.6 723.269938650307 642.837423312883 555.158682634731 183.266467065868
"1940" 387.8 695.359060402685 643.610738255034 579.993650793651 191.892063492063
"1941" 388 668.66253869969 634.808049535604 602.177215189873 203.693037974684
"1942" 388.2 643.164086687307 624.074303405573 627.095890410959 213.424657534247
"1943" 388.4 617.906451612903 614.364516129032 651.506451612903 226.022580645161
"1944" 388.6 590.724137931034 605.291536050157 664.415282392027 245.528239202658
"1945" 388.8 564.255591054313 593.054313099042 667.778145695364 271.907284768212
"1946" 389 536 579.805111821086 665.676282051282 294.439102564103
"1947" 389.2 509.673981191223 564.965517241379 655.457516339869 317.078431372549
"1948" 389.4 486.791139240506 546.151898734177 650.904761904762 340.84693877551
"1949" 389.6 464.166666666667 527.858490566038 649.346153846154 361.367132867133
"1950" 389.8 440.697819314642 507.788161993769 656.790996784566 381.176848874598
"1951" 390 420.017142857143 488.674285714286 666.595541401274 404.445859872611
"1952" 390.2 397.069069069069 466.09009009009 673.681208053691 432.124161073826
"1953" 390.4 380.462462462462 443.222222222222 682.575562700965 458.318327974277
"1954" 390.6 365.367164179104 415.683582089552 696.061488673139 483.922330097087
"1955" 390.8 360.706451612903 396.254838709677 706.647651006711 510.929530201342
"1956" 391 364.114649681529 371.484076433121 714.993333333333 538.296666666667
"1957" 391.2 370.016722408027 343.923076923077 714.985915492958 567.204225352113
"1958" 391.4 373.812688821752 314.722054380665 701.989898989899 593.188552188552
"1959" 391.6 374.905487804878 286.573170731707 681.159863945578 612.380952380952
"1960" 391.8 375.968454258675 256.807570977918 656.678445229682 623.144876325088
"1961" 392 382.826219512195 239.207317073171 634.27972027972 616.20979020979
"1962" 392.2 402.535928143713 226.107784431138 608.40404040404 602.666666666667
"1963" 392.4 427.745810055866 212.586592178771 582.411371237458 588.384615384615
"1964" 392.6 447.111111111111 200.105263157895 559.421602787456 567.257839721254
"1965" 392.8 470.646723646724 188.481481481481 542.242524916944 543.043189368771
"1966" 393 494.606741573034 177.716292134831 526.178217821782 518.194719471947
"1967" 393.2 520.580281690141 167.554929577465 521.110294117647 489.397058823529
"1968" 393.4 546.304843304843 157.410256410256 516.964157706093 462.032258064516
"1969" 393.6 573.928366762178 151.888252148997 520.378571428571 432.664285714286
"1970" 393.8 602.761904761905 151.411764705882 531.761092150171 405.003412969283
"1971" 394 632.051912568306 157.72131147541 544.808664259928 379.931407942238
"1972" 394.2 659.469444444444 163.408333333333 556.651408450704 352.859154929577
"1973" 394.4 688.533707865168 172.932584269663 568.513793103448 325.444827586207
"1974" 394.6 713.324637681159 185.611594202899 580.353896103896 299.168831168831
"1975" 394.8 739.33147632312 195.961002785515 588.104377104377 271.639730639731
"1976" 395 765.604456824513 203.011142061281 601.060606060606 244.952861952862
"1977" 395.2 793.087976539589 210.821114369501 621.559748427673 222.798742138365
"1978" 395.4 820.777448071217 219.629080118694 647.401234567901 207.299382716049
"1979" 395.6 848.512747875354 226.934844192635 676.71875 197.50625
"1980" 395.8 877.891364902507 239.217270194986 704.833876221498 190.045602605863
"1981" 396 896.486803519062 257.739002932551 720.538940809969 202.744548286604
"1982" 396.2 910.122857142857 278.248571428571 729.409836065574 221.819672131148
"1983" 396.4 917.502857142857 297.32 727.528428093646 244.317725752508
"1984" 396.6 917.104430379747 320.303797468354 715.868167202572 267.141479099678
"1985" 396.8 914.586102719033 346.356495468278 701.789655172414 289.203448275862
"1986" 397 913.856697819315 373.236760124611 685.508361204013 309.886287625418
"1987" 397.2 911.460122699386 401.763803680982 666.399339933993 327.138613861386
"1988" 397.4 906.006493506494 430.230519480519 641.155279503106 341.633540372671
"1989" 397.6 897.288025889968 456.663430420712 615.527687296417 344.830618892508
"1990" 397.8 884.740983606557 483.295081967213 591.903333333333 339.223333333333
"1991" 398 873.287581699346 510.375816993464 579.090277777778 316.625
"1992" 398.2 858.511111111111 535.974603174603 563.603448275862 291.813793103448
"1993" 398.4 841.418006430868 558.659163987138 544.003215434084 267.710610932476
"1994" 398.6 820.489164086687 581.470588235294 532.224489795918 239.908163265306
"1995" 398.8 797.788990825688 597.957186544343 518.397993311037 211.628762541806
"1996" 399 772.082278481013 617.072784810127 506.839464882943 182.759197324415
"1997" 399.2 751.621875 638.24375 509.773648648649 155.125
"1998" 399.4 737.085245901639 638.095081967213 520.01677852349 129.43288590604
"1999" 399.6 711.240418118467 635.003484320558 536.591503267974 124.415032679739
"2000" 399.8 684.949367088608 629.189873417722 552.036474164134 131.604863221885
"2001" 400 658.122257053291 621.282131661442 575.88782051282 142.419871794872
"2002" 400.2 632.395348837209 618.003322259136 598.528301886793 157.754716981132
"2003" 400.4 609.390163934426 610.55737704918 625.504643962848 169.133126934985
"2004" 400.6 589.927215189873 600.379746835443 654.25 181.5875
"2005" 400.8 565.673913043478 586.928571428571 675.040498442368 201.183800623053
"2006" 401 541.431309904153 573.961661341853 689.169871794872 219.192307692308
"2007" 401.2 519.460122699386 558.098159509202 701.056737588652 243.730496453901
"2008" 401.4 501.615853658537 536.039634146341 702.057692307692 269.147435897436
"2009" 401.6 484.442136498516 513.323442136499 691.728758169935 294.323529411765
"2010" 401.8 467.828828828829 490.717717717718 680.657718120805 320.409395973154
"2011" 402 454.817073170732 464.064024390244 665.013071895425 344.352941176471
"2012" 402.2 445.679245283019 438.764150943396 650.959731543624 370.157718120805
"2013" 402.4 436.520833333333 410.916666666667 635.996825396825 393.657142857143
"2014" 402.6 425.780120481928 383.960843373494 626.477966101695 418.461016949153
"2015" 402.8 418.647416413374 354.440729483283 618.358108108108 447.496621621622
"2016" 403 415.516717325228 326.544072948328 604.746710526316 475.263157894737
"2017" 403.2 411.187096774194 299.290322580645 581.332247557003 493.644951140065
"2018" 403.4 412.292168674699 269.496987951807 555.140522875817 505.947712418301
"2019" 403.6 417.361963190184 239.739263803681 526.003344481605 517.695652173913
"2020" 403.8 421.199386503068 211.306748466258 495.14950166113 519.790697674419
"2021" 404 424.839762611276 183.234421364985 466.361403508772 518.466666666667
"2022" 404.2 439.784431137725 175.218562874252 435.63986013986 508.216783216783
"2023" 404.4 459.884726224784 163.198847262248 407.936877076412 496.471760797342
"2024" 404.6 483.657817109145 150.592920353982 390.155405405405 493.739864864865
"2025" 404.8 506.554597701149 142.479885057471 393.398576512456 486.14590747331
"2026" 405 532.929378531073 138.262711864407 391.943661971831 471.130281690141
"2027" 405.2 560.180515759312 134.469914040115 386.35593220339 447.769491525424
"2028" 405.4 588.884726224784 133.564841498559 382.412587412587 423.367132867133
"2029" 405.6 614.441416893733 140.986376021798 376.78156996587 397.184300341297
"2030" 405.8 640.737569060773 147.801104972376 376.461832061069 367.068702290076
"2031" 406 668.086592178771 156.424581005587 382.681318681319 337.948717948718
"2032" 406.2 695.812672176309 166.347107438017 390.724381625442 309.190812720848
"2033" 406.4 721.42032967033 179.807692307692 405.142394822007 285.171521035599
"2034" 406.6 747.013888888889 191.508333333333 422.393617021277 261.648936170213
"2035" 406.8 774.427397260274 201.315068493151 443.325581395349 241.036544850498
"2036" 407 799.461538461538 215.718934911243 468.218649517685 228.971061093248
"2037" 407.2 823.780555555556 232.519444444444 493.577639751553 217.77950310559
"2038" 407.4 846.13202247191 250.901685393258 518.090614886731 209.747572815534
"2039" 407.6 867.491477272727 273.573863636364 545.396284829721 200.167182662539
"2040" 407.8 886.561046511628 295.369186046512 575.641975308642 202.20987654321
"2041" 408 905.224783861671 319.051873198847 606.509375 203.196875
"2042" 408.2 919.867816091954 341.902298850575 636.432024169184 209.797583081571
"2043" 408.4 927.401759530792 359.950146627566 664.358974358974 226.576923076923
"2044" 408.6 922.933544303797 357.53164556962 683.534246575342 246.702054794521
"2045" 408.8 917.041237113402 368.525773195876 705.831804281346 267.43119266055
"2046" 409 911.61919504644 390.978328173375 728.636075949367 280.642405063291
"2047" 409.2 909.264705882353 416.385620915033 752.153374233129 294.769938650307
"2048" 409.4 900.951768488746 443.157556270096 770.273311897106 317.707395498392
"2049" 409.6 889.983922829582 467.864951768489 786.245098039216 341.918300653595
"2050" 409.8 874.896321070234 490.157190635452 794.755852842809 369.438127090301
"2051" 410 858.750798722045 510.332268370607 796.205574912892 400.484320557491
"2052" 410.2 840.322085889571 529.932515337423 793.937062937063 429.56993006993
"2053" 410.4 818.068965517241 550.137931034483 780.013793103448 456.21724137931
"2054" 410.6 791.421926910299 565.46511627907 761.662337662338 479.568181818182
"2055" 410.8 761.794871794872 575.99358974359 740.89932885906 501.41610738255
"2056" 411 730.137457044674 581.865979381443 713.358306188925 515.71335504886
"2057" 411.2 702.205479452055 586.626712328767 683.659793814433 520.453608247423
"2058" 411.4 672.526645768025 588.244514106583 655.033112582781 524.420529801325
"2059" 411.6 641.3300330033 586.686468646865 623.202797202797 521.926573426573
"2060" 411.8 611.594059405941 580.666666666667 593.59375 510.840277777778
"2061" 412 583.35761589404 573.655629139073 566.628865979381 498.718213058419
"2062" 412.2 556.146031746032 561.146031746032 545.543973941368 478.390879478827
"2063" 412.4 530.316770186335 546.962732919255 542.03125 457.944444444444
"2064" 412.6 506.548484848485 530.130303030303 550.445205479452 433.691780821918
"2065" 412.8 482.264264264264 513.495495495495 558.415162454874 409.685920577617
"2066" 413 457.688473520249 497.383177570093 566.422794117647 386.290441176471
"2067" 413.2 433.372239747634 477.435331230284 569.057823129252 358.513605442177
"2068" 413.4 410.795107033639 457.816513761468 567.003333333333 334.943333333333
"2069" 413.6 388.817073170732 439.274390243902 563.454237288136 307.372881355932
"2070" 413.8 370.922118380062 418.638629283489 557.216216216216 279.060810810811
"2071" 414 360.145569620253 391.231012658228 556.212765957447 252.609929078014
"2072" 414.2 359.373417721519 368.936708860759 559.357142857143 222.265306122449
"2073" 414.4 368.310769230769 350.92 568.838283828383 193.128712871287
"2074" 414.6 383.199395770393 329.392749244713 580.772108843537 164.425170068027
"2075" 414.8 396.87037037037 308.200617283951 591.823717948718 137.653846153846
"2076" 415 415.35119047619 289.065476190476 609.795597484277 129.622641509434
"2077" 415.2 435.015384615385 270.350769230769 626.556666666667 136.52
"2078" 415.4 455.746312684366 251.185840707965 644.26586102719 152.105740181269
"2079" 415.6 474.543909348442 235.705382436261 657.301538461538 173.56
"2080" 415.8 496.070588235294 218.014705882353 672.690553745928 195.71335504886
"2081" 416 520.517045454545 201.272727272727 681.701587301587 220.904761904762
"2082" 416.2 547 186.929577464789 683.047945205479 248.178082191781
"2083" 416.4 573.994505494506 176.31043956044 674.918238993711 274.03144654088
"2084" 416.6 598.649171270718 164.646408839779 660.303797468354 297.933544303797
"2085" 416.8 630.577380952381 157.074404761905 644.445901639344 320.508196721311
"2086" 417 662.086053412463 153.860534124629 623.379310344828 338.457680250784
"2087" 417.2 692.657894736842 150.83918128655 602.634868421053 340.453947368421
"2088" 417.4 721.764880952381 150.160714285714 580.096666666667 328.533333333333
"2089" 417.6 747.720221606648 159.130193905817 557.605351170568 314.023411371237
"2090" 417.8 770.86592178771 178.083798882682 534.772727272727 296.441558441558
"2091" 418 789 201.517142857143 517.056291390728 273.016556291391
"2092" 418.2 803.456193353474 226.749244712991 497.339805825243 250.456310679612
"2093" 418.4 817.977077363897 252.765042979943 484.875409836066 225.770491803279
"2094" 418.6 825.082840236686 282.677514792899 477.86941580756 197.910652920962
"2095" 418.8 829.16717325228 311.705167173252 478.638513513514 167.300675675676
"2096" 419 833.996951219512 339.725609756098 488.964401294498 144.022653721683
"2097" 419.2 836.870662460568 369.690851735016 505.289808917197 137.261146496815
"2098" 419.4 839.237931034483 399.755172413793 521.351851851852 139.095679012346
"2099" 419.6 837.894080996885 429.83800623053 546.184713375796 144.471337579618
"2100" 419.8 834.927272727273 459.245454545455 574.438485804416 154.290220820189
"2101" 420 835.334448160535 487.200668896321 600.592476489028 168.366771159875
"2102" 420.2 835.175862068966 518.651724137931 627.2875 180.209375
"2103" 420.4 832.036474164134 548.003039513678 658.599326599327 195.744107744108
"2104" 420.6 827.805111821086 573.926517571885 685.688073394495 204.504587155963
"2105" 420.8 822.309734513274 577.383480825959 703.163879598662 217.274247491639
"2106" 421 806.125786163522 580.342767295597 708.138408304498 238.245674740484
"2107" 421.2 784.834415584416 592.724025974026 700.596721311475 253.213114754098
"2108" 421.4 759.784565916399 607.019292604502 687.943573667712 267.112852664577
"2109" 421.6 734.538699690402 618.87306501548 673.006472491909 283.880258899676
"2110" 421.8 708.828025477707 631.442675159236 652.343333333333 299.926666666667
"2111" 422 681.706270627063 638.947194719472 631.937704918033 310.92131147541
"2112" 422.2 653.155339805825 638.155339805825 610.168831168831 311.717532467532
"2113" 422.4 624.930693069307 638.039603960396 590.084459459459 304.641891891892
"2114" 422.6 595.674267100977 635.905537459283 571.727868852459 288.760655737705
"2115" 422.8 564.942675159236 631.162420382166 548.922297297297 269.432432432432
"2116" 423 535.752351097179 622.793103448276 529.251592356688 250.213375796178
"2117" 423.2 506.765472312704 610.71335504886 508.395498392283 230.43729903537
"2118" 423.4 481.454258675079 595.470031545741 491.318791946309 206.124161073825
"2119" 423.6 459.624615384615 576.024615384615 479.1961414791 180.95498392283
"2120" 423.8 441.9375 553.059375 464.8127090301 157.501672240803
"2121" 424 425.137195121951 528.966463414634 468.530405405405 147.108108108108
"2122" 424.2 407.849693251534 505.628834355828 469.756013745704 152.26116838488
"2123" 424.4 389.696594427245 481.71826625387 472.572916666667 152.027777777778
"2124" 424.6 372.768996960486 458.647416413374 470.245283018868 150.559748427673
"2125" 424.8 362.805555555556 433.429012345679 474.89 149.383333333333
"2126" 425 356.466463414634 406.265243902439 478.47619047619 144.59126984127
"2127" 425.2 355.354231974922 377.457680250784 478.049469964664 145.805653710247
"2128" 425.4 358.98427672956 348.125786163522 480.646341463415 144.166666666667
"2129" 425.6 365.130841121495 320.448598130841 491.733118971061 138.504823151125
"2130" 425.8 375.247648902821 293.043887147335 492.233846153846 138.698461538462
"2131" 426 387.577039274924 266.688821752266 495.6875 137.664473684211
"2132" 426.2 403.996987951807 244.105421686747 509.390243902439 126.989547038328
"2133" 426.4 421.145833333333 223.931547619048 529.96699669967 121.471947194719
"2134" 426.6 437.931034482759 203.201149425287 529.506134969325 122.871165644172
"2135" 426.8 457.716332378224 182.716332378223 532.898461538462 119.104615384615
"2136" 427 480.908049977762 163.85057133218 540.456457796544 116.15915827017
"2137" 427.2 505.234866796398 149.312105278252 549.892330899934 113.052289478531
"2138" 427.4 531.966942149029 140.349862259897 566.319148928553 106.924012164137
"2139" 427.6 559.163793103448 139.258620689655 582.97476340694 102.94952681388
"2140" 427.8 587.728813559322 143.389830508475 603.200626959248 103.33855799373
"2141" 428 615.470899470899 152.328042328042 623.868098159509 105.610429447853
"2142" 428.2 643.522222222222 163.080555555556 645.376205787781 109.932475884244
"2143" 428.4 671.776203966006 183.560906515581 668.268707482993 117.69387755102
"2144" 428.6 693.368271954674 203.912181303116 689.266025641026 130.13782051282
"2145" 428.8 709.010928961749 223.806010928962 709.746794871795 145.50641025641
"2146" 429 713.225 234.73125 727.867741935484 162.390322580645
"2147" 429.2 709.121661721068 247.896142433234 748.407854984894 176.084592145015
"2148" 429.4 706.850439882698 268.234604105572 769.874617737003 187.235474006116
"2149" 429.6 708.506024096386 291.882530120482 792.635220125786 198.424528301887
"2150" 429.8 710.979591836735 316.956268221574 815.179012345679 213.20987654321
"2151" 430 709.814589665653 344.072948328268 835.612307692308 231.083076923077
"2152" 430.2 707.424778761062 372.076696165192 852.415873015873 251.568253968254
"2153" 430.4 702.04012345679 398.271604938272 862.407766990291 278.433656957929
"2154" 430.6 692.865131578947 427.345394736842 861.526690391459 302.594306049822
"2155" 430.8 684.431952662722 452.98224852071 850.976973684211 326.75
"2156" 431 672.996894409938 479.040372670807 835.684027777778 349.104166666667
"2157" 431.2 659.451923076923 505.060897435897 813.889261744966 370.93288590604
"2158" 431.4 642.852307692308 527.8 792.886731391586 386.003236245955
"2159" 431.6 625.1625 550.53125 769.135048231511 401.594855305466
"2160" 431.8 613.291262135922 574.569579288026 740.383275261324 408.543554006969
"2161" 432 600.384105960265 601.440397350993 714.091216216216 406.152027027027
"2162" 432.2 588.622356495468 626.688821752266 685.34375 406.78125
"2163" 432.4 590.445544554455 634.917491749175 656.418604651163 405.956810631229
"2164" 432.6 598.987878787879 639.193939393939 626.307167235495 402.873720136519
"2165" 432.8 598.087662337662 639.516233766234 597.333333333333 401.269503546099
"2166" 433 596.342857142857 639.088888888889 584.501805054152 406.527075812274
"2167" 433.2 589.636655948553 635.675241157556 576.08904109589 407.431506849315
"2168" 433.4 577.520766773163 629.488817891374 569.095406360424 395.678445229682
"2169" 433.6 556.057046979866 627.211409395973 561.506944444444 380.069444444444
"2170" 433.8 532.593959731544 623.338926174497 552.772575250836 359.28762541806
"2171" 434 523.4625 616.890625 541.541958041958 334.188811188811
"2172" 434.2 518.478527607362 600.398773006135 533.05 309.925
"2173" 434.4 509.046012269939 579.822085889571 531.118466898955 281.602787456446
"2174" 434.6 495.180722891566 560.822289156627 531.677083333333 254.895833333333
"2175" 434.8 479.2874617737 543.68501529052 534.184668989547 225.940766550523
"2176" 435 466.171686746988 524.69578313253 543.379194630872 199.221476510067
"2177" 435.2 456.112121212121 503.269696969697 561.277955271565 177.731629392971
"2178" 435.4 441.457575757576 482.842424242424 582.993610223642 158.319488817891
"2179" 435.6 427.519637462236 461.679758308157 608.051829268293 144.121951219512
"2180" 435.8 409.459459459459 441.483483483483 630.519877675841 144.100917431193
"2181" 436 388.836858006042 425.592145015106 650.376205787781 162.704180064309
"2182" 436.2 365.817891373802 410.274760383387 666.607142857143 185.373376623377
"2183" 436.4 363.105095541401 405.729299363057 680.927631578947 210.532894736842
"2184" 436.6 371.295681063123 402.707641196013 683.466666666667 239.033333333333
"2185" 436.8 375.754777070064 385.515923566879 679.124161073825 264.959731543624
"2186" 437 380.733542319749 364.708463949843 665.760517799353 290.177993527508
"2187" 437.2 386.709265175719 342.274760383387 650.124567474048 311.903114186851
"2188" 437.4 390.509375 319.36875 628.1875 328.953947368421
"2189" 437.6 394.713836477987 296.028301886792 604.434782608696 332.113712374582
"2190" 437.8 399.099697885196 270.764350453172 579.171521035599 327.763754045307
"2191" 438 403.254491017964 243.422155688623 551.621993127148 323.920962199313
"2192" 438.2 407.594117647059 217.276470588235 524.670033670034 317.026936026936
"2193" 438.4 413.406727828746 195.559633027523 499.706896551724 303.3
"2194" 438.6 433.10393258427 185.941011235955 474.936241610738 288.741610738255
"2195" 438.8 454.97150997151 180.538461538462 451.632450331126 271.794701986755
"2196" 439 476.510144927536 185.904347826087 438.558528428094 249.705685618729
"2197" 439.2 491.452722063037 191.65329512894 431.587412587413 223.202797202797
"2198" 439.4 503.491379310345 201.227011494253 435.600732600733 201.538461538462
"2199" 439.6 516.51744185936 213.831395348053 445.826229507951 184.311475410098
"2200" 439.8 535.084985835694 229.257790368272 458.077170418006 180.768488745981
"2201" 440 555.114845938375 241.509803921569 462.607508532423 174.436860068259
"2202" 440.2 576.398230088496 257.138643067847 457.97 159.696666666667
"2203" 440.4 594.577259475219 275.294460641399 456.571428571429 160.56146179402
"2204" 440.6 613.088414634146 295.25 459.287197231834 161.56401384083
"2205" 440.8 628.092024539877 315.779141104294 462.010344827586 163.941379310345
"2206" 441 636.087087087087 325.948948948949 464.297385620915 167.225490196078
"2207" 441.2 654.846153846154 328.7150997151 470.987301587302 171.07619047619
"2208" 441.4 677.948795180723 332.870481927711 479.518987341772 173.889240506329
"2209" 441.6 703.152737752161 337.43227665706 496.491694352159 176.926910299003
"2210" 441.8 729.850931677019 342.981366459627 515.374603174603 181.206349206349
"2211" 442 755.938547486034 345.201117318436 534.724458204334 187.213622291022
"2212" 442.2 784.543130990415 349.546325878594 554.532915360502 194.373040752351
"2213" 442.4 812.046979865772 351.305369127517 574.160655737705 204.813114754098
"2214" 442.6 838.358803986711 350.322259136213 594.28173374613 217.191950464396
"2215" 442.8 868.997023809524 356.294642857143 613.19375 232.475
"2216" 443 897.212885154062 364.408963585434 634.38141025641 245.275641025641
"2217" 443.2 915.165625 365.29375 645.787456445993 263.630662020906
"2218" 443.4 914.31778425656 358.373177842566 647.070110701107 284.206642066421
"2219" 443.6 915.708588957055 347.935582822086 647.273927392739 304.333333333333
"2220" 443.8 914.377049180328 340.504918032787 642.636363636364 326.316498316498
"2221" 444 912.399339933993 340.815181518152 628.517350157729 346.230283911672
"2222" 444.2 907.747692307692 328.655384615385 613.284345047923 356.124600638978
"2223" 444.4 907.679127725857 308.595015576324 604.611295681063 352.820598006645
"2224" 444.6 907.389937106918 286.298742138365 595.010416666667 351.270833333333
"2225" 444.8 910.220543806647 272.401812688822 578.456026058632 358.872964169381
"2226" 445 903.290220820189 274.539432176656 558.395973154362 361.88255033557
"2227" 445.2 892.728358208955 270.170149253731 534.069078947368 360.776315789474
"2228" 445.4 882.656534954407 258.261398176292 509.468227424749 356.953177257525
"2229" 445.6 867.902366863905 239.526627218935 484.592592592593 349.952861952862
"2230" 445.8 857.95166163142 217.160120845921 464.197411003236 342.766990291262
"2231" 446 846.389728096677 192.148036253776 444.798634812287 332.430034129693
"2232" 446.2 834.605882352941 170.579411764706 426 318.156666666667
"2233" 446.4 816.127118644068 151.090395480226 411.712837837838 298.956081081081
"2234" 446.6 795.781512605042 133.070028011204 396.501672240803 278.588628762542
"2235" 446.8 775.415954415955 114.814814814815 383.895973154362 256.040268456376
"2236" 447 750.460893854749 103.684357541899 384.157342657343 251.451048951049
"2237" 447.2 730.269005847953 102.190058479532 390.594594594595 254.375
"2238" 447.4 707.398753894081 108.859813084112 396.298305084746 254.193220338983
"2239" 447.6 684.025495750708 112.85269121813 403.832278481013 253.806962025316
"2240" 447.8 659.057401812689 120.918429003021 418.408945686901 248.520766773163
"2241" 448 636.58310626703 123.700272479564 436.957792207792 243.444805194805
"2242" 448.2 612.356495468278 131.413897280967 458.320388349515 241.977346278317
"2243" 448.4 588.272980501393 132.339832869081 479.715189873418 238.401898734177
"2244" 448.6 560.552023121387 135.913294797688 500.096875 237.415625
"2245" 448.8 532.041666666667 140.458333333333 521.463258785942 244.025559105431
"2246" 449 504.855555555556 140.797222222222 543.563291139241 246.78164556962
"2247" 449.2 476.974212034384 142.736389684814 565.37037037037 256.586419753086
"2248" 449.4 461.197674418605 149.148255813953 588.506172839506 265.527777777778
"2249" 449.6 454.915697674419 165.892441860465 604.313846153846 279.615384615385
"2250" 449.8 454.867069486405 182.525679758308 621.813953488372 296.960132890365
"2251" 450 451.718654434251 203.425076452599 644.019108280255 302.522292993631
"2252" 450.2 446.067647058824 220.202941176471 659.837579617834 299.40127388535
"2253" 450.4 443.515923566879 234.977707006369 670.260869565217 301.909937888199
"2254" 450.6 437.396396396396 257.279279279279 672.358803986711 310.591362126246
"2255" 450.8 430.459214501511 282.07250755287 669.720779220779 320.438311688312
"2256" 451 424.35736677116 306.059561128527 663.393939393939 332.080808080808
"2257" 451.2 424.34250764526 330.663608562691 654.106312292359 346.714285714286
"2258" 451.4 419.711764705882 357.75 644.352750809061 364.436893203884
"2259" 451.6 410.301886792453 383.622641509434 637.653594771242 383.183006535948
"2260" 451.8 399.738019169329 411.102236421725 627.26517571885 399.690095846645
"2261" 452 389.674556213018 437.766272189349 610.315972222222 415.357638888889
"2262" 452.2 380.383040935673 462.318713450292 589.217391304348 428.546583850932
"2263" 452.4 376.833333333333 468.645061728395 565.62 433.39
"2264" 452.6 376.441558441558 466.75 539.640264026403 434.86798679868
"2265" 452.8 374.010344827586 468.686206896552 516.541379310345 426.537931034483
"2266" 453 378.427244582043 467.334365325077 491.530405405405 416.858108108108
"2267" 453.2 386.605015673981 469.959247648903 468.742160278746 402.355400696864
"2268" 453.4 398.165079365079 476.577777777778 449.20819112628 383.443686006826
"2269" 453.6 412.944805194805 488.292207792208 438.30303030303 359.693602693603
"2270" 453.8 431.075862068966 503.503448275862 423.790035587189 337.188612099644
"2271" 454 447.294871794872 517.769230769231 410.301038062284 316.038062283737
"2272" 454.2 464.625407166124 531.661237785016 396.87074829932 294.030612244898
"2273" 454.4 483.815286624204 546.522292993631 391.185454545455 272.956363636364
"2274" 454.6 503.598006644518 564.162790697674 391.625 246.074324324324
"2275" 454.8 526.095709570957 578.495049504951 404.127090301003 231.571906354515
"2276" 455 549.514851485148 591.402640264026 426.435185185185 222.206790123457
"2277" 455.2 572.204620462046 607.3300330033 451.309148264984 212.353312302839
"2278" 455.4 594.809364548495 626.23745819398 474.430817610063 208.14465408805
"2279" 455.6 617.769736842105 641.256578947368 495.588050314465 208.591194968553
"2280" 455.8 635.416666666667 654.862179487179 519.717391304348 214.183229813665
"2281" 456 643.859589041096 649.325342465753 547.671779141104 216.472392638037
"2282" 456.2 662.970588235294 640.712418300654 574.36253776435 224.667673716012
"2283" 456.4 687.62783171521 632.388349514563 602.866043613707 233.003115264798
"2284" 456.6 712.437888198758 623.363354037267 630.503125 237.478125
"2285" 456.8 734.678899082569 608.721712538226 655.135922330097 249.003236245955
"2286" 457 758.876923076923 594.929230769231 678.329073482428 260.750798722045
"2287" 457.2 779.219135802469 577.160493827161 692.322259136213 279.734219269103
"2288" 457.4 797.146496815287 557.028662420382 704.250836120401 304.397993311037
"2289" 457.6 816.902366863905 538.680473372781 717.504761904762 328.95873015873
"2290" 457.8 837.991124260355 519.576923076923 732.777429467085 352.07210031348
"2291" 458 859.541786743516 499.253602305475 744.104234527687 375.980456026059
"2292" 458.2 879.528700906344 479.495468277946 752.561224489796 402.619047619048
"2293" 458.4 895.342424242424 455.660606060606 753.931271477663 433.017182130584
"2294" 458.6 904.652307692308 429.741538461538 745.734219269103 462.129568106312
"2295" 458.8 909.771159874608 403.003134796238 728.737931034483 487.431034482759
"2296" 459 907.75 376.564814814815 709.151612903226 507.825806451613
"2297" 459.2 902.121710526316 351.131578947368 682.920792079208 521.267326732673
"2298" 459.4 895.625 323.532051282051 652.485714285714 524.2
"2299" 459.6 887.85534591195 296.981132075472 619.829931972789 518.649659863946
"2300" 459.8 884.389240506329 270.338607594937 592.122448979592 507.700680272109
"2301" 460 881.541795665635 241.687306501548 569.146179401993 488.897009966777
"2302" 460.2 874.002994011976 213.535928143713 547.227722772277 467.006600660066
"2303" 460.4 861.479166666667 188.389880952381 530.440397350993 443.930463576159
"2304" 460.6 843.936231884058 166.368115942029 519.912280701754 417.750877192982
"2305" 460.8 824.429775280899 146.292134831461 513.249134948097 388.193771626298
"2306" 461 814.834285714286 141.137142857143 518.411111111111 360.6
"2307" 461.2 800.545961002785 140.724233983287 519.960854092527 330.807829181495
"2308" 461.4 775.888888888889 139.344173441734 526.314487632509 301.809187279152
"2309" 461.6 751.005617977528 137.044943820225 541.716723549488 278.914675767918
"2310" 461.8 724.170807453416 136.357142857143 557.674050632911 253.034810126582
"2311" 462 696.88622754491 136 577.490196078431 230.277777777778
"2312" 462.2 671.222841225627 134.25348189415 597.195583596215 209.731861198738
"2313" 462.4 642.82840236686 134.594674556212 619.492012779563 187.971246006378
"2314" 462.6 614.734513274336 133.34808259587 639.259493670886 170.537974683544
"2315" 462.8 586.244565217391 132.779891304348 663.813291139241 157.474683544304
"2316" 463 556.826086956522 137.750724637681 692.546296296296 150.981481481481
"2317" 463.2 528.801104972376 141.372928176796 707.776729559748 155.462264150943
"2318" 463.4 500.70189701897 142.739837398374 715.635483870968 170.729032258065
"2319" 463.6 473.218658892128 145.921282798834 727.823529411765 193.393188854489
"2320" 463.8 457.720720720721 157.945945945946 743.062111801242 211.835403726708
"2321" 464 453.031518624642 172.876790830946 757.304207119741 233.721682847896
"2322" 464.2 443.777070063694 190.716560509554 767.715210355987 255.715210355987
"2323" 464.4 431.653731343284 208.811940298507 774.877483443709 282.466887417219
"2324" 464.6 422.528528528529 230.933933933934 778.631399317406 310.344709897611
"2325" 464.8 412.759878419453 253.613981762918 780.911660777385 339.770318021201
"2326" 465 401.12 276.08 773.990099009901 367.283828382838
"2327" 465.2 388.897897897898 299.996996996997 765.161403508772 395.543859649123
"2328" 465.4 378.259146341463 322.033536585366 754.206779661017 422.891525423729
"2329" 465.6 370.229850746269 346.011940298507 735.228956228956 443.255892255892
"2330" 465.8 358.314121037464 368.945244956772 713.509677419355 460.761290322581
"2331" 466 360.526153846154 380.581538461538 686.628378378378 466.260135135135
"2332" 466.2 369.75974025974 399.477272727273 660.226804123711 469.443298969072
"2333" 466.4 381.942176870748 419.530612244898 629.671280276817 470.083044982699
"2334" 466.6 398.359223300971 440.870550161812 604.062068965517 459.537931034483
"2335" 466.8 414.738255033557 461.718120805369 588.101973684211 440.575657894737
"2336" 467 428.574603174603 482.349206349206 581.65625 418.125
"2337" 467.2 442.487012987013 505.912337662338 569.658940397351 404.149006622517
"2338" 467.4 454.789137380192 530.11821086262 549.106796116505 394.711974110032
"2339" 467.6 467.864516129032 552.258064516129 526.548821548821 380.148148148148
"2340" 467.8 484.567741935484 567.929032258064 507.292253521127 367.651408450704
"2341" 468 503.518987341772 574 484.013071895425 350.549019607843
"2342" 468.2 520.996677740864 574.262458471761 463.418300653595 338.477124183007
"2343" 468.4 541.313099041534 569.345047923323 449.541528239203 329.415282392027
"2344" 468.6 561.554098360656 568.445901639344 437.714285714286 312.352159468439
"2345" 468.8 585.419871794872 566.259615384615 432.390410958904 290.126712328767
"2346" 469 615.344594594595 563.972972972973 434.515358361775 259.645051194539
"2347" 469.2 642.935810810811 565.567567567568 439.67615658363 232.306049822064
"2348" 469.4 663.71186440678 566.508474576271 450.506493506494 210.626623376623
"2349" 469.6 690.873786407767 567.559870550162 466.95737704918 188.455737704918
"2350" 469.8 719.084210526316 566.449122807018 490.864516129032 172.464516129032
"2351" 470 750.208904109589 566.931506849315 522.592145015106 159.592145015106
"2352" 470.2 773.912052117264 565.912052117264 546.170418006431 154.652733118971
"2353" 470.4 801.036065573771 561.426229508197 576.657575757576 155.745454545455
"2354" 470.6 829.241721854305 554.576158940397 603.229607250755 161.211480362538
"2355" 470.8 846.554896142433 542.296735905045 632.94375 164.896875
"2356" 471 855.297872340426 522.750759878419 661.386018237082 176.58358662614
"2357" 471.2 867.813455657492 499.183486238532 688.276729559748 189.817610062893
"2358" 471.4 876.840490797546 474.576687116564 712.393846153846 201.113846153846
"2359" 471.6 886.464285714286 449.172619047619 729.2 221.173770491803
"2360" 471.8 895.335423197492 421.855799373041 750.843450479233 240.373801916933
"2361" 472 903.664670658683 395.51497005988 771.194888178914 257.105431309904
"2362" 472.2 909.722580645161 368.009677419355 792.498442367601 276.585669781931
"2363" 472.4 907.487421383648 343.701257861635 810.725239616613 299.290734824281
"2364" 472.6 895.784194528875 323.200607902736 827.267080745342 319.950310559006
"2365" 472.8 881.135693215339 304.038348082596 848.086687306502 340.761609907121
"2366" 473 864.086053412463 284.712166172107 862.51282051282 364.426282051282
"2367" 473.2 852.08868501529 262.715596330275 868.171140939597 388.902684563758
"2368" 473.4 840.002915451895 240.69387755102 854.863787375415 409.159468438538
"2369" 473.6 823.144117647059 220.482352941176 835.936877076412 427.687707641196
"2370" 473.8 808.749271137026 196.6472303207 811.357594936709 443.26582278481
"2371" 474 793.657060518732 171.92795389049 786.154639175258 456.134020618557
"2372" 474.2 774.903133903134 152.709401709402 759.145328719723 464.314878892734
"2373" 474.4 753.997142857143 136.277142857143 728.306620209059 465.062717770035
"2374" 474.6 730.108333333333 131.544444444444 701.447457627119 457.098305084746
"2375" 474.8 704.473846153846 134.323076923077 673.167808219178 451.657534246575
"2376" 475 682.498575498576 141.603988603989 646.681063122924 439.205980066445
"2377" 475.2 658.161016949153 148.610169491525 625.967948717949 422.592948717949
"2378" 475.4 631.181571815718 152.314363143631 621.444827586207 401.275862068966
"2379" 475.6 602.919889502762 154.419889502762 624.023411371237 390.086956521739
"2380" 475.8 574.68580060423 161.114803625378 614.720930232558 380.920265780731
"2381" 476 545.117994100295 167.719764011799 599.760655737705 371.75737704918
"2382" 476.2 518.222543352601 172.881502890173 583.217532467532 366.185064935065
"2383" 476.4 491.295321637427 177.584795321637 564.544850498339 362.059800664452
"2384" 476.6 464.16991643454 186.027855153203 547.208053691275 359.342281879195
"2385" 476.8 439.785714285714 196.89010989011 526.488294314381 345.344481605351
"2386" 477 413.357723577236 208.257452574526 505.342105263158 331.098684210526
"2387" 477.2 401.818991097923 224.415430267062 488.14006514658 309.925081433225
"2388" 477.4 394.30612244898 246.142857142857 474.438775510204 288.057823129252
"2389" 477.6 388.98275862069 263.612068965517 468.877192982456 263.052631578947
"2390" 477.8 392.40866873065 269.653250773994 467.138983050847 239.549152542373
"2391" 478 390.440729483283 270.12462006079 469.471631205674 214.280141843972
"2392" 478.2 378.040345821326 273.406340057637 479.78 192.683333333333
"2393" 478.4 370.566265060241 268.960843373494 496.568027210884 174.21768707483
"2394" 478.6 374.352380952381 263.622222222222 510.127516778523 150.657718120805
"2395" 478.8 375.757188498403 261.376996805112 527.31186440678 138.216949152542
"2396" 479 374.932307692308 261.366153846154 543.336538461538 143.467948717949
"2397" 479.2 373.9726443769 265.012158054711 558.557632398754 155.959501557632
"2398" 479.4 370.426900584795 274.301169590643 571.297805642633 173.379310344828
"2399" 479.6 370.539589442815 286.310850439883 586.235880398671 194.823920265781
"2400" 479.8 368.186390532544 300.902366863905 598.906542056075 217.582554517134
"2401" 480 363.447129909366 321.580060422961 608.039087947883 239.706840390879
"2402" 480.2 359.900602409639 344.28313253012 610.913669064748 264.435251798561
"2403" 480.4 357.739811912226 368.235109717868 613.945945945946 292.047297297297
"2404" 480.6 358.105769230769 390.76282051282 612.407665505227 314.919860627178
"2405" 480.8 362.215151515151 415.324242424242 618.96 326.353333333333
"2406" 481 366.908196721311 442.540983606557 618.97602739726 329.36301369863
"2407" 481.2 373.503225806452 468.445161290323 611.960912052117 326.550488599349
"2408" 481.4 386.077419354839 491.783870967742 602.217391304348 324.267558528428
"2409" 481.6 397.866894197952 512.972696245734 587.721153846154 320.086538461538
"2410" 481.8 417.427118644068 531.562711864407 566.156462585034 315.394557823129
"2411" 482 438.433333333333 548.776666666667 546.127516778523 307.204697986577
"2412" 482.2 459.353135313531 567.092409240924 525.984126984127 298.238095238095
"2413" 482.4 481.774193548387 584.725806451613 503.009677419355 284.364516129032
"2414" 482.6 502.614649681529 601.343949044586 481.261437908497 271.013071895425
"2415" 482.8 522.835526315789 618.069078947368 459.742765273312 254.530546623794
"2416" 483 547.042763157895 627.480263157895 446.615120274914 233.659793814433
"2417" 483.2 572.699658703072 633.836177474403 443.003484320558 209.839721254355
"2418" 483.4 600.235494880546 639.57337883959 440.992907801418 187.287234042553
"2419" 483.6 627.811881188119 641.518151815182 454.670033670034 172.23569023569
"2420" 483.8 656.162866449511 639.57003257329 469.280757097792 169.753943217666
"2421" 484 684.085987261147 635.092356687898 486.449685534591 169.383647798742
"2422" 484.2 713.483660130719 630.029411764706 508.948170731707 167.82012195122
"2423" 484.4 738.911764705882 623.496732026144 532.099378881987 171.139751552795
"2424" 484.6 768.087096774194 615.522580645161 555.895833333333 171.625
"2425" 484.8 797.003311258278 606.930463576159 580.698757763975 172.788819875776
"2426" 485 820.476780185759 595.582043343653 607.946540880503 176.298742138365
"2427" 485.2 836.771704180064 574.913183279743 634.602409638554 184.972891566265
"2428" 485.4 852.301204819277 551.515060240964 661.670846394984 186.451410658307
"2429" 485.6 872.229850746269 529.758208955224 685.614457831325 180.644578313253
"2430" 485.8 887.641337386018 505.990881458967 702.422222222222 182.593650793651
"2431" 486 901.724035608309 480.913946587537 709.120805369128 195.815436241611
"2432" 486.2 911.509036144578 453.671686746988 712.798045602606 214.729641693811
"2433" 486.4 913.9375 427.875 714.937282229965 231.299651567944
"2434" 486.6 913.732484076433 398.828025477707 716.350993377483 252.602649006623
"2435" 486.8 911.584664536741 371.651757188498 711.104316546763 275.705035971223
"2436" 487 915.207006369427 342.984076433121 702.184952978056 298.257053291536
"2437" 487.2 919.081081081081 314.837837837838 690.511182108626 316.94249201278
"2438" 487.4 919.689552238806 288.194029850746 668.866013071895 332.232026143791
"2439" 487.6 914.309090909091 280.336363636364 643.303630363036 341.349834983498
"2440" 487.8 899.130303030303 271.066666666667 620.989898989899 334.989898989899
"2441" 488 879.34011627907 256.421511627907 608.914191419142 322.696369636964
"2442" 488.2 859.858407079646 242.315634218289 594.00974025974 307.438311688312
"2443" 488.4 840.227665706052 227.273775216138 578.728434504792 289.808306709265
"2444" 488.6 817.047887323944 217.878873239437 562.3367003367 268.885521885522
"2445" 488.8 792.706214689265 206.491525423729 546.822006472492 249.644012944984
"2446" 489 769.784090909091 194.90625 534.946666666667 229.983333333333
"2447" 489.2 746.85632183908 180.353448275862 520.276666666667 208.803333333333
"2448" 489.4 722.132564841498 169.85590778098 505.234323432343 183.564356435644
"2449" 489.6 697.57182320442 159.994475138122 498.854304635762 157.009933774834
"2450" 489.8 673.883720930233 146.401162790698 500.04406779661 136.969491525424
"2451" 490 647.849162011173 136.924581005587 503.783606557377 138.229508196721
"2452" 490.2 621.359649122807 133.169590643275 504.822006472492 140.122977346278
"2453" 490.4 596.096685082873 130.168508287293 499.892857142857 138.446428571429
"2454" 490.6 567.666666665941 127.833333333298 499.600660066051 139.452145214703
"2455" 490.8 540.37569060702 122.839779005615 498.343537414982 146.309523809895
"2456" 491 533.69696969697 119.228650137741 497.931034482759 153.424137931033
"2457" 491.2 537.438953873297 112.020348862873 501.688743422106 158.93708325675
"2458" 491.4 543.697247687342 101.749235397257 505.213592436859 160.223300773034
"2459" 491.6 551.937125748503 98.937125748503 510.938461538462 161.661538461538
"2460" 491.8 560.837681158148 89.3275362361367 523.955414011605 160.866242038456
"2461" 492 562.178885619515 91.9941349443092 540.298192766133 160.996987954777
"2462" 492.2 560.165625002145 96.6281252036003 559.545454541589 164.448680363472
"2463" 492.4 555.307228915665 102.253012048196 578.531847133757 165.292993630573
"2464" 492.6 545.343108504399 105.260997067449 598.876132930514 168.296072507553
"2465" 492.8 532.2 109.979411764706 615.847094801223 177.22629969419
"2466" 493 515.693820224719 114.977528089888 634.79696969697 190.215151515152
"2467" 493.2 494.974137931034 121.695402298851 653.260450160772 203.131832797428
"2468" 493.4 473.158501440922 133.325648414986 668.783281733746 221.306501547988
"2469" 493.6 456.206303724928 147.9111747851 681.363636363636 243.11038961039
"2470" 493.8 441.379213483146 167.983146067416 689.71009771987 264.061889250814
"2471" 494 427.336257309942 186.184210526316 691.950495049505 287.996699669967
"2472" 494.2 412.855384615385 206.206153846154 688.953795379538 311.775577557756
"2473" 494.4 397.409221902017 225.593659942363 679.279069767442 333.066445182724
"2474" 494.6 383.244897959184 248.956268221574 665.955172413793 353.620689655172
"2475" 494.8 367.294285714286 273.054285714286 648.58803986711 372.508305647841
"2476" 495 359.231428571429 290.708571428571 629.424342105263 394.138157894737
"2477" 495.2 364.607784431138 303.805389221557 611.325657894737 409.789473684211
"2478" 495.4 374.142857142857 322.048701298701 594.092948717949 421.689102564103
"2479" 495.6 385.593442622951 344.180327868852 572.6875 427.618421052632
"2480" 495.8 393.258503401361 366.952380952381 548.238853503185 420.130573248408
"2481" 496 397.549618320611 389.248091603053 524.315972222222 411.840277777778
"2482" 496.2 404.047169811321 413.314465408805 504.038062283737 393.948096885813
"2483" 496.4 413.037162162162 438 489.558823529412 374.970588235294
"2484" 496.6 425.752351097179 460.815047021944 482.234693877551 352.377551020408
"2485" 496.8 437.800664451827 487.166112956811 476.593959731544 328.255033557047
"2486" 497 447.281150159744 514.380191693291 470.774305555556 303.715277777778
"2487" 497.2 459.964401294498 541.255663430421 465.505119453925 279.757679180887
"2488" 497.4 473.540880503145 565.930817610063 461.310344827586 255.906896551724
"2489" 497.6 491.759375 582.2375 460.85 233.503333333333
"2490" 497.8 514.394736842105 588.460526315789 467.761092150171 210.750853242321
"2491" 498 539.648464163822 594.535836177474 479.846666666667 187.493333333333
"2492" 498.2 564.234482758621 596.358620689655 495.346534653465 167.102310231023
"2493" 498.4 589.431506849315 600.010273972603 512.742765273312 147.845659163987
"2494" 498.6 614.661129568106 604.142857142857 535.237785016287 144.087947882736
"2495" 498.8 641.234527687296 604.820846905537 562.62962962963 149.114197530864
"2496" 499 668.473333333333 603.57 587.112462006079 161.510638297872
"2497" 499.2 695.760942760943 604.326599326599 612.543209876543 171.851851851852
"2498" 499.4 724.839344262295 603.993442622951 634.984615384615 186.421538461538
"2499" 499.6 753.565517241379 600.993103448276 660.449848024316 197.121580547112
"2500" 499.8 783.25 595.76 684.640718562874 212.934131736527
"2501" 500 806.17701863354 586.133540372671 701.632996632997 228.454545454545
"2502" 500.2 821.696319018405 567.248466257669 706.391447368421 249.296052631579
"2503" 500.4 839.251479289941 546.505917159763 707.6632996633 271.804713804714
"2504" 500.6 854.415662650602 523.192771084337 708.478927203065 298.164750957854
"2505" 500.8 861.842271293375 501.511041009464 704.572368421053 325.121710526316
"2506" 501 874.575301204819 478.069277108434 690.853503184713 346.735668789809
"2507" 501.2 889.210526315789 454.396284829721 673.842767295597 367.264150943396
"2508" 501.4 898.953271028037 428.548286604361 655.779220779221 387.944805194805
"2509" 501.6 906.336448598131 401.461059190031 635.156862745098 403.326797385621
"2510" 501.8 910.791139240506 373.110759493671 610.715231788079 410.605960264901
"2511" 502 913.194968553459 345.808176100629 587.704467353952 407.835051546392
"2512" 502.2 916.483870967742 318.274193548387 570.93288590604 393.741610738255
"2513" 502.4 909.242236024845 304.462732919255 559.253205128205 382.75
"2514" 502.6 895.561959654179 295.536023054755 535.959044368601 374.757679180887
"2515" 502.8 881.483775811209 283.480825958702 515.278523489933 362.587248322148
"2516" 503 867.877551020408 268.370262390671 493.244966442953 348.942953020134
"2517" 503.2 851.886627906977 252.962209302326 478 327.640677966102
"2518" 503.4 832.053672316384 241.926553672316 462.655518394649 304.876254180602
"2519" 503.6 811.262857142857 232.168571428571 452.064846416382 278.901023890785
"2520" 503.8 787.704545454545 224 448.666666666667 252.663157894737
"2521" 504 764.800561797753 211.910112359551 448.756183745583 225.646643109541
"2522" 504.2 741.790055248619 200.011049723757 461.545751633987 201.43137254902
"2523" 504.4 718.111428571429 186.597142857143 476.733333333333 178.260317460317
"2524" 504.6 695.060941828255 171.81163434903 497.256965944272 158.575851393189
"2525" 504.8 671.067605633803 158.230985915493 517.913580246914 144.808641975309
"2526" 505 644.966101694915 144.69209039548 541.057575757576 132.072727272727
"2527" 505.2 617.553521367358 133.13375975661 563.283636682022 121.199858921521
"2528" 505.4 600.86904759657 133.101190461453 581.098639464993 101.081632643216
"2529" 505.6 584.281337349141 102.091756328363 631.227570221184 109.194680794102
"2530" 505.8 582.675070028011 96.5546218487395 670.986754966887 122.327814569536
"2531" 506 567.133689839572 99.3983957219251 695.864951768489 141.147909967846
"2532" 506.2 544.408695652174 112.71884057971 721.09477124183 170.56862745098
"2533" 506.4 519.251461988304 129.739766081871 740.167202572347 198.607717041801
"2534" 506.6 494.422222222222 147.805555555556 759.383116883117 224.577922077922
"2535" 506.8 470.719033232628 166.389728096677 771.279069767442 255.12292358804
"2536" 507 453.097922848665 188.712166172107 779.518644067797 286.650847457627
"2537" 507.2 439.436578171091 215.982300884956 786.461805555556 317.732638888889
"2538" 507.4 428.516666666667 240.033333333333 789.624584717608 348.817275747508
"2539" 507.6 413.647058823529 266.767647058824 789.150684931507 380.770547945205
"2540" 507.8 401.785498489426 292.166163141994 783.632653061224 411.040816326531
"2541" 508 391.838187702265 319.618122977346 774.807432432433 441.777027027027
"2542" 508.2 387.480891719745 347.59872611465 762.120805369128 472.342281879195
"2543" 508.4 388.428571428571 377.524916943522 746.725165562914 500.804635761589
"2544" 508.6 393.986301369863 404.958904109589 724.191693290735 525.08945686901
"2545" 508.8 400.357388316151 433.367697594502 698.249146757679 543.924914675768
"2546" 509 410.11724137931 463.275862068966 671.137583892617 559.261744966443
"2547" 509.2 420.57095709571 489.085808580858 639.921985815603 564.663120567376
"2548" 509.4 432.778145695364 516.291390728477 608.744604316547 563.895683453237
"2549" 509.6 448.17701863354 531.947204968944 578.993265993266 554.976430976431
"2550" 509.8 468.934375 538.509375 549.491525423729 542.48813559322
"2551" 510 492.791530944625 546.723127035831 527.464163822526 522.610921501706
"2552" 510.2 518.466019417476 553.812297734628 504.204013377926 508.190635451505
"2553" 510.4 543.128834355828 565.165644171779 475.37987012987 500.25974025974
"2554" 510.6 568.209003215434 578.96463022508 450.415807560137 485.797250859106
"2555" 510.8 593.965189873418 589.582278481013 437.971223021583 461.517985611511
"2556" 511 620.016286644951 601.117263843648 428.617857142857 437.5
"2557" 511.2 648.544025157233 610.795597484277 421.569444444444 409.479166666667
"2558" 511.4 676.006269592476 618.363636363636 418.855072463768 381.43115942029
"2559" 511.6 705.006389776358 627.198083067093 420.243816254417 351.388692579505
"2560" 511.8 734.196666666667 625.673333333333 426.397887323944 319.228873239437
"2561" 512 760.821086261981 614.955271565495 433.970909090909 288.530909090909
"2562" 512.2 787.32268370607 600.364217252396 445.909698996655 259.66220735786
"2563" 512.4 811.005988023952 584.095808383234 460.204620462046 233.161716171617
"2564" 512.6 832.862973760933 564.069970845481 477.869127516779 209.090604026846
"2565" 512.8 850.647590361446 543.153614457831 494.415807560137 184.59793814433
"2566" 513 871.248538011696 521.143274853801 513.122257053291 159.934169278997
"2567" 513.2 890.996699669967 499.402640264026 535.658227848101 141.231012658228
"2568" 513.4 901.606918238994 474.735849056604 561.745341614907 131.77950310559
"2569" 513.6 904.865625 448.60625 587.282208588957 139.269938650307
"2570" 513.8 908.829113924051 420.95253164557 607.92429022082 157.274447949527
"2571" 514 912.531446540881 391.698113207547 631.388349514563 177.313915857605
"2572" 514.2 913.016181229773 364.220064724919 652.073015873016 196.019047619048
"2573" 514.4 914.311926605505 334.626911314985 668.367741935484 221.635483870968
"2574" 514.6 916.769938650307 307.40490797546 677.454545454545 249.503246753247
"2575" 514.8 911.98119122257 280.990595611285 684.456375838926 276.288590604027
"2576" 515 899.504761904762 261.15873015873 691.415032679739 304.745098039216
"2577" 515.2 885.071428571429 242.28869047619 687.585209003215 332.508038585209
"2578" 515.4 869.946587537092 224.33234421365 679.979865771812 360.661073825503
"2579" 515.6 852.466472303207 206.457725947522 672.989830508475 389.928813559322
"2580" 515.8 834.327380952381 188.136904761905 661.149006622517 417.03642384106
"2581" 516 815.312676056338 169.329577464789 647.853242320819 442.467576791809
"2582" 516.2 792.422096317281 157.033994334278 627.04854368932 465.941747572816
"2583" 516.4 767.597733711048 143.113314447592 601.151815181518 480.567656765677
"2584" 516.6 741.934246575343 132.279452054795 574.649659863946 487.97619047619
"2585" 516.8 717.592592592593 130.225071225071 544.055555555556 486.496732026144
"2586" 517 690.979532163743 127.377192982456 516.602739726027 480.681506849315
"2587" 517.2 662.853591160221 121.522099447514 490.566901408451 471.116197183099
"2588" 517.4 636.351428571429 119.114285714286 468.491803278689 451.96393442623
"2589" 517.6 609.561046511628 113.447674418605 450.894557823129 429.734693877551
"2590" 517.8 582.675213675214 109.561253561254 437.510489510489 402.685314685315
"2591" 518 555.278820375335 109.353887399464 434.883211678832 379.036496350365
"2592" 518.2 527.831024930748 109.03324099723 453.363636363636 352.10101010101
"2593" 518.4 511.95 118.620588235294 476.571906354515 326.598662207358
"2594" 518.6 501.377906976744 132.5 496.571906354515 293.471571906354
"2595" 518.8 484.985549132948 151.390173410405 522.389408099688 263.295950155763
"2596" 519 467.324712643678 169.594827586207 549.626623376623 242.383116883117
"2597" 519.2 449.252252252252 189.996996996997 576.676282051282 222.230769230769
"2598" 519.4 430.772334293948 210.5734870317 603.012578616352 201.996855345912
"2599" 519.6 410.84593837535 230.490196078431 633.949685534591 183.786163522013
"2600" 519.8 394.901162790698 251.514534883721 665.539184952978 167.015673981191
"2601" 520 383.837209302326 276.154069767442 698.261146496815 153.767515923567
"2602" 520.2 379.128813559322 302.28813559322 720.588235294118 155.572755417957
"2603" 520.4 384.373801916933 326.357827476038 734.459119496855 175.081761006289
"2604" 520.6 390.048275862069 351.493103448276 746.950980392157 200.352941176471
"2605" 520.8 391.919298245614 378.764912280702 757.152103559871 228.948220064725
"2606" 521 396.41156462585 404.768707482993 763.718309859155 259.239436619718
"2607" 521.2 402.377104377104 431.239057239057 759.890410958904 291.061643835616
"2608" 521.4 409.67880794702 458.930463576159 749.582781456954 321.87417218543
"2609" 521.6 419.363344051447 484.527331189711 736.453947368421 349.194078947368
"2610" 521.8 430.54 512.58 716.925566343042 376.647249190939
"2611" 522 439.297658862876 539.578595317726 696.139534883721 401.328903654485
"2612" 522.2 454.290734824281 553.575079872204 671.257328990228 421.335504885993
"2613" 522.4 470.37908496732 556.006535947712 642.523648648649 437.415540540541
"2614" 522.6 489.698305084746 555.949152542373 611.545774647887 446.566901408451
"2615" 522.8 515.52427184466 560.087378640777 580.54 449.956666666667
"2616" 523 538.777777777778 564.993464052288 550.993127147766 443.33676975945
"2617" 523.2 560.184210526316 569.707236842105 517.516666666667 428.606666666667
"2618" 523.4 584.295681063123 575.528239202658 491.976351351351 421.959459459459
"2619" 523.6 611.664429530201 578.842281879195 463.73 418.203333333333
"2620" 523.8 638.799307958478 578.024221453287 437.486842105263 403.628289473684
"2621" 524 662.028301886793 577.330188679245 413.466431095406 388.660777385159
"2622" 524.2 689.451612903226 575.251612903226 390.75 372.179054054054
"2623" 524.4 718.431972789116 569.945578231293 379.26164874552 347.867383512545
"2624" 524.6 743.299035369775 563.553054662379 383.181494661922 333.754448398576
"2625" 524.8 769.904605263158 557.898026315789 388.849315068493 319.123287671233
"2626" 525 798.803986710963 554.046511627907 394.3367003367 295.057239057239
"2627" 525.2 825.252459016393 548.786885245902 408.20640569395 272.893238434164
"2628" 525.4 849.709779179811 540.583596214511 421.931506849315 248.859589041096
"2629" 525.6 860.816513761468 527.409785932722 441.851735015773 227.769716088328
"2630" 525.8 871.181818181818 506.194357366771 463.714285714286 212.087662337662
"2631" 526 876.782467532468 483.74025974026 489.595015576324 198.85046728972
"2632" 526.2 879.805194805195 456.827922077922 517.173076923077 188.435897435897
"2633" 526.4 878.165048543689 430.854368932039 544.82874617737 178.2874617737
"2634" 526.6 879.422360248447 404.024844720497 575.700336700337 176.309764309764
"2635" 526.8 878.90127388535 375.805732484076 606.455696202532 181.819620253165
"2636" 527 877.361904761905 348.542857142857 637.270967741935 188.948387096774
"2637" 527.2 875.071428571429 320.246753246753 667.718446601942 196.233009708738
"2638" 527.4 870.078369905956 290.774294670846 698.313725490196 209.503267973856
"2639" 527.6 861.611650485437 264.851132686084 724.220183486239 220.363914373089
"2640" 527.8 851.12962962963 237.953703703704 749.8 235.643076923077
"2641" 528 840.474006116208 212.654434250765 774.294670846395 254.620689655172
"2642" 528.2 827.340361445783 187.10843373494 797.241590214067 274.681957186544
"2643" 528.4 810.775 168.611111111111 820.731012658228 296.705696202532
"2644" 528.6 789.834269662921 151.769662921348 836.594936708861 321.930379746835
"2645" 528.8 766.271708683473 134.901960784314 848.456310679612 349.038834951456
"2646" 529 742.440111420613 128 851.933333333333 382.957894736842
"2647" 529.2 721.116618075802 129.959183673469 846.647482014389 424.737410071942
"2648" 529.4 696.030386740331 132.080110497238 836.935593220339 462.193220338983
"2649" 529.6 669.361823361823 135.51566951567 822.131313131313 491.232323232323
"2650" 529.8 646.069252077562 144.914127423823 808.96357615894 519.523178807947
"2651" 530 617.889534883721 152 791.240677966102 544.528813559322
"2652" 530.2 593.0054200542 160.569105691057 768.041666666667 562.826388888889
"2653" 530.4 564.934844192635 170.960339943343 741.654723127036 575.5667752443
"2654" 530.6 536.161931818182 179.321022727273 709.424354243542 585.335793357934
"2655" 530.8 506.879452054795 184.780821917808 679.835714285714 587.507142857143
"2656" 531 477.410468319559 191.121212121212 649.05 588.3
"2657" 531.2 448.478021978022 199.57967032967 618.491228070175 583.614035087719
"2658" 531.4 424.962857142857 212.417142857143 591.722972972973 565.668918918919
"2659" 531.6 404.669467787115 230.515406162465 562.585284280936 544.314381270903
"2660" 531.8 395.39886039886 247.789173789174 537.18 524.996666666667
"2661" 532 393.21387283237 245.632947976879 515.173010380623 501.705882352941
"2662" 532.2 388.876832844575 239.140762463343 499.27027027027 478.652027027027
"2663" 532.4 394.254601226994 233.717791411043 483.646666666667 453.443333333333
"2664" 532.6 400.411585365854 233.853658536585 469.944055944056 426.811188811189
"2665" 532.8 408.030581039755 237.094801223242 471.982269503546 399.127659574468
"2666" 533 410.569277108434 242.171686746988 473.604895104895 370.437062937063
"2667" 533.2 411.990654205607 256.077881619938 479.36678200692 343.702422145329
"2668" 533.4 412.446254071661 275.166123778502 487.574394463668 318.245674740484
"2669" 533.6 413.259701492537 296.719402985075 502.172297297297 291.462837837838
"2670" 533.8 411.644128113879 317.160142348754 515.676870748299 267.238095238095
"2671" 534 409.404320987654 335.518518518518 532.325806451613 241.764516129032
"2672" 534.2 410.807339449541 356.68501529052 551.042682926829 222.207317073171
"2673" 534.4 407.844720496894 379.105590062112 573.178343949045 203.012738853503
"2674" 534.6 405.709030100334 403.47491638796 598.893081761006 185.889937106918
"2675" 534.8 403.262458471761 428.415282392027 622.921630094044 168.658307210031
"2676" 535 402.2375 453.646875 649.429447852761 159.337423312883
"2677" 535.2 399.092948717949 481.326923076923 677.524539877301 162.693251533742
"2678" 535.4 406.636666666667 501.826666666667 697.066878980892 177.777070063694
"2679" 535.6 424.245161290323 518.209677419355 717.272445820434 197.823529411765
"2680" 535.8 442.63782051282 534.916666666667 732.523510971787 222.445141065831
"2681" 536 445.189368770764 547.425249169435 747.838709677419 245.5
"2682" 536.2 441.235294117647 561.647058823529 760.546052631579 271.230263157895
"2683" 536.4 438.29 557.413333333333 770.782894736842 296.046052631579
"2684" 536.6 434.016501650165 551.798679867987 778.353951890034 324.415807560137
"2685" 536.8 425.139072847682 545.778145695364 778.674496644295 354.107382550336
"2686" 537 411.90365448505 535.02657807309 778.620689655172 385.089655172414
"2687" 537.2 399.016447368421 523.809210526316 771.964401294498 413.064724919094
"2688" 537.4 387.772151898734 508.221518987342 757.725085910653 438.914089347079
"2689" 537.6 376.829341317365 494.299401197605 741.914675767918 463.382252559727
"2690" 537.8 375.645061728395 476.802469135802 721.735099337748 485.834437086093
"2691" 538 372.145569620253 455.493670886076 697.091216216216 499.385135135135
"2692" 538.2 366.125766871166 437.064417177914 670.084210526316 508.136842105263
"2693" 538.4 358.259701492537 422.44776119403 638.239583333333 508.697916666667
"2694" 538.6 358.80981595092 410.852760736196 607.230496453901 503.946808510638
"2695" 538.8 362.404458598726 389.06050955414 580.058219178082 495.828767123288
"2696" 539 360.403125 366.996875 554.477966101695 482.525423728814
"2697" 539.2 356.036036036036 347.054054054054 531.106312292359 471.112956810631
"2698" 539.4 359.356687898089 337.006369426752 514.982993197279 450.598639455782
"2699" 539.6 366.294670846395 320.495297805643 504.114478114478 427.265993265993
"2700" 539.8 377.445141065831 299.855799373041 498.194444444444 401.673611111111
"2701" 540 389.991071428571 281.729166666667 493.203947368421 374.266447368421
"2702" 540.2 397.547904191617 263.511976047904 491.731182795699 346.516129032258
"2703" 540.4 406.009345794393 245.741433021807 490.936395759717 319.515901060071
"2704" 540.6 415.222222222222 226.435185185185 492.177700348432 290.560975609756
"2705" 540.8 427.548387096774 204.632258064516 497.89898989899 263.454545454545
"2706" 541 441.286585365854 179.951219512195 497.634228187919 236.375838926174
"2707" 541.2 454.69298245614 158.283625730994 499.630136986301 209.465753424658
"2708" 541.4 464.127167630058 142.378612716763 508.248175182482 185.507299270073
"2709" 541.6 477.233618233618 137.031339031339 524.811501597444 162.980830670927
"2710" 541.8 502.24011299435 133.341807909605 549.11356466877 157.205047318612
"2711" 542 525.310850439883 128.66275659824 574.618461538462 158.329230769231
"2712" 542.2 548.646892655367 128.389830508475 601.309148264984 168.388012618297
"2713" 542.4 572.105113636364 122.963068181818 626.677631578947 177.707236842105
"2714" 542.6 598.429775280899 116.570224719101 653.638977635783 191.035143769968
"2715" 542.8 622.366279069767 106.151162790698 678.786377708978 204.529411764706
"2716" 543 649.763085399449 102.264462809917 703.633228840125 212.811912225705
"2717" 543.2 676.449704142012 103.360946745562 726.83734939759 224.590361445783
"2718" 543.4 698.414084507042 111 744.83800623053 238.638629283489
"2719" 543.6 717.244117647059 127.094117647059 758.661341853035 260.012779552716
"2720" 543.8 737.515580736544 144.053824362606 775.554517133956 282.88785046729
"2721" 544 756.338108882522 162.068767908309 787.408360128617 307.057877813505
"2722" 544.2 774.377581120944 179.935103244838 795.37323943662 330.630281690141
"2723" 544.4 795.203389830509 198.361581920904 789.454545454545 356.847402597403
"2724" 544.6 817.408963585434 215.100840336134 781.08275862069 383.458620689655
"2725" 544.8 840.09667673716 229.223564954683 769.037037037037 409.690235690236
"2726" 545 864.249307479224 246.243767313019 751.833333333333 432.83
"2727" 545.2 887.901685393258 262.862359550562 731.265517241379 451.351724137931
"2728" 545.4 909.536231884058 277.707246376812 706.480263157895 463.766447368421
"2729" 545.6 911.345930232558 292.186046511628 682.321428571429 475.808441558442
"2730" 545.8 910.254777070064 316.085987261146 656.198675496689 486.029801324503
"2731" 546 905.414965986395 344.380952380952 627.062937062937 487.678321678322
"2732" 546.2 899.25641025641 372.61858974359 598.617328519856 484.404332129964
"2733" 546.4 894.488448844884 401.980198019802 572.030405405405 476.547297297297
"2734" 546.6 893.621262458472 431.322259136213 550.157190635451 465.244147157191
"2735" 546.8 890.961290322581 461.032258064516 537.842809364548 443.183946488294
"2736" 547 887.953020134228 491.211409395973 529.852739726027 418.787671232877
"2737" 547.2 882.906976744186 519.68438538206 527.029411764706 392.069852941176
"2738" 547.4 871.875816993464 522.019607843137 530.267361111111 366.600694444444
"2739" 547.6 852.141509433962 534.135220125786 538.979020979021 341.377622377622
"2740" 547.8 830.757097791798 547.009463722397 550.168498168498 316.787545787546
"2741" 548 809.779179810726 560.788643533123 564.157718120805 290.862416107383
"2742" 548.2 789.428115015974 576.277955271565 578.486666666667 265.416666666667
"2743" 548.4 766.632258064516 591.41935483871 590.133986928105 241.147058823529
"2744" 548.6 742.555555555556 603.377777777778 605.669934640523 215.47385620915
"2745" 548.8 718.773291925466 614.136645962733 625.274193548387 193.970967741935
"2746" 549 692.009646302251 626.736334405145 644.025974025974 171.821428571429
"2747" 549.2 666.945017182131 636.27147766323 667.504672897196 157.115264797508
"2748" 549.4 641.272727272727 630.774410774411 685.358024691358 159.077160493827
"2749" 549.6 613.986710963455 626.112956810631 690.781045751634 168.781045751634
"2750" 549.8 585.304207119741 620 706.376947040498 179.071651090343
"2751" 550 556.525423728814 611.332203389831 726.58785942492 180.789137380192
"2752" 550.2 530.061643835616 602.126712328767 749.080128205128 175.259615384615
"2753" 550.4 503.602649006623 595.066225165563 772.09726443769 168.091185410334
"2754" 550.6 477.465408805031 584.261006289308 795.963302752294 163.749235474006
"2755" 550.8 449.857594936709 577.768987341772 796.066666666667 167.20303030303
"2756" 551 448.990322580645 574.887096774194 797.542207792208 180.295454545455
"2757" 551.2 445.557692307692 570.205128205128 799.835016835017 196.3367003367
"2758" 551.4 439.255520504732 553.391167192429 804.779935275081 216.472491909385
"2759" 551.6 432.45652173913 529.978260869565 806.80612244898 237.357142857143
"2760" 551.8 427.300632911392 506.009493670886 808.845117845118 260.313131313131
"2761" 552 428.440514469453 483.260450160772 807.770547945205 285.869863013699
"2762" 552.2 431.86 463.86 802.928571428571 311.483766233766
"2763" 552.4 439.034810126582 444.142405063291 797.367892976589 336.698996655518
"2764" 552.6 446.891640866873 425.931888544892 784.529411764706 358.241486068111
"2765" 552.8 452.145962732919 404.549689440994 769.773770491803 377.114754098361
"2766" 553 461.300309597523 384.139318885449 748.956228956229 392.356902356902
"2767" 553.2 469.656151419558 363.170347003155 729.112211221122 408.217821782178
"2768" 553.4 476.289473684211 341.638157894737 704.751655629139 421.701986754967
"2769" 553.6 482.612121212121 319.660606060606 681.335526315789 430.641447368421
"2770" 553.8 491.057575757576 294.542424242424 653.886597938144 434.323024054983
"2771" 554 496.607142857143 267.952380952381 626.753571428571 436.421428571429
"2772" 554.2 504.969040247678 243.572755417957 603.372549019608 429.967320261438
"2773" 554.4 513.51376146789 217.403669724771 580.956228956229 421.47138047138
"2774" 554.6 521.52743902439 190.503048780488 557.260563380282 416.87323943662
"2775" 554.8 533.58452722063 163.862464183381 531.679180887372 416.102389078498
"2776" 555 550.101492537313 140.958208955224 507.171140939597 405.895973154362
"2777" 555.2 570.396551724138 125.370689655172 488.693602693603 389.703703703704
"2778" 555.4 575.816326530612 118.195335276968 477.585034013605 366.78231292517
"2779" 555.6 570.872340425532 101.142857142857 468.876288659794 345.274914089347
"2780" 555.8 563.137026239067 98.6734693877551 467.054421768707 327.642857142857
"2781" 556 558.314868804665 102.204081632653 472.335616438356 303.633561643836
"2782" 556.2 556.430267062315 104.394658753709 475.656666666667 278.433333333333
"2783" 556.4 561.449367088608 110.439873417722 481.20701754386 250.498245614035
"2784" 556.6 571.276967930029 113.35860058309 483.774410774411 226.181818181818
"2785" 556.8 585.880555555556 114.302777777778 495.748322147651 203.825503355705
"2786" 557 604.910364145658 116.420168067227 512.104234527687 182.811074918567
"2787" 557.2 622.632768361582 124.5 529.826666666667 162.943333333333
"2788" 557.4 640.041208791209 136.343406593407 549.184713375796 141.834394904459
"2789" 557.6 658.019607843137 145.50700280112 571.470779220779 134.551948051948
"2790" 557.8 672.791428571429 159.654285714286 587.658461538462 145.873846153846
"2791" 558 687.231213872832 175.297687861272 603.182108626198 163.239616613419
"2792" 558.2 700.495601173021 192.49853372434 617.314381270903 184.816053511706
"2793" 558.4 712.760233918129 210.722222222222 630.029508196721 213.596721311475
"2794" 558.6 724.693820224719 221.053370786517 633.007042253521 240.19014084507
"2795" 558.8 739.077348066298 232.411602209945 632.622895622896 267.195286195286
"2796" 559 750.885630498534 246.926686217009 627.716666666667 293.803333333333
"2797" 559.2 766.220994475138 264.461325966851 620.586885245902 318.04262295082
"2798" 559.4 783.239766081871 281.33918128655 606.585669781931 335.208722741433
"2799" 559.6 801.41547277937 299.444126074499 602.99 351.84
"2800" 559.8 820.871866295265 318.353760445682 607.634812286689 372.532423208191
"2801" 560 838.853448275862 339.528735632184 603.434782608696 392.585284280936
"2802" 560.2 852.525714285714 361.697142857143 592.247557003257 410.296416938111
"2803" 560.4 863.095100864553 383.097982708934 576.652597402597 426.727272727273
"2804" 560.6 867.129909365559 410.090634441088 557.660130718954 443.921568627451
"2805" 560.8 875.008875739645 436.701183431953 537.819935691318 462.006430868167
"2806" 561 884.822485207101 462.585798816568 516.928104575163 470.62091503268
"2807" 561.2 895.953352769679 482.830903790087 490.741496598639 471.285714285714
"2808" 561.4 896.132930513595 477.317220543807 464.628865979381 465.762886597938
"2809" 561.6 903.223564954683 473.253776435045 438.428093645485 457.334448160535
"2810" 561.8 906.517571884984 464.891373801917 415.059800664452 442.598006644518
"2811" 562 912.145061728395 453.845679012346 393.090604026846 427.993288590604
"2812" 562.2 921.570967741936 440.641935483871 384.173469387755 412.272108843537
"2813" 562.4 928.426035502959 425.097633136095 379.430508474576 391.589830508475
"2814" 562.6 933.598784194529 408.568389057751 372.733333333333 365.042105263158
"2815" 562.8 931.879256965944 400.092879256966 371.136842105263 337.771929824561
"2816" 563 929.578125 383.465625 366.494949494949 312.3367003367
"2817" 563.2 925.890625 367.35 364.751700680272 290.71768707483
"2818" 563.4 921.729483282675 348.158054711246 373.892361111111 270.53125
"2819" 563.6 921.438271604938 326.524691358025 388.176079734219 252.132890365449
"2820" 563.8 920.022435897436 303.759615384615 408.18954248366 235.807189542484
"2821" 564 916.984615384615 282.356923076923 429.682389937107 221.059748427673
"2822" 564.2 908.084142394822 259.53074433657 453.825949367089 209.582278481013
"2823" 564.4 899.305555555556 235.802469135802 476.191693290735 198.741214057508
"2824" 564.6 887.621875 211.696875 501.782747603834 190.987220447284
"2825" 564.8 879.560975609756 187.289634146341 527.48125 185.35
"2826" 565 865.037142857143 168.051428571429 554.009375 182.04375
"2827" 565.2 846.802259887006 150.262711864407 581.586956521739 178.829192546584
"2828" 565.4 823.64364640884 137.936464088398 611.559870550162 179.278317152104
"2829" 565.6 799.467422096317 126.730878186969 639.5125 181.93125
"2830" 565.8 774.655172413793 116.675287356322 671.379746835443 185.351265822785
"2831" 566 748.298050139276 110.922005571031 700.130990415335 188.923322683706
"2832" 566.2 725.480555555556 103.222222222222 721.581993569132 198.56270096463
"2833" 566.4 699.614285714286 97.42 739.266055045872 214.155963302752
"2834" 566.6 676.377521613833 88.2363112391931 763.483076923077 223.501538461538
"2835" 566.8 651.049275362319 80.0463768115942 786.669781931464 229.778816199377
"2836" 567 626.363112391931 75.5331412103746 812.493788819876 234.354037267081
"2837" 567.2 606.581967213115 84.3688524590164 833.1125 243.7375
"2838" 567.4 588.268817204301 99.1370967741936 848.957055214724 261.003067484663
"2839" 567.6 568.400576368876 115.409221902017 856.006600660066 281.759075907591
"2840" 567.8 547.975069252078 126.731301939058 848.810289389068 297.56270096463
"2841" 568 531.129411764706 132.552941176471 835.496710526316 315.072368421053
"2842" 568.2 513.555865921788 140.413407821229 818.032154340836 332.713826366559
"2843" 568.4 493.413888888889 146.002777777778 802.364516129032 352.938709677419
"2844" 568.6 469.446685878963 153.680115273775 782.209836065574 368.724590163934
"2845" 568.8 448.848901098901 166.554945054945 762.520766773163 383.546325878594
"2846" 569 434.771014492754 185.194202898551 739.106529209622 394.185567010309
"2847" 569.2 417.883040935673 204.271929824561 714.161616161616 403.925925925926
"2848" 569.4 403.433048433048 224.116809116809 689.010067114094 409.553691275168
"2849" 569.6 394.096209912536 248.116618075802 660.973597359736 414.089108910891
"2850" 569.8 382.384615384615 271.088319088319 633.534246575342 409.592465753425
"2851" 570 372.95 295.364705882353 609.087837837838 400.881756756757
"2852" 570.2 364.66275659824 319.469208211144 583.078767123288 395.763698630137
"2853" 570.4 358.967637540453 345.333333333333 560.094155844156 393.87987012987
"2854" 570.6 363.560371517028 368.743034055728 535.108910891089 384.594059405941
"2855" 570.8 367.990506329114 393.240506329114 517.516233766234 368.668831168831
"2856" 571 370.613496932515 415.447852760736 500.307947019868 350.566225165563
"2857" 571.2 367.8173374613 433.798761609907 480.346020761246 336.117647058824
"2858" 571.4 375.527331189711 450.475884244373 465.97 318.053333333333
"2859" 571.6 392.451298701299 465.538961038961 454.39590443686 300.160409556314
"2860" 571.8 412.897763578275 479.984025559105 441.191780821918 281.739726027397
"2861" 572 429.102990033223 495.880398671096 429.297658862876 259.605351170569
"2862" 572.2 446.532679738562 510.016339869281 417.732142857143 236.510714285714
"2863" 572.4 465.753378378378 520.168918918919 415.040404040404 213.979797979798
"2864" 572.6 484.077922077922 534.159090909091 424.385382059801 204.53488372093
"2865" 572.8 505.804713804714 544.592592592593 442.081355932203 195.793220338983
"2866" 573 528.224755700326 556.107491856678 464.339869281046 188.450980392157
"2867" 573.2 550.976744186047 567.41196013289 487.263843648208 185.986970684039
"2868" 573.4 571.722772277228 583.947194719472 510.498442367601 187.570093457944
"2869" 573.6 590.929936305733 602.837579617834 536.26875 191.91875
"2870" 573.8 612.15987460815 621.222570532915 560.873456790123 196.422839506173
"2871" 574 636.990476190476 636.774603174603 585.486754966887 205.019867549669
"2872" 574.2 658.712903225806 639.496774193548 607.103125 217.053125
"2873" 574.4 671.117834394905 630.987261146497 627.709570957096 232.148514851485
"2874" 574.6 685.94328358209 615.749253731343 640.272727272727 250.28526645768
"2875" 574.8 703.573529411765 599.388235294118 650.867741935484 275.325806451613
"2876" 575 724.054878048781 584.72256097561 659.05033557047 300.728187919463
"2877" 575.2 742.097058823529 573.429411764706 662.671232876712 326.993150684931
"2878" 575.4 761.065476190476 560.232142857143 664.893333333333 350.903333333333
"2879" 575.6 781.249240121581 544.705167173252 663.418060200669 376.110367892977
"2880" 575.8 797.46130952381 528.610119047619 661.537459283388 401.315960912052
"2881" 576 818.052325581395 510.691860465116 660.93 429.166666666667
"2882" 576.2 840.110062893082 491.481132075472 655.242424242424 456.178451178451
"2883" 576.4 859.080118694362 471.884272997033 648.283216783217 483.744755244755
"2884" 576.6 874.594117647059 450.552941176471 639.465573770492 511.386885245902
"2885" 576.8 892.791277258567 427.803738317757 625.134482758621 536.675862068966
"2886" 577 911.182336182336 408 606.081081081081 558.408783783784
"2887" 577.2 918.446107784431 392.640718562874 584.299663299663 577.265993265993
"2888" 577.4 910.015923566879 377.722929936306 563.039603960396 594.660066006601
"2889" 577.6 897.481595092025 358.48773006135 535.404109589041 604.11301369863
"2890" 577.8 883.796407185629 335.919161676647 515.570921985816 597.670212765957
"2891" 578 870.552552552553 312.798798798799 505.046204620462 580.607260726073
"2892" 578.2 854.780120481928 291.382530120482 493.701030927835 559.690721649485
"2893" 578.4 837.339031339031 270.621082621083 486.010380622837 535.757785467128
"2894" 578.6 822.780864197531 246.783950617284 476.739726027397 510.712328767123
"2895" 578.8 808.664705882353 221.273529411765 472.647887323944 485.658450704225
"2896" 579 795.005988023952 196.14371257485 468.658620689655 460.627586206897
"2897" 579.2 784.46439628483 167.839009287926 468.242957746479 434.369718309859
"2898" 579.4 778.188059701493 141.877611940299 469.439716312057 406.978723404255
"2899" 579.6 762.601092896175 122.887978142077 476.833922261484 379.932862190813
"2900" 579.8 746.662011173184 117.885474860335 482.602836879433 354.893617021277
"2901" 580 730.516417910448 121.638805970149 490.867383512545 330.573476702509
"2902" 580.2 707.026865671642 125.432835820896 501.836298932384 305.330960854092
"2903" 580.4 683.192307692308 123.769230769231 511.371237458194 277.638795986622
"2904" 580.6 656.973053892216 125.655688622754 531.060810810811 250.773648648649
"2905" 580.8 630.602240896359 125.971988795518 555.278523489933 230.318791946309
"2906" 581 605.418282548476 123.975069252078 578.17868338558 210.473354231975
"2907" 581.2 582.483425414365 124.933701657459 604.392405063291 194.256329113924
"2908" 581.4 557.997084548105 128.274052478134 631.260188087774 183.780564263323
"2909" 581.6 534.266475644699 134.89111747851 659.767295597484 177.707547169811
"2910" 581.8 507.792717086835 140.694677871148 685.349056603774 186.377358490566
"2911" 582 482.645714285714 149.26 697.380503144654 204.795597484277
"2912" 582.2 457.187319884726 160.945244956772 697.927152317881 228.486754966887
"2913" 582.4 438.888888888889 174.850877192982 692.627906976744 252.943521594684
"2914" 582.6 425.44347826087 192.808695652174 684.887043189369 278.853820598007
"2915" 582.8 405.627507163324 206.985673352436 674.854304635762 302.682119205298
"2916" 583 398.768072289157 223.53313253012 663.735668789809 325.646496815287
"2917" 583.2 398.402366863905 243.245562130178 647.326860841424 344.94498381877
"2918" 583.4 400.957055214724 263.134969325153 625.625396825397 356.409523809524
"2919" 583.6 401.383435582822 286.929447852761 606.169491525424 354.996610169492
"2920" 583.8 398.276073619632 310.312883435583 597.637583892617 342.98322147651
"2921" 584 397.244372990354 335.057877813505 585.382636655949 326.855305466238
"2922" 584.2 395.35761589404 361.688741721854 566.728187919463 310.765100671141
"2923" 584.4 393.862542955326 388.927835051546 546.421875 299.415625
"2924" 584.6 392.2875 414.290625 526.980456026059 287.612377850163
"2925" 584.8 387.321981424149 439.922600619195 511.888524590164 267.491803278689
"2926" 585 388.861016949153 467.379661016949 495.157718120805 242.654362416107
"2927" 585.2 400.091772151899 486.724683544304 480.166144200627 218.059561128527
"2928" 585.4 416.145631067961 505.080906148867 471.187074829932 193.442176870748
"2929" 585.6 434.803278688525 522.465573770492 468.843537414966 165.479591836735
"2930" 585.8 453.81935483871 539.351612903226 473.172185430464 146.645695364238
"2931" 586 475.034700315457 553.372239747634 479.501607717042 147.32154340836
"2932" 586.2 496.866220735786 570.963210702341 492.03125 144.21875
"2933" 586.4 516.960843373494 587.039156626506 503.398058252427 113.313915857605
"2934" 586.6 541.262458471761 604 506.361963190184 114.254601226994
"2935" 586.8 565.317725752508 617.615384615385 512.258899676375 121.320388349515
"2936" 587 587.700636942675 634.506369426752 528.739549839228 129.202572347267
"2937" 587.2 605.82428115016 645.73482428115 547.70607028754 137.332268370607
"2938" 587.4 625.654362416107 649.057046979866 567.294117647059 147.600619195046
"2939" 587.6 648.434931506849 646.869863013699 585.485342019544 163.57654723127
"2940" 587.8 671.370253164557 640.651898734177 605.493670886076 179.044303797468
"2941" 588 692.803625377643 629.238670694864 623.495049504951 197.57095709571
"2942" 588.2 716.066869300912 617.945288753799 641.062111801242 215.496894409938
"2943" 588.4 738.90332326284 605.129909365559 650.59793814433 237.285223367698
"2944" 588.6 759.565088757396 589.48224852071 655.164429530201 262.973154362416
"2945" 588.8 781.123123123123 573.780780780781 656.989655172414 289.365517241379
"2946" 589 802.628398791541 558.211480362538 654.470790378007 316.86941580756
"2947" 589.2 828.052959501558 545.196261682243 643.111464968153 341.248407643312
"2948" 589.4 851.927444794953 532.309148264984 634.108974358974 365.016025641026
"2949" 589.6 873.680722891566 515.650602409639 622.006666666667 386.373333333333
"2950" 589.8 886.233766233766 496.198051948052 604.26821192053 400.599337748344
"2951" 590 887.671974522293 477.764331210191 585.18 400.476666666667
"2952" 590.2 887.022653721683 456.88996763754 560.542207792208 396.055194805195
"2953" 590.4 888.191082802548 439.022292993631 534.294520547945 394.020547945205
"2954" 590.6 884.487096774194 429.974193548387 510.169014084507 385.68661971831
"2955" 590.8 883.546666666667 413.01 488.68 373.333333333333
"2956" 591 880.264984227129 391.589905362776 470.619528619529 354.323232323232
"2957" 591.2 875.429022082019 368.517350157729 449.576158940397 343.238410596026
"2958" 591.4 869.124223602484 344.350931677019 433.903114186851 314.702422145329
"2959" 591.6 859.394984326019 319.931034482759 430.080586080586 281.673992673993
"2960" 591.8 849.628048780488 297.073170731707 426.267361111111 251.53125
"2961" 592 838.839009287926 274.507739938081 425.759450171821 222.40206185567
"2962" 592.2 826.109422492401 250.817629179331 428.34965034965 196.461538461538
"2963" 592.4 810.214501510574 228.184290030211 439.910891089109 178.211221122112
"2964" 592.6 794.371014492754 206.83768115942 459.006349206349 169.171428571429
"2965" 592.8 779.395348837209 184.488372093023 481.671826625387 164.860681114551
"2966" 593 762.777777777778 163.129129129129 506.803076923077 161.415384615385
"2967" 593.2 743.726470588235 140.935294117647 531.647058823529 161.712074303406
"2968" 593.4 724.538461538462 125.809116809117 560.273273273273 161.774774774775
"2969" 593.6 703.248466257669 125.70245398773 587.515151515152 164.184848484848
"2970" 593.8 681.498525073746 125.923303834808 614.7928802589 164.355987055016
"2971" 594 658.480446927374 128.91061452514 642.96214511041 166.258675078864
"2972" 594.2 634.941828254848 132.692520775623 669.361022364217 178.284345047923
"2973" 594.4 610.697406340058 134.556195965418 695.956790123457 186.598765432099
"2974" 594.6 586.10447761194 138.34328358209 718.14696485623 200.747603833866
"2975" 594.8 560.184782608696 145.532608695652 737.031545741325 218.170347003155
"2976" 595 535.872463768116 151.110144927536 753.81935483871 238.803225806452
"2977" 595.2 515.662686567164 164.382089552239 770.15873015873 258.546031746032
"2978" 595.4 493.930029154519 177.947521865889 784.239482200647 282.533980582524
"2979" 595.6 472.582089552239 192.677611940299 795.274193548387 308.506451612903
"2980" 595.8 452.84131736527 209.101796407186 797.510416666667 336.864583333333
"2981" 596 430.56657223796 224.351274787535 791.420138888889 364.114583333333
"2982" 596.2 412.486880466472 241.504373177843 783.570945945946 391.331081081081
"2983" 596.4 394.925 259.802777777778 768.696666666667 413.456666666667
"2984" 596.6 378.143695014663 276.780058651026 753.46 434.656666666667
"2985" 596.8 372.029239766082 277.058479532164 731.109540636042 453
"2986" 597 372.806060606061 271.163636363636 707.653846153846 466.407051282051
"2987" 597.2 379.726708074534 270.801242236025 681.212121212121 480.727272727273
"2988" 597.4 385.141176470588 276.779411764706 654.523333333333 488.133333333333
"2989" 597.6 393.441358024691 282.231481481481 625.971731448763 490.512367491166
"2990" 597.8 402.43949044586 297.312101910828 597.786440677966 485.393220338983
"2991" 598 411.746987951807 315.135542168675 570.032142857143 479.775
"2992" 598.2 419.438127090301 335.334448160535 542.280405405405 474.283783783784
"2993" 598.4 430.869718309859 353.316901408451 521.097222222222 460.142361111111
"2994" 598.6 443.895270272982 373.219594597932 499.769759450834 441.879725086719
"2995" 598.8 459.305937206354 390.666185509656 481.541137824073 425.229127577454
"2996" 599 455.764411498922 401.866217935 443.245186477139 432.479265135763
"2997" 599.2 449.927392752357 442.234323444364 390.8101697149 419.413559401103
"2998" 599.4 455.035598705502 476.7928802589 357.966555183946 397.76254180602
"2999" 599.6 481.518987341772 505.914556962025 362.481099656357 382.529209621993
"3000" 599.8 516.623762376238 516.039603960396 368.59706959707 361.688644688645
"3001" 600 550.67868852459 521.288524590164 378.716475095785 340.570881226054
"3002" 600.2 582.387622149837 521.14332247557 394.096085409253 334.074733096085
"3003" 600.4 615.506666666667 515.656666666667 413.756329113924 318.025316455696
"3004" 600.6 643.554896142433 504.910979228487 437.725806451613 303.825806451613
"3005" 600.8 667.387878787879 488.557575757576 462.808724832215 290.208053691275
"3006" 601 689.773006134969 466.116564417178 486.859375 277.234375
"3007" 601.2 713.552552552553 441.309309309309 511.937304075235 272.006269592476
"3008" 601.4 732.15243902439 415.009146341463 539.774919614148 266.983922829582
"3009" 601.6 748.49710982659 386.841040462428 568.04012345679 262.515432098765
"3010" 601.8 762.241176470588 363.247058823529 593.05504587156 258.305810397554
"3011" 602 778.804093567251 329.03216374269 626.918032786885 260.47868852459
"3012" 602.2 789.271084337349 297.5 655.062295081967 264.475409836066
"3013" 602.4 797.559523809524 269.672619047619 682.825806451613 274.029032258064
"3014" 602.6 798.98773006135 248.947852760736 701.780952380952 285.850793650794
"3015" 602.8 792.111455108359 221.09907120743 723.213815789474 302.822368421053
"3016" 603 788.201863354037 187.226708074534 745.369905956113 328.376175548589
"3017" 603.2 782.69375 159.975 764.268370607029 350.351437699681
"3018" 603.4 777.073099415205 146.038011695906 775.872964169381 371.009771986971
"3019" 603.6 762.369318181818 135.846590909091 787.244147157191 396.969899665552
"3020" 603.8 761.915451895044 135.145772594752 795.278350515464 425.474226804124
"3021" 604 772.038575667656 122.486646884273 801.379661016949 458.694915254237
"3022" 604.2 782.577142857143 122.911428571429 801.195804195804 482.555944055944
"3023" 604.4 797.63661971831 127.732394366197 797.902173913043 510.61231884058
"3024" 604.6 808.269886363636 141.340909090909 789.017361111111 536.833333333333
"3025" 604.8 822.431266846361 152.900269541779 773.042763157895 558.559210526316
"3026" 605 837.125 168.690476190476 749.95593220339 574.759322033898
"3027" 605.2 848.546242774566 189.083815028902 725.923588039867 589.199335548173
"3028" 605.4 863.516853932584 210.199438202247 698.956375838926 598.939597315436
"3029" 605.6 879.695530726257 231.745810055866 671.158273381295 598.769784172662
"3030" 605.8 894.818965517241 255.514367816092 645.84429065744 587.892733564014
"3031" 606 913.279778393352 276.91135734072 618.979381443299 577.474226804124
"3032" 606.2 914.338192419825 290.081632653061 593.824915824916 563.414141414141
"3033" 606.4 915.556213017751 313.565088757396 569.894557823129 548.040816326531
"3034" 606.6 916.399380804954 341.40866873065 545.293515358362 533.047781569966
"3035" 606.8 918.184290030212 370.190332326284 524.630508474576 517.081355932203
"3036" 607 924.398791540786 396.359516616314 510.993197278912 496.357142857143
"3037" 607.2 927.300613496933 414.736196319018 501.474226804124 469.917525773196
"3038" 607.4 923.737704918033 419.639344262295 496.771126760563 445.605633802817
"3039" 607.6 914.124567474048 439.685121107266 497.977777777778 417.918518518519
"3040" 607.8 910.450479233227 463.070287539936 505.828125 393.8359375
"3041" 608 902.709265175719 477.654952076677 513.804794520548 367.479452054794
"3042" 608.2 887.730769230769 496.269230769231 523.680701754386 345.217543859649
"3043" 608.4 874.748344370861 519.728476821192 536.837748344371 320.672185430464
"3044" 608.6 862.63141025641 547.410256410256 552.249190938511 295.31067961165
"3045" 608.8 847.186274509804 569.516339869281 566.482993197279 274.074829931973
"3046" 609 825.716129032258 581.548387096774 588.64126984127 255.647619047619
"3047" 609.2 804.450479233227 596.201277955272 612.529780564263 243.300940438871
"3048" 609.4 780.945686900958 612.539936102236 639.58934169279 238.727272727273
"3049" 609.6 760.818181818182 630.05329153605 667.010101010101 239.52861952862
"3050" 609.8 748.640127388535 635.363057324841 694.020833333333 242.357142857143
"3051" 610 723.493710691824 632.735849056604 716.321100917431 255.678899082569
"3052" 610.2 694.197278911565 633.952380952381 733.459627329192 273.406832298137
"3053" 610.4 665.578947368421 637.927631578947 750.5625 293.253125
"3054" 610.6 636.333333333333 640.039603960396 768.645367412141 313.597444089457
"3055" 610.8 608.378205128205 639.125 782.037162162162 336.881756756757
"3056" 611 579.656957928803 634.718446601942 792.916666666667 360.856666666667
"3057" 611.2 550.560810810811 626.435810810811 802.253378378378 387.712837837838
"3058" 611.4 523.767741935484 614.832258064516 808.456666666667 412.92
"3059" 611.6 495.669902912621 605.63430420712 811.508771929825 440.877192982456
"3060" 611.8 470.760655737705 597.019672131148 809.619718309859 468.119718309859
"3061" 612 450.015290519878 579.051987767584 802.124137931035 494.606896551724
"3062" 612.2 429.413580246914 558.425925925926 794.554385964912 520.568421052632
"3063" 612.4 414.082568807339 539.697247706422 787.080882352941 546.753676470588
"3064" 612.6 399.88198757764 516.944099378882 772.993311036789 570.8127090301
"3065" 612.8 384.702702702703 494.690690690691 752.764705882353 589.259515570934
"3066" 613 376.172619047619 477.747023809524 729.171232876712 601.428082191781
"3067" 613.2 373.506329113924 457.341772151899 704.434628975265 600.233215547703
"3068" 613.4 371.738601823708 432.155015197568 676.992907801418 598.436170212766
"3069" 613.6 364.898203592814 405.152694610778 649.482269503546 593.549645390071
"3070" 613.8 356.806853582554 378.965732087227 623.646048109966 586.594501718213
"3071" 614 355.034161490683 356.863354037267 618.52688172043 564.136200716846
"3072" 614.2 359.091772151899 335.645569620253 619.795275590551 531.507874015748
"3073" 614.4 371.392857142857 318.941558441558 630.113074204947 504.660777385159
"3074" 614.6 386.078369905956 300.623824451411 646.397260273973 480.955479452055
"3075" 614.8 400.645454545455 280.3 665.753472222222 460.506944444444
"3076" 615 414.395136778115 260.534954407295 682.396666666667 439.93
"3077" 615.2 430.113702623907 240.644314868805 704.076190476191 420.606349206349
"3078" 615.4 445.123493975904 218.816265060241 722.447712418301 400.950980392157
"3079" 615.6 461.564179104478 198.525373134328 742.434210526316 379.121710526316
"3080" 615.8 482.329512893983 178.426934097421 764.083333333333 362.07
"3081" 616 503.133136094675 160.937869822485 790.822580645161 353.203225806452
"3082" 616.2 520.653631284916 147.04748603352 818.155709342561 354.231833910035
"3083" 616.4 540.484240687679 129.85100286533 845.378881987578 353.959627329193
"3084" 616.6 558.486187845304 121.762430939227 870.72380952381 361.133333333333
"3085" 616.8 575.005617977528 127.418539325843 898.025157232704 366.059748427673
"3086" 617 596.157181571816 140.620596205962 915.199356913183 364.12540192926
"3087" 617.2 615.747126436782 152.905172413793 913.11 363.823333333333
"3088" 617.4 633.122159090909 169.761363636364 908.532679738562 370.401960784314
"3089" 617.6 653.376731301939 185.351800554017 901.630281690141 376.658450704225
"3090" 617.8 675.644699140401 201.779369627507 893.306397306397 385.410774410774
"3091" 618 695.477611940299 220.032835820896 884.675585284281 398.210702341137
"3092" 618.2 709.532738095238 235.020833333333 874.591836734694 416.34693877551
"3093" 618.4 723.507418397626 251.587537091988 864.445614035088 435.852631578947
"3094" 618.6 744.261627906977 268.997093023256 852.78640776699 454.608414239482
"3095" 618.8 760.319088319088 288.005698005698 837.755172413793 472.062068965517
"3096" 619 779.896648044693 305.251396648045 823.659932659933 492.734006734007
"3097" 619.2 798.830357142857 325.488095238095 804.047457627119 514.31186440678
"3098" 619.4 816.344632768362 346.025423728814 784.688524590164 531.396721311475
"3099" 619.6 831.933717579251 368.164265129683 758.896321070234 536.933110367893
"3100" 619.8 849.616477272727 392.184659090909 736.927586206897 538.665517241379
"3101" 620 867.170149253731 413.316417910448 714.113475177305 536.900709219858
"3102" 620.2 884.90988372093 434.790697674419 689.264214046823 532.501672240803
"3103" 620.4 898.872781065089 459.204142011834 663.388692579505 529.402826855124
"3104" 620.6 896.510835913313 465.767801857585 638.942028985507 523.510869565217
"3105" 620.8 886.088050314465 478.047169811321 621.637254901961 510.624183006536
"3106" 621 875.740983606557 495.009836065574 614.503401360544 488.602040816327
"3107" 621.2 863.964052287582 513.153594771242 603.006896551724 464.006896551724
"3108" 621.4 854.967845659164 536.572347266881 598.374074074074 436.103703703704
"3109" 621.6 844.753993610224 561.297124600639 600.602230483271 411.918215613383
"3110" 621.8 842.205298013245 570.735099337748 613.339222614841 390.21554770318
"3111" 622 844.219672131147 571.452459016393 627.4 373.219672131148
"3112" 622.2 846.434210526316 564.769736842105 645.41214057508 360.795527156549
"3113" 622.4 852.09748427673 562.267295597484 667.811501597444 349.361022364217
"3114" 622.6 854.419939577039 560.214501510574 688.043209876543 334.570987654321
"3115" 622.8 856.493670886076 554.566455696203 708.461290322581 324.183870967742
"3116" 623 860.697160883281 549.517350157729 726.39751552795 310.428571428571
"3117" 623.2 864.002994011976 547.622754491018 747.907936507936 296.168253968254
"3118" 623.4 864.2625 546.409375 771.5 282.927672955975
"3119" 623.6 866.405063291139 545.240506329114 794.850609756098 269.40243902439
"3120" 623.8 874.142857142857 541.757475083057 818.555214723926 253.159509202454
"3121" 624 873.91156462585 538.860544217687 835.854889589905 237.425867507886
"3122" 624.2 869.481132075472 538.965408805032 853.338870431894 222.880398671096
"3123" 624.4 865.463190184049 540.085889570552 865.91054313099 222.05750798722
"3124" 624.6 861.444444444444 543.657407407407 868.255663430421 232.067961165049
"3125" 624.8 859.427184466019 553.718446601942 868.901587301587 239.714285714286
"3126" 625 853.851735015773 560.98738170347 881.871473354232 251.169278996865
"3127" 625.2 846.344936708861 572.132911392405 895.171875 264.971875
"3128" 625.4 839.077160493827 579.75 910.139682539683 278.736507936508
"3129" 625.6 827.298412698413 588.063492063492 911.131578947368 280.730263157895
"3130" 625.8 814.699367088608 599.759493670886 906.337837837838 283.216216216216
"3131" 626 801.913907284768 612.67880794702 901.5 291.64
"3132" 626.2 790.622580645161 617.309677419355 896.088737201365 306.515358361775
"3133" 626.4 774.653333333333 620.156666666667 888.363636363636 324.919191919192
"3134" 626.6 756.7625 626.196875 879.824675324675 341.584415584416
"3135" 626.8 738.366101694915 632.603389830508 870.111111111111 359.184027777778
"3136" 627 719.387301587302 636.584126984127 859.982876712329 377.455479452055
"3137" 627.2 699.69592476489 644.25078369906 846.86319218241 395.42671009772
"3138" 627.4 675.737201365188 643.255972696246 829.338870431894 409.41196013289
"3139" 627.6 652.344051446945 643.167202572347 811.255813953488 424.212624584718
"3140" 627.8 628.050675675676 644.25 791.17571884984 435.623003194888
"3141" 628 604.316666666667 645.213333333333 767.959044368601 444.658703071672
"3142" 628.2 579.167235494881 642.849829351536 744.856666666667 451.503333333333
"3143" 628.4 554.515050167224 639.33110367893 722.506993006993 452.409090909091
"3144" 628.6 531.916932907348 630.869009584664 697.090604026846 450.318791946309
"3145" 628.8 510.228840125392 621.921630094044 674.513888888889 446.364583333333
"3146" 629 488.460606060606 614.033333333333 650.107266435986 440.072664359862
"3147" 629.2 481.703703703704 601.783950617284 627.907534246575 429.633561643836
"3148" 629.4 473.0875 582.0875 607.696202531646 412.740506329114
"3149" 629.6 464.598187311178 560.90332326284 588.156462585034 395.183673469388
"3150" 629.8 454.19877675841 540.449541284404 585.704280155642 377
"3151" 630 441.70447761194 521.164179104478 589.014336917563 358.609318996416
"3152" 630.2 430.931034482759 501 587.880398671096 335.87707641196
"3153" 630.4 422.345794392523 480.626168224299 589.753731343284 316.410447761194
"3154" 630.6 416.040625 459.01875 591.688172043011 291.272401433692
"3155" 630.8 413.097791798107 436.394321766562 595.195364238411 267.009933774834
"3156" 631 408.09748427673 413.74213836478 601.829931972789 242.71768707483
"3157" 631.2 410.121794871795 390.048076923077 610.298742138365 219.330188679245
"3158" 631.4 410.05900621118 365.167701863354 626.878125 198.7
"3159" 631.6 411.160256410256 340.596153846154 641.948387096774 176.203225806452
"3160" 631.8 415.205607476636 316.660436137072 660.41065830721 156.598746081505
"3161" 632 424.795107033639 294.321100917431 680.397476340694 141.11356466877
"3162" 632.2 436.10248447205 271.363354037267 698.646864686469 138.53795379538
"3163" 632.4 448.918429003021 248.697885196375 709.441780821918 146.044520547945
"3164" 632.6 469.377464788732 234.197183098592 724.82874617737 155.951070336391
"3165" 632.8 488.668539325843 218.806179775281 744.766990291262 169.899676375405
"3166" 633 508.538243626062 205.025495750708 766.129139072848 184.791390728477
"3167" 633.2 530.671469740634 193.634005763689 786.325077399381 201.12693498452
"3168" 633.4 556.965014577259 189.320699708455 806.412698412698 216.806349206349
"3169" 633.6 582.485632183908 191.689655172414 825.415902140673 230.290519877676
"3170" 633.8 608.330484330484 194.358974358974 842.735849056604 249.578616352201
"3171" 634 636.914110429448 195.773006134969 853.664536741214 272.856230031949
"3172" 634.2 661.353107344633 194.940677966102 862.760517799353 301.294498381877
"3173" 634.4 686.704545454545 188.673295454545 863.904605263158 328.763157894737
"3174" 634.6 710.813370473538 185.437325905292 854.950657894737 351.710526315789
"3175" 634.8 724.954929577465 191.346478873239 833.788079470199 366.072847682119
"3176" 635 730.534818941504 202.860724233983 813.56146179402 383.076411960133
"3177" 635.2 742.45558739255 221.240687679083 790.171052631579 396.388157894737
"3178" 635.4 759.108938547486 236.491620111732 763.905723905724 406.037037037037
"3179" 635.6 776.079027355623 255.240121580547 736.562711864407 410.793220338983
"3180" 635.8 792.045180722892 275.012048192771 708.932624113475 411.648936170213
"3181" 636 810.736111111111 294.122222222222 681.367003367003 408.228956228956
"3182" 636.2 827.567335243553 314.214899713467 655.754208754209 397.245791245791
"3183" 636.4 847.209944751381 333.082872928177 635.549019607843 385.356209150327
"3184" 636.6 865.159544159544 355.866096866097 629.720430107527 364.720430107527
"3185" 636.8 883.174785100286 375.252148997135 633.045138888889 348.232638888889
"3186" 637 900.923728813559 393.062146892655 640.636054421769 329.234693877551
"3187" 637.2 914.491573033708 404.63202247191 649.446366782007 309.910034602076
"3188" 637.4 918.682634730539 399.679640718563 660.051446945338 288.823151125402
"3189" 637.6 919.58064516129 393.78064516129 671.948881789137 270.022364217252
"3190" 637.8 918.734375 383.7125 691.424528301887 255.820754716981
"3191" 638 923.406832298137 373.239130434783 710.592705167173 243.911854103343
"3192" 638.2 919.605015673981 371.222570532915 728.913846153846 235.227692307692
"3193" 638.4 917.732522796353 361.313069908815 744.79375 223.86875
"3194" 638.6 921.590476190476 350.04126984127 760.49358974359 206.195512820513
"3195" 638.8 921.463258785942 339.246006389776 777.918238993711 188.654088050314
"3196" 639 920.111455108359 324.486068111455 797.939209726444 173.984802431611
"3197" 639.2 918.296178343949 305.942675159236 814.563694267516 172.90127388535
"3198" 639.4 919.141509433962 290.569182389937 824.186119873817 182.611987381703
"3199" 639.6 919.151515151515 282.821212121212 835.364820846906 195.866449511401
"3200" 639.8 918.22049689441 292.065217391304 846.463258785942 213.97124600639
"3201" 640 915.064139941691 295.615160349854 856.619047619048 235.448979591837
"3202" 640.2 914.959537572254 297.156069364162 863.547854785479 257.620462046205
"3203" 640.4 915.186541932259 301.326529622384 871.116033418479 282.836152391674
"3204" 640.6 916.786088546201 306.104510250446 879.618633863966 306.777418871202
"3205" 640.8 918.247838616715 314.123919308357 881.927586206897 331.489655172414
"3206" 641 923.869565217391 325.910144927536 882.093525179856 358.611510791367
"3207" 641.2 928.901785714286 339.431547619048 881.198606271777 386.445993031359
"3208" 641.4 930.12693498452 357.195046439629 876.86925795053 411.664310954064
"3209" 641.6 927.825688073395 375.134556574924 867.870967741935 439.340501792115
"3210" 641.8 923.840255591054 395.290734824281 855.812080536913 463.802013422819
"3211" 642 919.493243243243 414.716216216216 845.58904109589 489.582191780822
"3212" 642.2 910.630225080386 434.922829581994 834.834482758621 516.751724137931
"3213" 642.4 899.956656346749 454.340557275542 818.441558441559 539.483766233766
"3214" 642.6 885.927444794953 470.451104100946 800.974452554745 560.339416058394
"3215" 642.8 870.44 484.390769230769 779.989864864865 578.307432432433
"3216" 643 854.68064516129 497.625806451613 755.638225255973 591.225255972696
"3217" 643.2 837.683229813665 511.475155279503 727.373702422145 596.612456747405
"3218" 643.4 818.889589905363 524.485804416404 699.867924528302 595.237735849057
"3219" 643.6 795.053797468354 533.170886075949 670.378277153558 592.12734082397
"3220" 643.8 772.111111111111 543.898412698413 643.024390243902 586.177700348432
"3221" 644 748.163009404389 555.579937304075 616.44014084507 575.468309859155
"3222" 644.2 723.943037974684 564.107594936709 583.281786941581 538.233676975945
"3223" 644.4 698.789137380192 572.597444089457 560.043010752688 504.752688172043
"3224" 644.6 671.705501618123 576.53074433657 545.322695035461 477.095744680851
"3225" 644.8 645.283333333333 574.263333333333 543.892733564014 447.387543252595
"3226" 645 618.334459459459 573.510135135135 549.10332103321 417.874538745387
"3227" 645.2 593.318032786885 574.947540983607 555.875939849624 391.34962406015
"3228" 645.4 565.855172413793 572.755172413793 568.621262458472 362.53488372093
"3229" 645.6 538.58940397351 569.413907284768 584.611987381703 341.902208201893
"3230" 645.8 512.382059800664 568.913621262458 605.839869281046 324.816993464052
"3231" 646 493.842271293375 572.435331230284 631.91961414791 312.04501607717
"3232" 646.2 490.108359133127 578.117647058824 658.38036809816 301.306748466258
"3233" 646.4 494.7625 576.246875 686.595679012346 294.543209876543
"3234" 646.6 493.442244224422 565.838283828383 717.261744966443 296.56711409396
"3235" 646.8 491.927392739274 550.392739273927 744.648148148148 302.990740740741
"3236" 647 490.777429467085 529.858934169279 770.406626506024 313.319277108434
"3237" 647.2 487.300330033003 507.491749174918 793.98064516129 331.812903225806
"3238" 647.4 487.533112582781 484.056291390728 813.706451612903 352.829032258065
"3239" 647.6 487.300330033003 459.059405940594 830.045602605863 377.752442996743
"3240" 647.8 488.418604651163 432.803986710963 831.832797427653 404.881028938907
"3241" 648 494.199356913183 409.08038585209 831.315436241611 433.426174496644
"3242" 648.2 496.636645962733 384.090062111801 824.357388316151 463.14089347079
"3243" 648.4 501.018404907975 357.828220858896 813.515050167224 489.602006688963
"3244" 648.6 505.831168831169 332.811688311688 798.003367003367 514.023569023569
"3245" 648.8 509.628048780488 306.701219512195 779.006734006734 533.6632996633
"3246" 649 518.97619047619 281.627976190476 757.766447368421 550.631578947368
"3247" 649.2 530.003021148036 258.70996978852 731.676975945017 564.161512027491
"3248" 649.4 544.917159763314 235.715976331361 704.976351351351 573.074324324324
"3249" 649.6 559.787114845938 212.397759103641 676.751773049645 580.606382978723
"3250" 649.8 574.733137829912 191.296187683284 647.212230215827 581.39928057554
"3251" 650 593.847507331378 169.961876832845 619.576086956522 577.235507246377
"3252" 650.2 613.489010989011 150.851648351648 577.978947368421 558.024561403509
"3253" 650.4 634.569800569801 135.415954415954 556.513986013986 531.877622377622
"3254" 650.6 656.268786127168 129.560693641618 540.171328671329 502.685314685315
"3255" 650.8 669.845303867403 135.944751381215 534.760714285714 475.639285714286
"3256" 651 686.367847411444 150.980926430518 531.187943262411 449.067375886525
"3257" 651.2 703.816666666667 167.963888888889 533.88813559322 419.925423728814
"3258" 651.4 720.360563380282 187.276056338028 540.197841726619 394.107913669065
"3259" 651.6 735.932721712538 206.474006116208 549.179856115108 369.035971223022
"3260" 651.8 753.97583081571 224.211480362538 565.887372013652 344.740614334471
"3261" 652 772.224657534247 242.265753424658 578.303754266212 319.883959044369
"3262" 652.2 786.835260115607 262.236994219653 595.081433224756 297.498371335505
"3263" 652.4 801.298850574713 283.640804597701 608.8 275.488524590164
"3264" 652.6 817.724431818182 303.872159090909 627.831168831169 250.555194805195
"3265" 652.8 830.443148688047 326.997084548105 647.392523364486 230.753894080997
"3266" 653 844.264204545455 351.639204545455 671.484756097561 216.637195121951
"3267" 653.2 853.57183908046 369.632183908046 696.996960486322 210.872340425532
"3268" 653.4 865.205882352941 395.479411764706 721.104938271605 203.262345679012
"3269" 653.6 875.131343283582 423.182089552239 747.928348909657 199.320872274143
"3270" 653.8 887.058997050147 449.138643067847 774.674846625767 195.171779141104
"3271" 654 897.498516320475 468.637982195846 802.872727272727 194.693939393939
"3272" 654.2 900.127659574468 463.422492401216 830 199.510835913313
"3273" 654.4 906.042944785276 457.475460122699 850.993846153846 213.489230769231
"3274" 654.6 912.060790273556 449.954407294833 861.588815789474 233.059210526316
"3275" 654.8 912.308196721311 448.183606557377 863.304635761589 259.76821192053
"3276" 655 908.897897897898 447.396396396396 860.755244755245 285.356643356643
"3277" 655.2 902.48275862069 449.056426332288 856.387900355872 313.078291814947
"3278" 655.4 895.391891891892 457.527027027027 851.957295373665 339.758007117438
"3279" 655.6 887.701030927835 469.821305841924 840.825503355705 363.154362416107
"3280" 655.8 879.970099667774 486.421926910299 822.897009966777 381.867109634552
"3281" 656 869.172638436482 505.234527687296 799.294701986755 398.864238410596
"3282" 656.2 855.754838709677 522.929032258064 772.767123287671 407.654109589041
"3283" 656.4 835.983660130719 539.316993464052 746.698996655518 407.264214046823
"3284" 656.6 818.541401273885 555.684713375796 719.535031847134 401.03821656051
"3285" 656.8 798.279742765273 572.926045016077 695.393835616438 393.284246575342
"3286" 657 778.236245954693 589.585760517799 673.086092715232 378.794701986755
"3287" 657.2 756.218649517685 605.501607717042 658.157051282051 363.362179487179
"3288" 657.4 732.88141025641 613.211538461538 657.348314606742 344.868913857678
"3289" 657.6 706.842281879195 616.379194630872 661.669014084507 321.545774647887
"3290" 657.8 680.830670926518 615.316293929712 667.650326797386 299.68954248366
"3291" 658 655.304347826087 607.192546583851 680.220735785953 279.889632107023
"3292" 658.2 631.44089456869 597.575079872204 692.411764705882 257.833333333333
"3293" 658.4 606.443113772455 584.580838323353 706.766153846154 241.796923076923
"3294" 658.6 584.14156626506 573.334337349398 722.548286604361 227.903426791277
"3295" 658.8 559.820987654321 561.839506172839 735.853582554517 209.619937694704
"3296" 659 536.831325301205 548.126506024096 748.508143322476 188.055374592834
"3297" 659.2 514.187116564417 532.861963190184 763.092356687898 164.611464968153
"3298" 659.4 492.984375 514.2 779.281818181818 149.448484848485
"3299" 659.6 475.673716012085 493.111782477341 790.095384615385 152.436923076923
"3300" 659.8 460.880239520958 468.5 800.72256097561 161.396341463415
"3301" 660 449.30421686747 444.331325301205 808.2375 173.60625
"3302" 660.2 441.216300940439 417.46394984326 820.470404984424 188.333333333333
"3303" 660.4 434.542056074766 390.91277258567 832.84375 207.13125
"3304" 660.6 430.031152647975 364.03738317757 844.842271293375 224.753943217666
"3305" 660.8 426.166144200627 336.783699059561 855.138709677419 244.9
"3306" 661 421.466666666667 311.493939393939 863.89644012945 269.016181229773
"3307" 661.2 418.79375 284.83125 870.824104234528 292.465798045603
"3308" 661.4 426.378548895899 259.668769716088 869.593333333333 320.103333333333
"3309" 661.6 440.693939393939 236.339393939394 868.678200692042 346.636678200692
"3310" 661.8 454.786350148368 214.086053412463 863.898601398601 372.982517482517
"3311" 662 473.056547619048 192.824404761905 858.792253521127 403.697183098592
"3312" 662.2 494.663817663818 174.415954415954 850.346801346801 430.558922558923
"3313" 662.4 517.051136363636 161.409090909091 837.970684039088 455.267100977199
"3314" 662.6 542.420454545455 153.255681818182 823.444444444444 479.256944444444
"3315" 662.8 570.349710982659 150.829479768786 804.152823920266 500.485049833887
"3316" 663 597.522988505747 151.474137931034 781.390728476821 517.685430463576
"3317" 663.2 624.168571428571 155.154285714286 755.144329896907 527.237113402062
"3318" 663.4 653.214076246334 161.258064516129 726.702797202797 525.951048951049
"3319" 663.6 678.534090909091 167.409090909091 699.108391608392 520.898601398601
"3320" 663.8 705.862745098039 175.50700280112 673.097972972973 511.195945945946
"3321" 664 733.247863247863 185.968660968661 651.773333333333 495.863333333333
"3322" 664.2 759.813888888889 196.583333333333 632.141447368421 478.486842105263
"3323" 664.4 786.811046511628 207.488372093023 621.031358885017 457.08362369338
"3324" 664.6 814.28313253012 220.237951807229 605.498338870432 434.966777408638
"3325" 664.8 840.463483146067 233.35393258427 595.141914191419 416.402640264026
"3326" 665 863.457627118644 240.734463276836 588.080701754386 395.519298245614
"3327" 665.2 878.677611940299 254.659701492537 594.137323943662 381.767605633803
"3328" 665.4 878.403560830861 269.157270029674 606.118421052632 372.907894736842
"3329" 665.6 875.059936908517 284.085173501577 619.925170068027 358.816326530612
"3330" 665.8 865.483870967742 303.341935483871 638.304761904762 343.060317460317
"3331" 666 856.770700636943 323.761146496815 656.629032258065 327.812903225806
"3332" 666.2 851.619047619048 345.887755102041 675.912337662338 311.954545454545
"3333" 666.4 844.022292993631 370.328025477707 693.753048780488 295.612804878049
"3334" 666.6 829.334394904459 391.302547770701 716.312302839117 282.337539432177
"3335" 666.8 816.382978723404 412.191489361702 738.545454545455 273.332288401254
"3336" 667 799.947040498442 432.710280373832 764.806666666667 274.203333333333
"3337" 667.2 781.554838709677 450.603225806452 789.705882352941 274.130718954248
"3338" 667.4 759.743506493507 466.435064935065 814.071197411003 282.598705501618
"3339" 667.6 737.226837060703 480.405750798722 837.471299093656 293.054380664653
"3340" 667.8 714.883076923077 494.126153846154 860.875409836066 307.039344262295
"3341" 668 690.399380804954 504.947368421053 880.987460815047 319.329153605016
"3342" 668.2 664.634969325153 516.003067484663 886.251677852349 338.302013422819
"3343" 668.4 639.318181818182 527.369696969697 882.052631578947 355.177631578947
"3344" 668.6 613.733974358974 532.807692307692 871.316498316498 374.454545454545
"3345" 668.8 586.24 531.466666666667 857.463157894737 392.40350877193
"3346" 669 557.313993174061 529.696245733788 842.286689419795 414.474402730375
"3347" 669.2 531.031152647975 530.04984423676 825.329931972789 430.734693877551
"3348" 669.4 505.699324324324 528.39527027027 804.107382550336 446.352348993289
"3349" 669.6 478.935691318328 521.88424437299 781.75 458.60472972973
"3350" 669.8 456.470779220779 513.301948051948 756.586330935252 469.586330935252
"3351" 670 436.770440251572 503.761006289308 732.17667844523 470.505300353357
"3352" 670.2 414.762987012987 499.792207792208 705.748322147651 470.345637583893
"3353" 670.4 409.252336448598 505.947040498442 682.481228668942 465.924914675768
"3354" 670.6 414.25625 506.225 658.929054054054 456.121621621622
"3355" 670.8 417.829652996845 500.321766561514 641.450847457627 438.949152542373
"3356" 671 421.437699680511 485.792332268371 623.487421383648 420.295597484277
"3357" 671.2 422.932692307692 465.996794871795 610.735593220339 399.047457627119
"3358" 671.4 426.284789644013 444.37216828479 599.030303030303 381.198653198653
"3359" 671.6 431.411575562701 423.122186495177 603.275735294118 368.386029411765
"3360" 671.8 438.418118466899 401.062717770035 615.960526315789 360.138157894737
"3361" 672 444.052805280528 377.53795379538 633.388704318937 352.159468438538
"3362" 672.2 452.390728476821 353.496688741722 652.462783171521 344.880258899676
"3363" 672.4 462.187301587302 332.168253968254 672.282958199357 336.147909967846
"3364" 672.6 473.166153846154 309.969230769231 692.512345679012 331.685185185185
"3365" 672.8 486.012012012012 287.432432432432 717.75415282392 332.664451827243
"3366" 673 494.127976190476 262.592261904762 741.271293375394 336.053627760252
"3367" 673.2 501.490683229814 238.459627329193 766.983164983165 341.895622895623
"3368" 673.4 503.506451612903 211.987096774194 791.491408934708 344.384879725086
"3369" 673.6 505.742946708464 185.836990595611 816.948553054662 351.755627009646
"3370" 673.8 513.452307692308 161.895384615385 840.513931888545 358.910216718266
"3371" 674 526.703170028818 143.299711815562 860.143312101911 373.949044585987
"3372" 674.2 539.767647058824 131.952941176471 876.291262135922 391.184466019417
"3373" 674.4 552.268907563025 135.187675070028 884.013377926421 412.05016722408
"3374" 674.6 564.255882352941 139.317647058824 882.010452961673 432.933797909408
"3375" 674.8 584.156695156695 146.917378917379 873.037162162162 450.949324324324
"3376" 675 605.724340175953 157.651026392962 855.360544217687 469.887755102041
"3377" 675.2 623.647058823529 172.016806722689 840.049342105263 490.328947368421
"3378" 675.4 643.1 188.444444444444 817.275747508306 509.401993355482
"3379" 675.6 659.873595505618 203.233146067416 795.115894039735 522.331125827815
"3380" 675.8 672.478395061728 220.654320987654 767.602941176471 533.040441176471
"3381" 676 678.605882352941 242.132352941176 739.835087719298 529.8
"3382" 676.2 680.383928571429 263.645833333333 712.286206896552 523.044827586207
"3383" 676.4 682.189910979229 286.816023738872 685.424836601307 508.954248366013
"3384" 676.6 688.153392330383 308.716814159292 669.644366197183 489.852112676056
"3385" 676.8 691.445454545455 332.187878787879 656.023569023569 465.6632996633
"3386" 677 696.005988023952 358.383233532934 653.065693430657 440.452554744526
"3387" 677.2 697.682779456193 383.87915407855 649.75 414.314285714286
"3388" 677.4 699.158536585366 409.707317073171 654.273722627737 388.569343065693
"3389" 677.6 698.807339449541 436.954128440367 662.925566343042 369.31715210356
"3390" 677.8 695.365030674847 463.855828220859 679.472491909385 360.064724919094
"3391" 678 690.81308411215 487.501557632399 699.983333333333 353.486666666667
"3392" 678.2 680.018691588785 510.934579439252 722.660317460318 348.736507936508
"3393" 678.4 664.621538461538 532.024615384615 747.639498432602 347.554858934169
"3394" 678.6 649.463722397476 552.97476340694 774.5 346.374213836478
"3395" 678.8 635 575.09968847352 799.628289473684 353.299342105263
"3396" 679 621.990196078431 596.888888888889 824.830721003135 360.134796238245
"3397" 679.2 603.911111111111 609.314285714286 846.241042345277 370.293159609121
"3398" 679.4 584.956953642384 613.14238410596 855.88961038961 384.116883116883
"3399" 679.6 562.760135135135 612.337837837838 866.056338028169 416.06338028169
"3400" 679.8 537.95145631068 616.7928802589 876.463333333333 445.326666666667
"3401" 680 524.159375 619.740625 880.294736842105 470.736842105263
"3402" 680.2 531.10355987055 617.559870550162 876.325174825175 488.818181818182
"3403" 680.4 530.884488448845 619.069306930693 873.419117647059 508.867647058824
"3404" 680.6 533.006430868167 622.028938906752 867.359861591696 522.069204152249
"3405" 680.8 539.46875 625.175 852.63321799308 530.159169550173
"3406" 681 543.975155279503 628.742236024845 833.104026845638 534.10067114094
"3407" 681.2 547.388198757764 629.621118012422 810.542553191489 535.946808510638
"3408" 681.4 550.136942675159 633.242038216561 787.81338028169 539.602112676056
"3409" 681.6 553.604361370716 633.426791277259 767.667808219178 546.77397260274
"3410" 681.8 557.948795180723 634.072289156627 743.168458781362 550.652329749104
"3411" 682 563.832317073171 640.140243902439 716.221052631579 554.617543859649
"3412" 682.2 568.096573208723 643.688473520249 687.580756013746 555.213058419244
"3413" 682.4 571.22629969419 645.415902140673 660.295620437956 553.565693430657
"3414" 682.6 578.226006191951 648.145510835913 631.320143884892 546.852517985611
"3415" 682.8 586.105105105105 650.492492492492 606.4 535.749152542373
"3416" 683 594.526153846154 654.144615384615 582.065517241379 524.948275862069
"3417" 683.2 603.501567398119 656.238244514107 562.578431372549 504.947712418301
"3418" 683.4 613.320634920635 658.279365079365 549.317406143345 482.092150170648
"3419" 683.6 622.245222929936 660.34076433121 541.613475177305 457.173758865248
"3420" 683.8 632.775577557756 661.089108910891 537.342756183746 432.204946996466
"3421" 684 642.482866043614 658.704049844237 536.355400696864 408.351916376307
"3422" 684.2 656.996721311475 659.67868852459 541.207142857143 384.842857142857
"3423" 684.4 670.038709677419 660.616129032258 550.185185185185 362.22962962963
"3424" 684.6 682.564668769716 660.302839116719 559.205673758865 338.492907801418
"3425" 684.8 699.313131313131 659.040404040404 568.948453608247 315.652920962199
"3426" 685 713.533333333333 654.216666666667 579.376271186441 291.803389830508
"3427" 685.2 731.696078431373 649.21568627451 592.132890365448 267.023255813953
"3428" 685.4 744.53642384106 645.556291390728 606.494983277592 247.725752508361
"3429" 685.6 752.900641025641 640.538461538462 627.277777777778 230.487654320988
"3430" 685.8 768.366771159875 632.056426332288 648.351097178683 220.573667711599
"3431" 686 779.310126582278 627.79746835443 673.600609756098 214.707317073171
"3432" 686.2 782.700964630225 621.209003215434 697.467889908257 213.694189602446
"3433" 686.4 788.993630573248 611.872611464968 720.694533762058 220.585209003215
"3434" 686.6 803.983870967742 603.567741935484 744.464615384615 224.243076923077
"3435" 686.8 818.846405228758 597.261437908497 768.364516129032 226.98064516129
"3436" 687 819.302114803625 590.232628398792 794.658307210031 228.059561128527
"3437" 687.2 822.02752293578 578.642201834862 820.491909385113 230.459546925566
"3438" 687.4 828.641104294479 562.680981595092 844.884146341463 233.926829268293
"3439" 687.6 836.093655589124 547.311178247734 861.726153846154 247.935384615385
"3440" 687.8 841.895061728395 531.432098765432 865.929487179487 264.326923076923
"3441" 688 850.158227848101 515.04746835443 863.578947368421 283.712280701754
"3442" 688.2 858.129230769231 498.892307692308 856.155172413793 304.058620689655
"3443" 688.4 868.172727272727 483.878787878788 849.363333333333 328.81
"3444" 688.6 882.073964497041 469.221893491124 838.60472972973 349.368243243243
"3445" 688.8 891.528700906344 452.214501510574 826.445182724253 370.478405315615
"3446" 689 891.101587301587 436.666666666667 810.993311036789 389.448160535117
"3447" 689.2 887.445141065831 418.865203761755 792.737704918033 406.183606557377
"3448" 689.4 879.256172839506 400.938271604938 774.695364238411 422.327814569536
"3449" 689.6 867.646153846154 383.483076923077 750.989619377163 433.193771626298
"3450" 689.8 858.585585585586 364.996996996997 727.593103448276 442.255172413793
"3451" 690 845.804878048781 351.237804878049 702.355400696864 441.198606271777
"3452" 690.2 833.194690265487 333.846607669617 675.672354948805 441.761092150171
"3453" 690.4 822.340490797546 314.769938650307 650.709570957096 435.029702970297
"3454" 690.6 805.799435028249 297.74011299435 625.955631399317 430.542662116041
"3455" 690.8 789.920454545455 280.747159090909 601.798679867987 417.805280528053
"3456" 691 770.027548209366 270.892561983471 588.802675585284 402.183946488294
"3457" 691.2 752.903133903134 266.749287749288 584.159010600707 380.844522968198
"3458" 691.4 734.159090909091 259.644886363636 580.214285714286 359.19387755102
"3459" 691.6 712.504132231405 251.719008264463 567.97124600639 338.035143769968
"3460" 691.8 692.454285714286 241.9 555.204545454545 319.905844155844
"3461" 692 671.439436619718 228.929577464789 543.964743589744 297.13141025641
"3462" 692.2 651.858695652174 212.130434782609 539.503472222222 276.475694444444
"3463" 692.4 633.549132947977 194.780346820809 535.993399339934 254.056105610561
"3464" 692.6 618.200573065903 174.361031518625 538.108474576271 230.725423728814
"3465" 692.8 600.497206703911 157.069832402235 545.850847457627 207.433898305085
"3466" 693 584.716867509195 136.686744563288 557.167202978733 186.921118874538
"3467" 693.2 577.926581300222 113.436155049398 572.144024497738 167.63124438328
"3468" 693.4 571.737069497922 103.677137241143 580.996286677726 145.865372416513
"3469" 693.6 559.8724169704 101.005129798188 581.282229790347 128.480340557053
"3470" 693.8 554.469002219172 105.779303615607 580.99145552507 117.625999410637
"3471" 694 551.262040466046 110.853726280152 588.253081528351 95.4651491917582
"3472" 694.2 548.424030777076 116.59729352806 593.735480669776 100.99650795563
"3473" 694.4 537.630991120881 125.988730926965 601.407520641441 108.786834700324
"3474" 694.6 522.881690140845 134.554929577465 614.100649350649 117.012987012987
"3475" 694.8 504.164739884393 142.488439306358 633.044776119403 125.994029850746
"3476" 695 485.800578034682 153.791907514451 650.321981424149 138.102167182663
"3477" 695.2 465.446064139942 162.556851311953 665.288025889968 150.741100323625
"3478" 695.4 446.494285714286 173.66 680.691131498471 163.746177370031
"3479" 695.6 429.677419354839 187.439882697947 694.060317460317 182.012698412698
"3480" 695.8 411.866666666667 201.246376811594 702.108280254777 201.573248407643
"3481" 696 403.765536723164 205.050847457627 701.611683848797 221.061855670103
"3482" 696.2 408.850318471338 206.458598726115 692.849673202614 239.843137254902
"3483" 696.4 412.429003021148 212.993957703927 682.303125 258.65625
"3484" 696.6 416.621951219512 223.612804878049 667.234527687296 273.241042345277
"3485" 696.8 419.685897435897 238.50641025641 647.196923076923 287.098461538462
"3486" 697 423.476489028213 256.07210031348 626.269480519481 296.142857142857
"3487" 697.2 429.333333333333 273.258899676375 602.033222591362 294.883720930233
"3488" 697.4 439.009063444109 292.429003021148 576.213114754098 294.87868852459
"3489" 697.6 445.982935153584 312.904436860068 552.078175895766 289.921824104235
"3490" 697.8 456.19397993311 331.745819397993 525.929936305733 280.531847133758
"3491" 698 465.24262295082 353.337704918033 504.013114754098 265.190163934426
"3492" 698.2 473.264797507788 376.046728971963 485.983388704319 245.700996677741
"3493" 698.4 480.993730407524 399.965517241379 473.903333333333 225.43
"3494" 698.6 494.124223602484 422.611801242236 458.933554817276 204.016611295681
"3495" 698.8 507.831715210356 443.313915857605 446.421926910299 185.737541528239
"3496" 699 524.537735849057 463.251572327044 449.382352941176 167.820261437908
"3497" 699.2 539.826923076923 483.695512820513 461.705696202532 162.151898734177
"3498" 699.4 554.727272727273 505.35736677116 477.3375 160.375
"3499" 699.6 569.24126984127 526.28253968254 497.030959752322 158.343653250774
"3500" 699.8 583.993464052288 547.238562091503 518.824615384615 157.504615384615
"3501" 700 601.951768488746 568.430868167203 541.901234567901 158.364197530864
"3502" 700.2 619.632587859425 584.217252396166 565.739938080495 163.083591331269
"3503" 700.4 635.521452145215 602.630363036304 591.803125 164.70625
"3504" 700.6 650.84858044164 620.687697160883 617.234756097561 172.600609756098
"3505" 700.8 661.229850746269 636.608955223881 641.288888888889 182.64126984127
"3506" 701 661.508650519031 631.671280276817 666.385579937304 196.009404388715
"3507" 701.2 667.534482758621 625.703448275862 689.77950310559 207.093167701863
"3508" 701.4 682.176271186441 618.2 704.96178343949 227.101910828025
"3509" 701.6 701.518394648829 612.879598662207 707.026315789474 247.016447368421
"3510" 701.8 722.154088050314 606.251572327044 698.744262295082 267.029508196721
"3511" 702 745.146496815287 599.388535031847 683.457142857143 284.092063492064
"3512" 702.2 766.332288401254 590.275862068965 665.541806020067 296.086956521739
"3513" 702.4 786.625806451613 583.358064516129 639.609929078014 300.549645390071
"3514" 702.6 806.888535031847 576.21974522293 618.52861952862 302.875420875421
"3515" 702.8 813.294701986755 579.569536423841 605.063694267516 315.792993630573
"3516" 703 812.211038961039 585.62987012987 585.116438356164 327.705479452055
"3517" 703.2 807.357142857143 592.928571428571 562.09900990099 335.544554455446
"3518" 703.4 799.212624584718 597.963455149502 538.235483870968 340.151612903226
"3519" 703.6 790.360655737705 608.875409836066 513.351170568562 345.94983277592
"3520" 703.8 779.084967320262 616.232026143791 486.632786885246 345.695081967213
"3521" 704 764.341853035144 623.182108626198 463.564668769716 344.217665615142
"3522" 704.2 747.14953271028 631.735202492212 447.724489795918 331.438775510204
"3523" 704.4 730.142405063291 641.161392405063 432.254125412541 310.782178217822
"3524" 704.6 714.644230769231 642.096153846154 421.591065292096 289.254295532646
"3525" 704.8 695.406779661017 639.4 414.529209621993 264.254295532646
"3526" 705 674.936666666667 636.593333333333 408.154109589041 238.869863013699
"3527" 705.2 654.883720930233 637.65780730897 413.279069767442 213.352159468439
"3528" 705.4 637.804487179487 633.708333333333 427.432692307692 203.448717948718
"3529" 705.6 616.925081433225 630.592833876222 449.044164037855 193.643533123028
"3530" 705.8 594.641638225256 628.993174061433 470.223270440252 183.022012578616
"3531" 706 571.229235880399 627.142857142857 494.945686900958 179.287539936102
"3532" 706.2 548.020338983051 628.949152542373 520.723270440252 175.987421383648
"3533" 706.4 529.269592476489 617.526645768025 546.755287009063 180.900302114804
"3534" 706.6 518.495412844037 602.103975535168 571.488448844884 184.693069306931
"3535" 706.8 506.975683890577 581.407294832827 596.255451713396 195.19937694704
"3536" 707 493.708978328173 562.176470588235 619.093457943925 206.591900311526
"3537" 707.2 481.126888217523 541.471299093656 637.423676012461 223.672897196262
"3538" 707.4 465.468085106383 522.45896656535 653.830618892508 243.244299674267
"3539" 707.6 451.472891566265 501.981927710843 664.93690851735 266.8738170347
"3540" 707.8 436.00303030303 482.890909090909 674.937704918033 288.773770491803
"3541" 708 420.135135135135 462.57957957958 675.082508250825 314.056105610561
"3542" 708.2 402.855799373041 445.059561128527 675.013605442177 340.421768707483
"3543" 708.4 388.739130434783 425.652173913043 669.388349514563 364.996763754045
"3544" 708.6 380.682779456193 403.785498489426 660.855263157895 389.638157894737
"3545" 708.8 375.248447204969 382.114906832298 646.526490066225 412.82119205298
"3546" 709 374.91975308642 357.472222222222 634.5 434.713836477987
"3547" 709.2 379.287925696594 335.046439628483 614.431818181818 452.298701298701
"3548" 709.4 388.170347003155 311.842271293375 590.996753246753 464.568181818182
"3549" 709.6 396.329230769231 288.24 564.036789297659 470.652173913043
"3550" 709.8 406.553846153846 264.246153846154 539.108910891089 473.432343234323
"3551" 710 419.316614420063 241.755485893417 522.271186440678 463.806779661017
"3552" 710.2 435.660660660661 222.531531531532 507.62925170068 447.323129251701
"3553" 710.4 456.394285714286 207.577142857143 496.107843137255 426.117647058824
"3554" 710.6 478.898591549296 194.571830985916 482.39 405.146666666667
"3555" 710.8 504.843575418994 189.312849162011 473.013745704467 382.415807560137
"3556" 711 531.391549295775 187.814084507042 465.104166666667 357.8125
"3557" 711.2 557.827089337176 188.559077809798 462.562711864407 333.566101694915
"3558" 711.4 583.021978021978 193.708791208791 460.22602739726 306.414383561644
"3559" 711.6 609.728571428571 199.714285714286 466.280405405405 284.371621621622
"3560" 711.8 634.960784313726 206.787114845938 475.517915309446 263.009771986971
"3561" 712 657.340175953079 211.211143695015 484.193333333333 239.586666666667
"3562" 712.2 681.665697674419 209.802325581395 497.711111111111 222.177777777778
"3563" 712.4 704.114845938375 213.829131652661 512.854838709677 200.590322580645
"3564" 712.6 723.914201183432 223.292899408284 530.351351351351 183.226351351351
"3565" 712.8 734.861027190332 239.634441087613 549.833855799373 167.169278996865
"3566" 713 743.25 257.444117647059 575.027108433735 156.822289156627
"3567" 713.2 754.921052631579 277.260233918129 600.084112149533 148.451713395639
"3568" 713.4 764.543026706231 299.860534124629 623.312121212121 137.787878787879
"3569" 713.6 770.515243902439 323.753048780488 646.813455657492 138.495412844037
"3570" 713.8 776.349693251534 348.51226993865 671.94670846395 148.557993730408
"3571" 714 781.722054380665 374.148036253776 695.070512820513 161.653846153846
"3572" 714.2 787.709090909091 398 715.862619808307 180.287539936102
"3573" 714.4 789.800613496933 425.141104294479 729.956228956229 202.178451178451
"3574" 714.6 788.706451612903 453.193548387097 744.516129032258 225.345161290323
"3575" 714.8 786.760383386581 479.444089456869 749.698630136986 250.082191780822
"3576" 715 780.171521035599 506.734627831715 748.721476510067 275.510067114094
"3577" 715.2 769.041139240506 531.588607594937 741.373770491803 299.744262295082
"3578" 715.4 760.871287128713 555.53795379538 734.515789473684 323.838596491228
"3579" 715.6 760.176100628931 574.544025157233 720.320422535211 344.218309859155
"3580" 715.8 768.816513761468 585.700305810398 702.027027027027 365.5
"3581" 716 771.606060606061 582.545454545455 679.83 381.146666666667
"3582" 716.2 768.827922077922 578.48051948052 655.56146179402 393.601328903655
"3583" 716.4 761.529032258064 578.183870967742 630.546325878594 402.364217252396
"3584" 716.6 746.906752411576 580.578778135048 606.838487972509 411.567010309278
"3585" 716.8 726.398692810458 586.630718954248 582.245674740484 407.138408304498
"3586" 717 704.822147651007 594.087248322148 568.846905537459 393.605863192182
"3587" 717.2 679.958333333333 596.864583333333 566.496428571429 376.607142857143
"3588" 717.4 656.667832167832 602.265734265734 563.142857142857 352.371428571429
"3589" 717.6 630.340425531915 605.741134751773 560.577181208054 327.620805369127
"3590" 717.8 606.19397993311 611.953177257525 562.100346020761 302.346020761246
"3591" 718 580.695945945946 619.564189189189 565.311188811189 276.381118881119
"3592" 718.2 559.033898305085 620.840677966102 575.435810810811 255.398648648649
"3593" 718.4 538.356687898089 613.270700636943 587.334405144695 233.27652733119
"3594" 718.6 523.632716049383 597.824074074074 604.583333333333 215.706790123457
"3595" 718.8 505.572289156627 582.039156626506 621.700315457413 196.347003154574
"3596" 719 485.146875 566.7 644.571428571429 179.67701863354
"3597" 719.2 467.264797507788 552.404984423676 669.638095238095 169.911111111111
"3598" 719.4 448.569230769231 535.846153846154 697.390769230769 163.501538461538
"3599" 719.6 427.475155279503 521.481366459627 720.092879256966 169.783281733746
"3600" 719.8 408.515151515152 504.636363636364 742.631578947368 182.306501547988
"3601" 720 387.624605678233 489.268138801262 763.71935483871 197.216129032258
"3602" 720.2 380.69512195122 476.149390243902 785.696594427245 214.455108359133
"3603" 720.4 386.794392523364 464.295950155763 801.51935483871 235.858064516129
"3604" 720.6 396.593471810089 451.53115727003 815.322784810127 258.26582278481
"3605" 720.8 411.382262996942 436.639143730887 818.04854368932 284.870550161812
"3606" 721 426 419.413043478261 816.746478873239 309.630281690141
"3607" 721.2 441.081325301205 403.084337349398 805.031347962382 334.291536050157
"3608" 721.4 456.92749244713 387.132930513595 790.613636363636 356.077922077922
"3609" 721.6 475.733333333333 374.666666666667 770.535483870968 370.896774193548
"3610" 721.8 498.110144927536 363.220289855072 747.20205479452 381.308219178082
"3611" 722 521.019830028329 352.110481586402 723.270627062706 387.062706270627
"3612" 722.2 543.865714285714 341.405714285714 697.367003367003 393.612794612795
"3613" 722.4 567.591954022988 331.885057471264 672.258278145695 391.324503311258
"3614" 722.6 588.432748538012 319.663742690058 646.161184210526 389.779605263158
"3615" 722.8 611.959537572254 311.421965317919 628.006896551724 391.041379310345
"3616" 723 635.076219512195 310 611.477815699659 397.259385665529
"3617" 723.2 656.574850299401 318.51497005988 594.118243243243 398.121621621622
"3618" 723.4 678.271137026239 321.049562682216 584.594594594595 385.804054054054
"3619" 723.6 704.425742574257 325.16501650165 584.003496503497 370.027972027972
"3620" 723.8 728.278260869565 329.086956521739 590.240143369176 357.322580645161
"3621" 724 754.457516339869 338.228758169935 597.620209059234 342.017421602787
"3622" 724.2 778.481481481482 348.569800569801 606.578231292517 328.486394557823
"3623" 724.4 802.482035928144 357.299401197605 620.498402555911 315.32268370607
"3624" 724.6 826.996875 360.95625 637.451923076923 303.233974358974
"3625" 724.8 849.078947368421 353.818713450292 659.309446254072 295.416938110749
"3626" 725 866.911949685535 342.735849056604 681.922330097087 285.080906148867
"3627" 725.2 884.369230769231 329.092307692308 702.10094637224 275.867507886435
"3628" 725.4 885.262195121951 331.146341463415 726.907142857143 271.278571428571
"3629" 725.6 885.730878186969 340.906515580737 747.420245398773 275.41717791411
"3630" 725.8 889.416909620991 355.711370262391 763.515923566879 290.796178343949
"3631" 726 891.208588957055 376.325153374233 779.624615384615 310.163076923077
"3632" 726.2 895.667692307692 399.8 790.092783505155 331.621993127148
"3633" 726.4 899.74006116208 423.024464831804 800.755775577558 357.181518151815
"3634" 726.6 898.431677018634 437.962732919255 806.477124183007 383.362745098039
"3635" 726.8 887.304207119741 450.245954692557 810.028673835125 409.702508960573
"3636" 727 874.451298701299 464.353896103896 808.321554770318 434.876325088339
"3637" 727.2 862.245222929936 480.471337579618 804.756756756757 461.226351351351
"3638" 727.4 845.149068322981 494.400621118012 792.912751677852 484.607382550336
"3639" 727.6 829.931818181818 513.159090909091 775.174342105263 503.842105263158
"3640" 727.8 810.788161993769 530.059190031153 752.234482758621 518.668965517241
"3641" 728 793.889937106918 546.559748427673 728.026058631922 527.485342019544
"3642" 728.2 774.764150943396 566.437106918239 702.249146757679 532.37542662116
"3643" 728.4 758.977987421384 586.320754716981 676.179577464789 535.056338028169
"3644" 728.6 747.802588996764 607.375404530744 649.058620689655 534.679310344828
"3645" 728.8 727.238095238095 618.939682539683 623.652777777778 529.086805555556
"3646" 729 704.209302325581 624.385382059801 599.952542372881 518.640677966102
"3647" 729.2 680.276094276094 619.104377104377 581.086956521739 502.795986622074
"3648" 729.4 655.652459016393 613.668852459016 560.384105960265 486.003311258278
"3649" 729.6 632.699680511182 605.607028753994 551.027586206897 465.196551724138
"3650" 729.8 609.934169278997 592.492163009404 544.096551724138 439.431034482759
"3651" 730 585.97476340694 580.675078864353 543.014598540146 413.448905109489
"3652" 730.2 560.510769230769 567.833846153846 540.611295681063 386.797342192691
"3653" 730.4 537.150641025641 555.342948717949 545.112244897959 361.710884353742
"3654" 730.6 512.166666666667 542.130303030303 552.635451505017 337.969899665552
"3655" 730.8 487.233644859813 530.847352024922 564.358108108108 315.101351351351
"3656" 731 464.347826086957 515.465838509317 576.183870967742 292.793548387097
"3657" 731.2 444.278481012658 498.854430379747 591.877813504823 273.424437299035
"3658" 731.4 423.554517133956 479.084112149533 608.495207667732 253.242811501597
"3659" 731.6 403.361370716511 459.570093457944 628.175757575758 237.324242424242
"3660" 731.8 386.676100628931 438.336477987421 650.428571428571 222.72380952381
"3661" 732 383.608832807571 415.119873817035 676.3 215.703225806452
"3662" 732.2 389.8 391.426229508197 701.94495412844 213.357798165138
"3663" 732.4 395.03738317757 366.535825545171 726.332298136646 218.89751552795
"3664" 732.6 405.078864353312 342.10094637224 749.275080906149 223.851132686084
"3665" 732.8 416.078864353312 319.384858044164 773.839009287926 228.108359133127
"3666" 733 429.837920489297 296.366972477064 798.291525423729 232.420338983051
"3667" 733.2 445.940298507463 276.665671641791 823.6875 239.915625
"3668" 733.4 463.524096385542 256.28313253012 842.793846153846 252.24
"3669" 733.6 480.155487804878 236.146341463415 857.411042944785 270.558282208589
"3670" 733.8 499.962427745665 215.447976878613 874.993846153846 280.855384615385
"3671" 734 517.973134328358 196.292537313433 887.600619195047 286.777089783282
"3672" 734.2 541.351274787535 178.742209631728 886.95498392283 292.096463022508
"3673" 734.4 566.717142857143 168.157142857143 878.518900343643 300.250859106529
"3674" 734.6 593.434402332362 162.002915451895 871.172297297297 313.918918918919
"3675" 734.8 617.228070175439 157.283625730994 863.023026315789 327.648026315789
"3676" 735 648.937853107345 153.550847457627 848.240802675585 343.923076923077
"3677" 735.2 677.783475783476 152.524216524217 830.209302325581 354.641196013289
"3678" 735.4 700.624277456647 143.465317919075 812.252559726962 363.870307167236
"3679" 735.6 707.649572649573 134.418803418803 796.844660194175 372.333333333333
"3680" 735.8 703.586402266289 138.167138810198 776.780405405405 377.807432432432
"3681" 736 703.390243902439 146.015243902439 749.811188811189 379.996503496504
"3682" 736.2 704.58407079646 157.297935103245 726.245791245791 381.026936026936
"3683" 736.4 705.198830409357 172.459064327485 705.890365448505 375.475083056478
"3684" 736.6 705.919161676647 193.829341317365 681.885245901639 365.76393442623
"3685" 736.8 704.704615384615 212.756923076923 663.834375 351.86875
"3686" 737 701.086053412463 235.430267062315 641.463917525773 339.099656357388
"3687" 737.2 695.812688821752 252.776435045317 635.216828478964 324.822006472492
"3688" 737.4 692.700906344411 274.078549848943 636.490706319703 308.795539033457
"3689" 737.6 681.517045454545 291.366477272727 644.124183006536 288.741830065359
"3690" 737.8 667.222580645161 308.683870967742 651.01935483871 268.222580645161
"3691" 738 653.967065868263 327.440119760479 660.819112627986 248.245733788396
"3692" 738.2 640.670769230769 347.978461538462 674.051118210863 228.038338658147
"3693" 738.4 626.904153354633 367.424920127796 681.548172757475 207.02657807309
"3694" 738.6 614.982608695652 388.284057971014 683.285234899329 183.885906040268
"3695" 738.8 605.745614035088 410.868421052632 682.193220338983 160.722033898305
"3696" 739 596.713017751479 435.822485207101 688.361563517915 140.078175895765
"3697" 739.2 585.783625730994 458.87134502924 696.939759036145 136.198795180723
"3698" 739.4 573.392523364486 481.890965732087 695.408945686901 141.932907348243
"3699" 739.6 555.335443037975 504.493670886076 696.332258064516 148.864516129032
"3700" 739.8 538.441358024691 524.521604938272 701.402555910543 157.476038338658
"3701" 740 524.996721311475 546.488524590164 710.883720930233 169.156146179402
"3702" 740.2 514.51376146789 568.437308868502 722.13782051282 183.333333333333
"3703" 740.4 510.996875 589.525 734.432258064516 199.083870967742
"3704" 740.6 513.283076923077 589.996923076923 748.324503311258 213.417218543046
"3705" 740.8 517.959322033898 588.118644067797 761.967532467532 227.253246753247
"3706" 741 523.605351170568 587.010033444816 774.593650793651 244.546031746032
"3707" 741.2 533.962585034014 591.061224489796 785.827814569536 262.288079470199
"3708" 741.4 550.027210884354 601.071428571429 791.983974358974 284.25641025641
"3709" 741.6 566.606557377049 614.314754098361 794.903010033445 308.371237458194
"3710" 741.8 580.204545454545 631.363636363636 793.94983277592 331.397993311037
"3711" 742 597.19512195122 643.021341463415 783.55593220339 355.596610169491
"3712" 742.2 610.76430976431 643.053872053872 770.796666666667 376.06
"3713" 742.4 629.329966329966 642.619528619529 754.906666666667 390.853333333333
"3714" 742.6 650.53 641.816666666667 733.71568627451 400.385620915033
"3715" 742.8 674.59298245614 641.094736842105 709.852631578947 405.663157894737
"3716" 743 693.956386292835 636.775700934579 685.722033898305 407.8
"3717" 743.2 714.561056105611 627.478547854785 660.298611111111 410.034722222222
"3718" 743.4 736.349152542373 624.023728813559 634.357894736842 404.498245614035
"3719" 743.6 758.634812286689 615.9795221843 611.013468013468 396.239057239057
"3720" 743.8 780.010752688172 614.383512544803 598.763513513514 380.709459459459
"3721" 744 796.295774647887 610.366197183099 600.496551724138 370.186206896552
"3722" 744.2 799.472049689441 599.978260869565 595.562289562289 359.572390572391
"3723" 744.4 807.106707317073 582.225609756098 579.943143812709 351.304347826087
"3724" 744.6 819.247648902821 563.388714733542 559.90635451505 342.367892976589
"3725" 744.8 832.570570570571 545.465465465466 538.13201320132 332.83498349835
"3726" 745 849.925373134328 531.489552238806 514.392026578073 324.893687707641
"3727" 745.2 868.345679012346 517.685185185185 492.484429065744 312.103806228374
"3728" 745.4 879.930693069307 502.561056105611 472.096885813149 299.446366782007
"3729" 745.6 879.644736842105 485.434210526316 450.444444444444 286.151515151515
"3730" 745.8 877.288961038961 465.340909090909 431.896907216495 273.86941580756
"3731" 746 876.976821192053 440.26821192053 412.968641114983 258.787456445993
"3732" 746.2 876.996666666667 415.67 396.141414141414 241.59595959596
"3733" 746.4 879.022435897436 394.833333333333 394.352739726027 234.205479452055
"3734" 746.6 881.58125 371.740625 399.629090909091 229.309090909091
"3735" 746.8 882.223684210526 348.253289473684 406.852842809365 226.197324414716
"3736" 747 883.877358490566 323.066037735849 413.631756756757 216.195945945946
"3737" 747.2 879.552715654952 301.099041533546 423.691525423729 202.450847457627
"3738" 747.4 871.003134796238 278.69592476489 435.564516129032 189.98064516129
"3739" 747.6 861.560975609756 256.30487804878 447.8073089701 176.704318936877
"3740" 747.8 848.942249240122 234.279635258359 461.658064516129 164.748387096774
"3741" 748 837.254545454545 212.89696969697 478.846875 156.5625
"3742" 748.2 825.51552795031 192.627329192547 498.21974522293 150.611464968153
"3743" 748.4 814.507507507508 171.228228228228 518.686520376176 148.460815047022
"3744" 748.6 797.783382789318 160.670623145401 539.493827160494 143.956790123457
"3745" 748.8 780.871148459384 155.372549019608 566.667682926829 145.015243902439
"3746" 749 760.085959885387 149.461318051576 593.904615384615 148.006153846154
"3747" 749.2 736.457063711911 146.731301939058 618.619047619048 156.51746031746
"3748" 749.4 711.950617283951 140.145061728395 643.698360655738 164.947540983607
"3749" 749.6 687.421828908555 137.87610619469 668.821538461538 173.507692307692
"3750" 749.8 662.852071005917 135.215976331361 688.626139817629 185.620060790274
"3751" 750 636.663768115942 135.307246376812 703.617283950617 203.759259259259
"3752" 750.2 610.622857142857 136.4 712.64308681672 223.774919614148
"3753" 750.4 583.78488372093 135.656976744186 716.82119205298 245.307947019868
"3754" 750.6 558.224489795918 135.772594752187 717.744186046512 267.996677740864
"3755" 750.8 532.591428571429 137.348571428571 714.133333333333 290.536666666667
"3756" 751 507.851540616246 142.070028011204 703.377049180328 309.544262295082
"3757" 751.2 482.371508379888 142.68156424581 689.314569536424 329.592715231788
"3758" 751.4 470.881656804734 141.786982248521 673.349834983498 342.310231023102
"3759" 751.6 471.155425219941 149.146627565982 650.940983606557 350.245901639344
"3760" 751.8 466.272727272727 164.918495297806 627.546052631579 352.661184210526
"3761" 752 455.926470588235 181.479411764706 602.71906354515 351.869565217391
"3762" 752.2 446.655279503106 201.083850931677 584.21768707483 353.030612244898
"3763" 752.4 435.949852507375 220.952802359882 570.753289473684 343.733552631579
"3764" 752.6 422.523255813953 239.116279069767 555.092105263158 325.973684210526
"3765" 752.8 412.929411764706 258.976470588235 537.25850340136 309.156462585034
"3766" 753 398.894736842105 276.374269005848 528.558528428094 287.548494983278
"3767" 753.2 382.675287356322 291.594827586207 517.275167785235 264.627516778523
"3768" 753.4 366.745042492918 299.464589235128 507.705084745763 240.108474576271
"3769" 753.6 370.235849056604 306.191823899371 497.681355932203 214.416949152542
"3770" 753.8 373.570987654321 320.558641975309 489.91610738255 189.989932885906
"3771" 754 378.043189368771 341.083056478405 481.166666666667 165.119565217391
"3772" 754.2 385.475083056478 363.408637873754 484.097315436242 144.493288590604
"3773" 754.4 389.514657980456 384.928338762215 493.31746031746 143.844444444444
"3774" 754.6 396.495384615385 407.775384615385 505.846875 143.69375
"3775" 754.8 401.647260273973 430.880136986301 524.101851851852 141.666666666667
"3776" 755 407.216666666667 454.983333333333 545.006389776358 135.900958466454
"3777" 755.2 409.914191419142 478.884488448845 566.069841269841 136.253968253968
"3778" 755.4 421.190938511327 501.339805825243 587.853211009174 142.519877675841
"3779" 755.6 433.368253968254 525.644444444444 610.294478527607 151.401840490798
"3780" 755.8 438.239864864865 550.128378378378 632.333333333333 161.921212121212
"3781" 756 438.407523510972 552.818181818182 654.242811501597 171.801916932907
"3782" 756.2 432.799382716049 550.799382716049 672.565749235474 185.969418960245
"3783" 756.4 429.081168831169 545.788961038961 685.508250825083 204.158415841584
"3784" 756.6 425.273615635179 540.599348534202 698.016891891892 226.533783783784
"3785" 756.8 421.724025974026 537.50974025974 704.729096989967 250.244147157191
"3786" 757 413.751700680272 526.649659863946 706.585284280936 273.615384615385
"3787" 757.2 408.345911949686 512.877358490566 698.583606557377 295.865573770492
"3788" 757.4 396.692771084337 495.35843373494 687.260135135135 316.614864864865
"3789" 757.6 383.666666666667 480.415902140673 672.786885245902 333.970491803279
"3790" 757.8 373.175757575758 468.136363636364 654.443686006826 349.863481228669
"3791" 758 375.176848874598 456.556270096463 633.632258064516 358.858064516129
"3792" 758.2 376.996774193548 437.235483870968 617.365517241379 355.58275862069
"3793" 758.4 373.518867924528 416.286163522013 606.222222222222 348.173202614379
"3794" 758.6 370.284829721362 398 588.983388704319 342.196013289037
"3795" 758.8 371.624161073826 378.587248322148 568.892976588629 334.909698996655
"3796" 759 373.665551839465 358.264214046823 547.835016835017 323.003367003367
"3797" 759.2 372.14696485623 336.82428115016 531.996688741722 305.735099337748
"3798" 759.4 374.146341463415 314.204268292683 517.189830508475 284.922033898305
"3799" 759.6 377.102803738318 291.305295950156 503.042904290429 261.250825082508
"3800" 759.8 385.795031055901 268.574534161491 487.957095709571 239.16501650165
"3801" 760 392.220820189274 245.018927444795 479.146757679181 215.204778156997
"3802" 760.2 396.433544303797 224.117088607595 472.714285714286 190.491694352159
"3803" 760.4 399.487804878049 216.631097560976 471.009933774834 163.258278145695
"3804" 760.6 413.075528700912 216.235649546823 476.023890784983 147.901023890783
"3805" 760.8 431.075801749271 213.31778425656 486.312080536913 145.097315436242
"3806" 761 450.019774011299 214.776836158192 499.139751552795 142.394409937888
"3807" 761.2 463.064245810056 220.301675977654 515.8875 134.309375
"3808" 761.4 478.477611940299 227.185074626866 536.76357827476 129.968051118211
"3809" 761.6 498.726470588235 232.385294117647 555.8 125.153846153846
"3810" 761.8 518.5 235.545977011494 576.692537313433 119.64776119403
"3811" 762 543.343465045593 238.024316109423 597.892307692308 119.876923076923
"3812" 762.2 565.638235294118 243.141176470588 621.023529411765 121.726470588235
"3813" 762.4 590.362359550562 248.51404494382 643.216049382716 127.700617283951
"3814" 762.6 615.172205438066 250.410876132931 665.83 144.27
"3815" 762.8 636.611267605634 252.771830985915 688.796407185629 155.775449101796
"3816" 763 661.91369047619 257.065476190476 711.908474576271 170.779661016949
"3817" 763.2 679.175637393768 252.943342776204 730.839743589744 188.522435897436
"3818" 763.4 692.113259669435 246.682320441476 752.90445859868 204.878980891608
"3819" 763.6 698.976878612717 248.765895953757 774.006557377049 220.695081967213
"3820" 763.8 705.394886363636 257.579545454545 796.278287461774 231.051987767584
"3821" 764 712.794285714286 271.82 818.111821086262 242.568690095847
"3822" 764.2 723.32676056338 288.87323943662 834.835443037975 258.981012658228
"3823" 764.4 735.726744186047 307.360465116279 847.060317460317 278.942857142857
"3824" 764.6 747.939481268011 328.219020172911 855.560137457045 304.762886597938
"3825" 764.8 762.261494252874 347.468390804598 855.858181818182 329.174545454545
"3826" 765 777.020771513353 367.53115727003 849.134482758621 354.068965517241
"3827" 765.2 792.911428571428 387.234285714285 838.714285714285 375.891156462586
"3828" 765.4 802.092048890428 407.752234166712 823.852539283483 381.905423048851
"3829" 765.6 820.589475343627 445.728362519108 795.93832230992 397.344147271303
"3830" 765.8 842.817034700315 471.817034700315 774.850993377483 403.185430463576
"3831" 766 861.600609756098 494.44512195122 746.869281045752 399.957516339869
"3832" 766.2 866.071672354949 496.720136518771 721.496688741722 389.059602649007
"3833" 766.4 866.576051779935 495.922330097087 693.445945945946 383.162162162162
"3834" 766.6 865.463333333333 501.426666666667 665.222614840989 379.978798586572
"3835" 766.8 860.776357827476 515.38338658147 644.496527777778 369.597222222222
"3836" 767 850.479233226837 528.993610223642 643.778546712803 347.636678200692
"3837" 767.2 837.913738019169 544.945686900958 640.820069204152 320.401384083045
"3838" 767.4 822.108280254777 560.184713375796 640.773381294964 294.73381294964
"3839" 767.6 804.88064516129 576.867741935484 650.207885304659 271.551971326165
"3840" 767.8 787.86858974359 595.275641025641 663.473509933775 245.692052980132
"3841" 768 768.246006389776 610.798722044728 675.258169934641 220.702614379085
"3842" 768.2 745.244299674267 617.14332247557 675.18771331058 194.931740614334
"3843" 768.4 720.516556291391 622.139072847682 669.375886524823 174.375886524823
"3844" 768.6 693.529209621993 626.020618556701 659.194888178914 155.817891373802
"3845" 768.8 666.143835616438 625.229452054794 657.214285714286 136.438775510204
"3846" 769 641.816666666667 626.513333333333 665.738461538462 134.064615384615
"3847" 769.2 615.049469964664 626.674911660777 673.804416403785 138.735015772871
"3848" 769.4 587.179310344828 624.624137931035 687.01582278481 148.503164556962
"3849" 769.6 560.67868852459 623.059016393443 705.720858895706 157.435582822086
"3850" 769.8 536.672185430464 625.413907284768 725.496774193548 167.322580645161
"3851" 770 530.455128205128 625.092948717949 743.367781155015 179.881458966565
"3852" 770.2 524.33676975945 616.573883161512 761.367924528302 194.46855345912
"3853" 770.4 513.509677419355 602.406451612903 779.427609427609 210.646464646465
"3854" 770.6 503.393292682927 585.524390243902 797.832278481013 224.784810126582
"3855" 770.8 496.948795180723 564.542168674699 814.258899676375 241.36569579288
"3856" 771 487.526315789474 543.362229102167 822.744336569579 263.980582524272
"3857" 771.2 481.294117647059 520.037151702786 826.955782312925 288.585034013605
"3858" 771.4 470.753846153846 498.507692307692 825.172297297297 312.837837837838
"3859" 771.6 462.965408805031 475.342767295598 825.687285223368 338.278350515464
"3860" 771.8 452.846394984326 452.71473354232 819.551495016611 363.232558139535
"3861" 772 444.520249221184 429.766355140187 808.989932885906 384.667785234899
"3862" 772.2 432.867692307692 407.452307692308 792.274576271186 405.349152542373
"3863" 772.4 423.622222222222 383.809523809524 772.509868421053 421.200657894737
"3864" 772.6 414.079411764706 361.638235294118 748.622950819672 428.04262295082
"3865" 772.8 402.174846625767 338.975460122699 723.666666666667 427.292517006803
"3866" 773 389.555555555556 319.219219219219 697.563573883162 420.161512027491
"3867" 773.2 377.021148036254 302.474320241692 673.170568561873 411.391304347826
"3868" 773.4 378.040625 285.0125 654.274247491639 393.886287625418
"3869" 773.6 388.17445482866 269.504672897196 645.872053872054 373.602693602694
"3870" 773.8 403.358895705521 253.233128834356 651.342960288809 355.397111913357
"3871" 774 422.579881656805 237.467455621302 648.29020979021 332.146853146853
"3872" 774.2 442.774193548387 224.401759530792 637.016077170418 313.75884244373
"3873" 774.4 464.730769230769 212.275147928994 628.151724137931 294.572413793103
"3874" 774.6 488.674220963173 203.269121813031 624.696666666667 271.58
"3875" 774.8 511.977528089888 193.904494382022 628.514705882353 248.110294117647
"3876" 775 536.586894586895 184.769230769231 633.877622377622 222.842657342657
"3877" 775.2 562.406162464986 177.943977591036 644.575657894737 201.292763157895
"3878" 775.4 588.56 172.474285714286 659.041935483871 179.716129032258
"3879" 775.6 615.784580679182 171.389030741993 672.180952802852 159.027224697433
"3880" 775.8 642.635285830145 171.276565323536 685.565144948359 140.055960217649
"3881" 776 667.770123875371 171.896555416491 693.961130671432 137.517827113018
"3882" 776.2 687.308823529412 183.041176470588 704.811643835616 143.36301369863
"3883" 776.4 706.271954674221 194.963172804533 717.01677852349 152.261744966443
"3884" 776.6 725.288515406162 204.728291316527 731.274914089347 167.731958762887
"3885" 776.8 747.649140020334 206.927950481021 745.630954009916 180.476510555562
"3886" 777 789.258590026595 225.216600915757 763.51945461454 208.130792409661
"3887" 777.2 800.488161458429 222.120951098224 771.934473070507 215.863518261565
"3888" 777.4 802.467550331546 221.549102066852 774.697237171359 226.962441443706
"3889" 777.6 803.194137957628 222.14866715718 784.021507637998 251.443253624689
"3890" 777.8 803.463068181818 221.977272727273 790.415540540541 277.006756756757
"3891" 778 804.742857142857 217.805714285714 798.593548387097 301.983870967742
"3892" 778.2 806.425981873112 211.395770392749 804.569491525424 327.508474576271
"3893" 778.4 807.348973607038 203.982404692082 807.579861111111 350.190972222222
"3894" 778.6 815.964179104478 196.038805970149 801.990131578947 367.980263157895
"3895" 778.8 823.513966480447 196.256983240223 791.352750809061 389.831715210356
"3896" 779 829.442896935933 203.284122562674 776.924657534247 407.643835616438
"3897" 779.2 834.34011627907 213.662790697674 756.441935483871 422.964516129032
"3898" 779.4 840.170454545455 224.613636363636 736.428571428571 432.551495016611
"3899" 779.6 849.437853107345 236.765536723164 713.254355400697 434.076655052265
"3900" 779.8 851.268292682927 247.512195121951 688.742268041237 437.202749140893
"3901" 780 853.773529411765 261.238235294118 663.177304964539 436.347517730496
"3902" 780.2 856.117994100295 272.271386430678 640.19795221843 431.778156996587
"3903" 780.4 857.561128526646 283.144200626959 625.372013651877 416.993174061433
"3904" 780.6 857.637223974763 296.82334384858 616.686468646865 398.940594059406
"3905" 780.8 859.727002967359 309.183976261128 602.874587458746 385.551155115512
"3906" 781 860.892753623188 320.028985507246 583.973333333333 384.44
"3907" 781.2 861.319018404908 330.748466257669 568.762711864407 386.606779661017
"3908" 781.4 860.152597402598 341.587662337662 549.666666666667 384.46204620462
"3909" 781.6 857.627329192547 354.711180124224 531.951890034364 373.395189003436
"3910" 781.8 855.071661237785 370.400651465798 513.020618556701 360.14089347079
"3911" 782 854.246246246246 385.753753753754 495.834459459459 342.472972972973
"3912" 782.2 853.956656346749 402.547987616099 479.711340206186 322.707903780069
"3913" 782.4 853.075949367089 417.522151898734 465.743333333333 301.91
"3914" 782.6 852.892307692308 431.88 446.286195286195 283.47138047138
"3915" 782.8 851.626198083067 447.664536741214 430.119863013699 262.171232876712
"3916" 783 849.755033557047 461.875838926174 420.341137123746 239.729096989967
"3917" 783.2 846.035143769968 481.210862619808 416.576051779935 215.669902912621
"3918" 783.4 841.477564102564 499.429487179487 421.053156146179 198.604651162791
"3919" 783.6 831.853968253968 516.377777777778 436.050955414013 191.407643312102
"3920" 783.8 818.068965517241 531.58934169279 456.848184818482 186.650165016502
"3921" 784 804.336477987421 546.688679245283 478.547169811321 182.176100628931
"3922" 784.2 785.682098765432 557.570987654321 499.905487804878 184.768292682927
"3923" 784.4 767.363636363636 568.131661442006 520.743902439024 193.463414634146
"3924" 784.6 749.049180327869 573.616393442623 541.652173913043 200.866459627329
"3925" 784.8 730.446666666667 576.866666666667 563.61801242236 211.72049689441
"3926" 785 713.554098360656 581.813114754098 585.421725239617 224.987220447284
"3927" 785.2 700.691131498471 582.746177370031 606.093939393939 234.969696969697
"3928" 785.4 685.059602649007 582.811258278146 626.203761755486 249.115987460815
"3929" 785.6 671.130573248408 582.850318471338 642.455974842767 267.254716981132
"3930" 785.8 659.251677852349 582.127516778523 656.075949367089 288.215189873418
"3931" 786 647.435215946844 579.548172757475 666.104100946372 306.542586750789
"3932" 786.2 634.273615635179 576.074918566775 665.552188552189 324.616161616162
"3933" 786.4 623.895899053628 574.242902208202 656.451410658307 343.272727272727
"3934" 786.6 610.157894736842 570.204334365325 650.472843450479 364.354632587859
"3935" 786.8 593.775919732441 564.986622073579 638.13058419244 381.694158075601
"3936" 787 578.287974683544 560.54746835443 621.411949685535 397.64465408805
"3937" 787.2 562.572327044025 556.279874213836 607.539735099338 419.023178807947
"3938" 787.4 544.530158730159 549.711111111111 592.210355987055 439.825242718447
"3939" 787.6 526.327160493827 539.932098765432 575.341772151899 457.724683544304
"3940" 787.8 506.075907590759 531.155115511551 553.105095541401 469.356687898089
"3941" 788 488.579936431946 522.520376439272 533.959113909352 485.128935877911
"3942" 788.2 472.583797574101 512.020968141674 513.231078183406 496.587366995354
"3943" 788.4 447.500174220038 492.917488100574 497.080666197024 506.710105961402
"3944" 788.6 426.84210526316 468.647058823532 482.942176870749 529.853741496598
"3945" 788.8 411.803076923077 445.489230769231 477.676870748299 554.765306122449
"3946" 789 399.072289156627 428.301204819277 476.60553633218 572.529411764706
"3947" 789.2 383.275316455696 413.151898734177 472.293548387097 574.235483870968
"3948" 789.4 371.085106382979 402.793313069909 460.740484429066 564.581314878893
"3949" 789.6 370.68580060423 396.12084592145 451.065217391304 550.79347826087
"3950" 789.8 374.921383647799 387.276729559748 438.445205479452 531.47602739726
"3951" 790 378.115894039735 372.864238410596 419.763066202091 507.853658536585
"3952" 790.2 380.498412698413 355.085714285714 407.804347826087 483.5
"3953" 790.4 383.170278637771 340.346749226006 398.780918727915 454.508833922261
"3954" 790.6 384.138888888889 326.25 390.996441281139 428.896797153025
"3955" 790.8 384.86292834891 311.638629283489 375.387959866221 402.876254180602
"3956" 791 387.299694189602 294.850152905199 357.229032258065 385.590322580645
"3957" 791.2 392.891640866873 279.842105263158 358.363970588235 374.283088235294
"3958" 791.4 402.651376146789 266.247706422018 368.310469314079 355.5559566787
"3959" 791.6 414.192878338279 252 384.626262626263 338.703703703704
"3960" 791.8 425.753623188423 239.907246376793 395.225000000031 315.967857142749
"3961" 792 436.208570879451 233.671429066813 390.828571444885 292.378571676218
"3962" 792.2 446.606837604616 230.03703703833 383.574912891923 271.400696864354
"3963" 792.4 457.156695156686 228.467236467239 377.442508710801 250.386759581881
"3964" 792.6 468.072463767954 227.7739130435 385.954098360628 245.380327868872
"3965" 792.8 476.022853693141 228.854285896253 403.016232774298 239.451299207512
"3966" 793 485.284482758105 232.899425287435 423.28434504818 243.121405750763
"3967" 793.2 500.240691834718 233.726727291053 446.837690478789 236.510482314555
"3968" 793.4 513.530611536588 232.702623878817 467.362179515859 224.874999903499
"3969" 793.6 527.926564722213 228.961675164768 493.561942108773 222.600563013475
"3970" 793.8 546.183371605175 223.686885434862 511.097423144527 225.218042937768
"3971" 794 551.486016413359 220.353975286924 517.140210984308 225.845789587902
"3972" 794.2 554.816875452246 219.917988525363 522.909720173472 231.125620159117
"3973" 794.4 561.710732216307 221.06398202668 528.077523322459 231.229920876403
"3974" 794.6 565.590633811259 223.888674129919 530.958577636067 231.549766674656
"3975" 794.8 569.602065136491 227.038057392048 534.102324942126 230.832842495288
"3976" 795 575.308092319216 229.445281984927 538.453181006018 228.832599656369
"3977" 795.2 583.689130743827 232.711905451893 545.961421348682 227.418356744974
"3978" 795.4 590.423052636918 238.117329897408 554.655852954685 228.181692902428
"3979" 795.6 599.495782176746 244.390071113979 564.918883449121 229.105653228896
"3980" 795.8 610.030533036394 248.700797906796 574.760816619299 231.163652645213
"3981" 796 621.870705961463 251.292588009222 585.307993803054 235.535904514057
"3982" 796.2 632.260186620426 253.747802963161 597.046089866231 240.25711818211
"3983" 796.4 643.395757487393 259.190301500448 605.756391678935 244.60854778757
"3984" 796.6 652.410192202128 266.470750372717 615.720304466448 246.201568029172
"3985" 796.8 657.695898757812 271.493076562985 624.901853796968 249.666155297934
"3986" 797 669.313539034672 277.112929409375 635.636343872548 255.747609411157
"3987" 797.2 684.173201661152 283.824735048378 649.797920468063 263.15926952312
"3988" 797.4 697.5360228666 291.321461797324 663.751513072396 270.493017070777
"3989" 797.6 710.625533923638 301.171589300804 678.849910053861 278.499457020414
"3990" 797.8 724.761462481214 311.666898052515 688.751236879322 285.700388575286
"3991" 798 737.628825090652 319.437253234916 703.22149627535 296.718681063702
"3992" 798.2 747.983122050361 327.004860981625 715.057715170443 304.35992350127
"3993" 798.4 762.277827915379 338.6519481102 729.701870859041 313.939505530757
"3994" 798.6 775.724010726857 355.101651923514 745.396029209634 325.034904443017
"3995" 798.8 790.255348642149 370.224022647584 759.907410086064 337.995867864234
"3996" 799 801.224396709235 382.276528944204 773.720491359964 351.566936330476
"3997" 799.2 809.354600153059 395.99785322638 785.847871643162 366.008312729839
"3998" 799.4 811.749820253618 416.114231279317 796.983745968735 379.415423589747
"3999" 799.6 815.658407043042 435.94086212096 805.839478909702 397.878922791272
"4000" 799.8 818.052747564508 457.911975963503 811.391475885471 418.603476629461
"4001" 800 820.926253392824 480.357391871257 814.131053257987 438.331750237221
"4002" 800.2 821.632696173456 501.773929852912 819.800875019554 457.095011378901
"4003" 800.4 818.997987044461 522.522061261724 820.644475091274 476.820998794277
"4004" 800.6 814.298859948657 532.437893553987 817.780445649218 495.695370376106
"4005" 800.8 813.350830342087 535.062104869541 817.426376439706 498.490709832025
"4006" 801 816.039721129487 546.37029550376 818.250031957528 507.278366345147
"4007" 801.2 826.215925477008 555.665069494439 816.689189449951 519.982505896533
"4008" 801.4 829.587005906749 554.91257720933 817.321983821614 523.518674710058
"4009" 801.6 834.908226456811 552.699961110353 817.283070242344 524.304427454957
"4010" 801.8 843.747304273644 551.457070322539 816.10454041183 532.578233354392
"4011" 802 852.030902266864 549.205660884767 815.957438847286 547.356046678767
"4012" 802.2 856.480344957762 544.419337835137 819.753845840635 559.819330768304
"4013" 802.4 856.31182866982 544.365935959633 814.629624163199 557.527158377207
"4014" 802.6 856.613624768572 544.872327117492 805.327598838515 555.845013028096
"4015" 802.8 856.572372889003 545.652736911083 793.804438562302 552.970996274438
"4016" 803 854.407894736842 545.289473684211 784.172043010753 545.111111111111
"4017" 803.2 853.872483220875 543.238255033502 774.844370860806 535.847682119192
"4018" 803.4 854.983388704187 539.501661129561 765.063122923564 528.083056478392
"4019" 803.6 856.065972222222 536.670138888889 758.78275862069 516.21724137931
"4020" 803.8 856.677419354839 533.31935483871 755.601449275362 502.659420289855
"4021" 804 858.222591362126 530.418604651163 755.636029411765 489.702205882353
"4022" 804.2 859.522727272727 530.068181818182 756.387323943662 475.204225352113
"4023" 804.4 863.972789115646 528.785714285714 759.881720430108 461.075268817204
"4024" 804.6 861.756849315068 527.832191780822 768.697674418605 451.897009966777
"4025" 804.8 858.38125 527.30625 781.779935275081 445.152103559871
"4026" 805 859.333333333333 527.518518518518 797.118644067797 442.016949152542
"4027" 805.2 859.675585284281 527.374581939799 811.648275862069 445.689655172414
"4028" 805.4 859.962199312715 527.742268041237 830.205298013245 451.662251655629
"4029" 805.6 860.003355704698 527.704697986577 847.229508196721 453.272131147541
"4030" 805.8 860.343234323432 527.590759075908 861.661073825503 450.130872483221
"4031" 806 860.274509803922 527.66339869281 862.641638225256 442.692832764505
"4032" 806.2 860.294117647059 527.660130718954 869.581081081081 438.949324324324
"4033" 806.4 860.222929936306 527.687898089172 880.87987012987 436.055194805195
"4034" 806.6 861.084175084175 527.723905723906 882.969798657718 439.506711409396
"4035" 806.8 860.879478827362 527.648208469055 876.526845637584 445.255033557047
"4036" 807 860.249999999888 527.731481481533 868.123711340266 451.302405498853
"4037" 807.2 860.05 527.86875 858.144781144781 457.464646464646
"4038" 807.4 860.05 527.86875 846.515463917526 471.33676975945
"4039" 807.6 860.046875 527.846875 835.272413793103 483.968965517241
"4040" 807.8 860.287974683544 527.800632911392 817.555555555556 490.760942760943
"4041" 808 860.031347962382 527.865203761755 801.444816053512 500.565217391304
"4042" 808.2 860.031347962382 527.865203761755 784.565359477124 509.294117647059
"4043" 808.4 860.031347962382 527.865203761755 766.326530612245 518.591836734694
"4044" 808.6 860.416938110749 527.846905537459 747.479865771812 523.788590604027
"4045" 808.8 860.217252396166 527.757188498403 725.719723183391 524.467128027682
"4046" 809 860.529411764706 527.630718954248 706.116607773852 522.053003533569
"4047" 809.2 860.993265993266 527.59595959596 688.434482758621 518.113793103448
"4048" 809.4 860.983164983165 527.609427609428 669.422680412371 513.920962199313
"4049" 809.6 860.633333333333 527.68 654.399305555556 500.649305555556
"4050" 809.8 860.734219269103 527.727574750831 644.434343434343 482.208754208754
"4051" 810 859.97124600639 527.837060702875 636.493055555556 462.163194444444
"4052" 810.2 860.483660130719 528.071895424837 636.707746478873 443.552816901408
"4053" 810.4 859.481481481481 528.632996632997 648.983388704319 434.867109634552
"4054" 810.6 860.428070175439 528.610526315789 664.12091503268 427.032679738562
"4055" 810.8 859.503424657534 528.63698630137 683.395424836601 423.401960784314
"4056" 811 859.916955017301 528.806228373702 706.380136986301 423.397260273973
"4057" 811.2 859.427118644068 528.559322033898 727.183673469388 420.826530612245
"4058" 811.4 859.63696369637 528.3300330033 746.823717948718 420.060897435897
"4059" 811.6 859.694078947368 528.305921052632 768.193548387097 421.6
"4060" 811.8 859.525597269625 528.296928327645 787.488673139159 428.676375404531
"4061" 812 859.918831168831 528.071428571429 803.265573770492 443.160655737705
"4062" 812.2 860.586440677966 528.084745762712 823.938709677419 457.08064516129
"4063" 812.4 859.811881188119 528.072607260726 840.674922600619 470.897832817337
"4064" 812.6 859.784313683558 528.052287597945 859.801261870092 487.466877048313
"4065" 812.8 859.969592726976 528.167718638372 861.262575645119 496.494263800905
"4066" 813 859.812821115868 528.025640050372 849.892092203429 493.525782465614
"4067" 813.2 859.775560509211 528.024098673396 842.811103317733 504.703834131112
"4068" 813.4 858.647676213631 528.036301269971 835.985713305014 516.139222032091
"4069" 813.6 858.120957379186 527.827100828529 830.962834774096 518.351423441319
"4070" 813.8 859.45628371897 526.814180349709 831.201838833179 518.726537662774
"4071" 814 859.588172311536 525.481148231831 830.873313204937 518.460553937359
"4072" 814.2 859.610063140446 522.962153615813 831.271684875406 519.633408502642
"4073" 814.4 860.763157374267 520.348891367902 832.401009318092 520.698995963543
"4074" 814.6 858.966244989915 518.465401250498 832.723312047021 521.28437677915
"4075" 814.8 858.305521493368 516.281499328187 833.556394219929 522.036159525845
"4076" 815 858.28011783954 513.946767432499 834.277605537388 523.528786208377
"4077" 815.2 856.520705175817 513.135731130688 835.031362713416 529.513848358602
"4078" 815.4 853.822144065977 511.607578244998 841.839533171709 540.78493223523
"4079" 815.6 850.748466257557 508.300613498765 844.256578947143 545.858552631607
"4080" 815.8 848.111191299105 507.067062959469 839.628389871968 543.226957612969
"4081" 816 845.275585500485 506.786216717932 830.479471040979 545.994951274015
"4082" 816.2 841.324372813535 505.62817354396 819.772998623046 551.150037583381
"4083" 816.4 838.363636359321 503.706744863068 807.487804897313 558.365853639413
"4084" 816.6 835.126099706745 500.926686217009 794.711805555556 562.927083333333
"4085" 816.8 831.794117647059 499.538235294118 781.321917808219 568.428082191781
"4086" 817 827.021341463415 498.246951219512 766.792642140468 577.314381270903
"4087" 817.2 823.75073313783 495.818181818182 754.070707070707 584.710437710438
"4088" 817.4 819.942693409742 493.077363896848 742.453608247423 584.924398625429
"4089" 817.6 817.008849557522 492.17994100295 729.021978021978 581.509157509157
"4090" 817.8 814.195335276968 489.798833819242 713.413194444444 577.440972222222
"4091" 818 812.795180722892 486.951807228916 699.491228070175 569.228070175439
"4092" 818.2 812.835365853659 484.137195121951 682.934482758621 560.379310344828
"4093" 818.4 810.455089820359 480.011976047904 670.476510067114 551.812080536913
"4094" 818.6 807.885294117647 477.473529411765 656.785256410256 543.336538461538
"4095" 818.8 805.767857142857 474.160714285714 647.402027027027 530.418918918919
"4096" 819 804.570588235294 470.491176470588 645.47602739726 517.695205479452
"4097" 819.2 801.942942942943 465.807807807808 645.432055749129 502.066202090592
"4098" 819.4 799.597058823529 461.205882352941 647.003484320558 486.188153310105
"4099" 819.6 796.038461538462 457.440828402367 653.563573883162 472.601374570447
"4100" 819.8 792.674556213018 454.174556213018 664.903846153846 463.413461538462
"4101" 820 788.694362017804 451.017804154303 681.019607843137 454.297385620915
"4102" 820.2 785.625368731563 449.300884955752 700.513071895425 446.274509803922
"4103" 820.4 782.370588235002 447.911764705786 721.0374149659 440.826530612308
"4104" 820.6 780.49463849951 445.452996850346 737.675022776152 434.676853693962
"4105" 820.8 780.092207925525 444.287698390149 740.683877037223 432.367549226708
"4106" 821 780.377840801585 442.615065574532 745.283556348961 434.023563034654
"4107" 821.2 780.032163618596 442.668291690494 744.990580514126 433.786946399703
"4108" 821.4 779.861435945 441.855494720075 744.071288769674 433.58368514798
"4109" 821.6 778.806125209003 441.710840803908 739.02214795747 433.209317676165
"4110" 821.8 776.033823352759 441.647564810912 737.528503095002 435.796897554601
"4111" 822 775.700351358667 442.730794173117 739.641797560328 437.152588592375
"4112" 822.2 769.378897692646 441.138617392362 737.680123005362 440.90356006134
"4113" 822.4 754.552110604527 442.499703556208 730.667797402211 454.357483102876
"4114" 822.6 746.959143728422 448.661448522454 732.442804080204 463.777169472751
"4115" 822.8 746.947971291801 449.621807271704 734.2567685332 466.906339147984
"4116" 823 745.701293266398 451.084298028371 736.671880714354 470.554875345769
"4117" 823.2 746.103631924405 452.139829321093 739.900451819578 472.417867175554
"4118" 823.4 744.105941280268 453.463606764817 742.486634859442 472.828337727781
"4119" 823.6 745.190587465324 453.942868318565 747.139833071399 472.757254235319
"4120" 823.8 745.51723470583 453.552594120123 751.15403442603 466.614340256378
"4121" 824 745.5811248989 452.609480184386 750.848573224472 463.274015154629
"4122" 824.2 744.218549408937 453.477458922889 751.970246165945 460.76813636903
"4123" 824.4 742.639839673705 453.707613565741 753.784650788505 458.391047921397
"4124" 824.6 741.60431172848 454.770347950243 754.052795836595 456.974899778471
"4125" 824.8 740.492930813389 457.995198762618 754.333326651554 456.500269714458
"4126" 825 738.471895836977 462.228648209284 755.18787521035 458.435075031387
"4127" 825.2 736.580297864864 466.620982230755 756.4043896781 459.721220727321
"4128" 825.4 732.294252207926 469.813941762519 758.170139683771 460.942913896631
"4129" 825.6 728.486700388737 472.978734286967 756.118423103655 458.978177392184
"4130" 825.8 723.055319107187 476.95765818988 751.970910210278 459.745749617682
"4131" 826 717.329868594933 480.036560738931 747.401062099892 461.081992594259
"4132" 826.2 710.928118595724 479.956403760242 743.42169888758 464.208119441254
"4133" 826.4 705.921407012817 479.900286099229 739.596279454428 465.059324436633
"4134" 826.6 701.181187948055 481.431895578727 734.970914269728 466.300079690329
"4135" 826.8 695.574928087375 484.976302774473 727.828469180362 468.422676308072
"4136" 827 690.251147739408 485.799589742919 723.811721020556 469.422636953697
"4137" 827.2 682.127028436526 486.822592849828 716.697422808057 472.475762568719
"4138" 827.4 673.136904567247 487.491691003745 709.631706870796 474.827616913527
"4139" 827.6 665.63183331608 488.410611168973 700.920743507535 477.754135602447
"4140" 827.8 659.041744474355 492.467795589146 694.450963012982 480.367524371228
"4141" 828 651.93309347842 497.565989843406 686.502503664482 481.835031542553
"4142" 828.2 642.656092457184 502.22662912504 676.564047254363 485.551974736065
"4143" 828.4 632.889725243583 510.047912652147 664.567804781911 490.519379468557
"4144" 828.6 624.931965356408 516.206674367045 655.62550554873 495.229850025232
"4145" 828.8 615.575920441336 523.028774249027 646.180873813286 500.691196094284
"4146" 829 605.424370309518 526.194772311221 638.321560783964 507.09679400143
"4147" 829.2 594.637460600849 528.465510957639 629.775642616477 511.093981423654
"4148" 829.4 584.159166422345 529.912766302265 619.460049499882 517.033824001685
"4149" 829.6 573.959852825538 530.046085013063 611.738555826071 521.387419764442
"4150" 829.8 567.075747756132 529.021706733001 604.680773629288 524.195017918012
"4151" 830 555.41601549386 527.617228749079 594.916298358079 525.743321937511
"4152" 830.2 546.437750500046 525.268752454143 584.899849581702 526.421635793007
"4153" 830.4 536.850278544401 520.889857897398 575.189220812877 527.320950461194
"4154" 830.6 530.270150239466 515.393113982593 566.888239638589 527.30552297994
"4155" 830.8 520.064637379188 513.110118004648 557.690644261213 525.139728255437
"4156" 831 508.195203116597 511.281368515955 544.967625865313 521.081178744452
"4157" 831.2 496.981259886208 509.298272605131 534.728747036775 517.575071012719
"4158" 831.4 484.390210529029 506.908237660619 522.586476371046 515.335044269641
"4159" 831.6 470.656501444524 502.615507146197 508.972546671605 511.954098482914
"4160" 831.8 458.067796958032 497.78083517683 496.184118743146 507.638706734565
"4161" 832 447.312960189259 491.564623505837 484.255620462054 505.531859244855
"4162" 832.2 436.006968262019 483.824172942198 470.978635589294 501.017164369055
"4163" 832.4 423.779672229143 477.968580787235 458.614030265728 493.888852133529
"4164" 832.6 415.891447161668 471.636447323002 449.475567498352 489.803271032778
"4165" 832.8 408.94006419034 464.026493879345 440.27570605144 485.222229088082
"4166" 833 402.160465459331 457.604919391821 431.269791695273 481.403176232701
"4167" 833.2 393.599636427521 455.882498678877 425.666523277371 476.369082460297
"4168" 833.4 387.275350069391 455.907336471115 420.002716956701 473.083183302835
"4169" 833.6 382.965266660381 458.940945698304 417.059763486751 471.461114610684
"4170" 833.8 383.031429298744 458.900748109547 416.41085202418 470.885007678151
"4171" 834 386.935131398592 456.630730349852 417.656713690703 471.703352806423
"4172" 834.2 389.683626876918 450.083525952776 416.798868965087 471.590281612329
"4173" 834.4 391.14100674405 443.141941698285 414.928540052082 470.591870487311
"4174" 834.6 391.158134521774 435.504160992172 408.466365775597 465.361299066173
"4175" 834.8 393.690922323211 426.65995070897 404.992379021936 461.177947548433
"4176" 835 397.09646666582 416.806622792059 403.842428057597 452.793876500796
"4177" 835.2 400.919508328223 405.904449798035 402.019544083735 442.864450849411
"4178" 835.4 405.795811328106 397.37280378102 401.873330319718 433.439244277692
"4179" 835.6 413.46128869342 387.334987823479 402.008879782443 423.383002394585
"4180" 835.8 421.986932056156 378.928880813786 403.87387887377 412.579473204609
"4181" 836 433.151868128624 369.57812954987 409.493636662379 400.386619054749
"4182" 836.2 444.92026661784 359.154477016511 420.597138252205 387.735808126616
"4183" 836.4 457.813518025263 348.194095189161 430.315591304073 376.325709420405
"4184" 836.6 472.171909573831 344.523159094267 441.809799693592 365.540201611856
"4185" 836.8 487.541184037614 341.757678257135 452.425495745293 358.923710111465
"4186" 837 500.255261758546 337.511044176698 464.638984734422 353.779004831982
"4187" 837.2 514.212248994544 330.094564146026 475.38356979953 349.690684594425
"4188" 837.4 528.225237481858 325.716506027284 490.485900163537 344.006116215009
"4189" 837.6 537.584699838888 320.595214293966 503.740475598921 334.934889970615
"4190" 837.8 549.384933021228 318.264699143949 512.374450715862 332.287129349631
"4191" 838 564.447679708934 315.091945956802 526.064772902543 326.970544847835
"4192" 838.2 578.432301454143 313.121075307745 541.087112003834 321.149201495265
"4193" 838.4 594.641623417044 309.346746714224 557.761579138222 316.574088763396
"4194" 838.6 612.000148661027 305.757962856782 574.252157545677 313.643038668366
"4195" 838.8 626.369308403935 307.937720968789 589.541065474059 309.909913399052
"4196" 839 640.567222275086 314.450435489799 603.644210327399 308.680469281409
"4197" 839.2 655.210700336988 320.789267267869 617.094408051229 307.792194145245
"4198" 839.4 669.405971322946 325.468820602435 633.870640287892 312.022116034541
"4199" 839.6 684.388760610403 333.082702112288 649.433951634291 316.655083790528
"4200" 839.8 699.790176266945 342.534847659391 664.744131011162 321.771132211614
"4201" 840 714.558178764514 349.664842215909 678.684953149668 329.329190303104
"4202" 840.2 727.147284015454 355.805182907946 694.048138357432 336.477955767138
"4203" 840.4 740.855190740495 361.366697048026 706.601148100028 342.802444343266
"4204" 840.6 754.515754607883 371.195970256451 720.831645945412 349.529950105337
"4205" 840.8 767.721863645994 381.628237456234 736.669765637156 359.229350500981
"4206" 841 780.58104295531 390.000658848374 747.068338500722 366.313134487365
"4207" 841.2 793.228216886641 397.243875871049 761.027239173298 375.841783100851
"4208" 841.4 806.020109965415 408.640759682918 774.810632525608 384.009368709548
"4209" 841.6 818.104247649493 422.457861713043 790.085071581147 393.749277358047
"4210" 841.8 827.265549045834 437.535483924062 803.700959446768 406.738800829922
"4211" 842 833.126670035182 451.435808264411 812.697428107126 417.778737306249
"4212" 842.2 838.172891350917 465.833078330082 820.86157132903 430.981911523293
"4213" 842.4 848.35962748375 478.456537011437 827.384058341813 444.106360006631
"4214" 842.6 855.569572418496 481.013679813583 832.038975971624 453.359899676465
"4215" 842.8 862.618082511385 480.700674366678 834.754239271995 459.634475854581
"4216" 843 864.484944013562 480.97582471287 836.722995526784 460.696030618428
"4217" 843.2 859.877699614359 483.607825843064 836.142558476118 460.145511325021
"4218" 843.4 854.705177983731 489.713111357966 837.017003966292 459.999721081031
"4219" 843.6 850.466031611138 501.100742757316 838.145596700958 461.815677465999
"4220" 843.8 844.632679972617 508.479728828348 842.663744361879 472.01153028646
"4221" 844 835.04011301967 517.079224658537 843.550148169671 481.13539575991
"4222" 844.2 823.823073779286 528.200978671964 842.189650438141 492.512289213231
"4223" 844.4 814.571280406071 538.984134543101 834.309039400631 506.315401221171
"4224" 844.6 802.640547092825 551.457966625195 825.92372968642 519.007320855186
"4225" 844.8 788.746392873279 561.727612195468 814.654374239221 531.630322327098
"4226" 845 773.401418085213 574.973558336298 802.355628156669 544.902613551965
"4227" 845.2 758.175259764406 585.623373254967 791.55781455426 557.174173976668
"4228" 845.4 744.648464153864 592.501374689987 776.641336642085 570.029262430689
"4229" 845.6 728.841515576887 599.492379522407 764.231890006724 579.032341014435
"4230" 845.8 714.470583064806 608.135532883871 748.813424689051 587.954844771207
"4231" 846 698.667447881273 616.809531458189 731.246281569422 597.561604153877
"4232" 846.2 680.557441224078 619.666254799116 716.868369229494 607.783136779574
"4233" 846.4 668.394301406893 613.783001797796 705.790263630783 612.449597996543
"4234" 846.6 650.585549388481 606.583027627759 691.185670224487 613.22392690694
"4235" 846.8 634.846967785154 601.672940339553 673.283803529932 611.183661551684
"4236" 847 623.366027125499 599.62217177271 658.769964341416 607.715884648787
"4237" 847.2 611.081155581751 596.420631204643 647.419568595789 604.369030670117
"4238" 847.4 596.403953150112 590.012770807425 633.734952474472 601.382326463758
"4239" 847.6 580.888182343957 582.493099505819 619.104474885944 597.445935912933
"4240" 847.8 567.156530646048 574.948116686597 600.379569152719 591.280931785442
"4241" 848 550.196046118977 566.792034395406 584.728790193076 584.053653651917
"4242" 848.2 533.732667692895 557.919579839514 567.648983920996 576.815482230428
"4243" 848.4 518.415306254379 549.284236785811 550.259912581684 569.174704927949
"4244" 848.6 500.123612734803 540.755813688943 534.854929822756 559.308166695236
"4245" 848.8 484.959322872402 534.858238934465 520.611389923981 550.79074962261
"4246" 849 466.289239228062 527.854095884897 505.605522514596 543.018314736036
"4247" 849.2 451.451691441182 521.395455588549 488.136789735932 536.883163561764
"4248" 849.4 434.206273827034 516.841538448488 473.518259946971 530.122100761929
"4249" 849.6 419.724268595425 514.382909728092 458.141138068218 523.36263619978
"4250" 849.8 411.378047148217 512.685707161024 447.847929897578 520.868047381834
"4251" 850 411.839181688406 506.100906049059 446.51646917212 520.02038516943
"4252" 850.2 414.523626946112 497.695836044404 441.462315780433 520.229408078298
"4253" 850.4 418.520955081287 485.014854102939 434.854016729061 516.022795098546
"4254" 850.6 421.76503189453 470.747054461584 428.365948472194 506.59970576564
"4255" 850.8 426.674096915005 457.427219490269 425.354486994733 494.854447114151
"4256" 851 432.24974852685 441.346454835047 426.051379803648 480.999590252278
"4257" 851.2 439.962079113744 428.170996766218 428.39143607553 466.007868321721
"4258" 851.4 444.175473512755 416.8172021986 431.396680309239 452.088826472559
"4259" 851.6 450.990736017216 401.147738146537 436.925740203394 438.63946002824
"4260" 851.8 460.637849205729 387.343617306136 442.428737553684 420.944655187368
"4261" 852 470.194202515252 372.585362321093 450.013249797893 405.573471461881
"4262" 852.2 480.010958488157 355.33158800338 459.11886744673 390.587432861242
"4263" 852.4 491.335723540355 340.95870889151 469.431706065328 376.151877846832
"4264" 852.6 501.300802076409 331.06078621922 477.632472506978 361.250646019374
"4265" 852.8 514.896737691013 317.008699254399 489.114189583237 347.351309592175
"4266" 853 529.381097792577 301.154020075316 501.414489297845 333.936945555464
"4267" 853.2 541.978587602908 290.219529243494 511.600308994611 321.810741773445
"4268" 853.4 552.453015741114 280.795567723208 524.140708993974 311.311610517062
"4269" 853.6 562.262823722977 271.351400457558 534.841311741044 298.814826743505
"4270" 853.8 578.118085398945 258.734528184301 547.696145681246 286.20103522944
"4271" 854 591.173965439509 244.36684241088 564.516275311185 274.290552287697
"4272" 854.2 604.464896820344 230.159912574125 578.402424164658 258.640839202053
"4273" 854.4 619.892836272683 214.920379455253 591.04818143942 245.222382524414
"4274" 854.6 635.00903997781 198.479569694715 605.29201935666 230.151760505793
"4275" 854.8 647.20816344219 187.901453748819 615.972078626104 215.904355622901
"4276" 855 660.162645930986 184.144336580638 627.946618653373 205.201950123821
"4277" 855.2 676.172000595795 182.716073513716 637.677022437725 195.879729242376
"4278" 855.4 693.834026696797 179.301213272341 653.491112367447 189.575431646301
"4279" 855.6 710.68595782598 173.152025330049 673.824055394851 185.562069126502
"4280" 855.8 730.490595692777 166.645241646164 692.427804519471 179.810591463362
"4281" 856 750.071588592471 162.619244495081 710.890375129414 172.895582023025
"4282" 856.2 766.611783055521 162.41030358612 728.252311370909 168.523929015006
"4283" 856.4 781.572962386898 166.405735654167 742.241262010761 164.349778188401
"4284" 856.6 798.595737055147 168.904859910639 758.679617520208 165.298479444684
"4285" 856.8 811.634360444803 166.089797351518 775.101667239519 166.241469634425
"4286" 857 814.919971791587 157.478698448461 781.471579003872 167.862124422289
"4287" 857.2 810.149101293183 151.365780989235 783.251057725351 168.18373844619
"4288" 857.4 805.328345782243 142.21005780068 787.116231360717 166.474827076157
"4289" 857.6 800.743193631505 135.88878729067 791.476743186131 164.064997299452
"4290" 857.8 797.277086145691 135.037346017476 790.00129709295 163.269352280435
"4291" 858 790.923022060762 130.318880908791 789.311929083983 161.712768138747
"4292" 858.2 783.835318312183 126.638085060375 789.020720374563 162.822917227598
"4293" 858.4 775.873165434541 121.303631587781 789.297229589494 154.850453612912
"4294" 858.6 768.740630084022 116.142665106744 786.973363469752 145.189910375591
"4295" 858.8 756.660483466328 106.881965029062 781.004776960009 138.097601269401
"4296" 859 748.770427089436 99.9867785615876 774.957600218978 127.94578884683
"4297" 859.2 740.866200258647 94.2881156104597 767.515537765011 120.134502713962
"4298" 859.4 735.775068451143 96.1383574991591 765.250370808483 116.665934726133
"4299" 859.6 725.596868525676 98.0780704506241 758.480139888356 113.05977531383
"4300" 859.8 713.264628547687 98.1023753510673 750.812002865803 107.856553058662
"4301" 860 702.649318116078 97.0222855779451 740.989332971289 101.506742434671
"4302" 860.2 689.334351197941 96.4676479111435 728.533914159345 100.187383214218
"4303" 860.4 675.249177172136 94.474682591886 713.334949539329 95.9523141584601
"4304" 860.6 661.714798797459 94.2525870400389 701.478411814368 95.5039594611741
"4305" 860.8 650.365056703961 94.4670605180097 688.484827309576 94.1830516091119
"4306" 861 635.627049281473 91.2860377530492 676.338727694194 94.3648181458608
"4307" 861.2 620.21871298539 86.1456730038553 661.055063735443 93.3099829336336
"4308" 861.4 615.725127962052 80.7616340427873 650.55293016705 94.2784408771339
"4309" 861.6 613.366680900807 77.7577087576078 644.063707559512 93.2187975375049
"4310" 861.8 613.118926246241 78.4906266545828 645.375787130425 92.8731174693334
"4311" 862 610.370142442206 73.4518187612613 642.308344110744 90.6615180295007
"4312" 862.2 608.473134144254 75.5868272353771 641.651691999577 90.7248556242539
"4313" 862.4 602.446165964978 77.4513043988854 639.151275780652 90.0915929839544
"4314" 862.6 592.091489619607 79.3838753587452 630.83855273252 86.131468158276
"4315" 862.8 581.673873665286 80.0957679215608 618.124374949151 83.1856812989575
"4316" 863 573.381859532389 83.071010916098 612.429943529074 83.3871569626576
"4317" 863.2 563.58860341627 86.3312040905695 602.76764929736 83.4824151968529
"4318" 863.4 551.558484884409 87.6185529221789 590.094823700752 84.2648727890894
"4319" 863.6 540.954729884313 90.9994430372987 580.128818049987 84.9484632670923
"4320" 863.8 531.591779175009 95.6308386316499 571.904289727267 87.1133833370588
"4321" 864 518.233496370286 101.192268899775 558.320445749611 90.0112380983654
"4322" 864.2 509.088161428885 106.16612255958 545.390473508125 95.1628378289084
"4323" 864.4 496.725177932646 111.728597204049 534.130938375972 100.384869003212
"4324" 864.6 489.209288223899 117.344595254438 524.955514498528 103.804976898961
"4325" 864.8 481.633534271733 124.805775482507 515.934287113326 107.300757489784
"4326" 865 469.272471075755 134.656073301469 505.600690185724 112.032891290111
"4327" 865.2 456.727707022033 140.397239772097 491.596308234346 120.18365764227
"4328" 865.4 450.893884115265 147.584891897354 484.452155842041 127.71675265021
"4329" 865.6 441.989511434361 157.914961400386 473.535767209721 135.646261122315
"4330" 865.8 432.312416928443 168.697779673651 461.432195982292 144.704323601117
"4331" 866 421.849214003179 179.129721126572 450.590579561978 153.310815422246
"4332" 866.2 412.266504621538 188.206026185068 441.699005902478 162.621373657724
"4333" 866.4 406.832507773442 199.446794889365 432.917651070976 169.68637139722
"4334" 866.6 402.414721849693 212.659150930622 423.935313600462 181.182681768875
"4335" 866.8 394.950480061267 225.981046411996 415.479931127177 192.769028851512
"4336" 867 388.295909364573 237.807403172365 406.507863988243 205.345332300828
"4337" 867.2 380.491625544835 248.264847971199 402.112986562065 214.815758197304
"4338" 867.4 374.127684412834 255.552142108306 396.492404711774 224.691243216107
"4339" 867.6 368.518100326366 265.522480458802 389.4782032194 233.123008711884
"4340" 867.8 364.216283470464 277.426846234668 381.231981169119 243.767846758856
"4341" 868 360.641923747241 287.919403768388 375.082779562149 252.653852402889
"4342" 868.2 359.293969526347 293.133401757523 371.420458146222 258.862709730514
"4343" 868.4 357.721625817357 299.432720286524 369.395263527948 263.754313369105
"4344" 868.6 358.762823559271 309.812097444175 365.132482546264 270.304307296657
"4345" 868.8 359.989289073421 319.131742336192 364.949697595005 278.878712502579
"4346" 869 360.608679532017 334.457662843401 360.82889963138 292.669005011638
"4347" 869.2 361.458067990914 344.546398878493 360.801716721471 307.223380292534
"4348" 869.4 359.929797736705 355.400039482902 361.746191481059 317.549572087959
"4349" 869.6 356.807322002692 365.143972382509 361.198784888809 328.191202137382
"4350" 869.8 355.75453504191 376.369739349255 361.546037211207 336.190830163208
"4351" 870 357.202907573518 391.30702026992 359.781067018756 345.090731363895
"4352" 870.2 359.91196203507 400.734847571525 359.990567490192 358.183099364758
"4353" 870.4 362.638671656097 407.880587731699 358.514168227348 369.732149326169
"4354" 870.6 367.929884845256 419.614885886456 358.511115114961 382.11552323481
"4355" 870.8 372.090502444126 430.462201200954 360.326543201332 394.722238425285
"4356" 871 380.483789726215 447.247459886088 365.675302200356 409.494847786986
"4357" 871.2 386.406928687165 457.34565712235 369.940410806499 421.655264403626
"4358" 871.4 394.662810880593 469.479726362206 375.529403312445 433.86142016865
"4359" 871.6 402.194719109985 478.342541712096 379.100932872017 444.780038041786
"4360" 871.8 408.243931731181 488.261912447325 387.288026875462 455.73003949437
"4361" 872 414.192352638337 500.319488927495 395.103844452531 467.109068452012
"4362" 872.2 422.796964698269 514.245465029338 402.594379494609 479.28100547607
"4363" 872.4 430.765006711296 528.460154420242 410.460257908587 493.807434993041
"4364" 872.6 438.217480290653 542.52138643268 417.461094915847 508.292562227883
"4365" 872.8 443.687084087355 556.552894907296 427.592941016858 523.394169231415
"4366" 873 443.912959957345 561.409585035119 430.733712724232 528.731382957319
"4367" 873.2 447.243681023214 559.315921753164 429.453977847067 528.510034997165
"4368" 873.4 454.93112581364 557.295971756048 430.754284734861 531.107734422312
"4369" 873.6 467.531217306858 560.937524273462 436.400880529058 537.678182161999
"4370" 873.8 480.842729674781 567.358051544262 446.386857427064 547.267647537564
"4371" 874 494.431274093988 573.375251406954 459.453486536572 554.502125888026
"4372" 874.2 508.053528330122 580.259429575912 472.418316663668 562.152563713728
"4373" 874.4 522.463762886116 590.224001979604 486.76327148282 568.573005243675
"4374" 874.6 535.612101680651 601.780834731664 500.765008564945 575.730768278543
"4375" 874.8 544.217449919937 609.170054938344 510.925153327885 582.838250715236
"4376" 875 554.923030135635 615.952823846602 524.230026776142 592.765167655453
"4377" 875.2 570.306865150096 619.622143902547 533.611237667218 601.396695554619
"4378" 875.4 583.955477114408 622.055046019109 545.293718171571 609.104297986806
"4379" 875.6 599.597746479941 630.058245621549 562.616528710069 615.608177284496
"4380" 875.8 614.457870408971 637.441072658195 577.77772642729 620.509841136394
"4381" 876 623.468805076919 637.242859332854 588.094530935719 624.296994829385
"4382" 876.2 630.89984669947 634.696676934932 593.805945359321 625.423293961246
"4383" 876.4 645.531414613287 638.447893420726 606.617186914006 628.933299456095
"4384" 876.6 662.191972641422 642.731001072901 620.832088079777 631.112861077213
"4385" 876.8 674.789787447925 639.196801629033 634.827585256121 634.419566600757
"4386" 877 684.034077966085 631.219704144491 646.819173746865 636.815805990189
"4387" 877.2 694.576957619125 619.313637650173 660.705147056344 634.712451958311
"4388" 877.4 701.813958852692 610.121352604722 671.357161659882 629.951269492977
"4389" 877.6 710.990973830198 600.604794376621 682.387875602531 623.93271726044
"4390" 877.8 721.726893396196 590.058885299041 693.172346050458 615.353567077768
"4391" 878 734.350557033106 579.398393063185 703.311466558066 605.291206845609
"4392" 878.2 749.822168401893 570.027103317448 714.024465030296 596.1714820422
"4393" 878.4 763.495689884358 561.546334869604 727.476149073329 583.077805433329
"4394" 878.6 775.472993998776 553.581887669004 740.204650068207 574.463087617069
"4395" 878.8 790.451635620351 546.495064997846 756.766947237697 564.717665915741
"4396" 879 808.909861153931 536.580284113511 774.147439748256 554.286863374127
"4397" 879.2 824.397343242393 525.473492827938 792.465156894805 545.122983697515
"4398" 879.4 833.529335326445 510.967360862621 808.756878411969 538.015713685331
"4399" 879.6 844.03846980941 493.165614394577 822.729989296575 522.93740268029
"4400" 879.8 856.046658332271 474.478693288692 833.400716869785 505.916138559136
"4401" 880 863.461212683093 454.036581337036 845.122328864581 489.343517608271
"4402" 880.2 870.882018587901 435.521296139056 855.237672787081 469.836935257841
"4403" 880.4 878.314621176657 414.631181815294 865.401107828858 451.17943675664
"4404" 880.6 887.877308440042 393.884440024296 872.47500285985 429.969119213412
"4405" 880.8 895.970661837862 372.434910890167 882.030546051034 408.770782995098
"4406" 881 905.305845492245 351.448773285649 888.937153936409 388.803974748321
"4407" 881.2 910.047829746589 332.913492091675 898.717181356108 369.06231493381
"4408" 881.4 906.682853394963 320.65908178483 902.867515578229 357.135251621148
"4409" 881.6 904.81255648353 315.110535520128 904.382943534565 351.102262739901
"4410" 881.8 909.754293337375 312.821615868035 904.167561246563 350.281328833676
"4411" 882 917.806260775891 308.888295815762 903.926900888889 343.177188896468
"4412" 882.2 918.549597307354 311.551366394699 903.177993325806 342.191353023021
"4413" 882.4 920.516111488107 315.481236217404 902.505071625809 342.177471345995
"4414" 882.6 925.025042098565 323.98105797221 902.037678758146 342.677827519209
"4415" 882.8 924.626323662196 334.333659422977 901.934780671614 343.792743367956
"4416" 883 924.85496989665 341.540862271725 901.866048630801 345.137860189153
"4417" 883.2 925.801728715916 347.511172234872 902.457971373392 346.030799935362
"4418" 883.4 927.629816166397 355.865274655853 903.573449253042 345.839976578561
"4419" 883.6 929.464937001894 365.974594981116 904.912014288296 348.493398607325
"4420" 883.8 931.944018050132 371.1214976887 908.092528110966 348.821027832262
"4421" 884 930.811003377824 375.544768783874 908.730116434681 350.881460847883
"4422" 884.2 932.684401460602 376.646112267135 909.927654747303 352.133234893521
"4423" 884.4 932.653428610579 376.536262695156 910.31623983952 352.649185917152
"4424" 884.6 933.021726431038 383.113570941949 911.331077415456 353.739925721621
"4425" 884.8 933.855522342571 384.556470428484 912.081553076618 354.535149281991
"4426" 885 932.930038568779 386.1758557517 912.939615914872 357.068704629619
"4427" 885.2 934.143576975631 397.686278666407 918.079439752574 363.517156739001
"4428" 885.4 934.698450484006 406.050412668906 921.88024942165 369.24687015058
"4429" 885.6 932.959361328765 412.465427834171 923.930506928606 376.480093025136
"4430" 885.8 929.437815031496 422.212983427122 926.767201152382 382.303248839229
"4431" 886 926.255344176655 431.11634997496 926.592114725099 389.356344615739
"4432" 886.2 922.54646864178 437.493090359853 928.48036161144 397.635071508401
"4433" 886.4 918.024234058872 443.592373670045 927.1889004424 407.428009978845
"4434" 886.6 912.855114149757 453.438640946127 924.042531757296 416.930006365324
"4435" 886.8 905.007508509349 462.943314968037 920.962616200377 425.755287546579
"4436" 887 899.941201618443 469.338219625382 917.185182657782 434.733014674819
"4437" 887.2 891.314839721513 474.770938299907 913.900177852203 442.082745916459
"4438" 887.4 883.5158792117 482.814302689229 908.041165105869 451.192102233515
"4439" 887.6 879.939551375339 491.022400597844 901.263319558687 457.89742549628
"4440" 887.8 874.882445539591 500.292119992293 894.127223737599 465.539688582505
"4441" 888 872.113273471517 507.640323531081 889.486755681894 472.700618887491
"4442" 888.2 866.758403429874 518.18128910861 884.499304454186 481.389599615421
"4443" 888.4 859.188330935544 526.47260462351 878.789950846764 492.298642583622
"4444" 888.6 847.517739059962 535.957394640333 871.476528509266 504.485732389003
"4445" 888.8 835.319970616953 545.705049151345 862.565334099139 517.08631694939
"4446" 889 820.070474809771 553.855871402612 852.192794566098 528.109408483266
"4447" 889.2 804.554491675188 556.066935394918 839.793104295845 537.851728351782
"4448" 889.4 788.131684900191 556.609114585496 825.214178152224 545.038707506227
"4449" 889.6 766.761335435474 560.335215213008 807.745700553553 550.643261008152
"4450" 889.8 747.470695328362 563.448282080014 790.364631841515 554.540090818241
"4451" 890 733.458470062437 566.910377467779 777.026859377102 557.09351706862
"4452" 890.2 721.787967274742 571.219585862789 763.442753610786 558.832676058308
"4453" 890.4 706.656237544193 574.715187676882 743.468750687286 562.598590184467
"4454" 890.6 688.22892496948 578.170447221836 730.596647460389 566.60788208666
"4455" 890.8 671.620313640909 583.238595005774 712.805906804741 572.102997923167
"4456" 891 658.49939758701 586.573290819734 696.769951476509 577.061654020315
"4457" 891.2 642.376425014739 586.680539098883 681.617622155082 580.580072556907
"4458" 891.4 625.873355266559 583.234135744587 665.062509707672 582.418691102759
"4459" 891.6 609.133754526634 578.423053635371 648.209569503109 582.910040922026
"4460" 891.8 590.058027742395 573.982698996315 629.23158569474 579.778259403782
"4461" 892 571.200825373022 568.899325569433 611.46340513088 576.610023343281
"4462" 892.2 550.383731386009 563.291331112677 594.211049229949 571.406488398628
"4463" 892.4 532.354285857481 560.916602617371 575.62649373464 566.589301384826
"4464" 892.6 515.213627697061 557.740163547555 559.345886310544 563.494664173481
"4465" 892.8 496.445732387966 552.751877071547 540.786015929702 559.833527214303
"4466" 893 482.121012105765 549.312246944465 520.506009236154 555.978552882509
"4467" 893.2 466.05117490458 546.026351184841 504.540961509042 554.277328071414
"4468" 893.4 448.047199760031 542.18931601251 488.480624898911 550.908130399484
"4469" 893.6 432.470383337884 536.876951072219 469.525419313349 544.527305011289
"4470" 893.8 423.381332332655 529.038178606854 457.035110067874 542.40752714242
"4471" 894 416.783518227871 516.430239528343 446.408699635355 538.430739937366
"4472" 894.2 406.615845055551 502.869063833962 434.796281236622 530.526846611707
"4473" 894.4 397.316417037414 490.259707497086 422.481823925155 517.922663910545
"4474" 894.6 387.589843484662 475.318818708987 411.763200078016 505.524615676543
"4475" 894.8 380.170891691162 460.389388855217 400.886674788172 492.577023797683
"4476" 895 372.996328263059 442.343709823296 392.8657400117 478.611441901777
"4477" 895.2 367.723722236147 427.707524721737 385.51161216378 462.215516330119
"4478" 895.4 365.946744167521 412.424668855197 379.022991121088 447.502790171516
"4479" 895.6 363.532123026139 394.662888900981 373.641343908206 433.195031429704
"4480" 895.8 360.263592568623 380.269077874316 369.724336195399 417.857495359271
"4481" 896 358.514219225136 364.380289493673 366.171457729286 401.381313280163
"4482" 896.2 357.475788042433 346.778897180436 362.598453473443 386.628828907726
"4483" 896.4 357.4394556258 332.022724528208 360.906427753667 370.433045725831
"4484" 896.6 356.020051121311 315.473572514886 359.608857558445 355.065308170767
"4485" 896.8 356.997572522764 310.212574781525 357.166040382809 346.354511896263
"4486" 897 361.826581265953 302.590719805188 358.843628047038 340.720783837223
"4487" 897.2 371.453973971442 291.905393102168 357.978746618589 330.45963152107
"4488" 897.4 383.265914454026 281.656283462281 360.401339599886 316.658309755425
"4489" 897.6 391.799675440081 276.42029462146 365.943414877802 304.831696951628
"4490" 897.8 403.852395908057 272.031510430609 374.507587405293 295.552735697011
"4491" 898 419.155189459479 265.238174128013 386.103666803239 287.30628559665
"4492" 898.2 433.821300046546 261.899213578827 398.859647872089 277.767072897615
"4493" 898.4 446.371976838949 263.607613182455 409.589580682655 272.389176191441
"4494" 898.6 460.256350575229 264.597598869979 421.715657176735 269.643156437335
"4495" 898.8 476.016273520439 265.04101603958 435.632568566399 268.766038640734
"4496" 899 493.610406712619 267.303421683138 452.334104494988 267.521266825131
"4497" 899.2 512.903585059695 270.56428791885 469.519090009782 266.995724091682
"4498" 899.4 528.655674102582 271.587863289291 486.700681827731 268.995069327071
"4499" 899.6 544.211288628577 269.759041408564 506.514523305676 270.457051073467
"4500" 899.8 562.012371196412 268.815986035598 524.136966624992 269.69278383885
"4501" 900 582.147757066149 265.682194094009 544.058229773462 270.533767721422
"4502" 900.2 603.297880361029 258.700058488729 563.485894172385 268.701507404661
"4503" 900.4 625.20012372849 255.105984131631 583.132541630887 262.890024109339
"4504" 900.6 646.193188372714 252.938657276718 604.093221101681 259.667680160627
"4505" 900.8 664.155908855028 255.371365364998 623.610633485443 258.023754033006
"4506" 901 676.059135563485 266.168138869991 639.041209789782 254.652590461533
"4507" 901.2 686.527102977592 278.990460656464 652.897065984519 257.050619108212
"4508" 901.4 698.193972980957 292.261577109577 668.842505395052 267.770824828657
"4509" 901.6 713.448300084039 309.340109011163 683.290287181173 280.722578374882
"4510" 901.8 731.931267519203 323.179222922935 695.472371742362 294.580422172062
"4511" 902 747.806428531082 337.528733725548 708.256522725219 307.312320510456
"4512" 902.2 759.196659856322 348.502205029978 725.410865762502 319.553657199936
"4513" 902.4 769.093390586096 359.204408309341 741.301004678963 332.011140941254
"4514" 902.6 783.653997639201 374.643485690591 756.691325997495 346.866576820666
"4515" 902.8 799.061146916766 390.946041876755 772.296547176447 362.676442029339
"4516" 903 815.507153739729 407.662554457351 788.155593293843 380.297496567105
"4517" 903.2 833.305912802115 423.113626338071 803.331665194085 397.000043932633
"4518" 903.4 849.062458838164 440.297307228208 820.440258697376 413.186013479423
"4519" 903.6 865.45964034383 456.684842773502 837.195019777053 426.536050017124
"4520" 903.8 878.242558526638 466.530574216976 851.259442562684 441.33104845985
"4521" 904 883.050443260834 466.013649128872 855.547462727649 444.155136887369
"4522" 904.2 880.614964254806 467.32579033367 854.386310088104 443.434927894647
"4523" 904.4 875.611244054494 474.102504499979 856.294863298106 444.175039336899
"4524" 904.6 869.761208744119 484.681696220533 861.032473390218 449.789613659534
"4525" 904.8 862.49505623532 500.73100025932 863.869847118644 460.219859482171
"4526" 905 855.629222615628 515.125149684891 864.102148538688 476.216340057089
"4527" 905.2 849.908888313861 528.586714076763 861.741468459679 492.664788934938
"4528" 905.4 839.31084341313 540.954897913895 857.877384134886 507.668838172585
"4529" 905.6 826.908036632269 555.817719640123 848.503441464547 522.538808517405
"4530" 905.8 812.990995147605 571.763623893413 838.547501096141 537.753253875037
"4531" 906 799.971803164138 582.062868395162 829.127706430578 550.355265815554
"4532" 906.2 783.831136990146 591.492088611638 817.528047542457 562.160498944668
"4533" 906.4 774.574880539499 596.305571600159 806.141422627895 573.78398740362
"4534" 906.6 759.834155421377 600.987042750783 796.907354061205 582.963520387929
"4535" 906.8 743.433311958775 606.367459076274 778.535901408623 590.438538383653
"4536" 907 723.698261153409 614.443656155039 761.214552187857 597.363989688503
"4537" 907.2 704.009905250554 618.200414394934 742.933041892013 605.779930889151
"4538" 907.4 684.914631074725 619.304398094882 724.814154628189 610.777208075522
"4539" 907.6 665.407557619398 618.199343774113 706.030113650122 614.534294343211
"4540" 907.8 652.071150667646 614.239444568892 690.583022145794 616.772245963283
"4541" 908 629.437795960063 609.862836227018 675.074129701359 615.475006011731
"4542" 908.2 610.344002118225 610.220659017986 655.94436564609 611.632857429997
"4543" 908.4 595.883647169836 611.803356039278 638.789489328204 611.55889158873
"4544" 908.6 578.486791628675 612.135170767803 616.836834286606 611.043481024112
"4545" 908.8 556.966317039759 609.865326752891 595.611171658186 611.017637016117
"4546" 909 536.196974806651 606.266237554577 575.269489701064 611.853841915399
"4547" 909.2 520.860841186318 595.838390713771 556.86550928247 608.963590903255
"4548" 909.4 505.65411908335 584.053301444543 540.046566852976 603.841188113714
"4549" 909.6 490.426188727447 569.471206319734 521.564214831292 594.12735939547
"4550" 909.8 475.687928735454 554.698581316582 505.70879929726 580.232417317471
"4551" 910 461.379147422664 542.641657155574 490.692214166068 567.969369356575
"4552" 910.2 446.831072280714 526.621491890684 473.462126848703 554.900414394856
"4553" 910.4 431.554139242072 509.960681933033 458.44371844755 537.42179637818
"4554" 910.6 415.674932570058 493.99236252784 443.148896467787 522.343345038275
"4555" 910.8 400.527955251192 480.836018455468 429.125616743756 505.593471476552
"4556" 911 385.385427263626 465.819823772979 413.032253327537 493.614273048532
"4557" 911.2 378.088753068664 451.442722503223 400.31411864419 480.880183485875
"4558" 911.4 378.172435722558 442.968763277557 393.358125120113 473.919863222787
"4559" 911.6 379.829603802176 432.177159171058 388.375135887014 467.019938206314
"4560" 911.8 385.944683993606 412.293655069036 384.913964528529 453.71365213157
"4561" 912 391.277402675358 397.652019409196 384.348918683764 436.368896727573
"4562" 912.2 397.25968373519 379.346188368565 387.576335316601 416.41769080337
"4563" 912.4 407.151623115506 360.396706723798 392.109784167583 397.429229167442
"4564" 912.6 416.696951100693 341.722791359713 398.373379358252 378.247654743629
"4565" 912.8 428.286571503718 322.877762186627 408.595243497393 360.029512435542
"4566" 913 440.737282592421 304.102901708828 417.980387913501 342.56743513786
"4567" 913.2 452.874638877107 288.840129230897 426.388862265768 325.467957858535
"4568" 913.4 468.45740442252 273.786663568724 440.35772022863 306.907123831706
"4569" 913.6 483.156265299604 258.985975326811 456.563986551056 286.995531282101
"4570" 913.8 499.383607942436 244.142162753592 472.296228843948 271.910317395514
"4571" 914 516.401131183546 226.732684919337 488.618782251256 254.177484441501
"4572" 914.2 533.89777249352 207.876839482158 508.16273961494 235.832872703644
"4573" 914.4 552.68640547975 188.619783551154 523.352047973731 218.001833106047
"4574" 914.6 571.427294750094 171.84350171357 541.518953206257 197.227795849952
"4575" 914.8 593.666375220912 159.253985681762 561.004653980421 181.992924337904
"4576" 915 616.660650505467 150.695964473682 580.89257169624 167.144642121416
"4577" 915.2 637.932800617593 152.001669910861 600.789302995187 157.884813423469
"4578" 915.4 655.009958801211 160.270532521538 615.289840932794 154.976277745429
"4579" 915.6 676.160855497631 172.344343465137 634.528748834392 157.019309656491
"4580" 915.8 692.792774189199 183.266120842423 655.470112327846 162.173640788641
"4581" 916 705.046201820607 198.014011034221 674.023127739958 173.085045773707
"4582" 916.2 715.519939092071 212.720820328841 689.311218077646 184.709035330402
"4583" 916.4 730.660924736951 224.924143932626 701.541322746943 198.647946751662
"4584" 916.6 749.358385802676 237.69198917709 716.951680229617 213.223930508238
"4585" 916.8 767.58119155875 248.558596785071 735.049400178526 226.814952793619
"4586" 917 788.431009961399 260.143246129063 753.852696516063 240.255652957602
"4587" 917.2 807.282240840287 270.64744310984 773.447641008566 248.689190001192
"4588" 917.4 826.669879932222 279.270662693598 788.590741161268 259.259073485244
"4589" 917.6 844.445781232901 290.971139901118 808.553010857194 270.744000309879
"4590" 917.8 860.079525030922 301.848340862562 827.608960718804 280.904336988798
"4591" 918 877.943157334491 317.176553876562 845.629149109451 293.625692695738
"4592" 918.2 892.677636685406 335.519819513047 864.606338515524 307.418407441392
"4593" 918.4 905.270267273996 357.248844833268 880.763190851614 325.014123189836
"4594" 918.6 914.759598765525 376.816232505005 895.421700432397 341.573383436966
"4595" 918.8 919.449127042104 394.075087070632 907.404417629435 358.825375023803
"4596" 919 917.971879213806 409.773973047418 913.64070900604 373.207889579686
"4597" 919.2 915.792401442052 432.684068862071 915.433594064911 388.601992083306
"4598" 919.4 913.688809482648 449.805945003013 917.167380880191 405.405396856844
"4599" 919.6 906.13787700625 466.396707446618 915.143187307622 424.845693596054
"4600" 919.8 898.040548852715 480.213867981504 911.229127000025 444.618516260345
"4601" 920 886.693781397695 498.928359447568 903.814959389482 463.360876552579
"4602" 920.2 873.606582621777 519.332269779996 894.392669932411 483.341872114893
"4603" 920.4 857.802433213673 534.376211197686 881.359543534973 502.559856752162
"4604" 920.6 839.600340381 550.848895102797 870.255723268636 520.157429972965
"4605" 920.8 820.986050078342 563.795442816202 855.366385074626 532.393054542453
"4606" 921 806.839124928906 572.719627806486 839.184699986614 548.431543849865
"4607" 921.2 790.586476561337 579.633584598942 824.57929867493 559.004509219379
"4608" 921.4 769.684180977928 589.52677368802 804.130935035956 570.606101019764
"4609" 921.6 748.178586562333 598.742249835782 783.54639408112 581.93663838711
"4610" 921.8 726.637291374364 604.849716928808 764.122028511444 592.09976585388
"4611" 922 703.068215180981 606.434649995653 741.895817013745 601.547969404867
"4612" 922.2 676.571367269763 611.062274673783 717.175970767565 605.34354609088
"4613" 922.4 650.606547261575 611.399868585913 693.080278138485 609.77617907278
"4614" 922.6 629.191919176493 610.043939661943 669.990782735744 610.110325775598
"4615" 922.8 608.689565409264 603.059291080802 646.421369195893 610.973384662293
"4616" 923 587.328560012525 593.785256150212 624.163929764313 605.969650620496
"4617" 923.2 564.122954500035 580.951789512249 601.035029891356 599.556770085404
"4618" 923.4 544.519035676641 568.240307821451 580.292547668268 589.145505895156
"4619" 923.6 526.233109611189 555.019544075578 559.506366885126 577.412709848841
"4620" 923.8 508.533041266725 542.210135046374 539.143794938706 563.556120209528
"4621" 924 485.933189795495 530.899612781312 519.105519543872 550.053290867777
"4622" 924.2 464.090852889664 519.404147495105 498.9628885418 537.448660414604
"4623" 924.4 439.181130441765 508.731154687898 476.642653985137 526.926246013747
"4624" 924.6 416.339227673843 498.556261481781 450.693274261676 515.180271239156
"4625" 924.8 392.576667073969 496.223620692577 430.754732585936 504.643167202948
"4626" 925 384.526535872503 488.187162139714 419.562300608856 501.873647059806
"4627" 925.2 385.559590016341 474.1842072142 410.481697239771 500.22267981697
"4628" 925.4 389.27139065557 454.353185368986 398.109064499902 493.148611296188
"4629" 925.6 396.288218495498 432.981157705238 394.29230585711 478.656704662326
"4630" 925.8 402.486271919897 417.715589770373 387.962134446476 456.985171770757
"4631" 926 410.265267515591 401.384567672649 393.415240846504 437.377975707438
"4632" 926.2 419.441106566461 380.928500516614 404.578465114527 417.276482750975
"4633" 926.4 425.871395756135 358.629959566739 413.915306325728 395.135537381756
"4634" 926.6 432.559699586007 332.957761351601 423.165765581028 371.918892370251
"4635" 926.8 438.706437951462 307.592785712333 428.405563300382 346.84634216046
"4636" 927 444.154118002402 282.374558017789 434.817382326069 320.169642125943
"4637" 927.2 453.285924193325 257.567775067402 442.020392920642 296.242548544101
"4638" 927.4 467.221739838602 234.496728208381 447.829897698985 270.272042574071
"4639" 927.6 482.756296871064 212.47875274441 460.120088331651 247.32446291266
"4640" 927.8 497.326654304709 192.666604303727 474.322534342946 227.606187870202
"4641" 928 510.167965619688 175.394020141413 487.005516530412 206.811459918475
"4642" 928.2 527.504162130364 156.140047610791 499.249089479645 188.478453826771
"4643" 928.4 544.974542857993 147.461938818746 513.964083747657 170.636432377109
"4644" 928.6 564.244534443461 152.678529732073 527.741824272789 157.072144616543
"4645" 928.8 585.841905105868 162.266865809009 545.291512413274 151.486636267794
"4646" 929 604.966426445376 177.396740673425 567.165139681006 159.254058584596
"4647" 929.2 620.702558399113 187.904691412585 590.094939380019 163.591793787488
"4648" 929.4 635.120454118914 205.457044750257 605.943954480992 176.675923836831
"4649" 929.6 641.740389005463 223.389654900343 623.408044639695 191.052839270764
"4650" 929.8 641.541766574005 246.93823093863 634.998909795192 209.436596947056
"4651" 930 633.733525263583 267.82671407443 639.410008861145 229.675222243734
"4652" 930.2 621.847832669075 289.729484546579 636.523833746708 253.368863957592
"4653" 930.4 604.207591226686 310.286413025073 628.541297618924 277.775910655565
"4654" 930.6 582.853862776146 324.609119082586 614.998003203146 297.582870752313
"4655" 930.8 558.643920817018 331.422223601571 595.800360947695 315.236820284162
"4656" 931 532.643387923991 338.242545549436 573.541945853929 323.213105016922
"4657" 931.2 507.05985349736 339.522563683919 549.275730341967 333.840648302259
"4658" 931.4 483.338684432039 338.612602006207 525.577180439786 338.30912723614
"4659" 931.6 479.289809034913 338.446520219567 513.21745296744 340.477941605571
"4660" 931.8 480.156581794337 337.106154754274 513.459119584144 338.844539732371
"4661" 932 482.353355341813 333.884279729138 514.040668111365 338.477236538533
"4662" 932.2 483.411464066696 325.39821228673 514.55782645381 337.653496184177
"4663" 932.4 474.661803813473 311.87291249247 506.424732937888 336.57334591889
"4664" 932.6 465.748413046573 298.982352556025 498.397949184983 328.524040692516
"4665" 932.8 458.182059674578 286.506482876269 481.802654011373 318.219973723659
"4666" 933 452.145288649926 271.693221292381 472.008806862186 307.12307095461
"4667" 933.2 443.307919637833 256.233045988754 460.385895175918 291.599549123068
"4668" 933.4 432.560287573721 242.63817435548 453.50451522731 274.919679135748
"4669" 933.6 419.884756433157 229.886127346445 445.332495950631 259.140519859262
"4670" 933.8 412.736773472542 228.627754409639 439.370255280922 253.411472286425
"4671" 934 409.509097515449 232.211047619105 438.568840566707 250.632187034589
"4672" 934.2 407.7471486394 237.996465680404 438.210084931228 250.127290530566
"4673" 934.4 401.005650450208 243.488212320341 432.610079055157 247.023656941109
"4674" 934.6 391.965057781967 252.498944948629 424.948873478423 244.31303074304
"4675" 934.8 382.62266364464 265.070894203591 413.647926975356 246.649326172893
"4676" 935 374.302238084952 278.211462439855 402.351654012577 255.43086028248
"4677" 935.2 366.964197829555 290.349768123463 392.18470088462 264.286492536996
"4678" 935.4 362.696914801617 297.22820454381 386.827077253505 269.127572887261
"4679" 935.6 365.196856451016 302.49451779941 386.01376778171 273.617158957788
"4680" 935.8 368.529790995526 313.086394733264 381.976668296423 277.63478673632
"4681" 936 371.167661831865 326.773325394979 379.436516035949 287.521798227739
"4682" 936.2 369.499718062747 341.983017160037 376.908277758614 301.886195222586
"4683" 936.4 368.353666938645 357.819151035364 375.83678057862 318.207771695023
"4684" 936.6 365.589893794472 372.992877694472 372.241459731166 335.85139201833
"4685" 936.8 362.57978906713 392.646652792717 369.491931499819 354.079985230839
"4686" 937 359.991598613668 403.948761167113 367.665323163914 368.224402085483
"4687" 937.2 365.169776901538 410.395289596182 367.646376317286 372.4953230769
"4688" 937.4 373.599659237791 424.190918247225 367.299898122223 385.516849962278
"4689" 937.6 384.888311252661 436.762668121913 369.318350119152 401.346600824097
"4690" 937.8 396.893860385221 454.451712341653 376.103466962515 416.420349610024
"4691" 938 408.550628581333 468.915011631412 384.238707784232 431.390198378194
"4692" 938.2 414.998378947087 478.833024961296 394.104923064008 447.919022108282
"4693" 938.4 424.473289766924 494.514687463085 405.313275377842 460.578081276781
"4694" 938.6 428.740498359484 510.635247805565 413.973133588107 472.676061830353
"4695" 938.8 431.613188320914 528.091570273916 421.439130526612 489.440443686542
"4696" 939 438.255436552925 541.467901358518 427.158045389335 506.926008200804
"4697" 939.2 449.217218854062 546.361138360242 428.768284335634 515.824827412393
"4698" 939.4 460.845580199124 548.403672345186 431.916779468305 524.429720561651
"4699" 939.6 478.339306059402 552.489704210623 441.869602178407 530.908094969085
"4700" 939.8 493.01872055544 559.621149130585 455.693375057745 537.417958271784
"4701" 940 507.64613268446 564.810337524909 470.549569276829 548.126955664449
"4702" 940.2 522.888392044501 571.952493452676 489.145091102664 555.40991342619
"4703" 940.4 541.100483937576 582.460589897965 505.890683015152 563.215446733179
"4704" 940.6 558.567656094767 596.247317267451 523.359232798504 572.896517654229
"4705" 940.8 577.760610327221 607.500407499496 542.084539703088 583.186164135101
"4706" 941 595.655886510937 618.336780606424 561.27486480803 597.616383787401
"4707" 941.2 616.796087393113 627.786739635928 581.511917996285 610.236283848842
"4708" 941.4 638.694306460307 633.717603730664 600.10490151254 620.203159819195
"4709" 941.6 657.761750113058 628.722084723733 619.313971381317 626.225547554136
"4710" 941.8 680.614516038083 622.769574810576 639.080288959054 629.082618857744
"4711" 942 703.649740530783 616.486887284811 658.659840327561 625.594232727035
"4712" 942.2 725.26050141045 612.167493127503 680.397808458478 621.298753892481
"4713" 942.4 740.088761889831 603.720564026029 705.978098338727 615.817846129572
"4714" 942.6 753.681557307219 595.690263611868 718.404252322012 612.168556396631
"4715" 942.8 773.999553346995 587.997247619404 739.018062058972 603.387930057707
"4716" 943 796.041828680531 579.461223805689 759.09407662377 595.480928315834
"4717" 943.2 816.359827122738 575.890452857327 779.132023051373 585.116888048957
"4718" 943.4 835.335735304941 567.007591548855 798.755485524626 580.953009026499
"4719" 943.6 844.75846433524 555.349722257368 813.185444779838 574.870385404521
"4720" 943.8 855.821419529951 540.813650035006 826.759299688047 567.30621627094
"4721" 944 870.269928308612 526.259234325076 838.382236888049 555.98081054473
"4722" 944.2 882.163483874873 516.053984022775 851.603076016518 541.055862428962
"4723" 944.4 881.30582959468 511.735865959217 855.640853757696 535.283108755061
"4724" 944.6 879.864686073314 506.024463432027 857.249620848212 533.745742241248
"4725" 944.8 881.569009858695 491.988141208087 864.197634431897 525.24972991291
"4726" 945 886.279863126859 472.880231415089 871.991673854633 509.650707149339
"4727" 945.2 894.439428506859 455.497773586395 878.238706388026 491.550496797372
"4728" 945.4 902.338549412434 436.034969023305 884.887722729309 471.30889166821
"4729" 945.6 911.587801841164 416.755838858562 893.136069449943 453.369380941844
"4730" 945.8 920.116772393183 396.315174131761 902.411172069461 432.82367600691
"4731" 946 925.233979824232 382.999314785471 910.146653279603 417.171439953953
"4732" 946.2 922.443473958048 373.597453387557 913.73693953676 412.249109109773
"4733" 946.4 916.837075926491 357.550477267631 917.036108711059 397.730113861653
"4734" 946.6 911.670939166263 342.386010703401 916.941515819327 380.09637364227
"4735" 946.8 907.565091142778 323.578595130539 913.519071937192 361.697898675112
"4736" 947 900.194534289265 303.824571274353 910.867712687279 342.249315935328
"4737" 947.2 893.113703113216 286.234096367059 909.144985331242 326.215084841164
"4738" 947.4 884.772062853437 269.282702414873 899.941708667081 308.593041641155
"4739" 947.6 877.116642882443 255.983505292805 893.300851483559 293.528731428269
"4740" 947.8 867.885547143148 245.486954920414 887.766462285412 277.675000247908
"4741" 948 857.014693837927 235.93816603024 881.034533800184 267.297399464775
"4742" 948.2 850.134606924829 225.059325789923 871.74818128778 256.509407171975
"4743" 948.4 838.12820365131 208.291710913588 862.715788720525 246.378616419868
"4744" 948.6 831.717057657341 195.937746224132 855.496129879833 230.284655520988
"4745" 948.8 821.996187615212 183.561999674629 844.0576832557 216.495671012756
"4746" 949 809.513846711366 169.828671094709 833.173392176238 200.767600596769
"4747" 949.2 791.14638796081 156.640129953882 821.161855641149 183.120627352825
"4748" 949.4 774.993242642082 145.49270434228 806.139488885682 170.344111839301
"4749" 949.6 757.418857851257 134.490944810956 790.21231526933 158.005322340183
"4750" 949.8 747.319817454773 123.823837639163 775.266666164081 147.528059118304
"4751" 950 750.250662503671 117.553174005161 770.962225642604 146.170236282614
"4752" 950.2 758.01999046334 110.348294576676 768.145973703376 142.514283638073
"4753" 950.4 766.870807235631 105.211418069254 765.549582831297 137.714737187106
"4754" 950.6 767.782664948147 106.880499409408 764.418794770294 137.230126549575
"4755" 950.8 777.029618418353 109.324364862938 765.280403737443 136.916121057317
"4756" 951 786.891344442007 112.290013458691 766.083466756294 134.627672651136
"4757" 951.2 799.464875415236 114.496939640436 769.409394281002 131.972769123046
"4758" 951.4 802.896124694152 117.315837764485 771.917988699779 131.078705744417
"4759" 951.6 815.274405317483 124.96265913764 776.915172654241 130.133711732652
"4760" 951.8 826.299892347999 130.197675886667 789.056239478188 126.6844191805
"4761" 952 836.547451260932 137.276853701914 798.412337497592 130.450349276608
"4762" 952.2 843.131077917955 139.434687105855 808.578918643269 131.762747883863
"4763" 952.4 843.989801714835 147.751154848492 810.038557194802 132.709542400855
"4764" 952.6 849.460301452101 160.176565638373 815.804499765892 135.974051002045
"4765" 952.8 852.515556202206 170.538214687046 821.721145080734 140.259025506543
"4766" 953 854.172420574504 180.200605881798 834.108823229856 146.514312088101
"4767" 953.2 854.16727670165 193.397343615877 843.719987209835 157.00306523699
"4768" 953.4 854.216798948323 210.145346040177 848.27676381952 172.924440346206
"4769" 953.6 854.833648607866 225.140166203773 850.513526715511 186.700258442447
"4770" 953.8 856.195387643971 238.848675011126 850.02137776036 200.025316878352
"4771" 954 855.624168484724 254.766559388257 851.815493028114 214.092788989419
"4772" 954.2 850.938064646754 270.159504976216 854.453834788279 228.047407701532
"4773" 954.4 846.886094890447 285.689846382589 854.32306234986 242.477714335661
"4774" 954.6 841.530128875127 298.686147809046 850.240129406836 257.385975863251
"4775" 954.8 836.246771518315 313.074547991578 847.930790953888 274.389814723992
"4776" 955 833.344498186272 332.176100519683 841.11579363845 293.759550197168
"4777" 955.2 832.323931956533 353.247285185235 836.668752916191 314.401573103355
"4778" 955.4 830.763810927273 375.126725187716 833.731956625869 336.649990322025
"4779" 955.6 823.317520335685 397.997147946186 832.069447010882 358.45092147256
"4780" 955.8 814.156650006813 418.9790348762 828.315690726705 380.578283790835
"4781" 956 801.835974092595 436.694362142205 821.510691106469 401.042768816593
"4782" 956.2 792.879486648112 457.304072746458 811.119355515401 419.811217570259
"4783" 956.4 783.570284092696 478.032050808869 802.273014289068 437.740345127922
"4784" 956.6 776.052777836513 497.95255104367 793.993925487041 456.30191032334
"4785" 956.8 766.532305650544 511.288383088603 788.611378319886 474.51123818676
"4786" 957 755.525969989312 524.904040389145 776.593204689874 492.150117637534
"4787" 957.2 744.020786254154 545.832059849483 764.56488766449 511.162811439614
"4788" 957.4 731.794624591284 564.4017084283 751.25651071603 531.709965237263
"4789" 957.6 718.248058138775 584.262478052302 739.199367939178 551.67517780432
"4790" 957.8 699.348470646689 601.26250685567 726.794459146947 569.896131128783
"4791" 958 688.439847549235 614.599780086076 713.02314897616 585.621016249475
"4792" 958.2 682.473853417418 619.065169910005 707.532391580973 592.619118276754
"4793" 958.4 685.012722445815 621.084716556384 706.494997003323 594.390555865294
"4794" 958.6 691.266712291485 625.347986327131 704.566645553163 595.256891662101
"4795" 958.8 698.63334504039 628.275410831759 703.526825715565 596.737220214179
"4796" 959 707.449425775228 630.116848545521 703.064617676116 600.124249871599
"4797" 959.2 713.788684886564 627.907073772242 701.770833850755 602.739293027434
"4798" 959.4 721.984708716294 621.805297041314 703.617243072487 603.823067929255
"4799" 959.6 734.432495142557 616.303478684776 705.039952807943 606.427599338854
"4800" 959.8 746.021370074097 612.44033821818 711.479627508864 607.344487129816
"4801" 960 759.652666682554 608.747605735051 720.740585303484 606.612047837645
"4802" 960.2 773.544044454139 605.122788219091 733.79742161197 608.573882205791
"4803" 960.4 787.062290539347 601.4705583519 749.954703202093 607.888852787458
"4804" 960.6 800.924220101213 600.465318386859 762.819027833767 607.33985525033
"4805" 960.8 806.747738779203 598.861811100552 771.594422492866 604.552663157896
"4806" 961 806.518611305761 594.993817721179 771.496063835184 604.668049401352
"4807" 961.2 806.782713613707 585.305346376012 775.893970264825 602.342543190791
"4808" 961.4 810.427870993364 573.731701104394 784.998498169486 597.180743104266
"4809" 961.6 818.675566182083 560.186510546011 793.371438208124 590.362772351455
"4810" 961.8 827.011540428287 550.192579905698 801.012072902003 580.266047601388
"4811" 962 832.927594668394 539.312431918382 810.767058608587 568.518734685137
"4812" 962.2 838.448475554124 527.55044672046 818.739731436243 559.80229086828
"4813" 962.4 847.137504696831 511.621651508687 827.53949007286 545.931755692522
"4814" 962.6 859.198077421423 500.058223081347 834.130438983261 530.281091635771
"4815" 962.8 873.069350981233 485.928281359948 844.369756710033 516.363051787697
"4816" 963 886.667729427553 473.36840317486 859.405950459207 501.850186678379
"4817" 963.2 893.208872691855 468.782410346309 866.700890794221 490.704110124513
"4818" 963.4 891.976211986313 462.832968016219 868.401734165795 489.05904373427
"4819" 963.6 892.92119121726 451.295892647673 873.818738322145 483.556291911697
"4820" 963.8 898.680130695622 437.13502062263 880.389988688671 470.489703034089
"4821" 964 904.388917712171 419.203593383681 888.229791744354 454.708095568611
"4822" 964.2 904.101447752181 401.750714610031 895.211609133599 439.866055032617
"4823" 964.4 899.78269096611 384.486028447703 900.763067061842 423.348004633457
"4824" 964.6 892.413427554967 364.81513323579 900.765878850592 406.530942053097
"4825" 964.8 885.06858908066 349.708744895247 898.091968674833 389.15980989219
"4826" 965 876.703334034733 341.929575462729 893.975552330911 374.64764680975
"4827" 965.2 864.855300363118 330.296109222659 887.916531114319 363.8072325979
"4828" 965.4 850.505781587019 317.632208556937 878.038264093958 348.023032628432
"4829" 965.6 834.758610052302 307.119002178691 869.380198267514 335.477389992613
"4830" 965.8 821.755388065492 298.636760041564 855.196348274962 325.130079371559
"4831" 966 812.859953193866 290.725807163129 842.042253525936 314.195102720245
"4832" 966.2 799.637748195275 281.221274350675 829.980664590655 306.192918648106
"4833" 966.4 785.628794836683 269.592777510225 816.8584230192 291.713544761524
"4834" 966.6 775.515703861955 259.803481005792 807.796549119405 280.334369556428
"4835" 966.8 769.069862271498 246.771425151996 795.67069852289 272.544062183006
"4836" 967 767.862556238421 231.966956337775 785.508117852638 264.109454931983
"4837" 967.2 763.762947064355 212.069853989675 776.496102472847 247.409204020355
"4838" 967.4 759.53158822907 190.379530374297 770.814540594726 227.412365577548
"4839" 967.6 753.231942216034 166.534229208594 765.021479049007 203.006539324274
"4840" 967.8 743.894881724585 144.113018374905 759.423596042875 179.627915486347
"4841" 968 731.508734876904 136.612961357533 754.095980073943 164.384723460711
"4842" 968.2 718.787391202591 137.953659166286 750.840415264808 157.283121285302
"4843" 968.4 701.507673348001 141.796526833497 742.792965375591 150.246721904138
"4844" 968.6 687.424387193567 144.134900664335 728.101282929205 146.819145773502
"4845" 968.8 673.755361821969 148.463800683825 712.363301613046 148.197744216655
"4846" 969 661.856630789045 158.611537527396 696.772907354764 148.177310248656
"4847" 969.2 643.159713447887 167.653107054967 678.710170433109 153.061922514215
"4848" 969.4 623.838994569044 176.768643954553 663.689114628082 159.190058709097
"4849" 969.6 605.043748524893 185.044778070202 645.661352576538 164.984030452724
"4850" 969.8 590.404159837766 190.084428430215 628.192112026111 175.676591080947
"4851" 970 572.167868251273 195.29715577029 608.911247929063 182.039847197851
"4852" 970.2 548.929647402188 202.199416627316 588.95619567047 189.768627889634
"4853" 970.4 527.76382996685 208.325484851649 568.517810908169 196.170034283608
"4854" 970.6 510.120382016033 211.342180335209 550.014368970273 202.284996916556
"4855" 970.8 491.599537694197 215.24954871997 530.047057923889 206.723375527023
"4856" 971 472.115487386445 222.450315240102 510.066843380207 209.636205889542
"4857" 971.2 452.025231853649 229.629370426311 488.63955594511 218.05241464477
"4858" 971.4 430.723954736918 238.215437597057 467.003282200058 223.423364830135
"4859" 971.6 412.520393420499 245.497273422361 447.894458276392 230.679037785507
"4860" 971.8 397.156628998117 250.007374473581 432.777724228429 236.735052039116
"4861" 972 386.981510619826 246.969680858284 421.654625971242 239.835481826242
"4862" 972.2 388.242849786081 241.020578497819 421.418582356086 241.201588715251
"4863" 972.4 393.841649632328 231.722072355279 421.252096930874 241.537995445631
"4864" 972.6 399.832626437543 222.419512219789 420.644233239362 240.634246152658
"4865" 972.8 400.789930614428 220.233349717353 420.714897167871 239.861284819098
"4866" 973 402.733803820722 214.917394373111 420.224785903577 239.020736285566
"4867" 973.2 405.907666347142 207.517756487668 420.010673736736 237.920541363658
"4868" 973.4 409.18448022553 200.323204642416 417.150687521229 234.186152639248
"4869" 973.6 415.112142999254 190.712923256439 416.296165296915 227.520137775649
"4870" 973.8 420.552447100442 184.30672645376 415.534551718749 219.328061578869
"4871" 974 430.241659589674 171.298942021005 415.930438754834 210.605079064675
"4872" 974.2 438.903923752096 162.105494092393 418.131892123189 198.920317441194
"4873" 974.4 444.644407808108 154.07962372592 426.497947314997 186.338652830404
"4874" 974.6 448.562070533515 148.343941733552 431.528843054375 179.398643110599
"4875" 974.8 449.660012873718 151.432224643754 431.347837058096 179.653432166644
"4876" 975 454.04468271947 154.111627345542 431.540099907189 178.540988520171
"4877" 975.2 459.925318587852 156.908259642646 431.543809601932 177.31474392798
"4878" 975.4 466.855733919489 161.551996068645 435.734697030972 174.022279010966
"4879" 975.6 474.354702490425 167.600548973936 441.164858617026 170.626601088648
"4880" 975.8 482.016803626182 176.296938878964 447.57470168153 168.240010627092
"4881" 976 493.381516659759 185.231600975942 458.04086110085 168.498043881391
"4882" 976.2 507.173869158399 193.241413493522 468.793301111685 174.040051777659
"4883" 976.4 519.220004247787 202.023366101768 482.210754410542 180.712013597817
"4884" 976.6 531.077945570316 212.296802519484 496.198789065287 187.293036766642
"4885" 976.8 542.799086126767 222.238418808294 508.567680803112 196.742760159264
"4886" 977 553.043427874209 232.364409313648 523.080765755325 208.26820095685
"4887" 977.2 563.936325218286 244.884099260285 535.770122089369 218.500050484751
"4888" 977.4 575.995373128049 260.971118415891 550.540805311814 229.394641017084
"4889" 977.6 590.311203137677 277.383184004539 563.787359936158 246.296700014147
"4890" 977.8 602.164555975331 291.981926461912 576.894631377194 261.894962490619
"4891" 978 609.96275691076 307.112616275431 587.701622139119 274.85712071877
"4892" 978.2 612.556450281292 324.515119943876 599.360435783065 289.229942786671
"4893" 978.4 617.027843611039 342.367219853682 605.092465256131 304.601056182547
"4894" 978.6 626.225974024851 360.128714765228 612.032827619665 323.442192828215
"4895" 978.8 640.068272684792 378.087569125873 617.926792123912 344.102779531428
"4896" 979 655.115733629716 393.257025253003 628.032177051942 360.507749604375
"4897" 979.2 670.635947450471 409.547224642907 642.691262109779 376.773206340118
"4898" 979.4 682.859148295076 422.922921354893 655.198593708368 391.218716501149
"4899" 979.6 692.637084357482 437.583717945964 668.213865982873 406.42881502576
"4900" 979.8 705.598777281734 453.575046836919 681.051500928088 423.950226528731
"4901" 980 716.282748036841 473.991892481914 694.806077025276 440.127425177563
"4902" 980.2 729.900420016795 493.247663926933 706.295958493535 457.211939920041
"4903" 980.4 738.950878921321 512.632312260615 717.431404476356 474.738027515313
"4904" 980.6 746.055274345386 532.104248347311 727.606819621691 491.505739171641
"4905" 980.8 749.679979888759 548.22524943554 736.602270398039 512.619672545556
"4906" 981 755.146193640733 568.441587333875 744.475157017652 532.342652772807
"4907" 981.2 763.767327529626 588.845813846565 749.222216311926 552.747533845307
"4908" 981.4 775.918972389585 601.040588094624 755.533199308214 570.711795088795
"4909" 981.6 779.022710948177 600.262685766339 756.79015459807 573.719647395778
"4910" 981.8 777.443360449964 601.365154819649 756.924960171033 573.268648588535
"4911" 982 774.602695236622 603.883157441785 758.45589754428 574.125905591884
"4912" 982.2 767.016094036007 611.17792395429 759.514518165682 575.769779133134
"4913" 982.4 759.488116549095 620.014904185702 761.476614015729 583.06098670565
"4914" 982.6 748.741310877944 626.014248563334 761.864125379551 591.782233906585
"4915" 982.8 735.459722935207 633.525421920202 757.333972562864 603.187058264677
"4916" 983 722.281935985162 637.466082975763 751.384564546385 613.433184113938
"4917" 983.2 703.619534197604 640.036689333882 739.020652598139 624.327677111244
"4918" 983.4 686.278628363255 645.310443613024 724.825776697392 630.503067073005
"4919" 983.6 673.507344465465 647.374324391725 710.749325338363 633.629354073709
"4920" 983.8 659.458687517328 647.071065976763 697.626573981987 640.062180853722
"4921" 984 641.967813093998 646.172171011505 682.956355129912 643.825883532177
"4922" 984.2 623.8201382574 647.580182748013 665.180127677298 643.50239649267
"4923" 984.4 606.654539200989 650.049807533333 646.895400310501 643.736505414832
"4924" 984.6 591.709122100946 647.317654585926 630.831988882733 647.177975822113
"4925" 984.8 577.560113636429 642.205399361387 618.601089113082 646.616190691085
"4926" 985 561.146289774098 637.869520382538 603.222795271853 645.104369276691
"4927" 985.2 548.275210181904 631.107891729666 588.459070194796 641.99701073864
"4928" 985.4 532.223570528199 622.886744593162 571.787401878211 639.688366401145
"4929" 985.6 516.501215158755 617.386902751855 554.111322557053 632.585978708031
"4930" 985.8 502.210574845812 613.347867969646 538.275214081615 625.403368072551
"4931" 986 484.52512088379 609.069399978027 521.264360826609 619.687629721066
"4932" 986.2 476.277205723494 604.697884232302 510.374752061064 615.445682178669
"4933" 986.4 475.290177525438 594.909965398535 506.577159967721 614.018403687487
"4934" 986.6 471.553423915977 578.300052575936 496.056777549915 609.26472853515
"4935" 986.8 465.206928151316 564.412968993981 486.979344608648 597.323312422666
"4936" 987 461.136749399856 549.711151490668 478.466517457634 582.086701758158
"4937" 987.2 454.64717535734 531.343715213814 470.363937670798 568.611352865892
"4938" 987.4 447.678253858442 513.2220951043 465.872444998089 551.757965734188
"4939" 987.6 441.770605807757 495.933864950027 458.137408711651 534.245566020183
"4940" 987.8 433.43155988888 481.018218832172 451.038397869899 516.13765201109
"4941" 988 421.518268120355 465.682803437005 441.780276261947 498.139168687154
"4942" 988.2 407.474507378088 448.168092422275 431.488074747265 479.529464547229
"4943" 988.4 394.662809036526 431.818266942578 419.480729417446 462.024189461515
"4944" 988.6 388.039068789161 410.228871491739 407.512055229619 446.845691408355
"4945" 988.8 385.325293872882 389.783197218523 398.119085717629 430.433113671989
"4946" 989 385.323181284262 368.704108080372 391.119382119061 411.30985660713
"4947" 989.2 385.291553153494 350.041206846584 389.268561873151 392.468552960342
"4948" 989.4 385.545578968017 330.741331723624 386.725267802167 371.838100471225
"4949" 989.6 390.926163762436 312.312333435587 384.293527436314 350.543816867456
"4950" 989.8 396.970371100659 294.780118510241 387.634217784978 331.169421323412
"4951" 990 404.487557662603 276.552588902554 393.780592410975 313.379258953267
"4952" 990.2 418.024344443507 258.135421032629 397.590963092814 292.228678838296
"4953" 990.4 432.957741169063 242.127993194213 409.474642150009 273.526270057176
"4954" 990.6 452.015286046469 225.454911241368 422.173895051171 255.226777855756
"4955" 990.8 470.475151698828 209.717242218605 440.402928738613 238.202715999419
"4956" 991 483.549898345525 196.359910704757 456.513837456921 223.26291302937
"4957" 991.2 500.970322346117 178.205876186092 473.9422080194 208.214309562487
"4958" 991.4 519.802384177265 162.928163839066 488.136632852706 190.53771855426
"4959" 991.6 541.194013173107 151.409023236851 504.463776588359 177.388569569704
"4960" 991.8 562.484856088147 141.864185243751 523.670679886569 163.449805991357
"4961" 992 583.993763377472 139.020138571301 544.848700727803 151.105395945954
"4962" 992.2 604.446273650107 140.902626202049 566.63649963 142.418260286549
"4963" 992.4 630.785770686215 146.846788154989 590.989163377823 143.228246446192
"4964" 992.6 653.818630545896 153.568386339403 611.311345995249 142.765010005144
"4965" 992.8 675.12417048318 161.912202518424 633.514862397492 147.108340716609
"4966" 993 695.249948957738 170.33723976921 656.079285622459 156.754800172613
"4967" 993.2 715.377198523243 180.735581083982 681.231761491391 163.50125771646
"4968" 993.4 738.146471007288 191.22250298242 704.242262743991 171.862085339563
"4969" 993.6 762.769951124008 203.323351610259 726.037694944663 184.766273944155
"4970" 993.8 786.175039682313 216.86994510054 749.8780023973 195.843993919948
"4971" 994 806.971697239751 230.672403228277 775.396404940809 208.09079623179
"4972" 994.2 831.714165966452 247.913708053229 794.727145629993 222.490356125214
"4973" 994.4 850.289123455434 267.369075185008 814.596991839323 235.246605361008
"4974" 994.6 864.213381036694 282.124143284327 836.625817515727 250.849779219157
"4975" 994.8 866.807927077333 297.124736943536 849.045529550688 264.688988889445
"4976" 995 870.187592236771 319.386469871571 859.521397208073 279.180866885664
"4977" 995.2 872.358597730804 344.413412681213 865.200054490816 302.388856602005
"4978" 995.4 874.973071632658 369.546320906764 870.312311026756 323.438189151742
"4979" 995.6 872.709441938515 387.033037469943 872.278419757987 346.649909553747
"4980" 995.8 870.219714848499 407.019923774374 872.036899082036 368.133804445161
"4981" 996 868.506917700984 432.207472686255 869.671975517889 392.978163004495
"4982" 996.2 863.317157228332 459.222574126628 870.042378174479 417.061227208645
"4983" 996.4 854.335603007787 484.842222507992 865.382169258437 440.226454961563
"4984" 996.6 845.391022162607 506.263047683943 861.915314054543 465.513632690407
"4985" 996.8 834.110017737429 527.352910575686 852.941704665164 487.694399600922
"4986" 997 823.651422348611 544.931263137138 842.087560909038 511.041052447536
"4987" 997.2 809.066063448064 562.216589457019 830.987979653832 530.057227287678
"4988" 997.4 796.71904691577 581.836029863846 819.402742463185 549.504956680294
"4989" 997.6 778.140122671337 595.51401037452 804.691428088267 567.669151060666
"4990" 997.8 756.256790700974 602.752131510369 792.616171367799 583.687508988435
"4991" 998 731.772210056295 609.36749262602 769.866166992224 594.312323392267
"4992" 998.2 707.611225955728 616.606052544191 750.064654137429 603.618019338692
"4993" 998.4 690.157332173351 619.221267491773 726.597959895527 610.476346210851
"4994" 998.6 668.844103092461 620.789544100348 708.935309923965 615.745847653077
"4995" 998.8 646.350441907025 620.493856587749 687.558714898998 620.860821615873
"4996" 999 622.041782775045 617.027961747389 662.640995471783 621.512513417234
"4997" 999.2 598.339417690805 609.75145579929 640.184372171456 620.17681417292
"4998" 999.4 574.861748376031 602.059876926344 619.730460920099 616.147654107653
"4999" 999.6 557.265419799708 593.186256892145 601.609400238868 609.627236192537
"5000" 999.8 544.082470978345 587.174748183179 581.247168932933 604.280112955954
"5001" 1000 529.656565701189 576.778122134534 562.57173971493 592.638736432355
"5002" 1000.2 511.830517919525 565.317404521829 545.187225197774 584.662652658035
"5003" 1000.4 492.942310996273 551.748152480032 525.095143670233 572.952978871639
"5004" 1000.6 472.540419327209 539.950349909905 504.982244950715 559.641644133213
"5005" 1000.8 451.485322637646 525.214331171408 483.965618697756 547.018723844077
"5006" 1001 433.467337195132 507.363784243359 462.818061366537 533.817963062177
"5007" 1001.2 417.925458229512 489.076774422579 443.707000786451 517.390510482565
"5008" 1001.4 404.452947581907 467.79984801372 427.042717973744 499.587761904076
"5009" 1001.6 391.724985580078 446.753720090704 412.352611729777 479.770922638105
"5010" 1001.8 386.191569758885 425.764054796912 401.873639154304 463.439266705447
"5011" 1002 381.229464860848 398.612942168365 391.95189315723 439.106380748715
"5012" 1002.2 383.185252103185 382.614821823122 383.627148966533 419.591609235291
"5013" 1002.4 386.947279479421 360.948519382588 382.912026255717 401.922336124156
"5014" 1002.6 390.276016016169 342.091897789528 385.537531982311 382.548479439616
"5015" 1002.8 397.561930721815 319.237479463226 386.789717847878 362.739962459391
"5016" 1003 403.159286229282 297.078591373153 393.436772024862 339.333578420674
"5017" 1003.2 410.877814682531 282.680713574481 398.424777661873 318.064012819901
"5018" 1003.4 422.483046613132 269.064006843027 403.925546819154 303.309043405805
"5019" 1003.6 436.111594544233 251.282805507878 415.138204846361 283.463142086484
"5020" 1003.8 454.005767986781 234.565302969236 427.135816627383 262.645890421769
"5021" 1004 479.089299512759 214.641000989911 447.61508973516 241.913529231116
"5022" 1004.2 498.008232911054 202.989862236661 462.99433365607 227.542694735866
"5023" 1004.4 521.106226969036 191.71713688323 484.395993852252 214.073831015041
"5024" 1004.6 544.458044018752 180.764988003841 505.147028035592 201.101112991275
"5025" 1004.8 569.266629745457 174.241983631897 527.236611856244 189.531191473504
"5026" 1005 594.099459405676 169.056176572381 549.039859673535 179.511098944727
"5027" 1005.2 615.153058339562 165.634012395044 573.936539548469 174.047328477719
"5028" 1005.4 637.638990720918 162.774914893418 599.944501515705 169.755037159051
"5029" 1005.6 663.443891482851 164.80799565018 624.294644304161 163.807168072756
"5030" 1005.8 690.949234409606 168.116782283807 648.424393445336 164.281817057208
"5031" 1006 715.708713253061 167.05442154954 672.82731194894 164.432159774235
"5032" 1006.2 738.445368115672 167.57841069181 697.507961022002 166.030427577277
"5033" 1006.4 760.61016840254 168.245710327832 720.80400345457 166.838227992084
"5034" 1006.6 784.550998991312 175.28236108652 746.442502497178 169.785735132314
"5035" 1006.8 804.634938205514 188.386315572539 770.027600606672 169.785168391923
"5036" 1007 818.972333903321 208.636541077449 791.676276311611 180.306991476288
"5037" 1007.2 832.109358143571 230.126037344918 809.699540440885 195.822873534405
"5038" 1007.4 845.596266766616 251.280803832072 824.299130461305 217.932722874115
"5039" 1007.6 854.332722011941 275.476508445692 838.88360946473 237.231661871463
"5040" 1007.8 856.481954418901 301.617809349358 847.785180910797 259.990419120553
"5041" 1008 857.11089511675 328.685158384552 855.082292366658 281.977804065928
"5042" 1008.2 854.273076988886 351.790476872581 856.81536983384 305.588021125925
"5043" 1008.4 854.570513090399 376.079066956053 857.315847389127 329.068800489493
"5044" 1008.6 853.738533027891 400.634465908453 855.200076372204 354.529719265676
"5045" 1008.8 855.565538348814 419.139944349369 855.248750542853 381.278727516018
"5046" 1009 854.954233928725 438.602460143231 855.151712099712 400.255918252723
"5047" 1009.2 852.051946036434 463.336060105861 854.226789269987 425.06768354314
"5048" 1009.4 844.395666600714 488.664486071067 853.719374736271 449.513186367835
"5049" 1009.6 830.829503202874 509.948829921378 847.223649646986 475.171794209626
"5050" 1009.8 809.65792734494 528.805935356325 838.245778842301 498.098762532429
"5051" 1010 787.867054052161 545.625810924081 820.068991864137 517.492913873986
"5052" 1010.2 764.313477792816 560.180254209177 801.656598225462 533.912043590629
"5053" 1010.4 740.046430101325 568.85479578015 782.032885964953 548.457785431589
"5054" 1010.6 718.880655377825 574.07934240902 762.959846929056 560.27637336379
"5055" 1010.8 693.846956068391 576.216080582971 738.709620622226 568.2970262279
"5056" 1011 671.669717894807 578.684355976396 710.812564469027 572.340568515969
"5057" 1011.2 648.54163447225 577.386729826594 686.962243810521 577.520801264806
"5058" 1011.4 624.646056724761 572.892310790536 665.478788920346 577.504882070298
"5059" 1011.6 598.52933028098 564.586499624598 638.767390066605 576.208167080033
"5060" 1011.8 574.792143000504 553.709580587346 613.152854016144 568.792432132614
"5061" 1012 553.412615339963 543.428207186899 588.467167908293 560.80007600911
"5062" 1012.2 531.546379643093 528.544407671027 563.96175496833 548.84256090945
"5063" 1012.4 509.080619967833 509.072328793617 542.031936847282 534.596471449362
"5064" 1012.6 489.499981146315 491.436989079883 521.654872371368 519.406760947898
"5065" 1012.8 472.560424650525 471.637890563631 501.573615460692 503.013863252511
"5066" 1013 459.874364435259 448.941218198709 484.832406358706 485.757490984611
"5067" 1013.2 455.77150338485 435.492082721327 469.099611177213 470.84910196502
"5068" 1013.4 454.013615633062 414.253475543187 460.824426815088 455.713300505124
"5069" 1013.6 454.299556217106 389.704028081822 454.265204268106 434.530855558238
[truncated: 1,057,545 more chars]
