# Supplementary material for: Adaptive switch to sexually dimorphic movements by partner-seeking termites
Source: Sci Adv. 2019 Jun 19;5(6):eaau6108. doi: 10.1126/sciadv.aau6108 (PMC6584256; doi:10.1126/sciadv.aau6108)
Supplement: Data file S1 [file aau6108_Data_file_S1.zip › Dataset/Readme.txt]

The explanation of the data

RsExperiments.zip
Data of the experiments of observing search patterns of termites before paring and after separation in Reticulitermes speratus.
File names consist of "Date of experiments" + "colony number" + "sex" + "replicates" + "search scheme" + "id of experimental sets".
(163: ColonyA, 164: B, 165: C, 166: D, 168: E)
"time" corresponds to each frame (5 FPS).

RsNaturalTandem.zip
Data of observation of tandem running in Reticulitermes speratus (> 60 minutes for each pair).
File names consist of "Date of experiments" + "colony number" + "replicates".
(163: ColonyRA, 164: RB, 165: RC, 166: RD, 168: RE)
"time" corresponds to each frame (5 FPS).
"x0" and "y0" correspond to the positions of the female.
"x1" and "y1" correspond to the positions of the male.
For "170608_166_2", as we had a trouble in image during observation, we divided it into two different files (170608_166_2_cut_1-position, 170608_166_2_cut_2-position).

CfExperiments.zip
Data of the experiments of observing search patterns of termites before paring and after separation  in Coptotermes formosanus.
File names consist of "Date of experiments" + "colony number" + "sex" + "replicates" + "id of experimental sets" + "search scheme".
(172: ColonyCA, 173: CB, 174: Light trap)
"time" corresponds to each frame (5 FPS).

CfNaturalTandem.zip
Data of observation of tandem running in Coptotermes formosanus (> 60 minutes for each pair).
File names consist of "Date of experiments" + "colony number" + "replicates".
(172: ColonyCA, 173: CB, 174: Light trap)
"time" corresponds to each frame (5 FPS).
"x0" and "y0" correspond to the positions of the female.
"x1" and "y1" correspond to the positions of the male.
