# Supplementary material for: Adaptive switch to sexually dimorphic movements by partner-seeking termites
Source: Sci Adv. 2019 Jun 19;5(6):eaau6108. doi: 10.1126/sciadv.aau6108 (PMC6584256; doi:10.1126/sciadv.aau6108)
Supplement: Data file S1 [file aau6108_Data_file_S1.zip › Dataset/RsExperiments/170526_163_F_1_after-position_set2_5FPS.txt]

"time" "x" "y"
"1" 0 52.1791609643573 99.01762987155
"2" 0.2 52.2399791088277 99.0585240918
"3" 0.4 52.2792769867932 99.0848468082827
"4" 0.6 52.2469965870358 99.1130497188
"5" 0.8 52.1384595907501 99.0823790536125
"6" 1 52.1292689580001 99.0954608068645
"7" 1.2 52.2530784014829 99.1374922412483
"8" 1.4 52.3283993342501 99.18120675255
"9" 1.6 52.1292689580001 99.0954608068645
"10" 1.8 52.108986182276 99.1243308830069
"11" 2 52.108986182276 99.163814957731
"12" 2.2 52.1791609643573 99.2766265998
"13" 2.4 51.9779932557242 99.3480739731103
"14" 2.6 51.7480278957779 99.4260672071333
"15" 2.8 51.8324455595557 99.5108848491333
"16" 3 51.5415061111787 99.64467458205
"17" 3.2 51.4947749044446 99.7087926804667
"18" 3.4 51.4947749044446 99.7512015014667
"19" 3.6 51.4298382400001 99.7484829873
"20" 3.8 51.4244268512964 99.8784279644667
"21" 4 51.1846317483914 100.137183234626
"22" 4.2 50.8563663221251 100.442111876925
"23" 4.4 50.7139115145001 100.696564802925
"24" 4.6 50.8278753606001 100.72264622784
"25" 4.8 50.8278753606001 100.72264622784
"26" 5 50.7723545125001 100.7173614363
"27" 5.2 50.8278753606001 100.6615775256
"28" 5.4 51.1412759373751 100.251272182425
"29" 5.6 51.6636102320001 100.2035622588
"30" 5.8 51.8671171000358 100.0672481913
"31" 6 52.1603757150001 99.7484829873
"32" 6.2 52.3248819315927 99.7653377751333
"33" 6.4 52.3283993342501 99.6946564068
"34" 6.6 52.4102699133449 99.545494346731
"35" 6.8 52.6198585958277 99.5323329884896
"36" 7 52.7728583340401 99.54707370972
"37" 7.2 52.9211423268966 99.6639465709034
"38" 7.4 53.0565016843334 99.8218828698
"39" 7.6 53.1268497374816 99.8360191434667
"40" 7.8 53.1831281800001 99.69920020905
"41" 8 53.2102624290716 99.8491456833
"42" 8.2 53.5045646690001 99.6310431753
"43" 8.4 53.5191754185001 99.8072028933
"44" 8.6 53.5045646690001 99.7778429403
"45" 8.8 53.4816049197858 99.80825146305
"46" 9 53.5174221285601 99.71501264088
"47" 9.2 53.6320766646365 99.7177884909818
"48" 9.4 53.7675581600001 99.7044430578
"49" 9.6 54.0889946490001 99.6750831048
"50" 9.8 53.9574979035001 99.8952827523
"51" 10 53.9282764045001 99.8659227993
"52" 10.2 53.997155652143 99.7946200563
"53" 10.4 53.9428871540001 99.7936103224667
"54" 10.6 53.9867194025001 99.8365628463
"55" 10.8 53.9428871540001 99.9067005118
"56" 11 53.9136656550001 99.8218828698
"57" 11.2 53.9428871540001 99.7338030108
"58" 11.4 53.8844441560001 99.8218828698
"59" 11.6 53.5776184165001 99.9246427053
"60" 11.8 53.2854034265001 100.2035622588
"61" 12 53.047456934643 100.8306069693
"62" 12.2 52.9055239395001 100.6292815773
"63" 12.4 52.762547319393 100.7215557153
"64" 12.6 52.7377522297242 100.756339304938
"65" 12.8 52.7891790823705 100.655923016133
"66" 13 52.8336390519601 100.50890577
"67" 13.2 52.8324701920001 100.4237619063
"68" 13.4 52.8324701920001 100.4237619063
"69" 13.6 52.845457524889 100.4580151848
"70" 13.8 52.845457524889 100.4580151848
"71" 14 52.857517191143 100.5034532073
"72" 14.2 52.857517191143 100.5034532073
"73" 14.4 52.857517191143 100.5034532073
"74" 14.6 52.8324701920001 100.4237619063
"75" 14.8 52.8313879142594 100.528696553133
"76" 15 52.857517191143 100.5034532073
"77" 15.2 52.8439500666073 100.57161024105
"78" 15.4 52.8439500666073 100.3126135128
"79" 15.6 52.9389199383573 100.5034532073
"80" 15.8 52.9720840205557 100.401470090133
"81" 16 53.0390359607932 100.374659915938
"82" 16.2 53.0438390347668 100.4198472459
"83" 16.4 53.0652345461036 100.414143990662
"84" 16.6 53.1409193481112 100.4156063638
"85" 16.8 53.3097546756668 100.387333816467
"86" 17 53.3584571740001 100.4090819298
"87" 17.2 53.5045646690001 100.3944019533
"88" 17.4 53.5067292244816 100.5428328268
"89" 17.6 53.4315109215001 100.6880014833
"90" 17.8 53.3958606927201 100.7379134034
"91" 18 53.4838661072084 100.68066149505
"92" 18.2 53.9136656550001 100.6146016008
"93" 18.4 53.9147479327409 100.6276504688
"94" 18.6 53.902185780393 100.6670300883
"95" 18.8 53.9288175433705 100.6700592898
"96" 19 53.9276919745201 100.79898210564
"97" 19.2 54.0132352071483 100.910375942133
"98" 19.4 54.0305516510001 100.8788411778
"99" 19.6 54.2071511449566 100.983515792843
"100" 19.8 54.6035471313914 100.9669210368
"101" 20 54.6530966296957 101.01670530493
"102" 20.2 54.6393328801668 101.06234088405
"103" 20.4 54.7610891260001 101.0990408253
"104" 20.6 54.7610891260001 101.0990408253
"105" 20.8 54.6551611921251 101.141857423425
"106" 21 54.6200636308262 101.166058109322
"107" 21.2 54.6035471313914 101.199247621409
"108" 21.4 54.7026461280001 101.431574206017
"109" 21.6 54.6681116291819 101.452694804618
"110" 21.8 54.6393328801668 101.4758268888
"111" 22 54.7207356273811 101.4758268888
"112" 22.2 54.7026461280001 101.4249363036
"113" 22.4 54.7216401023501 101.3104324869
"114" 22.6 54.7343027519168 101.141857423425
"115" 22.8 54.7026461280001 100.817568232409
"116" 23 54.3987425384001 100.75318057896
"117" 23.2 54.3835473589201 100.53944012112
"118" 23.4 54.2277967692501 100.48982180055
"119" 23.6 54.1192597729644 100.51708461405
"120" 23.8 53.8795739061668 100.314885413925
"121" 24 53.8750515313216 99.99909115755
"122" 24.2 53.4766714199546 99.5789959858909
"123" 24.4 53.0919571031201 99.39440195412
"124" 24.6 52.7120776161201 99.2111958474
"125" 24.8 52.4391975179584 99.09033070755
"126" 25 52.4075408940418 99.106234015425
"127" 25.2 52.2650860864168 99.106234015425
"128" 25.4 51.836282726091 98.9023825235727
"129" 25.6 51.5905564845001 98.9410842798
"130" 25.8 51.4964632577201 99.04325691624
"131" 26 50.8708182591305 99.1580926280608
"132" 26.2 50.7229562641906 99.3675026448
"133" 26.4 50.9211185074092 99.5095997333454
"134" 26.6 50.8088813862501 99.1857505548
"135" 26.8 51.0558030528001 98.982188214
"136" 27 51.1668447490001 98.7208846323
"137" 27.2 51.2672142455653 98.6104656786261
"138" 27.4 51.3749018218801 98.23409661156
"139" 27.6 51.5600067355456 97.7746934197091
"140" 27.8 51.7721472282858 97.5590693493
"141" 28 51.8535499755001 97.197837070425
"142" 28.2 52.1068029668334 97.134223838925
"143" 28.4 52.4406364554092 96.9939855785727
"144" 28.6 52.6361017187201 96.95165386452
"145" 28.8 52.9931884365001 96.8320609893
"146" 29 53.3255829876251 96.816157681425
"147" 29.2 53.3730679235001 96.9592874523
"148" 29.4 53.0840291833914 97.0837481226261
"149" 29.6 52.7610398611112 97.1642634204667
"150" 29.8 53.0090167484584 97.0865139153
"151" 30 53.0370206850001 97.1794870998
"152" 30.2 53.0767619236401 97.18066149792
"153" 30.4 53.1100744325001 97.1794870998
"154" 30.6 53.0565016843334 97.2349447888
"155" 30.8 53.0565016843334 97.2349447888
"156" 31 53.0338898101073 97.24554699405
"157" 31.2 53.0128373754829 97.2817407292138
"158" 31.4 53.0203226855716 97.2864412143
"159" 31.6 53.0565016843334 97.2349447888
"160" 31.8 53.0390359607932 97.2949020874551
"161" 32 53.0390359607932 97.2949020874551
"162" 32.2 52.9861536311853 97.3621712518
"163" 32.4 52.9931884365001 97.3850067708
"164" 32.6 52.8362816918697 97.4820222676695
"165" 32.8 52.7399354451668 97.5954197673
"166" 33 52.6361017187201 97.6844782914
"167" 33.2 52.6425304485001 97.6345663713
"168" 33.4 52.4672014545001 97.8107260893
"169" 33.6 52.3321981291201 97.92875310036
"170" 33.8 52.2918724605001 98.0602856898
"171" 34 52.2714174112001 98.03562332928
"172" 34.2 52.1138377721483 98.1679388508
"173" 34.4 52.2334294625001 98.1043256193
"174" 34.6 52.2137805235174 98.2030358061103
"175" 34.8 52.2137805235174 98.2030358061103
"176" 35 52.287697960643 98.1861140598
"177" 35.2 52.3389515422224 97.9841672931333
"178" 35.4 52.2198623379644 98.17248265305
"179" 35.6 52.2062952134287 98.1861140598
"180" 35.8 52.3649262080001 98.0602856898
"181" 36 52.5753210008001 97.92875310036
"182" 36.2 52.7155841960001 97.8107260893
"183" 36.4 52.8470809415001 97.8988059483
"184" 36.6 52.8178594425001 97.9428458778
"185" 36.8 52.8616916910001 98.0162457603
"186" 37 53.3378938969261 98.0689849351333
"187" 37.2 53.5630076670001 98.2453810456695
"188" 37.4 53.6845691028401 98.38676836716
"189" 37.6 53.7529474105001 98.5207031345727
"190" 37.8 53.9228934967896 98.8777285917474
"191" 38 53.9428871540001 99.0384357029052
"192" 38.2 53.8162606583334 99.0797285023
"193" 38.4 53.7229569246843 99.4201150919052
"194" 38.6 53.6643088635334 99.5165393586
"195" 38.8 53.5867501349376 99.7980279079875
"196" 39 53.2916651762858 99.6855688023
"197" 39.2 53.227819884353 99.7545276835059
"198" 39.4 53.227819884353 99.7545276835059
"199" 39.6 53.237396678143 99.9581969373
"200" 39.8 53.2591040774001 100.0508905032
"201" 40 53.0818269834668 100.1017810884
"202" 40.2 52.9493561880001 99.9393226818
"203" 40.4 52.9389199383573 99.8491456833
"204" 40.6 52.9389199383573 100.0672481913
"205" 40.8 52.7585569886471 100.091303614976
"206" 41 52.7320212891876 100.060432487925
"207" 41.2 52.8982185647501 99.9411576788625
"208" 41.4 53.0745911837144 99.4038530628
"209" 41.6 53.1672998680418 99.09033070755
"210" 41.8 53.1223474620801 98.87531798508
"211" 42 53.3813261732175 98.5938709225826
"212" 42.2 53.2147848039168 98.32697192955
"213" 42.4 53.1989564919584 97.929389232675
"214" 42.6 53.0277229353183 97.8093915459818
"215" 42.8 52.8527981913045 97.5484012918435
"216" 43 52.7082788212501 97.4045800728
"217" 43.2 52.4068527065653 97.2662904391043
"218" 43.4 52.0073107202382 97.0774263108
"219" 43.6 51.8535499755001 96.9766365154364
"220" 43.8 51.5945412343637 96.9245893260273
"221" 44 51.2506977461305 96.6025001973652
"222" 44.2 51.0038195440527 96.5273870910631
"223" 44.4 51.0304777536668 96.6200168843
"224" 44.6 50.9228452323501 96.67302791055
"225" 44.8 50.8314932604763 96.6230460858
"226" 45 50.8676722592382 96.6230460858
"227" 45.2 50.9038512580001 96.52035615495
"228" 45.4 50.886584008591 96.4908627476182
"229" 45.6 50.8038829719475 96.1657960909579
"230" 45.8 50.8848572836501 96.02417294925
"231" 46 50.9203677574349 95.8723309314521
"232" 46.2 50.9798271554001 95.7760813464
"233" 46.4 51.2267488219501 95.48982180465
"234" 46.6 51.3597066424001 95.56234088856
"235" 46.8 51.3900970013601 95.57760806412
"236" 47 51.3312156808751 95.384859972675
"237" 47.2 51.4323792399131 95.1255669094956
"238" 47.4 51.7154119802274 94.8600508128
"239" 47.6 51.8345560011501 94.8982187517
"240" 47.8 51.7721472282858 95.1326789478
"241" 48 51.8155620268001 95.06997447675
"242" 48.2 51.9295258729001 94.8600508128
"243" 48.4 51.8235594896843 94.8801392016947
"244" 48.6 51.6981447308183 94.7039092445727
"245" 48.8 51.4218687402728 94.3916261081182
"246" 49 51.3470439928334 94.0330788033
"247" 49.2 51.4166885654501 93.42875310405
"248" 49.4 51.5436482887369 93.1324493678526
"249" 49.6 51.5008047375715 93.0607051218
"250" 49.8 51.4827152381906 92.9516538678
"251" 50 51.4420138645834 92.8880406363
"252" 50.2 51.4218687402728 92.4138329105727
"253" 50.4 51.337999243143 91.9520173728
"254" 50.6 51.3527997426365 91.6157760063
"255" 50.8 51.2837307450001 91.4249363118
"256" 51 51.3407126680501 91.2340966173
"257" 51.2 51.4166885654501 91.06234089225
"258" 51.4 51.5116584372001 91.06234089225
"259" 51.6 51.5876343346001 91.348600434
"260" 51.8 51.8235594896843 91.4048479229052
"261" 52 52.0073107202382 91.3704106848
"262" 52.2 52.1158477165239 91.3704106848
"263" 52.4 52.4010233538236 91.2228707529176
"264" 52.6 52.6892848469001 91.13867677005
"265" 52.8 52.7128011960953 91.4976371478
"266" 53 52.9479646880477 91.4976371478
"267" 53.2 52.8602306160501 91.78753173135
"268" 53.4 52.9831916078948 91.9472344230631
"269" 53.6 53.2021221543501 92.0356233342
"270" 53.8 53.2675458437779 91.9974553953
"271" 54 53.3395491452354 91.9637778021529
"272" 54.2 53.3395491452354 91.9637778021529
"273" 54.4 53.2675458437779 91.9974553953
"274" 54.6 53.3230837804738 91.9271460341684
"275" 54.8 53.2521971776365 91.7719175745273
"276" 55 53.2176626788183 91.4249363118
"277" 55.2 53.2591040774001 91.06234089225
"278" 55.4 53.165860930591 90.7309737863454
"279" 55.6 53.1071522826001 90.29898211425
"280" 55.8 53.1231472083685 90.0790142558526
"281" 56 53.1831281800001 89.8484344876696
"282" 56.2 53.2591040774001 89.440203489
"283" 56.4 53.2231154944211 89.0946832000105
"284" 56.6 53.0831598939475 89.0344180333263
"285" 56.8 53.035397268389 88.8804070518
"286" 57 52.8602306160501 88.81043249715
"287" 57.2 52.8792245904001 88.1806615053
"288" 57.4 53.0142928524445 88.0110262213
"289" 57.6 53.1071522826001 87.55089051345
"290" 57.8 53.0231789223159 86.9653139771684
"291" 58 53.0142928524445 86.7387615913
"292" 58.2 53.0501703595501 86.55852410205
"293" 58.4 53.0926806830953 86.5721555088
"294" 58.6 53.0565016843334 86.3146733813
"295" 58.8 53.1231472083685 86.2421319769579
"296" 59 53.2631028088422 85.9207177546421
"297" 59.2 53.4363811713334 85.5513146033
"298" 59.4 53.483033038158 85.0368286432737
"299" 59.6 53.2886502597223 84.7455470043
"300" 59.8 53.3540739491501 84.23027982915
"301" 60 53.4725601700953 83.9731006218
"302" 60.2 53.5820016413501 83.77226456235
"303" 60.4 53.7077236620477 83.3369683068
"304" 60.6 53.9998690770501 83.1424935705
"305" 60.8 54.242792012158 83.2087852538526
"306" 61 54.2467907436001 83.2951653261
"307" 61.2 54.5317003588501 83.16157753995
"308" 61.4 55.0825256150001 82.7668406981684
"309" 61.6 55.3864292046001 82.62722639535
"310" 61.8 55.9900155006112 81.9677692288
"311" 62 56.4620879625264 81.7624212534316
"312" 62.2 56.5839540636191 81.7920755418
"313" 62.4 56.8019801351054 81.4410070311158
"314" 62.6 56.8619611067369 81.3003883088526
"315" 62.8 57.2500732761177 81.1195928088
"316" 63 57.7986639470501 81.1577607477
"317" 63.2 58.1848747588334 81.2468192718
"318" 63.4 58.3115012545001 81.1195928088
"319" 63.6 58.6014092840527 81.0593276421158
"320" 63.8 58.8813204850001 80.8950755211529
"321" 64 58.7757984052779 80.8863442933
"322" 64.2 58.7213712273159 80.5169411419579
"323" 64.4 58.8433325363001 80.3180660919
"324" 64.6 58.8813204850001 80.0419098280941
"325" 64.8 59.0712602285001 79.7413061263
"326" 65 59.0923646444446 79.2748090953
"327" 65.2 59.5211175157369 79.0103119748526
"328" 65.4 59.9365412822223 78.6386767803
"329" 65.6 59.9829709973001 78.4096691469
"330" 65.8 59.9829709973001 78.0279897579
"331" 66 59.9092296851177 77.8865438666823
"332" 66.2 59.9539213894707 77.908995595447
"333" 66.4 60.065650650353 77.8865438666823
"334" 66.6 60.3501878347334 77.7099236004
"335" 66.8 60.5195507726876 77.58905846055
"336" 67 60.7596135040557 77.2391856873
"337" 67.2 60.8994302596876 76.9926844152375
"338" 67.4 61.1368549390626 76.7541347971125
"339" 67.6 61.6309243909049 76.5757905588
"340" 67.8 61.8359387172223 76.4970313198
"341" 68 62.389619276706 76.3373745819176
"342" 68.2 62.4002041540527 76.4791749741158
"343" 68.4 62.722324186889 76.5182357303
"344" 68.6 62.6130777984707 76.6292470558588
"345" 68.8 62.8610103488096 76.5576153498
"346" 69 63.0823406941766 76.2251159380941
"347" 69.2 63.2399377568948 75.9970536406421
"348" 69.4 63.3923893931251 75.7760813628
"349" 69.6 63.8197538160001 75.5515640751529
"350" 69.8 64.1284058991876 75.6090966301125
"351" 70 64.2219791551766 75.5740158039176
"352" 70.2 64.3684686305557 75.5004240263
"353" 70.4 64.5124752334707 75.4168537025647
"354" 70.6 64.7061392856668 75.4792196158
"355" 70.8 64.6794810760527 75.5551090849579
"356" 71 64.6018586421766 75.7087261765059
"357" 71.2 64.7594557048948 75.8363465294842
"358" 71.4 64.6850348697223 75.9881254678
"359" 71.6 64.4528862943334 76.3061916253
"360" 71.8 64.2666708595295 76.4945366832706
"361" 72 63.8450791151334 76.6157760186
"362" 72.2 63.102203673889 76.0941475203
"363" 72.4 62.8510611241501 75.8905851795
"364" 72.6 62.5534888593334 75.4307523918
"365" 72.8 62.2527509321251 75.251272202925
"366" 73 62.0194553776088 74.8799645364522
"367" 73.2 61.7494106118501 74.65012716525
"368" 73.4 61.4645009966001 74.26844777625
"369" 73.6 61.5594708683501 74.00127220395
"370" 73.8 61.594745392143 73.5950562828
"371" 74 61.772625469389 73.2315521028
"372" 74.2 61.9836696288334 73.3163697448
"373" 74.4 61.9003627237896 73.0440604731158
"374" 74.6 61.9836696288334 72.9346903558
"375" 74.8 61.956535379762 72.8498727138
"376" 75 62.1947137882779 72.7014418403
"377" 75.2 62.2290084641876 72.7226462508
"378" 75.4 62.389619276706 72.8349048946235
"379" 75.6 62.6201343833685 72.7226462508
"380" 75.8 62.7434286028334 72.5318065563
"381" 76 62.7800836410527 72.4614971951684
"382" 76.2 62.7400963266317 72.4414088062737
"383" 76.4 62.7012197709445 72.4681933248
"384" 76.6 62.8141904680589 72.2287082179764
"385" 76.8 62.7800836410527 71.9592874728
"386" 77 62.716294353762 72.0138130998
"387" 77.2 62.6326304191251 71.8400126637375
"388" 77.4 62.6577695028236 71.7123184563882
"389" 77.6 62.5987126077858 71.7139221513
"390" 77.8 62.7038578229376 71.67302793105
"391" 78 62.7645330187779 71.7684477783
"392" 78.2 63.0376489898236 71.6225115413294
"393" 78.4 63.3057992159413 71.6225115413294
"394" 78.6 63.8197538160001 71.5351992628
"395" 78.8 63.9985206334118 71.5551563550353
"396" 79 64.1521483671251 71.67302793105
"397" 79.2 64.5124752334707 71.7123184563882
"398" 79.4 64.8881648731876 71.8877225873625
"399" 79.6 64.8881648731876 71.8877225873625
"400" 79.8 65.3121375149287 72.2046527943
"401" 80 65.3155292960626 72.3648218236125
"402" 80.2 65.2379705674668 72.5954197878
"403" 80.4 65.3645970631334 72.6717556656
"404" 80.6 65.3899223622668 72.6208650804
"405" 80.8 65.5054690395626 72.579516479925
"406" 81 65.4405729605334 72.5445292026
"407" 81.2 65.5850761379413 72.4532255056235
"408" 81.4 65.5671994562001 72.0356233506
"409" 81.6 65.4992210216843 71.7584035838526
"410" 81.8 65.6744595466471 71.4878011687412
"411" 82 65.5292115075001 71.2674935802375
"412" 82.2 65.5627302857648 71.0836700509765
"413" 82.4 65.5292115075001 71.0766538857375
"414" 82.6 65.4579841036876 71.052798923925
"415" 82.8 65.6968053988236 70.8816044920941
"416" 83 65.7191512510001 70.6535421946421
"417" 83.2 65.5403844335883 70.3427630017412
"418" 83.4 65.381480595889 70.0296861173
"419" 83.6 65.0407950242144 69.6692111388
"420" 83.8 65.001601108889 69.5207802653
"421" 84 64.7694525335001 69.2875317498
"422" 84.2 64.2233757709376 68.9774172462375
"423" 84.4 63.861962647889 68.7150126663
"424" 84.6 63.5665008246668 68.8210347188
"425" 84.8 63.3765610811668 68.6513994348
"426" 85 62.9706114332942 68.6588833443882
"427" 85.2 62.5745932752779 68.2485156353
"428" 85.4 62.5236943897648 67.5587486349176
"429" 85.6 62.5851454832501 67.1882951103
"430" 85.8 62.7471529115295 66.840293314447
"431" 86 62.8489506825556 66.8490245423
"432" 86.2 62.8911595144446 66.8702289528
"433" 86.4 62.9929572854707 66.8178415856823
"434" 86.6 63.1655169217223 66.8278201318
"435" 86.8 63.529257737706 66.7280346706235
"436" 87 63.6678020212001 66.921119538
"437" 87.2 63.9538289290589 67.0199071445647
"438" 87.4 64.1489827047334 67.2773536344
"439" 87.6 64.2233757709376 67.617684422925
"440" 87.8 64.2840509667779 67.9304494778
"441" 88 64.4230918247648 68.367010870447
"442" 88.2 64.431781878389 68.6726038453
"443" 88.4 64.1325957464707 68.8384971745059
"444" 88.6 64.1046634312501 68.9058523608
"445" 88.8 64.0334360274376 69.2159668643625
"446" 89 63.9041714797779 69.3087361603
"447" 89.2 63.6509184884446 69.7540287808
"448" 89.4 63.484566033353 69.7590180538588
"449" 89.6 63.4161318610626 69.8839057951125
"450" 89.8 63.4161318610626 69.95547068055
"451" 90 63.3976654971112 70.2205258118
"452" 90.2 63.3951826246471 70.275407815447
"453" 90.4 63.3504909202942 70.6795389332117
"454" 90.6 63.3798933573685 70.9146912502737
"455" 90.8 63.3554566652223 70.9838845898
"456" 91 63.3504909202942 71.0612183222117
"457" 91.2 63.3765610811668 71.0687022318
"458" 91.4 63.3686469251876 71.1243638093625
"459" 91.6 63.5585866686876 71.5060431983625
"460" 91.8 63.6198172438948 71.5374313060105
"461" 92 63.5031875768334 71.7684477783
"462" 92.2 63.4398743290001 71.8320610098
"463" 92.4 63.3057992159413 71.8919322865059
"464" 92.6 63.2625972350668 71.8575063024
"465" 92.8 63.2879225342001 71.8066157172
"466" 93 63.104686546353 71.8919322865059
"467" 93.2 63.0599948420001 71.7572219139176
"468" 93.4 62.6801153550001 71.8245771002117
"469" 93.6 62.4790026854118 71.7572219139176
"470" 93.8 62.3672734245295 71.6898667276235
"471" 94 62.3402231824211 71.5976964726947
"472" 94.2 62.4331936884501 71.55852411435
"473" 94.4 62.2812418936501 71.52035617545
"474" 94.6 62.1438149027648 71.3530907961529
"475" 94.8 61.9603436954211 71.1758403059053
"476" 95 61.7304166375001 70.90966915305
"477" 95.2 61.7862812679413 70.8591527633294
"478" 95.4 61.7404134661054 70.7539841391158
"479" 95.6 61.7515210534445 70.6658184323
"480" 95.8 61.6117042978126 70.6472645731125
"481" 96 61.5181310418236 70.6121837469176
"482" 96.2 61.3605339791054 70.4325699168
"483" 96.4 61.4510934852942 70.2529560866823
"484" 96.6 61.3267946825626 70.0508905278
"485" 96.8 61.4217645543126 69.907760756925
"486" 97 61.4349548142779 69.7540287808
"487" 97.2 61.3840559287648 69.4895973086823
"488" 97.4 61.4771636461668 69.4147582128
"489" 97.6 61.4771636461668 69.2239185183
"490" 97.8 61.6075144505295 69.0630144621529
"491" 98 61.7177539879334 69.083969409
"492" 98.2 61.8016440413126 69.144401978925
"493" 98.4 61.7639354157648 69.1752731059764
"494" 98.6 61.6522061548824 69.0630144621529
"495" 98.8 61.6075144505295 68.8834006320353
"496" 99 61.629860302706 68.7711419882117
"497" 99.2 61.629860302706 68.7711419882117
"498" 99.4 61.629860302706 68.7711419882117
"499" 99.6 61.6591892336876 68.81043251355
"500" 99.8 61.6968978592354 68.8384971745059
"501" 100 61.6404451800527 68.7853220274316
"502" 100.2 61.4217645543126 68.7388676281125
"503" 100.4 61.3980220863751 68.6434477808625
"504" 100.6 61.3030522146251 68.762722589925
"505" 100.8 61.1099468087334 68.6768447274
"506" 101 60.9469151955626 68.8819973989875
"507" 101.2 60.9495532475556 69.3299405708
"508" 101.4 60.7264494218572 69.5056342578
"509" 101.6 60.7047420226001 69.7837149555
"510" 101.8 60.6794167234668 70.0254452352
"511" 102 60.632987008389 70.4537743273
"512" 102.2 60.7807179200001 70.861959229425
"513" 102.4 60.7583720678236 71.2632838810941
"514" 102.6 60.825409624353 71.420445982447
"515" 102.8 61.1131124711251 71.6014630456125
"516" 103 61.6591892336876 71.9354325109875
"517" 103.2 62.0767773462354 72.1389013029176
"518" 103.4 62.3714632718126 72.1739821291125
"519" 103.6 62.5924508580001 72.2528870028
"520" 103.8 62.6088879511876 72.1501271673
"521" 104 62.6088879511876 72.1501271673
"522" 104.2 62.7918446158824 72.183804760447
"523" 104.4 62.7988276946876 72.2694019763625
"524" 104.6 62.7513427588126 72.3409668618
"525" 104.8 62.8067418506668 72.3664121544
"526" 105 62.8971893475716 72.4772809293
"527" 105.2 62.9785920947858 72.5045437428
"528" 105.4 63.0599948420001 72.5079515944875
"529" 105.6 63.1106454402668 72.6972009582
"530" 105.8 63.0125099061251 72.674936327175
"531" 106 62.8320671498001 72.6717556656
"532" 106.2 62.8429208494287 72.9680115723
"533" 106.4 63.0837373099376 73.0804706779875
"534" 106.6 63.2228003364287 73.2406397073
"535" 106.8 63.5411755255334 73.3333332732
"536" 107 63.8197538160001 73.2390360123882
"537" 107.2 64.3784001204118 73.4411015712706
"538" 107.4 64.9147005726471 73.4411015712706
"539" 107.6 64.8834163796001 73.409669151
"540" 107.8 64.9356498090626 73.438295105175
"541" 108 65.2970629321112 73.4860050288
"542" 108.2 65.4912235588001 73.3078879806
"543" 108.4 65.8819567454287 73.3496909613
"544" 108.6 66.2467616496112 73.1467344608
"545" 108.8 66.5188975394211 73.0038836953263
"546" 109 66.8811355641766 72.7900014370941
"547" 109.2 67.1674417951876 72.7942111362375
"548" 109.4 67.1716316424707 72.7675497083294
"549" 109.6 67.328052607706 72.8124531658588
"550" 109.8 67.5948062180626 72.7465012126125
"551" 110 67.9712939239287 72.5863321833
"552" 110.2 67.9477775747334 72.4936386174
"553" 110.4 68.0933980447501 72.43638670905
"554" 110.6 68.1672635005556 72.4257845038
"555" 110.8 68.3112701034707 72.3858703193294
"556" 111 68.3545651920626 72.3648218236125
"557" 111.2 68.3783076600001 72.4602416708625
"558" 111.4 68.3276570617334 72.5699744952
"559" 111.6 68.3112701034707 72.5879358782117
"560" 111.8 68.3783076600001 72.6378286088
"561" 112 68.4006535121766 72.7001945220353
"562" 112.2 68.4006535121766 72.7001945220353
"563" 112.4 68.4416209078334 72.7014418403
"564" 112.6 68.7581871470001 72.5445292026
"565" 112.8 69.0114401383334 72.4045800933
"566" 113 69.3615251557648 72.2287082179764
"567" 113.2 69.5939220184001 72.1119592284
"568" 113.4 69.6656770326112 72.0016962938
"569" 113.6 69.6656770326112 72.0016962938
"570" 113.8 69.8307880514707 72.0041909303294
"571" 114 70.0117894541001 72.09287525895
"572" 114.2 69.8978256080001 72.1262722054875
"573" 114.4 70.2234365968573 72.2864412348
"574" 114.6 70.6100996461251 72.24554701455
"575" 114.8 70.7916596950589 72.3858703193294
"576" 115 71.1045016255295 72.4756772343882
"577" 115.2 71.3920182568668 72.4936386174
"578" 115.4 71.471612054143 72.5863321833
"579" 115.6 71.6199459490668 72.6972009582
"580" 115.8 71.6199459490668 72.6972009582
"581" 116 71.5801490504287 72.6408578103
"582" 116.2 71.7259956391876 72.5079515944875
"583" 116.4 72.0251507352001 72.391857447
"584" 116.6 72.2024278291334 72.137404521
"585" 116.8 72.4857546131876 72.0308523582375
"586" 117 72.8102350083334 72.0229007043
"587" 117.2 73.1141385979334 71.8575063024
"588" 117.4 73.2660903927334 71.7302798394
"589" 117.6 73.3167409910001 71.6968828928625
"590" 117.8 73.3167409910001 71.5060431983625
"591" 118 73.4284702518824 71.2408321523294
"592" 118.2 73.5401995127648 70.9265079496235
"593" 118.4 73.6742746258236 70.4999251030941
"594" 118.6 73.616645849158 70.3321279723263
"595" 118.8 73.6295829214707 70.1856009003882
"596" 119 73.6519287736471 70.2305043579176
"597" 119.2 73.6519287736471 70.2305043579176
"598" 119.4 73.5848912171177 70.3203112729765
"599" 119.6 73.5848912171177 70.3203112729765
"600" 119.8 73.5848912171177 70.3203112729765
"601" 120 73.6253930741876 70.2655851841125
"602" 120.2 73.6544116461112 70.1993214013
"603" 120.4 73.6544116461112 70.1993214013
"604" 120.6 73.6966204780001 70.1357081698
"605" 120.8 73.6966204780001 70.0508905278
"606" 121 73.741312182353 69.9835353415059
"607" 121.2 73.6072370692942 69.9835353415059
"608" 121.4 73.7599337258334 69.8388464228
"609" 121.6 73.4940180849334 69.9236640648
"610" 121.8 73.5541656703751 69.7407760242375
"611" 122 73.6742746258236 69.6467594100353
"612" 122.2 73.7472710762668 69.5419846758
"613" 122.4 73.8390752856251 69.621501215175
"614" 122.6 73.8365760784738 69.6892995276947
"615" 122.8 73.8738975719334 69.8218828944
"616" 123 73.8865602215001 69.8873136468
"617" 123.2 73.9498734693334 69.9236640648
"618" 123.4 74.0318082606471 70.0508905278
"619" 123.6 74.0764999650001 70.2178752604875
"620" 123.8 74.1018252641334 70.3816793316
"621" 124 73.9679629687144 70.4598327303
"622" 124.2 73.9888354680001 70.4032099638
"623" 124.4 74.0764999650001 70.4053071033
"624" 124.6 73.940828719643 70.2689930358
"625" 124.8 74.0052725611876 70.1701653368625
"626" 125 74.0553955490556 70.0296861173
"627" 125.2 74.0094624084707 69.9610836127412
"628" 125.4 74.1271505632668 69.8218828944
"629" 125.6 74.0290150291251 69.6453561769875
"630" 125.8 74.036512650579 69.4281504720631
"631" 126 73.9365443645264 69.2875317498
"632" 126.2 73.9076646374446 69.2239185183
"633" 126.4 73.8865602215001 69.0118744133
"634" 126.6 73.741312182353 68.7935937169764
"635" 126.8 73.8675662471501 68.58142488015
"636" 127 73.8654558055557 68.7574214873
"637" 127.2 73.9498734693334 68.7786258978
"638" 127.4 73.996525336158 68.6848800829579
"639" 127.6 74.0131867171668 68.6089906138
"640" 127.8 74.0094624084707 68.6588833443882
"641" 128 74.0541541128236 68.6364316156235
"642" 128.2 74.1435375215295 68.6588833443882
"643" 128.4 74.1239849008751 68.7150126663
"644" 128.6 74.2031264606668 68.7786258978
"645" 128.8 74.2031264606668 68.7786258978
"646" 129 74.2031264606668 68.8804070682
"647" 129.2 74.5234170085295 68.8160454457412
"648" 129.4 74.5038643878751 68.858142437175
"649" 129.6 74.545762860706 68.8609489032706
"650" 129.8 74.5830059476667 69.0330788238
"651" 130 74.7692213824707 69.0405627333882
"652" 130.2 74.7650315351876 69.0728370934875
"653" 130.4 74.7096324433334 69.0076335312
"654" 130.6 74.8362589390001 68.9058523608
"655" 130.8 74.6938041313751 68.81043251355
"656" 131 74.5904545650589 68.6588833443882
"657" 131.2 74.4774838679446 68.6089906138
"658" 131.4 74.3364175087369 68.4237310273263
"659" 131.6 74.1364809366317 68.0420516383263
"660" 131.8 74.0565063077896 67.7608141938
"661" 132 73.8232469736668 67.1246818788
"662" 132.2 73.679353228591 66.5463797742545
"663" 132.4 73.3547289397001 65.94783709605
"664" 132.6 73.026244912706 65.7401586049764
"665" 132.8 72.8988735553001 65.6997454932
"666" 133 72.8102350083334 65.4889130688
"667" 133.2 72.409251105389 65.1314672918
"668" 133.4 72.1533600620626 65.041348547175
"669" 133.6 72.0583901903126 64.8743638144875
"670" 133.8 72.0109052544376 64.5881042727375
"671" 134 72.1324108256471 64.4828617941529
"672" 134.2 72.2370835016317 64.3056113039053
"673" 134.4 72.3037290256668 64.3256996928
"674" 134.6 72.5094970811251 64.1348599983
"675" 134.8 72.6383847642144 64.0803343713
"676" 135 72.8656341001876 64.1348599983
"677" 135.2 73.0423835837223 64.4529261558
"678" 135.4 73.2455135871876 64.6358141963625
"679" 135.6 73.4222630707223 64.9194231868
"680" 135.8 73.3378454069446 65.0678540603
"681" 136 73.2112189112779 65.2798981653
"682" 136.2 73.2027771449001 65.5852416765
"683" 136.4 73.1268012475001 65.9669210655
"684" 136.6 72.8608856066001 66.10050885165
"685" 136.8 72.5769756742106 66.1939198600105
"686" 137 72.2970644732632 66.3948037489579
"687" 137.2 71.9571723006843 66.2943618044842
"688" 137.4 71.6452712482001 66.3486004545
"689" 137.6 71.3033797099001 66.15776076
"690" 137.8 71.1134399664001 65.94783709605
"691" 138 70.8475243255001 65.7251907858
"692" 138.2 70.8810431037648 65.6278999611529
"693" 138.4 70.8810431037648 65.6278999611529
"694" 138.6 71.0137216010626 65.6377225924875
"695" 138.8 70.7715484281001 65.9287531266
"696" 139 70.5520625022779 66.1068701748
"697" 139.2 70.2988095109446 66.2765054588
"698" 139.4 70.0177875512633 66.4349805267474
"699" 139.6 69.9178192652106 66.5153340823263
"700" 139.8 69.6604009286251 66.90203556855
"701" 140 69.4509085644707 67.1546175171529
"702" 140.2 69.2721417470589 67.3566830760353
"703" 140.4 69.1169622180556 67.4851568573
"704" 140.6 69.0380983479475 67.5599303048526
"705" 140.8 68.718199832579 67.4795767492737
"706" 141 68.3994120759446 67.2519083418
"707" 141.2 68.1039502527223 66.8702289528
"708" 141.4 68.3213257369501 66.6157760268
"709" 141.6 68.1183901162633 66.2541850266947
"710" 141.8 67.8384789153159 65.9729475821684
"711" 142 67.5962028338236 65.6503516899176
"712" 142.2 67.4985867427369 65.5109146375895
"713" 142.4 67.4985867427369 65.5109146375895
"714" 142.6 67.4412715920668 65.3435113968
"715" 142.8 67.2610150511766 65.1115101995647
"716" 143 66.8387960547896 64.7877326373789
"717" 143.2 66.3269584302001 64.30661572335
"718" 143.4 65.8638672460477 63.9258450948
"719" 143.6 65.5925247553334 63.3442384068
"720" 143.8 65.6297678422942 63.2480167120941
"721" 144 65.6521136944707 63.0010476956823
"722" 144.2 65.3392717640001 62.5378330811684
"723" 144.4 65.1730744884376 61.9163485497375
"724" 144.6 65.1282276045556 61.6115351488
"725" 144.8 65.1018470846251 61.415394351675
"726" 145 65.2337496842779 60.9966072443
"727" 145.2 65.3616176161766 60.7558748192117
"728" 145.4 65.3603761799446 60.6997454973
"729" 145.6 65.2275425031177 60.3292919726823
"730" 145.8 65.2337496842779 60.1272264138
"731" 146 65.2498883552942 59.9925160412117
"732" 146.2 65.381480595889 59.9363867193
"733" 146.4 65.7191512510001 59.5785622921125
"734" 146.6 65.9724042423334 59.7031382038
"735" 146.8 66.1213765901766 59.8129022110941
"736" 147 66.3944925612223 59.7243426143
"737" 147.2 66.5188975394211 59.9062541359579
"738" 147.4 66.5802114215334 60.0763358286
"739" 147.6 66.6451075005626 60.0079516047375
"740" 147.8 66.6899543844445 59.8939778983
"741" 148 66.7638198402501 59.984096642925
"742" 148.2 66.7875623081876 59.9363867193
"743" 148.4 66.6561873189334 59.9745546582
"744" 148.6 66.6417157194287 59.6910213978
"745" 148.8 66.6055367206667 59.541984684
"746" 149 66.7247145989413 59.4087710933294
"747" 149.2 66.8587897120001 59.0585241246
"748" 149.4 66.8811355641766 58.6678640440941
"749" 149.6 66.9854162076668 58.4308735738
"750" 149.8 67.0152106772354 58.3535398413882
"751" 150 67.1716316424707 57.8596018085647
"752" 150.2 67.0360668059334 57.5572518612
"753" 150.4 67.0360668059334 57.5572518612
"754" 150.6 67.0360668059334 57.5572518612
"755" 150.8 66.9258272685295 57.6126327921529
"756" 151 66.5906394858824 57.4330189620353
"757" 151.2 66.2331058510589 56.9390809292117
"758" 151.4 65.9649556249413 57.0962430305647
"759" 151.6 65.6241813792501 56.9068065691125
"760" 151.8 65.1593288491054 56.8126422461684
"761" 152 64.5584083740556 56.8405427863
"762" 152.2 63.9314830768825 56.916629200447
"763" 152.4 63.2999187285264 57.1139680795895
"764" 152.6 62.8429208494287 57.4009450638
"765" 152.8 63.0057263438572 57.8371500798
"766" 153 62.6577695028236 58.0392156386823
"767" 153.2 62.6168021071668 58.2400338793
"768" 153.4 62.4566568332354 58.3984432989176
"769" 153.6 62.4015370645334 58.8040711986
"770" 153.8 62.5534888593334 59.0882102993
"771" 154 62.5236943897648 59.4536745508588
"772" 154.2 62.5534888593334 59.5335029198
"773" 154.4 62.4566568332354 59.5210297371529
"774" 154.6 62.5683860941177 59.4087710933294
"775" 154.8 62.3255611671334 59.5165393914
"776" 155 62.344927572353 59.6781918385059
"777" 155.2 62.4189482076876 59.8648218338625
"778" 155.4 62.4901756115001 60.3419210701125
"779" 155.6 62.6088879511876 60.5804706882375
"780" 155.8 62.6354236506471 60.733423090447
"781" 156 62.6354236506471 60.733423090447
"782" 156.2 62.5460402419413 60.733423090447
"783" 156.4 62.5028382610668 60.7888040214
"784" 156.6 62.3255611671334 60.8396946066
"785" 156.8 62.152504956389 60.9117896023
"786" 157 62.1661607549413 60.6660679041529
"787" 157.2 61.8570431331668 60.7845631393
"788" 157.4 61.585168598353 60.7109713616823
"789" 157.6 61.2793097466876 60.6758905354875
"790" 157.8 61.2318248108126 60.461195879175
"791" 158 61.3030522146251 60.22264626105
"792" 158.2 61.0006481493159 60.0267844693263
"793" 158.4 61.0656275352501 59.793256948425
"794" 158.6 60.825409624353 59.4985780083882
"795" 158.8 60.9073444156668 59.2154367623
"796" 159 60.7385090881112 58.9185750153
"797" 159.2 60.822926751889 58.5793044473
"798" 159.4 60.8440311678334 58.4732823948
"799" 159.6 60.9495532475556 58.4944868053
"800" 159.8 60.9147930330589 58.4208950276823
"801" 160 60.9469151955626 58.457379086925
"802" 160.2 61.0488681461177 58.4208950276823
"803" 160.4 61.214865905143 58.1915666553
"804" 160.6 61.4138503983334 58.1340118268
"805" 160.8 61.6968978592354 57.9494087236235
"806" 161 61.7430792870668 58.0661577132
"807" 161.2 61.7779015733751 58.0518447361125
"808" 161.4 61.7779015733751 58.266539392425
"809" 161.6 61.6882078056112 58.2612382898
"810" 161.8 61.6354467657501 57.9087149652375
"811" 162 61.4590741467858 57.9189385203
"812" 162.2 61.3631998000668 57.9643765428
"813" 162.4 61.4319398977144 57.8916757068
"814" 162.6 61.4898262957334 57.9898218354
"815" 162.8 61.594745392143 57.9734641473
"816" 163 61.6761481393573 58.1370410283
"817" 163.2 62.0047740447779 58.1976250583
"818" 163.4 62.2527509321251 58.31424931605
"819" 163.6 62.5112800274445 58.3672603423
"820" 163.8 62.4343109810589 58.3086363838588
"821" 164 62.4901756115001 58.2188294688
"822" 164.2 62.4901756115001 58.266539392425
"823" 164.4 62.5745932752779 58.1976250583
"824" 164.6 62.5236943897648 58.1963777400353
"825" 164.8 62.6484587310834 57.99618315855
"826" 165 62.5236943897648 57.7922466222706
"827" 165.2 62.4426906756251 57.407760767175
"828" 165.4 62.3952057397501 57.407760767175
"829" 165.6 62.4426906756251 57.4554706908
"830" 165.8 62.8278462666112 57.7947412588
"831" 166 62.9333683463334 58.2551798868
"832" 166.2 63.5158502264001 58.6005088578
"833" 166.4 63.6087096565556 59.0245970678
"834" 166.6 63.6298140725001 59.2493638191
"835" 166.8 63.4398743290001 59.4442211913789
"836" 167 63.2199440996843 59.4843979691684
"837" 167.2 63.1940699550589 59.8578056686235
"838" 167.4 62.9650249702501 59.9125317574875
"839" 167.6 62.5376605473751 60.3419210701125
"840" 167.8 62.1482840732001 60.3562340472
"841" 168 61.582685725889 60.8269719603
"842" 168.2 61.3294327345557 61.2722645808
"843" 168.4 60.7136803634707 61.6539439698
"844" 168.6 60.3375251851668 61.6327395593
"845" 168.8 59.7810350594738 61.6941207475895
"846" 169 59.113469060389 61.6963527908
"847" 169.2 58.8613268277896 61.8548278587474
"848" 169.4 58.6201533376876 62.1071882442375
"849" 169.6 57.8049952718334 62.1204410008
"850" 169.8 57.2430901973126 62.3457378623625
"851" 170 57.1718627935001 62.5842874804875
"852" 170.2 56.4754170673334 63.0110262418
"853" 170.4 56.2892016325295 63.4500822709765
"854" 170.6 56.1984216080626 63.9440203038
"855" 170.8 55.8822719034211 64.5064951928526
"856" 171 55.9900155006112 64.9830364183
"857" 171.2 56.0533287484445 65.0042408288
"858" 171.4 55.884493420889 65.1738761128
"859" 171.6 55.6523448455001 65.2586937548
"860" 171.8 55.3624368159475 65.4908262486947
"861" 172 55.0445376663001 65.37531801255
"862" 172.2 54.6626588135791 65.1895004152737
"863" 172.4 54.2827793265791 64.9082629707474
"864" 172.6 54.0906180656112 64.4317217453
"865" 172.8 53.985095985889 64.3681085138
"866" 173 54.1428237261054 64.3457880816947
"867" 173.2 54.0228617828422 64.3658764705895
"868" 173.4 53.9217827380556 64.3469041033
"869" 173.6 53.9028998395791 64.3256996928
"870" 173.8 53.6429822958422 64.245346137221
"871" 174 52.8255945451766 63.9889237613294
"872" 174.2 51.895758807389 63.5835453253
"873" 174.4 50.8591595536471 63.1357580682706
"874" 174.6 50.0174657883334 62.7777777263
"875" 174.8 48.9854598486501 62.3027989311
"876" 175 48.1734674451876 61.7255088552375
"877" 175.2 47.3161005474445 61.2086513493
"878" 175.4 46.7851578726317 60.5490825805895
"879" 175.6 46.1933456192001 60.050890536
"880" 175.8 45.4800163602779 59.2154367623
"881" 176 44.6147353065557 58.7065309103
"882" 176.2 43.8660839198948 58.2188294688
"883" 176.4 43.0023579284001 57.9134859576
"884" 176.6 42.6188605415239 57.6553979898
"885" 176.8 42.3565628005001 57.4554706908
"886" 177 41.5968038265001 57.2434265858
"887" 177.2 40.6260006930557 56.7133163233
"888" 177.4 39.6763019755556 56.2044104713
"889" 177.6 38.9676379033159 55.5470737458
"890" 177.8 38.7477076740001 55.1441899463
"891" 178 38.8147452305295 54.9408770691529
"892" 178.2 38.8817827870589 54.9408770691529
"893" 178.4 38.8594369348824 54.9408770691529
"894" 178.6 38.7054988421112 54.7625105573
"895" 178.8 38.2253733793751 54.7121500823625
"896" 179 37.7093704095334 54.7328243826
"897" 179.2 37.1648764781668 54.9533502518
"898" 179.4 37.1775391277334 55.089058479
"899" 179.6 37.1226676462779 55.1017811253
"900" 179.8 36.6583704955001 55.0593723043
"901" 180 35.9619247693334 55.1653943568
"902" 180.2 36.0379006667334 55.5725190384
"903" 180.4 36.0041336012223 55.9287531348
"904" 180.6 36.9432801107501 56.1577607682
"905" 180.8 37.7634744576819 56.1889890818455
"906" 181 38.4173776853045 57.0903860578435
"907" 181.2 39.1579775199601 57.59287527084
"908" 181.4 40.2830539339584 57.948473234925
"909" 181.6 40.9003581003334 58.0916030058
"910" 181.8 41.8057375443501 57.9516538965
"911" 182 42.6376736208801 57.9898218354
"912" 182.2 42.8745802827728 57.9759425848909
"913" 182.4 42.9040361788236 57.6575362496823
"914" 182.6 43.1945322571177 57.6126327921529
"915" 182.8 43.0741129426112 57.3706530488
"916" 183 43.1721864049413 57.1860499456235
"917" 183.2 43.0783338258001 56.7684477906
"918" 183.4 43.7061346622106 56.3305209126947
"919" 183.6 44.108229323889 56.0771840083
"920" 183.8 44.4278104796191 55.7651762538
"921" 184 44.5408698507501 55.403943974925
"922" 184.2 44.6470126485883 55.0980391705059
"923" 184.4 44.6023209442354 54.9633287979176
"924" 184.6 44.5936308906112 54.9957590728
"925" 184.8 44.5936308906112 55.1229855358
"926" 185 44.5576292398824 55.1429426280353
"927" 185.2 44.5576292398824 55.1429426280353
"928" 185.4 44.5883547866251 55.1653943568
"929" 185.6 44.6858238655264 55.1854827456947
"930" 185.8 44.9207493377501 55.3800890131125
"931" 186 44.9375087268824 55.389911644447
"932" 186.2 44.9777312608001 55.2417302346
"933" 186.4 45.1162755442942 54.9184253403882
"934" 186.6 45.2280048051766 54.5591976801529
"935" 186.8 45.5041356927858 54.2384586978
"936" 187 45.4589119443334 53.9185750194
"937" 187.2 45.3955986965001 53.5194019917375
"938" 187.4 45.6699561037779 53.1721797698
"939" 187.6 45.8704480552501 53.113867640925
"940" 187.8 45.9400926278668 53.1043256562
"941" 188 45.9430720748236 52.9426732090941
"942" 188.2 45.9207262226471 52.7855111077412
"943" 188.4 45.7881408330668 52.3918574634
"944" 188.6 45.8387914313334 51.9847327818
"945" 188.8 45.9179329911251 51.7064248939875
"946" 189 45.8536886661177 51.6180212119764
"947" 189.2 45.9654179270001 51.573117754447
"948" 189.4 45.9416754590626 51.4678752758625
"949" 189.6 45.9654179270001 51.017811663
"950" 189.8 46.0771471878824 50.6525968750941
"951" 190 46.2397753342779 50.3095843523
"952" 190.2 46.4640097536876 49.869592834425
"953" 190.4 46.4809686593573 49.6855688433
"954" 190.6 47.0380188314707 49.4177517930353
"955" 190.8 47.3836346784668 49.3893129366
"956" 191 47.7803976982223 49.0797285433
"957" 191.2 48.0447582768948 48.9982589661158
"958" 191.4 48.3396647207501 49.0346691709875
"959" 191.6 48.5058619963126 49.3209287127375
"960" 191.8 49.0562555712274 49.4575525849364
"961" 192 49.1943935665001 49.49745543015
"962" 192.2 49.7418669448236 49.5749138943882
"963" 192.4 49.8781766431001 49.4783714607
"964" 192.6 50.0841113123685 49.5004686884842
"965" 192.8 50.6639273714738 49.6410874107474
"966" 193 50.6580468840589 49.9565932833882
"967" 193.2 50.946060089889 50.4580152258
"968" 193.4 51.1571042493334 50.7972857938
"969" 193.6 51.2626263290556 50.9669210778
"970" 193.8 51.5036609743159 51.1276281889579
"971" 194 51.6189185276471 51.2138900942118
"972" 194.2 51.5369837363334 51.1789651828
"973" 194.4 51.373114153706 50.9893728065647
"974" 194.6 51.6364759829287 50.7760813833
"975" 194.8 51.7691323117223 50.7124681518
"976" 195 52.2096869945626 50.346692070675
"977" 195.2 52.3758842701251 49.9411577198625
"978" 195.4 52.6468277277648 49.8892380970941
"979" 195.6 52.7610398611112 49.7158608583
"980" 195.8 52.9596696582354 49.664720809447
"981" 196 53.272511588706 49.6198173519176
"982" 196.2 53.3395491452354 49.7994311820353
"983" 196.4 53.795156242389 50.0551314263
"984" 196.6 54.2805578091112 49.9279049633
"985" 196.8 54.9025827001054 49.7214409663263
"986" 197 55.2724653585001 49.53562336905
"987" 197.2 55.5741343628824 49.1483310478588
"988" 197.4 55.4847509541766 48.6768447438
"989" 197.6 55.6085125970001 47.9722058718
"990" 197.8 56.0195616829334 46.8702289692
"991" 198 56.2696490118751 46.3867684098
"992" 198.2 56.5796977108236 46.3418649522706
"993" 198.4 56.5783010950626 46.2674936007375
"994" 198.6 56.656312061143 46.0596146478
"995" 198.8 56.3994411699334 46.1068701912
"996" 199 56.4232767455883 46.229606308447
"997" 199.2 56.5070736912501 46.3152035243625
"998" 199.4 56.6864612267779 46.2171331258
"999" 199.6 56.6020435630001 46.1747243048
"1000" 199.8 56.62204 46.30641
"1001" 200 57.02413 46.62002
"1002" 200.2 57.0619 46.74836
"1003" 200.4 57.32381 46.8257
"1004" 200.6 57.46732 46.85327
"1005" 200.8 57.66932 46.93202
"1006" 201 57.8472 46.85327
"1007" 201.2 57.84165 46.82871
"1008" 201.4 57.84165 46.82871
"1009" 201.6 57.88941 46.81086
"1010" 201.8 57.90163 46.66801
"1011" 202 57.88941 46.64122
"1012" 202.2 57.90163 46.78854
"1013" 202.4 58.05825 46.87447
"1014" 202.6 57.96514 46.94806
"1015" 202.8 57.87576 47.10522
"1016" 203 57.92045 47.30729
"1017" 203.2 57.98161 47.53181
"1018" 203.4 58.23329 47.75632
"1019" 203.6 58.50144 48.01393
"1020" 203.8 58.7249 48.0482
"1021" 204 59.00003 48.17589
"1022" 204.2 59.35058 48.138
"1023" 204.4 59.68856 48.03276
"1024" 204.6 59.7975 47.98084
"1025" 204.8 60.15503 47.93594
"1026" 205 60.2923 47.53181
"1027" 205.2 60.56704 47.15013
"1028" 205.4 60.93267 46.743
"1029" 205.6 60.95948 46.7909
"1030" 205.8 60.97066 46.95929
"1031" 206 60.97066 46.95929
"1032" 206.2 61.02652 47.03787
"1033" 206.4 61.24057 47.25057
"1034" 206.6 61.08937 47.31711
"1035" 206.8 61.00418 47.28484
"1036" 207 61.1606 47.44699
"1037" 207.2 61.13685 47.4841
"1038" 207.4 61.10362 47.68448
"1039" 207.6 61.10062 47.7126
"1040" 207.8 61.10062 47.7126
"1041" 208 61.12061 47.59207
"1042" 208.2 61.56282 47.66652
"1043" 208.4 61.64045 47.53181
"1044" 208.6 62.08031 47.69251
"1045" 208.8 62.43431 47.77878
"1046" 209 62.87006 47.72265
"1047" 209.2 63.21642 47.59916
"1048" 209.4 63.76277 47.47455
"1049" 209.6 64.3784 47.55426
"1050" 209.8 65.11581 47.73387
"1051" 210 65.36162 47.62161
"1052" 210.2 65.61785 47.32824
"1053" 210.4 65.82045 46.81934
"1054" 210.6 65.8711 46.20865
"1055" 210.8 65.90909 46.00509
"1056" 211 65.5672 46.10687
"1057" 211.2 65.48538 45.94637
"1058" 211.4 65.36301 45.62341
"1059" 211.6 65.03062 45.12246
"1060" 211.8 64.627 44.76463
"1061" 212 64.28104 44.36932
"1062" 212.2 63.50319 43.86344
"1063" 212.4 62.90804 43.86768
"1064" 212.6 62.59073 44.02934
"1065" 212.8 62.45219 43.94402
"1066" 213 62.32398 43.83429
"1067" 213.2 62.24959 43.89313
"1068" 213.4 62.02889 43.82406
"1069" 213.6 61.92036 43.76272
"1070" 213.8 61.84913 43.57188
"1071" 214 61.6671 43.61323
"1072" 214.2 61.65919 43.73887
"1073" 214.4 61.01814 43.73887
"1074" 214.6 60.54079 43.87572
"1075" 214.8 59.98097 43.99625
"1076" 215 59.46231 44.07424
"1077" 215.2 58.81428 43.87217
"1078" 215.4 57.86039 43.83429
"1079" 215.6 56.93127 43.63868
"1080" 215.8 55.81854 43.42875
"1081" 216 54.40274 43.3936
"1082" 216.2 53.96663 43.45261
"1083" 216.4 52.95098 43.6514
"1084" 216.6 51.996 43.882
"1085" 216.8 51.17821 44.16031
"1086" 217 49.94149 44.19847
"1087" 217.2 48.56126 44.43596
"1088" 217.4 47.17628 44.54994
"1089" 217.6 46.14536 44.98058
"1090" 217.8 45.49057 45.64726
"1091" 218 44.67805 46.13232
"1092" 218.2 44.68332 46.60146
"1093" 218.4 44.16099 47.34097
"1094" 218.6 43.8286 47.67494
"1095" 218.8 43.71328 47.8317
"1096" 219 43.48503 47.91349
"1097" 219.2 43.21129 47.69879
"1098" 219.4 42.88169 47.53181
"1099" 219.6 42.5465 47.06834
"1100" 219.8 42.41988 46.53944
"1101" 220 41.96402 45.90331
"1102" 220.2 42.21727 45.34351
"1103" 220.4 42.22994 44.73282
"1104" 220.6 42.5465 44.65799
"1105" 220.8 42.78393 44.21597
"1106" 221 43.06634 43.99625
"1107" 221.2 43.46621 43.65475
"1108" 221.4 43.59676 43.55785
"1109" 221.6 43.50737 43.69256
"1110" 221.8 43.53419 43.63868
"1111" 222 43.52972 43.62521
"1112" 222.2 43.51994 43.78658
"1113" 222.4 43.66082 43.7659
"1114" 222.6 43.8286 43.78658
"1115" 222.8 43.9605 43.84224
"1116" 223 44.09524 43.48013
"1117" 223.2 44.11071 43.28843
"1118" 223.4 44.2001 43.31088
"1119" 223.6 44.09315 43.63322
"1120" 223.8 44.53528 43.60275
"1121" 224 44.64584 43.55431
"1122" 224.2 44.7658 43.77528
"1123" 224.4 45.38294 43.89313
"1124" 224.6 45.73749 43.84224
"1125" 224.8 46.15536 43.54803
"1126" 225 46.07715 43.5354
"1127" 225.2 46.3453 43.18066
"1128" 225.4 46.38751 42.97286
"1129" 225.6 46.4267 42.78808
"1130" 225.8 46.38999 42.54752
"1131" 226 46.62388 42.31552
"1132" 226.2 46.63751 42.12958
"1133" 226.4 46.57907 42.15894
"1134" 226.6 46.39595 41.9084
"1135" 226.8 46.11737 41.57761
"1136" 227 45.94307 41.40248
"1137" 227.2 46.02873 41.29771
"1138" 227.4 46.07715 41.42494
"1139" 227.6 46.18888 41.53719
"1140" 227.8 46.3453 41.64945
"1141" 228 46.56876 41.87397
"1142" 228.2 46.93886 42.04517
"1143" 228.4 47.295 42.31552
"1144" 228.6 47.52963 42.48017
"1145" 228.8 47.59667 42.59243
"1146" 229 48.03576 42.66539
"1147" 229.2 48.01255 42.93045
"1148" 229.4 48.06593 43.37824
"1149" 229.6 48.05476 43.90585
"1150" 229.8 48.0785 44.1444
"1151" 230 48.06593 44.25385
"1152" 230.2 47.86482 44.31766
"1153" 230.4 47.79778 44.59063
"1154" 230.6 47.70201 44.61469
"1155" 230.8 47.88716 44.72534
"1156" 231 48.08475 44.71943
"1157" 231.2 48.19404 44.8855
"1158" 231.4 48.19404 44.8855
"1159" 231.6 48.32911 45.00848
"1160" 231.8 48.55335 45.12246
"1161" 232 49.08887 45.13571
"1162" 232.2 49.38433 45.08457
"1163" 232.4 49.82753 45.0933
"1164" 232.6 50.39735 44.92366
"1165" 232.8 51.00382 44.69934
"1166" 233 51.64362 44.51855
"1167" 233.2 52.19122 44.52078
"1168" 233.4 53.0354 44.20271
"1169" 233.6 53.94289 43.63466
"1170" 233.8 54.16635 42.86185
"1171" 234 54.24679 42.31552
"1172" 234.2 54.13283 41.87818
"1173" 234.4 53.84792 41.25795
"1174" 234.6 53.76561 40.83969
"1175" 234.8 53.7292 40.16062
"1176" 235 53.75295 39.78917
"1177" 235.2 54.19614 39.18575
"1178" 235.4 54.15996 38.80771
"1179" 235.6 53.91756 38.62595
"1180" 235.8 53.68963 38.3715
"1181" 236 53.37307 38.44307
"1182" 236.2 53.03702 38.04854
"1183" 236.4 53.13248 38.0916
"1184" 236.6 53.21235 38.13662
"1185" 236.8 53.42734 37.60814
"1186" 237 53.99716 37.1992
"1187" 237.2 54.20405 36.82093
"1188" 237.4 54.2685 36.59942
"1189" 237.6 54.44939 36.56489
"1190" 237.8 55.03783 36.3733
"1191" 238 55.27247 36.56913
"1192" 238.2 55.68586 36.77743
"1193" 238.4 55.99424 36.76845
"1194" 238.6 56.32213 36.74434
"1195" 238.8 56.28548 36.65394
"1196" 239 56.54506 36.7112
"1197" 239.2 56.78081 36.73253
"1198" 239.4 57.116 36.73253
"1199" 239.6 58.01604 36.52672
"1200" 239.8 59.0586 36.05598
"1201" 240 59.30868 35.79517
"1202" 240.2 59.64108 35.34351
"1203" 240.4 60.15503 35.20581
"1204" 240.6 60.9944 35.41349
"1205" 240.8 61.26057 35.37833
"1206" 241 62.01533 35.31807
"1207" 241.2 62.87006 35.4612
"1208" 241.4 63.81975 35.41851
"1209" 241.6 64.00969 35.79517
"1210" 241.8 64.1326 35.96917
"1211" 242 64.25028 35.90331
"1212" 242.2 64.68081 35.6743
"1213" 242.4 65.59252 35.21204
"1214" 242.6 66.45517 34.65013
"1215" 242.8 67.10459 33.92606
"1216" 243 67.48447 33.79135
"1217" 243.2 67.68559 33.67909
"1218" 243.4 68.47328 33.24268
"1219" 243.6 69.36599 32.44275
"1220" 243.8 70.22705 31.52672
"1221" 244 70.98998 30.30852
"1222" 244.2 71.73019 29.2112
"1223" 244.4 72.80119 28.01163
"1224" 244.6 73.39272 26.94656
"1225" 244.8 73.60165 25.63295
"1226" 245 73.41171 25.3944
"1227" 245.2 73.38581 25.3597
"1228" 245.4 73.9951 25.12177
"1229" 245.6 74.67006 24.82188
"1230" 245.8 75.56888 24.2221
"1231" 246 76.83696 23.68957
"1232" 246.2 77.81198 23.27396
"1233" 246.4 78.82499 23.29517
"1234" 246.6 80.0337 23.05228
"1235" 246.8 81.24952 22.81245
"1236" 247 82.54781 23.04707
"1237" 247.2 83.57349 23.23155
"1238" 247.4 84.11332 23.78733
"1239" 247.6 84.27626 23.65776
"1240" 247.8 84.33325 23.46783
"1241" 248 84.39656 23.23155
"1242" 248.2 84.75311 22.70256
"1243" 248.4 85.19297 22.20035
"1244" 248.6 85.45054 22.00419
"1245" 248.8 85.65165 21.62251
"1246" 249 85.78154 20.98123
"1247" 249.2 85.63908 20.50413
"1248" 249.4 85.61534 20.43257
"1249" 249.6 85.80807 20.29786
"1250" 249.8 86.01896 20.36101
"1251" 250 86.01271 20.83434
"1252" 250.2 85.62829 21.56026
"1253" 250.4 85.28294 22.20738
"1254" 250.6 84.44886 22.25799
"1255" 250.8 83.95337 22.54916
"1256" 251 83.28858 23.58142
"1257" 251.2 82.24391 24.34478
"1258" 251.4 81.45702 24.37659
"1259" 251.6 80.44811 24.35346
"1260" 251.8 79.46717 24.08579
"1261" 252 78.25517 23.60051
"1262" 252.2 77.23425 22.79421
"1263" 252.4 76.08142 22.25615
"1264" 252.6 75.39491 21.75722
"1265" 252.8 75.08047 21.38677
"1266" 253 74.62258 20.28944
"1267" 253.2 74.18504 19.5329
"1268" 253.4 73.8739 18.85496
"1269" 253.6 73.42528 18.22428
"1270" 253.8 72.61125 17.13377
"1271" 254 71.83943 16.2341
"1272" 254.2 70.91875 15.59001
"1273" 254.4 70.51513 14.92207
"1274" 254.6 69.9928 14.44497
"1275" 254.8 70.08777 14.58015
"1276" 255 70.06063 14.40749
"1277" 255.2 69.89783 14.26698
"1278" 255.4 69.58498 14.12363
"1279" 255.6 68.69115 13.94402
"1280" 255.8 67.87972 14.0633
"1281" 256 66.47891 13.94402
"1282" 256.2 64.85942 14.02437
"1283" 256.4 62.62013 13.92393
"1284" 256.6 60.75961 13.838
"1285" 256.8 58.90131 14.12482
"1286" 257 57.45677 14.6883
"1287" 257.2 56.05936 15.47074
"1288" 257.4 54.80817 16.2553
"1289" 257.6 53.46304 17.49967
"1290" 257.8 52.75856 18.70379
"1291" 258 51.78232 20.05089
"1292" 258.2 50.33403 21.27226
"1293" 258.4 49.17713 22.47976
"1294" 258.6 48.26844 23.58142
"1295" 258.8 47.02908 25.08906
"1296" 259 46.42972 25.83969
"1297" 259.2 46.40861 26.94232
"1298" 259.4 46.32419 27.13316
"1299" 259.6 46.3453 27.23544
"1300" 259.8 46.29781 27.27894
"1301" 260 46.26932 27.20102
"1302" 260.2 45.68051 27.37436
"1303" 260.4 45.74834 27.24827
"1304" 260.6 45.13443 27.18352
"1305" 260.8 44.95241 26.99746
"1306" 261 44.59785 26.97201
"1307" 261.2 44.16732 26.92112
"1308" 261.4 42.61354 27.2579
"1309" 261.6 41.40686 27.6443
"1310" 261.8 40.31471 27.70833
"1311" 262 38.92647 27.68448
"1312" 262.2 37.03825 27.70833
"1313" 262.4 35.07554 27.70992
"1314" 262.6 33.89068 27.3028
"1315" 262.8 33.5108 27.05743
"1316" 263 32.96811 26.37586
"1317" 263.2 31.99754 25.74672
"1318" 263.4 31.31292 25.33988
"1319" 263.6 30.13711 25.21628
"1320" 263.8 28.71442 25.57402
"1321" 264 28.46862 25.59647
"1322" 264.2 28.69356 25.59796
"1323" 264.4 28.74421 25.42621
"1324" 264.6 28.75396 25.1008
"1325" 264.8 28.81657 24.4402
"1326" 265 28.89617 23.84224
"1327" 265.2 28.65716 22.72265
"1328" 265.4 28.19875 21.72441
"1329" 265.6 28.46722 20.81425
"1330" 265.8 28.28836 20.2799
"1331" 266 28.30102 19.86005
"1332" 266.2 28.49096 19.96108
"1333" 266.4 28.65716 19.93162
"1334" 266.6 28.91833 19.71692
"1335" 266.8 29.17949 19.71692
"1336" 267 29.67808 18.90585
"1337" 267.2 29.67808 18.26177
"1338" 267.4 29.65295 17.37913
"1339" 267.6 29.40267 16.71756
"1340" 267.8 29.47865 16.53944
"1341" 268 29.22698 16.59192
"1342" 268.2 29.27605 16.43766
"1343" 268.4 29.60527 16.66667
"1344" 268.6 29.9211 16.63823
"1345" 268.8 30.4574 16.61578
"1346" 269 30.77024 16.68848
"1347" 269.2 31.07889 16.78276
"1348" 269.4 31.55234 16.75049
"1349" 269.6 31.68642 16.77294
"1350" 269.8 32.24977 16.99746
"1351" 270 32.74961 17.55993
"1352" 270.2 33.36236 18.16495
"1353" 270.4 34.21026 18.6302
"1354" 270.6 35.49499 18.97742
"1355" 270.8 35.80997 18.85496
"1356" 271 36.53966 18.90585
"1357" 271.2 37.25352 18.6514
"1358" 271.4 37.76449 18.2323
"1359" 271.6 38.27844 17.6261
"1360" 271.8 38.55777 16.80662
"1361" 272 38.51978 16.66667
"1362" 272.2 38.53403 16.54421
"1363" 272.4 38.43906 16.21024
"1364" 272.6 38.23216 15.96147
"1365" 272.8 38.21588 15.6743
"1366" 273 38.5035 15.2799
"1367" 273.2 38.25929 15.38895
"1368" 273.4 38.5035 14.95274
"1369" 273.6 38.77484 14.59833
"1370" 273.8 39.06914 14.26698
"1371" 274 39.15291 13.61323
"1372" 274.2 39.0107 12.8577
"1373" 274.4 39.00096 12.39186
"1374" 274.6 38.98148 12.1237
"1375" 274.8 39.02629 11.85751
"1376" 275 39.12759 11.44842
"1377" 275.2 39.00096 11.30407
"1378" 275.4 38.92498 10.94148
"1379" 275.6 38.51394 10.45019
"1380" 275.8 38.30451 10.25445
"1381" 276 38.33617 10.09542
"1382" 276.2 38.30451 10
"1383" 276.4 38.36783 9.968193
"1384" 276.6 38.03543 9.697837
"1385" 276.8 37.40547 9.160305
"1386" 277 36.53174 8.695929
"1387" 277.2 35.70867 7.92523
"1388" 277.4 35.58205 8.059796
"1389" 277.6 35.46693 7.386074
"1390" 277.8 34.94891 6.946565
"1391" 278 34.75897 6.692112
"1392" 278.2 34.69566 6.39525
"1393" 278.4 34.75897 7.264631
"1394" 278.6 34.53738 7.073791
"1395" 278.8 34.37909 6.787532
"1396" 279 34.34111 6.653944
"1397" 279.2 34.18915 6.806616
"1398" 279.4 34.06253 6.77693
"1399" 279.6 34.0372 6.997455
"1400" 279.8 34.01648 6.830904
"1401" 280 32.79626 7.430025
"1402" 280.2 32.31689 7.891676
"1403" 280.4 31.76742 8.552799
"1404" 280.6 31.21343 9.703138
"1405" 280.8 31.17011 10.1674
"1406" 281 31.03615 10.37532
"1407" 281.2 31.33101 11.36314
"1408" 281.4 31.72898 11.59942
"1409" 281.6 31.93222 11.58659
"1410" 281.8 31.87189 11.63486
"1411" 282 31.90988 11.87492
"1412" 282.2 31.95209 11.97201
"1413" 282.4 32.05233 12.13104
"1414" 282.6 31.93098 12.31128
"1415" 282.8 31.76742 12.46501
"1416" 283 31.26185 12.88879
"1417" 283.2 31.0868 13.20187
"1418" 283.4 30.16243 14.23028
"1419" 283.6 28.6809 15.56616
"1420" 283.8 27.52227 16.57761
"1421" 284 25.94577 17.95165
"1422" 284.2 24.51127 19.57834
"1423" 284.4 23.77246 21.05531
"1424" 284.6 23.02793 22.95892
"1425" 284.8 22.7385 24.97637
"1426" 285 22.12798 27.24555
"1427" 285.2 21.63414 29.24936
"1428" 285.4 20.87438 31.4631
"1429" 285.6 20.20959 33.29517
"1430" 285.8 18.99397 34.17303
"1431" 286 17.85434 34.394
"1432" 286.2 16.35133 34.60449
"1433" 286.4 15.32925 34.35264
"1434" 286.6 14.60426 34.00339
"1435" 286.8 13.92891 33.30365
"1436" 287 13.83561 32.26463
"1437" 287.2 13.83561 31.8026
"1438" 287.4 14.01085 30.96243
"1439" 287.6 13.87677 30.80527
"1440" 287.8 13.85294 30.30534
"1441" 288 13.89912 30.04191
"1442" 288.2 13.83847 29.83824
"1443" 288.4 14.24548 29.59288
"1444" 288.6 14.29546 29.45226
"1445" 288.8 14.24548 29.49746
"1446" 289 14.47763 29.65649
"1447" 289.2 14.90468 29.48062
"1448" 289.4 15.53507 29.79376
"1449" 289.6 16.28055 29.77463
"1450" 289.8 17.00519 29.97455
"1451" 290 17.768 30.66852
"1452" 290.2 18.99397 31.04689
"1453" 290.4 19.44621 31.8466
"1454" 290.6 19.98166 32.09288
"1455" 290.8 20.27357 32.68649
"1456" 291 20.13361 32.90871
"1457" 291.2 20.11127 33.07289
"1458" 291.4 20.0914 33.30365
"1459" 291.6 20.00699 34.00339
"1460" 291.8 20.1736 34.33374
"1461" 292 20.43352 34.93639
"1462" 292.2 20.83339 35.53904
"1463" 292.4 21.23326 36.68408
"1464" 292.6 21.69782 36.86724
"1465" 292.8 21.9908 36.88719
"1466" 293 22.79277 36.97837
"1467" 293.2 23.57252 36.86487
"1468" 293.4 24.02179 36.68762
"1469" 293.6 24.60172 36.35405
"1470" 293.8 24.8243 35.93207
"1471" 294 25.26199 35.73791
"1472" 294.2 25.87179 35.2578
"1473" 294.4 26.18934 34.98129
"1474" 294.6 26.59156 34.48201
"1475" 294.8 26.77033 33.92606
"1476" 295 27.2458 33.45208
"1477" 295.2 27.79118 32.88737
"1478" 295.4 28.40158 32.96063
"1479" 295.6 28.54794 33.00891
"1480" 295.8 28.64738 33.2076
"1481" 296 28.5255 33.54846
"1482" 296.2 28.96022 33.99341
"1483" 296.4 29.16027 34.37296
"1484" 296.6 29.73612 34.59712
"1485" 296.8 30.32705 35.08482
"1486" 297 30.61382 35.58749
"1487" 297.2 31.07414 35.80153
"1488" 297.4 31.66995 35.96089
"1489" 297.6 32.40972 36.54346
"1490" 297.8 33.74929 37.10593
"1491" 298 34.87294 37.70356
"1492" 298.2 35.38877 38.51212
"1493" 298.4 36.35447 39.42112
"1494" 298.6 37.76347 40.92181
"1495" 298.8 39.05523 42.6245
"1496" 299 39.9369 44.7107
"1497" 299.2 40.5953 46.90724
"1498" 299.4 41.32428 49.27426
"1499" 299.6 41.5968 51.53944
"1500" 299.8 41.2853 53.56234
"1501" 300 41.19793 56.55852
"1502" 300.2 41.67278 58.63868
"1503" 300.4 42.46017 60.24867
"1504" 300.6 43.27173 62.24381
"1505" 300.8 44.38592 64.08464
"1506" 301 45.85688 65.63431
"1507" 301.2 47.26334 66.79071
"1508" 301.4 48.60938 67.88295
"1509" 301.6 49.57427 68.38538
"1510" 301.8 50.6561 68.34163
"1511" 302 52.13846 68.60051
"1512" 302.2 52.67029 68.27608
"1513" 302.4 52.94139 68.05575
"1514" 302.6 53.32308 67.6202
"1515" 302.8 53.10315 67.37913
"1516" 303 53.62299 67.11799
"1517" 303.2 53.46304 67.19834
"1518" 303.4 53.30975 67.46395
"1519" 303.6 53.16504 67.63359
"1520" 303.8 53.39417 68.05768
"1521" 304 52.9552 68.27608
"1522" 304.2 52.92321 68.90585
"1523" 304.4 53.16413 69.57379
"1524" 304.6 53.583 70.29195
"1525" 304.8 53.88291 70.41248
"1526" 305 54.68365 71.38677
"1527" 305.2 55.51667 72.54089
"1528" 305.4 56.20217 73.58645
"1529" 305.6 56.4221 74.24936
"1530" 305.8 56.53873 74.54623
"1531" 306 57.31959 74.60984
"1532" 306.2 58.13965 74.8128
"1533" 306.4 58.25452 74.97455
"1534" 306.6 58.41702 75.01272
"1535" 306.8 58.5738 75.4671
"1536" 307 59.28119 76.2582
"1537" 307.2 60.42194 77.49364
"1538" 307.4 61.40234 78.51723
"1539" 307.6 62.16728 79.55471
"1540" 307.8 62.18627 80.69975
"1541" 308 62.46907 81.43766
"1542" 308.2 62.4002 82.08384
"1543" 308.4 62.60889 82.31234
"1544" 308.6 62.56839 82.39934
"1545" 308.8 62.47751 82.36641
"1546" 309 62.46019 82.20437
"1547" 309.2 62.91754 81.78753
"1548" 309.4 63.73978 81.58163
"1549" 309.6 64.33777 81.10224
"1550" 309.8 64.72423 80.90149
"1551" 310 64.95939 80.41349
"1552" 310.2 65.20113 80.0266
"1553" 310.4 65.15838 79.61105
"1554" 310.6 65.2593 79.49243
"1555" 310.8 65.44781 79.48382
"1556" 311 65.54821 79.36387
"1557" 311.2 65.69916 79.47234
"1558" 311.4 65.75714 79.63104
"1559" 311.6 65.81912 79.69332
"1560" 311.8 65.60519 79.72646
"1561" 312 65.487 79.46565
"1562" 312.2 65.56375 79.03771
"1563" 312.4 65.58619 78.69593
"1564" 312.6 65.45324 78.54326
"1565" 312.8 65.49922 78.58846
"1566" 313 65.62977 78.49274
"1567" 313.2 65.71915 78.18669
"1568" 313.4 66.16234 77.83291
"1569" 313.6 66.59064 77.72938
"1570" 313.8 66.67885 77.76483
"1571" 314 67.10459 77.59467
"1572" 314.2 67.80849 77.39822
"1573" 314.4 68.3361 77.51484
"1574" 314.6 69.21404 77.95165
"1575" 314.8 69.6779 78.40766
"1576" 315 70.23301 79.00913
"1577" 315.2 71.2274 79.53562
"1578" 315.4 72.12962 79.97455
"1579" 315.6 72.63696 80.35623
"1580" 315.8 72.68361 80.6743
"1581" 316 72.53699 80.83836
"1582" 316.2 72.46201 81.07188
"1583" 316.4 72.55698 81.07188
"1584" 316.6 72.55698 81.07188
"1585" 316.8 72.26649 81.52372
"1586" 317 72.06537 81.92786
"1587" 317.2 71.89219 81.99746
"1588" 317.4 71.96817 81.97837
"1589" 317.6 72.12962 82.38391
"1590" 317.8 72.68361 82.87956
"1591" 318 73.24551 83.3381
"1592" 318.2 73.73883 83.72774
"1593" 318.4 74.17647 83.79135
"1594" 318.6 74.3764 83.69091
"1595" 318.8 74.92564 83.90361
"1596" 319 75.36387 83.96098
"1597" 319.2 75.27945 84.00339
"1598" 319.4 75.37256 84.01587
"1599" 319.6 75.63823 84.27905
"1600" 319.8 75.5327 84.36387
"1601" 320 75.50663 84.42
"1602" 320.2 75.59602 84.32146
"1603" 320.4 75.82817 84.17303
"1604" 320.6 76.45575 83.85161
"1605" 320.8 77.2155 83.42976
"1606" 321 77.76133 82.7799
"1607" 321.2 78.54008 82.43639
"1608" 321.4 79.28085 82.13104
"1609" 321.6 79.69872 81.86387
"1610" 321.8 79.7958 82.1162
"1611" 322 79.98574 82.1162
"1612" 322.2 79.94353 82.17981
"1613" 322.4 79.95464 82.40525
"1614" 322.6 80.21789 82.85835
"1615" 322.8 80.28753 83.40967
"1616" 323 80.41574 83.83906
"1617" 323.2 81.18248 84.73432
"1618" 323.4 81.98274 85.12723
"1619" 323.6 82.96146 85.4877
"1620" 323.8 84.17683 85.40787
"1621" 324 86.12712 85.36047
"1622" 324.2 87.23932 85.33715
"1623" 324.4 88.265 85.12723
"1624" 324.6 89.25169 84.81586
"1625" 324.8 89.92783 84.05158
"1626" 325 90.64648 83.80952
"1627" 325.2 91.45099 83.81144
"1628" 325.4 92.34237 83.93448
"1629" 325.6 94.34224 83.42626
"1630" 325.8 95.48188 82.84545
"1631" 326 96.21805 82.73719
"1632" 326.2 96.76073 82.64631
"1633" 326.4 97.28914 82.90746
"1634" 326.6 98.19885 83.7341
"1635" 326.8 98.48876 84.49444
"1636" 327 98.74867 85.07701
"1637" 327.2 98.59599 85.5783
"1638" 327.4 98.46115 86.0996
"1639" 327.6 98.62002 86.21418
"1640" 327.8 98.62395 86.19048
"1641" 328 98.3062 86.41332
"1642" 328.2 98.10888 86.18187
"1643" 328.4 98.17171 86.245
"1644" 328.6 98.40688 86.44493
"1645" 328.8 99.16754 87.16921
"1646" 329 99.75635 88.39059
"1647" 329.2 99.88931 88.86768
"1648" 329.4 100.3072 89.28753
"1649" 329.6 100.991 90.01272
"1650" 329.8 102.0248 91.53399
"1651" 330 102.9853 92.98982
"1652" 330.2 103.7831 94.00127
"1653" 330.4 104.8106 95.29626
"1654" 330.6 105.9346 97.32362
"1655" 330.8 106.9632 98.89495
"1656" 331 107.1433 99.63104
"1657" 331.2 107.2526 99.78553
"1658" 331.4 107.922 100.9669
"1659" 331.6 108.8107 102.2945
"1660" 331.8 110.0927 103.1843
"1661" 332 111.0578 103.2188
"1662" 332.2 111.5579 102.9298
"1663" 332.4 111.9315 102.5318
"1664" 332.6 112.3235 102.3895
"1665" 332.8 113.4099 102.0961
"1666" 333 114.2401 102.164
"1667" 333.2 115.2035 101.449
"1668" 333.4 115.7078 100.8281
"1669" 333.6 116.4909 100.1704
"1670" 333.8 117.6179 99.65831
"1671" 334 118.3483 98.75636
"1672" 334.2 119.0606 97.9612
"1673" 334.4 119.6951 98.02965
"1674" 334.6 120.0089 97.26629
"1675" 334.8 120.1245 97.00077
"1676" 335 120.5484 95.73246
"1677" 335.2 120.977 94.53709
"1678" 335.4 121.9549 93.78317
"1679" 335.6 122.527 93.20611
"1680" 335.8 122.476 93.24852
"1681" 336 122.5524 93.31674
"1682" 336.2 123.0493 93.34924
"1683" 336.4 121.5253 93.02435
"1684" 336.6 122.1996 93.53181
"1685" 336.8 122.484 93.45602
"1686" 337 123.4316 93.28929
"1687" 337.2 123.3953 93.2412
"1688" 337.4 123.8769 93.06071
"1689" 337.6 124.2628 93.09302
"1690" 337.8 124.0554 93.28355
"1691" 338 123.4316 93.67097
"1692" 338.2 122.9495 93.50949
"1693" 338.4 123.2481 94.02036
"1694" 338.6 123.2536 93.69766
"1695" 338.8 123.7746 93.73161
"1696" 339 123.8559 93.28753
"1697" 339.2 123.8543 92.47455
"1698" 339.4 123.8689 92.0328
"1699" 339.6 124.2857 90.81425
"1700" 339.8 124.4738 89.82882
"1701" 340 124.6465 88.91511
"1702" 340.2 124.3183 87.739
"1703" 340.4 124.132 87.11196
"1704" 340.6 124.1925 86.95787
"1705" 340.8 124.2065 86.80237
"1706" 341 124.011 86.85795
"1707" 341.2 123.5694 86.504
"1708" 341.4 123.3483 86.59033
"1709" 341.6 123.2119 86.43678
"1710" 341.8 122.6852 86.03371
"1711" 342 121.887 85.5498
"1712" 342.2 121.2702 84.8855
"1713" 342.4 120.8672 84.0809
"1714" 342.6 120.5801 83.10751
"1715" 342.8 120.1826 82.05259
"1716" 343 120.3585 81.07188
"1717" 343.2 120.5241 79.69564
"1718" 343.4 120.0273 79.19652
"1719" 343.6 119.5709 77.94402
"1720" 343.8 119.0244 76.3486
"1721" 344 119.2347 75.10814
"1722" 344.2 119.6165 74.17303
"1723" 344.4 120.285 73.02799
"1724" 344.6 120.8777 72.37913
"1725" 344.8 122.1313 71.43882
"1726" 345 123.3697 70.26463
"1727" 345.2 124.8221 68.77863
"1728" 345.4 125.8437 67.25769
"1729" 345.6 126.4481 65.60953
"1730" 345.8 126.7531 63.81679
"1731" 346 126.3029 62.30421
"1732" 346.2 125.8187 60.45626
"1733" 346.4 125.4257 58.16618
"1734" 346.6 125.1113 55.91559
"1735" 346.8 124.3123 53.91507
"1736" 347 124.3647 52.2699
"1737" 347.2 124.8588 51.15013
"1738" 347.4 125.7071 50.45248
"1739" 347.6 126.1656 50.76845
"1740" 347.8 126.0725 50.76018
"1741" 348 126.12 50.56997
"1742" 348.2 125.6337 50.4631
"1743" 348.4 124.8678 50.07634
"1744" 348.6 124.1475 49.04384
"1745" 348.8 123.3293 47.78137
"1746" 349 122.7574 47.31976
"1747" 349.2 122.164 46.75529
"1748" 349.4 122.0173 46.53944
"1749" 349.6 121.0971 45.56686
"1750" 349.8 119.8393 44.07125
"1751" 350 118.9586 43.30506
"1752" 350.2 118.5224 43.2112
"1753" 350.4 118.1864 42.99569
"1754" 350.6 117.7454 42.969
"1755" 350.8 117.2916 42.76845
"1756" 351 116.6534 42.75318
"1757" 351.2 116.6511 42.66893
"1758" 351.4 115.7366 42.0328
"1759" 351.6 114.7779 41.2341
"1760" 351.8 114.131 40.3715
"1761" 352 113.8177 39.97162
"1762" 352.2 113.4415 39.69148
"1763" 352.4 112.7634 38.78371
"1764" 352.6 111.5017 37.63642
"1765" 352.8 110.3404 36.41906
"1766" 353 108.8355 35.49527
"1767" 353.2 107.7536 35.30147
"1768" 353.4 106.762 35.17494
"1769" 353.6 105.6395 34.63768
"1770" 353.8 104.5884 33.92875
"1771" 354 103.5013 33.37786
"1772" 354.2 102.2899 33.16011
"1773" 354.4 101.4278 33.37786
"1774" 354.6 100.6259 32.94317
"1775" 354.8 99.82064 32.47015
"1776" 355 99.32122 31.22369
"1777" 355.2 99.07549 29.6516
"1778" 355.4 99.20035 28.63868
"1779" 355.6 99.58541 28.12341
"1780" 355.8 99.90831 27.13922
"1781" 356 100.0711 25.6125
"1782" 356.2 100.8897 24.02672
"1783" 356.4 101.4595 23.00891
"1784" 356.6 101.1343 22.13278
"1785" 356.8 100.7672 21.22912
"1786" 357 100.1666 20.47837
"1787" 357.2 99.22452 19.94402
"1788" 357.4 98.79789 19.52241
"1789" 357.6 98.24268 19.11137
"1790" 357.8 97.24915 19.35391
"1791" 358 95.9634 18.99393
"1792" 358.2 94.35081 17.88804
"1793" 358.4 92.82209 16.77726
"1794" 358.6 91.94545 15.70562
"1795" 358.8 91.01913 14.67684
"1796" 359 90.1378 13.89822
"1797" 359.2 89.62342 13.59061
"1798" 359.4 88.86014 12.75127
"1799" 359.6 88.4275 11.73876
"1800" 359.8 87.47589 10.31807
"1801" 360 86.23264 8.816241
"1802" 360.2 84.87829 8.334993
"1803" 360.4 84.14331 8.155216
"1804" 360.6 83.67259 8.517535
"1805" 360.8 82.84538 8.536896
"1806" 361 81.40058 8.966921
"1807" 361.2 80.24954 9.03944
"1808" 361.4 79.85383 9.252545
"1809" 361.6 80.13558 9.287532
"1810" 361.8 80.10277 9.572056
"1811" 362 79.41481 10.48882
"1812" 362.2 78.54872 11.18552
"1813" 362.4 77.81831 11.53944
"1814" 362.6 77.51652 11.4631
"1815" 362.8 77.33899 11.31717
"1816" 363 76.95559 10.99103
"1817" 363.2 76.27136 10.36047
"1818" 363.4 76.0772 9.669211
"1819" 363.6 76.03921 9.363868
"1820" 363.8 75.99964 9.101463
"1821" 364 75.78596 8.552799
"1822" 364.2 75.34276 7.430025
"1823" 364.4 75.00246 6.548982
"1824" 364.6 75.11062 6.522477
"1825" 364.8 75.50105 6.405852
"1826" 365 76.0573 6.310433
"1827" 365.2 76.47449 6.501272
"1828" 365.4 76.95911 6.512498
"1829" 365.6 77.51441 6.978371
"1830" 365.8 78.38925 7.118695
"1831" 366 79.55123 6.781919
"1832" 366.2 80.87434 6.451051
"1833" 366.4 81.92734 5.971162
"1834" 366.6 82.73375 5.707781
"1835" 366.8 83.44686 6.040076
"1836" 367 84.83469 5.974555
"1837" 367.2 86.47957 5.566158
"1838" 367.4 87.21586 4.581649
"1839" 367.6 87.10094 4.329335
"1840" 367.8 86.88387 4.565613
"1841" 368 86.81973 5.390932
"1842" 368.2 88.03294 5.928753
"1843" 368.4 88.80922 6.260648
"1844" 368.6 89.62117 6.64631
"1845" 368.8 91.07611 7.550891
"1846" 369 93.0863 7.78944
"1847" 369.2 94.96987 7.88486
"1848" 369.4 96.9959 8.5581
"1849" 369.6 98.90542 9.180662
"1850" 369.8 100.5512 9.613427
"1851" 370 100.5696 10.14136
"1852" 370.2 100.5194 9.51322
"1853" 370.4 100.9002 9.385072
"1854" 370.6 101.1113 9.215437
"1855" 370.8 101.1113 9.257846
"1856" 371 101.1239 9.287532
"1857" 371.2 101.2379 9.268448
"1858" 371.4 101.4878 9.363868
"1859" 371.6 101.6178 9.848307
"1860" 371.8 101.2379 9.958838
"1861" 372 101.097 9.942543
"1862" 372.2 101.4048 10.5783
"1863" 372.4 101.7962 11.75804
"1864" 372.6 102.3257 12.85681
"1865" 372.8 103.0086 13.88246
"1866" 373 103.4466 14.65285
"1867" 373.2 104.0307 15.65451
"1868" 373.4 103.8021 16.1932
"1869" 373.6 103.7527 16.47837
"1870" 373.8 103.4865 17.88394
"1871" 374 102.7363 18.97653
"1872" 374.2 101.3464 20.24173
"1873" 374.4 100.3338 21.13486
"1874" 374.6 98.9814 21.74555
"1875" 374.8 97.84374 22.20821
"1876" 375 96.29185 22.92112
"1877" 375.2 95.25478 23.4701
"1878" 375.4 94.14405 23.48601
"1879" 375.6 92.84536 23.65564
"1880" 375.8 92.28032 23.79135
"1881" 376 91.56615 24.26463
"1882" 376.2 90.62603 24.94634
"1883" 376.4 90.01624 26.1883
"1884" 376.6 90.23721 27.27099
"1885" 376.8 90.26521 27.55236
"1886" 377 90.41132 28.41465
"1887" 377.2 90.27919 29.31076
"1888" 377.4 90.52212 30.73791
"1889" 377.6 90.7912 32.43427
"1890" 377.8 90.81934 34.15889
"1891" 378 90.64509 35.65571
"1892" 378.2 90.77713 37.18405
"1893" 378.4 91.17108 38.56997
"1894" 378.6 91.41026 40.2799
"1895" 378.8 91.39024 41.46898
"1896" 379 91.60522 43.40149
"1897" 379.2 91.62693 45.62341
"1898" 379.4 90.83678 47.66921
"1899" 379.6 89.78832 49.85242
"1900" 379.8 89.24548 52.01983
"1901" 380 89.27168 54.25524
"1902" 380.2 89.73296 56.17412
"1903" 380.4 90.53386 57.91102
"1904" 380.6 91.10073 59.57591
"1905" 380.8 91.89013 60.24991
"1906" 381 93.18303 61.56913
"1907" 381.2 93.62673 63.05798
"1908" 381.4 93.03118 63.82557
"1909" 381.6 92.421 65.72929
"1910" 381.8 91.98711 67.47809
"1911" 382 91.24705 68.35623
"1912" 382.2 89.97066 68.86005
"1913" 382.4 88.96778 69.45547
"1914" 382.6 87.38689 70.49129
"1915" 382.8 85.38522 72.17949
"1916" 383 84.09582 73.83588
"1917" 383.2 82.91222 75.16822
"1918" 383.4 81.40501 76.3486
"1919" 383.6 79.45326 77.56704
"1920" 383.8 77.81451 78.92112
"1921" 384 76.75148 80.02226
"1922" 384.2 75.4353 81.42787
"1923" 384.4 74.3956 82.00509
"1924" 384.6 74.28923 82.21883
"1925" 384.8 73.63818 82.64631
"1926" 385 72.1771 84.29517
"1927" 385.2 70.68681 86.15482
"1928" 385.4 68.96396 87.62405
"1929" 385.6 67.39062 89.50127
"1930" 385.8 66.00786 91.42494
"1931" 386 65.40534 92.93506
"1932" 386.2 65.23567 94.07934
"1933" 386.4 64.74666 95.11959
"1934" 386.6 64.19963 96.36942
"1935" 386.8 63.71339 97.68448
"1936" 387 63.20471 98.56779
"1937" 387.2 62.64972 99.02799
"1938" 387.4 62.12756 99.09322
"1939" 387.6 61.67723 99.31807
"1940" 387.8 61.0291 99.587
"1941" 388 59.50895 100.4857
"1942" 388.2 57.97911 101.3486
"1943" 388.4 57.27136 101.4758
"1944" 388.6 57.18913 101.418
"1945" 388.8 57.13733 101.5915
"1946" 389 56.49351 102.2755
"1947" 389.2 55.46241 103.8396
"1948" 389.4 54.56019 105.6107
"1949" 389.6 53.94289 106.57
"1950" 389.8 53.4594 106.9523
"1951" 390 52.87922 107.1883
"1952" 390.2 52.86931 107.6048
"1953" 390.4 52.17012 108.8868
"1954" 390.6 51.21766 110.8574
"1955" 390.8 50.19589 112.4693
"1956" 391 49.11082 114.1883
"1957" 391.2 48.47262 115.5471
"1958" 391.4 48.07202 116.4596
"1959" 391.6 47.86482 116.5328
"1960" 391.8 47.84755 116.3382
"1961" 392 47.551 116.2507
"1962" 392.2 46.82878 116.4596
"1963" 392.4 45.79131 117.2837
"1964" 392.6 44.38259 118.4128
"1965" 392.8 44.20672 119.0755
"1966" 393 44.24013 119.2239
"1967" 393.2 44.63584 119.2528
"1968" 393.4 44.90836 119.6526
"1969" 393.6 45.40386 119.6194
"1970" 393.8 45.93503 119.6692
"1971" 394 46.72518 119.8747
"1972" 394.2 47.24575 120.2488
"1973" 394.4 47.71871 120.506
"1974" 394.6 48.12781 120.3445
"1975" 394.8 48.00049 119.8737
"1976" 395 48.57031 120.0645
"1977" 395.2 48.88757 120.1683
"1978" 395.4 48.82211 119.9746
"1979" 395.6 48.5296 119.6692
"1980" 395.8 48.33047 119.6076
"1981" 396 48.41625 119.6569
"1982" 396.2 48.48529 119.6692
"1983" 396.4 48.48529 119.6692
"1984" 396.6 48.50247 119.6828
"1985" 396.8 48.55908 119.6955
"1986" 397 48.50247 119.6828
"1987" 397.2 48.46981 119.6833
"1988" 397.4 48.55908 119.6955
"1989" 397.6 48.46177 119.6965
"1990" 397.8 48.49358 119.735
"1991" 398 48.46177 119.6965
"1992" 398.2 48.46177 119.6965
"1993" 398.4 48.46177 119.6692
"1994" 398.6 48.49358 119.6297
"1995" 398.8 48.24469 119.656
"1996" 399 48.3261 119.7783
"1997" 399.2 48.28268 119.6947
"1998" 399.4 48.21937 119.631
"1999" 399.6 48.29896 119.6828
"2000" 399.8 48.40541 119.8747
"2001" 400 48.55152 119.9335
"2002" 400.2 48.32384 120.0509
"2003" 400.4 48.29028 120.341
"2004" 400.6 48.28268 120.8524
"2005" 400.8 48.00295 121.0398
"2006" 401 47.75226 120.9556
"2007" 401.2 47.31977 120.8142
"2008" 401.4 46.90686 120.9138
"2009" 401.6 45.83879 121.1677
"2010" 401.8 44.95728 121.5776
"2011" 402 44.42938 122.1584
"2012" 402.2 44.12446 122.9575
"2013" 402.4 43.90774 122.9135
"2014" 402.6 43.20147 122.4331
"2015" 402.8 41.97668 122.1501
"2016" 403 40.43184 121.8066
"2017" 403.2 38.8825 121.6761
"2018" 403.4 37.46102 121.1221
"2019" 403.6 35.15612 120.0278
"2020" 403.8 32.70893 118.6426
"2021" 404 30.67854 117.287
"2022" 404.2 29.28748 116.6281
"2023" 404.4 28.77587 115.9751
"2024" 404.6 28.5494 115.6909
"2025" 404.8 28.42765 115.8683
"2026" 405 27.80155 115.6121
"2027" 405.2 26.56537 115.5892
"2028" 405.4 25.72327 116.125
"2029" 405.6 26.38052 116.4179
"2030" 405.8 26.78854 116.531
"2031" 406 27.21457 116.6158
"2032" 406.2 27.82617 117.2156
"2033" 406.4 28.32381 117.3181
"2034" 406.6 28.24207 116.9448
"2035" 406.8 28.08657 116.6158
"2036" 407 27.63065 116.5372
"2037" 407.2 27.05202 116.6852
"2038" 407.4 26.7297 116.9107
"2039" 407.6 26.13571 116.8193
"2040" 407.8 25.50432 113.4965
"2041" 408 27.16138 110.4355
"2042" 408.2 26.86116 110.8536
"2043" 408.4 26.48796 110.4048
"2044" 408.6 26.10315 110.0045
"2045" 408.8 26.00818 109.8137
"2046" 409 26.02878 109.7314
"2047" 409.2 26.0948 109.2611
"2048" 409.4 26.08506 108.8974
"2049" 409.6 26.13028 108.7641
"2050" 409.8 26.25239 108.8731
"2051" 410 26.32022 108.3415
"2052" 410.2 26.32857 108.1454
"2053" 410.4 26.30286 107.1196
"2054" 410.6 25.70518 105.957
"2055" 410.8 24.91133 105.4003
"2056" 411 23.79674 104.0476
"2057" 411.2 22.37068 102.635
"2058" 411.4 21.01493 101.6692
"2059" 411.6 19.34935 100.8069
"2060" 411.8 17.65736 99.99152
"2061" 412 15.89866 99.42607
"2062" 412.2 14.78716 100.1329
"2063" 412.4 14.68867 100.8942
"2064" 412.6 14.63997 101.055
"2065" 412.8 14.55104 101.0831
"2066" 413 14.57612 101.0517
"2067" 413.2 14.61075 100.9522
"2068" 413.4 14.25252 100.4015
"2069" 413.6 12.9945 99.12433
"2070" 413.8 11.00189 97.39969
"2071" 414 8.630862 95.2112
"2072" 414.2 8.374616 94.98149
"2073" 414.4 8.393528 95.25991
"2074" 414.6 8.335003 95.30909
"2075" 414.8 8.194543 95.37804
"2076" 415 8.30308 95.54162
"2077" 415.2 8.281373 95.59796
"2078" 415.4 11.51327 97.31161
"2079" 415.6 13.22226 95.58647
"2080" 415.8 13.20714 96.33588
"2081" 416 13.07871 96.98655
"2082" 416.2 13.11239 96.92638
"2083" 416.4 12.90234 97.76354
"2084" 416.6 12.37774 98.37468
"2085" 416.8 11.85224 98.81425
"2086" 417 11.07729 98.78371
"2087" 417.2 11.12011 98.91973
"2088" 417.4 11.54503 99.09171
"2089" 417.6 11.98731 99.62398
"2090" 417.8 12.01545 100.6559
"2091" 418 11.90289 101.3304
"2092" 418.2 11.90289 101.9847
"2093" 418.4 11.97887 101.9593
"2094" 418.6 12.02047 101.9484
"2095" 418.8 12.02952 101.9847
"2096" 419 12.1338 101.9997
"2097" 419.2 12.51603 102.5539
"2098" 419.4 12.69143 102.8927
"2099" 419.6 12.84354 103.366
"2100" 419.8 13.34758 104.0898
"2101" 420 13.38517 104.5592
"2102" 420.2 13.64853 104.7565
"2103" 420.4 14.35944 105.3944
"2104" 420.6 19.28752 106.2584
"2105" 420.8 19.41184 105.369
"2106" 421 19.37385 105.7445
"2107" 421.2 19.45245 106.0735
"2108" 421.4 19.40099 106.2014
"2109" 421.6 19.38905 106.2646
"2110" 421.8 19.51996 106.7068
"2111" 422 19.19217 107.8869
"2112" 422.2 19.15226 108.4256
"2113" 422.4 19.38968 108.8391
"2114" 422.6 19.72753 109.7455
"2115" 422.8 20.54271 110.3915
"2116" 423 21.34109 111.5176
"2117" 423.2 22.1771 112.2725
"2118" 423.4 23.46675 113.3038
"2119" 423.6 24.98895 114.5046
"2120" 423.8 25.15263 115.1238
"2121" 424 25.22924 114.8916
"2122" 424.2 25.20263 115.3992
"2123" 424.4 24.81879 114.9618
"2124" 424.6 24.41226 114.9284
"2125" 424.8 24.46094 114.9563
"2126" 425 23.86334 114.638
"2127" 425.2 23.58706 114.3084
"2128" 425.4 22.89274 114.0043
"2129" 425.6 22.52462 113.5399
"2130" 425.8 21.04814 110.8199
"2131" 426 21.38722 109.9364
"2132" 426.2 21.08331 109.3775
"2133" 426.4 20.90603 109.6565
"2134" 426.6 21.06221 109.6325
"2135" 426.8 21.20775 109.8377
"2136" 427 21.43606 110.9315
"2137" 427.2 22.37219 111.8993
"2138" 427.4 22.99732 112.3733
"2139" 427.6 23.18672 112.5728
"2140" 427.8 23.18672 112.5728
"2141" 428 23.14451 112.5304
"2142" 428.2 23.94597 112.5809
"2143" 428.4 24.50223 112.5408
"2144" 428.6 24.72031 112.7566
"2145" 428.8 24.76 112.799
"2146" 429 24.81879 113.0393
"2147" 429.2 24.82366 113.3568
"2148" 429.4 24.94055 114.0027
"2149" 429.6 25.08612 114.5377
"2150" 429.8 24.9929 114.6915
"2151" 430 24.69217 114.8142
"2152" 430.2 24.51684 114.9423
"2153" 430.4 24.43891 114.8823
"2154" 430.6 24.05903 114.6165
"2155" 430.8 23.79245 114.4663
"2156" 431 23.79245 114.4663
"2157" 431.2 23.55253 114.1349
"2158" 431.4 23.30561 114.0394
"2159" 431.6 23.36259 113.944
"2160" 431.8 23.34359 113.9059
"2161" 432 23.12085 113.892
"2162" 432.2 23.31079 113.8399
"2163" 432.4 23.50504 114.1508
"2164" 432.6 23.82161 114.4211
"2165" 432.8 24.37778 115.4444
"2166" 433 25.21134 116.2977
"2167" 433.2 26.71367 117.6245
"2168" 433.4 29.9279 117.4621
"2169" 433.6 30.67854 115.2338
"2170" 433.8 29.64177 115.0329
"2171" 434 29.24017 115.036
"2172" 434.2 28.88271 115.101
"2173" 434.4 27.45816 114.5881
"2174" 434.6 26.40162 113.8247
"2175" 434.8 25.52545 113.0822
"2176" 435 24.7267 112.718
"2177" 435.2 23.93241 112.7128
"2178" 435.4 23.6138 112.8729
"2179" 435.6 23.22893 113.2513
"2180" 435.8 23.03195 113.5199
"2181" 436 22.95557 113.7623
"2182" 436.2 23.07768 113.6387
"2183" 436.4 23.06905 113.6664
"2184" 436.6 23.13466 113.6387
"2185" 436.8 23.0822 113.7623
"2186" 437 22.98271 113.7185
"2187" 437.2 23.07768 113.7723
"2188" 437.4 23.33545 114.2166
"2189" 437.6 23.55253 114.4124
"2190" 437.8 25.23485 115.7025
"2191" 438 25.72152 115.9755
"2192" 438.2 25.89884 115.684
"2193" 438.4 26.55991 116.0008
"2194" 438.6 26.87647 116.0751
"2195" 438.8 27.60458 116.2804
"2196" 439 28.20047 116.627
"2197" 439.2 28.62504 116.8291
"2198" 439.4 28.72974 116.9647
"2199" 439.6 29.71502 117.0505
"2200" 439.8 31.2395 117.2332
"2201" 440 32.37034 117.5411
"2202" 440.2 32.46243 117.622
"2203" 440.4 32.53905 117.5342
"2204" 440.6 33.31911 116.862
"2205" 440.8 34.27225 116.5084
"2206" 441 34.34846 116.2587
"2207" 441.2 34.55593 116.1683
"2208" 441.4 34.54283 116.1025
"2209" 441.6 34.50354 115.8656
"2210" 441.8 34.63453 115.0759
"2211" 442 35.10086 114.2112
"2212" 442.2 34.92271 113.5492
"2213" 442.4 34.86751 112.9626
"2214" 442.6 34.85722 111.8382
"2215" 442.8 34.8645 110.9895
"2216" 443 35.15346 110.7144
"2217" 443.2 35.50035 110.5828
"2218" 443.4 35.6951 110.3726
"2219" 443.6 35.64536 110.5598
"2220" 443.8 35.79445 110.5089
"2221" 444 35.97066 110.68
"2222" 444.2 36.59506 111.244
"2223" 444.4 37.6426 111.6539
"2224" 444.6 39.06427 112.5445
"2225" 444.8 39.23612 112.8535
"2226" 445 39.0801 113.0852
"2227" 445.2 39.03992 113.5183
"2228" 445.4 38.76127 114.353
"2229" 445.6 38.38366 114.6597
"2230" 445.8 37.93368 114.6392
"2231" 446 37.48144 114.7781
"2232" 446.2 36.84831 114.8505
"2233" 446.4 35.87896 114.7995
"2234" 446.6 34.0372 115.2672
"2235" 446.8 32.25624 115.5718
"2236" 447 30.13711 116.1878
"2237" 447.2 28.35282 116.0028
"2238" 447.4 26.64912 115.8524
"2239" 447.6 25.7896 116.0221
"2240" 447.8 25.37278 115.8047
"2241" 448 25.36751 115.5273
"2242" 448.2 24.95693 115.3782
"2243" 448.4 24.94542 115.4129
"2244" 448.6 24.36656 115.1254
"2245" 448.8 23.97989 115.1606
"2246" 449 24.00364 115.1368
"2247" 449.2 24.03793 115.0042
"2248" 449.4 24.3756 115.3647
"2249" 449.6 24.64747 115.6953
"2250" 449.8 24.76814 115.8142
"2251" 450 25.16249 116.9066
"2252" 450.2 28.358 117.2837
"2253" 450.4 30.2536 114.4326
"2254" 450.6 30.42835 114.4911
"2255" 450.8 30.86827 115.6431
"2256" 451 31.01604 115.9198
"2257" 451.2 30.4127 116.7617
"2258" 451.4 30.12221 116.8403
"2259" 451.6 29.76468 117.0873
"2260" 451.8 28.64529 117.1525
"2261" 452 26.79778 116.9647
"2262" 452.2 26.21168 116.9975
"2263" 452.4 25.59966 116.6158
"2264" 452.6 24.13818 114.7233
"2265" 452.8 24.17749 113.5993
"2266" 453 23.79427 112.5792
"2267" 453.2 23.58814 112.2026
"2268" 453.4 23.58929 112.2449
"2269" 453.6 23.03019 112.143
"2270" 453.8 22.42646 110.6861
"2271" 454 21.19185 108.7505
"2272" 454.2 19.96742 107.2766
"2273" 454.4 18.79791 106.3104
"2274" 454.6 17.88995 106.0361
"2275" 454.8 16.83724 106.175
"2276" 455 15.60959 105.8131
"2277" 455.2 15.32731 106.0947
"2278" 455.4 15.14769 106.0719
"2279" 455.6 14.86595 105.8779
"2280" 455.8 14.88653 105.6663
"2281" 456 14.92926 105.6616
"2282" 456.2 14.8153 105.6818
"2283" 456.4 14.74826 105.5022
"2284" 456.6 14.77531 105.4065
"2285" 456.8 14.92384 105.329
"2286" 457 14.78817 104.8246
"2287" 457.2 15.00524 104.542
"2288" 457.4 14.67121 103.2438
"2289" 457.6 14.44808 101.8702
"2290" 457.8 14.66053 100.5852
"2291" 458 15.05272 100.4779
"2292" 458.2 15.56355 100.0648
"2293" 458.4 16.41079 99.79644
"2294" 458.6 16.79329 99.90085
"2295" 458.8 16.80334 99.96183
"2296" 459 16.93527 100.142
"2297" 459.2 17.73644 100.6774
"2298" 459.4 18.01153 101.0196
"2299" 459.6 18.07989 101.0504
"2300" 459.8 17.93031 101.0687
"2301" 460 18.32285 101.5267
"2302" 460.2 19.28522 102.6463
"2303" 460.4 20.3301 103.5334
"2304" 460.6 20.77941 104.2112
"2305" 460.8 21.12714 105.3122
"2306" 461 21.44736 105.881
"2307" 461.2 21.7074 105.5743
"2308" 461.4 22.10005 104.9521
"2309" 461.6 23.5666 104.7554
"2310" 461.8 25.02735 104.9746
"2311" 462 26.19981 105.7737
"2312" 462.2 27.55964 106.926
"2313" 462.4 28.6809 107.9326
"2314" 462.6 29.60686 109.3519
"2315" 462.8 31.21919 111.3995
"2316" 463 32.74785 113.1133
"2317" 463.2 34.52155 113.9559
"2318" 463.4 36.71773 114.6955
"2319" 463.6 38.33221 114.7432
"2320" 463.8 38.82368 113.9695
"2321" 464 39.57296 112.7727
"2322" 464.2 39.54817 111.4904
"2323" 464.4 39.38536 110.1136
"2324" 464.6 39.32456 110.0424
"2325" 464.8 38.86981 110.209
"2326" 465 39.22256 109.7592
"2327" 465.2 39.49437 108.5215
"2328" 465.4 40.82587 107.332
"2329" 465.6 42.04 107.1162
"2330" 465.8 43.40123 107.0499
"2331" 466 44.26209 107.7263
"2332" 466.2 45.09537 108.8098
"2333" 466.4 45.62484 110.5484
"2334" 466.6 45.9021 112.3664
"2335" 466.8 45.56021 114.1603
"2336" 467 44.69098 115.5569
"2337" 467.2 44.14462 116.7342
"2338" 467.4 44.55444 117.8699
"2339" 467.6 45.36846 120.269
"2340" 467.8 46.00341 121.7939
"2341" 468 46.04401 122.6042
"2342" 468.2 46.2143 122.4199
"2343" 468.4 47.31874 122.2455
"2344" 468.6 48.69161 122.5879
"2345" 468.8 50.82327 123.3588
"2346" 469 53.2522 124.3188
"2347" 469.2 54.6566 124.7583
"2348" 469.4 55.94708 125.7103
"2349" 469.6 57.56901 126.285
"2350" 469.8 59.96509 126.6405
"2351" 470 62.08655 127.2074
"2352" 470.2 62.66702 127.9214
"2353" 470.4 63.79262 128.8023
"2354" 470.6 64.16165 129.0076
"2355" 470.8 63.90839 129.5293
"2356" 471 63.34139 129.5363
"2357" 471.2 62.9814 129.6192
"2358" 471.4 63.16636 129.3639
"2359" 471.6 63.6482 129.4698
"2360" 471.8 63.78522 129.2575
"2361" 472 64.98174 129.2224
"2362" 472.2 66.22223 128.6645
"2363" 472.4 66.61705 128.6213
"2364" 472.6 67.6291 128.098
"2365" 472.8 68.90344 127.7518
"2366" 473 70.51649 127.4228
"2367" 473.2 71.48247 127.51
"2368" 473.4 72.24833 128.0542
"2369" 473.6 72.42674 128.0989
"2370" 473.8 73.09802 128.3784
"2371" 474 73.60453 127.7886
"2372" 474.2 74.7995 127.2289
"2373" 474.4 77.02871 126.594
"2374" 474.6 79.11234 125.8739
"2375" 474.8 80.86828 125.5216
"2376" 475 82.45438 125.5595
"2377" 475.2 85.01703 126.016
"2378" 475.4 85.58685 125.9288
"2379" 475.6 86.12411 126.4031
"2380" 475.8 86.30862 126.3868
"2381" 476 86.62609 126.3486
"2382" 476.2 86.62713 126.2312
"2383" 476.4 87.22033 126.2723
"2384" 476.6 87.11451 126.2532
"2385" 476.8 86.44538 126.0662
"2386" 477 86.65182 126.5131
"2387" 477.2 86.68558 126.5248
"2388" 477.4 86.56869 126.9358
"2389" 477.6 86.28445 126.8864
"2390" 477.8 85.97939 126.6667
"2391" 478 86.40024 126.4272
"2392" 478.2 86.75626 125.7245
"2393" 478.4 87.25289 124.7728
"2394" 478.6 87.2746 124.522
"2395" 478.8 87.2829 124.5188
"2396" 479 87.70747 124.1371
"2397" 479.2 88.36667 123.4523
"2398" 479.4 88.93785 122.8499
"2399" 479.6 89.1859 122.7842
"2400" 479.8 89.74094 122.689
"2401" 480 90.80345 122.4764
"2402" 480.2 92.22133 122.1389
"2403" 480.4 93.8421 121.518
"2404" 480.6 95.55696 120.9068
"2405" 480.8 97.33357 119.9343
"2406" 481 98.89891 118.8513
"2407" 481.2 100.4401 117.6954
"2408" 481.4 101.1999 116.4413
"2409" 481.6 101.6235 115.4129
"2410" 481.8 101.6898 114.4047
"2411" 482 101.7617 113.3542
"2412" 482.2 101.2897 112.6833
"2413" 482.4 101.2735 112.4889
"2414" 482.6 101.3301 111.305
"2415" 482.8 101.8433 110.7832
"2416" 483 102.3027 110.4858
"2417" 483.2 102.7747 110.6593
"2418" 483.4 104.1676 110.3932
"2419" 483.6 105.1791 110.7594
"2420" 483.8 106.0101 111.6897
"2421" 484 106.663 112.4412
"2422" 484.2 107.4404 112.9832
"2423" 484.4 108.0124 113.3397
"2424" 484.6 108.6125 113.5292
"2425" 484.8 109.1701 112.908
"2426" 485 109.5193 112.9517
"2427" 485.2 111.074 109.7183
"2428" 485.4 108.6916 109.0632
"2429" 485.6 108.8048 108.6744
"2430" 485.8 109.0363 108.4369
"2431" 486 109.295 108.0588
"2432" 486.2 109.6136 107.3816
"2433" 486.4 109.9118 106.9466
"2434" 486.6 110.4974 106.6921
"2435" 486.8 110.6681 106.5064
"2436" 487 110.4147 106.3213
"2437" 487.2 110.8578 105.3562
"2438" 487.4 110.8705 104.2821
"2439" 487.6 110.643 103.9588
"2440" 487.8 110.3279 102.908
"2441" 488 109.4513 101.7071
"2442" 488.2 108.4372 100.3882
"2443" 488.4 107.4584 99.27322
"2444" 488.6 106.5256 98.19667
"2445" 488.8 106.1383 97.56997
"2446" 489 105.7802 96.36496
"2447" 489.2 105.654 95.27751
"2448" 489.4 105.6589 93.80714
"2449" 489.6 105.5803 93.08327
"2450" 489.8 106.1205 92.41281
"2451" 490 107.2296 91.71409
"2452" 490.2 108.5822 90.66158
"2453" 490.4 110.3856 89.94747
"2454" 490.6 112.3637 89.28522
"2455" 490.8 113.7332 88.88949
"2456" 491 115.3486 88.51925
"2457" 491.2 116.7691 88.60638
"2458" 491.4 118.6631 88.86627
"2459" 491.6 120.4489 88.5896
"2460" 491.8 122.4928 86.93097
"2461" 492 124.7353 84.9487
"2462" 492.2 126.2094 83.24128
"2463" 492.4 127.1884 82.43162
"2464" 492.6 127.7503 82.23282
"2465" 492.8 127.837 82.15776
"2466" 493 128.0194 81.39851
"2467" 493.2 127.9651 81.16049
"2468" 493.4 127.9068 80.96409
"2469" 493.6 127.782 80.45165
"2470" 493.8 126.3651 78.48477
"2471" 494 125.2653 77.11196
"2472" 494.2 123.9979 76.39467
"2473" 494.4 122.9037 75.83969
"2474" 494.6 122.505 75.40671
"2475" 494.8 122.1374 75.43134
"2476" 495 121.0899 75.10485
"2477" 495.2 120.0672 74.54198
"2478" 495.4 119.0988 74.27569
"2479" 495.6 117.3583 73.59682
"2480" 495.8 116.311 72.89985
"2481" 496 114.9932 72.19322
"2482" 496.2 113.4661 71.15644
"2483" 496.4 112.4967 70.24831
"2484" 496.6 111.9335 69.68237
"2485" 496.8 110.637 68.83646
"2486" 497 108.657 67.56419
"2487" 497.2 107.1893 66.51399
"2488" 497.4 105.8236 65.34806
"2489" 497.6 103.6664 63.87586
"2490" 497.8 101.6465 63.05344
"2491" 498 100.0033 62.70356
"2492" 498.2 97.90761 63.05344
"2493" 498.4 95.2794 63.73198
"2494" 498.6 92.5334 64.10196
"2495" 498.8 89.99345 63.84224
"2496" 499 87.33429 63.10433
"2497" 499.2 85.1234 62.26463
"2498" 499.4 84.27898 61.59942
"2499" 499.6 83.28858 59.55471
"2500" 499.8 81.86403 57.78262
"2501" 500 79.87697 55.85535
"2502" 500.2 77.95971 53.69522
"2503" 500.4 75.79952 52.03017
"2504" 500.6 73.01284 50.35623
"2505" 500.8 70.62836 49.85124
"2506" 501 68.46597 49.0732
"2507" 501.2 66.29601 47.78626
"2508" 501.4 64.19963 46.07577
"2509" 501.6 62.01153 44.72265
"2510" 501.8 59.32727 43.48269
"2511" 502 57.11759 42.39277
"2512" 502.2 55.06846 40.83121
"2513" 502.4 53.26453 39.98001
"2514" 502.6 51.2978 39.67204
"2515" 502.8 49.86649 39.29634
"2516" 503 47.58854 38.16331
"2517" 503.2 44.94665 36.98358
"2518" 503.4 41.83233 35.65394
"2519" 503.6 39.36501 34.22074
"2520" 503.8 37.02999 32.43058
"2521" 504 35.85732 31.94933
"2522" 504.2 34.44816 30.52972
"2523" 504.4 32.19479 28.41603
"2524" 504.6 30.14862 27.07726
"2525" 504.8 27.74772 25.7263
"2526" 505 25.05553 24.24936
"2527" 505.2 23.98668 23.83133
"2528" 505.4 23.8288 23.64215
"2529" 505.6 23.41007 23.74046
"2530" 505.8 21.95387 24.07443
"2531" 506 19.78412 24.78371
"2532" 506.2 17.62369 26.22592
"2533" 506.4 15.04653 27.9334
"2534" 506.6 12.07173 29.63528
"2535" 506.8 10.28207 31.0687
"2536" 507 8.76645 32.23527
"2537" 507.2 8.104096 32.81595
"2538" 507.4 8.230722 32.5827
"2539" 507.6 8.167409 32.64631
"2540" 507.8 8.547288 32.26463
"2541" 508 8.547288 32.34097
"2542" 508.2 8.357349 32.07379
"2543" 508.4 8.433325 31.80662
"2544" 508.6 8.420662 31.56489
"2545" 508.8 8.661252 31.57761
"2546" 509 8.547288 31.50127
"2547" 509.2 8.737228 31.31043
"2548" 509.4 9.171376 30.98328
"2549" 509.6 10.16178 29.92684
"2550" 509.8 11.32041 28.98219
"2551" 510 13.06455 28.09935
"2552" 510.2 14.52176 27.1987
"2553" 510.4 14.74294 26.41221
"2554" 510.6 15.52326 25.30766
"2555" 510.8 16.08156 23.91858
"2556" 511 16.20074 22.72265
"2557" 511.2 15.90429 21.95929
"2558" 511.4 15.91025 21.64496
"2559" 511.6 15.79666 21.13232
"2560" 511.8 15.95494 20.62341
"2561" 512 16.2715 19.98728
"2562" 512.2 19.2219 18.71501
"2563" 512.4 22.58173 20.02969
"2564" 512.6 23.32741 20.19225
"2565" 512.8 23.34148 20.26293
"2566" 513 23.36914 20.30096
"2567" 513.2 23.50013 20.20883
"2568" 513.4 23.86691 20.19567
"2569" 513.6 23.82604 20.08142
"2570" 513.8 23.87396 20.03621
"2571" 514 23.93241 20.05089
"2572" 514.2 23.85935 20.09493
"2573" 514.4 23.99319 20.17303
"2574" 514.6 24.61303 20.22583
"2575" 514.8 24.49463 20.1883
"2576" 515 24.9929 20.48028
"2577" 515.2 25.63427 21.28753
"2578" 515.4 25.73271 21.94269
"2579" 515.6 26.34318 23.07497
"2580" 515.8 27.23045 24.83923
"2581" 516 27.47219 26.59149
"2582" 516.2 26.98664 27.42494
"2583" 516.4 26.43328 27.95483
"2584" 516.6 26.40162 28.00254
"2585" 516.8 25.92677 28.08206
"2586" 517 24.29709 29.15013
"2587" 517.2 21.5853 30.65613
"2588" 517.4 18.84202 32.50891
"2589" 517.6 16.66043 34.47292
"2590" 517.8 14.47472 36.95007
"2591" 518 13.02444 39.18939
"2592" 518.2 11.87854 41.29282
"2593" 518.4 11.31197 42.64066
"2594" 518.6 10.66195 44.64377
"2595" 518.8 9.575583 47.1238
"2596" 519 8.069164 49.49285
"2597" 519.2 6.580055 51.88023
"2598" 519.4 5.888132 52.64044
"2599" 519.6 5.779595 52.88895
"2600" 519.8 5.274481 54.54884
"2601" 520 4.667091 57.59178
"2602" 520.2 3.798795 60.28871
"2603" 520.4 2.184307 62.91031
"2604" 520.6 1.863218 63.76227
"2605" 520.8 2.188829 64.58015
"2606" 521 3.280777 66.66782
"2607" 521.2 4.310171 69.27285
"2608" 521.4 4.756091 71.59288
"2609" 521.6 4.627623 73.26047
"2610" 521.8 3.039036 75.68934
"2611" 522 2.607355 76.00162
"2612" 522.2 2.602174 76.31043
"2613" 522.4 2.041852 77.46978
"2614" 522.6 2.007934 77.76627
"2615" 522.8 1.845129 77.84806
"2616" 523 1.79086 77.739
"2617" 523.2 1.682323 77.90258
"2618" 523.4 1.79086 77.84806
"2619" 523.6 1.81498 77.51484
"2620" 523.8 1.497172 76.22512
"2621" 524 1.367566 76.4631
"2622" 524.2 1.199619 75.95688
"2623" 524.4 1.224056 75.28838
"2624" 524.6 1.063663 74.74555
"2625" 524.8 1.013012 73.99491
"2626" 525 1.139638 72.91349
"2627" 525.2 0.9996829 69.46833
"2628" 525.4 1.251368 69.82637
"2629" 525.6 1.117293 69.82637
"2630" 525.8 0.759759 69.14691
"2631" 526 0.3545542 67.60814
"2632" 526.2 0.1899397 64.46883
"2633" 526.4 0.165165 62.63303
"2634" 526.6 0.3798795 60.38677
"2635" 526.8 0.8737228 59.05852
"2636" 527 1.312311 56.79621
"2637" 527.2 1.536034 55.31475
"2638" 527.4 1.664234 53.74773
"2639" 527.6 2.019359 52.11196
"2640" 527.8 2.906078 50.16539
"2641" 528 2.971998 49.91169
"2642" 528.2 2.799112 49.29958
"2643" 528.4 2.421732 48.24746
"2644" 528.6 2.317265 48.10433
"2645" 528.8 2.279277 48.10433
"2646" 529 2.374247 47.9612
"2647" 529.2 2.279277 47.91349
"2648" 529.4 2.387814 47.85896
"2649" 529.6 2.326762 46.91158
"2650" 529.8 3.106073 45.33154
"2651" 530 4.582296 44.02513
"2652" 530.2 6.357983 42.56997
"2653" 530.4 7.439307 41.15458
"2654" 530.6 9.051611 39.42441
"2655" 530.8 9.775565 37.73537
"2656" 531 10.59279 35.86123
"2657" 531.2 11.09791 34.71828
"2658" 531.4 11.10695 33.10069
"2659" 531.6 10.54896 31.50127
"2660" 531.8 10.23142 30.02545
"2661" 532 10.35805 28.9313
"2662" 532.2 10.25675 28.44784
"2663" 532.4 10.25675 28.257
"2664" 532.6 10.25675 28.257
"2665" 532.8 10.16178 28.44784
"2666" 533 10.44669 28.44784
"2667" 533.2 10.56065 28.14249
"2668" 533.4 10.51 28.19338
"2669" 533.6 9.496987 29.64059
"2670" 533.8 9.053794 30.84394
"2671" 534 9.361316 31.41948
"2672" 534.2 9.591957 32.93257
"2673" 534.4 9.686927 33.56234
"2674" 534.6 9.876867 34.55471
"2675" 534.8 9.720446 34.68942
"2676" 535 9.452295 35.34052
"2677" 535.2 8.737228 36.62668
"2678" 535.4 7.977469 37.1971
"2679" 535.6 6.600406 38.18066
"2680" 535.8 6.30153 38.34905
"2681" 536 6.415742 38.41391
"2682" 536.2 6.524989 39.08996
"2683" 536.4 6.377977 41.74635
"2684" 536.6 7.324077 44.43257
"2685" 536.8 7.170225 46.58954
"2686" 537 6.242686 47.96438
"2687" 537.2 4.938433 49.3675
"2688" 537.4 2.511425 50.75488
"2689" 537.6 2.003001 50.89752
"2690" 537.8 1.628055 51.1305
"2691" 538 1.709458 50.83969
"2692" 538.2 1.823422 50.43257
"2693" 538.4 1.823422 50.2799
"2694" 538.6 1.772771 50.33079
"2695" 538.8 2.007934 49.54925
"2696" 539 2.321486 48.76166
"2697" 539.2 2.321486 48.63444
"2698" 539.4 2.15265 48.42239
"2699" 539.6 2.15265 48.35878
"2700" 539.8 2.279277 48.48601
"2701" 540 2.089337 48.86768
"2702" 540.2 1.899397 49.12214
"2703" 540.4 1.795794 49.78718
"2704" 540.6 1.519518 51.63486
"2705" 540.8 1.519518 52.27099
"2706" 541 1.946882 52.20738
"2707" 541.2 3.106073 53.59377
"2708" 541.4 3.380927 54.00127
"2709" 541.6 3.554587 54.6474
"2710" 541.8 4.047178 56.07555
"2711" 542 4.768143 57.9556
"2712" 542.2 4.650249 58.90322
"2713" 542.4 4.305301 59.70314
"2714" 542.6 3.732729 60.79102
"2715" 542.8 3.555672 61.04326
"2716" 543 2.947865 61.31807
"2717" 543.2 3.147573 61.43584
"2718" 543.4 3.823303 62.56505
"2719" 543.6 4.802762 64.88459
"2720" 543.8 5.40273 67.11055
"2721" 544 5.61679 70.11905
"2722" 544.2 5.479031 72.53181
"2723" 544.4 6.209569 74.35212
"2724" 544.6 7.475486 76.83933
"2725" 544.8 8.995004 79.2112
"2726" 545 10.10479 81.60305
"2727" 545.2 11.16574 82.97346
"2728" 545.4 11.78936 83.37019
"2729" 545.6 11.87475 83.5369
"2730" 545.8 12.80906 83.3381
"2731" 546 13.94525 83.49585
"2732" 546.2 15.85691 84.40696
"2733" 546.4 16.93739 85.35755
"2734" 546.6 18.36084 86.03516
"2735" 546.8 19.62274 85.91033
"2736" 547 20.22531 85.62078
"2737" 547.2 20.35233 85.29493
"2738" 547.4 21.09597 85.25445
"2739" 547.6 22.58445 84.62858
"2740" 547.8 24.10124 83.94685
"2741" 548 25.07205 84.10941
"2742" 548.2 25.29997 84.33842
"2743" 548.4 26.26408 85.35755
"2744" 548.6 27.40197 87.26463
"2745" 548.8 27.79904 88.56234
"2746" 549 27.74346 90.11984
"2747" 549.2 27.74477 92.1474
"2748" 549.4 26.98664 94.03562
"2749" 549.6 26.15742 95.26899
"2750" 549.8 25.5469 96.0528
"2751" 550 24.90321 96.83913
"2752" 550.2 24.3756 97.20102
"2753" 550.4 22.75347 97.67658
"2754" 550.6 20.17038 98.50447
"2755" 550.8 17.43647 99.61832
"2756" 551 15.90067 100.6807
"2757" 551.2 15.32617 102.1514
"2758" 551.4 15.32181 103.6387
"2759" 551.6 15.47703 104.242
"2760" 551.8 15.58913 105.024
"2761" 552 15.62254 105.6266
"2762" 552.2 15.67866 106.3798
"2763" 552.4 15.5027 106.2196
"2764" 552.6 15.30914 105.9478
"2765" 552.8 14.99524 105.5672
"2766" 553 15.06855 105.1972
"2767" 553.2 14.98941 105.0382
"2768" 553.4 15.23901 105.2828
"2769" 553.6 15.65948 105.4198
"2770" 553.8 15.59089 105.7061
"2771" 554 15.59089 105.9765
"2772" 554.2 15.55923 106.2945
"2773" 554.4 15.68586 106.549
"2774" 554.6 15.73501 106.893
"2775" 554.8 15.83623 107.1692
"2776" 555 15.80721 107.1162
"2777" 555.2 15.83623 107.1692
"2778" 555.4 15.92961 107.3537
"2779" 555.6 16.02198 107.2534
"2780" 555.8 15.82086 107.0289
"2781" 556 15.765 106.6921
"2782" 556.2 14.09172 105.0927
"2783" 556.4 16.40834 101.0285
"2784" 556.6 15.65327 100.6526
"2785" 556.8 15.44026 100.4375
"2786" 557 15.00524 99.72646
"2787" 557.2 14.27823 98.96639
"2788" 557.4 14.34964 98.40598
"2789" 557.6 14.23845 97.58835
"2790" 557.8 14.31332 96.91839
"2791" 558 14.7498 96.74213
"2792" 558.2 14.99869 96.5447
"2793" 558.4 15.29648 96.14504
"2794" 558.6 15.93043 95.64803
"2795" 558.8 16.76897 95.4462
"2796" 559 17.05659 95.24173
"2797" 559.2 17.84077 95.03726
"2798" 559.4 19.14321 95.01
"2799" 559.6 20.16075 95.69157
"2800" 559.8 20.75858 96.2144
"2801" 560 21.01591 96.76845
"2802" 560.2 20.93136 96.48855
"2803" 560.4 21.07718 96.33752
"2804" 560.6 22.10336 96.17472
"2805" 560.8 23.07768 95.4871
"2806" 561 23.40329 95.17357
"2807" 561.2 23.38224 94.86005
"2808" 561.4 23.05476 94.26779
"2809" 561.6 23.25843 93.06246
"2810" 561.8 22.5757 92.09288
"2811" 562 21.74483 91.00377
"2812" 562.2 20.48636 89.98001
"2813" 562.4 18.94332 88.9313
"2814" 562.6 17.53073 88.04637
"2815" 562.8 16.13222 87.54453
"2816" 563 14.30879 87.09924
"2817" 563.2 12.17021 87.01442
"2818" 563.4 11.38177 87.43198
"2819" 563.6 11.65416 87.44457
"2820" 563.8 12.10375 86.83162
"2821" 564 11.74587 86.00509
"2822" 564.2 10.37464 84.0809
"2823" 564.4 8.33115 82.21199
"2824" 564.6 6.308713 80.26081
"2825" 564.8 4.492488 78.46443
"2826" 565 2.67915 77.48359
"2827" 565.2 2.419233 77.60412
"2828" 565.4 2.035069 77.60269
"2829" 565.6 1.899397 77.49364
"2830" 565.8 1.81498 77.47243
"2831" 566 1.867741 77.27099
"2832" 566.2 1.633482 77.22646
"2833" 566.4 1.931054 77.08015
"2834" 566.6 1.899397 77.2579
"2835" 566.8 1.695891 76.67575
"2836" 567 1.454021 75.34176
"2837" 567.2 1.185224 73.04326
"2838" 567.4 1.095806 70.81425
"2839" 567.6 0.9708031 68.73622
"2840" 567.8 0.8072439 66.37723
"2841" 568 0.5856475 63.70547
"2842" 568.2 0.9324315 60.99468
"2843" 568.4 1.690464 57.95165
"2844" 568.6 2.67815 55.18448
"2845" 568.8 4.088227 53.09342
"2846" 569 5.632696 52.45415
"2847" 569.2 5.894259 52.21046
"2848" 569.4 6.004547 52.30896
"2849" 569.6 6.319813 52.5399
"2850" 569.8 7.466597 53.13855
"2851" 570 8.69924 53.7659
"2852" 570.2 9.81137 54.61262
"2853" 570.4 10.45372 55.95703
"2854" 570.6 11.0951 57.3107
"2855" 570.8 11.23358 58.51872
"2856" 571 10.97721 59.65342
"2857" 571.2 10.48467 60.20356
"2858" 571.4 10.24268 61.76703
"2859" 571.6 10.20435 63.3386
"2860" 571.8 10.23055 65.58919
"2861" 572 9.852358 66.66502
"2862" 572.2 9.142433 68.10433
"2863" 572.4 8.21806 70.24173
"2864" 572.6 7.59759 72.25289
"2865" 572.8 7.246932 74.54296
"2866" 573 8.03874 76.72412
"2867" 573.2 8.64859 78.61323
"2868" 573.4 8.056065 80.15881
"2869" 573.6 6.494714 81.26734
"2870" 573.8 4.901671 81.55052
"2871" 574 4.426422 81.7336
"2872" 574.2 3.714377 82.28584
"2873" 574.4 3.25611 82.40095
"2874" 574.6 3.097479 82.20591
"2875" 574.8 2.951371 81.82423
"2876" 575 2.77312 81.80662
"2877" 575.2 3.004501 81.81356
"2878" 575.4 3.093304 81.93748
"2879" 575.6 3.106073 82.08502
"2880" 575.8 2.966678 83.11887
"2881" 576 3.622422 85.41349
"2882" 576.2 4.124406 86.99019
"2883" 576.4 4.09101 87.25582
"2884" 576.6 4.321129 87.84669
"2885" 576.8 5.014409 88.33333
"2886" 577 5.076571 88.64909
"2887" 577.2 5.318313 88.71501
"2888" 577.4 7.40765 91.2341
"2889" 577.6 9.514254 92.24034
"2890" 577.8 9.467766 91.9681
"2891" 578 9.374883 92.48819
"2892" 578.2 9.088968 93.13543
"2893" 578.4 8.630862 93.63868
"2894" 578.6 8.418129 93.57761
"2895" 578.8 8.411617 93.86041
"2896" 579 8.111544 94.36611
"2897" 579.2 7.923201 94.56016
"2898" 579.4 7.819186 94.70102
"2899" 579.6 7.714476 94.77197
"2900" 579.8 7.626811 94.74261
"2901" 580 7.660903 94.66921
"2902" 580.2 7.626811 94.74261
"2903" 580.4 8.337355 95.42253
"2904" 580.6 8.58858 96.38677
"2905" 580.8 9.071522 97.63868
"2906" 581 10.01616 99.16031
"2907" 581.2 10.89861 99.59814
"2908" 581.4 11.40826 99.70261
"2909" 581.6 12.39193 100.2957
"2910" 581.8 13.0566 100.8397
"2911" 582 13.34643 101.7812
"2912" 582.2 13.44543 102.5977
"2913" 582.4 13.40658 102.9707
"2914" 582.6 13.25579 103.2369
"2915" 582.8 13.07232 103.257
"2916" 583 13.03461 103.4478
"2917" 583.2 12.88668 103.5212
"2918" 583.4 12.78023 103.2843
"2919" 583.6 12.71135 103.3157
"2920" 583.8 12.53602 103.1983
"2921" 584 11.9738 99.76081
"2922" 584.2 12.88776 98.63444
"2923" 584.4 12.90324 97.65903
"2924" 584.6 12.67082 97.60568
"2925" 584.8 12.24381 97.89881
"2926" 585 12.10188 98.03617
"2927" 585.2 11.90289 98.47328
"2928" 585.4 11.91555 99.37659
"2929" 585.6 12.24553 99.90046
"2930" 585.8 12.43123 100.4668
"2931" 586 13.06514 101.1032
"2932" 586.2 13.72806 101.4144
"2933" 586.4 13.59124 101.4334
"2934" 586.6 13.50537 101.5592
"2935" 586.8 13.29578 101.6318
"2936" 587 12.90324 101.6031
"2937" 587.2 12.66752 101.3046
"2938" 587.4 12.60955 100.536
"2939" 587.6 12.23474 100.5852
"2940" 587.8 11.1974 100.458
"2941" 588 10.9129 100.3771
"2942" 588.2 10.60497 100.1081
"2943" 588.4 9.785696 97.69975
"2944" 588.6 9.628484 97.12077
"2945" 588.8 8.695019 95.17105
"2946" 589 7.871103 92.98219
"2947" 589.2 7.290068 90.87968
"2948" 589.4 6.870864 88.93572
"2949" 589.6 6.872365 87.27851
"2950" 589.8 6.711204 86.81298
"2951" 590 6.663719 86.70165
"2952" 590.2 6.489608 85.4612
"2953" 590.4 5.907781 83.75186
"2954" 590.6 4.588944 82.66158
"2955" 590.8 3.841004 81.41645
"2956" 591 4.15968 79.23028
"2957" 591.2 5.033403 77.14377
"2958" 591.4 5.834949 75.88295
"2959" 591.6 6.959935 75.23083
"2960" 591.8 7.864912 74.419
"2961" 592 8.526184 73.24569
"2962" 592.2 8.152798 72.45841
"2963" 592.4 7.855365 70.90967
"2964" 592.6 7.780495 68.91999
"2965" 592.8 8.015457 67.16285
"2966" 593 7.625729 65.1456
"2967" 593.2 7.242219 62.93442
"2968" 593.4 7.091084 60.04241
"2969" 593.6 6.766603 57.13343
"2970" 593.8 5.440855 54.61134
"2971" 594 4.162158 53.2404
"2972" 594.2 4.026723 51.42494
"2973" 594.4 5.02477 49.83923
"2974" 594.6 6.240877 49.34478
"2975" 594.8 7.706127 49.004
"2976" 595 9.086717 47.97455
"2977" 595.2 9.442719 47.92712
"2978" 595.4 10.28388 48.29517
"2979" 595.6 11.68129 48.93584
"2980" 595.8 13.22795 50.40803
"2981" 596 14.26659 52.36641
"2982" 596.2 15.68762 54.50099
"2983" 596.4 16.13131 55.57434
"2984" 596.6 15.66623 57.40967
"2985" 596.8 15.29015 59.54108
"2986" 597 14.55752 62.4173
"2987" 597.2 13.42728 64.97162
"2988" 597.4 12.15614 66.879
"2989" 597.6 10.36528 68.89222
"2990" 597.8 8.69924 71.32316
"2991" 598 6.978527 75.16822
"2992" 598.2 7.193202 79.05114
"2993" 598.4 7.483626 81.98473
"2994" 598.6 8.243385 83.75318
"2995" 598.8 9.686927 84.66376
"2996" 599 11.19941 85.69975
"2997" 599.2 12.07755 87.51601
"2998" 599.4 13.39382 89.89822
"2999" 599.6 14.56641 92.75423
"3000" 599.8 14.33739 95.18017
"3001" 600 13.33254 96.86695
"3002" 600.2 12.18234 97.00535
"3003" 600.4 11.01651 96.87023
"3004" 600.6 9.894956 97.3864
"3005" 600.8 9.519333 97.37464
"3006" 601 8.927168 96.55035
"3007" 601.2 8.972392 93.20611
"3008" 601.4 9.38845 92.6245
"3009" 601.6 9.417846 92.61768
"3010" 601.8 9.221902 92.68843
"3011" 602 8.954302 93.25154
"3012" 602.2 8.621613 94.36221
"3013" 602.4 8.377342 95.72385
"3014" 602.6 8.251827 95.81425
"3015" 602.8 8.18202 95.79957
"3016" 603 8.123577 95.62341
"3017" 603.2 8.009126 95.46438
"3018" 603.4 7.770262 95.31113
"3019" 603.6 7.470963 94.94487
"3020" 603.8 8.463715 89.3486
"3021" 604 9.423462 88.01445
"3022" 604.2 8.977819 87.91349
"3023" 604.4 8.594773 87.34574
"3024" 604.6 8.014232 86.99253
"3025" 604.8 7.850843 85.85242
"3026" 605 8.026486 85.63818
"3027" 605.2 8.371418 85.26152
"3028" 605.4 9.12977 84.94911
"3029" 605.6 9.547638 84.51654
"3030" 605.8 9.798271 84.38361
"3031" 606 10.48958 83.69285
"3032" 606.2 11.46991 82.97874
"3033" 606.4 12.08017 82.20102
"3034" 606.6 12.05811 81.51358
"3035" 606.8 12.05484 81.29771
"3036" 607 12.24478 80.08906
"3037" 607.2 12.29684 78.67402
"3038" 607.4 12.14304 77.34228
"3039" 607.6 11.55569 76.52713
"3040" 607.8 10.84495 75.64065
"3041" 608 10.05494 74.07045
"3042" 608.2 8.418129 72.17303
"3043" 608.4 6.335847 70.4871
"3044" 608.6 4.827635 70.70293
"3045" 608.8 4.718503 71.87893
"3046" 609 4.716837 72.26145
"3047" 609.2 5.059995 72.3257
"3048" 609.4 5.476596 72.08651
"3049" 609.6 5.855384 71.32754
"3050" 609.8 6.381975 70.08142
"3051" 610 7.021221 67.57656
"3052" 610.2 7.546939 64.83461
"3053" 610.4 7.065758 62.16285
"3054" 610.6 6.078072 59.15568
"3055" 610.8 5.073229 55.5717
"3056" 611 3.889242 54.03853
"3057" 611.2 3.020042 53.48601
"3058" 611.4 3.919666 53.34374
"3059" 611.6 5.413283 51.79844
"3060" 611.8 7.172125 49.65394
"3061" 612 8.813204 46.99746
"3062" 612.2 10.02611 44.24664
"3063" 612.4 10.22861 41.77834
"3064" 612.6 11.26071 38.91676
"3065" 612.8 12.7938 37.34915
"3066" 613 14.84063 36.69211
"3067" 613.2 16.94534 36.35405
"3068" 613.4 18.23422 36.85842
"3069" 613.6 19.20869 38.15577
"3070" 613.8 20.94086 39.10305
"3071" 614 22.97366 39.55289
"3072" 614.2 23.72136 39.55895
"3073" 614.4 24.18079 39.07614
"3074" 614.6 24.12235 38.89631
"3075" 614.8 24.69217 38.2247
"3076" 615 26.06558 37.03562
"3077" 615.2 27.74703 36.49491
"3078" 615.4 28.36434 36.71756
"3079" 615.6 29.12916 37.10433
"3080" 615.8 29.81228 38.10599
"3081" 616 30.64868 39.59288
"3082" 616.2 31.36483 41.09304
"3083" 616.4 32.33046 43.21065
"3084" 616.6 32.16819 45.01272
"3085" 616.8 32.12261 47.02799
"3086" 617 31.99754 49.23468
"3087" 617.2 31.35971 51.03273
"3088" 617.4 30.24627 52.98061
"3089" 617.6 28.57538 54.62822
"3090" 617.8 26.56443 56.0787
"3091" 618 23.60154 56.95067
"3092" 618.2 20.80168 56.98166
"3093" 618.4 17.61855 57.50812
"3094" 618.6 14.8153 58.89737
"3095" 618.8 12.05135 61.36439
"3096" 619 8.230722 62.91464
"3097" 619.2 6.151597 64.17795
"3098" 619.4 6.023803 64.50291
"3099" 619.6 6.559252 63.47328
"3100" 619.8 6.602043 62.53575
"3101" 620 7.335604 62.45679
"3102" 620.2 7.977469 62.21988
"3103" 620.4 8.776526 61.87769
"3104" 620.6 10.01756 60.07068
"3105" 620.8 10.94616 58.62878
"3106" 621 12.31895 56.5558
"3107" 621.2 14.04035 54.81425
"3108" 621.4 15.61436 52.82267
"3109" 621.6 16.98429 50.38825
"3110" 621.8 18.02148 48.52417
"3111" 622 19.25697 47.94285
"3112" 622.2 19.82157 48.02254
"3113" 622.4 20.6596 48.57408
"3114" 622.6 22.32523 49.61636
"3115" 622.8 24.41077 50.89624
"3116" 623 25.14239 52.60673
"3117" 623.2 25.11425 54.6989
"3118" 623.4 24.28307 56.26639
"3119" 623.6 23.30364 56.88953
"3120" 623.8 22.19373 58.87943
"3121" 624 20.92051 61.66758
"3122" 624.2 19.75373 63.60475
"3123" 624.4 17.3225 64.38931
"3124" 624.6 14.87861 64.93639
"3125" 624.8 11.58632 65.77902
"3126" 625 7.656033 66.13134
"3127" 625.2 6.114834 67.25601
"3128" 625.4 4.859292 69.19211
"3129" 625.6 4.124406 71.94111
"3130" 625.8 2.51444 74.54017
"3131" 626 2.026024 75.05513
"3132" 626.2 1.519518 75.3944
"3133" 626.4 1.519518 75.3944
"3134" 626.6 1.405554 75.62341
"3135" 626.8 1.424548 75.29898
"3136" 627 1.487861 75.04453
"3137" 627.2 1.08537 74.35842
"3138" 627.4 2.219296 71.01513
"3139" 627.6 1.664234 70.46892
"3140" 627.8 1.397957 68.99746
"3141" 628 0.8705572 66.96565
"3142" 628.2 0.924924 64.72397
"3143" 628.4 0.8115607 62.98982
"3144" 628.6 0.935088 60.97867
"3145" 628.8 1.823422 59.55471
"3146" 629 3.246243 58.14943
"3147" 629.2 4.43645 57.45547
"3148" 629.4 4.558554 57.08651
"3149" 629.6 4.417858 56.2963
"3150" 629.8 4.269845 55.18066
"3151" 630 3.6179 52.43911
"3152" 630.2 2.583181 51.17684
"3153" 630.4 1.975373 51.04326
"3154" 630.6 1.79086 51.02145
"3155" 630.8 1.709458 50.77608
"3156" 631 1.595494 50.81425
"3157" 631.2 2.026024 50.96692
"3158" 631.4 1.872263 51.64849
"3159" 631.6 2.007934 51.0578
"3160" 631.8 2.72247 50.41561
"3161" 632 4.058712 49.07861
"3162" 632.2 5.742025 47.35565
"3163" 632.4 6.620757 45.56888
"3164" 632.6 7.21771 43.35966
"3165" 632.8 6.958702 41.1994
"3166" 633 6.73653 39.03308
"3167" 633.2 6.593623 37.36278
"3168" 633.4 6.240877 36.68121
"3169" 633.6 6.078072 36.53944
"3170" 633.8 6.154048 36.4631
"3171" 634 6.268012 36.4631
"3172" 634.2 6.230024 35.77608
"3173" 634.4 7.977469 32.83715
"3174" 634.6 11.55179 33.40967
"3175" 634.8 12.88776 33.18349
"3176" 635 12.9159 32.92112
"3177" 635.2 12.77915 32.3257
"3178" 635.4 12.78928 32.47137
"3179" 635.6 12.65689 32.19523
"3180" 635.8 11.77626 31.54368
"3181" 636 10.85031 31.26272
"3182" 636.2 10.19343 30.99237
"3183" 636.4 9.243734 30.94996
"3184" 636.6 8.974653 30.97646
"3185" 636.8 8.927168 31.21501
"3186" 637 8.737228 31.35814
"3187" 637.2 8.737228 31.35814
"3188" 637.4 8.737228 31.35814
"3189" 637.6 8.845765 31.3377
"3190" 637.8 8.974653 30.92875
"3191" 638 9.053794 30.35623
"3192" 638.2 9.008571 30.30171
"3193" 638.4 9.117108 29.59288
"3194" 638.6 10.54166 28.09001
"3195" 638.8 11.21911 27.73537
"3196" 639 13.00529 26.58434
"3197" 639.2 14.61419 25.64137
"3198" 639.4 15.16352 25.18766
"3199" 639.6 15.19518 24.65349
"3200" 639.8 16.88737 23.20842
"3201" 640 17.86953 22.05089
"3202" 640.2 18.11425 20.7339
"3203" 640.4 18.15824 19.4402
"3204" 640.6 18.21187 19.15282
"3205" 640.8 18.02317 18.77863
"3206" 641 17.80007 18.63322
"3207" 641.2 17.79102 18.52417
"3208" 641.4 17.85434 18.71501
"3209" 641.6 21.36822 17.47455
"3210" 641.8 23.21823 21.3486
"3211" 642 22.99537 20.81425
"3212" 642.2 23.19978 20.06452
"3213" 642.4 23.64422 18.76108
"3214" 642.6 24.09069 17.82443
"3215" 642.8 24.736 16.90938
"3216" 643 24.81879 16.2341
"3217" 643.2 25.69505 14.66158
"3218" 643.4 26.97144 13.22837
"3219" 643.6 28.23264 11.94402
"3220" 643.8 30.20042 10.89059
"3221" 644 31.86429 10.98219
"3222" 644.2 33.1103 11.66921
"3223" 644.4 34.48989 11.79707
"3224" 644.6 35.49396 11.86968
"3225" 644.8 36.19935 11.76527
"3226" 645 36.77233 11.97455
"3227" 645.2 37.78896 12.49
"3228" 645.4 38.03975 13.30211
"3229" 645.6 38.2357 14.09337
"3230" 645.8 38.45416 15.26255
"3231" 646 38.00522 16.70252
"3232" 646.2 37.76347 17.30974
"3233" 646.4 37.35482 17.6813
"3234" 646.6 36.10507 18.4412
"3235" 646.8 34.47786 20.2799
"3236" 647 33.42939 21.97519
"3237" 647.2 32.21061 23.04071
"3238" 647.4 30.81582 24.56997
"3239" 647.6 29.17474 27.51654
"3240" 647.8 27.81034 29.03626
"3241" 648 25.76397 30.57434
"3242" 648.2 22.88774 31.3377
"3243" 648.4 20.29823 31.10687
"3244" 648.6 16.81318 31.02064
"3245" 648.8 14.97602 31.04619
"3246" 649 13.5105 31.26895
"3247" 649.2 11.50811 32.15237
"3248" 649.4 9.041132 33.96947
"3249" 649.6 7.59759 35.39985
"3250" 649.8 6.194958 37.1971
"3251" 650 5.622216 37.53181
"3252" 650.2 5.698192 37.60814
"3253" 650.4 5.508253 37.70356
"3254" 650.6 5.470265 37.91349
"3255" 650.8 5.318313 38.18066
"3256" 651 5.413283 38.75318
"3257" 651.2 5.264044 39.78917
"3258" 651.4 4.34148 40.98873
"3259" 651.6 4.68518 42.87532
"3260" 651.8 5.033403 44.33524
"3261" 652 4.616997 46.03445
"3262" 652.2 4.107447 47.93734
"3263" 652.4 2.959061 49.17905
"3264" 652.6 2.333545 49.71283
"3265" 652.8 1.946882 50.06043
"3266" 653 1.946882 50.06043
"3267" 653.2 1.823422 49.97455
"3268" 653.4 1.595494 50.50891
"3269" 653.6 1.573786 51.02145
"3270" 653.8 1.848747 53.05344
"3271" 654 1.988781 52.98758
"3272" 654.2 1.248175 54.20211
"3273" 654.4 1.175817 55.40167
"3274" 654.6 1.025675 56.36768
"3275" 654.8 1.119645 56.3707
"3276" 655 0.701316 57.19123
"3277" 655.2 0.5698192 57.64631
"3278" 655.4 0.3798795 58.40967
"3279" 655.6 0.253253 60
"3280" 655.8 1.486485 63.52915
"3281" 656 1.498414 63.05344
"3282" 656.2 1.03967 63.66278
"3283" 656.4 0.8230722 64.17727
"3284" 656.6 0.467544 64.7661
"3285" 656.8 0.1519518 65.77608
"3286" 657 0.1899397 66.42494
"3287" 657.2 1.459537 68.38355
"3288" 657.4 1.115896 68.28562
"3289" 657.6 0.7914156 68.36514
"3290" 657.8 0.6078072 68.3715
"3291" 658 0.6078072 68.3715
"3292" 658.2 0.4558554 68.14249
"3293" 658.4 0.3323946 68.09478
"3294" 658.6 0.3323946 68.09478
"3295" 658.8 0.2713425 68.14249
"3296" 659 0.325611 68.41512
"3297" 659.2 0.4748494 68.47646
"3298" 659.4 0.1899397 68.90585
"3299" 659.6 0.6647891 71.14822
"3300" 659.8 0.6647891 72.74173
"3301" 660 0.9269059 73.82188
"3302" 660.2 1.445993 75.51752
"3303" 660.4 1.88583 76.6076
"3304" 660.6 2.808395 77.91621
"3305" 660.8 3.468465 78.99546
"3306" 661 3.447055 80.80859
"3307" 661.2 3.11209 81.78019
"3308" 661.4 2.975723 81.67091
"3309" 661.6 2.880753 82.07379
"3310" 661.8 2.77312 81.84478
"3311" 662 2.797294 81.67476
"3312" 662.2 2.659156 81.6285
"3313" 662.4 2.735132 81.61578
"3314" 662.6 2.693691 81.39718
"3315" 662.8 2.743574 81.28923
"3316" 663 2.659156 81.11959
"3317" 663.2 2.571492 80.79663
"3318" 663.4 4.249902 78.32856
"3319" 663.6 4.862457 77.5827
"3320" 663.8 4.662157 77.04256
"3321" 664 4.32339 76.52126
"3322" 664.2 4.235656 76.38677
"3323" 664.4 3.776449 75.32705
"3324" 664.6 2.857354 74.68083
"3325" 664.8 2.431229 74.6883
"3326" 665 2.469217 74.58863
"3327" 665.2 1.899397 74.70261
"3328" 665.4 1.367566 74.86005
"3329" 665.6 1.277776 74.97802
"3330" 665.8 1.329578 75.01272
"3331" 666 1.277776 75.08212
"3332" 666.2 1.329578 75.01272
"3333" 666.4 1.329578 74.82188
"3334" 666.6 1.248175 74.46747
"3335" 666.8 1.253602 74.40204
"3336" 667 1.305836 74.1778
"3337" 667.2 0.9567335 72.21374
"3338" 667.4 1.352371 70.53944
"3339" 667.6 2.244742 68.73236
"3340" 667.8 3.418915 67.02682
"3341" 668 4.25465 66.85751
"3342" 668.2 5.368963 66.79389
"3343" 668.4 5.881097 67.25191
"3344" 668.6 6.35665 67.92621
"3345" 668.8 6.749192 68.79135
"3346" 669 6.715727 69.36932
"3347" 669.2 6.498653 69.71011
"3348" 669.4 6.457951 69.63868
"3349" 669.6 6.180347 69.83069
"3350" 669.8 5.802987 70.61683
"3351" 670 4.87512 71.64122
"3352" 670.2 2.866363 73.00023
"3353" 670.4 2.108331 73.71501
"3354" 670.6 1.582831 73.99491
"3355" 670.8 1.519518 73.86768
"3356" 671 1.234608 73.86768
"3357" 671.2 1.266265 73.74046
"3358" 671.4 1.181847 73.52841
"3359" 671.6 0.9117108 72.60814
"3360" 671.8 3.342939 67.91349
"3361" 672 4.571653 67.77398
"3362" 672.2 3.9817 67.59118
"3363" 672.4 3.798795 67.55529
"3364" 672.6 2.708706 67.44551
"3365" 672.8 2.33772 67.51125
"3366" 673 1.795794 67.88226
"3367" 673.2 1.234608 68.16635
"3368" 673.4 0.759759 68.52417
"3369" 673.6 0.6173042 68.81043
"3370" 673.8 0.4748494 68.76272
"3371" 674 0.4748494 68.81043
"3372" 674.2 0.5969535 68.96038
"3373" 674.4 0.542685 69.12395
"3374" 674.6 0.5698192 69.03308
"3375" 674.8 0.506506 68.86344
"3376" 675 0.6078072 68.67684
"3377" 675.2 0.3798795 67.56997
"3378" 675.4 0.2713425 67.35187
"3379" 675.6 0.165165 65.68647
"3380" 675.8 0.2469217 63.7341
"3381" 676 0.8753745 61.77011
"3382" 676.2 1.410981 60.30898
"3383" 676.4 2.622977 58.69138
"3384" 676.6 3.826934 58.26124
"3385" 676.8 5.277611 57.67357
"3386" 677 5.502125 57.49241
"3387" 677.2 6.090734 57.6972
"3388" 677.4 6.920929 58.08763
"3389" 677.6 7.467006 58.46931
"3390" 677.8 7.921191 59.09528
"3391" 678 7.941856 59.61434
"3392" 678.2 7.919026 59.83363
"3393" 678.4 7.939481 60.54707
"3394" 678.6 7.988981 60.74023
"3395" 678.8 8.124519 62.011
"3396" 679 8.003668 63.32544
"3397" 679.2 7.480704 64.73674
"3398" 679.4 6.51423 66.14928
"3399" 679.6 5.33188 67.81534
"3400" 679.8 4.247743 67.79551
"3401" 680 2.428515 68.04707
"3402" 680.2 1.519518 68.14249
"3403" 680.4 0.759759 68.18066
"3404" 680.6 0.506506 68.1849
"3405" 680.8 0.4938433 68.06616
"3406" 681 0.5698192 67.95165
"3407" 681.2 0.5698192 67.95165
"3408" 681.4 0.5870865 68.0384
"3409" 681.6 0.4748494 67.7131
"3410" 681.8 0.7141734 69.3944
"3411" 682 1.966435 70.94896
"3412" 682.2 3.45345 72.44506
"3413" 682.4 4.45495 73.90238
"3414" 682.6 4.558554 75.29031
"3415" 682.8 4.063059 77.56832
"3416" 683 3.039036 79.502
"3417" 683.2 2.719137 79.91429
"3418" 683.4 2.374247 80.22901
"3419" 683.6 2.279277 80.16539
"3420" 683.8 2.225008 80.24718
"3421" 684 2.225008 79.8655
"3422" 684.2 1.962711 78.95674
"3423" 684.4 3.999908 75.19234
"3424" 684.6 5.093199 74.50382
"3425" 684.8 5.242337 74.55471
"3426" 685 4.542037 74.39872
"3427" 685.2 4.023269 74.35346
"3428" 685.4 3.272808 74.08788
"3429" 685.6 1.701199 72.45713
"3430" 685.8 0.7252245 70.43257
"3431" 686 0.8035912 67.83421
"3432" 686.2 1.785434 65.22265
"3433" 686.4 3.568154 63.20792
"3434" 686.6 5.169074 62.22646
"3435" 686.8 5.812156 61.20865
"3436" 687 6.090326 59.42543
"3437" 687.2 5.738894 57.61905
"3438" 687.4 4.833639 56.54734
"3439" 687.6 3.97969 55.71065
"3440" 687.8 2.442082 54.65649
"3441" 688 1.877052 54.6041
"3442" 688.2 1.487861 54.49746
"3443" 688.4 1.448291 54.64059
"3444" 688.6 1.48153 54.40204
"3445" 688.8 1.899397 54.28753
"3446" 689 3.996993 52.72597
"3447" 689.2 6.029055 50.76993
"3448" 689.4 8.104096 48.26972
"3449" 689.6 9.307047 46.03235
"3450" 689.8 9.851541 43.88041
"3451" 690 10.27031 41.15231
"3452" 690.2 10.40084 38.58208
"3453" 690.4 10.66476 35.6432
"3454" 690.6 10.98347 33.99049
"3455" 690.8 10.32378 32.84838
"3456" 691 9.338704 31.27863
"3457" 691.2 9.069623 30.97646
"3458" 691.4 9.053794 30.61069
"3459" 691.6 9.212078 30.35623
"3460" 691.8 9.307047 30.16539
"3461" 692 9.243734 29.7201
"3462" 692.2 11.58632 27.11196
"3463" 692.4 11.92237 27.156
"3464" 692.6 11.61984 27.19054
"3465" 692.8 11.89023 26.76845
"3466" 693 11.81847 26.58185
"3467" 693.2 12.04761 26.10324
"3468" 693.4 12.10866 26.15776
"3469" 693.6 12.04761 26.26681
"3470" 693.8 11.8848 26.43039
"3471" 694 11.77626 26.58185
"3472" 694.2 11.77626 26.58185
"3473" 694.4 11.52301 26.79389
"3474" 694.6 11.39638 26.92112
"3475" 694.8 10.90797 27.5209
"3476" 695 10.84767 31.03478
"3477" 695.2 12.18428 31.37405
"3478" 695.4 11.71928 31.53944
"3479" 695.6 11.21549 31.88295
"3480" 695.8 10.74215 31.92536
"3481" 696 10.49191 32.04653
"3482" 696.2 10.43551 32.01766
"3483" 696.4 9.686927 31.88295
"3484" 696.6 9.307047 31.50127
"3485" 696.8 9.164593 31.26272
"3486" 697 9.225645 30.90149
"3487" 697.2 9.442719 30.41076
"3488" 697.4 9.551256 29.6474
"3489" 697.6 13.29578 27.93893
"3490" 697.8 15.95494 27.04835
"3491" 698 15.67733 27.90468
"3492" 698.2 15.52757 27.36641
"3493" 698.4 15.48739 26.92112
"3494" 698.6 15.4611 26.69211
"3495" 698.8 15.35798 26.08506
"3496" 699 16.19806 24.73791
"3497" 699.2 17.05237 24.419
"3498" 699.4 17.48853 24.16455
"3499" 699.6 17.44732 23.93584
"3500" 699.8 17.39531 23.89949
"3501" 700 17.14206 22.72265
"3502" 700.2 16.68756 22.06834
"3503" 700.4 15.98947 21.47351
"3504" 700.6 15.98947 21.30002
"3505" 700.8 15.95494 21.30002
"3506" 701 16.31108 21.00509
"3507" 701.2 16.62531 20.8367
"3508" 701.4 18.15424 19.82992
"3509" 701.6 19.41855 18.8385
"3510" 701.8 20.26657 17.53181
"3511" 702 20.69226 16.34636
"3512" 702.2 20.92051 15.63431
"3513" 702.4 22.12798 14.51654
"3514" 702.6 22.23756 14.7661
"3515" 702.8 22.19129 14.38931
"3516" 703 22.17547 14.61196
"3517" 703.2 22.11743 14.41052
"3518" 703.4 22.07522 14.24088
"3519" 703.6 21.98553 14.3257
"3520" 703.8 21.84307 13.94402
"3521" 704 21.84307 13.94402
"3522" 704.2 21.84307 13.94402
"3523" 704.4 21.84307 13.94402
"3524" 704.6 21.84307 13.94402
"3525" 704.8 21.84307 13.94402
"3526" 705 21.84307 13.94402
"3527" 705.2 21.84307 13.94402
"3528" 705.4 21.84307 13.94402
"3529" 705.6 21.84307 13.94402
"3530" 705.8 21.84307 13.94402
"3531" 706 21.84307 13.94402
"3532" 706.2 21.84307 13.94402
"3533" 706.4 21.84307 13.94402
"3534" 706.6 22.9616 16.57337
"3535" 706.8 23.58175 17.2617
"3536" 707 24.154 17.36323
"3537" 707.2 24.38534 17.67273
"3538" 707.4 24.49463 17.92875
"3539" 707.6 25.32982 19.11032
"3540" 707.8 25.59803 19.87473
"3541" 708 25.32982 20.24173
"3542" 708.2 24.94542 20.89059
"3543" 708.4 24.47509 22.0956
"3544" 708.6 23.84799 22.25615
"3545" 708.8 23.62288 22.04411
"3546" 709 23.04602 22.19784
"3547" 709.2 23.03589 22.1883
"3548" 709.4 22.94201 22.0956
"3549" 709.6 22.85355 21.86768
"3550" 709.8 22.55534 21.67303
"3551" 710 22.46244 21.67718
"3552" 710.2 22.52851 21.64399
"3553" 710.4 21.8183 21.46144
"3554" 710.6 20.4945 21.2341
"3555" 710.8 19.40839 21.36942
"3556" 711 18.23422 22.13422
"3557" 711.2 16.37703 23.42239
"3558" 711.4 14.35944 24.27481
"3559" 711.6 13.58069 24.79008
"3560" 711.8 13.23247 24.75827
"3561" 712 13.50033 24.63104
"3562" 712.2 13.25357 24.54623
"3563" 712.4 13.08474 24.63104
"3564" 712.6 13.16916 24.56743
"3565" 712.8 13.12695 24.50382
"3566" 713 13.07871 24.46747
"3567" 713.2 13.06785 24.51654
"3568" 713.4 13.10584 24.4402
"3569" 713.6 13.12695 24.50382
"3570" 713.8 13.12695 24.50382
"3571" 714 13.42241 24.8855
"3572" 714.2 13.8656 24.53562
"3573" 714.4 13.12958 25.03658
"3574" 714.6 12.97435 25.5412
"3575" 714.8 12.5068 27.06792
"3576" 715 12.38407 28.14249
"3577" 715.2 12.44105 28.7341
"3578" 715.4 12.73596 29.75358
"3579" 715.6 12.48422 30.85936
"3580" 715.8 12.14032 31.42176
"3581" 716 11.8093 31.68381
"3582" 716.2 10.80757 32.74173
"3583" 716.4 9.117108 33.35878
"3584" 716.6 8.230722 33.44148
"3585" 716.8 8.081073 33.20148
"3586" 717 7.868932 33.08252
"3587" 717.2 7.787529 32.90076
"3588" 717.4 7.901493 32.87532
"3589" 717.6 7.901493 32.72265
"3590" 717.8 7.901493 32.72265
"3591" 718 7.787529 32.64631
"3592" 718.2 7.901493 32.87532
"3593" 718.4 7.749542 32.79898
"3594" 718.6 7.706127 32.75536
"3595" 718.8 7.109173 33.51872
"3596" 719 6.559252 35.62341
"3597" 719.2 6.516394 37.02094
"3598" 719.4 6.505436 38.65776
"3599" 719.6 6.370287 40.45606
"3600" 719.8 6.213743 41.91567
"3601" 720 6.101814 43.11864
"3602" 720.2 5.49708 44.50082
"3603" 720.4 4.438592 46.44703
"3604" 720.6 4.431927 47.73537
"3605" 720.8 4.627623 50.18621
"3606" 721 4.977731 51.53286
"3607" 721.2 5.406951 52.48092
"3608" 721.4 5.226618 53.05958
"3609" 721.6 4.908043 53.60814
"3610" 721.8 4.574382 54.91094
"3611" 722 4.251728 56.31043
"3612" 722.2 3.738014 58.87532
"3613" 722.4 3.434744 61.51081
"3614" 722.6 3.628504 63.65447
"3615" 722.8 3.206183 65.08906
"3616" 723 2.162391 66.48366
"3617" 723.2 1.777836 66.34097
"3618" 723.4 1.465249 66.21592
"3619" 723.6 0.9225645 66.37041
"3620" 723.8 0.6457951 66.53944
"3621" 724 0.7281024 66.58397
"3622" 724.2 0.4884165 66.01599
"3623" 724.4 0.506506 66.10687
"3624" 724.6 0.4938433 66.15776
"3625" 724.8 0.4938433 66.15776
"3626" 725 0.506506 66.40373
"3627" 725.2 0.5180175 66.51168
"3628" 725.4 0.3292289 66.84478
"3629" 725.6 0.4967655 68.89117
"3630" 725.8 1.591876 70.66885
"3631" 726 2.680261 72.06531
"3632" 726.2 3.665837 73.27608
"3633" 726.4 4.099533 73.9472
"3634" 726.6 4.894601 74.52828
"3635" 726.8 5.552085 75.49716
"3636" 727 5.910925 76.26463
"3637" 727.2 6.498653 76.88023
"3638" 727.4 6.767483 77.33107
"3639" 727.6 7.288058 77.89652
"3640" 727.8 8.044507 78.50397
"3641" 728 9.141616 78.80489
"3642" 728.2 9.446337 78.80407
"3643" 728.4 9.496987 78.82952
"3644" 728.6 9.6808 79.0142
"3645" 728.8 10.19343 79.78371
"3646" 729 11.02838 80.67828
"3647" 729.2 11.99684 81.8337
"3648" 729.4 13.0172 82.68448
"3649" 729.6 14.08005 83.18805
"3650" 729.8 15.44407 84.05458
"3651" 730 16.90464 85
"3652" 730.2 17.79307 85.8598
"3653" 730.4 18.05784 86.70847
"3654" 730.6 17.94603 87.6213
"3655" 730.8 17.27185 88.94402
"3656" 731 16.46581 89.9377
"3657" 731.2 15.49366 90.51163
"3658" 731.4 14.38794 91.43686
"3659" 731.6 14.43542 91.51399
"3660" 731.8 14.39472 91.8884
"3661" 732 13.80665 93.38598
"3662" 732.2 12.8766 95.86031
"3663" 732.4 11.96008 98.63991
"3664" 732.6 11.97977 99.83551
"3665" 732.8 11.89188 100.801
"3666" 733 11.77626 101.1465
"3667" 733.2 11.80159 101.2468
"3668" 733.4 11.64964 101.2977
"3669" 733.6 11.64219 101.1914
"3670" 733.8 11.46761 100.7761
"3671" 734 11.6623 100.6234
"3672" 734.2 11.989 100.4478
"3673" 734.4 12.12449 100.5375
"3674" 734.6 11.79526 100.8715
"3675" 734.8 11.83625 100.8665
"3676" 735 11.70504 101.1578
"3677" 735.2 11.75516 101.285
"3678" 735.4 11.83625 101.3084
"3679" 735.6 11.79861 101.618
"3680" 735.8 11.98995 101.8018
"3681" 736 12.15614 102.4724
"3682" 736.2 12.41606 102.9758
"3683" 736.4 12.62466 103.5496
"3684" 736.6 13.4522 103.9755
"3685" 736.8 14.24548 104.4259
"3686" 737 15.26068 105.4813
"3687" 737.2 16.26359 106.0003
"3688" 737.4 17.56615 106.4947
"3689" 737.6 19.1483 106.8949
"3690" 737.8 19.76683 107.3765
"3691" 738 19.74222 107.548
"3692" 738.2 20.10741 108.1793
"3693" 738.4 20.12005 108.137
"3694" 738.6 20.89337 108.5369
"3695" 738.8 22.20457 109.3639
"3696" 739 23.29136 109.4712
"3697" 739.2 24.02738 109.3162
"3698" 739.4 24.35977 109.2804
"3699" 739.6 24.96844 109.4448
"3700" 739.8 26.16103 109.7328
"3701" 740 27.25923 109.6415
"3702" 740.2 29.19136 109.9364
"3703" 740.4 30.22574 110.0891
"3704" 740.6 31.18573 110.7713
"3705" 740.8 32.81488 111.4294
"3706" 741 34.99496 112.1282
"3707" 741.2 36.57395 112.0462
"3708" 741.4 37.80414 111.4939
"3709" 741.6 38.26979 110.632
"3710" 741.8 38.72151 110.0877
"3711" 742 38.99279 110.1395
"3712" 742.2 39.12759 109.7061
"3713" 742.4 39.48214 108.626
"3714" 742.6 40.05764 107.824
"3715" 742.8 40.84971 107.0865
"3716" 743 42.08352 106.4893
"3717" 743.2 43.01847 106.6574
"3718" 743.4 43.95918 106.6802
"3719" 743.6 44.67145 107.0261
"3720" 743.8 45.2727 107.8147
"3721" 744 46.05406 109.1221
"3722" 744.2 46.82878 110.5667
"3723" 744.4 47.86482 110.8783
"3724" 744.6 49.23728 111.3338
"3725" 744.8 50.51246 112.2554
"3726" 745 51.18876 112.954
"3727" 745.2 51.81066 113.4885
"3728" 745.4 53.30603 114.5614
"3729" 745.6 54.66466 115.5089
"3730" 745.8 55.65234 116.2977
"3731" 746 56.22216 117.4254
"3732" 746.2 57.15076 118.8104
"3733" 746.4 58.13382 120.4079
"3734" 746.6 58.97341 122.0981
"3735" 746.8 59.66482 122.9373
"3736" 747 60.47207 123.152
"3737" 747.2 61.27571 122.9655
"3738" 747.4 61.84913 122.6272
"3739" 747.6 62.38602 122.501
"3740" 747.8 62.7695 122.4645
"3741" 748 63.02743 122.5373
"3742" 748.2 64.10466 122.9612
"3743" 748.4 65.69541 123.7007
"3744" 748.6 66.39313 124.4464
"3745" 748.8 67.46422 125.7642
"3746" 749 67.83223 127.3863
"3747" 749.2 68.03195 128.4478
"3748" 749.4 68.35298 129.1094
"3749" 749.6 68.31986 129.4901
"3750" 749.8 68.77338 129.7608
"3751" 750 69.30836 129.685
"3752" 750.2 69.61292 129.4855
"3753" 750.4 69.70246 129.4075
"3754" 750.6 69.94003 128.7341
"3755" 750.8 71.40509 127.9677
"3756" 751 72.86982 127.3814
"3757" 751.2 74.14557 126.8055
"3758" 751.4 76.11964 126.1681
"3759" 751.6 77.41483 126.2966
"3760" 751.8 79.67202 126.3228
"3761" 752 81.42417 126.5194
"3762" 752.2 83.00367 127.2074
"3763" 752.4 83.51922 127.7572
"3764" 752.6 83.82674 127.7935
"3765" 752.8 85.29835 125.9205
"3766" 753 86.22209 125.3414
"3767" 753.2 87.74065 124.365
"3768" 753.4 89.28223 123.539
"3769" 753.6 90.2962 122.9424
"3770" 753.8 91.01279 122.5954
"3771" 754 92.28901 122.45
"3772" 754.2 92.86936 122.0154
"3773" 754.4 93.86189 121.3762
"3774" 754.6 95.18216 120.354
"3775" 754.8 96.71962 118.8133
"3776" 755 98.11021 116.883
"3777" 755.2 98.60107 115.9759
"3778" 755.4 99.11401 115.9218
"3779" 755.6 100.1616 116.0837
"3780" 755.8 101.4397 116.2341
"3781" 756 102.3269 116.7939
"3782" 756.2 103.0914 117.3002
"3783" 756.4 103.4792 117.5471
"3784" 756.6 103.3418 117.9957
"3785" 756.8 102.772 118.1572
"3786" 757 102.344 117.9629
"3787" 757.2 99.48501 118.8622
"3788" 757.4 98.48934 119.2426
"3789" 757.6 97.59737 120.0615
"3790" 757.8 96.16227 120.6128
"3791" 758 94.10956 121.6001
"3792" 758.2 91.67758 122.607
"3793" 758.4 90.44388 123.8895
"3794" 758.6 89.27168 124.7651
"3795" 758.8 87.36173 125.6913
"3796" 759 86.29109 126.7596
"3797" 759.2 86.34661 126.902
"3798" 759.4 86.25073 126.7757
"3799" 759.6 86.01105 126.6508
"3800" 759.8 86.03567 126.3698
"3801" 760 86.55825 126.2532
"3802" 760.2 87.0972 126.421
"3803" 760.4 87.62066 126.5394
"3804" 760.6 88.30737 126.0697
"3805" 760.8 88.8656 120.7484
"3806" 761 89.87743 120.4016
"3807" 761.2 90.32554 120.3464
"3808" 761.4 90.30103 120.3464
"3809" 761.6 91.12359 120.6115
"3810" 761.8 91.30921 120.8027
"3811" 762 91.39454 121.4204
"3812" 762.2 91.38815 121.3595
"3813" 762.4 91.83028 121.6337
"3814" 762.6 92.34633 121.4941
"3815" 762.8 93.03696 121.3643
"3816" 763 94.32184 120.3877
"3817" 763.2 95.87073 119.1458
"3818" 763.4 96.9561 118.5024
"3819" 763.6 97.26032 117.8731
"3820" 763.8 97.15147 116.7794
"3821" 764 96.99217 116.1218
"3822" 764.2 96.67933 114.6835
"3823" 764.4 95.89425 113.6005
"3824" 764.6 94.91922 113.0916
"3825" 764.8 93.58094 112.0595
"3826" 765 92.51332 111.5903
"3827" 765.2 91.27587 110.9564
"3828" 765.4 89.95791 110.6813
"3829" 765.6 89.12463 111.1615
"3830" 765.8 88.57319 111.1861
"3831" 766 88.53725 110.8906
"3832" 766.2 87.80643 109.9636
"3833" 766.4 87.4356 109.173
"3834" 766.6 87.88696 108.1696
"3835" 766.8 88.14514 106.7974
"3836" 767 88.24377 105.94
"3837" 767.2 88.23334 104.1985
"3838" 767.4 88.47516 102.8876
"3839" 767.6 89.44975 101.945
"3840" 767.8 91.02583 101.1465
"3841" 768 92.42244 100.2821
"3842" 768.2 94.04895 99.68309
"3843" 768.4 95.72963 99.50176
"3844" 768.6 97.23689 99.62489
"3845" 768.8 98.31019 100.3483
"3846" 769 99.72449 101.127
"3847" 769.2 100.1813 101.778
"3848" 769.4 100.3105 102.4712
"3849" 769.6 101.1582 103.8849
"3850" 769.8 102.3027 105.4661
"3851" 770 103.2602 106.9615
"3852" 770.2 103.9683 109.018
"3853" 770.4 104.549 111.6127
"3854" 770.6 103.5395 112.9449
"3855" 770.8 101.9057 113.1683
"3856" 771 99.60664 114.1236
"3857" 771.2 97.15147 115.7979
"3858" 771.4 94.24363 118.5017
"3859" 771.6 91.09287 120.7918
"3860" 771.8 86.7466 122.79
"3861" 772 82.33025 124.8161
"3862" 772.2 78.90941 127.6315
"3863" 772.4 77.47815 129.003
"3864" 772.6 74.13777 127.0689
"3865" 772.8 73.30523 126.9558
"3866" 773 72.53396 127.1756
"3867" 773.2 70.78013 127.2535
"3868" 773.4 69.11504 126.8633
"3869" 773.6 66.17961 126.632
"3870" 773.8 62.63791 126.5818
"3871" 774 58.84571 125.9311
"3872" 774.2 55.10487 124.8556
"3873" 774.4 52.39717 123.6439
"3874" 774.6 49.65737 121.6492
"3875" 774.8 47.72914 119.4511
"3876" 775 47.48494 116.7389
"3877" 775.2 48.25657 114.5404
"3878" 775.4 49.53629 113.1934
"3879" 775.6 51.24574 112.799
"3880" 775.8 53.01851 112.799
"3881" 776 55.92806 112.3188
"3882" 776.2 57.32504 112.6635
"3883" 776.4 58.45396 113.944
"3884" 776.6 59.74468 115.5054
"3885" 776.8 61.14909 117.009
"3886" 777 61.33867 118.7269
"3887" 777.2 61.33867 120.4206
"3888" 777.4 60.71368 122.0266
"3889" 777.6 61.20961 124.2494
"3890" 777.8 62.25419 125.8223
"3891" 778 64.22134 125.9615
"3892" 778.2 67.35474 125.8609
"3893" 778.4 70.68133 125.454
"3894" 778.6 73.33976 124.3188
"3895" 778.8 76.09197 123.0619
"3896" 779 78.23283 122.9247
"3897" 779.2 79.70765 123.0145
"3898" 779.4 81.67409 122.3198
"3899" 779.6 84.22296 121.8485
"3900" 779.8 86.47845 122.1838
"3901" 780 87.75216 123.567
"3902" 780.2 88.31081 124.6872
"3903" 780.4 88.37263 125.3817
"3904" 780.6 88.83053 125.1235
"3905" 780.8 89.35478 124.9054
"3906" 781 89.85988 124.2494
"3907" 781.2 90.33311 122.5094
"3908" 781.4 91.93084 120.107
"3909" 781.6 93.42733 118.7208
"3910" 781.8 94.76806 118.2379
"3911" 782 96.91034 118.7202
"3912" 782.2 98.91832 119.3222
"3913" 782.4 99.85203 119.4713
"3914" 782.6 100.5161 119.7455
"3915" 782.8 100.9961 119.7039
"3916" 783 100.9164 119.5665
"3917" 783.2 101.3012 119.4784
"3918" 783.4 101.626 118.8561
"3919" 783.6 101.5228 113.7055
"3920" 783.8 99.83233 111.7048
"3921" 784 100.6206 111.7374
"3922" 784.2 100.5875 111.7233
"3923" 784.4 100.9213 111.8702
"3924" 784.6 101.962 112.0356
"3925" 784.8 102.8468 113.0235
"3926" 785 102.8021 114.1124
"3927" 785.2 102.6434 115.5344
"3928" 785.4 102.0356 116.6376
"3929" 785.6 100.6122 117.9517
"3930" 785.8 98.50052 119.209
"3931" 786 96.32055 120.1251
"3932" 786.2 94.50786 121.2475
"3933" 786.4 93.08235 122.1263
"3934" 786.6 91.64864 122.8317
"3935" 786.8 90.46559 123.3006
"3936" 787 88.83244 124.3209
"3937" 787.2 87.06427 125.4769
"3938" 787.4 85.57285 125.1232
"3939" 787.6 83.28858 124.4044
"3940" 787.8 80.545 123.5602
"3941" 788 78.16834 123.6823
"3942" 788.2 75.60789 123.7365
"3943" 788.4 73.74267 123.0696
"3944" 788.6 72.65195 121.3033
"3945" 788.8 72.59628 120.5379
"3946" 789 72.61326 120.7294
"3947" 789.2 71.91976 120.6173
"3948" 789.4 70.24419 120.1631
"3949" 789.6 68.28027 119.8539
"3950" 789.8 66.36284 120.5492
"3951" 790 64.2555 121.5664
"3952" 790.2 61.67455 123.1492
"3953" 790.4 60.29723 124.8392
"3954" 790.6 59.34178 127.3028
"3955" 790.8 59.50294 128.6676
"3956" 791 59.37809 129.4461
"3957" 791.2 59.70715 129.8252
"3958" 791.4 59.92599 129.895
"3959" 791.6 60.05135 129.8372
"3960" 791.8 59.68666 129.6845
"3961" 792 59.28934 129.4939
"3962" 792.2 59.32198 129.5471
"3963" 792.4 58.59314 129.8824
"3964" 792.6 57.53209 129.8166
"3965" 792.8 56.8553 129.9268
"3966" 793 55.16694 129.4091
"3967" 793.2 53.6154 127.6976
"3968" 793.4 52.51546 127.3028
"3969" 793.6 51.72117 126.9558
"3970" 793.8 51.07145 126.4721
"3971" 794 49.32306 124.7295
"3972" 794.2 47.663 123.0208
"3973" 794.4 46.0512 122.2671
"3974" 794.6 44.45707 122.1501
"3975" 794.8 42.19742 122.0212
"3976" 795 39.71281 122.1553
"3977" 795.2 37.20199 122.5121
"3978" 795.4 35.536 122.6879
"3979" 795.6 34.55384 122.2036
"3980" 795.8 33.57349 118.6821
"3981" 796 32.92697 117.1575
"3982" 796.2 33.19657 117.5638
"3983" 796.4 33.71989 118.1313
"3984" 796.6 34.92657 119.2651
"3985" 796.8 36.64782 120.5068
"3986" 797 37.79801 121.5776
"3987" 797.2 38.26422 122.1328
"3988" 797.4 37.9771 122.1883
"3989" 797.6 37.76923 121.8899
"3990" 797.8 37.75772 121.8668
"3991" 798 37.55742 122.112
"3992" 798.2 37.52497 122.0786
"3993" 798.4 37.56737 122.8726
"3994" 798.6 37.70304 123.7246
"3995" 798.8 37.836 123.944
"3996" 799 37.88798 124.0485
"3997" 799.2 38.29876 124.3882
"3998" 799.4 42.35656 123.2355
"3999" 799.6 43.70197 122.166
"4000" 799.8 45.04635 121.3191
"4001" 800 45.11069 122.2098
"4002" 800.2 44.86031 122.9887
"4003" 800.4 44.06602 123.4523
"4004" 800.6 43.16516 123.4315
"4005" 800.8 41.19582 123.3906
"4006" 801 39.40194 122.6696
"4007" 801.2 37.54871 121.351
"4008" 801.4 36.37979 119.7074
"4009" 801.6 36.01503 118.2779
"4010" 801.8 35.41189 116.7351
"4011" 802 34.2115 115.7402
"4012" 802.2 32.44171 115.1327
"4013" 802.4 30.71437 115.4258
"4014" 802.6 28.9302 116.0075
"4015" 802.8 28.19166 116.0143
"4016" 803 27.40034 114.6704
"4017" 803.2 25.68656 112.2938
"4018" 803.4 23.81844 109.8219
"4019" 803.6 20.98507 106.9553
"4020" 803.8 17.87736 104.8647
"4021" 804 14.97991 103.6005
"4022" 804.2 12.95389 102.7608
"4023" 804.4 12.53602 103.045
"4024" 804.6 12.40035 102.9844
"4025" 804.8 12.26167 102.8329
"4026" 805 12.27825 102.3437
"4027" 805.2 12.47974 100.8538
"4028" 805.4 12.33252 98.3088
"4029" 805.6 11.89416 94.99166
"4030" 805.8 11.26071 92.69266
"4031" 806 10.21291 90.11842
"4032" 806.2 8.962342 87.83432
"4033" 806.4 7.283207 85.50233
"4034" 806.6 5.128373 82.70992
"4035" 806.8 2.878318 79.87179
"4036" 807 2.127325 79.63104
"4037" 807.2 2.089337 79.7201
"4038" 807.4 2.007934 79.32025
"4039" 807.6 2.231792 79.09192
"4040" 807.8 1.899397 78.68272
"4041" 808 2.461619 77.74555
"4042" 808.2 3.589861 75.85242
"4043" 808.4 5.207515 73.02481
"4044" 808.6 5.888132 70.81425
"4045" 808.8 6.213743 68.81043
"4046" 809 6.379356 65.86558
"4047" 809.2 6.078072 62.98982
"4048" 809.4 5.163987 60.19879
"4049" 809.6 4.207896 58.46839
"4050" 809.8 3.716212 56.7419
"4051" 810 3.936933 54.28059
"4052" 810.2 3.66472 50.6975
"4053" 810.4 2.801611 48.03276
"4054" 810.6 2.442082 47.58633
"4055" 810.8 2.387814 47.69538
"4056" 811 2.516702 47.72265
"4057" 811.2 2.616948 47.65903
"4058" 811.4 2.935432 47.77469
"4059" 811.6 2.951371 47.97221
"4060" 811.8 2.621168 46.97837
"4061" 812 3.598858 46.56756
"4062" 812.2 5.370115 44.96415
"4063" 812.4 6.88738 43.46609
"4064" 812.6 8.51454 42.00404
"4065" 812.8 9.989424 40.13854
"4066" 813 10.82657 38.28342
"4067" 813.2 11.35418 35.99661
"4068" 813.4 11.58632 33.87943
"4069" 813.6 12.00138 32.30704
"4070" 813.8 13.59426 30.3426
"4071" 814 15.51175 28.21883
"4072" 814.2 17.06838 25.46021
"4073" 814.4 17.75937 22.85623
"4074" 814.6 19.19509 19.73657
"4075" 814.8 21.55316 16.77648
"4076" 815 24.37835 15.25501
"4077" 815.2 26.86508 14.2799
"4078" 815.4 27.93697 13.14885
"4079" 815.6 29.61599 11.36034
"4080" 815.8 31.41438 9.878305
"4081" 816 32.74961 8.419713
"4082" 816.2 32.78652 7.63163
"4083" 816.4 32.62743 7.201018
"4084" 816.6 32.57467 7.360051
"4085" 816.8 32.76461 7.360051
"4086" 817 32.79626 7.328244
"4087" 817.2 32.83847 7.158609
"4088" 817.4 32.85958 7.073791
"4089" 817.6 32.89756 7.035623
"4090" 817.8 33.04952 7.188295
"4091" 818 33.86772 6.633392
"4092" 818.2 35.23941 6.287981
"4093" 818.4 36.58405 6.343622
"4094" 818.6 37.87715 6.246819
"4095" 818.8 39.17507 6.501272
"4096" 819 39.93915 7.039093
"4097" 819.2 40.8453 7.83715
"4098" 819.4 41.42338 8.235424
"4099" 819.6 41.77023 9.015378
"4100" 819.8 41.75509 8.966285
"4101" 820 41.71439 8.764086
"4102" 820.2 42.6573 8.759542
"4103" 820.4 44.16099 8.759542
"4104" 820.6 45.99707 8.377863
"4105" 820.8 46.6229 7.66099
"4106" 821 47.4578 6.528535
"4107" 821.2 47.51308 5.631891
"4108" 821.4 47.17413 4.974555
"4109" 821.6 46.93622 4.868533
"4110" 821.8 47.51416 3.814837
"4111" 822 47.51533 3.195929
"4112" 822.2 47.43935 3.24173
"4113" 822.4 47.42416 3.180662
"4114" 822.6 47.98692 3.311523
"4115" 822.8 49.30519 3.082061
"4116" 823 51.69283 2.273439
"4117" 823.2 54.61498 1.83304
"4118" 823.4 57.77472 1.73028
"4119" 823.6 62.00477 1.772689
"4120" 823.8 64.71164 1.995796
"4121" 824 66.85879 2.042563
"4122" 824.2 68.32876 1.448169
"4123" 824.4 69.01596 1.225918
"4124" 824.6 69.94341 2.157761
"4125" 824.8 72.02845 3.356566
"4126" 825 74.71937 4.666275
"4127" 825.2 76.64799 6.060873
"4128" 825.4 78.6935 6.956352
"4129" 825.6 81.47802 7.627842
"4130" 825.8 84.1026 8.505089
"4131" 826 86.63872 9.863999
"4132" 826.2 89.49961 11.76845
"4133" 826.4 92.02581 13.95765
"4134" 826.6 94.87184 15.96323
"4135" 826.8 97.54325 16.72659
"4136" 827 100.6174 17.88804
"4137" 827.2 103.2537 19.00435
"4138" 827.4 105.9231 19.37659
"4139" 827.6 107.6284 18.61036
"4140" 827.8 107.8613 17.93319
"4141" 828 107.9871 17.21374
"4142" 828.2 107.7265 17.31757
"4143" 828.4 108.0757 17.96529
"4144" 828.6 109.0135 18.96549
"4145" 828.8 111.9758 20.58524
"4146" 829 114.4848 22.06834
"4147" 829.2 115.657 23.63868
"4148" 829.4 117.6324 26.29953
"4149" 829.6 119.5048 28.19777
"4150" 829.8 120.1606 29.16349
"4151" 830 121.073 30.28808
"4152" 830.2 122.2307 31.4831
"4153" 830.4 122.0679 34.02267
"4154" 830.6 122.9385 34.2923
"4155" 830.8 122.9979 34.66205
"4156" 831 123.2191 36.30118
"4157" 831.2 123.7513 39.41551
"4158" 831.4 123.8513 42.17769
"4159" 831.6 124.3922 44.47837
"4160" 831.8 125.2597 47.08277
"4161" 832 126.4887 48.85646
"4162" 832.2 128.2875 50.94447
"4163" 832.4 128.7676 52.72496
"4164" 832.6 127.9455 55.11238
"4165" 832.8 127.0409 58.24196
"4166" 833 126.5114 61.20287
"4167" 833.2 126.5216 63.87859
"4168" 833.4 127.0145 64.929
"4169" 833.6 127.3906 65.27332
"4170" 833.8 127.3267 65.33603
"4171" 834 128.3769 67.1883
"4172" 834.2 129.5745 68.03515
"4173" 834.4 130.0736 68.46763
"4174" 834.6 130.4253 68.47646
"4175" 834.8 130.2841 68.58289
"4176" 835 130.4506 68.81425
"4177" 835.2 130.3291 68.90585
"4178" 835.4 130.2195 69.47837
"4179" 835.6 129.9843 69.93244
"4180" 835.8 129.9763 70.91834
"4181" 836 129.3432 71.93616
"4182" 836.2 128.7673 74.11816
"4183" 836.4 127.8518 76.46086
"4184" 836.6 127.4208 77.92737
"4185" 836.8 126.7904 78.49274
"4186" 837 126.0356 79.53986
"4187" 837.2 124.8463 81.11959
"4188" 837.4 123.2374 82.48915
"4189" 837.6 122.1987 82.58475
"4190" 837.8 121.2209 82.18566
"4191" 838 120.7159 81.84601
"4192" 838.2 120.71 81.65921
"4193" 838.4 120.3973 81.03341
"4194" 838.6 119.5481 80.01272
"4195" 838.8 117.7888 78.6979
"4196" 839 117.1377 78.2139
"4197" 839.2 115.837 76.76318
"4198" 839.4 114.5099 74.86959
"4199" 839.6 113.584 73.11749
"4200" 839.8 113.2041 71.55035
"4201" 840 112.7564 70.30989
"4202" 840.2 112.1151 68.80407
"4203" 840.4 111.2161 67.16285
"4204" 840.6 109.8259 65.25264
"4205" 840.8 109.0254 63.56234
"4206" 841 109.156 61.809
"4207" 841.2 109.8464 59.99179
"4208" 841.4 110.9616 58.16958
"4209" 841.6 111.7191 55.80153
"4210" 841.8 111.9862 54.06526
"4211" 842 112.099 52.14666
"4212" 842.2 112.2663 50.28705
"4213" 842.4 113.1154 47.8117
"4214" 842.6 114.6011 46.1159
"4215" 842.8 116.8889 43.51145
"4216" 843 118.4303 41.06639
"4217" 843.2 119.0519 38.45246
"4218" 843.4 117.8362 36.86941
"4219" 843.6 116.0644 34.49858
"4220" 843.8 114.3192 31.63671
"4221" 844 113.3584 28.59097
"4222" 844.2 112.3585 26.03464
"4223" 844.4 110.4224 23.2767
"4224" 844.6 108.0083 21.66379
"4225" 844.8 105.0842 19.7527
"4226" 845 101.8077 17.89625
"4227" 845.2 98.79487 15.53654
"4228" 845.4 96.32319 13.13295
"4229" 845.6 95.91957 11.38677
"4230" 845.8 96.72003 9.118502
"4231" 846 96.56291 8.403513
"4232" 846.2 96.47673 7.83715
"4233" 846.4 96.30945 7.154145
"4234" 846.6 96.52938 6.631847
"4235" 846.8 96.68933 6.792554
"4236" 847 97.06921 6.852819
"4237" 847.2 97.42909 6.832731
"4238" 847.4 97.59981 7.044431
"4239" 847.6 99.83009 8.8138
"4240" 847.8 100.7393 9.662055
"4241" 848 102.6233 11.35085
"4242" 848.2 104.5262 13.51463
"4243" 848.4 105.8423 15.655
"4244" 848.6 107.5653 18.07093
"4245" 848.8 109.1981 19.38006
"4246" 849 111.7181 20.85915
"4247" 849.2 114.0867 23.42988
"4248" 849.4 116.0369 26.41948
"4249" 849.6 117.4896 30.17732
"4250" 849.8 118.3772 33.71277
"4251" 850 119.2347 37.07141
"4252" 850.2 118.3999 39.7751
"4253" 850.4 116.8326 40.91164
"4254" 850.6 115.038 42.71475
"4255" 850.8 113.633 45.22942
"4256" 851 111.2484 47.16426
"4257" 851.2 109.758 47.06834
"4258" 851.4 108.4702 46.79781
"4259" 851.6 106.5291 45.90967
"4260" 851.8 104.9281 44.79189
"4261" 852 102.7644 43.57365
"4262" 852.2 100.953 42.70629
"4263" 852.4 98.74334 41.15776
"4264" 852.6 96.43874 39.35115
"4265" 852.8 95.23104 37.97789
"4266" 853 94.42538 36.01781
"4267" 853.2 94.10532 33.59393
"4268" 853.4 94.1611 31.31659
"4269" 853.6 95.05127 29.08851
"4270" 853.8 95.33709 27.01018
"4271" 854 95.02574 24.91169
"4272" 854.2 94.54395 22.50289
"4273" 854.4 93.28755 20.2281
"4274" 854.6 92.03563 19.35334
"4275" 854.8 90.8174 18.31359
"4276" 855 89.90481 16.85751
"4277" 855.2 88.43052 15.0618
"4278" 855.4 86.54217 13.18066
"4279" 855.6 85.15428 11.06296
"4280" 855.8 83.56082 9.3257
"4281" 856 81.92298 9.021672
"4282" 856.2 79.19728 8.875318
"4283" 856.4 75.91258 8.393766
"4284" 856.6 72.70309 7.470151
"4285" 856.8 69.48177 7.019266
"4286" 857 66.05345 6.173028
"4287" 857.2 62.17361 5.074518
"4288" 857.4 58.41886 4.219493
"4289" 857.6 55.37123 4.768448
"4290" 857.8 53.26227 6.739822
"4291" 858 50.11244 8.934478
"4292" 858.2 46.14075 9.701507
"4293" 858.4 41.72068 8.716672
"4294" 858.6 39.14342 7.216921
"4295" 858.8 38.5466 5.726688
"4296" 859 38.4438 5.089059
"4297" 859.2 38.33329 4.749017
"4298" 859.4 38.33329 4.610224
"4299" 859.6 38.31356 4.511087
"4300" 859.8 38.22172 4.607555
"4301" 860 38.01961 4.720102
"4302" 860.2 37.89298 4.720102
"4303" 860.4 37.70304 4.783715
"4304" 860.6 36.02151 5.50217
"4305" 860.8 34.27549 8.02799
"4306" 861 32.71712 10.28626
"4307" 861.2 31.23778 12.07966
"4308" 861.4 29.12862 13.35787
"4309" 861.6 26.02174 14.63398
"4310" 861.8 23.45756 15.16062
"4311" 862 22.98271 15.18448
"4312" 862.2 22.37836 15.05436
"4313" 862.4 21.46319 15.01272
"4314" 862.6 21.17828 15.23219
"4315" 862.8 21.18883 15.13147
"4316" 863 21.27325 15.04135
"4317" 863.2 21.19728 14.78372
"4318" 863.4 21.08331 14.51654
"4319" 863.6 21.08331 14.51654
"4320" 863.8 21.08331 14.51654
"4321" 864 22.4551 14.91942
"4322" 864.2 25.31197 14.48641
"4323" 864.4 25.56365 13.38273
"4324" 864.6 25.669 13.23519
"4325" 864.8 26.19269 13.06616
"4326" 865 27.10358 12.86536
"4327" 865.2 27.51649 12.13519
"4328" 865.4 28.11108 11.5672
"4329" 865.6 28.99171 10.90793
"4330" 865.8 30.17931 10
"4331" 866 30.74789 9.116899
"4332" 866.2 30.67527 9.196883
"4333" 866.4 30.87154 8.676845
"4334" 866.6 30.77024 8.21883
"4335" 866.8 30.64361 8.515691
"4336" 867 30.50432 8.600509
"4337" 867.2 30.20042 8.600509
"4338" 867.4 29.89652 8.829517
"4339" 867.6 29.74456 8.867684
"4340" 867.8 28.66363 9.32917
"4341" 868 27.69502 13.16249
"4342" 868.2 27.20661 14.08942
"4343" 868.4 26.881 13.87132
"4344" 868.6 26.48604 13.90161
"4345" 868.8 25.09579 13.89631
"4346" 869 23.93241 15.10723
"4347" 869.2 22.77378 16.67303
"4348" 869.4 22.44907 17.27008
"4349" 869.6 21.93804 18.34924
"4350" 869.8 21.7481 19.19211
"4351" 870 21.35239 19.33524
"4352" 870.2 21.09236 19.16031
"4353" 870.4 20.64012 19.1391
"4354" 870.6 20.41352 19.12682
"4355" 870.8 19.95193 19.90154
"4356" 871 19.43463 22.35623
"4357" 871.2 18.93066 24.28117
"4358" 871.4 18.05889 26.95048
"4359" 871.6 16.00559 29.19847
"4360" 871.8 13.76008 30.4976
"4361" 872 10.84767 31.6497
"4362" 872.2 9.117108 32.07379
"4363" 872.4 8.483975 31.88295
"4364" 872.6 8.547288 31.88295
"4365" 872.8 8.547288 31.88295
"4366" 873 8.737228 31.31043
"4367" 873.2 9.041132 31.27226
"4368" 873.4 9.041132 30.43257
"4369" 873.6 9.496987 30.06997
"4370" 873.8 12.18147 27.32824
"4371" 874 12.28277 26.50763
"4372" 874.2 13.07232 24.65349
"4373" 874.4 14.07789 22.90226
"4374" 874.6 15.24583 21.0687
"4375" 874.8 15.51175 20.17812
"4376" 875 20.74472 20.58192
"4377" 875.2 22.0786 20.55471
"4378" 875.4 22.06115 19.83885
"4379" 875.6 22.0184 19.03797
"4380" 875.8 22.58004 18.09669
"4381" 876 23.22013 17.01336
"4382" 876.2 24.80472 16.46028
"4383" 876.4 26.01415 16.86005
"4384" 876.6 26.31805 17.65394
"4385" 876.8 26.53529 19.01894
"4386" 877 26.72306 20.55001
"4387" 877.2 26.70845 22.19417
"4388" 877.4 26.56234 23.57408
"4389" 877.6 25.86346 24.79008
"4390" 877.8 24.70678 25.87884
"4391" 878 23.26762 27.22101
"4392" 878.2 21.17476 29.16879
"4393" 878.4 18.93553 30.45899
"4394" 878.6 15.60219 31.36496
"4395" 878.8 12.59934 32.34415
"4396" 879 10.56065 33.42875
"4397" 879.2 9.397019 35.41851
"4398" 879.4 8.566282 38.18066
"4399" 879.6 8.78106 41.13134
"4400" 879.8 8.88918 43.82952
"4401" 880 7.521614 47.17557
"4402" 880.2 6.308713 50.4353
"4403" 880.4 5.004499 52.75915
"4404" 880.6 2.975723 55.64249
"4405" 880.8 1.354353 59.14814
"4406" 881 0.9608716 60.91304
"4407" 881.2 0.6584578 61.73028
"4408" 881.4 0.6014759 61.78117
"4409" 881.6 0.4431927 61.78117
"4410" 881.8 0.3039036 61.80662
"4411" 882 0.2713425 61.65394
"4412" 882.2 0.1519518 61.73028
"4413" 882.4 0.09496987 61.65394
"4414" 882.6 0.09496987 61.65394
"4415" 882.8 0.1899397 61.84478
"4416" 883 0.1266265 62.16285
"4417" 883.2 1.459537 65.14932
"4418" 883.4 0.446917 65.87487
"4419" 883.6 1.830328 64.23895
"4420" 883.8 2.16672 65.34351
"4421" 884 2.760458 65.61069
"4422" 884.2 2.701365 65.79587
"4423" 884.4 3.296811 66.46583
"4424" 884.6 3.730959 67.43366
"4425" 884.8 3.959513 68.37737
"4426" 885 3.75131 68.74682
"4427" 885.2 3.732729 68.77309
"4428" 885.4 3.728447 68.9624
"4429" 885.6 3.738014 69.15013
"4430" 885.8 4.102698 70.20356
"4431" 886 4.897732 72.39549
"4432" 886.2 5.386148 74.72646
"4433" 886.4 5.303118 77.2112
"4434" 886.6 4.477151 79.55198
"4435" 886.8 3.473184 81.02872
"4436" 887 3.173111 81.38901
"4437" 887.2 2.701365 81.92536
"4438" 887.4 2.701365 81.79813
"4439" 887.6 2.701365 81.79813
"4440" 887.8 2.701365 81.79813
"4441" 888 2.611671 81.83524
"4442" 888.2 2.611671 81.83524
"4443" 888.4 2.611671 81.83524
"4444" 888.6 2.611671 81.83524
"4445" 888.8 2.521018 81.0155
"4446" 889 5.550461 78.19338
"4447" 889.2 5.014409 76.95165
"4448" 889.4 4.257816 76.07824
"4449" 889.6 4.178674 74.92598
"4450" 889.8 3.950747 73.7341
"4451" 890 4.391407 72.24936
"4452" 890.2 4.777715 71.84185
"4453" 890.4 5.43087 70.99802
"4454" 890.6 6.151126 69.75729
"4455" 890.8 6.106211 68.22731
"4456" 891 5.580299 67.07642
"4457" 891.2 4.755043 66.51049
"4458" 891.4 4.768143 65.93139
"4459" 891.6 4.583879 64.50382
"4460" 891.8 4.392357 62.14297
"4461" 892 4.297387 59.91253
"4462" 892.2 4.545891 58.42239
"4463" 892.4 4.572121 56.21501
"4464" 892.6 4.096092 53.95398
"4465" 892.8 3.37143 51.94497
"4466" 893 2.839099 51.71019
"4467" 893.2 2.34259 51.87871
"4468" 893.4 1.931054 52.04835
"4469" 893.6 1.785434 52.1883
"4470" 893.8 1.709458 52.11196
"4471" 894 1.443542 51.95929
"4472" 894.2 1.465249 51.83933
"4473" 894.4 1.443542 51.95929
"4474" 894.6 1.443542 51.95929
"4475" 894.8 1.443542 51.95929
"4476" 895 1.465249 52.22101
"4477" 895.2 1.607182 52.8166
"4478" 895.4 1.555697 51.67575
"4479" 895.6 2.387814 50.76699
"4480" 895.8 3.65634 49.48791
"4481" 896 5.004499 48.1956
"4482" 896.2 5.850144 46.96692
"4483" 896.4 6.381975 45.79135
"4484" 896.6 6.950388 44.05428
"4485" 896.8 7.489053 42.67903
"4486" 897 8.259315 41.54806
"4487" 897.2 9.157809 39.84369
"4488" 897.4 9.423933 38.40086
"4489" 897.6 9.09984 37.59079
"4490" 897.8 8.499804 37.4173
"4491" 898 9.360231 37.36387
"4492" 898.2 10.66476 37.28301
"4493" 898.4 12.33252 36.53126
"4494" 898.6 14.8001 35.60814
"4495" 898.8 16.93981 34.90811
"4496" 899 18.68715 33.93815
"4497" 899.2 20.41501 32.97144
"4498" 899.4 21.56144 33.02799
"4499" 899.6 22.88774 33.68003
"4500" 899.8 23.99085 34.40791
"4501" 900 24.50982 35.15013
"4502" 900.2 24.81373 36.31043
"4503" 900.4 25.02984 37.57987
"4504" 900.6 25.72544 38.99746
"4505" 900.8 26.63715 40.64631
"4506" 901 26.91905 42.75423
"4507" 901.2 27.03476 44.73282
"4508" 901.4 27.63951 47.09748
"4509" 901.6 28.35027 48.91716
"4510" 901.8 28.63342 50.83969
"4511" 902 28.15491 52.90468
"4512" 902.2 26.93074 54.3884
"4513" 902.4 25.23485 55.76518
"4514" 902.6 22.87417 56.56943
"4515" 902.8 20.36425 57.23737
"4516" 903 17.47446 58.42941
"4517" 903.2 15.19518 59.69466
"4518" 903.4 12.56053 60.57047
"4519" 903.6 9.916165 61.86453
"4520" 903.8 7.524065 63.00829
"4521" 904 6.359918 63.05754
"4522" 904.2 6.130469 62.77266
"4523" 904.4 6.052746 62.39186
"4524" 904.6 4.921166 62.5561
"4525" 904.8 2.834485 63.8119
"4526" 905 1.500524 65.757
"4527" 905.2 0.7281024 67.06107
"4528" 905.4 0.4884165 67.37913
"4529" 905.6 0.3798795 67.44275
"4530" 905.8 0.3798795 67.44275
"4531" 906 0.3798795 67.37913
"4532" 906.2 0.325611 67.65176
"4533" 906.4 0.5909236 67.50636
"4534" 906.6 0.2954618 67.59118
"4535" 906.8 0.217074 69.04217
"4536" 907 1.095806 70.99041
"4537" 907.2 2.363695 72.44699
"4538" 907.4 3.376707 73.9313
"4539" 907.6 4.305301 76.18957
"4540" 907.8 4.196764 77.41185
"4541" 908 4.158681 79.05049
"4542" 908.2 3.389694 80.72323
"4543" 908.4 2.849096 81.50127
"4544" 908.6 2.611671 81.97837
"4545" 908.8 2.611671 81.97837
"4546" 909 2.574739 81.92536
"4547" 909.2 2.611671 81.83524
"4548" 909.4 2.611671 81.97837
"4549" 909.6 2.564187 82.07379
"4550" 909.8 2.545193 82.79898
"4551" 910 3.418915 85.67854
"4552" 910.2 4.067876 85.89059
"4553" 910.4 6.014759 87.03562
"4554" 910.6 7.516187 87.68993
"4555" 910.8 8.306698 88.42239
"4556" 911 8.946817 89.79293
"4557" 911.2 9.221902 91.16171
"4558" 911.4 8.764362 92.6245
"4559" 911.6 8.225217 94.0801
"4560" 911.8 7.86574 94.59063
"4561" 912 7.787529 94.66921
"4562" 912.2 7.656033 94.47837
"4563" 912.4 7.509925 94.44901
"4564" 912.6 7.355848 94.27018
"4565" 912.8 7.281024 94.16031
"4566" 913 7.626811 94.50773
"4567" 913.2 8.111544 95.33154
"4568" 913.4 12.12692 95.63809
"4569" 913.6 12.10375 95.68922
"4570" 913.8 12.15614 96.71392
"4571" 914 12.40123 97.64262
"4572" 914.2 12.68012 98.6242
"4573" 914.4 13.13298 100.3262
"4574" 914.6 13.59256 101.2413
"4575" 914.8 14.48969 102.3437
"4576" 915 16.25172 103.424
"4577" 915.2 18.01076 104.2898
"4578" 915.4 18.98246 105.1654
"4579" 915.6 19.21105 105.8333
"4580" 915.8 18.99397 107.715
"4581" 916 18.52643 108.5271
"4582" 916.2 18.40833 109.2525
"4583" 916.4 18.98088 109.2981
"4584" 916.6 20.29642 109.2548
"4585" 916.8 22.86875 109.7074
"4586" 917 25.09655 110.9275
"4587" 917.2 27.32758 112.2026
"4588" 917.4 28.87084 113.455
"4589" 917.6 29.72557 115.0652
"4590" 917.8 30.87291 117.3482
"4591" 918 33.15007 119.2651
"4592" 918.2 36.48842 121.4069
"4593" 918.4 39.98503 122.0138
"4594" 918.6 42.7892 123.0407
"4595" 918.8 45.37932 124.4129
"4596" 919 47.90951 124.8668
"4597" 919.2 51.2632 125.0334
"4598" 919.4 53.57452 124.8624
"4599" 919.6 54.70265 125.2787
"4600" 919.8 55.44006 126.865
"4601" 920 55.28434 127.6606
"4602" 920.2 55.17116 128.1934
"4603" 920.4 55.84228 128.9034
"4604" 920.6 56.68345 129.5383
"4605" 920.8 59.68491 128.8442
"4606" 921 60.42898 125.8185
"4607" 921.2 61.1606 124.7742
"4608" 921.4 61.27571 125.0243
"4609" 921.6 61.25557 125.3109
"4610" 921.8 61.14834 126.1947
"4611" 922 60.89245 127.9988
"4612" 922.2 60.99543 128.9623
"4613" 922.4 61.38853 129.6997
"4614" 922.6 61.1454 129.8219
"4615" 922.8 61.25104 129.9746
"4616" 923 61.40481 130.0018
"4617" 923.2 61.37333 129.8677
"4618" 923.4 60.97721 129.685
"4619" 923.6 60.55279 129.4656
"4620" 923.8 59.96669 129.7292
"4621" 924 57.15999 127.0285
"4622" 924.2 56.81912 124.2357
"4623" 924.4 56.1663 124.6535
"4624" 924.6 55.9205 124.777
"4625" 924.8 54.99943 124.5953
"4626" 925 54.01411 124.2732
"4627" 925.2 53.47131 123.5255
"4628" 925.4 53.14514 122.2774
"4629" 925.6 53.28443 121.5522
"4630" 925.8 53.44789 121.2191
"4631" 926 53.75295 120.9932
"4632" 926.2 54.71382 120.7469
"4633" 926.4 55.88977 120.6592
"4634" 926.6 57.63139 120.174
"4635" 926.8 59.16064 119.0967
"4636" 927 59.65295 118.2021
"4637" 927.2 59.85815 116.8202
"4638" 927.4 60.31642 114.9053
"4639" 927.6 59.87172 113.167
"4640" 927.8 59.2612 112.1095
"4641" 928 59.07886 110.173
"4642" 928.2 58.614 108.6005
"4643" 928.4 58.36074 107.1162
"4644" 928.6 57.83032 105.8779
"4645" 928.8 56.75128 104.8791
"4646" 929 55.28434 104.08
"4647" 929.2 53.44047 103.9342
"4648" 929.4 51.12654 103.9545
"4649" 929.6 48.67359 103.848
"4650" 929.8 45.36846 103.8677
"4651" 930 42.15545 104.3796
"4652" 930.2 38.84268 105.1535
"4653" 930.4 35.5126 106.2735
"4654" 930.6 32.85958 106.5013
"4655" 930.8 29.99861 106.2389
"4656" 931 27.16138 106.4002
"4657" 931.2 24.173 107.201
"4658" 931.4 23.18531 107.3919
"4659" 931.6 23.35604 106.929
"4660" 931.8 23.04602 105.7125
"4661" 932 22.28626 103.0025
"4662" 932.2 21.02436 100.6379
"4663" 932.4 19.27582 97.99967
"4664" 932.6 17.48802 95.47346
"4665" 932.8 14.76103 92.4064
"4666" 933 12.30319 89.93516
"4667" 933.2 9.948094 87.4173
"4668" 933.4 7.825517 83.99491
"4669" 933.6 6.874593 80.23311
"4670" 933.8 5.711759 75.88513
"4671" 934 5.290174 72.10065
"4672" 934.2 4.482578 68.55471
"4673" 934.4 4.533229 64.30025
"4674" 934.6 5.875469 59.66921
"4675" 934.8 7.749542 55.43257
"4676" 935 8.782814 51.69975
"4677" 935.2 9.822598 47.7908
"4678" 935.4 10.13464 43.55144
"4679" 935.6 10.32224 40.31938
"4680" 935.8 12.04761 37.59451
"4681" 936 14.33315 34.56939
"4682" 936.2 16.40787 31.51595
"4683" 936.4 18.58106 28.48103
"4684" 936.6 21.42802 24.9279
"4685" 936.8 23.84071 22.13039
"4686" 937 25.224 18.84478
"4687" 937.2 26.02174 16.25
"4688" 937.4 27.30911 15.7676
"4689" 937.6 28.60352 15.82414
"4690" 937.8 31.67865 15.37117
"4691" 938 34.3378 15.30479
"4692" 938.2 36.23327 16.2341
"4693" 938.4 37.65987 17.39648
"4694" 938.6 38.15889 17.24555
"4695" 938.8 38.74771 16.61578
"4696" 939 39.72218 15.42095
"4697" 939.2 40.58104 14.17635
"4698" 939.4 41.62603 12.4907
"4699" 939.6 43.03275 11.31807
"4700" 939.8 44.52848 11.32205
"4701" 940 46.55634 11.22986
"4702" 940.2 49.38433 10.78649
"4703" 940.4 51.10205 10.60847
"4704" 940.6 53.11706 10.8408
"4705" 940.8 55.02826 11.763
"4706" 941 57.31432 12.67176
"4707" 941.2 59.39934 12.62549
"4708" 941.4 61.67861 12.4867
"4709" 941.6 64.18502 12.44666
"4710" 941.8 66.44725 11.87659
"4711" 942 69.47236 11.83715
"4712" 942.2 73.06899 11.00675
"4713" 942.4 75.26362 9.90458
"4714" 942.6 76.52989 8.584606
"4715" 942.8 78.12855 7.169211
"4716" 943 79.74166 5.198584
"4717" 943.2 80.27019 3.937382
"4718" 943.4 79.80391 3.697397
"4719" 943.6 79.5531 3.84542
"4720" 943.8 79.97223 3.94402
"4721" 944 81.4645 3.967711
"4722" 944.2 84.43877 3.405428
"4723" 944.4 87.91497 3.715013
"4724" 944.6 91.12639 4.9072
"4725" 944.8 94.30815 6.138061
"4726" 945 97.16857 7.096923
"4727" 945.2 98.08888 7.294764
"4728" 945.4 98.38879 7.073791
"4729" 945.6 98.50052 7.545278
"4730" 945.8 99.83525 8.659229
"4731" 946 100.7766 13.12614
"4732" 946.2 100.2882 12.61472
"4733" 946.4 100.6681 11.94656
"4734" 946.6 100.8515 11.12749
"4735" 946.8 100.7037 10.49698
"4736" 947 99.94629 9.3257
"4737" 947.2 98.59599 8.172565
"4738" 947.4 97.44564 7.086953
"4739" 947.6 96.90726 6.577608
"4740" 947.8 96.31062 6.085915
"4741" 948 95.91957 5.642494
"4742" 948.2 95.70589 5.666349
"4743" 948.4 91.29195 5.148045
"4744" 948.6 92.07493 5.349653
"4745" 948.8 92.37199 5.633259
"4746" 949 92.67598 5.796633
"4747" 949.2 93.04937 5.229008
"4748" 949.4 93.57032 5.145306
"4749" 949.6 94.26709 5.108142
"4750" 949.8 94.30056 5.274446
"4751" 950 94.31865 5.347146
"4752" 950.2 94.2548 5.726688
"4753" 950.4 94.96987 5.857188
"4754" 950.6 97.20166 7.276559
"4755" 950.8 97.62903 7.275857
"4756" 951 98.74696 8.011632
"4757" 951.2 99.6044 8.66594
"4758" 951.4 100.925 10.18336
"4759" 951.6 102.2002 11.73028
"4760" 951.8 102.9351 13.08216
"4761" 952 103.8852 14.42112
"4762" 952.2 103.9258 14.75364
"4763" 952.4 103.7647 15.517
"4764" 952.6 103.5443 15.62341
"4765" 952.8 103.1017 16.11482
"4766" 953 102.988 15.94784
"4767" 953.2 102.9327 16.0139
"4768" 953.4 103.1176 16.19461
"4769" 953.6 103.6359 16.44879
"4770" 953.8 104.3244 17.24793
"4771" 954 105.7768 18.57682
"4772" 954.2 107.494 19.29946
"4773" 954.4 109.7391 20.72172
"4774" 954.6 111.3155 22.25373
"4775" 954.8 114.0986 24.52023
"4776" 955 116.6547 27.17557
"4777" 955.2 118.8495 29.6883
"4778" 955.4 119.9302 32.08502
"4779" 955.6 121.2053 35.36578
"4780" 955.8 123.0704 38.8592
"4781" 956 125.3948 41.96854
"4782" 956.2 125.7718 44.84945
"4783" 956.4 126.7233 48.54213
"4784" 956.6 127.0968 53.00618
"4785" 956.8 127.9388 56.8656
"4786" 957 128.3993 60.38168
"4787" 957.2 127.9977 64.27117
"4788" 957.4 126.8441 67.11673
"4789" 957.6 125.751 69.6365
"4790" 957.8 125.602 71.7511
"4791" 958 126.4884 73.75202
"4792" 958.2 127.7316 75.60259
"4793" 958.4 128.6811 76.13314
"4794" 958.6 128.8678 76.05598
"4795" 958.8 129.145 76.12949
"4796" 959 129.638 76.22414
"4797" 959.2 129.4826 75.95985
"4798" 959.4 128.7369 76.05881
"4799" 959.6 128.7101 75.90331
"4800" 959.8 128.1088 76.98847
"4801" 960 127.455 78.93857
"4802" 960.2 126.521 81.09839
"4803" 960.4 125.539 82.78102
"4804" 960.6 124.785 84.20574
"4805" 960.8 124.3725 85.72156
"4806" 961 123.6864 87.77513
"4807" 961.2 122.2326 89.03308
"4808" 961.4 120.4337 89.5881
"4809" 961.6 119.6902 88.92282
"4810" 961.8 119.6747 88.3715
"4811" 962 119.417 88.00213
"4812" 962.2 118.3189 86.58579
"4813" 962.4 117.1216 84.65013
"4814" 962.6 116.9902 82.6972
"4815" 962.8 117.5252 80.76177
"4816" 963 118.042 78.953
"4817" 963.2 118.1537 77.40383
"4818" 963.4 117.6993 75.9542
"4819" 963.6 116.7088 74.90191
"4820" 963.8 115.693 73.77555
"4821" 964 114.5664 72.4331
"4822" 964.2 113.3262 70.54162
"4823" 964.4 112.2085 69.40598
"4824" 964.6 110.5842 68.99798
"4825" 964.8 109.303 69.40497
"4826" 965 107.1628 69.58303
"4827" 965.2 105.0747 69.4402
"4828" 965.4 103.0694 69.80553
"4829" 965.6 101.0479 70.24173
"4830" 965.8 99.08071 70.02363
"4831" 966 96.83888 69.31807
"4832" 966.2 94.69129 67.5827
"4833" 966.4 93.2984 66.39949
"4834" 966.6 91.47498 65.17812
"4835" 966.8 89.82793 63.95765
"4836" 967 88.98044 62.22646
"4837" 967.2 87.86905 60.00979
"4838" 967.4 86.50224 58.26808
"4839" 967.6 85.23911 56.26639
"4840" 967.8 83.60163 53.83658
"4841" 968 81.4907 52.03299
"4842" 968.2 78.73733 50.74672
"4843" 968.4 76.56537 50.30885
"4844" 968.6 74.45638 50.77608
"4845" 968.8 72.36704 50.73519
"4846" 969 68.90429 49.76316
"4847" 969.2 65.3257 49.01763
"4848" 969.4 61.59676 49.07266
"4849" 969.6 57.75688 48.56997
"4850" 969.8 53.54649 48.02965
"4851" 970 49.7496 47.38501
"4852" 970.2 46.37695 47.10242
"4853" 970.4 42.72183 47.15013
"4854" 970.6 38.79726 46.23742
"4855" 970.8 34.49869 44.71869
"4856" 971 30.8579 43.80309
"4857" 971.2 27.13859 43.57761
"4858" 971.4 23.64019 43.39205
"4859" 971.6 20.76675 44.23982
"4860" 971.8 17.20713 44.61973
"4861" 972 13.50537 44.21514
"4862" 972.2 10.72526 44.10941
"4863" 972.4 10.76325 44.2112
"4864" 972.6 10.80692 43.51759
"4865" 972.8 10.76325 42.14589
"4866" 973 11.23567 40.5735
"4867" 973.2 11.61555 38.60638
"4868" 973.4 11.03112 35.58231
"4869" 973.6 10.19343 32.70992
"4870" 973.8 9.231072 31.27226
"4871" 974 8.791497 31.22864
"4872" 974.2 8.737228 31.05598
"4873" 974.4 8.737228 31.05598
"4874" 974.6 8.845765 31.22864
"4875" 974.8 8.927168 31.3486
"4876" 975 9.117108 31.36248
"4877" 975.2 9.015806 31.6285
"4878" 975.4 8.45865 32.4173
"4879" 975.6 8.058872 34.52744
"4880" 975.8 8.002795 36.94656
"4881" 976 7.369662 39.31298
"4882" 976.2 6.502643 41.06571
"4883" 976.4 4.692629 43.26598
"4884" 976.6 3.999908 43.93953
"4885" 976.8 3.228976 45.0827
"4886" 977 2.930499 45.62341
"4887" 977.2 2.659156 45.81425
"4888" 977.4 2.849096 45.43257
"4889" 977.6 2.811108 45.31807
"4890" 977.8 2.849096 45.05089
"4891" 978 2.849096 44.86005
"4892" 978.2 2.887084 44.78371
"4893" 978.4 2.912409 44.6056
"4894" 978.6 2.912409 44.35115
"4895" 978.8 3.039036 44.38295
"4896" 979 3.039036 44.66921
"4897" 979.2 2.849096 44.47837
"4898" 979.4 2.849096 44.47837
"4899" 979.6 2.96306 44.40204
"4900" 979.8 2.041852 47.57952
"4901" 980 2.116471 47.91349
"4902" 980.2 2.026024 48.82225
"4903" 980.4 1.915226 50.09224
"4904" 980.6 1.795794 50.60259
"4905" 980.8 1.279594 52.35302
"4906" 981 1.139638 54.95865
"4907" 981.2 1.346845 56.95235
"4908" 981.4 1.646144 58.40058
"4909" 981.6 2.460172 59.61832
"4910" 981.8 3.308117 60.77926
"4911" 982 3.260632 61.27226
"4912" 982.2 2.883631 61.94888
"4913" 982.4 1.717716 63.08109
"4914" 982.6 1.450449 63.4062
"4915" 982.8 2.445474 63.77704
"4916" 983 3.292289 65.35941
"4917" 983.2 3.601258 66.34097
"4918" 983.4 3.617113 67.95995
"4919" 983.6 3.238972 70.19151
"4920" 983.8 1.759442 72.26061
"4921" 984 1.54326 72.2694
"4922" 984.2 1.277776 72.61855
"4923" 984.4 0.9022138 72.72265
"4924" 984.6 0.8357349 72.72265
"4925" 984.8 1.013012 73.35878
"4926" 985 3.418915 76.05367
"4927" 985.2 5.571566 75.69126
"4928" 985.4 6.025675 75.8024
"4929" 985.6 4.872367 76.50625
"4930" 985.8 3.171168 77.38577
"4931" 986 2.640162 77.28371
"4932" 986.2 2.279277 77.11196
"4933" 986.4 1.899397 77.11196
"4934" 986.6 1.661973 77.01654
"4935" 986.8 1.628055 77.0847
"4936" 987 1.628055 77.0847
"4937" 987.2 1.688353 77.26039
"4938" 987.4 2.814562 79.85311
"4939" 987.6 2.434043 80.39864
"4940" 987.8 3.095314 81.82641
"4941" 988 4.456279 83.90879
"4942" 988.2 5.993654 85.09189
"4943" 988.4 7.009389 85.355
"4944" 988.6 8.087757 86.06911
"4945" 988.8 9.117108 87.22646
"4946" 989 9.247691 88.45499
"4947" 989.2 9.182604 89.46389
"4948" 989.4 8.512114 89.85581
"4949" 989.6 7.807178 90.78003
"4950" 989.8 7.896066 92.02472
"4951" 990 8.596532 93.53124
"4952" 990.2 10.41151 97.16426
"4953" 990.4 12.10713 100.6099
"4954" 990.6 13.81046 103.4786
"4955" 990.8 14.23644 104.8746
"4956" 991 14.30135 105.2777
"4957" 991.2 14.5377 105.7379
"4958" 991.4 14.99911 105.9041
"4959" 991.6 16.874 106.1873
"4960" 991.8 19.37385 106.3843
"4961" 992 22.48412 107.3839
"4962" 992.2 24.43891 108.4502
"4963" 992.4 24.97401 109.2407
"4964" 992.6 24.98895 110.1034
"4965" 992.8 24.76251 111.8236
"4966" 993 24.50835 113.9194
"4967" 993.2 24.35787 114.7074
"4968" 993.4 24.08883 115.0891
"4969" 993.6 23.88772 114.9094
"4970" 993.8 23.86118 114.8982
"4971" 994 23.75513 114.9364
"4972" 994.2 23.6475 114.8267
"4973" 994.4 23.50188 114.7583
"4974" 994.6 23.59474 114.5377
"4975" 994.8 23.66814 114.2593
"4976" 995 23.90075 114.5642
"4977" 995.2 24.49036 115.0891
"4978" 995.4 25.76668 115.8415
"4979" 995.6 27.37367 116.2565
"4980" 995.8 28.98692 116.6582
"4981" 996 29.39845 117.0929
"4982" 996.2 30.24263 117.9729
"4983" 996.4 31.1209 117.9468
"4984" 996.6 32.96013 118.0415
"4985" 996.8 34.86208 118.6659
"4986" 997 36.22573 119.542
"4987" 997.2 37.59722 120.5634
"4988" 997.4 39.07332 120.7706
"4989" 997.6 40.73649 121.1398
"4990" 997.8 42.40125 122.0603
"4991" 998 43.0828 123.1829
"4992" 998.2 43.21129 123.987
"4993" 998.4 43.96242 124.8739
"4994" 998.6 44.58835 125.5375
"4995" 998.8 45.69238 126.6587
"4996" 999 46.51046 127.6679
"4997" 999.2 46.76136 128.0298
"4998" 999.4 46.42127 127.6081
"4999" 999.6 46.70407 127.4088
"5000" 999.8 49.84242 125.8883
"5001" 1000 50.36467 124.5572
"5002" 1000.2 50.57824 124.8601
"5003" 1000.4 50.96897 124.9255
"5004" 1000.6 51.73748 124.9915
"5005" 1000.8 52.96605 125.5035
"5006" 1001 54.24219 125.6026
"5007" 1001.2 55.30808 125.9192
"5008" 1001.4 56.08809 126.5731
"5009" 1001.6 56.24327 126.9211
"5010" 1001.8 56.45959 126.8615
"5011" 1002 57.76279 126.3168
"5012" 1002.2 58.91931 125.8651
"5013" 1002.4 60.40084 125.0706
"5014" 1002.6 62.27789 124.6423
"5015" 1002.8 64.12366 125.0345
"5016" 1003 66.35952 125.8197
"5017" 1003.2 68.90064 126.6706
"5018" 1003.4 69.7712 128.0662
"5019" 1003.6 69.64457 128.8931
"5020" 1003.8 69.79934 129.4515
"5021" 1004 69.75373 129.7508
"5022" 1004.2 69.9119 129.4374
"5023" 1004.4 70.36348 129.2604
"5024" 1004.6 70.44051 129.233
"5025" 1004.8 71.54397 128.8825
"5026" 1005 73.45488 127.9736
"5027" 1005.2 75.38497 127.0483
"5028" 1005.4 77.24216 126.6773
"5029" 1005.6 79.63474 126.7805
"5030" 1005.8 82.24391 126.4652
"5031" 1006 84.7891 125.6779
"5032" 1006.2 87.95838 124.7728
"5033" 1006.4 90.6564 124.077
"5034" 1006.6 92.28358 124.0994
"5035" 1006.8 92.75391 123.979
"5036" 1007 92.90976 124.0585
"5037" 1007.2 92.86471 123.9154
"5038" 1007.4 93.12228 124.0065
"5039" 1007.6 93.4187 123.7882
"5040" 1007.8 94.19428 123.7405
"5041" 1008 96.07021 120.9459
"5042" 1008.2 95.44778 120.4695
"5043" 1008.4 95.45527 119.8707
"5044" 1008.6 95.603 119.5208
"5045" 1008.8 95.80086 119.216
"5046" 1009 96.35459 118.0932
"5047" 1009.2 97.40557 116.7505
"5048" 1009.4 98.29382 116.5323
"5049" 1009.6 98.92062 116.8557
"5050" 1009.8 98.5906 116.6873
"5051" 1010 98.7568 116.1625
"5052" 1010.2 99.84127 115.0891
"5053" 1010.4 101.3161 113.4052
"5054" 1010.6 102.2434 112.204
"5055" 1010.8 103.1066 111.8017
"5056" 1011 104.5129 111.5383
"5057" 1011.2 105.4799 112.0738
"5058" 1011.4 105.5942 111.9371
"5059" 1011.6 104.8352 111.0872
"5060" 1011.8 105.1211 109.8622
"5061" 1012 105.123 107.4092
"5062" 1012.2 105.3982 105.5224
"5063" 1012.4 106.1275 103.9985
"5064" 1012.6 107.5519 103.0604
"5065" 1012.8 108.5822 103.1807
"5066" 1013 109.601 103.0141
"5067" 1013.2 111.2396 102.2319
"5068" 1013.4 113.394 101.0623
"5069" 1013.6 114.7592 100.3586
"5070" 1013.8 115.2301 100.6234
"5071" 1014 114.8216 100.7576
"5072" 1014.2 114.5065 100.1708
"5073" 1014.4 114.8186 98.7007
"5074" 1014.6 115.6672 96.26365
"5075" 1014.8 117.0029 94.21597
"5076" 1015 118.6237 92.84987
"5077" 1015.2 120.0542 92.37298
"5078" 1015.4 121.5614 92.02824
"5079" 1015.6 122.9357 90.60545
"5080" 1015.8 122.9916 89.00015
"5081" 1016 122.3474 86.88427
"5082" 1016.2 121.9176 84.13725
"5083" 1016.4 122.3435 81.88295
"5084" 1016.6 123.277 79.17426
"5085" 1016.8 124.5055 76.93305
"5086" 1017 126.3226 75.33079
"5087" 1017.2 127.6395 74.58179
"5088" 1017.4 128.6019 74.3257
"5089" 1017.6 129.2198 74.24936
"5090" 1017.8 129.3344 74.27872
"5091" 1018 129.4686 73.91009
"5092" 1018.2 129.6515 73.66978
"5093" 1018.4 129.934 73.69975
"5094" 1018.6 129.9042 73.75024
"5095" 1018.8 130.0273 73.66321
"5096" 1019 130.1011 73.3486
"5097" 1019.2 129.9023 72.34097
"5098" 1019.4 128.0352 69.27163
"5099" 1019.6 127.2366 68.77863
"5100" 1019.8 127.5208 68.96549
"5101" 1020 128.5708 69.5584
"5102" 1020.2 129.0324 70.09715
"5103" 1020.4 129.9626 70.97573
"5104" 1020.6 127.7836 73.15697
"5105" 1020.8 128.2428 73.01452
"5106" 1021 128.642 73.29517
"5107" 1021.2 129.0234 73.40422
"5108" 1021.4 129.2581 73.43622
"5109" 1021.6 129.6796 73.52841
"5110" 1021.8 129.858 73.53181
"5111" 1022 129.9188 73.05852
"5112" 1022.2 129.9796 72.73791
"5113" 1022.4 130.0595 72.3551
"5114" 1022.6 130.0649 71.84185
"5115" 1022.8 129.8906 71.09697
"5116" 1023 129.7288 69.69857
"5117" 1023.2 129.7288 68.92971
"5118" 1023.4 129.3608 67.80852
"5119" 1023.6 128.7894 66.0381
"5120" 1023.8 128.4216 64.57267
"5121" 1024 128.0194 63.26162
"5122" 1024.2 127.7345 61.50551
"5123" 1024.4 127.9388 60.6477
"5124" 1024.6 128.1921 59.57206
"5125" 1024.8 128.6986 58.87809
"5126" 1025 129.09 58.8087
"5127" 1025.2 128.8252 58.2304
"5128" 1025.4 128.2473 57.41185
"5129" 1025.6 127.0697 56.11959
"5130" 1025.8 126.0097 54.74678
"5131" 1026 125.2816 53.257
"5132" 1026.2 124.5515 51.86571
"5133" 1026.4 124.7962 51.12885
"5134" 1026.6 125.4583 50.25281
"5135" 1026.8 126.5229 50.13417
"5136" 1027 126.4405 50.22742
"5137" 1027.2 125.8552 49.96068
"5138" 1027.4 125.3257 48.44552
"5139" 1027.6 124.1989 46.26681
"5140" 1027.8 123.9357 43.34394
"5141" 1028 123.9601 40.57434
"5142" 1028.2 124.1045 38.77439
"5143" 1028.4 123.9238 39.00366
"5144" 1028.6 122.8791 38.44307
"5145" 1028.8 120.6838 37.45021
"5146" 1029 117.9984 36.42362
"5147" 1029.2 116.0716 35.355
"5148" 1029.4 114.4116 34.03671
"5149" 1029.6 112.533 32.51908
"5150" 1029.8 111.5959 31.47583
"5151" 1030 111.3622 29.65071
"5152" 1030.2 111.5143 27.68448
"5153" 1030.4 112.1135 26.31782
"5154" 1030.6 112.7609 26.45038
"5155" 1030.8 113.2547 25.87786
"5156" 1031 112.8123 25.71644
"5157" 1031.2 111.9016 24.79462
"5158" 1031.4 110.1535 22.93084
"5159" 1031.6 108.1232 20.58763
"5160" 1031.8 106.7068 17.95823
"5161" 1032 105.5017 15.15487
"5162" 1032.2 103.7198 14.07125
"5163" 1032.4 101.192 13.23331
"5164" 1032.6 97.45175 11.87023
"5165" 1032.8 93.77596 10.94511
"5166" 1033 90.80476 9.990912
"5167" 1033.2 89.55986 8.692638
"5168" 1033.4 88.8656 5.968237
"5169" 1033.6 89.22947 5.024032
"5170" 1033.8 89.37852 5.272742
"5171" 1034 88.92741 4.509383
"5172" 1034.2 88.66387 3.994911
"5173" 1034.4 87.42468 3.217513
"5174" 1034.6 85.75146 2.557252
"5175" 1034.8 84.28085 1.822409
"5176" 1035 83.52169 1.17511
"5177" 1035.2 83.09864 0.7045165
"5178" 1035.4 82.47854 0.7424038
"5179" 1035.6 79.4348 1.388777
"5180" 1035.8 79.22214 0.4464492
"5181" 1036 78.25517 0.4216648
"5182" 1036.2 77.52995 1.053666
"5183" 1036.4 76.46431 1.912032
"5184" 1036.6 75.01794 2.42726
"5185" 1036.8 73.17202 2.984369
"5186" 1037 71.28521 2.991481
"5187" 1037.2 69.29347 2.805922
"5188" 1037.4 66.5264 2.414122
"5189" 1037.6 64.59534 1.571247
"5190" 1037.8 63.65695 0.8760451
"5191" 1038 63.37909 1.333333
"5192" 1038.2 62.1681 1.995796
"5193" 1038.4 59.70439 3.241094
"5194" 1038.6 56.39628 4.608779
"5195" 1038.8 53.47184 5.73028
"5196" 1039 50.35514 5.801527
"5197" 1039.2 47.16837 5.499364
"5198" 1039.4 43.98688 5.419847
"5199" 1039.6 41.11816 5.989822
"5200" 1039.8 38.58254 6.82487
"5201" 1040 36.08855 8.020356
"5202" 1040.2 34.37909 10.56763
"5203" 1040.4 32.1378 12.61578
"5204" 1040.6 29.77984 14.42112
"5205" 1040.8 27.4536 15.61754
"5206" 1041 24.87451 16.75318
"5207" 1041.2 22.33031 17.71103
"5208" 1041.4 19.91368 19.3478
"5209" 1041.6 17.81213 21.19593
"5210" 1041.8 15.65948 23.52841
"5211" 1042 14.45777 25.32705
"5212" 1042.2 12.05484 28.3715
"5213" 1042.4 9.800891 31.19593
"5214" 1042.6 8.591121 32.64631
"5215" 1042.8 8.123577 32.82247
"5216" 1043 8.214894 32.50318
"5217" 1043.2 8.357349 32.45547
"5218" 1043.4 8.248812 32.31916
"5219" 1043.6 8.248812 32.21011
"5220" 1043.8 8.420662 31.69211
"5221" 1044 8.547288 31.31043
"5222" 1044.2 8.610602 31.18321
"5223" 1044.4 10.0457 29.46565
"5224" 1044.6 9.876867 29.08397
"5225" 1044.8 10.02882 29.05852
"5226" 1045 10.06681 28.82952
"5227" 1045.2 10.10479 28.75318
"5228" 1045.4 10.10479 28.75318
"5229" 1045.6 10.06681 28.82952
"5230" 1045.8 9.952843 28.98219
"5231" 1046 9.781897 29.11578
"5232" 1046.2 9.686927 29.46565
"5233" 1046.4 10.16178 31.59669
"5234" 1046.6 13.21438 32.80989
"5235" 1046.8 12.9566 33.15067
"5236" 1047 12.72596 33.35514
"5237" 1047.2 12.04359 33.84789
"5238" 1047.4 11.52301 33.88222
"5239" 1047.6 9.916854 33.91188
"5240" 1047.8 9.38845 33.40967
"5241" 1048 8.737228 32.99618
"5242" 1048.2 8.568393 32.34945
"5243" 1048.4 8.357349 32.21692
"5244" 1048.6 8.357349 32.07379
"5245" 1048.8 8.129421 31.95929
"5246" 1049 8.357349 31.81934
"5247" 1049.2 8.357349 31.81934
"5248" 1049.4 10.02297 28.59464
"5249" 1049.6 11.11147 28.9965
"5250" 1049.8 12.23755 27.05743
"5251" 1050 12.65474 25.96692
"5252" 1050.2 13.38345 25.2476
"5253" 1050.4 15.08966 24.60984
"5254" 1050.6 15.40411 24.6883
"5255" 1050.8 15.82281 24.54807
"5256" 1051 16.63556 25.02863
"5257" 1051.2 18.19804 26.08506
"5258" 1051.4 18.44893 26.58922
"5259" 1051.6 18.18467 26.63901
"5260" 1051.8 18.32466 27.012
"5261" 1052 18.58106 27.94999
"5262" 1052.2 18.61409 29.71432
"5263" 1052.4 18.07593 30.86514
"5264" 1052.6 17.18575 32.4631
"5265" 1052.8 15.72117 33.77667
"5266" 1053 14.44949 34.62539
"5267" 1053.2 12.92947 35.42712
"5268" 1053.4 11.49135 35.25445
"5269" 1053.6 10.81074 35.36578
"5270" 1053.8 10.7575 35.31807
"5271" 1054 10.1864 36.50551
"5272" 1054.2 9.103541 38.95765
"5273" 1054.4 8.040782 42.23919
"5274" 1054.6 7.149875 44.60105
"5275" 1054.8 5.727414 46.85653
"5276" 1055 3.509363 48.58597
"5277" 1055.2 2.469217 49.4402
"5278" 1055.4 2.194859 49.60984
"5279" 1055.6 2.210208 49.579
"5280" 1055.8 2.244742 49.19732
"5281" 1056 2.041852 49.15394
"5282" 1056.2 2.194859 49.22816
"5283" 1056.4 2.013361 49.02036
"5284" 1056.6 1.448291 50.72837
"5285" 1056.8 2.259283 52.41329
"5286" 1057 3.703825 54.2112
"5287" 1057.2 4.414462 56.09985
"5288" 1057.4 4.824469 58.72774
"5289" 1057.6 4.913925 61.05064
"5290" 1057.8 4.239945 63.0206
"5291" 1058 2.936761 64.92758
"5292" 1058.2 1.538512 65.83333
"5293" 1058.4 1.266265 65.93723
"5294" 1058.6 0.8140275 66.07052
"5295" 1058.8 0.69069 66.0953
"5296" 1059 0.5870865 65.78302
"5297" 1059.2 0.506506 65.72519
"5298" 1059.4 0.4220883 65.51315
"5299" 1059.6 0.325611 65.74337
"5300" 1059.8 0.3798795 66.2341
"5301" 1060 1.027082 69.23099
"5302" 1060.2 0.7738286 69.7823
"5303" 1060.4 1.630316 70.35305
"5304" 1060.6 2.555553 70.7275
"5305" 1060.8 4.291231 71.54934
"5306" 1061 4.952503 72.21374
"5307" 1061.2 5.552085 73.60344
"5308" 1061.4 6.444384 75.62614
"5309" 1061.6 6.209065 77.25015
"5310" 1061.8 5.606497 79.06642
"5311" 1062 4.504285 81.48764
"5312" 1062.2 3.695191 82.87185
"5313" 1062.4 3.347688 83.86291
"5314" 1062.6 3.418915 84.55471
"5315" 1062.8 3.695191 84.6935
"5316" 1063 3.71113 84.67215
"5317" 1063.2 3.767138 84.5229
"5318" 1063.4 3.557053 84.38122
"5319" 1063.6 2.805264 82.64631
"5320" 1063.8 6.508602 79.87277
"5321" 1064 5.852958 79.28188
"5322" 1064.2 5.522863 78.8442
"5323" 1064.4 5.166361 78.2799
"5324" 1064.6 4.486196 77.53908
"5325" 1064.8 2.954618 76.20017
"5326" 1065 2.559188 76.55953
"5327" 1065.2 1.962711 76.44402
"5328" 1065.4 1.836084 76.60305
"5329" 1065.6 1.741114 77.04835
"5330" 1065.8 1.795794 77.2681
"5331" 1066 1.709458 77.4173
"5332" 1066.2 1.81498 77.51484
"5333" 1066.4 1.628055 77.46638
"5334" 1066.6 1.646144 77.34521
"5335" 1066.8 1.81498 76.75148
"5336" 1067 1.656275 73.257
"5337" 1067.2 1.037363 72.94285
"5338" 1067.4 1.09743 73.01951
"5339" 1067.6 0.868296 72.64086
"5340" 1067.8 0.712274 72.24555
"5341" 1068 0.5698192 71.95929
"5342" 1068.2 0.506506 71.0687
"5343" 1068.4 1.112504 68.59233
"5344" 1068.6 0.759759 68.22547
"5345" 1068.8 0.325611 67.48819
"5346" 1069 8.63746e-14 66.42494
"5347" 1069.2 4.31873e-14 65.08906
"5348" 1069.4 0.3039036 63.63868
"5349" 1069.6 1.477309 60.16964
"5350" 1069.8 2.361859 59.81193
"5351" 1070 2.051349 60.14249
"5352" 1070.2 1.462536 60.77608
"5353" 1070.4 0.6647891 62.66539
"5354" 1070.6 0.6282622 64.9129
"5355" 1070.8 0.6867052 66.42494
"5356" 1071 1.321981 67.89822
"5357" 1071.2 1.535346 69.22392
"5358" 1071.4 1.336613 70.19225
"5359" 1071.6 1.519518 71.50821
"5360" 1071.8 1.489128 72.05089
"5361" 1072 1.486485 72.47372
"5362" 1072.2 1.329578 72.34097
"5363" 1072.4 1.329578 72.53181
"5364" 1072.6 1.055221 72.93469
"5365" 1072.8 0.759759 74.4402
"5366" 1073 1.356712 76.68484
"5367" 1073.2 2.323109 77.39088
"5368" 1073.4 3.881377 79.27757
"5369" 1073.6 4.25465 81.40967
"5370" 1073.8 4.023909 83.36726
"5371" 1074 3.925421 84.40931
"5372" 1074.2 3.594244 84.43727
"5373" 1074.4 3.50658 84.31983
"5374" 1074.6 3.487984 83.93014
"5375" 1074.8 3.165662 83.83376
"5376" 1075 2.785783 82.6145
"5377" 1075.2 4.649001 79.70193
"5378" 1075.4 6.139343 78.39859
"5379" 1075.6 5.074105 78.31152
"5380" 1075.8 4.021483 78.38203
"5381" 1076 3.666663 78.48103
"5382" 1076.2 3.219931 78.92039
"5383" 1076.4 2.684482 79.61832
"5384" 1076.6 2.279277 80.12723
"5385" 1076.8 2.469217 80.54707
"5386" 1077 2.659156 80.92875
"5387" 1077.2 2.621168 81.04326
"5388" 1077.4 2.797294 81.18899
"5389" 1077.6 2.77312 81.4631
"5390" 1077.8 2.754126 81.83524
"5391" 1078 2.849096 82.07379
"5392" 1078.2 2.96306 82.53181
"5393" 1078.4 2.925072 83.40967
"5394" 1078.6 3.183752 84.73646
"5395" 1078.8 3.798795 85.90422
"5396" 1079 4.806937 86.94754
"5397" 1079.2 6.258967 88.31698
"5398" 1079.4 7.233539 89.59606
"5399" 1079.6 7.909634 91.27499
"5400" 1079.8 8.239455 93.97824
"5401" 1080 8.150142 94.92945
"5402" 1080.2 7.996463 95.16539
"5403" 1080.4 8.034451 95.22265
"5404" 1080.6 7.996463 95.56616
"5405" 1080.8 8.381091 96.19593
"5406" 1081 8.520154 96.25045
"5407" 1081.2 8.800541 96.70483
"5408" 1081.4 9.062839 96.85024
"5409" 1081.6 9.686927 98.15885
"5410" 1081.8 10.0858 98.88677
"5411" 1082 10.53183 99.76924
"5412" 1082.2 11.23177 100.4198
"5413" 1082.4 12.54869 101.7557
"5414" 1082.6 13.33508 102.9411
"5415" 1082.8 14.08087 104.2875
"5416" 1083 14.49386 105.092
"5417" 1083.2 14.99407 105.8389
"5418" 1083.4 14.9815 105.9765
"5419" 1083.6 14.99258 106.0814
"5420" 1083.8 15.12395 106.1196
"5421" 1084 15.06855 106.056
"5422" 1084.2 16.03752 106.7087
"5423" 1084.4 16.47049 107.51
"5424" 1084.6 16.38437 107.6546
"5425" 1084.8 16.52476 108.028
"5426" 1085 16.38909 107.9462
"5427" 1085.2 16.26359 107.7656
"5428" 1085.4 16.1784 107.5677
"5429" 1085.6 15.98207 107.5645
"5430" 1085.8 14.98046 104.6841
"5431" 1086 14.82681 103.6271
"5432" 1086.2 14.36635 103.3264
"5433" 1086.4 13.34818 101.8751
"5434" 1086.6 12.32076 100.687
"5435" 1086.8 11.11147 99.70261
"5436" 1087 9.944702 98.3088
"5437" 1087.2 9.104008 96.96587
"5438" 1087.4 8.469906 95.28414
"5439" 1087.6 7.59759 94.61973
"5440" 1087.8 7.396477 94.47837
"5441" 1088 7.439307 94.57379
"5442" 1088.2 7.40765 94.66921
"5443" 1088.4 7.21771 94.66921
"5444" 1088.6 7.141734 94.63104
"5445" 1088.8 6.647891 93.90585
"5446" 1089 6.331325 90.51845
"5447" 1089.2 7.046764 90.08906
"5448" 1089.4 6.417964 90.25981
"5449" 1089.6 6.74666 89.94402
"5450" 1089.8 6.309303 89.83184
"5451" 1090 5.356301 89.26845
"5452" 1090.2 4.854016 88.28668
"5453" 1090.4 4.124406 86.79026
"5454" 1090.6 3.663999 85.19494
"5455" 1090.8 3.500318 84.00945
"5456" 1091 3.11209 81.50127
"5457" 1091.2 2.991551 79.40204
"5458" 1091.4 2.509918 77.00291
"5459" 1091.6 1.682323 75.57615
"5460" 1091.8 1.418217 75.31807
"5461" 1092 1.465249 75.09451
"5462" 1092.2 1.418217 74.93639
"5463" 1092.4 1.227303 74.35212
"5464" 1092.6 1.221041 72.91349
"5465" 1092.8 1.677801 70.86196
"5466" 1093 2.243098 68.68775
"5467" 1093.2 2.769955 65.99555
"5468" 1093.4 3.579634 63.6651
"5469" 1093.6 3.710156 61.88295
"5470" 1093.8 3.119011 60.22767
"5471" 1094 2.336259 58.06616
"5472" 1094.2 2.134561 56.29226
"5473" 1094.4 2.07207 53.08351
"5474" 1094.6 1.72212 50.89059
"5475" 1094.8 1.519518 49.82188
"5476" 1095 1.519518 49.24936
"5477" 1095.2 3.833329 44.99884
"5478" 1095.4 3.205233 45.55184
"5479" 1095.6 3.205233 45.21788
"5480" 1095.8 3.292289 44.09669
"5481" 1096 3.418915 43.14249
"5482" 1096.2 3.418915 42.76081
"5483" 1096.4 3.418915 42.76081
"5484" 1096.6 3.418915 43.14249
"5485" 1096.8 3.418915 42.76081
"5486" 1097 3.418915 42.76081
"5487" 1097.2 3.570867 42.79898
"5488" 1097.4 3.608855 42.76081
"5489" 1097.6 3.714377 42.31552
"5490" 1097.8 4.052048 40.99237
"5491" 1098 4.824469 39.61196
"5492" 1098.2 5.966343 38.16944
"5493" 1098.4 8.391883 36.87948
"5494" 1098.6 9.998971 36.34042
"5495" 1098.8 11.67496 35.85242
"5496" 1099 13.55356 36.09506
"5497" 1099.2 15.03057 36.50127
"5498" 1099.4 15.86727 37.40262
"5499" 1099.6 16.18005 37.97569
"5500" 1099.8 16.13131 38.99855
"5501" 1100 16.32021 40.74966
"5502" 1100.2 16.06574 42.84033
"5503" 1100.4 15.39973 45.09493
"5504" 1100.6 14.21835 47.54544
"5505" 1100.8 12.37322 49.90367
"5506" 1101 10.29351 51.81647
"5507" 1101.2 8.161282 52.28433
"5508" 1101.4 6.62951 53.44168
"5509" 1101.6 6.11737 55.53391
"5510" 1101.8 5.00393 59.16645
"5511" 1102 4.925771 62.68448
"5512" 1102.2 5.291179 66.31589
"5513" 1102.4 4.763104 70.34449
"5514" 1102.6 4.14414 73.19107
"5515" 1102.8 3.332579 75.84548
"5516" 1103 2.469217 76.73028
"5517" 1103.2 2.304602 76.59033
"5518" 1103.4 2.062203 76.83933
"5519" 1103.6 1.928619 76.95048
"5520" 1103.8 1.9808 76.86659
"5521" 1104 2.15265 77.0847
"5522" 1104.2 2.292376 78.93481
"5523" 1104.4 3.831828 80.63834
"5524" 1104.6 5.128373 82.96438
"5525" 1104.8 5.481118 84.99091
"5526" 1105 5.44981 88.0779
"5527" 1105.2 5.247085 88.96788
"5528" 1105.4 5.175858 89.75509
"5529" 1105.6 5.191686 89.8134
"5530" 1105.8 5.166361 89.82188
"5531" 1106 5.865339 90.79898
"5532" 1106.2 7.326247 91.47946
"5533" 1106.4 9.654179 92.21462
"5534" 1106.6 11.72561 93.23155
"5535" 1106.8 13.84326 95.33154
"5536" 1107 15.81565 97.84987
"5537" 1107.2 17.95564 100.5471
"5538" 1107.4 18.99397 103.2689
"5539" 1107.6 19.7192 105.5818
"5540" 1107.8 19.8414 108.072
"5541" 1108 19.97289 109.7015
"5542" 1108.2 20.0703 110.7952
"5543" 1108.4 20.09743 111.0905
"5544" 1108.6 20.40269 111.5426
"5545" 1108.8 21.18116 112.2438
"5546" 1109 22.87335 112.6602
"5547" 1109.2 25.62999 113.5862
"5548" 1109.4 28.09957 114.7305
"5549" 1109.6 30.63999 116.4086
"5550" 1109.8 32.53556 118.5466
"5551" 1110 33.42939 120.0836
"5552" 1110.2 33.56347 120.5224
"5553" 1110.4 34.03196 121.5513
"5554" 1110.6 34.41075 122.341
"5555" 1110.8 35.2841 122.8798
"5556" 1111 37.56248 119.2875
"5557" 1111.2 37.03249 117.3907
"5558" 1111.4 37.7061 116.9605
"5559" 1111.6 38.82123 116.9605
"5560" 1111.8 39.40943 117.4161
"5561" 1112 40.50897 118.1425
"5562" 1112.2 40.77769 119.2637
"5563" 1112.4 40.80353 120.1744
"5564" 1112.6 41.06769 120.6916
"5565" 1112.8 41.00324 121.2913
"5566" 1113 40.64711 121.6817
"5567" 1113.2 39.9449 123.2663
"5568" 1113.4 39.66223 124.5321
"5569" 1113.6 39.61226 124.631
"5570" 1113.8 39.87152 124.7424
"5571" 1114 40.56452 124.9795
"5572" 1114.2 43.58387 124.8512
"5573" 1114.4 43.29571 125.1506
"5574" 1114.6 43.22568 124.7583
"5575" 1114.8 44.60871 124.5656
"5576" 1115 46.33444 123.5951
"5577" 1115.2 48.21016 122.9193
"5578" 1115.4 49.95958 122.8317
"5579" 1115.6 52.18874 122.8012
"5580" 1115.8 53.69297 123.2148
"5581" 1116 54.96645 123.8147
"5582" 1116.2 56.35241 124.5002
"5583" 1116.4 57.62561 125.6277
"5584" 1116.6 58.52379 127.7406
"5585" 1116.8 58.69714 128.6792
"5586" 1117 59.02541 129.2507
"5587" 1117.2 59.2743 129.2375
"5588" 1117.4 59.49335 129.2006
"5589" 1117.6 60.02096 129.0977
"5590" 1117.8 62.14828 128.4042
"5591" 1118 64.43706 127.1835
"5592" 1118.2 66.97052 126.27
"5593" 1118.4 69.6699 125.4707
"5594" 1118.6 72.2602 125.5972
"5595" 1118.8 73.65321 125.9069
"5596" 1119 73.99208 126.6031
"5597" 1119.2 74.91936 127.9469
"5598" 1119.4 75.88093 128.9522
"5599" 1119.6 76.18694 129.296
"5600" 1119.8 76.33926 129.0784
"5601" 1120 76.75292 128.7254
"5602" 1120.2 79.67242 126.4514
"5603" 1120.4 79.7964 126.9538
"5604" 1120.6 79.99462 126.8207
"5605" 1120.8 81.10427 126.1914
"5606" 1121 82.53441 125.372
"5607" 1121.2 83.83825 124.2609
"5608" 1121.4 85.33475 123.752
"5609" 1121.6 87.14013 122.9559
"5610" 1121.8 88.95884 122.5543
"5611" 1122 90.54156 122.8971
"5612" 1122.2 90.89973 123.2243
"5613" 1122.4 91.37368 123.4987
"5614" 1122.6 92.13539 123.9704
"5615" 1122.8 92.53519 124.2667
"5616" 1123 92.59562 124.4402
"5617" 1123.2 92.23836 124.213
"5618" 1123.4 93.4999 123.0877
"5619" 1123.6 95.20865 121.8393
"5620" 1123.8 95.32741 120.9153
"5621" 1124 95.87209 119.7288
"5622" 1124.2 96.66206 118.316
"5623" 1124.4 97.59449 117.0206
"5624" 1124.6 98.70931 115.757
"5625" 1124.8 99.68485 115.0329
"5626" 1125 100.7749 115.0294
"5627" 1125.2 101.7209 114.7728
"5628" 1125.4 103.2797 113.6935
"5629" 1125.6 104.8356 112.1928
"5630" 1125.8 106.654 110.266
"5631" 1126 107.7697 108.0492
"5632" 1126.2 109.4283 106.241
"5633" 1126.4 111.5695 105.0729
"5634" 1126.6 114.0049 104.2886
"5635" 1126.8 116.5448 102.6396
"5636" 1127 117.9749 101.9548
"5637" 1127.2 118.5088 101.9211
"5638" 1127.4 118.8584 101.833
"5639" 1127.6 119.255 101.7848
"5640" 1127.8 119.1831 101.1827
"5641" 1128 119.4394 100.9932
"5642" 1128.2 118.6539 98.23645
"5643" 1128.4 118.0269 97.38245
"5644" 1128.6 118.5516 96.76845
"5645" 1128.8 118.7123 96.85194
"5646" 1129 119.7196 97.15013
"5647" 1129.2 120.0196 96.91438
"5648" 1129.4 120.7159 96.85463
"5649" 1129.6 121.5907 96.66569
"5650" 1129.8 122.6287 96.40494
"5651" 1130 123.0956 95.59405
"5652" 1130.2 122.7874 92.50058
"5653" 1130.4 122.0477 90.21883
"5654" 1130.6 122.5491 90.9233
"5655" 1130.8 123.1654 90.12087
"5656" 1131 123.5802 89.16758
"5657" 1131.2 124.14 87.90886
"5658" 1131.4 124.8686 86.84478
"5659" 1131.6 125.5396 85.66794
"5660" 1131.8 125.8161 84.19484
"5661" 1132 126.215 82.24078
"5662" 1132.2 126.5867 80.98873
"5663" 1132.4 127.0985 80.17118
"5664" 1132.6 127.531 79.15667
"5665" 1132.8 127.2478 78.47169
"5666" 1133 126.4876 76.44094
"5667" 1133.2 125.7995 73.99889
"5668" 1133.4 125.203 71.13012
"5669" 1133.6 125.2797 69.69234
"5670" 1133.8 125.7289 68.71501
"5671" 1134 126.6592 68.57342
"5672" 1134.2 127.8651 68.29755
"5673" 1134.4 129.1337 67.36641
"5674" 1134.6 129.5681 67.02682
"5675" 1134.8 129.9188 66.59192
"5676" 1135 129.5009 66.08142
"5677" 1135.2 128.7791 65.27374
"5678" 1135.4 127.3978 64.00185
"5679" 1135.6 125.5264 61.78515
"5680" 1135.8 124.2918 60.27036
"5681" 1136 123.5241 59.09669
"5682" 1136.2 122.7011 58.40967
"5683" 1136.4 121.8496 58.07405
"5684" 1136.6 121.1056 58.07888
"5685" 1136.8 120.0293 58.05344
"5686" 1137 118.6449 58.64976
"5687" 1137.2 117.8082 59.27226
"5688" 1137.4 116.9622 60.04544
"5689" 1137.6 116.0838 60.91521
"5690" 1137.8 115.4343 62.47886
"5691" 1138 115.4834 64.26957
"5692" 1138.2 115.2578 65.85242
"5693" 1138.4 114.3564 67.76081
"5694" 1138.6 113.3768 69.9468
"5695" 1138.8 112.8717 71.63725
"5696" 1139 111.9814 73.89154
"5697" 1139.2 111.9451 76.0269
"5698" 1139.4 112.3708 78.26315
"5699" 1139.6 112.9024 80.50217
"5700" 1139.8 113.9856 83.31152
"5701" 1140 114.3637 86.29235
"5702" 1140.2 115.1705 88.73073
"5703" 1140.4 115.809 89.98546
"5704" 1140.6 115.7962 91.15552
"5705" 1140.8 115.3778 92.2201
"5706" 1141 113.9984 92.87069
"5707" 1141.2 112.1168 93.95192
"5708" 1141.4 109.5033 94.72462
"5709" 1141.6 107.1387 95.19084
"5710" 1141.8 104.5381 96.07665
"5711" 1142 102.1263 96.69457
"5712" 1142.2 99.94629 96.24682
"5713" 1142.4 97.49336 95.71883
"5714" 1142.6 94.93731 95.62341
"5715" 1142.8 93.05781 95.02545
"5716" 1143 91.30587 93.8012
"5717" 1143.2 89.98923 92.78202
"5718" 1143.4 88.27815 92.51125
"5719" 1143.6 86.49997 92.2307
"5720" 1143.8 84.20662 91.3486
"5721" 1144 81.92298 89.99035
"5722" 1144.2 79.92664 89.31298
"5723" 1144.4 77.9567 89.50291
"5724" 1144.6 75.53846 89.97918
"5725" 1144.8 72.76657 89.84557
"5726" 1145 69.32801 89.49109
"5727" 1145.2 65.75845 89.10854
"5728" 1145.4 62.55801 88.97128
"5729" 1145.6 59.00003 88.03753
"5730" 1145.8 55.4886 86.85795
"5731" 1146 52.48887 86.52891
"5732" 1146.2 48.57556 86.89403
"5733" 1146.4 45.3142 87.48546
"5734" 1146.6 42.38031 88.08524
"5735" 1146.8 39.39491 89.6579
"5736" 1147 35.57388 90.94476
"5737" 1147.2 31.23454 92.01866
"5738" 1147.4 27.13075 92.66847
"5739" 1147.6 23.67042 93.5834
"5740" 1147.8 20.48898 94.79849
"5741" 1148 17.09458 95.99041
"5742" 1148.2 14.66097 96.41062
"5743" 1148.4 14.97811 96.11414
"5744" 1148.6 15.19518 94.72885
"5745" 1148.8 13.30985 92.04693
"5746" 1149 11.21299 88.31886
"5747" 1149.2 8.33284 85.33038
"5748" 1149.4 5.208025 83.65591
"5749" 1149.6 4.045717 83.58142
"5750" 1149.8 3.554587 83.46419
"5751" 1150 3.190988 83.18066
"5752" 1150.2 3.120439 83.1643
"5753" 1150.4 3.216313 82.79898
"5754" 1150.6 3.070693 82.6145
"5755" 1150.8 2.951371 82.20591
"5756" 1151 2.887084 82.11196
"5757" 1151.2 3.039036 82.07379
"5758" 1151.4 3.195457 82.01766
"5759" 1151.6 3.157748 81.8591
"5760" 1151.8 3.658839 81.82269
"5761" 1152 3.690258 81.81479
"5762" 1152.2 3.366518 81.31701
"5763" 1152.4 2.868745 79.7903
"5764" 1152.6 2.436468 78.1188
"5765" 1152.8 1.744632 76.97766
"5766" 1153 1.418217 76.743
"5767" 1153.2 1.329578 76.68257
"5768" 1153.4 1.392891 76.66667
"5769" 1153.6 1.443542 76.76845
"5770" 1153.8 1.519518 76.73028
"5771" 1154 3.904317 73.01951
"5772" 1154.2 6.094588 71.66058
"5773" 1154.4 6.012575 72.35413
"5774" 1154.6 5.580299 71.32754
"5775" 1154.8 4.610951 70.34044
"5776" 1155 3.765762 70.06749
"5777" 1155.2 2.826303 70.15776
"5778" 1155.4 2.785783 70.46084
"5779" 1155.6 2.45565 71.05961
"5780" 1155.8 2.251138 71.94515
"5781" 1156 2.213211 73.66855
"5782" 1156.2 2.675673 76.15776
"5783" 1156.4 3.842627 78.9176
"5784" 1156.6 4.599255 81.95111
"5785" 1156.8 5.61679 84.84097
"5786" 1157 5.531045 87.15013
"5787" 1157.2 5.356301 88.23791
"5788" 1157.4 5.128373 88.3715
"5789" 1157.6 5.001747 88.30789
"5790" 1157.8 4.850769 88.31278
"5791" 1158 4.862457 88.40967
"5792" 1158.2 4.890948 88.75318
"5793" 1158.4 5.180175 89.65533
"5794" 1158.6 9.421011 90.21628
"5795" 1158.8 10.9129 88.39463
"5796" 1159 10.55085 88.86399
"5797" 1159.2 10.32709 89.70031
"5798" 1159.4 9.806519 90.44953
"5799" 1159.6 8.399558 91.29771
"5800" 1159.8 7.091084 90.85242
"5801" 1160 6.278008 90.64149
"5802" 1160.2 5.394289 90.31807
"5803" 1160.4 4.890948 89.56425
"5804" 1160.6 6.837831 85.39758
"5805" 1160.8 6.970789 85.47074
"5806" 1161 6.913807 84.55471
"5807" 1161.2 5.824819 83.69239
"5808" 1161.4 4.63715 82.69896
"5809" 1161.6 3.768405 82.47837
"5810" 1161.8 3.729726 82.43812
"5811" 1162 3.798795 82.45547
"5812" 1162.2 3.518884 82.46551
"5813" 1162.4 3.367114 82.28198
"5814" 1162.6 3.039036 81.30385
"5815" 1162.8 2.824321 79.42693
"5816" 1163 3.346557 78.28426
"5817" 1163.2 4.59021 76.3645
"5818" 1163.4 5.915266 74.33115
"5819" 1163.6 6.809692 72.90642
"5820" 1163.8 7.766425 72.59542
"5821" 1164 9.454778 72.72265
"5822" 1164.2 10.41746 73.11901
"5823" 1164.4 10.47943 73.38071
"5824" 1164.6 11.06716 74.13486
"5825" 1164.8 11.61346 75.66703
"5826" 1165 11.77626 77.4013
"5827" 1165.2 11.30429 79.29216
"5828" 1165.4 10.35805 80.50891
"5829" 1165.6 9.712252 81.09415
"5830" 1165.8 9.614881 81.06695
"5831" 1166 9.523186 80.81688
"5832" 1166.2 9.405292 81.10643
"5833" 1166.4 9.496987 81.02746
"5834" 1166.6 9.470789 81.22488
"5835" 1166.8 9.142433 83.18066
"5836" 1167 8.908787 86.1553
"5837" 1167.2 8.441766 89.06418
"5838" 1167.4 7.296852 90.08906
"5839" 1167.6 7.059427 90.04135
"5840" 1167.8 7.539147 90.0597
"5841" 1168 8.284295 90.17714
"5842" 1168.2 10.01254 91.54762
"5843" 1168.4 12.57672 93.78317
"5844" 1168.6 14.22583 96.53154
"5845" 1168.8 14.44808 100.2672
"5846" 1169 14.04244 102.3225
"5847" 1169.2 13.94298 102.6774
"5848" 1169.4 13.75164 102.7837
"5849" 1169.6 13.67566 103.1574
"5850" 1169.8 13.89482 103.3157
"5851" 1170 14.17808 103.9095
"5852" 1170.2 14.94193 104.2517
"5853" 1170.4 16.94025 104.8911
"5854" 1170.6 19.01772 105.5948
"5855" 1170.8 20.62033 106.8352
"5856" 1171 21.77102 108.719
"5857" 1171.2 22.47045 110.7402
"5858" 1171.4 22.71219 112.6833
"5859" 1171.6 22.76657 113.7992
"5860" 1171.8 23.07768 114.0204
"5861" 1172 22.81651 114.0394
"5862" 1172.2 22.88774 113.8963
"5863" 1172.4 22.77166 113.8804
"5864" 1172.6 22.98271 114.1349
"5865" 1172.8 22.98271 114.1349
"5866" 1173 23.14732 114.3766
"5867" 1173.2 23.38633 114.7074
"5868" 1173.4 23.65805 115.5131
"5869" 1173.6 24.5858 116.6768
"5870" 1173.8 25.64187 117.0571
"5871" 1174 26.67214 117.1247
"5872" 1174.2 27.68651 117.4353
"5873" 1174.4 28.63621 117.6598
"5874" 1174.6 29.38886 118.0615
"5875" 1174.8 29.79176 118.6167
"5876" 1175 29.92738 118.9297
"5877" 1175.2 30.01048 119.4476
"5878" 1175.4 30.5285 120.1203
"5879" 1175.6 30.95113 120.5598
"5880" 1175.8 33.61933 119.5738
"5881" 1176 33.66403 119.9611
"5882" 1176.2 34.75384 120.6698
"5883" 1176.4 35.32879 120.9778
"5884" 1176.6 36.17538 121.3159
"5885" 1176.8 37.61958 122.3757
"5886" 1177 37.59722 122.5154
"5887" 1177.2 37.61892 122.4609
"5888" 1177.4 38.10734 122.3846
"5889" 1177.6 39.23311 122.1925
"5890" 1177.8 41.34174 122.3192
"5891" 1178 43.05663 122.6136
"5892" 1178.2 43.9816 123.486
"5893" 1178.4 44.25596 124.6086
"5894" 1178.6 44.37467 125.466
"5895" 1178.8 44.62318 126.2977
"5896" 1179 44.53707 126.5852
"5897" 1179.2 44.28762 126.7939
"5898" 1179.4 43.84609 126.6399
"5899" 1179.6 43.37749 126.611
"5900" 1179.8 41.55882 125.7455
"5901" 1180 42.1331 124.8331
"5902" 1180.2 41.61915 124.878
"5903" 1180.4 41.45291 124.7698
"5904" 1180.6 41.25254 124.6668
"5905" 1180.8 40.8133 124.1897
"5906" 1181 38.82829 122.5607
"5907" 1181.2 35.99917 120.6234
"5908" 1181.4 32.87075 118.9395
"5909" 1181.6 28.85967 117.6261
"5910" 1181.8 25.60158 116.5464
"5911" 1182 24.81471 116.074
"5912" 1182.2 25.05798 114.7639
"5913" 1182.4 24.14767 112.0611
"5914" 1182.6 22.42514 108.6498
"5915" 1182.8 20.64012 104.9618
"5916" 1183 18.30456 102.3523
"5917" 1183.2 15.44026 100.0312
"5918" 1183.4 12.36573 97.93981
"5919" 1183.6 9.374445 96.63301
"5920" 1183.8 9.282273 97.33267
"5921" 1184 9.512182 97.08906
"5922" 1184.2 10.06681 96.62165
"5923" 1184.4 11.57171 95.12429
"5924" 1184.6 13.08746 93.37027
"5925" 1184.8 13.68792 91.44956
"5926" 1185 14.2271 88.38381
"5927" 1185.2 14.73932 85.2112
"5928" 1185.4 15.01284 81.92875
"5929" 1185.6 14.37211 79.22392
"5930" 1185.8 13.24338 77.44757
"5931" 1186 11.58632 75.27172
"5932" 1186.2 9.686927 73.14249
"5933" 1186.4 6.823761 70.9132
"5934" 1186.6 4.802762 69.12395
"5935" 1186.8 3.25375 68.14249
"5936" 1187 1.899397 68.33333
"5937" 1187.2 1.245161 68.86344
"5938" 1187.4 1.206676 68.95076
"5939" 1187.6 1.053302 68.90585
"5940" 1187.8 1.577961 69.11137
"5941" 1188 2.229727 67.69444
"5942" 1188.2 3.251768 65.45547
"5943" 1188.4 3.823303 63.20529
"5944" 1188.6 4.214288 59.94831
"5945" 1188.8 3.798795 57.34238
"5946" 1189 2.279277 53.78408
"5947" 1189.2 1.48153 53.14249
"5948" 1189.4 1.329578 53.32061
"5949" 1189.6 1.215614 53.257
"5950" 1189.8 1.215614 53.10433
"5951" 1190 1.202952 53.00254
"5952" 1190.2 1.139638 53.16158
"5953" 1190.4 1.356712 53.20247
"5954" 1190.6 1.392891 53.59627
"5955" 1190.8 1.058236 53.14795
"5956" 1191 1.709458 51.43535
"5957" 1191.2 2.511425 49.52502
"5958" 1191.4 3.298953 47.65234
"5959" 1191.6 3.883213 45.62341
"5960" 1191.8 4.600763 43.01527
"5961" 1192 5.155507 39.7619
"5962" 1192.2 4.992702 38.69866
"5963" 1192.4 5.318313 37.79898
"5964" 1192.6 5.508253 37.4173
"5965" 1192.8 6.194958 35.75847
"5966" 1193 6.761855 35.08906
"5967" 1193.2 8.275946 33.49146
"5968" 1193.4 10.06681 31.1514
"5969" 1193.6 11.8034 28.50236
"5970" 1193.8 14.01333 26.22137
"5971" 1194 15.38512 24.60984
"5972" 1194.2 16.89464 22.78291
"5973" 1194.4 18.91139 21.76015
"5974" 1194.6 21.4843 21.23834
"5975" 1194.8 23.38224 22.15671
"5976" 1195 24.66503 23.44511
"5977" 1195.2 24.97708 24.01081
"5978" 1195.4 25.19292 24.09322
"5979" 1195.6 25.45193 23.73607
"5980" 1195.8 25.74739 23.01951
"5981" 1196 26.57846 21.22225
"5982" 1196.2 27.35132 18.82103
"5983" 1196.4 27.4273 16.35623
"5984" 1196.6 26.70718 14.70738
"5985" 1196.8 25.73684 13.69593
"5986" 1197 24.88211 13.26245
"5987" 1197.2 24.50223 12.60814
"5988" 1197.4 24.54021 12.83715
"5989" 1197.6 24.20868 13.04187
"5990" 1197.8 23.80578 13.09584
"5991" 1198 23.74247 13.02799
"5992" 1198.2 24.03601 13.04187
"5993" 1198.4 24.45043 13.18066
"5994" 1198.6 24.66051 12.79898
"5995" 1198.8 24.72139 12.76962
"5996" 1199 24.96032 12.43975
"5997" 1199.2 25.47192 11.71421
"5998" 1199.4 26.42273 11.18745
"5999" 1199.6 27.78547 10.20901
"6000" 1199.8 28.72473 9.217068
"6001" 1200 28.99747 8.939779
"6002" 1200.2 31.25865 7.728099
"6003" 1200.4 32.52718 7.956425
"6004" 1200.6 33.45653 6.910214
"6005" 1200.8 34.31578 6.564885
"6006" 1201 35.06064 6.557402
"6007" 1201.2 36.72675 6.722646
"6008" 1201.4 37.98795 6.589352
"6009" 1201.6 39.11239 6.188295
"6010" 1201.8 39.44902 5.855353
"6011" 1202 40.07729 5.165394
"6012" 1202.2 41.34608 4.890585
"6013" 1202.4 43.12458 4.982852
"6014" 1202.6 44.09768 6.040076
"6015" 1202.8 44.32503 7.403424
"6016" 1203 44.3468 8.816241
"6017" 1203.2 44.03563 11.02799
"6018" 1203.4 43.55951 13.3503
"6019" 1203.6 41.98494 15.62009
"6020" 1203.8 40.37359 16.99746
"6021" 1204 38.10951 17.65394
"6022" 1204.2 34.76657 19.04326
"6023" 1204.4 31.25865 21.25045
"6024" 1204.6 27.44629 23.51327
"6025" 1204.8 24.00276 25.46508
"6026" 1205 20.93558 27.3028
"6027" 1205.2 18.02148 30.17303
"6028" 1205.4 16.51015 32.92523
"6029" 1205.6 15.82831 35.40288
"6030" 1205.8 14.33063 37.66079
"6031" 1206 11.88882 39.78513
"6032" 1206.2 9.781897 42.05709
"6033" 1206.4 7.386546 44.40769
"6034" 1206.6 6.326455 46.82717
"6035" 1206.8 5.901699 49.65831
"6036" 1207 5.531045 52.98219
"6037" 1207.2 4.63453 56.2799
"6038" 1207.4 3.105102 60.44253
"6039" 1207.6 2.59309 64.75716
"6040" 1207.8 2.602174 68.98219
"6041" 1208 1.820256 72.86578
"6042" 1208.2 2.054163 75.88917
"6043" 1208.4 2.856131 80.25728
"6044" 1208.6 4.376872 83.84113
"6045" 1208.8 5.207515 87.56043
"6046" 1209 5.318313 88.3715
"6047" 1209.2 5.090385 88.14249
"6048" 1209.4 5.055319 87.81366
"6049" 1209.6 5.019836 87.71719
"6050" 1209.8 4.963759 87.8626
"6051" 1210 5.001747 87.73537
"6052" 1210.2 5.001747 87.73537
"6053" 1210.4 4.963759 87.8626
"6054" 1210.6 4.887783 87.88804
"6055" 1210.8 5.050163 87.98982
"6056" 1211 5.180175 89.3604
"6057" 1211.2 6.253401 91.29282
"6058" 1211.4 8.330214 92.3655
"6059" 1211.6 9.700494 92.99255
"6060" 1211.8 10.39604 93.95674
"6061" 1212 11.63217 95.84715
"6062" 1212.2 12.14427 98.00891
"6063" 1212.4 11.9255 99.84915
"6064" 1212.6 11.49866 100.0127
"6065" 1212.8 11.17293 100.1811
"6066" 1213 11.01651 100.0127
"6067" 1213.2 11.11147 100.2274
"6068" 1213.4 10.94528 99.9173
"6069" 1213.6 10.86455 99.7201
"6070" 1213.8 11.07077 96.05961
"6071" 1214 10.88988 94.54198
"6072" 1214.2 9.648939 94.12214
"6073" 1214.4 8.906064 94.35114
"6074" 1214.6 8.377342 94.51855
"6075" 1214.8 8.262379 94.40204
"6076" 1215 8.178582 94.72534
"6077" 1215.2 8.230722 95.19084
"6078" 1215.4 8.381091 95.33715
"6079" 1215.6 8.382674 95.62341
"6080" 1215.8 8.221677 95.62341
"6081" 1216 8.240463 95.47661
"6082" 1216.2 8.167409 95.62341
"6083" 1216.4 8.152798 95.68213
"6084" 1216.6 8.152798 95.68213
"6085" 1216.8 8.152798 95.68213
"6086" 1217 8.221677 95.65067
"6087" 1217.2 8.152798 95.68213
"6088" 1217.4 8.152798 95.68213
"6089" 1217.6 8.035912 95.27109
"6090" 1217.8 7.926819 95.01272
"6091" 1218 7.914156 94.54198
"6092" 1218.2 7.517615 94.23731
"6093" 1218.4 6.73653 93.66412
"6094" 1218.6 6.55792 93.11236
"6095" 1218.8 5.979585 92.01866
"6096" 1219 6.27627 90.99347
"6097" 1219.2 6.043537 89.74208
"6098" 1219.4 5.89639 89.25102
"6099" 1219.6 5.983102 88.51463
"6100" 1219.8 6.750166 87.75494
"6101" 1220 7.738286 85.99661
"6102" 1220.2 8.005608 85.28979
"6103" 1220.4 8.180072 85.34351
"6104" 1220.6 8.411617 85.38622
"6105" 1220.8 9.202887 85.71206
"6106" 1221 9.934424 85.79227
"6107" 1221.2 10.91802 85.9542
"6108" 1221.4 10.82657 86.26034
"6109" 1221.6 11.48502 86.80662
"6110" 1221.8 12.15614 87.52917
"6111" 1222 13.29578 88.64237
"6112" 1222.2 13.92496 89.82665
"6113" 1222.4 14.8808 90.97745
"6114" 1222.6 15.90067 92.20193
"6115" 1222.8 17.04393 93.24427
"6116" 1223 18.2817 93.92971
"6117" 1223.2 18.76842 93.882
"6118" 1223.4 19.07538 93.59233
"6119" 1223.6 20.52615 93.42239
"6120" 1223.8 22.49149 93.09643
"6121" 1224 24.28307 92.36445
"6122" 1224.2 25.08612 91.89143
"6123" 1224.4 26.15742 91.58851
"6124" 1224.6 27.39516 91.3075
"6125" 1224.8 28.58945 90.84535
"6126" 1225 29.71924 90.5598
"6127" 1225.2 31.21343 91.11959
"6128" 1225.4 31.94549 91.93782
"6129" 1225.6 32.46703 92.82443
"6130" 1225.8 32.28976 93.11864
"6131" 1226 32.34041 93.05344
"6132" 1226.2 32.55567 93.06616
"6133" 1226.4 33.12074 93.059
"6134" 1226.6 34.03196 93.28069
"6135" 1226.8 35.64932 93.65538
"6136" 1227 36.83644 93.73887
"6137" 1227.2 37.45374 93.97742
"6138" 1227.4 38.57615 94.67537
"6139" 1227.6 40.07116 95.47566
"6140" 1227.8 41.5049 95.90659
"6141" 1228 42.88839 96.64122
"6142" 1228.2 43.53181 97.7465
"6143" 1228.4 44.15466 99.65649
"6144" 1228.6 44.88705 101.8903
"6145" 1228.8 45.97852 104.6126
"6146" 1229 45.97767 107.0861
"6147" 1229.2 45.83134 109.7343
"6148" 1229.4 45.56383 112.5264
"6149" 1229.6 45.65677 115.9001
"6150" 1229.8 45.51201 119.3983
"6151" 1230 45.26502 120.4445
"6152" 1230.2 46.29925 120.2938
"6153" 1230.4 47.86482 121.297
"6154" 1230.6 50.41224 122.4195
"6155" 1230.8 53.28673 123.1969
"6156" 1231 56.29123 123.5901
"6157" 1231.2 59.20364 124.2609
"6158" 1231.4 61.74159 125.5852
"6159" 1231.6 64.92774 128.0662
"6160" 1231.8 66.73589 128.6387
"6161" 1232 67.51495 129.3269
"6162" 1232.2 67.53413 129.4939
"6163" 1232.4 67.60203 129.8252
"6164" 1232.6 67.50293 130.0741
"6165" 1232.8 67.72709 130.2108
"6166" 1233 68.2042 130.0382
"6167" 1233.2 68.65591 129.9305
"6168" 1233.4 69.13807 129.8936
"6169" 1233.6 69.7414 129.6153
"6170" 1233.8 70.5407 129.1231
"6171" 1234 71.91661 128.3497
"6172" 1234.2 73.58151 127.6613
"6173" 1234.4 75.32166 126.9847
"6174" 1234.6 77.19151 126.5722
"6175" 1234.8 79.62274 126.4631
"6176" 1235 81.75623 125.8586
"6177" 1235.2 83.19361 126.2002
"6178" 1235.4 84.20662 126.6551
"6179" 1235.6 84.59102 127.0165
"6180" 1235.8 84.44178 126.8802
"6181" 1236 84.25727 126.8601
"6182" 1236.2 84.03251 127.112
"6183" 1236.4 83.75583 127.1043
"6184" 1236.6 83.23582 127.2321
"6185" 1236.8 82.54465 127.4459
"6186" 1237 81.12706 128.3868
"6187" 1237.2 78.22804 127.8481
"6188" 1237.4 77.66536 127.9356
"6189" 1237.6 77.78289 128.3034
"6190" 1237.8 76.94188 128.7641
"6191" 1238 76.31901 128.731
"6192" 1238.2 75.63278 128.8911
"6193" 1238.4 74.53236 128.3388
"6194" 1238.6 72.93686 129.004
"6195" 1238.8 71.3589 129.1231
"6196" 1239 69.92948 129.1264
"6197" 1239.2 67.68559 128.9193
"6198" 1239.4 65.19553 128.4788
"6199" 1239.6 61.99033 128.6186
"6200" 1239.8 58.43984 128.8398
"6201" 1240 54.69209 128.5751
"6202" 1240.2 55.53363 126.9688
"6203" 1240.4 52.26221 121.9709
"6204" 1240.6 49.09309 117.1628
"6205" 1240.8 46.33304 112.405
"6206" 1241 44.58519 107.3282
"6207" 1241.2 42.57101 103.5771
"6208" 1241.4 40.52048 101.2638
"6209" 1241.6 38.78701 100.1509
"6210" 1241.8 37.60807 100.1051
"6211" 1242 36.38983 99.25594
"6212" 1242.2 34.47965 98.50846
"6213" 1242.4 31.97537 97.54497
"6214" 1242.6 29.08611 96.2341
"6215" 1242.8 25.85631 94.63843
"6216" 1243 22.3749 93.15522
"6217" 1243.2 19.25514 92.33142
"6218" 1243.4 17.24653 92.27735
"6219" 1243.6 16.82866 91.80662
"6220" 1243.8 16.60441 89.65197
"6221" 1244 15.64056 86.25252
"6222" 1244.2 14.19963 82.83057
"6223" 1244.4 12.47053 79.60604
"6224" 1244.6 10.15871 76.93343
"6225" 1244.8 8.31514 74.80068
"6226" 1245 7.175501 74.40486
"6227" 1245.2 7.354467 74.47837
"6228" 1245.4 7.962274 73.63868
"6229" 1245.6 8.761737 71.34368
"6230" 1245.8 9.619529 68.68423
"6231" 1246 10.23224 66.12329
"6232" 1246.2 9.903065 62.81214
"6233" 1246.4 9.117108 59.78503
"6234" 1246.6 8.213256 56.57366
"6235" 1246.8 7.193202 53.04769
"6236" 1247 7.041338 50.24446
"6237" 1247.2 7.738286 49.53916
"6238" 1247.4 9.233994 48.25113
"6239" 1247.6 10.40084 47.66342
"6240" 1247.8 11.44704 48.46056
"6241" 1248 13.49838 48.96947
"6242" 1248.2 16.7147 48.98219
"6243" 1248.4 19.50048 49.0868
"6244" 1248.6 20.58947 50.20356
"6245" 1248.8 21.16245 52.14377
"6246" 1249 21.78463 54.62224
"6247" 1249.2 21.84962 57.69238
"6248" 1249.4 21.82028 61.37913
"6249" 1249.6 22.03301 66.09415
"6250" 1249.8 21.52214 68.99798
"6251" 1250 20.72622 71.76081
"6252" 1250.2 19.12965 73.47237
"6253" 1250.4 17.20311 75.28535
"6254" 1250.6 15.05272 77.61291
"6255" 1250.8 12.97922 79.26209
"6256" 1251 12.22737 78.96072
"6257" 1251.2 11.93059 78.88915
"6258" 1251.4 11.53118 79.35894
"6259" 1251.6 10.85931 81.23805
"6260" 1251.8 9.631783 85.552
"6261" 1252 10.00786 87.59498
"6262" 1252.2 10.98937 86.61305
"6263" 1252.4 10.95101 85.62078
"6264" 1252.6 11.77626 83.66015
"6265" 1252.8 14.36758 80.66976
"6266" 1253 17.74037 79.02036
"6267" 1253.2 20.72308 79.31649
"6268" 1253.4 23.32189 80.76518
"6269" 1253.6 25.78115 82.79898
"6270" 1253.8 28.63025 84.55471
"6271" 1254 30.40302 86.13232
"6272" 1254.2 31.47935 88.79135
"6273" 1254.4 31.97115 91.90511
"6274" 1254.6 31.28111 94.53102
"6275" 1254.8 30.23105 96.31289
"6276" 1255 28.0253 98.47985
"6277" 1255.2 25.42573 101.296
"6278" 1255.4 22.37728 104.0084
"6279" 1255.6 21.1262 103.8234
"6280" 1255.8 22.98271 103.3206
"6281" 1256 23.98869 103.2853
"6282" 1256.2 25.61123 102.9123
"6283" 1256.4 28.40232 102.9135
"6284" 1256.6 32.06707 103.5334
"6285" 1256.8 34.12788 105.387
"6286" 1257 35.45169 106.7482
"6287" 1257.2 37.6426 108.5774
"6288" 1257.4 40.40968 110.8667
"6289" 1257.6 43.67389 112.6389
"6290" 1257.8 46.98251 113.9194
"6291" 1258 50.20921 114.8491
"6292" 1258.2 53.18313 117.1329
"6293" 1258.4 55.10627 120.3014
"6294" 1258.6 55.684 123.0089
"6295" 1258.8 55.22066 124.2725
"6296" 1259 54.94324 124.5038
"6297" 1259.2 55.34369 124.1301
"6298" 1259.4 56.40023 123.8796
"6299" 1259.6 59.03097 124.3419
"6300" 1259.8 62.62425 125.2036
"6301" 1260 66.07668 126.6629
"6302" 1260.2 67.68559 128.7173
"6303" 1260.4 67.71352 129.3748
"6304" 1260.6 67.97029 129.9463
"6305" 1260.8 67.55524 129.9268
"6306" 1261 67.20945 129.8865
"6307" 1261.2 67.39407 129.8184
"6308" 1261.4 67.56675 130.0093
"6309" 1261.6 67.79266 129.8791
"6310" 1261.8 68.26802 129.716
"6311" 1262 68.61823 129.4824
"6312" 1262.2 69.17368 129.1277
"6313" 1262.4 70.33357 128.4142
"6314" 1262.6 71.71901 127.7182
"6315" 1262.8 72.69045 127.4988
"6316" 1263 74.02902 127.6964
"6317" 1263.2 75.72949 127.8702
"6318" 1263.4 77.5636 127.3322
"6319" 1263.6 79.78469 126.4089
"6320" 1263.8 82.26019 125.438
"6321" 1264 84.5048 124.2001
"6322" 1264.2 87.25717 123.486
"6323" 1264.4 89.84725 122.4566
"6324" 1264.6 91.71376 120.9669
"6325" 1264.8 93.15986 118.715
"6326" 1265 94.11514 116.5681
"6327" 1265.2 93.93707 115.1964
"6328" 1265.4 93.40134 114.0918
"6329" 1265.6 92.54136 111.9129
"6330" 1265.8 92.39649 110.4843
"6331" 1266 93.03371 109.5609
"6332" 1266.2 93.83023 108.2443
"6333" 1266.4 94.37473 106.3613
"6334" 1266.6 94.62453 103.9972
"6335" 1266.8 94.10532 102.1251
"6336" 1267 93.68099 100.3262
"6337" 1267.2 93.68099 98.70411
"6338" 1267.4 93.95278 96.16515
"6339" 1267.6 93.38908 94.19519
"6340" 1267.8 93.0935 93.69188
"6341" 1268 93.49784 93.44068
"6342" 1268.2 94.78606 91.91743
"6343" 1268.4 96.42155 89.92548
"6344" 1268.6 97.85458 88.0256
"6345" 1268.8 99.35036 86.70165
"6346" 1269 102.1352 85.83136
"6347" 1269.2 104.6139 84.59164
"6348" 1269.4 106.7461 83.17835
"6349" 1269.6 107.4535 82.30412
"6350" 1269.8 109.1916 81.10767
"6351" 1270 112.3218 79.43282
"6352" 1270.2 115.3853 77.93072
"6353" 1270.4 118.0286 77.1374
"6354" 1270.6 121.4783 75.93114
"6355" 1270.8 124.5882 74.26168
"6356" 1271 124.9297 72.37913
"6357" 1271.2 125.1151 70.38332
"6358" 1271.4 126.0131 68.23791
"6359" 1271.6 125.6053 65.56924
"6360" 1271.8 125.6353 62.60156
"6361" 1272 126.1891 58.2304
"6362" 1272.2 126.3732 54.52926
"6363" 1272.4 126.951 50.25127
"6364" 1272.6 126.5979 47.224
"6365" 1272.8 126.3913 44.52199
"6366" 1273 126.2846 43.88041
"6367" 1273.2 126.382 43.89927
"6368" 1273.4 126.6687 43.30506
"6369" 1273.6 126.8164 42.96756
"6370" 1273.8 126.6582 42.1883
"6371" 1274 125.661 41.47265
"6372" 1274.2 125.5808 41.2895
"6373" 1274.4 125.9459 40.53435
"6374" 1274.6 126.02 40.46069
"6375" 1274.8 125.98 40.66158
"6376" 1275 126.319 40.498
"6377" 1275.2 126.215 40.74109
"6378" 1275.4 126.2909 40.8715
"6379" 1275.6 126.215 40.68066
"6380" 1275.8 126.044 40.03181
"6381" 1276 123.0267 38.78044
"6382" 1276.2 121.3427 38.77631
"6383" 1276.4 121.059 37.78051
"6384" 1276.6 120.8875 37.42346
"6385" 1276.8 120.8352 36.21614
"6386" 1277 120.9469 34.63329
"6387" 1277.2 120.7755 34.55471
"6388" 1277.4 120.2635 33.80195
"6389" 1277.6 119.121 32.22993
"6390" 1277.8 117.5324 30.44876
"6391" 1278 115.8276 28.47169
"6392" 1278.2 114.0826 27.66062
"6393" 1278.4 112.3557 26.60305
"6394" 1278.6 110.6842 25.92875
"6395" 1278.8 109.2088 26.42099
"6396" 1279 107.5515 27.13486
"6397" 1279.2 106.6439 28.46252
"6398" 1279.4 106.0813 29.77008
"6399" 1279.6 105.4573 30.69702
"6400" 1279.8 104.6276 31.72147
"6401" 1280 104.2558 32.12327
"6402" 1280.2 102.8252 32.53726
"6403" 1280.4 101.2786 32.82352
"6404" 1280.6 99.6641 32.4691
"6405" 1280.8 97.20694 32.50495
"6406" 1281 94.58999 32.77843
"6407" 1281.2 92.49411 32.25147
"6408" 1281.4 90.57593 30.96692
"6409" 1281.6 87.87879 29.52926
"6410" 1281.8 85.12223 28.34508
"6411" 1282 82.09467 27.48001
"6412" 1282.2 78.86017 26.72321
"6413" 1282.4 75.71758 26.79898
"6414" 1282.6 73.581 28.08275
"6415" 1282.8 72.04497 29.54309
"6416" 1283 70.30584 30.6955
"6417" 1283.2 68.2747 31.27573
"6418" 1283.4 65.56087 32.01018
"6419" 1283.6 62.16348 32.3715
"6420" 1283.8 59.17678 32.70286
"6421" 1284 56.55983 33.3814
"6422" 1284.2 54.09154 33.89092
"6423" 1284.4 50.73869 34.32238
"6424" 1284.6 47.56091 35.4402
"6425" 1284.8 44.56746 36.99746
"6426" 1285 41.23154 38.01918
"6427" 1285.2 36.9924 39.38493
"6428" 1285.4 33.13393 40.37885
"6429" 1285.6 29.6306 40.90694
"6430" 1285.8 25.68257 41.08415
"6431" 1286 22.20938 41.73846
"6432" 1286.2 18.8583 42.71992
"6433" 1286.4 15.85997 43.48328
"6434" 1286.6 13.13117 43.24427
"6435" 1286.8 10.14646 43.08709
"6436" 1287 8.281373 44.77099
"6437" 1287.2 6.351585 47.01272
"6438" 1287.4 3.780705 50.31261
"6439" 1287.6 2.439226 53.94
"6440" 1287.8 1.319581 57.55591
"6441" 1288 0.7360165 59.26845
"6442" 1288.2 0.3039036 60.05089
"6443" 1288.4 0.1899397 60.31807
"6444" 1288.6 0.1899397 60.31807
"6445" 1288.8 0.6685879 62.47837
"6446" 1289 0.966966 63.71848
"6447" 1289.2 1.953666 66.32497
"6448" 1289.4 2.811108 68.71501
"6449" 1289.6 3.494891 71.37405
"6450" 1289.8 2.731514 75.15812
"6451" 1290 2.189894 77.9539
"6452" 1290.2 2.068233 79.08397
"6453" 1290.4 2.374247 79.46565
"6454" 1290.6 3.178991 82.30481
"6455" 1290.8 3.449306 82.09669
"6456" 1291 3.171994 82.16921
"6457" 1291.2 3.150765 82.15237
"6458" 1291.4 3.089686 82.11196
"6459" 1291.6 3.093304 82.10105
"6460" 1291.8 2.975723 81.94656
"6461" 1292 2.863707 81.38383
"6462" 1292.2 2.659156 81.26272
"6463" 1292.4 2.611671 81.45356
"6464" 1292.6 2.611671 81.45356
"6465" 1292.8 2.611671 81.45356
"6466" 1293 2.659156 81.27226
"6467" 1293.2 2.659156 81.22369
"6468" 1293.4 2.785783 81.24682
"6469" 1293.6 2.746821 81.55999
"6470" 1293.8 2.659156 81.85569
"6471" 1294 2.53253 82.5827
"6472" 1294.2 3.418915 85.16812
"6473" 1294.4 4.574382 86.25636
"6474" 1294.6 6.184438 87.33333
"6475" 1294.8 6.837831 88.02036
"6476" 1295 7.161432 88.96522
"6477" 1295.2 7.293686 89.83715
"6478" 1295.4 8.076568 91.5245
"6479" 1295.6 8.357349 93.48883
"6480" 1295.8 8.382674 94.91094
"6481" 1296 9.243734 95.93441
"6482" 1296.2 10.86174 96.83913
"6483" 1296.4 12.22164 98.43994
"6484" 1296.6 13.97244 99.82188
"6485" 1296.8 15.42981 101.27
"6486" 1297 15.93259 102.5834
"6487" 1297.2 16.65138 104.2239
"6488" 1297.4 18.09493 106.0433
"6489" 1297.6 20.13361 107.3282
"6490" 1297.8 22.23561 109.1603
"6491" 1298 24.52597 110.9741
"6492" 1298.2 25.53876 112.8426
"6493" 1298.4 24.99384 114.4492
"6494" 1298.6 24.67634 115.0573
"6495" 1298.8 24.457 115.1254
"6496" 1299 24.51949 115.2452
"6497" 1299.2 24.75344 114.9536
"6498" 1299.4 25.50948 114.9503
"6499" 1299.6 26.92079 114.4402
"6500" 1299.8 29.27374 114.4992
"6501" 1300 32.0365 115.3782
"6502" 1300.2 33.84279 116.6158
"6503" 1300.4 34.93774 118.3221
"6504" 1300.6 35.11651 119.658
"6505" 1300.8 35.40066 120.5564
"6506" 1301 35.45542 120.9646
"6507" 1301.2 35.6137 121.7565
"6508" 1301.4 35.93379 122.963
"6509" 1301.6 36.45436 123.175
"6510" 1301.8 36.35989 123.0862
"6511" 1302 36.30563 122.7953
"6512" 1302.2 35.44441 122.3244
"6513" 1302.4 34.9945 122.2494
"6514" 1302.6 34.9343 122.4878
"6515" 1302.8 35.2984 122.3104
"6516" 1303 35.92235 122.6749
"6517" 1303.2 39.03642 120.5394
"6518" 1303.4 38.64219 121.5988
"6519" 1303.6 38.81475 121.993
"6520" 1303.8 39.26477 122.7651
"6521" 1304 40.09357 123.5842
"6522" 1304.2 41.30419 124.3113
"6523" 1304.4 41.87252 124.5695
"6524" 1304.6 42.89473 124.6628
"6525" 1304.8 44.59991 124.631
"6526" 1305 46.58881 124.2494
"6527" 1305.2 47.82012 124.182
"6528" 1305.4 48.82507 124.419
"6529" 1305.6 49.74187 125.1474
"6530" 1305.8 49.47643 124.9549
"6531" 1306 50.03116 124.2184
"6532" 1306.2 51.51166 123.4424
"6533" 1306.4 53.44047 122.6365
"6534" 1306.6 54.8497 121.553
"6535" 1306.8 55.47358 120.4326
"6536" 1307 55.81778 119.2752
"6537" 1307.2 55.68509 117.4449
"6538" 1307.4 55.44884 115.8388
"6539" 1307.6 54.652 114.4911
"6540" 1307.8 53.78008 113.426
"6541" 1308 52.96044 112.7463
"6542" 1308.2 52.09589 111.2459
"6543" 1308.4 51.07414 109.4955
"6544" 1308.6 50.57299 107.948
"6545" 1308.8 51.01239 106.7194
"6546" 1309 51.43568 106.3232
"6547" 1309.2 52.42337 105.8572
"6548" 1309.4 54.33394 105.7042
"6549" 1309.6 55.70233 106.0091
"6550" 1309.8 56.83227 106.8193
"6551" 1310 57.49239 108.0399
"6552" 1310.2 58.42547 108.6641
"6553" 1310.4 59.33473 109.0807
"6554" 1310.6 60.8665 110.2627
"6555" 1310.8 62.52816 112.2519
"6556" 1311 64.61513 114.1706
"6557" 1311.2 66.75823 116.38
"6558" 1311.4 68.63565 118.795
"6559" 1311.6 68.93086 119.5073
"6560" 1311.8 69.87408 120.5041
"6561" 1312 69.89783 121.297
"6562" 1312.2 69.96905 122.7704
"6563" 1312.4 69.24835 123.9292
"6564" 1312.6 68.20024 124.5714
"6565" 1312.8 66.57659 126.5285
"6566" 1313 64.72916 128.9452
"6567" 1313.2 64.57951 129.5363
"6568" 1313.4 64.54786 130.2926
"6569" 1313.6 61.43918 128.4097
"6570" 1313.8 60.088 126.9772
"6571" 1314 58.66075 126.1208
"6572" 1314.2 57.05099 125.3366
"6573" 1314.4 54.67962 124.2031
"6574" 1314.6 52.38776 122.8538
"6575" 1314.8 49.82357 121.5657
"6576" 1315 47.20309 119.78
"6577" 1315.2 45.06999 117.4337
"6578" 1315.4 43.12208 115.6095
"6579" 1315.6 40.80641 114.0056
"6580" 1315.8 38.28725 113.5045
"6581" 1316 36.05503 113.9889
"6582" 1316.2 34.20067 114.0597
"6583" 1316.4 33.29011 113.1552
"6584" 1316.6 33.11079 111.4569
"6585" 1316.8 33.2887 108.9115
"6586" 1317 33.10191 105.9946
"6587" 1317.2 32.2775 103.1954
"6588" 1317.4 31.96923 99.7861
"6589" 1317.6 32.96088 97.39186
"6590" 1317.8 34.36643 95.85242
"6591" 1318 35.96601 94.14594
"6592" 1318.2 37.85315 93.37027
"6593" 1318.4 40.14468 93.02553
"6594" 1318.6 43.08919 93.70138
"6595" 1318.8 45.0917 95.17812
"6596" 1319 46.046 97.24266
"6597" 1319.2 47.04174 99.28753
"6598" 1319.4 49.08043 102.0738
"6599" 1319.6 50.70848 105.4707
"6600" 1319.8 51.59009 109.6347
"6601" 1320 52.48093 112.6024
"6602" 1320.2 51.77873 116.0953
"6603" 1320.4 50.57002 119.8543
"6604" 1320.6 50.23273 120.8906
"6605" 1320.8 50.83262 121.4822
"6606" 1321 52.36401 122.7107
"6607" 1321.2 54.9957 124.3366
"6608" 1321.4 57.87982 124.7698
"6609" 1321.6 60.70474 124.3366
"6610" 1321.8 64.1326 125.6301
"6611" 1322 68.13953 127.8044
"6612" 1322.2 71.2063 128.7129
"6613" 1322.4 73.05557 129.1993
"6614" 1322.6 73.55253 129.4349
"6615" 1322.8 73.33081 129.3667
"6616" 1323 73.09163 129.2819
"6617" 1323.2 72.92225 129.1818
"6618" 1323.4 73.00992 129.2846
"6619" 1323.6 72.98069 129.3286
"6620" 1323.8 72.90872 129.3243
"6621" 1324 72.92499 128.5313
"6622" 1324.2 73.1268 128.3206
"6623" 1324.4 73.93405 128.0781
"6624" 1324.6 75.27945 127.6845
"6625" 1324.8 76.8659 127.4337
"6626" 1325 77.99137 126.9635
"6627" 1325.2 79.65862 127.165
"6628" 1325.4 81.0786 127.1068
"6629" 1325.6 83.23468 127.3647
"6630" 1325.8 84.57637 127.6539
"6631" 1326 85.33219 126.8222
"6632" 1326.2 86.4859 122.6944
"6633" 1326.4 86.51449 121.1713
"6634" 1326.6 86.94636 121.6354
"6635" 1326.8 87.2829 122.2063
"6636" 1327 88.15258 123.4138
"6637" 1327.2 88.05146 123.7173
"6638" 1327.4 88.03148 124.5525
"6639" 1327.6 88.17425 125.2954
"6640" 1327.8 87.9421 125.7897
"6641" 1328 87.35709 126.341
"6642" 1328.2 86.9924 126.2241
"6643" 1328.4 82.9918 124.4044
"6644" 1328.6 81.65238 122.7663
"6645" 1328.8 80.88901 122.7099
"6646" 1329 80.04773 123.1878
"6647" 1329.2 78.27752 123.5534
"6648" 1329.4 76.76016 123.2398
"6649" 1329.6 75.7266 122.5437
"6650" 1329.8 75.3301 121.7303
"6651" 1330 74.70527 120.4984
"6652" 1330.2 74.54502 119.9618
"6653" 1330.4 74.1579 118.8786
"6654" 1330.6 74.59567 117.9771
"6655" 1330.8 75.22801 117.0332
"6656" 1331 75.68466 116.3868
"6657" 1331.2 75.91463 115.5323
"6658" 1331.4 75.77409 115.4707
"6659" 1331.6 75.53666 114.6716
"6660" 1331.8 74.50878 113.7203
"6661" 1332 72.97362 113.2299
"6662" 1332.2 71.40468 112.6209
"6663" 1332.4 68.92975 111.6909
"6664" 1332.6 66.62596 111.7032
"6665" 1332.8 64.55419 112.4046
"6666" 1333 62.7695 113.3378
"6667" 1333.2 60.92317 114.8147
"6668" 1333.4 58.72937 116.4849
"6669" 1333.6 56.34088 118.4765
"6670" 1333.8 53.47131 120.4589
"6671" 1334 50.20165 121.1728
"6672" 1334.2 46.90394 120.3315
"6673" 1334.4 43.74201 118.5579
"6674" 1334.6 40.82517 117.2241
"6675" 1334.8 38.09155 115.17
"6676" 1335 35.31762 112.9786
"6677" 1335.2 31.78325 111.3764
"6678" 1335.4 28.03287 110.3742
"6679" 1335.6 25.31713 110.4104
"6680" 1335.8 24.96844 109.5027
"6681" 1336 24.29919 107.3765
"6682" 1336.2 23.01193 104.4461
"6683" 1336.4 21.74483 101.4276
"6684" 1336.6 20.00262 97.99245
"6685" 1336.8 18.95721 94.24444
"6686" 1337 17.5448 90.85949
"6687" 1337.2 15.86324 87.92402
"6688" 1337.4 13.92891 86.37829
"6689" 1337.6 11.67147 84.18619
"6690" 1337.8 9.793768 79.99841
"6691" 1338 7.541311 75.91744
"6692" 1338.2 5.668971 72.82541
"6693" 1338.4 5.001747 69.6056
"6694" 1338.6 5.36733 65.55692
"6695" 1338.8 4.877162 61.87556
"6696" 1339 5.211947 57.4402
"6697" 1339.2 5.292114 53.07274
"6698" 1339.4 5.303702 48.91172
"6699" 1339.6 3.893765 46.55375
"6700" 1339.8 3.214365 46.41613
"6701" 1340 2.996827 45.92027
"6702" 1340.2 2.834485 45.88765
"6703" 1340.4 3.378928 45.38235
"6704" 1340.6 4.44459 45.41349
"6705" 1340.8 6.954717 44.12605
"6706" 1341 9.239212 42.31098
"6707" 1341.2 11.61696 39.78741
"6708" 1341.4 13.56712 37.36278
"6709" 1341.6 14.95459 34.97455
"6710" 1341.8 16.34943 31.57467
"6711" 1342 17.07997 27.99276
"6712" 1342.2 16.26875 24.92975
"6713" 1342.4 15.42311 23.40967
"6714" 1342.6 14.73088 22.59542
"6715" 1342.8 14.76782 22.57952
"6716" 1343 14.60426 22.63783
"6717" 1343.2 14.68867 22.63783
"6718" 1343.4 14.90296 22.66393
"6719" 1343.6 15.1192 22.72265
"6720" 1343.8 15.70913 22.27361
"6721" 1344 17.56384 21.01631
"6722" 1344.2 19.37385 20.44847
"6723" 1344.4 20.98454 19.50127
"6724" 1344.6 22.79277 18.34097
"6725" 1344.8 24.21732 17.71992
"6726" 1345 24.87598 17.03439
"6727" 1345.2 25.57855 16.02205
"6728" 1345.4 26.18246 14.75142
"6729" 1345.6 26.66754 12.36005
"6730" 1345.8 26.41624 11.5365
"6731" 1346 26.21168 11.12913
"6732" 1346.2 26.42273 11.01781
"6733" 1346.4 26.59156 11.08142
"6734" 1346.6 26.66754 10.96692
"6735" 1346.8 26.63377 10.80577
"6736" 1347 26.63377 10.80577
"6737" 1347.2 26.63905 10.89059
"6738" 1347.4 26.40162 11.00509
"6739" 1347.6 26.13571 11.19593
"6740" 1347.8 25.66297 11.35708
"6741" 1348 25.20772 11.57216
"6742" 1348.2 24.54021 11.88295
"6743" 1348.4 23.66649 12.68448
"6744" 1348.6 21.46319 14.61196
"6745" 1348.8 22.19582 16.28862
"6746" 1349 21.58982 15.83121
"6747" 1349.2 21.34923 15.90967
"6748" 1349.4 20.81197 16.07052
"6749" 1349.6 20.2919 16.07506
"6750" 1349.8 20.41852 15.99555
"6751" 1350 20.35069 15.90694
"6752" 1350.2 20.35069 15.90694
"6753" 1350.4 20.24215 15.96147
"6754" 1350.6 20.32355 16.04326
"6755" 1350.8 20.13361 15.91603
"6756" 1351 20.00699 15.59796
"6757" 1351.2 19.94367 15.47074
"6758" 1351.4 22.16597 17.83715
"6759" 1351.6 23.27492 17.89293
"6760" 1351.8 23.63393 17.89713
"6761" 1352 23.98668 17.81534
"6762" 1352.2 24.53498 17.90559
"6763" 1352.4 24.58363 17.93802
"6764" 1352.6 24.92959 18.33333
"6765" 1352.8 25.11588 18.53885
"6766" 1353 25.07205 18.60369
"6767" 1353.2 24.83286 18.84931
"6768" 1353.4 24.69217 18.93412
"6769" 1353.6 24.61303 19.35115
"6770" 1353.8 24.50926 19.85298
"6771" 1354 23.98869 20.64461
"6772" 1354.2 23.55253 20.70738
"6773" 1354.4 22.63205 20.88765
"6774" 1354.6 20.98507 21.32754
"6775" 1354.8 19.1206 21.72074
"6776" 1355 18.82881 22.19161
"6777" 1355.2 18.10272 23.10433
"6778" 1355.4 16.90464 24.41084
"6779" 1355.6 15.5434 26.3486
"6780" 1355.8 13.85656 28.39331
"6781" 1356 10.8537 30.16539
"6782" 1356.2 9.906088 30.59111
"6783" 1356.4 9.243734 30.61069
"6784" 1356.6 9.225645 30.46529
"6785" 1356.8 9.225645 30.46529
"6786" 1357 9.225645 30.46529
"6787" 1357.2 9.225645 30.57434
"6788" 1357.4 9.171376 30.79244
"6789" 1357.6 8.818631 31.0378
"6790" 1357.8 9.029443 31.55999
"6791" 1358 9.906088 32.49951
"6792" 1358.2 11.22227 34.25254
"6793" 1358.4 12.21459 36.0961
"6794" 1358.6 12.45462 38.00345
"6795" 1358.8 12.11056 39.83715
"6796" 1359 11.35568 41.75209
"6797" 1359.2 10.08646 43.28069
"6798" 1359.4 8.535417 44.34717
"6799" 1359.6 7.21771 44.97314
"6800" 1359.8 5.951445 46.55035
"6801" 1360 3.746993 48.6595
"6802" 1360.2 2.815577 48.90136
"6803" 1360.4 2.469217 48.90585
"6804" 1360.6 2.363695 48.88889
"6805" 1360.8 2.237068 48.80407
"6806" 1361 2.17074 48.89495
"6807" 1361.2 2.17074 48.89495
"6808" 1361.4 2.068233 48.9313
"6809" 1361.6 1.975373 48.71501
"6810" 1361.8 1.709458 50.65464
"6811" 1362 2.222295 52.47455
"6812" 1362.2 2.819106 54.62301
"6813" 1362.4 3.05903 57.45547
"6814" 1362.6 2.020268 59.97108
"6815" 1362.8 1.179626 60.97094
"6816" 1363 0.5180175 61.54985
"6817" 1363.2 0.325611 61.54489
"6818" 1363.4 0.325611 61.54489
"6819" 1363.6 0.3798795 61.4631
"6820" 1363.8 0.2713425 61.27226
"6821" 1364 0.3798795 61.08142
"6822" 1364.2 0.3798795 61.08142
"6823" 1364.4 0.1519518 60.96692
"6824" 1364.6 0.1266265 61.01781
"6825" 1364.8 0.1519518 61.57761
"6826" 1365 0.6240877 65.2799
"6827" 1365.2 1.139638 65.04888
"6828" 1365.4 1.845129 64.92548
"6829" 1365.6 2.439995 65.33862
"6830" 1365.8 2.947865 65.80662
"6831" 1366 3.433526 66.58642
"6832" 1366.2 3.89049 67.49759
"6833" 1366.4 4.136466 68.52417
"6834" 1366.6 3.692429 69.2112
"6835" 1366.8 3.002857 70.14177
"6836" 1367 2.453388 71.57761
"6837" 1367.2 1.797122 72.94285
"6838" 1367.4 2.020959 75.08906
"6839" 1367.6 2.801611 76.8416
"6840" 1367.8 4.282278 78.56928
"6841" 1368 5.257042 80.88566
"6842" 1368.2 5.121338 83.94685
"6843" 1368.4 4.630912 85.77245
"6844" 1368.6 4.34148 86.08142
"6845" 1368.8 4.178674 85.89059
"6846" 1369 4.006002 85.87324
"6847" 1369.2 3.96763 85.9542
"6848" 1369.4 3.893765 86.03371
"6849" 1369.6 3.893765 86.03371
"6850" 1369.8 3.893765 86.03371
"6851" 1370 3.893765 86.03371
"6852" 1370.2 3.893765 86.03371
"6853" 1370.4 4.040536 86.11612
"6854" 1370.6 4.198668 86.4631
"6855" 1370.8 4.862457 87.62341
"6856" 1371 6.136515 88.19534
"6857" 1371.2 7.850843 89.24795
"6858" 1371.4 9.461373 90.50652
"6859" 1371.6 10.6485 91.85433
"6860" 1371.8 11.73157 93.26598
"6861" 1372 12.78023 95.36441
"6862" 1372.2 14.05554 97.1255
"6863" 1372.4 15.25849 98.72774
"6864" 1372.6 16.5485 99.76225
"6865" 1372.8 17.80369 100.1781
"6866" 1373 17.96462 100.2651
"6867" 1373.2 18.13194 100.1302
"6868" 1373.4 18.62676 99.49109
"6869" 1373.6 19.17688 99.29884
"6870" 1373.8 19.37385 99.24936
"6871" 1374 19.56922 99.18939
"6872" 1374.2 20.29823 99.55471
"6873" 1374.4 21.32565 100.0061
"6874" 1374.6 22.70967 100.633
"6875" 1374.8 23.42999 100.5606
"6876" 1375 23.78716 100.2485
"6877" 1375.2 24.91485 99.80872
"6878" 1375.4 25.76274 99.45177
"6879" 1375.6 26.53221 98.99889
"6880" 1375.8 27.60021 98.94007
"6881" 1376 28.76605 99.26911
"6882" 1376.2 30.04847 99.80916
"6883" 1376.4 31.26883 100.132
"6884" 1376.6 32.7387 100.0879
"6885" 1376.8 33.86514 99.6984
"6886" 1377 34.5826 99.05852
"6887" 1377.2 35.09301 98.36097
"6888" 1377.4 35.20669 97.73628
"6889" 1377.6 35.69601 96.81934
"6890" 1377.8 35.59838 96.10359
"6891" 1378 35.81721 95.58252
"6892" 1378.2 36.41941 94.69999
"6893" 1378.4 37.33848 93.94895
"6894" 1378.6 38.22537 93.67923
"6895" 1378.8 39.21069 93.94163
"6896" 1379 39.65942 94.87277
"6897" 1379.2 40.13243 95.89428
"6898" 1379.4 40.8043 97.00535
"6899" 1379.6 42.5596 98.92691
"6900" 1379.8 44.21011 101.4802
"6901" 1380 45.02838 104.1094
"6902" 1380.2 44.48266 106.2366
"6903" 1380.4 43.62678 108.1353
"6904" 1380.6 42.41551 110.6537
"6905" 1380.8 40.79416 114.2272
"6906" 1381 38.77005 116.2341
"6907" 1381.2 38.90887 115.6558
"6908" 1381.4 39.00096 114.8115
"6909" 1381.6 39.59325 114.1041
"6910" 1381.8 38.57043 112.0865
"6911" 1382 37.26618 109.8346
"6912" 1382.2 35.24015 107.43
"6913" 1382.4 33.03764 104.9626
"6914" 1382.6 29.8799 103.2331
"6915" 1382.8 26.88834 101.5037
"6916" 1383 23.45756 100.132
"6917" 1383.2 20.61153 97.93811
"6918" 1383.4 18.09012 94.86005
"6919" 1383.6 14.8153 93.03784
"6920" 1383.8 12.64082 92.2541
"6921" 1384 11.52738 90.84584
"6922" 1384.2 11.43709 88.3715
"6923" 1384.4 11.60094 85.03915
"6924" 1384.6 10.92154 81.00032
"6925" 1384.8 9.998971 77.34369
"6926" 1385 8.441766 74.03732
"6927" 1385.2 7.882499 70.10542
"6928" 1385.4 7.455135 65.56616
"6929" 1385.6 6.690781 62.13412
"6930" 1385.8 5.888132 58.77863
"6931" 1386 6.97712 55.22901
"6932" 1386.2 8.77793 51.14413
"6933" 1386.4 10.28125 47.00238
"6934" 1386.6 12.00419 43.28244
"6935" 1386.8 12.85962 40.44953
"6936" 1387 12.92947 36.91294
"6937" 1387.2 12.00419 34.89059
"6938" 1387.4 11.95159 34.84831
"6939" 1387.6 12.44105 35.20901
"6940" 1387.8 12.82824 36.0961
"6941" 1388 14.94743 36.34694
"6942" 1388.2 18.88918 36.73949
"6943" 1388.4 22.66614 36.3486
"6944" 1388.6 24.99899 34.89235
"6945" 1388.8 26.53529 32.94317
"6946" 1389 28.97312 30.66451
"6947" 1389.2 30.70946 29.74555
"6948" 1389.4 33.32712 28.624
"6949" 1389.6 35.11606 27.07379
"6950" 1389.8 37.27774 25.49397
"6951" 1390 40.16086 24.34097
"6952" 1390.2 42.40836 24.5443
"6953" 1390.4 43.32435 25.92148
"6954" 1390.6 43.68614 27.79353
"6955" 1390.8 44.22143 29.78371
"6956" 1391 44.142 31.60814
"6957" 1391.2 44.30776 34.05158
"6958" 1391.4 43.85131 35.98186
"6959" 1391.6 42.66806 38.63104
"6960" 1391.8 41.89754 41.69529
"6961" 1392 40.90488 43.96038
"6962" 1392.2 39.18603 45.03621
"6963" 1392.4 36.30771 46.69505
"6964" 1392.6 32.8888 47.42905
"6965" 1392.8 28.73517 47.98164
"6966" 1393 24.6795 48.29517
"6967" 1393.2 20.7911 47.73733
"6968" 1393.4 16.81318 47.3339
"6969" 1393.6 13.09228 48.40422
"6970" 1393.8 9.998971 49.61741
"6971" 1394 7.825517 51.76845
"6972" 1394.2 5.101239 53.7341
"6973" 1394.4 3.418915 52.97074
"6974" 1394.6 2.237068 51.8363
"6975" 1394.8 1.836084 51.66667
"6976" 1395 1.646144 51.47583
"6977" 1395.2 2.133169 51.26052
"6978" 1395.4 2.374247 50.99873
"6979" 1395.6 2.15265 50.90331
"6980" 1395.8 2.026024 51.03053
"6981" 1396 1.9808 51.07597
"6982" 1396.2 2.11308 50.99078
"6983" 1396.4 1.968466 51.71293
"6984" 1396.6 2.194859 53.04495
"6985" 1396.8 3.24797 55.03181
"6986" 1397 3.871849 56.26639
"6987" 1397.2 4.068387 57.81253
"6988" 1397.4 4.283469 59.74555
"6989" 1397.6 4.28095 61.41906
"6990" 1397.8 4.406602 63.82952
"6991" 1398 3.71113 66.26346
"6992" 1398.2 1.960178 68.69211
"6993" 1398.4 1.273714 68.79359
"6994" 1398.6 0.6331325 69.16031
"6995" 1398.8 0.759759 69.28753
"6996" 1399 0.7054905 69.56016
"6997" 1399.2 0.712274 69.76463
"6998" 1399.4 0.506506 71.00509
"6999" 1399.6 0.6989783 71.89822
"7000" 1399.8 1.195917 73.27396
"7001" 1400 2.229727 75.12889
"7002" 1400.2 3.25008 76.70908
"7003" 1400.4 3.749245 79.1946
"7004" 1400.6 4.165107 81.71937
"7005" 1400.8 4.133089 84.58524
"7006" 1401 3.918757 85.15736
"7007" 1401.2 3.760807 85.43257
"7008" 1401.4 3.482229 85.44529
"7009" 1401.6 3.513885 85.41349
"7010" 1401.8 3.418915 85.12723
"7011" 1402 3.364647 84.82734
"7012" 1402.2 3.228976 84.45929
"7013" 1402.4 2.557855 82.46819
"7014" 1402.6 3.943511 81.02872
"7015" 1402.8 3.980476 80.19029
"7016" 1403 3.848344 80.24007
"7017" 1403.2 3.690258 80.15631
"7018" 1403.4 3.099017 80.35623
"7019" 1403.6 2.836434 80.33079
"7020" 1403.8 2.659156 80.67919
"7021" 1404 2.72247 81.02417
"7022" 1404.2 2.797294 81.0155
"7023" 1404.4 2.797294 81.0155
"7024" 1404.6 2.797294 81.0155
"7025" 1404.8 2.621168 81.15776
"7026" 1405 2.53253 81.20441
"7027" 1405.2 2.693691 81.15429
"7028" 1405.4 2.92215 81.09023
"7029" 1405.6 2.6275 81.02417
"7030" 1405.8 2.659156 81.11959
"7031" 1406 2.785783 81.09415
"7032" 1406.2 2.740559 80.84696
"7033" 1406.4 2.355253 80.35623
"7034" 1406.6 2.231792 80.02226
"7035" 1406.8 2.511425 75.3732
"7036" 1407 3.829185 73.31807
"7037" 1407.2 3.327744 73.48601
"7038" 1407.4 2.96306 73.52417
"7039" 1407.6 2.731514 73.66776
"7040" 1407.8 2.86809 73.63868
"7041" 1408 2.246244 74.4485
"7042" 1408.2 1.916665 76.22716
"7043" 1408.4 2.293888 77.64044
"7044" 1408.6 2.385643 78.53944
"7045" 1408.8 2.519201 78.74916
"7046" 1409 2.306411 78.9113
"7047" 1409.2 2.136822 79.02036
"7048" 1409.4 2.062203 79.10214
"7049" 1409.6 2.062203 79.10214
"7050" 1409.8 2.089337 78.82952
"7051" 1410 1.946882 78.68639
"7052" 1410.2 2.07934 75.37431
"7053" 1410.4 3.841004 74.75827
"7054" 1410.6 2.326762 75.41031
"7055" 1410.8 2.229727 74.81359
"7056" 1411 2.26276 74.34893
"7057" 1411.2 2.405903 74.14031
"7058" 1411.4 2.555553 73.60745
"7059" 1411.6 2.460172 73.70411
"7060" 1411.8 2.38288 73.5207
"7061" 1412 1.946882 72.56361
"7062" 1412.2 1.823422 72.66539
"7063" 1412.4 1.959378 72.76282
"7064" 1412.6 1.944089 72.67774
"7065" 1412.8 1.724068 73.48601
"7066" 1413 2.184307 74.51972
"7067" 1413.2 3.376707 76.8151
"7068" 1413.4 3.71113 79.76903
"7069" 1413.6 3.589206 81.97508
"7070" 1413.8 3.099017 82.60613
"7071" 1414 2.954618 82.85835
"7072" 1414.2 2.954618 82.98558
"7073" 1414.4 3.115012 82.87532
"7074" 1414.6 2.896581 82.78944
"7075" 1414.8 2.821962 82.86441
"7076" 1415 2.821962 82.86441
"7077" 1415.2 2.930499 83.19157
"7078" 1415.4 2.96306 83.29517
"7079" 1415.6 2.821962 83.35514
"7080" 1415.8 2.659156 83.79135
"7081" 1416 3.570867 86.02417
"7082" 1416.2 4.441668 86.59522
"7083" 1416.4 6.408402 88.12258
"7084" 1416.6 7.963902 89.77554
"7085" 1416.8 8.737228 91.70386
"7086" 1417 9.619091 94.64195
"7087" 1417.2 10.25675 97.30518
"7088" 1417.4 10.3897 98.90585
"7089" 1417.6 10.25675 99.94911
"7090" 1417.8 10.32797 99.60719
"7091" 1418 10.25675 99.64572
"7092" 1418.2 10.21876 99.70738
"7093" 1418.4 10.29128 99.5443
"7094" 1418.6 11.88106 101.0722
"7095" 1418.8 12.73209 102.5306
"7096" 1419 14.18653 103.9677
"7097" 1419.2 16.19915 105.6289
"7098" 1419.4 18.39702 107.2237
"7099" 1419.6 20.2321 108.9963
"7100" 1419.8 21.10296 111.167
"7101" 1420 21.06604 112.053
"7102" 1420.2 20.87227 112.0144
"7103" 1420.4 20.66991 111.9234
"7104" 1420.6 20.51349 111.7812
"7105" 1420.8 20.4688 111.856
"7106" 1421 20.49239 111.972
"7107" 1421.2 20.53882 111.9593
"7108" 1421.4 21.21898 112.908
"7109" 1421.6 21.06052 110.1578
"7110" 1421.8 21.67846 109.2748
"7111" 1422 21.66538 109.3392
"7112" 1422.2 21.62693 109.2981
"7113" 1422.4 21.6093 109.3051
"7114" 1422.6 22.08728 107.51
"7115" 1422.8 22.2557 105.5997
"7116" 1423 21.97673 104.501
"7117" 1423.2 21.72348 104.19
"7118" 1423.4 21.20775 103.2175
"7119" 1423.6 20.26841 101.4102
"7120" 1423.8 18.76333 99.76736
"7121" 1424 17.46136 98.76897
"7122" 1424.2 16.23121 98.1795
"7123" 1424.4 14.85206 97.59337
"7124" 1424.6 13.60659 97.38145
"7125" 1424.8 13.01394 96.64533
"7126" 1425 12.78928 95.07634
"7127" 1425.2 11.97887 93.58779
"7128" 1425.4 10.23055 91.33281
"7129" 1425.6 8.810753 88.76549
"7130" 1425.8 6.85093 85.94981
"7131" 1426 6.091639 83.84587
"7132" 1426.2 6.593623 82.14195
"7133" 1426.4 6.764306 79.38357
"7134" 1426.6 7.091084 76.3327
"7135" 1426.8 6.626787 73.16087
"7136" 1427 5.264044 69.21937
"7137" 1427.2 4.178674 65.42303
"7138" 1427.4 4.361579 61.06022
"7139" 1427.6 4.710506 56.92112
"7140" 1427.8 4.614832 53.08736
"7141" 1428 4.378611 50.58524
"7142" 1428.2 5.029604 50.02036
"7143" 1428.4 6.881663 49.42552
"7144" 1428.6 9.131177 47.12185
"7145" 1428.8 11.20644 43.90585
"7146" 1429 12.8897 40.58261
"7147" 1429.2 13.98249 37.03562
"7148" 1429.4 14.86957 33.09615
"7149" 1429.6 14.96141 30.00391
"7150" 1429.8 14.05554 29.5747
"7151" 1430 13.16282 28.69593
"7152" 1430.2 12.34608 28.20247
"7153" 1430.4 11.52301 27.87532
"7154" 1430.6 11.39638 27.68448
"7155" 1430.8 11.70029 28.26972
"7156" 1431 11.64059 27.98437
"7157" 1431.2 11.28785 28.55689
"7158" 1431.4 13.58521 28.10251
"7159" 1431.6 15.39869 27.61632
"7160" 1431.8 16.89003 26.7156
"7161" 1432 17.79102 25.35623
"7162" 1432.2 19.19974 23.16794
"7163" 1432.4 20.60846 20.44847
"7164" 1432.6 22.03301 18.05575
"7165" 1432.8 22.41289 15.57979
"7166" 1433 22.72573 14.23589
"7167" 1433.2 22.60283 14.13486
"7168" 1433.4 22.31792 14.03944
"7169" 1433.6 22.34958 13.88041
"7170" 1433.8 22.25008 14.27117
"7171" 1434 22.14155 14.21665
"7172" 1434.2 22.38123 14.3257
"7173" 1434.4 22.53285 14.38596
"7174" 1434.6 22.89829 14.53774
"7175" 1434.8 24.21232 14.68729
"7176" 1435 25.72327 15.05271
"7177" 1435.2 26.66063 15.64423
"7178" 1435.4 28.22188 16.17048
"7179" 1435.6 29.70974 16.53626
"7180" 1435.8 30.84621 17.53181
"7181" 1436 32.1378 18.73791
"7182" 1436.2 32.89756 20.08142
"7183" 1436.4 33.34173 22.00333
"7184" 1436.6 32.95042 24.1332
"7185" 1436.8 31.84081 26.01897
"7186" 1437 30.81772 27.06425
"7187" 1437.2 29.25072 28.26407
"7188" 1437.4 27.05911 30.12135
"7189" 1437.6 24.32636 32.53322
"7190" 1437.8 21.90638 34.85157
"7191" 1438 19.96478 37.14165
"7192" 1438.2 17.40662 39.20302
"7193" 1438.4 14.36992 41.0301
"7194" 1438.6 11.82528 41.69581
"7195" 1438.8 10.04148 41.84478
"7196" 1439 10.56628 42.51343
"7197" 1439.2 10.78072 44.12301
"7198" 1439.4 10.80692 47.76871
"7199" 1439.6 10.38774 52.19093
"7200" 1439.8 8.954302 55.73791
"7201" 1440 6.576664 59.00604
"7202" 1440.2 4.15154 61.17684
"7203" 1440.4 2.07207 61.72334
"7204" 1440.6 1.258351 61.77322
"7205" 1440.8 0.759759 62.11741
"7206" 1441 0.6964457 62.09924
"7207" 1441.2 0.759759 62.03562
"7208" 1441.4 0.6964457 62.09924
"7209" 1441.6 0.8547288 62.22646
"7210" 1441.8 0.6331325 63.1948
"7211" 1442 1.183471 64.2523
"7212" 1442.2 1.975373 66.31043
"7213" 1442.4 2.448112 69.69042
"7214" 1442.6 2.710958 73.24312
"7215" 1442.8 1.962711 75.50042
"7216" 1443 1.614488 75.77608
"7217" 1443.2 1.443542 75.77608
"7218" 1443.4 1.392891 75.8609
"7219" 1443.6 1.329578 75.50891
"7220" 1443.8 1.282093 75.48982
"7221" 1444 1.234608 75.34669
"7222" 1444.2 1.181847 75.30958
"7223" 1444.4 1.139638 74.41294
"7224" 1444.6 5.363005 70.97141
"7225" 1444.8 6.143568 71.36703
"7226" 1445 5.683582 70.41789
"7227" 1445.2 5.134923 69.56392
"7228" 1445.4 4.68518 69.23099
"7229" 1445.6 3.557053 68.33333
"7230" 1445.8 2.098382 68.16067
"7231" 1446 1.619486 68.34338
"7232" 1446.2 1.139638 68.49691
"7233" 1446.4 0.7868932 68.5787
"7234" 1446.6 0.8954302 68.5787
"7235" 1446.8 0.7416695 68.74228
"7236" 1447 0.3646843 67.4402
"7237" 1447.2 1.070569 65.34929
"7238" 1447.4 2.704742 62.84478
"7239" 1447.6 3.975167 61.29953
"7240" 1447.8 4.558554 59.6929
"7241" 1448 4.781242 57.29753
"7242" 1448.2 4.534045 55.02996
"7243" 1448.4 4.092338 52.52834
"7244" 1448.6 4.578548 49.94241
"7245" 1448.8 6.431753 48.53207
"7246" 1449 8.357349 47.79898
"7247" 1449.2 10.29473 46.47583
"7248" 1449.4 12.57823 45.24173
"7249" 1449.6 14.90647 45.05852
"7250" 1449.8 16.20383 46.3078
"7251" 1450 17.05237 48.36585
"7252" 1450.2 17.67199 50.60051
"7253" 1450.4 18.46799 53.41848
"7254" 1450.6 18.67037 56.1408
"7255" 1450.8 17.67796 58.87314
"7256" 1451 16.57061 60.39045
"7257" 1451.2 14.907 62.32517
"7258" 1451.4 13.61235 64.63104
"7259" 1451.6 12.15614 65.91603
"7260" 1451.8 9.792449 68.48176
"7261" 1452 7.622098 70.22326
"7262" 1452.2 5.79668 70.58807
"7263" 1452.4 4.967655 70.50597
"7264" 1452.6 3.308117 71.0687
"7265" 1452.8 1.994367 72.29326
"7266" 1453 1.181847 73.14673
"7267" 1453.2 1.101651 73.82952
"7268" 1453.4 1.282093 74.53562
"7269" 1453.6 1.565103 75.4402
"7270" 1453.8 3.075215 76.59397
"7271" 1454 5.40273 78.57506
"7272" 1454.2 6.159475 80.6016
"7273" 1454.4 6.885316 83.40967
"7274" 1454.6 7.671115 86.69704
"7275" 1454.8 8.58799 90.53889
"7276" 1455 9.863767 93.13591
"7277" 1455.2 9.551256 95.84151
"7278" 1455.4 9.080929 96.36859
"7279" 1455.6 8.804266 96.52148
"7280" 1455.8 8.711903 96.51399
"7281" 1456 8.610602 96.60941
"7282" 1456.2 8.872899 96.93202
"7283" 1456.4 10.00349 98.56779
"7284" 1456.6 10.15544 99.03308
"7285" 1456.8 9.990831 99.15394
"7286" 1457 9.931135 99.38568
"7287" 1457.2 9.876867 99.15394
"7288" 1457.4 9.876867 99.15394
"7289" 1457.6 9.800891 98.94402
"7290" 1457.8 9.623614 98.77226
"7291" 1458 9.539196 98.67684
"7292" 1458.2 9.427918 98.50335
"7293" 1458.4 9.358849 98.22577
"7294" 1458.6 9.186177 98.01758
"7295" 1458.8 9.117108 97.72265
"7296" 1459 8.406898 96.23742
"7297" 1459.2 9.130207 96.4789
"7298" 1459.4 8.684831 96.04457
"7299" 1459.6 8.710094 95.99146
"7300" 1459.8 8.71272 96.1159
"7301" 1460 8.343782 95.89604
"7302" 1460.2 8.06864 95.48601
"7303" 1460.4 7.999815 95.4887
"7304" 1460.6 8.167409 95.43257
"7305" 1460.8 8.035912 95.18301
"7306" 1461 8.129421 95.29262
"7307" 1461.2 8.298906 95.77021
"7308" 1461.4 8.384483 96.08688
"7309" 1461.6 8.357349 96.38677
"7310" 1461.8 9.151642 98.17372
"7311" 1462 12.45161 98.50721
"7312" 1462.2 12.15614 99.54198
"7313" 1462.4 12.13082 100.369
"7314" 1462.6 12.37322 100.8033
"7315" 1462.8 12.80737 101.962
"7316" 1463 13.02987 102.5064
"7317" 1463.2 13.26764 103.356
"7318" 1463.4 13.47668 103.3842
"7319" 1463.6 13.33196 103.3842
"7320" 1463.8 13.15583 103.1967
"7321" 1464 13.01587 103.036
"7322" 1464.2 12.63099 103.1377
"7323" 1464.4 12.63099 103.1377
"7324" 1464.6 12.77345 103.257
"7325" 1464.8 12.67169 103.2297
"7326" 1465 12.71135 103.3157
"7327" 1465.2 12.7698 103.58
"7328" 1465.4 12.9159 103.7341
"7329" 1465.6 13.31305 104.1418
"7330" 1465.8 14.25814 105.0254
"7331" 1466 15.34223 105.6948
"7332" 1466.2 16.47891 106.1657
"7333" 1466.4 17.23025 106.624
"7334" 1466.6 17.6644 106.8702
"7335" 1466.8 18.73281 107.4793
"7336" 1467 19.5209 108.305
"7337" 1467.2 19.90297 109.5547
"7338" 1467.4 19.95828 110.4355
"7339" 1467.6 19.70625 110.6043
"7340" 1467.8 19.60178 111.0178
"7341" 1468 19.34672 110.8633
"7342" 1468.2 19.19658 110.7379
"7343" 1468.4 19.31541 110.4795
"7344" 1468.6 19.31959 110.5907
"7345" 1468.8 18.56229 109.2598
"7346" 1469 17.89654 108.9681
"7347" 1469.2 17.12911 108.3229
"7348" 1469.4 16.23985 107.7281
"7349" 1469.6 15.99564 106.992
"7350" 1469.8 14.8677 105.0864
"7351" 1470 13.07871 103.1616
"7352" 1470.2 11.39638 101.5197
"7353" 1470.4 9.914855 99.31298
"7354" 1470.6 8.787879 96.97201
"7355" 1470.8 7.638291 94.04217
"7356" 1471 6.978527 91.62284
"7357" 1471.2 5.830324 88.95232
"7358" 1471.4 4.530415 86.05315
"7359" 1471.6 3.358934 84.13285
"7360" 1471.8 2.492959 82.04994
"7361" 1472 2.231792 81.02417
"7362" 1472.2 2.007934 80.02908
"7363" 1472.4 2.639163 76.13767
"7364" 1472.6 4.204 75.34351
"7365" 1472.8 4.178674 75.3944
"7366" 1473 3.981137 75.74555
"7367" 1473.2 3.450572 76.52354
"7368" 1473.4 2.980593 77.3762
"7369" 1473.6 3.228976 79.06807
"7370" 1473.8 3.555672 80.89059
"7371" 1474 3.432985 82.95731
"7372" 1474.2 3.798795 85.22265
"7373" 1474.4 5.227142 87.3944
"7374" 1474.6 6.564318 89.24173
"7375" 1474.8 7.453498 92.0172
"7376" 1475 7.803358 93.30153
"7377" 1475.2 7.742306 93.02435
"7378" 1475.4 7.795788 93.01803
"7379" 1475.6 7.760395 93.62414
"7380" 1475.8 7.936768 94.54653
"7381" 1476 9.252779 95.06452
"7382" 1476.2 11.05327 96.76845
"7383" 1476.4 12.71409 99.26129
"7384" 1476.6 13.76736 102.7963
"7385" 1476.8 14.37415 104.5498
"7386" 1477 14.49873 105.0541
"7387" 1477.2 14.78716 105.8157
"7388" 1477.4 15.67636 106.5267
"7389" 1477.6 18.08498 108.0007
"7390" 1477.8 20.59659 109.674
"7391" 1478 22.6201 111.8274
"7392" 1478.2 23.50648 113.6202
"7393" 1478.4 24.18129 114.9838
"7394" 1478.6 24.37227 115.4105
"7395" 1478.8 24.2743 115.2036
"7396" 1479 24.05903 115.1103
"7397" 1479.2 24.00364 115.1368
"7398" 1479.4 24.2676 115.3136
"7399" 1479.6 29.04113 115.5234
"7400" 1479.8 30.59757 114.9734
"7401" 1480 30.46895 116.1551
"7402" 1480.2 30.60264 117.2893
"7403" 1480.4 30.81131 118.0909
"7404" 1480.6 31.65662 118.8528
"7405" 1480.8 32.7239 119.3857
"7406" 1481 33.58524 120.413
"7407" 1481.2 34.39176 121.6285
"7408" 1481.4 35.7822 123.0305
"7409" 1481.6 37.15221 123.4733
"7410" 1481.8 39.88735 122.9727
"7411" 1482 41.05512 121.097
"7412" 1482.2 42.69574 120.2826
"7413" 1482.4 42.20883 120.5033
"7414" 1482.6 41.83914 121.5381
"7415" 1482.8 41.17894 122.5809
"7416" 1483 39.95066 122.8711
"7417" 1483.2 37.58572 122.2848
"7418" 1483.4 35.23111 121.3268
"7419" 1483.6 32.63798 120.3372
"7420" 1483.8 31.11846 118.6302
"7421" 1484 29.42438 116.5613
"7422" 1484.2 26.98296 114.0944
"7423" 1484.4 23.6475 111.487
"7424" 1484.6 20.10648 110.5089
"7425" 1484.8 19.86227 110.8361
"7426" 1485 20.15472 110.9966
"7427" 1485.2 20.11462 111.0623
"7428" 1485.4 20.23358 111.1116
"7429" 1485.6 21.22767 112.3868
"7430" 1485.8 21.15329 112.9195
"7431" 1486 22.28139 114.0761
"7432" 1486.2 23.92015 114.4981
"7433" 1486.4 23.98142 114.4242
"7434" 1486.6 25.26741 114.4129
"7435" 1486.8 26.98296 114.5917
"7436" 1487 28.81498 115.482
"7437" 1487.2 30.4127 116.9189
"7438" 1487.4 31.64511 118.9406
"7439" 1487.6 32.49696 120.4326
"7440" 1487.8 33.52708 121.5013
"7441" 1488 35.371 122.1819
"7442" 1488.2 37.46697 122.0356
"7443" 1488.4 40.94877 122.1164
"7444" 1488.6 44.04431 122.8426
"7445" 1488.8 46.9314 123.7695
"7446" 1489 49.27881 124.1645
"7447" 1489.2 51.00441 125.0913
"7448" 1489.4 52.92264 126.0814
"7449" 1489.6 55.0595 126.9096
"7450" 1489.8 56.90595 128.4478
"7451" 1490 58.44717 128.6332
"7452" 1490.2 60.28911 128.1672
"7453" 1490.4 62.89572 127.3956
"7454" 1490.6 65.36098 126.8121
"7455" 1490.8 66.71106 126.6667
"7456" 1491 68.48383 126.2638
"7457" 1491.2 69.54029 126.4272
"7458" 1491.4 70.32375 126.8517
"7459" 1491.6 72.11379 127.43
"7460" 1491.8 74.91623 127.795
"7461" 1492 77.50568 127.7876
"7462" 1492.2 78.49096 128.0135
"7463" 1492.4 79.16417 128.4478
"7464" 1492.6 78.73733 128.668
"7465" 1492.8 78.34635 128.7684
"7466" 1493 78.19673 128.8002
"7467" 1493.2 78.27169 128.9955
"7468" 1493.4 78.78701 128.9211
"7469" 1493.6 79.53953 128.7386
"7470" 1493.8 80.48697 128.7977
"7471" 1494 80.92518 125.0672
"7472" 1494.2 80.02399 123.9392
"7473" 1494.4 80.82224 123.4744
"7474" 1494.6 81.90692 123.1536
"7475" 1494.8 83.77609 123.028
"7476" 1495 85.1377 123.138
"7477" 1495.2 87.2746 123.4424
"7478" 1495.4 88.95884 124.1596
"7479" 1495.6 89.1411 124.4163
"7480" 1495.8 89.87502 124.3616
"7481" 1496 91.19161 123.7748
"7482" 1496.2 92.9062 122.2894
"7483" 1496.4 94.75115 120.2359
"7484" 1496.6 97.15147 118.426
"7485" 1496.8 99.65133 117.3567
"7486" 1497 102.3395 116.1469
"7487" 1497.2 104.7086 114.4529
"7488" 1497.4 107.2447 112.0714
"7489" 1497.6 109.7276 109.0632
"7490" 1497.8 112.097 106.7684
"7491" 1498 114.1538 105.0488
"7492" 1498.2 115.6852 104.4617
"7493" 1498.4 116.1856 104.2979
"7494" 1498.6 116.775 104.0076
"7495" 1498.8 116.9636 103.9019
"7496" 1499 117.1846 104.2527
"7497" 1499.2 117.2513 104.0497
"7498" 1499.4 117.278 103.5465
"7499" 1499.6 117.5371 102.9469
"7500" 1499.8 118.2691 101.8257
"7501" 1500 118.924 99.83279
"7502" 1500.2 120.3436 97.00419
"7503" 1500.4 121.878 94.71162
"7504" 1500.6 123.1857 93.4123
"7505" 1500.8 124.2681 92.90394
"7506" 1501 123.9471 92.82952
"7507" 1501.2 123.7704 92.99406
"7508" 1501.4 123.6508 93.23791
"7509" 1501.6 123.2076 93.92176
"7510" 1501.8 122.7341 94.84346
"7511" 1502 118.0567 95.57416
"7512" 1502.2 116.3517 94.23301
"7513" 1502.4 116.5874 94.43066
"7514" 1502.6 116.4587 95.33457
"7515" 1502.8 116.5399 95.43257
"7516" 1503 116.3325 96.25206
"7517" 1503.2 116.0979 97.72265
"7518" 1503.4 115.9973 98.95749
"7519" 1503.6 115.3913 99.39394
"7520" 1503.8 113.8745 100.3944
"7521" 1504 111.3738 101.3949
"7522" 1504.2 109.4172 101.3605
"7523" 1504.4 107.5466 101.1987
"7524" 1504.6 106.5291 100.6125
"7525" 1504.8 105.0432 99.58498
"7526" 1505 103.5045 98.80407
"7527" 1505.2 102.5282 98.51891
"7528" 1505.4 101.4891 98.3321
"7529" 1505.6 100.2882 98.48601
"7530" 1505.8 98.63767 98.97956
"7531" 1506 97.66255 99.91169
"7532" 1506.2 96.71494 100.9431
"7533" 1506.4 95.80316 102.5306
"7534" 1506.6 95.63466 103.9726
"7535" 1506.8 95.33824 105.6859
"7536" 1507 95.32673 107.0969
"7537" 1507.2 95.66259 108.5893
"7538" 1507.4 96.25916 109.6877
"7539" 1507.6 97.18211 110.9804
"7540" 1507.8 97.40557 111.755
"7541" 1508 97.16701 112.211
"7542" 1508.2 96.36649 113.7532
"7543" 1508.4 94.70172 115.4707
"7544" 1508.6 91.94169 117.1501
"7545" 1508.8 89.44975 117.6892
"7546" 1509 86.54549 117.3006
"7547" 1509.2 83.24788 116.6921
"7548" 1509.4 79.24956 116.6607
"7549" 1509.6 75.21614 117.3791
"7550" 1509.8 71.25618 117.3907
"7551" 1510 67.25054 117.6535
"7552" 1510.2 63.52297 117.0452
"7553" 1510.4 60.54789 116.111
"7554" 1510.6 57.99902 114.0671
"7555" 1510.8 55.56044 111.9248
"7556" 1511 52.73418 110.8328
"7557" 1511.2 50.67592 110.9288
"7558" 1511.4 48.79725 111.6655
"7559" 1511.6 46.46784 112.602
"7560" 1511.8 43.68614 113.3119
"7561" 1512 40.39013 114.6849
"7562" 1512.2 37.23936 115.8075
"7563" 1512.4 35.407 115.8973
"7564" 1512.6 35.5126 115.323
"7565" 1512.8 35.30577 114.1753
"7566" 1513 33.88787 111.496
"7567" 1513.2 32.52259 108.7606
"7568" 1513.4 31.07659 105.7071
"7569" 1513.6 29.19832 102.2831
"7570" 1513.8 27.68219 99.2309
"7571" 1514 26.02174 96.73028
"7572" 1514.2 24.18975 94.74924
"7573" 1514.4 22.26094 92.07379
"7574" 1514.6 20.89337 89.64377
"7575" 1514.8 20.02333 88.44537
"7576" 1515 20.0914 87.69296
"7577" 1515.2 19.51795 86.59472
"7578" 1515.4 18.25954 85.17812
"7579" 1515.6 16.6134 84.22392
"7580" 1515.8 14.77969 83.77942
"7581" 1516 12.9566 83.57325
"7582" 1516.2 10.99031 83.37019
"7583" 1516.4 8.476061 82.78944
"7584" 1516.6 7.655147 81.6285
"7585" 1516.8 8.104096 79.98612
"7586" 1517 8.259315 77.8076
"7587" 1517.2 8.329209 74.77241
"7588" 1517.4 8.501441 71.86716
"7589" 1517.6 9.049272 68.38786
"7590" 1517.8 9.758973 65.01009
"7591" 1518 9.766579 61.85094
"7592" 1518.2 8.452319 58.54598
"7593" 1518.4 7.021643 55.68251
"7594" 1518.6 5.624667 52.17352
"7595" 1518.8 4.277162 51.78682
"7596" 1519 3.219931 52.51181
"7597" 1519.2 2.279277 53.09001
"7598" 1519.4 2.041852 53.32856
"7599" 1519.6 1.736592 53.4751
"7600" 1519.8 1.782511 53.49188
"7601" 1520 1.899397 53.31152
"7602" 1520.2 1.709458 53.27435
"7603" 1520.4 2.355253 52.76081
"7604" 1520.6 4.211707 51.59752
"7605" 1520.8 6.318662 50.34351
"7606" 1521 7.78098 48.95323
"7607" 1521.2 9.055837 46.89157
"7608" 1521.4 10.37071 44.56743
"7609" 1521.6 11.85767 42.01109
"7610" 1521.8 12.7531 39.61196
"7611" 1522 13.31039 36.9769
"7612" 1522.2 14.21273 34.29148
"7613" 1522.4 15.51662 30.85535
"7614" 1522.6 15.28635 27.79135
"7615" 1522.8 13.92891 26.96353
"7616" 1523 13.29578 27.50636
"7617" 1523.2 11.87987 27.09461
"7618" 1523.4 11.69185 27.09075
"7619" 1523.6 11.77626 27.04835
"7620" 1523.8 11.71782 27.18536
"7621" 1524 11.73406 26.73028
"7622" 1524.2 12.18147 27.17557
"7623" 1524.4 13.8756 26.49926
"7624" 1524.6 15.41965 25.61994
"7625" 1524.8 17.25738 24.16758
"7626" 1525 19.48022 23.15013
"7627" 1525.2 21.66833 22.95165
"7628" 1525.4 23.28521 21.86033
"7629" 1525.6 23.65102 20.63048
"7630" 1525.8 23.57966 19.68284
"7631" 1526 23.59323 19.32843
"7632" 1526.2 23.7495 18.25558
"7633" 1526.4 24.17415 16.11265
"7634" 1526.6 25.36559 13.78788
"7635" 1526.8 27.54126 12.03562
"7636" 1527 29.55824 10.70883
"7637" 1527.2 30.30098 9.431223
"7638" 1527.4 30.25222 8.669905
"7639" 1527.6 30.23841 8.562341
"7640" 1527.8 30.23841 8.409669
"7641" 1528 30.10545 8.552799
"7642" 1528.2 29.96827 8.685327
"7643" 1528.4 29.70658 8.676845
"7644" 1528.6 29.30499 8.927663
"7645" 1528.8 30.26373 12.77354
"7646" 1529 30.42075 13.3486
"7647" 1529.2 29.25072 13.78254
"7648" 1529.4 28.67387 14.00057
"7649" 1529.6 27.87731 13.8853
"7650" 1529.8 27.30911 13.41391
"7651" 1530 26.43514 12.91124
"7652" 1530.2 26.02174 12.52635
"7653" 1530.4 25.30582 12.2705
"7654" 1530.6 24.72139 12.29986
"7655" 1530.8 24.24897 12.95802
"7656" 1531 23.17265 13.35682
"7657" 1531.2 23.29928 13.39271
"7658" 1531.4 23.33545 13.28971
"7659" 1531.6 23.09667 13.02799
"7660" 1531.8 22.98271 12.79898
"7661" 1532 23.55253 12.79898
"7662" 1532.2 26.09996 12.84389
"7663" 1532.4 26.59156 13.79135
"7664" 1532.6 26.77246 14.50745
"7665" 1532.8 26.71819 15.43439
"7666" 1533 26.50039 15.89822
"7667" 1533.2 25.8449 16.20777
"7668" 1533.4 24.54021 16.53944
"7669" 1533.6 23.43691 16.68216
"7670" 1533.8 22.55534 16.80662
"7671" 1534 21.59315 17.64028
"7672" 1534.2 19.80554 19.40898
"7673" 1534.4 18.82881 21.44485
"7674" 1534.6 18.16116 23.28049
"7675" 1534.8 16.44118 25.40967
"7676" 1535 14.15914 27.92737
"7677" 1535.2 12.20795 31.0155
"7678" 1535.4 10.0457 33.96098
"7679" 1535.6 8.547288 37.14165
"7680" 1535.8 7.81752 39.43619
"7681" 1536 5.653501 42.68223
"7682" 1536.2 4.75849 44.96049
"7683" 1536.4 4.160585 48.18611
"7684" 1536.6 2.891305 50.77608
"7685" 1536.8 2.089337 51.94232
"7686" 1537 1.785434 52.03562
"7687" 1537.2 1.899397 51.92112
"7688" 1537.4 1.747446 51.50127
"7689" 1537.6 1.730562 51.13656
"7690" 1537.8 1.772771 50.71247
"7691" 1538 2.564187 47.81807
"7692" 1538.2 5.929423 48.179
"7693" 1538.4 7.319011 48.40967
"7694" 1538.6 7.414685 47.31976
"7695" 1538.8 7.868932 46.95929
"7696" 1539 8.724129 45.64973
"7697" 1539.2 9.166124 44.69999
"7698" 1539.4 9.167758 43.80407
"7699" 1539.6 9.889529 43.02799
"7700" 1539.8 10.92441 42.6972
"7701" 1540 11.87123 42.81534
"7702" 1540.2 12.21946 43.14249
"7703" 1540.4 13.19729 44.1391
"7704" 1540.6 14.31332 45.95056
"7705" 1540.8 14.84569 47.66921
"7706" 1541 14.43542 48.70411
"7707" 1541.2 13.77415 50.01979
"7708" 1541.4 13.34137 51.45547
"7709" 1541.6 12.48363 52.1646
"7710" 1541.8 11.57276 54.00672
"7711" 1542 10.51791 55.97646
"7712" 1542.2 9.788228 57.53181
"7713" 1542.4 9.300498 59.33754
"7714" 1542.6 9.623614 60.36896
"7715" 1542.8 9.605524 60.84969
"7716" 1543 8.85977 62.011
"7717" 1543.2 7.574567 63.35415
"7718" 1543.4 6.723867 63.72774
"7719" 1543.6 6.471051 63.75976
"7720" 1543.8 6.813322 64.26414
"7721" 1544 6.666272 66.08635
"7722" 1544.2 6.091171 69.10327
"7723" 1544.4 5.042037 72.02868
"7724" 1544.6 4.426422 75.90884
"7725" 1544.8 3.310378 80.24718
"7726" 1545 3.285958 80.81425
"7727" 1545.2 3.123454 81.20441
"7728" 1545.4 2.96306 81.24682
"7729" 1545.6 3.064361 81.22137
"7730" 1545.8 3.190988 81.42494
"7731" 1546 3.240149 81.43392
"7732" 1546.2 3.361933 81.19593
"7733" 1546.4 3.555672 81.77608
"7734" 1546.6 3.930292 83.23351
"7735" 1546.8 4.795979 84.9841
"7736" 1547 5.413283 87.35369
"7737" 1547.2 5.378294 88.95406
"7738" 1547.4 5.233895 89.26209
"7739" 1547.6 5.456451 89.79412
"7740" 1547.8 5.539909 90.02545
"7741" 1548 5.698192 90.04502
"7742" 1548.2 5.698192 90.1331
"7743" 1548.4 5.698192 90.1331
"7744" 1548.6 5.639749 90.07438
"7745" 1548.8 5.793162 89.86641
"7746" 1549 5.643924 89.89822
"7747" 1549.2 5.421916 89.93292
"7748" 1549.4 7.131374 93.35068
"7749" 1549.6 10.10479 92.62723
"7750" 1549.8 10.37071 93.15522
"7751" 1550 10.09213 93.80407
"7752" 1550.2 9.67336 94.751
"7753" 1550.4 9.451402 96.08142
"7754" 1550.6 9.554545 97.6706
"7755" 1550.8 10.57113 98.51891
"7756" 1551 11.70274 99.30477
"7757" 1551.2 12.67672 100.1046
"7758" 1551.4 13.22795 101.1169
"7759" 1551.6 13.95075 103.0991
"7760" 1551.8 14.34045 104.7019
"7761" 1552 14.43542 104.6102
"7762" 1552.2 14.71681 104.8827
"7763" 1552.4 14.9746 105.2639
"7764" 1552.6 15.67636 105.2163
"7765" 1552.8 17.7563 105.8179
"7766" 1553 19.45245 106.6131
"7767" 1553.2 20.70343 108.0399
"7768" 1553.4 21.83041 110.1654
"7769" 1553.6 22.17547 112.3934
"7770" 1553.8 22.11559 112.8488
"7771" 1554 21.9908 113.3291
"7772" 1554.2 21.72436 113.2284
"7773" 1554.4 21.59886 113.0989
"7774" 1554.6 21.40892 113.1261
"7775" 1554.8 21.30491 113.0216
"7776" 1555 21.05165 112.6718
"7777" 1555.2 20.7577 112.4718
"7778" 1555.4 19.68138 111.8357
"7779" 1555.6 20.23491 112.0611
"7780" 1555.8 20.49239 111.8236
"7781" 1556 20.53249 111.6158
"7782" 1556.2 20.78977 111.2549
"7783" 1556.4 20.87438 111.4059
"7784" 1556.6 20.94764 111.5631
"7785" 1556.8 21.03013 111.8372
"7786" 1557 21.04532 112.2341
"7787" 1557.2 21.70062 113.1648
"7788" 1557.4 25.28163 112.72
"7789" 1557.6 26.05526 113.046
"7790" 1557.8 25.64799 113.6485
"7791" 1558 25.48544 113.8318
"7792" 1558.2 25.41631 113.789
"7793" 1558.4 24.47345 114.0019
"7794" 1558.6 23.8288 113.8978
"7795" 1558.8 23.15999 113.4606
"7796" 1559 22.35862 113.0716
"7797" 1559.2 21.94437 112.4173
"7798" 1559.4 21.16965 112.0009
"7799" 1559.6 20.4349 111.1933
"7800" 1559.8 19.27888 110.1545
"7801" 1560 18.25954 108.4351
"7802" 1560.2 16.44993 106.322
"7803" 1560.4 15.05589 104.0712
"7804" 1560.6 13.40262 102.4579
"7805" 1560.8 11.76316 101.3223
"7806" 1561 10.58482 100.3771
"7807" 1561.2 10.57964 99.93639
"7808" 1561.4 10.70785 100.2036
"7809" 1561.6 10.7126 99.87277
"7810" 1561.8 10.60949 99.76736
"7811" 1562 11.60094 96.37209
"7812" 1562.2 12.62647 93.67866
"7813" 1562.4 12.67531 94.37659
"7814" 1562.6 11.95354 94.4402
"7815" 1562.8 11.95354 94.4402
"7816" 1563 11.07278 94.36528
"7817" 1563.2 10.14419 93.96947
"7818" 1563.4 9.454778 93.58779
"7819" 1563.6 8.877924 92.31552
"7820" 1563.8 8.620342 90.61754
"7821" 1564 8.050523 89.14954
"7822" 1564.2 6.924167 88.14596
"7823" 1564.4 6.388882 88.42355
"7824" 1564.6 6.885316 88.91221
"7825" 1564.8 7.080954 89.88295
"7826" 1565 8.296568 91.3944
"7827" 1565.2 9.722101 93.92706
"7828" 1565.4 10.86727 97.27281
"7829" 1565.6 11.35962 100.142
"7830" 1565.8 11.58632 101.3486
"7831" 1566 11.54249 101.7596
"7832" 1566.2 11.70029 101.7303
"7833" 1566.4 11.8848 101.8121
"7834" 1566.6 12.1338 101.9997
"7835" 1566.8 13.81046 103.4786
"7836" 1567 13.71496 103.7308
"7837" 1567.2 14.23361 103.7222
"7838" 1567.4 15.98947 104.2401
"7839" 1567.6 18.2722 104.6819
"7840" 1567.8 20.08122 105.4813
"7841" 1568 20.99141 106.6921
"7842" 1568.2 22.12165 107.9644
"7843" 1568.4 23.26474 109.653
"7844" 1568.6 24.6379 111.3377
"7845" 1568.8 25.75828 113.1807
"7846" 1569 26.36601 114.8386
"7847" 1569.2 26.30972 115.2737
"7848" 1569.4 26.61531 115.1248
"7849" 1569.6 27.49657 114.7523
"7850" 1569.8 29.45253 115.5065
"7851" 1570 30.98252 116.2902
"7852" 1570.2 32.4797 118.0639
"7853" 1570.4 32.81488 120.0284
"7854" 1570.6 32.92741 120.8551
"7855" 1570.8 33.033 121.561
"7856" 1571 32.89309 121.3531
"7857" 1571.2 33.03052 121.7494
"7858" 1571.4 32.88332 121.4345
"7859" 1571.6 33.32809 121.7812
"7860" 1571.8 35.80107 122.6608
"7861" 1572 37.12267 122.9983
"7862" 1572.2 38.83768 123.5362
"7863" 1572.4 39.92955 123.9631
"7864" 1572.6 40.71042 124.6841
"7865" 1572.8 41.48284 125.4071
"7866" 1573 42.40975 126.0356
"7867" 1573.2 42.83141 126.2532
"7868" 1573.4 43.36704 126.4478
"7869" 1573.6 46.87223 125.0743
"7870" 1573.8 47.06036 125.5516
"7871" 1574 47.07052 125.7876
"7872" 1574.2 46.82015 126.444
"7873" 1574.4 46.35796 126.8575
"7874" 1574.6 45.90697 126.8771
"7875" 1574.8 45.6172 127.2233
"7876" 1575 45.3142 127.3391
"7877" 1575.2 44.60232 126.5394
"7878" 1575.4 41.46273 124.5188
"7879" 1575.6 40.86271 124.0637
"7880" 1575.8 40.51686 124.1512
"7881" 1576 39.99287 124.0797
"7882" 1576.2 39.59611 124.1603
"7883" 1576.4 39.50747 124.1221
"7884" 1576.6 39.65671 124.4811
"7885" 1576.8 39.52266 124.341
"7886" 1577 39.63409 124.7742
"7887" 1577.2 39.78374 125.0995
"7888" 1577.4 42.88839 123.1807
"7889" 1577.6 42.65906 124.9138
"7890" 1577.8 42.86511 124.9512
"7891" 1578 43.03492 124.8601
"7892" 1578.2 43.4444 124.9086
"7893" 1578.4 43.70785 125.1436
"7894" 1578.6 43.5559 125.209
"7895" 1578.8 43.93255 125.2603
"7896" 1579 44.28595 124.9926
"7897" 1579.2 44.80276 124.6657
"7898" 1579.4 45.36496 124.3232
"7899" 1579.6 45.64489 123.7126
"7900" 1579.8 45.65258 123.733
"7901" 1580 45.77548 123.6768
"7902" 1580.2 45.68051 123.7484
"7903" 1580.4 45.78123 123.3935
"7904" 1580.6 46.07938 122.3919
"7905" 1580.8 45.81109 121.7207
"7906" 1581 45.5584 121.8502
"7907" 1581.2 45.5982 121.6794
"7908" 1581.4 45.63456 121.6884
"7909" 1581.6 45.62115 121.5538
"7910" 1581.8 45.6223 121.6515
"7911" 1582 45.64681 121.6761
"7912" 1582.2 45.63619 121.6539
"7913" 1582.4 45.64681 121.6761
"7914" 1582.6 45.63302 121.5657
"7915" 1582.8 45.62007 121.381
"7916" 1583 45.6414 121.4317
"7917" 1583.2 45.4969 121.6794
"7918" 1583.4 45.52427 121.7623
"7919" 1583.6 45.49976 121.7377
"7920" 1583.8 45.53652 121.7254
"7921" 1584 45.52618 121.6611
"7922" 1584.2 45.54624 121.4065
"7923" 1584.4 45.477 121.1632
"7924" 1584.6 45.40677 120.6346
"7925" 1584.8 45.10086 119.8798
"7926" 1585 44.94449 119.6096
"7927" 1585.2 44.77151 117.8835
"7928" 1585.4 44.90399 116.6495
"7929" 1585.6 44.90888 116.3295
"7930" 1585.8 44.72775 115.7539
"7931" 1586 44.33194 115.2926
"7932" 1586.2 43.18687 114.751
"7933" 1586.4 42.32778 114.9156
"7934" 1586.6 42.3393 115.0659
"7935" 1586.8 42.32943 114.7183
"7936" 1587 42.01467 114.084
"7937" 1587.2 41.00324 113.0495
"7938" 1587.4 39.30635 112.2826
"7939" 1587.6 38.38954 111.7739
"7940" 1587.8 37.73865 111.1053
"7941" 1588 37.81639 110.4227
"7942" 1588.2 38.21588 109.5802
"7943" 1588.4 38.45093 108.6124
"7944" 1588.6 38.56432 108.0477
"7945" 1588.8 38.38008 107.5293
"7946" 1589 38.09649 106.5149
"7947" 1589.2 37.58274 104.9364
"7948" 1589.4 37.60807 103.3096
"7949" 1589.6 38.20852 102.5798
"7950" 1589.8 38.78841 102.48
"7951" 1590 39.36501 101.9808
"7952" 1590.2 40.46372 101.8224
"7953" 1590.4 41.4747 101.9211
"7954" 1590.6 42.7491 102.1247
"7955" 1590.8 44.34111 102.4015
"7956" 1591 44.98011 102.9469
"7957" 1591.2 45.73986 103.6267
"7958" 1591.4 46.38091 104.4855
"7959" 1591.6 47.00145 105.7321
"7960" 1591.8 47.86482 107.1969
"7961" 1592 47.94079 108.4987
"7962" 1592.2 47.91721 110.351
"7963" 1592.4 48.29218 112.8944
"7964" 1592.6 48.22235 114.9656
"7965" 1592.8 47.48494 116.3868
"7966" 1593 46.54136 116.8374
"7967" 1593.2 46.65395 116.8782
"7968" 1593.4 47.09196 116.9843
"7969" 1593.6 47.71957 116.1667
"7970" 1593.8 48.52327 115.8142
"7971" 1594 50.61606 115.2163
"7972" 1594.2 53.67812 114.6727
"7973" 1594.4 56.87508 114.8863
"7974" 1594.6 59.3529 116.0498
"7975" 1594.8 60.89245 117.772
"7976" 1595 61.57724 119.8539
"7977" 1595.2 62.12147 122.2063
"7978" 1595.4 62.79883 123.6291
"7979" 1595.6 63.95904 123.4224
"7980" 1595.8 65.67446 122.7675
"7981" 1596 66.96908 121.0851
"7982" 1596.2 68.69487 119.6056
"7983" 1596.4 71.09682 118.8939
"7984" 1596.6 73.13946 118.8168
"7985" 1596.8 75.11484 119.3766
"7986" 1597 77.576 120.7564
"7987" 1597.2 80.02433 121.8611
"7988" 1597.4 82.38109 122.8817
"7989" 1597.6 83.11303 122.5607
"7990" 1597.8 82.70344 121.5776
"7991" 1598 82.48812 120.5961
"7992" 1598.2 82.01598 119.3639
"7993" 1598.4 81.21281 117.9108
"7994" 1598.6 79.62545 116.9157
"7995" 1598.8 77.4464 116.308
"7996" 1599 75.83344 116.5442
"7997" 1599.2 73.27998 116.3203
"7998" 1599.4 71.06121 115.924
"7999" 1599.6 69.45011 114.98
"8000" 1599.8 68.28661 113.128
"8001" 1600 68.29971 111.5487
"8002" 1600.2 68.71598 110.2686
"8003" 1600.4 69.1652 109.2548
"8004" 1600.6 69.11356 108.2681
"8005" 1600.8 68.90429 105.8994
"8006" 1601 68.95516 104.2324
"8007" 1601.2 68.72257 102.9827
"8008" 1601.4 68.56825 101.4954
"8009" 1601.6 69.08567 99.6113
"8010" 1601.8 69.88516 98.11705
"8011" 1602 70.91492 97.11319
"8012" 1602.2 72.2557 96.65
"8013" 1602.4 74.02902 96.38677
"8014" 1602.6 75.09824 96.76845
"8015" 1602.8 76.01266 97.29787
"8016" 1603 76.61877 97.85477
"8017" 1603.2 77.37752 98.54523
"8018" 1603.4 78.76168 99.17161
"8019" 1603.6 80.69726 99.86278
"8020" 1603.8 82.4845 101.1959
"8021" 1604 83.97869 103.0662
"8022" 1604.2 85.12977 104.5375
"8023" 1604.4 86.66317 105.9796
"8024" 1604.6 89.52131 107.5863
"8025" 1604.8 91.33727 109.3639
"8026" 1605 93.11949 111.2107
"8027" 1605.2 94.71253 113.3284
"8028" 1605.4 96.23205 115.4461
"8029" 1605.6 97.86962 116.056
"8030" 1605.8 98.82802 115.7212
"8031" 1606 99.45022 115.7402
"8032" 1606.2 99.64782 116.0923
"8033" 1606.4 99.36223 116.4965
"8034" 1606.6 98.62621 115.3753
"8035" 1606.8 98.22948 114.7566
"8036" 1607 97.83163 113.7023
"8037" 1607.2 97.60452 111.5924
"8038" 1607.4 97.52423 108.6268
"8039" 1607.6 97.98271 105.9551
"8040" 1607.8 99.14855 104.6113
"8041" 1608 100.7661 103.7372
"8042" 1608.2 102.884 103.6514
"8043" 1608.4 104.8467 104.3611
"8044" 1608.6 107.2439 105.0469
"8045" 1608.8 109.1141 106.743
"8046" 1609 109.5401 107.5417
"8047" 1609.2 109.7852 106.9664
"8048" 1609.4 109.2481 106.0077
"8049" 1609.6 108.2657 105.1801
"8050" 1609.8 107.1803 104.5111
"8051" 1610 105.7472 103.8224
"8052" 1610.2 104.16 103.213
"8053" 1610.4 102.1483 101.4934
"8054" 1610.6 101.01 99.6056
"8055" 1610.8 100.896 97.44275
"8056" 1611 100.3127 94.94624
"8057" 1611.2 100.7694 93.02799
"8058" 1611.4 101.8908 91.3653
"8059" 1611.6 103.6624 90.3248
"8060" 1611.8 105.7045 89.60273
"8061" 1612 107.6176 88.57357
"8062" 1612.2 109.0132 88.50694
"8063" 1612.4 110.1881 88.10548
"8064" 1612.6 110.8868 87.22646
"8065" 1612.8 112.9467 85.71206
"8066" 1613 114.7812 83.74508
"8067" 1613.2 116.8604 81.84717
"8068" 1613.4 119.2016 79.55818
"8069" 1613.6 120.3981 77.05232
"8070" 1613.8 121.3603 74.12588
"8071" 1614 122.3547 71.42045
"8072" 1614.2 123.1316 68.80407
"8073" 1614.4 123.4954 65.5517
"8074" 1614.6 122.9504 62.69163
"8075" 1614.8 121.5614 60.16416
"8076" 1615 119.9383 58.25353
"8077" 1615.2 117.8033 56.84206
"8078" 1615.4 116.1244 55.91683
"8079" 1615.6 114.4844 54.28895
"8080" 1615.8 112.9762 52.49364
"8081" 1616 112.2781 49.96501
"8082" 1616.2 112.4317 46.42494
"8083" 1616.4 111.9839 42.8013
"8084" 1616.6 110.6399 39.31377
"8085" 1616.8 108.9337 36.50259
"8086" 1617 106.7339 34.56702
"8087" 1617.2 104.2634 33.34151
"8088" 1617.4 102.1876 32.29399
"8089" 1617.6 100.7806 30.75205
"8090" 1617.8 99.90831 29.06345
"8091" 1618 98.98739 27.21027
"8092" 1618.2 96.74264 24.71201
"8093" 1618.4 94.29453 23.31637
"8094" 1618.6 91.87844 22.97271
"8095" 1618.8 89.29788 23.17013
"8096" 1619 87.33298 23.84136
"8097" 1619.2 85.38171 24.43257
"8098" 1619.4 84.30511 24.19282
"8099" 1619.6 83.09512 22.84987
"8100" 1619.8 82.01467 20.3536
"8101" 1620 80.93966 18.12977
"8102" 1620.2 79.13649 15.83715
"8103" 1620.4 77.29844 13.7037
"8104" 1620.6 76.24016 11.85308
"8105" 1620.8 76.06707 10.20356
"8106" 1621 76.52989 9.90458
"8107" 1621.2 76.84645 10.23855
"8108" 1621.4 77.33713 10.55662
"8109" 1621.6 77.60178 10.63104
"8110" 1621.8 78.50843 10.33397
"8111" 1622 80.23055 8.600509
"8112" 1622.2 82.44742 6.746638
"8113" 1622.4 84.54429 5.490529
"8114" 1622.6 86.57691 5.511291
"8115" 1622.8 88.48026 6.024173
"8116" 1623 89.81272 7.582697
"8117" 1623.2 91.95386 9.387
"8118" 1623.4 95.2027 10.84134
"8119" 1623.6 98.65838 12.3188
"8120" 1623.8 101.1113 14.33842
"8121" 1624 103.6359 17.03324
"8122" 1624.2 106.0231 20.42026
"8123" 1624.4 107.031 24.10623
"8124" 1624.6 107.0157 27.78298
"8125" 1624.8 105.5148 30.0272
"8126" 1625 103.5101 30.79446
"8127" 1625.2 100.7598 32.11986
"8128" 1625.4 97.41944 33.13328
"8129" 1625.6 94.5596 33.08906
"8130" 1625.8 91.99211 32.54781
"8131" 1626 91.05318 32.15934
"8132" 1626.2 89.73015 32.02773
"8133" 1626.4 87.11903 32.50318
"8134" 1626.6 83.69603 32.65862
"8135" 1626.8 80.3825 32.96438
"8136" 1627 77.08631 32.92523
"8137" 1627.2 74.58851 32.23144
"8138" 1627.4 72.04497 31.53446
"8139" 1627.6 68.7278 31.3486
"8140" 1627.8 65.8711 31.47074
"8141" 1628 62.80168 30.96692
"8142" 1628.2 59.79936 30.43575
"8143" 1628.4 56.27844 29.79078
"8144" 1628.6 53.13564 29.78371
"8145" 1628.8 50.54049 30.62175
"8146" 1629 48.21166 31.4183
"8147" 1629.2 46.48205 32.56997
"8148" 1629.4 45.17527 34.14249
"8149" 1629.6 44.03436 36.24046
"8150" 1629.8 42.75371 38.42355
"8151" 1630 42.37767 39.29036
"8152" 1630.2 42.24921 38.88594
"8153" 1630.4 41.09305 38.33831
"8154" 1630.6 39.22669 37.50857
"8155" 1630.8 36.61454 35.77315
"8156" 1631 33.51198 34.13984
"8157" 1631.2 31.05895 32.67684
"8158" 1631.4 28.03803 31.63339
"8159" 1631.6 25.71024 29.83715
"8160" 1631.8 24.51806 26.85751
"8161" 1632 24.24194 24.05146
"8162" 1632.2 23.85643 21.98982
"8163" 1632.4 22.93347 21.81792
"8164" 1632.6 20.67421 21.75377
"8165" 1632.8 17.71438 22.32088
"8166" 1633 15.35798 22.99527
"8167" 1633.2 14.36635 22.96553
"8168" 1633.4 14.351 22.84987
"8169" 1633.6 14.62536 22.53181
"8170" 1633.8 14.8153 22.06834
"8171" 1634 15.05704 22.06338
"8172" 1634.2 15.51508 21.89902
"8173" 1634.4 16.13371 21.95929
"8174" 1634.6 16.78173 21.66742
"8175" 1634.8 18.90459 20.1856
"8176" 1635 21.04532 18.55471
"8177" 1635.2 23.53733 17.19593
"8178" 1635.4 25.5542 15.55882
"8179" 1635.6 26.95562 13.53053
"8180" 1635.8 29.04351 11.65394
"8181" 1636 31.28308 10.12723
"8182" 1636.2 32.91138 9.537358
"8183" 1636.4 33.94141 8.517535
"8184" 1636.6 34.11793 7.360051
"8185" 1636.8 33.99921 6.882952
"8186" 1637 33.99921 6.463104
"8187" 1637.2 35.07554 6.564885
"8188" 1637.4 34.91438 6.379829
"8189" 1637.6 34.83495 6.272265
"8190" 1637.8 34.87294 6.272265
"8191" 1638 35.01798 6.483923
"8192" 1638.2 34.89464 6.555798
"8193" 1638.4 34.78272 6.525127
"8194" 1638.6 35.77199 6.204411
"8195" 1638.8 36.88284 6.015498
"8196" 1639 38.22537 6.215013
"8197" 1639.2 39.20673 7.105598
"8198" 1639.4 41.4414 8.409669
"8199" 1639.6 42.07165 9.825064
"8200" 1639.8 42.13359 11.75351
"8201" 1640 41.8598 13.70914
"8202" 1640.2 41.33089 15.89059
"8203" 1640.4 40.04563 17.6813
"8204" 1640.6 38.29876 19.66921
"8205" 1640.8 36.2405 21.89822
"8206" 1641 34.27174 23.60217
"8207" 1641.2 31.48617 24.79252
"8208" 1641.4 28.82336 25.23537
"8209" 1641.6 25.47906 25.40803
"8210" 1641.8 22.33429 25.63131
"8211" 1642 20.7984 26.45992
"8212" 1642.2 21.25806 27.86768
"8213" 1642.4 22.3654 29.86323
"8214" 1642.6 23.7495 33.59344
"8215" 1642.8 24.32585 37.81261
"8216" 1643 24.58856 41.71987
"8217" 1643.2 23.33337 45.57937
"8218" 1643.4 21.47079 49.51654
"8219" 1643.6 18.8176 51.92112
"8220" 1643.8 16.32172 53.78345
"8221" 1644 13.78595 54.98071
"8222" 1644.2 10.25675 55.96692
"8223" 1644.4 8.096182 56.90681
"8224" 1644.6 7.241453 57.3362
"8225" 1644.8 7.518994 57.8898
"8226" 1645 7.686228 59.59288
"8227" 1645.2 7.014203 62.85351
"8228" 1645.4 5.907781 66.56313
"8229" 1645.6 4.792326 70.12429
"8230" 1645.8 3.319816 73.58557
"8231" 1646 2.315456 76.70302
"8232" 1646.2 2.365613 77.14666
"8233" 1646.4 2.767693 77.24827
"8234" 1646.6 4.558554 78.08351
"8235" 1646.8 7.156439 79.92531
"8236" 1647 9.840104 82.41238
"8237" 1647.2 11.78852 85.67512
"8238" 1647.4 12.0336 89.19642
"8239" 1647.6 11.85224 92.29008
"8240" 1647.8 10.3298 95.32981
"8241" 1648 9.478898 95.98691
"8242" 1648.2 9.157095 96.60774
"8243" 1648.4 8.883336 96.65101
"8244" 1648.6 9.027724 97.03787
"8245" 1648.8 9.048039 97.13278
"8246" 1649 9.654179 98.29517
"8247" 1649.2 10.84118 99.1466
"8248" 1649.4 12.39193 99.4402
"8249" 1649.6 13.75426 100.1772
"8250" 1649.8 15.63442 100.9908
"8251" 1650 18.13618 101.5333
"8252" 1650.2 20.82633 102.8865
"8253" 1650.4 22.46716 105.1654
"8254" 1650.6 22.85827 107.1922
"8255" 1650.8 23.52879 110.6282
"8256" 1651 23.64462 112.9493
"8257" 1651.2 23.53896 114.0122
"8258" 1651.4 23.26762 114.5165
"8259" 1651.6 22.98271 114.1349
"8260" 1651.8 22.72573 113.9216
"8261" 1652 22.84025 113.7055
"8262" 1652.2 22.73279 113.944
"8263" 1652.4 22.98271 114.0776
"8264" 1652.6 22.90131 114.4711
"8265" 1652.8 25.71024 115.4249
"8266" 1653 25.09439 115.4371
"8267" 1653.2 26.39587 116.1763
"8268" 1653.4 27.5684 117.1065
"8269" 1653.6 28.77028 117.9517
"8270" 1653.8 29.70881 119.0855
"8271" 1654 29.64787 119.5131
"8272" 1654.2 29.83953 119.6501
"8273" 1654.4 30.59296 119.9491
"8274" 1654.6 30.68582 119.8388
"8275" 1654.8 30.79398 119.9793
"8276" 1655 30.66894 119.8473
"8277" 1655.2 30.71959 119.9746
"8278" 1655.4 30.52443 119.9386
"8279" 1655.6 30.32705 119.754
"8280" 1655.8 30.03283 119.4447
"8281" 1656 32.44695 114.1151
"8282" 1656.2 32.64589 112.6081
"8283" 1656.4 31.42944 112.0918
"8284" 1656.6 30.57454 111.8043
"8285" 1656.8 29.86523 111.755
"8286" 1657 29.08452 112.0356
"8287" 1657.2 27.94992 111.5845
"8288" 1657.4 27.09807 111.2087
"8289" 1657.6 27.06641 110.4407
"8290" 1657.8 26.54687 108.5444
"8291" 1658 26.06463 106.4212
"8292" 1658.2 25.21614 104.5995
"8293" 1658.4 23.26762 102.2755
"8294" 1658.6 20.99141 101.1147
"8295" 1658.8 18.62766 100.8579
"8296" 1659 16.86665 101.2595
"8297" 1659.2 16.98429 101.0162
"8298" 1659.4 17.33517 100.5089
"8299" 1659.6 17.42019 99.64467
"8300" 1659.8 17.5536 97.77036
"8301" 1660 17.47446 95.01799
"8302" 1660.2 17.6644 91.61578
"8303" 1660.4 17.29639 89.11101
"8304" 1660.6 16.43331 87.21233
"8305" 1660.8 15.31389 86.12913
"8306" 1661 14.05554 85.63613
"8307" 1661.2 12.62772 85.39703
"8308" 1661.4 11.9662 85.20063
"8309" 1661.6 11.71077 84.81793
"8310" 1661.8 10.96411 84.18619
"8311" 1662 9.295176 82.7298
"8312" 1662.2 8.143667 81.7756
"8313" 1662.4 8.316647 80.91512
"8314" 1662.6 9.117108 79.80218
"8315" 1662.8 9.383023 77.8117
"8316" 1663 9.433674 75.20356
"8317" 1663.2 9.252779 72.65449
"8318" 1663.4 8.230722 69.73989
"8319" 1663.6 7.046152 66.81277
"8320" 1663.8 6.634324 63.48055
"8321" 1664 7.060519 60.16671
"8322" 1664.2 7.229964 56.79061
"8323" 1664.4 6.706838 53.37545
"8324" 1664.6 7.03432 50.44047
"8325" 1664.8 8.019678 48.88889
"8326" 1665 8.71103 48.53207
"8327" 1665.2 9.31971 48.51145
"8328" 1665.4 10.39744 47.30563
"8329" 1665.6 12.21459 44.61049
"8330" 1665.8 13.45055 41.67939
"8331" 1666 14.29472 38.54114
"8332" 1666.2 14.46162 36.21304
"8333" 1666.4 14.8022 33.89664
"8334" 1666.6 15.67733 30.88471
"8335" 1666.8 16.54953 27.80064
"8336" 1667 18.42416 25.04208
"8337" 1667.2 21.7888 23.59506
"8338" 1667.4 24.82892 22.02036
"8339" 1667.6 27.68899 20.26293
"8340" 1667.8 29.73697 17.33333
"8341" 1668 30.39036 14.04678
"8342" 1668.2 30.43784 11.36768
"8343" 1668.4 29.67059 10.36829
"8344" 1668.6 29.46779 9.881861
"8345" 1668.8 29.47865 9.707379
"8346" 1669 29.54122 10.17213
"8347" 1669.2 30.44216 10.23132
"8348" 1669.4 31.7372 10.24867
"8349" 1669.6 33.61933 9.728198
"8350" 1669.8 35.56622 8.361959
"8351" 1670 38.79154 6.266393
"8352" 1670.2 41.50914 5.561754
"8353" 1670.4 43.53419 5.394402
"8354" 1670.6 45.37833 5.078649
"8355" 1670.8 47.52714 4.811988
"8356" 1671 50.12758 5.480695
"8357" 1671.2 53.08816 6.37859
"8358" 1671.4 55.24081 6.660305
"8359" 1671.6 57.34529 6.426596
"8360" 1671.8 58.93559 5.6743
"8361" 1672 61.49093 5.065826
"8362" 1672.2 63.88582 4.617767
"8363" 1672.4 66.75969 4.551388
"8364" 1672.6 68.8215 5.6743
"8365" 1672.8 70.02996 7.272928
"8366" 1673 70.12906 8.982188
"8367" 1673.2 70.62593 10.90649
"8368" 1673.4 71.00443 13.08109
"8369" 1673.6 72.08593 15.36387
"8370" 1673.8 74.208 17.40849
"8371" 1674 77.23242 18.55353
"8372" 1674.2 79.81852 19.14073
"8373" 1674.4 81.95267 18.86768
"8374" 1674.6 83.12811 17.91875
"8375" 1674.8 84.96151 16.21942
"8376" 1675 87.57579 15.0209
"8377" 1675.2 90.01787 13.87586
"8378" 1675.4 92.29762 12.07511
"8379" 1675.6 93.84333 11.44336
"8380" 1675.8 95.38905 12.15408
"8381" 1676 97.45636 14.22161
"8382" 1676.2 100.0745 16.9736
"8383" 1676.4 102.8605 20.08361
"8384" 1676.6 104.5227 23.65439
"8385" 1676.8 105.1127 27.25191
"8386" 1677 105.2622 31.01225
"8387" 1677.2 105.9733 34.27832
"8388" 1677.4 105.5115 37.01177
"8389" 1677.6 103.7806 39.7751
"8390" 1677.8 101.6811 41.89143
"8391" 1678 99.78168 42.31552
"8392" 1678.2 98.42678 41.67939
"8393" 1678.4 96.48939 41.21819
"8394" 1678.6 94.57538 40.76434
"8395" 1678.8 92.21575 41.01599
"8396" 1679 89.98242 41.94205
"8397" 1679.2 88.56619 43.52417
"8398" 1679.4 87.08357 45.69975
"8399" 1679.6 85.88442 47.94529
"8400" 1679.8 84.88027 49.82188
"8401" 1680 83.13283 52.05089
"8402" 1680.2 81.22637 53.7341
"8403" 1680.4 79.11342 55.71671
"8404" 1680.6 78.06523 57.67567
"8405" 1680.8 77.60395 59.43202
"8406" 1681 76.90449 61.2864
"8407" 1681.2 75.70081 63.18066
"8408" 1681.4 74.41839 64.96183
"8409" 1681.6 73.40116 66.61578
"8410" 1681.8 72.46201 68.91948
"8411" 1682 71.68326 70.99237
"8412" 1682.2 70.97902 71.97397
"8413" 1682.4 69.54508 72.84533
"8414" 1682.6 67.40147 74.18121
"8415" 1682.8 64.98753 75.35199
"8416" 1683 61.83726 75.57331
"8417" 1683.2 58.12156 76.2341
"8418" 1683.4 54.24679 76.73028
"8419" 1683.6 50.63426 77.74604
"8420" 1683.8 46.58589 78.90585
"8421" 1684 42.612 79.89559
"8422" 1684.2 38.51488 81.03341
"8423" 1684.4 35.89248 81.58746
"8424" 1684.6 33.31068 82.3362
"8425" 1684.8 30.20042 82.37368
"8426" 1685 27.2778 82.42469
"8427" 1685.2 24.57345 82.74173
"8428" 1685.4 21.57173 83.23246
"8429" 1685.6 18.62676 83.32061
"8430" 1685.8 15.30547 83.86522
"8431" 1686 12.67531 84.38931
"8432" 1686.2 10.70785 83.35003
"8433" 1686.4 8.875366 80.59912
"8434" 1686.6 6.009003 78.29748
"8435" 1686.8 4.031624 78.8172
"8436" 1687 3.400826 80.06543
"8437" 1687.2 2.785783 80.40712
"8438" 1687.4 2.659156 80.54707
"8439" 1687.6 2.72247 80.6743
"8440" 1687.8 2.776042 80.67919
"8441" 1688 2.861759 80.50891
"8442" 1688.2 2.903365 80.41076
"8443" 1688.4 2.954618 80.46226
"8444" 1688.6 2.912409 80.11592
"8445" 1688.8 2.982054 79.24936
"8446" 1689 2.896581 76.8416
"8447" 1689.2 2.811108 74.36387
"8448" 1689.4 2.849096 71.69688
"8449" 1689.6 2.521018 69.06199
"8450" 1689.8 1.929788 66.05089
"8451" 1690 0.6797843 64.04446
"8452" 1690.2 0.3323946 63.46692
"8453" 1690.4 0.1519518 62.87532
"8454" 1690.6 1.438115 60.53617
"8455" 1690.8 2.485045 58.34606
"8456" 1691 2.469217 57.34097
"8457" 1691.2 2.359252 55.62743
"8458" 1691.4 2.206919 53.05707
"8459" 1691.6 1.696795 51.42494
"8460" 1691.8 1.709458 51.20547
"8461" 1692 1.709458 51.15776
"8462" 1692.2 1.682323 51.07597
"8463" 1692.4 1.628055 51.18502
"8464" 1692.6 1.582831 51.22137
"8465" 1692.8 1.628055 51.18502
"8466" 1693 1.595494 50.96692
"8467" 1693.2 1.582831 50.71247
"8468" 1693.4 1.67147 50.66158
"8469" 1693.6 1.646144 50.45802
"8470" 1693.8 1.519518 50.01272
"8471" 1694 2.026024 48.67684
"8472" 1694.2 6.02109 46.36768
"8473" 1694.4 7.086717 46.28148
"8474" 1694.6 6.881663 46.07849
"8475" 1694.8 6.898611 44.82952
"8476" 1695 7.027771 43.19454
"8477" 1695.2 6.971906 41.67191
"8478" 1695.4 7.428754 39.62256
"8479" 1695.6 8.642258 37.75127
"8480" 1695.8 10.08142 36.80074
"8481" 1696 11.13861 36.65394
"8482" 1696.2 12.14207 36.18038
"8483" 1696.4 13.23029 35.26542
"8484" 1696.6 13.52955 34.23175
"8485" 1696.8 13.46607 32.63315
"8486" 1697 12.76395 31.68448
"8487" 1697.2 12.82093 31.34224
"8488" 1697.4 12.97668 30.98219
"8489" 1697.6 14.17243 29.59288
"8490" 1697.8 15.60126 28.053
"8491" 1698 17.63726 25.66703
"8492" 1698.2 19.96478 22.89228
"8493" 1698.4 22.23652 19.72374
"8494" 1698.6 23.15154 16.40373
"8495" 1698.8 22.62657 15.01749
"8496" 1699 22.19129 14.64377
"8497" 1699.2 22.03301 14.85418
"8498" 1699.4 21.75673 15.05436
"8499" 1699.6 21.84307 15.08906
"8500" 1699.8 21.86034 14.67268
"8501" 1700 21.95703 14.86005
"8502" 1700.2 21.89487 14.91557
"8503" 1700.4 22.03301 14.98001
"8504" 1700.6 21.58982 14.70738
"8505" 1700.8 21.4252 14.40204
"8506" 1701 21.27325 14.13486
"8507" 1701.2 21.27325 14.13486
"8508" 1701.4 21.27325 14.13486
"8509" 1701.6 21.27325 14.13486
"8510" 1701.8 19.94367 16.42494
"8511" 1702 20.86172 19.17621
"8512" 1702.2 20.40713 19.57761
"8513" 1702.4 20.31529 19.80197
"8514" 1702.6 20.00148 20.08408
"8515" 1702.8 19.39285 20.52799
"8516" 1703 19.35386 20.65354
"8517" 1703.2 18.71962 20.81425
"8518" 1703.4 17.95986 20.85666
"8519" 1703.6 17.12171 20.86877
"8520" 1703.8 16.40605 20.86196
"8521" 1704 15.68679 21.84703
"8522" 1704.2 15.48009 23.89154
"8523" 1704.4 15.46869 26.4173
"8524" 1704.6 14.76782 28.06616
"8525" 1704.8 13.71365 28.65776
"8526" 1705 11.75516 29.61408
"8527" 1705.2 10.32582 29.83576
"8528" 1705.4 9.876867 29.78371
"8529" 1705.6 9.686927 29.82188
"8530" 1705.8 9.307047 29.97455
"8531" 1706 9.551256 30.13813
"8532" 1706.2 9.496987 30.16539
"8533" 1706.4 9.591957 30.02226
"8534" 1706.6 9.496987 29.97455
"8535" 1706.8 9.496987 29.78371
"8536" 1707 9.686927 29.59288
"8537" 1707.2 9.648939 29.28753
"8538" 1707.4 9.76833 29.48382
"8539" 1707.6 9.876867 29.52926
"8540" 1707.8 9.686927 29.40204
"8541" 1708 9.117108 29.7201
"8542" 1708.2 8.965156 33.29517
"8543" 1708.4 9.259562 33.60051
"8544" 1708.6 9.188335 33.86291
"8545" 1708.8 8.883336 33.64455
"8546" 1709 8.460952 33.61786
"8547" 1709.2 8.091433 33.44784
"8548" 1709.4 8.053445 33.3715
"8549" 1709.6 7.977469 33.40967
"8550" 1709.8 7.882499 33.40967
"8551" 1710 7.787529 33.31425
"8552" 1710.2 7.868932 33.08252
"8553" 1710.4 7.977469 32.83715
"8554" 1710.6 7.977469 32.64631
"8555" 1710.8 11.20644 30.92875
"8556" 1711 11.8108 31.53597
"8557" 1711.2 12.41446 31.97455
"8558" 1711.4 12.24659 31.8466
"8559" 1711.6 12.2961 31.8026
"8560" 1711.8 12.3081 31.8257
"8561" 1712 12.27611 31.56154
"8562" 1712.2 12.25611 31.26021
"8563" 1712.4 12.38829 30.52587
"8564" 1712.6 12.66265 29.52926
"8565" 1712.8 12.65474 29.04421
"8566" 1713 12.4094 28.88041
"8567" 1713.2 12.4094 28.89313
"8568" 1713.4 12.08017 28.60051
"8569" 1713.6 11.22371 28.44784
"8570" 1713.8 10.9129 28.62133
"8571" 1714 10.74023 28.65603
"8572" 1714.2 10.38337 28.70229
"8573" 1714.4 10.20248 28.72047
"8574" 1714.6 10.02882 28.75318
"8575" 1714.8 10.06681 28.82952
"8576" 1715 9.952843 28.98219
"8577" 1715.2 9.876867 29.02036
"8578" 1715.4 9.686927 29.40204
"8579" 1715.6 11.77626 33.51872
"8580" 1715.8 12.4094 32.20102
"8581" 1716 11.31005 32.73306
"8582" 1716.2 10.00982 33.29517
"8583" 1716.4 8.832198 34.10146
"8584" 1716.6 7.621332 35.31807
"8585" 1716.8 6.956543 36.53467
"8586" 1717 6.295146 37.44457
"8587" 1717.2 5.990407 37.75494
"8588" 1717.4 5.888132 37.79898
"8589" 1717.6 5.974468 37.81633
"8590" 1717.8 5.915266 37.66267
"8591" 1718 5.698192 37.67176
"8592" 1718.2 5.698192 37.67176
"8593" 1718.4 5.622216 37.45547
"8594" 1718.6 5.774168 37.22646
"8595" 1718.8 5.698192 36.84478
"8596" 1719 6.078072 35.69975
"8597" 1719.2 11.6886 33.35095
"8598" 1719.4 12.19835 33.59344
"8599" 1719.6 12.30225 32.95459
"8600" 1719.8 12.49044 32.75318
"8601" 1720 12.46005 31.65394
"8602" 1720.2 12.19835 31.39525
"8603" 1720.4 12.07173 31.33164
"8604" 1720.6 11.88799 31.29921
"8605" 1720.8 11.56258 31.09574
"8606" 1721 11.39638 30.94148
"8607" 1721.2 10.35172 30.45165
"8608" 1721.4 9.914855 30.2799
"8609" 1721.6 9.665823 30.31383
"8610" 1721.8 9.544472 30.26081
"8611" 1722 9.659793 30.19266
"8612" 1722.2 9.591957 30.02226
"8613" 1722.4 9.591957 30.02226
"8614" 1722.6 9.591957 30.02226
"8615" 1722.8 9.496987 29.97455
"8616" 1723 9.496987 29.97455
"8617" 1723.2 9.572963 29.89822
"8618" 1723.4 9.572963 29.89822
"8619" 1723.6 9.659793 29.70193
"8620" 1723.8 9.876867 29.32025
"8621" 1724 9.800891 28.98219
"8622" 1724.2 9.800891 28.98219
"8623" 1724.4 12.63099 26.44402
"8624" 1724.6 11.83053 27.38459
"8625" 1724.8 11.70029 27.07379
"8626" 1725 11.85767 26.64849
"8627" 1725.2 11.8433 26.74151
"8628" 1725.4 11.91194 26.18502
"8629" 1725.6 11.77626 26.15776
"8630" 1725.8 12.06117 25.58524
"8631" 1726 12.06117 25.68066
"8632" 1726.2 12.15614 25.47074
"8633" 1726.4 12.21946 25.45802
"8634" 1726.6 12.3081 25.47074
"8635" 1726.8 12.28277 25.33079
"8636" 1727 15.97493 24.91228
"8637" 1727.2 16.12905 24.10623
"8638" 1727.4 16.63028 23.97371
"8639" 1727.6 16.6947 23.98821
"8640" 1727.8 17.14413 24.29915
"8641" 1728 17.68719 24.67684
"8642" 1728.2 18.5033 25.29898
"8643" 1728.4 19.07312 26.71438
"8644" 1728.6 19.18391 27.84062
"8645" 1728.8 18.67741 28.7659
"8646" 1729 17.99679 29.83142
"8647" 1729.2 16.81697 30.42963
"8648" 1729.4 15.35237 31.25121
"8649" 1729.6 14.52659 32.06616
"8650" 1729.8 13.73897 33.02799
"8651" 1730 11.63557 35.09189
"8652" 1730.2 9.307047 37.17875
"8653" 1730.4 8.219211 38.35415
"8654" 1730.6 8.767619 38.4631
"8655" 1730.8 9.628484 38.40086
"8656" 1731 10.94616 39.43172
"8657" 1731.2 12.84555 41.62284
"8658" 1731.4 14.11632 44.64631
"8659" 1731.6 14.5937 48.35878
"8660" 1731.8 13.72993 51.92112
"8661" 1732 11.98585 55.4023
"8662" 1732.2 9.287398 58.37677
"8663" 1732.4 6.592747 59.89329
"8664" 1732.6 4.642972 60.02827
"8665" 1732.8 4.479412 60.44529
"8666" 1733 5.05099 61.45604
"8667" 1733.2 5.829185 63.77292
"8668" 1733.4 7.273989 67.02573
"8669" 1733.6 8.642258 70.86877
"8670" 1733.8 8.775216 74.8855
"8671" 1734 8.297993 79.42589
"8672" 1734.2 7.524065 82.46163
"8673" 1734.4 7.296306 85.10748
"8674" 1734.6 8.973015 86.64736
"8675" 1734.8 10.71522 87.51601
"8676" 1735 12.02952 88.44784
"8677" 1735.2 13.85203 90.25264
"8678" 1735.4 15.51175 91.743
"8679" 1735.6 16.32216 93.04071
"8680" 1735.8 16.60073 95.21628
"8681" 1736 16.23678 97.54412
"8682" 1736.2 15.31772 99.51408
"8683" 1736.4 15.62408 100.3882
"8684" 1736.6 17.05659 100.8779
"8685" 1736.8 18.72438 100.5606
"8686" 1737 21.06366 101.2828
"8687" 1737.2 23.51577 102.6414
"8688" 1737.4 25.97109 105.0254
"8689" 1737.6 27.58415 108.1696
"8690" 1737.8 27.82617 111.2723
"8691" 1738 28.18968 114.0625
"8692" 1738.2 29.8764 115.7963
"8693" 1738.4 32.18615 116.9396
"8694" 1738.6 35.05252 116.9396
"8695" 1738.8 37.50123 116.5323
"8696" 1739 40.29097 117.4388
"8697" 1739.2 41.71971 119.6131
"8698" 1739.4 42.22418 122.6879
"8699" 1739.6 41.91337 124.2776
"8700" 1739.8 41.90464 124.8285
"8701" 1740 42.49902 124.8696
"8702" 1740.2 43.13172 124.6001
"8703" 1740.4 45.44444 124.3257
"8704" 1740.6 49.86973 123.8041
"8705" 1740.8 53.39541 122.79
"8706" 1741 57.0677 122.3779
"8707" 1741.2 60.31146 123.0145
"8708" 1741.4 62.81419 124.7321
"8709" 1741.6 64.16707 127.2919
"8710" 1741.8 65.23567 128.9452
"8711" 1742 66.09903 129.4378
"8712" 1742.2 66.09903 128.8404
"8713" 1742.4 65.73066 127.8927
"8714" 1742.6 66.36862 126.2686
"8715" 1742.8 67.82814 123.7492
"8716" 1743 69.70789 121.9831
"8717" 1743.2 71.34382 121.4175
"8718" 1743.4 73.51855 121.685
"8719" 1743.6 77.22106 122.1289
"8720" 1743.8 80.19926 122.9921
"8721" 1744 82.47726 124.3802
"8722" 1744.2 85.26184 125.5534
"8723" 1744.4 86.81433 125.9311
"8724" 1744.6 87.63528 126.0697
"8725" 1744.8 88.04438 125.7614
"8726" 1745 88.13204 125.7761
"8727" 1745.2 89.63429 123.6942
"8728" 1745.4 89.11096 121.7831
"8729" 1745.6 89.84763 120.9004
"8730" 1745.8 90.25699 122.0309
"8731" 1746 90.76885 122.8798
"8732" 1746.2 91.20669 123.7246
"8733" 1746.4 91.34835 123.8804
"8734" 1746.6 91.60522 123.6905
"8735" 1746.8 92.27273 123.9313
"8736" 1747 93.22243 123.7455
"8737" 1747.2 94.52216 119.6419
"8738" 1747.4 94.89166 119.1977
"8739" 1747.6 95.68494 119.0742
"8740" 1747.8 96.52615 119.0536
"8741" 1748 96.92203 119.2663
"8742" 1748.2 97.11101 119.3338
"8743" 1748.4 97.5024 118.9059
"8744" 1748.6 98.60586 118.0443
"8745" 1748.8 99.88596 116.1892
"8746" 1749 101.3472 114.2794
"8747" 1749.2 102.3887 113.147
"8748" 1749.4 104.1925 112.6187
"8749" 1749.6 105.7648 113.0322
"8750" 1749.8 107.0247 113.3969
"8751" 1750 108.1441 113.5623
"8752" 1750.2 109.1741 113.33
"8753" 1750.4 109.5539 113.0977
"8754" 1750.6 109.7852 112.3982
"8755" 1750.8 110.7778 109.7948
"8756" 1751 111.4587 109.1679
"8757" 1751.2 111.769 108.7383
"8758" 1751.4 112.2601 107.3861
"8759" 1751.6 112.8717 105.9168
"8760" 1751.8 113.5149 104.7606
"8761" 1752 114.3552 104.2748
"8762" 1752.2 115.3145 104.2642
"8763" 1752.4 116.007 103.8347
"8764" 1752.6 116.6556 102.5918
"8765" 1752.8 117.1034 100.8098
"8766" 1753 117.4302 98.81997
"8767" 1753.2 118.1195 97.16169
"8768" 1753.4 119.2228 96.58954
"8769" 1753.6 120.1277 97.07625
"8770" 1753.8 120.9458 97.24226
"8771" 1754 121.4348 97.53181
"8772" 1754.2 121.3183 97.76081
"8773" 1754.4 121.0074 98.12023
"8774" 1754.6 120.8601 98.64748
"8775" 1754.8 120.9398 98.97178
"8776" 1755 119.0998 100.2188
"8777" 1755.2 117.8432 100.1573
"8778" 1755.4 117.7409 100.6943
"8779" 1755.6 118.0735 101.0826
"8780" 1755.8 118.5631 101.1305
"8781" 1756 119.0008 101.0376
"8782" 1756.2 119.4867 101.2605
"8783" 1756.4 119.5757 101.2619
"8784" 1756.6 119.5481 101.2532
"8785" 1756.8 119.0162 101.1768
"8786" 1757 118.5224 101.902
"8787" 1757.2 112.7229 104.3257
"8788" 1757.4 111.3964 105.2575
"8789" 1757.6 111.4841 105.6213
"8790" 1757.8 111.5646 106.5917
"8791" 1758 111.2802 106.926
"8792" 1758.2 110.9791 107.2483
"8793" 1758.4 110.0421 108.4546
"8794" 1758.6 108.3308 109.7674
"8795" 1758.8 106.288 111.0927
"8796" 1759 104.4553 111.4342
"8797" 1759.2 102.5458 110.8142
"8798" 1759.4 100.5529 109.7687
"8799" 1759.6 99.6044 108.3333
"8800" 1759.8 98.79399 106.7557
"8801" 1760 98.08488 105.4962
"8802" 1760.2 97.94764 105.3008
"8803" 1760.4 97.23728 104.1873
"8804" 1760.6 97.12661 102.5921
"8805" 1760.8 97.29519 101.0363
"8806" 1761 96.76797 99.6056
"8807" 1761.2 95.28192 98.54053
"8808" 1761.4 94.11514 98.49964
"8809" 1761.6 92.50066 98.69048
"8810" 1761.8 90.55541 98.84794
"8811" 1762 88.9049 99.32175
"8812" 1762.2 87.84713 99.95309
"8813" 1762.4 87.46092 100.6361
"8814" 1762.6 86.95679 101.0862
"8815" 1762.8 86.73124 101.4082
"8816" 1763 85.78727 101.296
"8817" 1763.2 83.87196 102.1801
"8818" 1763.4 81.99641 103.2454
"8819" 1763.6 79.85779 103.746
"8820" 1763.8 77.15774 103.4973
"8821" 1764 74.32071 102.8889
"8822" 1764.2 71.65017 102.1243
"8823" 1764.4 69.37725 102.013
"8824" 1764.6 66.83166 101.594
"8825" 1764.8 64.18776 100.5137
"8826" 1765 61.1213 99.6113
"8827" 1765.2 58.34214 98.49216
"8828" 1765.4 56.18287 97.058
"8829" 1765.6 53.23553 94.89953
"8830" 1765.8 50.87934 93.37027
"8831" 1766 48.23113 92.66539
"8832" 1766.2 46.18811 91.42494
"8833" 1766.4 43.83538 89.18939
"8834" 1766.6 41.76142 86.99746
"8835" 1766.8 39.95284 85.67342
"8836" 1767 38.3425 84.4402
"8837" 1767.2 35.84796 82.90076
"8838" 1767.4 33.7143 81.9903
"8839" 1767.6 31.55532 80.41985
"8840" 1767.8 29.61835 78.73102
"8841" 1768 27.08173 76.88418
"8842" 1768.2 24.35028 76.09415
"8843" 1768.4 21.80237 76.17139
"8844" 1768.6 19.7664 76.51399
"8845" 1768.8 18.56344 76.29771
"8846" 1769 17.65785 75.14434
"8847" 1769.2 15.19518 72.83715
"8848" 1769.4 13.08474 70.5598
"8849" 1769.6 11.082 68.07669
"8850" 1769.8 8.585276 66.2341
"8851" 1770 5.882376 64.31413
"8852" 1770.2 6.331325 63.97229
"8853" 1770.4 6.92361 64.19027
"8854" 1770.6 7.929984 62.5008
"8855" 1770.8 9.155096 59.38931
"8856" 1771 10.43312 55.94238
"8857" 1771.2 12.35312 53.14391
"8858" 1771.4 13.99926 49.86429
"8859" 1771.6 16.24312 46.5447
"8860" 1771.8 19.03327 44.63631
"8861" 1772 21.7481 43.15613
"8862" 1772.2 24.61076 41.32952
"8863" 1772.4 27.19656 40.22335
"8864" 1772.6 29.08611 40.34351
"8865" 1772.8 29.60138 41.19006
"8866" 1773 30.2688 42.00509
"8867" 1773.2 32.39829 43.51054
"8868" 1773.4 34.63235 45.54389
"8869" 1773.6 36.43804 48.09669
"8870" 1773.8 38.43566 50.84424
"8871" 1774 39.5753 54.23846
"8872" 1774.2 40.13573 57.70503
"8873" 1774.4 40.8877 61.0687
"8874" 1774.6 41.70364 64.75509
"8875" 1774.8 41.15361 68.0916
"8876" 1775 40.48249 70.90331
"8877" 1775.2 38.60701 73.09019
"8878" 1775.4 36.04785 75.48982
"8879" 1775.6 33.39141 78.16794
"8880" 1775.8 30.17509 80.97964
"8881" 1776 26.28766 83.84224
"8882" 1776.2 22.41289 86.31833
"8883" 1776.4 19.42134 88.40728
"8884" 1776.6 15.90429 89.38931
"8885" 1776.8 12.68012 90.21409
"8886" 1777 11.28383 91.43907
"8887" 1777.2 12.15614 92.13377
"8888" 1777.4 13.3802 92.8527
"8889" 1777.6 15.13391 94.69999
"8890" 1777.8 16.38722 97.07116
"8891" 1778 16.70244 100.4006
"8892" 1778.2 17.36417 103.4909
"8893" 1778.4 19.50865 105.6333
"8894" 1778.6 21.67548 107.1411
"8895" 1778.8 23.74247 108.6387
"8896" 1779 25.72496 108.3381
"8897" 1779.2 28.74794 108.477
"8898" 1779.4 32.4797 109.521
"8899" 1779.6 35.16949 111.5308
"8900" 1779.8 37.47749 114.8028
"8901" 1780 39.7571 118.4915
"8902" 1780.2 42.39685 121.6933
"8903" 1780.4 45.54212 122.7008
"8904" 1780.6 48.23384 122.1992
"8905" 1780.8 50.78874 120.4094
"8906" 1781 53.2591 118.2188
"8907" 1781.2 56.17315 116.3572
"8908" 1781.4 58.77772 115.0312
"8909" 1781.6 62.61105 114.7999
"8910" 1781.8 65.97649 116.2095
"8911" 1782 66.89555 118.9551
"8912" 1782.2 67.41744 121.5439
"8913" 1782.4 67.68762 125.0706
"8914" 1782.6 67.20611 126.5176
"8915" 1782.8 67.68367 126.7357
"8916" 1783 68.60624 125.9724
"8917" 1783.2 69.13807 124.6819
"8918" 1783.4 69.97841 122.792
"8919" 1783.6 71.03746 119.1603
"8920" 1783.8 72.79617 115.2446
"8921" 1784 75.0936 111.8386
"8922" 1784.2 77.76845 110.1511
"8923" 1784.4 80.02399 110.1153
"8924" 1784.6 82.87129 110.2082
"8925" 1784.8 86.1258 110.6163
"8926" 1785 89.24866 111.145
"8927" 1785.2 92.5558 111.1615
"8928" 1785.4 96.47854 111.9266
"8929" 1785.6 99.78959 112.1072
"8930" 1785.8 101.9765 110.9648
"8931" 1786 102.3894 109.7336
"8932" 1786.2 102.0038 108.7483
"8933" 1786.4 102.1988 106.389
"8934" 1786.6 101.8837 102.8372
"8935" 1786.8 101.3175 99.31708
"8936" 1787 100.8833 96.31043
"8937" 1787.2 100.858 93.78658
"8938" 1787.4 99.65505 91.21289
"8939" 1787.6 98.64204 89.14758
"8940" 1787.8 96.83251 86.20455
"8941" 1788 95.02052 84.38931
"8942" 1788.2 93.17527 82.71212
"8943" 1788.4 91.60161 80.59796
"8944" 1788.6 89.52057 78.52681
"8945" 1788.8 86.86578 77.02007
"8946" 1789 83.99558 76.14362
"8947" 1789.2 80.8872 75.6534
"8948" 1789.4 77.94079 74.94692
"8949" 1789.6 74.09057 73.37291
"8950" 1789.8 70.23387 71.09317
"8951" 1790 67.05633 68.35623
"8952" 1790.2 63.66256 65.11538
"8953" 1790.4 60.18979 61.86599
"8954" 1790.6 56.74274 57.99265
"8955" 1790.8 54.12628 53.73081
"8956" 1791 52.61986 50.86163
"8957" 1791.2 50.73502 47.3339
"8958" 1791.4 47.42416 44.40204
"8959" 1791.6 43.85131 41.57429
"8960" 1791.8 40.04211 39.3045
"8961" 1792 36.59993 38.57702
"8962" 1792.2 32.38093 37.73028
"8963" 1792.4 29.95204 35.81719
"8964" 1792.6 29.86802 33.74364
"8965" 1792.8 31.60597 30.64631
"8966" 1793 33.30729 26.15776
"8967" 1793.2 35.01498 21.76015
"8968" 1793.4 36.17622 17.07086
"8969" 1793.6 36.69966 13.62872
"8970" 1793.8 36.05689 12.78308
"8971" 1794 35.69284 13.24427
"8972" 1794.2 35.70867 12.79898
"8973" 1794.4 35.89035 14.12656
"8974" 1794.6 36.40765 14.69211
"8975" 1794.8 38.28149 14.42979
"8976" 1795 40.99533 14.08715
"8977" 1795.2 43.83479 13.42958
"8978" 1795.4 46.04984 12.67176
"8979" 1795.6 48.06235 10.84478
"8980" 1795.8 49.99798 8.380309
"8981" 1796 51.41523 5.033275
"8982" 1796.2 51.06213 4.052163
"8983" 1796.4 51.43568 3.577608
"8984" 1796.6 51.26854 3.02799
"8985" 1796.8 51.61978 3.462517
"8986" 1797 52.31257 3.98855
"8987" 1797.2 54.47753 3.850721
"8988" 1797.4 57.6961 3.83715
"8989" 1797.6 60.35525 4.43257
"8990" 1797.8 63.17561 4.717336
"8991" 1798 66.75969 4.584578
"8992" 1798.2 70.1223 3.985658
"8993" 1798.4 73.19985 2.845958
"8994" 1798.6 77.11554 1.73028
"8995" 1798.8 80.67854 0.8747916
"8996" 1799 81.14949 0.4034896
"8997" 1799.2 81.53842 0.3671392
"8998" 1799.4 81.44616 0.5852417
"8999" 1799.6 81.6266 0.4898219
"9000" 1799.8 81.67409 0.4761905
"9001" 1800 81.67409 0.3797221
