# Supplementary material for: Adaptive switch to sexually dimorphic movements by partner-seeking termites
Source: Sci Adv. 2019 Jun 19;5(6):eaau6108. doi: 10.1126/sciadv.aau6108 (PMC6584256; doi:10.1126/sciadv.aau6108)
Supplement: Data file S1 [file aau6108_Data_file_S1.zip › Dataset/RsExperiments/170526_163_F_1_before-position_set2_5FPS.txt]

"time" "x" "y"
"1" 0 70.8908681332464 56.4625702602133
"2" 0.2 77.2081314859563 56.4738874979104
"3" 0.4 83.0788523913021 57.7191165045229
"4" 0.6 88.8051652079727 60.2096760282236
"5" 0.8 93.8405890462919 64.0021074040322
"6" 1 97.4726375549769 69.0730411550201
"7" 1.2 100.086373590531 74.9105923173978
"8" 1.4 101.015426683738 80.8802100799549
"9" 1.6 100.123198642842 86.5344498661568
"10" 1.8 97.0864429358401 91.3737901784677
"11" 2 92.7053151581213 95.2124370844654
"12" 2.2 87.3140301409905 97.754954391097
"13" 2.4 82.1680784001486 99.0909228267282
"14" 2.6 76.5165781471222 98.9990436046081
"15" 2.8 71.5695111914176 97.3769062013581
"16" 3 67.1231944685767 94.271423899949
"17" 3.2 63.9432651651642 90.199930997947
"18" 3.4 62.0203385515368 85.1072632165854
"19" 3.6 61.2436960447813 79.5941164865854
"20" 3.8 62.3168555955563 74.1361012238854
"21" 4 64.5800289306073 69.1145280451288
"22" 4.2 68.1971423068247 65.5632502518245
"23" 4.4 72.6063135892702 63.5551003843854
"24" 4.6 77.7189042309769 62.6342758101506
"25" 4.8 82.9876675506726 63.7295297090201
"26" 5 87.8765513833682 65.4802764716071
"27" 5.2 91.4289200818013 69.4109103880654
"28" 5.4 93.6574947212506 74.4141819215853
"29" 5.6 94.0795292023437 79.5225516011479
"30" 5.8 93.1212427836748 84.5478277055215
"31" 6 90.6433888916244 89.5028127814089
"32" 6.2 87.6215779233438 92.7382004452729
"33" 6.4 83.6312604786479 94.9715549811854
"34" 6.6 78.4648994554479 96.1335566765854
"35" 6.8 73.044207768611 96.0388135658407
"36" 7 68.1063015599334 94.8032104004332
"37" 7.2 63.281231475054 92.5885647757217
"38" 7.4 59.9659195885085 88.9192379223808
"39" 7.6 58.0633096419905 83.7837135007249
"40" 7.8 56.8479476952098 79.2942255380854
"41" 8 57.5312374218267 74.2766286352899
"42" 8.2 59.3072371964154 69.9124929607317
"43" 8.4 62.7712965350578 66.5114463657556
"44" 8.6 66.9756554152924 64.5813938525854
"45" 8.8 71.419039446567 65.0539492865854
"46" 9 75.3165043131904 67.3023052544717
"47" 9.2 77.1295655011449 70.4945328715626
"48" 9.4 78.2260358386222 74.8838458450626
"49" 9.6 78.8357341927574 79.7758685765854
"50" 9.8 79.1843681808267 84.5559485435854
"51" 10 78.4332428315313 89.6370554096479
"52" 10.2 77.1274070949688 93.8434803425854
"53" 10.4 74.8202585801725 98.5038409981289
"54" 10.6 71.6167318326588 102.307934819728
"55" 10.8 67.5876834776813 104.838391275045
"56" 11 63.1430934797812 106.619953223085
"57" 11.2 58.4355672879381 108.257490209527
"58" 11.4 53.9872225788221 108.936693187871
"59" 11.6 48.6772826148213 108.456711882765
"60" 11.8 43.9412605425548 107.773577791434
"61" 12 39.9853420075656 106.004833423468
"62" 12.2 36.1635673605047 102.770988320756
"63" 12.4 32.0309634944813 99.7086202868854
"64" 12.6 28.7227086576943 96.7862837476288
"65" 12.8 25.8421608732919 92.4818864938832
"66" 13 24.2054460622813 87.9563649183126
"67" 13.2 23.8653214053161 83.7304559115621
"68" 13.4 24.9393041621676 78.9261775558354
"69" 13.6 26.8374682222098 74.9321753780854
"70" 13.8 29.2596963100495 71.0575311277317
"71" 14 32.3647724905047 67.6483636946917
"72" 14.2 36.0956740053813 65.2260079317854
"73" 14.4 40.665346273391 63.9080245240244
"74" 14.6 45.1913525941146 62.8589432765854
"75" 14.8 49.3724620760313 63.2686480752672
"76" 15 53.6107686780836 65.0104133208412
"77" 15.2 57.3182746791146 66.8799519507854
"78" 15.4 60.921624305803 70.0687265176288
"79" 15.6 63.4216717702479 73.8858891799854
"80" 15.8 65.3563044040421 77.8765592360854
"81" 16 66.0267241310994 82.8557403562217
"82" 16.2 66.3356976790366 87.8936129878194
"83" 16.4 65.7196673916073 92.2891048598462
"84" 16.6 63.7007888968663 97.3462684941173
"85" 16.8 61.4409411630313 101.937040719585
"86" 17 58.406228856169 105.345791181157
"87" 17.2 54.3537249570362 108.863686886174
"88" 17.4 50.3977490588016 111.039824515014
"89" 17.6 45.6945379518949 112.045539083154
"90" 17.8 40.8232354578833 111.997917675157
"91" 18 36.2172354412213 111.159001956885
"92" 18.2 31.7792933343438 108.975477785648
"93" 18.4 28.1106071886413 105.540681350805
"94" 18.6 26.0584137822035 101.672148699185
"95" 18.8 25.4590483693813 96.7887729610354
"96" 19 26.3566240875022 92.0652686155389
"97" 19.2 29.0974496782035 88.2964065557854
"98" 19.4 32.3491125648438 84.8104014695853
"99" 19.6 35.9684585492696 82.9315920741202
"100" 19.8 40.5575312526903 82.0229853256763
"101" 20 45.0642833484631 82.1964759570399
"102" 20.2 49.0702852113722 84.4084815069263
"103" 20.4 51.7547914120578 88.2509298626279
"104" 20.6 52.5872932665472 91.8809444771598
"105" 20.8 52.6837449377146 96.3286372531853
"106" 21 51.7639761191903 100.70792632354
"107" 21.2 50.1056294859413 104.777322572805
"108" 21.4 47.8006137905363 108.671854428157
"109" 21.6 44.6723493665926 111.323916258925
"110" 21.8 40.7823440685263 113.743195937703
"111" 22 38.1842029296536 114.911641226181
"112" 22.2 37.9874738506413 114.945261495765
"113" 22.4 37.8326915812322 115.352236499174
"114" 22.6 36.6578956461413 116.563582105125
"115" 22.8 33.9508159787813 118.488714223335
"116" 23 35.1003897494413 117.861292027725
"117" 23.2 35.65997549172 117.014275359157
"118" 23.4 35.6220370279727 115.569429109351
"119" 23.6 34.660573721159 112.656033338185
"120" 23.8 33.8357951848451 108.853496030564
"121" 24 33.7156848472929 104.456534360748
"122" 24.2 34.3000485278056 99.9906906646098
"123" 24.4 35.572284489959 95.6670596455854
"124" 24.6 37.3028465974035 91.5364404801854
"125" 24.8 39.3373122944479 87.5500113061854
"126" 25 42.223218474758 83.8635998844691
"127" 25.2 45.2710887774324 81.2451017506319
"128" 25.4 48.6213367267358 79.4293003867899
"129" 25.6 52.9315710792336 78.8761957310853
"130" 25.8 57.5418916821004 78.7251868137556
"131" 26 61.7472572252231 79.5852402217249
"132" 26.2 66.5207176141943 81.4029448953245
"133" 26.4 69.9499136754139 83.8315366420139
"134" 26.6 72.664328281611 86.1232702899045
"135" 26.8 75.1894941008701 89.8146423475854
"136" 27 77.1036646270313 93.4777042614604
"137" 27.2 78.4291137066725 98.147053743194
"138" 27.4 78.6739804134092 102.920940539888
"139" 27.6 77.8764586814675 107.576454436997
"140" 27.8 76.5417595525104 111.95734801221
"141" 28 74.0532323464213 116.258238593925
"142" 28.2 70.9485418070077 120.102542205925
"143" 28.4 68.3916325144547 121.859266786871
"144" 28.6 65.2856137864612 121.449078284325
"145" 28.8 61.2041252648854 120.35429457021
"146" 29 57.2428376178663 118.030043042692
"147" 29.2 53.5017520997213 115.281139358085
"148" 29.4 50.4129097820924 112.316762770185
"149" 29.6 47.5761170550578 108.504299993819
"150" 29.8 45.3417640308278 104.279009063539
"151" 30 44.2082114944257 99.5601894133854
"152" 30.2 43.5666372497146 94.7510291119854
"153" 30.4 44.3060258744117 90.1400839522158
"154" 30.6 46.1667012940702 85.9299943439854
"155" 30.8 48.792090637559 81.9350834057854
"156" 31 52.3304261302935 78.3932227992439
"157" 31.2 56.6060006409896 75.6739510953978
"158" 31.4 60.4062344484404 74.3113267615626
"159" 31.6 65.0994728378313 73.5635821403853
"160" 31.8 69.9561494966291 74.516121137281
"161" 32 74.7294178332812 76.6274266902672
"162" 32.2 78.5324335864701 79.2548459185854
"163" 32.4 81.8232543405204 82.6392542205636
"164" 32.6 84.8194821665568 86.5578179920139
"165" 32.8 87.4634631900578 90.9064439095003
"166" 33 89.3795528319334 95.4338111300854
"167" 33.2 90.7102571613949 99.9879402033808
"168" 33.4 91.5153426650938 104.83266608421
"169" 33.6 91.8087995688013 109.815490507605
"170" 33.8 91.9984292065976 114.669673398157
"171" 34 90.7104264481538 118.068895679703
"172" 34.2 88.2297503712813 119.545672531335
"173" 34.4 84.882234688668 121.406013326849
"174" 34.6 80.9974293687813 121.807856909985
"175" 34.8 76.6250909595852 121.653688372468
"176" 35 72.3491091328238 120.99414893599
"177" 35.2 67.8334422478425 119.2809835673
"178" 35.4 63.8879552189969 117.238181715409
"179" 35.6 60.7991562195685 114.058953229479
"180" 35.8 58.0014687952696 110.625538438771
"181" 36 55.9422667595368 106.023293733785
"182" 36.2 54.2902497827378 101.723223670564
"183" 36.4 53.4324240933438 96.9525770321478
"184" 36.6 53.1475144780938 92.4678442113978
"185" 36.8 53.4429149512696 88.0088155743063
"186" 37 54.2159255352813 83.8880096128354
"187" 37.2 54.8135408258056 80.0875069162683
"188" 37.4 56.6419740772585 75.8380443175626
"189" 37.6 58.7202108811384 72.1786312145854
"190" 37.8 61.5162182854552 68.7826329242593
"191" 38 65.289854301665 66.3329767850505
"192" 38.2 69.536187285391 65.0716811978049
"193" 38.4 74.4963099662585 64.9254836047899
"194" 38.6 78.9167258149858 66.0791963033581
"195" 38.8 83.6565857777813 68.2350059748245
"196" 39 87.180574210377 71.5382451272662
"197" 39.2 89.9119346637146 75.4804608495854
"198" 39.4 91.7827034996943 79.9011194733897
"199" 39.6 92.6333032205856 84.2074586666723
"200" 39.8 92.5837537222813 88.9893014465854
"201" 40 92.1778040744087 93.8135447042324
"202" 40.2 91.8239947482813 98.4125698398897
"203" 40.4 91.7801624997812 102.362760038085
"204" 40.6 91.1275490221146 106.913878974785
"205" 40.8 89.7802431082213 111.578849284785
"206" 41 87.4078957119062 115.83775513371
"207" 41.2 83.9573237049896 119.288772942585
"208" 41.4 79.9695201686636 122.125174676527
"209" 41.6 75.8109114748425 122.3889443063
"210" 41.8 70.9525390875313 121.799048924085
"211" 42 66.2770992475313 120.815490498585
"212" 42.2 61.6390808169649 118.712359171442
"213" 42.4 57.4449011747812 116.141865327157
"214" 42.6 54.1911507861291 112.924683999911
"215" 42.8 51.8021079616354 108.991381093523
"216" 43 50.7768037965898 105.061064654756
"217" 43.2 50.2364562751227 100.428225573951
"218" 43.4 50.9025322320035 95.8621402221854
"219" 43.6 52.4136084136257 91.0699434491854
"220" 43.8 54.6253512046035 87.6602742407854
"221" 44 58.1319172682919 84.7102444667981
"222" 44.2 61.9291307713247 82.5728751963897
"223" 44.4 65.9457599172035 81.9859739909854
"224" 44.6 70.3608037327812 82.73631424719
"225" 44.8 74.3778272442493 84.5397068674577
"226" 45 78.4002941005159 87.2744405182996
"227" 45.2 81.4500517362706 90.3704685972875
"228" 45.4 83.6393185283722 94.7832212624717
"229" 45.6 84.1768555099769 99.0016836794332
"230" 45.8 83.4914207834334 103.830757688085
"231" 46 81.9583010123695 108.250006299938
"232" 46.2 80.0559889009986 112.518112476846
"233" 46.4 77.06683957472 116.617017219585
"234" 46.6 73.6555277450313 120.345731250585
"235" 46.8 69.9581314765612 122.510146985745
"236" 47 66.2144595448876 122.853820852607
"237" 47.2 61.8865690227813 122.077968477585
"238" 47.4 57.5176440552706 120.823611336649
"239" 47.6 53.3204953159241 118.509835414014
"240" 47.8 49.6610959999773 115.576753786821
"241" 48 46.824792038216 112.426841318607
"242" 48.2 44.3628013412187 108.251877277335
"243" 48.4 42.8799762982131 103.822083156517
"244" 48.6 42.3999066082464 99.1130229147481
"245" 48.8 42.8519696619764 94.619251458439
"246" 49 44.5205568504035 90.4338111341854
"247" 49.2 47.0175968887608 86.4955029897282
"248" 49.4 49.9533243148743 83.4197866414458
"249" 49.6 54.1727574117585 81.103484979449
"250" 49.8 58.5315331957347 79.7450129892133
"251" 50 62.771655759159 80.4422929065854
"252" 50.2 66.7403196423935 82.1334528297282
"253" 50.4 70.1626057395639 85.2280361633462
"254" 50.6 72.493309034804 88.6937001016081
"255" 50.8 73.2647713667368 93.0207492151854
"256" 51 73.1149300135313 97.9942436979604
"257" 51.2 72.3485452345254 102.122076702446
"258" 51.4 70.3685563753731 106.155886210871
"259" 51.6 67.8334422478425 109.645526338871
"260" 51.8 64.4726716842813 113.029230962985
"261" 52 60.4261293227595 115.729197771259
"262" 52.2 56.0892528094087 116.946309241468
"263" 52.4 51.1009137418813 117.296406532005
"264" 52.6 46.7449622909479 116.585210603835
"265" 52.8 42.4323560635313 114.737980227585
"266" 53 38.5284532506996 112.223809558442
"267" 53.2 34.9686981939479 109.150414172273
"268" 53.4 31.4073280033229 105.858429442148
"269" 53.6 28.5578950782281 102.072596247266
"270" 53.8 26.075297314959 98.0504353857854
"271" 54 24.221962561716 94.0481490004549
"272" 54.2 23.0260527712464 89.5710381897481
"273" 54.4 22.8856083574479 84.7712548655853
"274" 54.6 23.9901810196479 80.4677381991854
"275" 54.8 26.1461347458682 76.8974686295201
"276" 55 29.0034891480856 73.9021151636723
"277" 55.2 32.6701520226073 71.8277706582375
"278" 55.4 37.1213486202813 71.5441511913126
"279" 55.6 41.0509908691368 72.4609527943854
"280" 55.8 44.5685693966771 74.7595108925854
"281" 56 47.2770629908238 78.0998822828407
"282" 56.2 48.85315873476 81.9247970109045
"283" 56.4 49.7564706878899 85.9167185391506
"284" 56.6 49.4762663544557 90.1568716705388
"285" 56.8 48.0238898971812 94.3863132513854
"286" 57 45.5797291127387 98.2476815192024
"287" 57.2 42.1688962720153 102.153804627905
"288" 57.4 38.5724882606212 105.548314938585
"289" 57.6 35.4863771027028 108.960977710821
"290" 57.8 33.3779528421354 110.669180074335
"291" 58 33.4349670678629 110.704881377728
"292" 58.2 33.1791298623323 110.743828254157
"293" 58.4 33.1946351475159 110.759407004728
"294" 58.6 33.1959272546146 110.740744959773
"295" 58.8 33.1563564747187 110.724841651898
"296" 59 33.4966651818229 110.84411646096
"297" 59.2 33.9812809458238 111.224780745202
"298" 59.4 35.0904544397812 112.036864551585
"299" 59.6 36.0553602639037 114.365887762014
"300" 59.8 37.17949343972 116.671542846585
"301" 60 37.3904299235729 119.52732256071
"302" 60.2 37.0952784594087 120.284132917821
"303" 60.4 36.9693968254813 119.914727140545
"304" 60.6 35.9285270311013 119.471979049305
"305" 60.8 33.3337266763695 119.401031586409
"306" 61 30.6633973412813 118.181902714485
"307" 61.2 28.3944807689267 116.304734083131
"308" 61.4 25.3982676514612 114.128467603305
"309" 61.6 22.5853717794871 111.819831173527
"310" 61.8 20.4066511922813 109.601750049765
"311" 62 17.8631102793247 106.386350118781
"312" 62.2 15.9572116690153 103.152667709756
"313" 62.4 13.9226297524087 98.8127963091736
"314" 62.6 12.5327854617358 94.2367257736763
"315" 62.8 12.0360508682696 89.5000280708644
"316" 63 12.8953976993267 85.2932837268808
"317" 63.2 14.057236909567 81.0390456020854
"318" 63.4 16.2362350849986 76.7896027152375
"319" 63.6 19.0601894550257 73.4448374415854
"320" 63.8 22.808333726759 70.2132852813854
"321" 64 26.7902782238247 67.645892135281
"322" 64.2 31.2332165717813 66.374976672439
"323" 64.4 36.245772729513 66.9242226224634
"324" 64.6 41.0496478608494 68.4473434214717
"325" 64.8 44.9959338195521 71.2289765443354
"326" 65 48.3882288597131 75.0313128817217
"327" 65.2 51.5035859981013 79.5406813721254
"328" 65.4 53.282743317216 83.900455679868
"329" 65.6 53.3405510652378 88.862287736868
"330" 65.8 52.7223084613949 94.7658721993354
"331" 66 51.6228351240204 99.8065293475419
"332" 66.2 49.4120328559271 105.103022318085
"333" 66.4 45.9725406673813 108.952895088465
"334" 66.6 41.9628739188833 111.522765782728
"335" 66.8 37.3642948038278 112.649326826957
"336" 67 33.3225537502813 111.523065374085
"337" 67.2 29.2426480599012 108.937627912905
"338" 67.4 25.7882772581146 105.974897785115
"339" 67.6 22.8677853155047 102.113200437585
"340" 67.8 20.4974919391726 98.2383249014332
"341" 68 17.717948600959 93.2921656695854
"342" 68.2 15.8354346987146 88.8562029929854
"343" 68.4 14.6361008897574 83.9107286240854
"344" 68.6 14.3702734903178 79.733755287439
"345" 68.8 14.3976483979176 74.8144495925172
"346" 69 14.8897650060767 69.4188909571081
"347" 69.2 16.6741143723394 64.912774407376
"348" 69.4 18.4284982538788 61.5620926696829
"349" 69.6 21.5879837433178 58.1828336890244
"350" 69.8 25.8294308692063 55.8441165060604
"351" 70 31.4864695631146 54.7262362955854
"352" 70.2 35.2729106286593 55.1666355905854
"353" 70.4 39.2468647975431 56.9841564905854
"354" 70.6 43.093898332559 59.7891970795854
"355" 70.8 45.8168827312447 63.5728914019756
"356" 71 48.1673999256035 68.1776618733854
"357" 71.2 49.3191862943178 73.0776391134146
"358" 71.4 49.5582726946726 77.7852880778462
"359" 71.6 48.8933918340924 82.8087051183854
"360" 71.8 47.0952955956257 87.3973395505854
"361" 72 44.3142841241291 91.6833962642593
"362" 72.2 40.4516254563146 95.2344896713854
"363" 72.4 36.2707488993899 97.3753975871723
"364" 72.6 31.5181261870312 98.3918263948353
"365" 72.8 26.4847229842813 98.2964065475853
"366" 73 22.0695930282302 97.5875733965853
"367" 73.2 17.5892116636979 95.6246508245854
"368" 73.4 14.8906459881894 93.2722594882996
"369" 73.6 13.8476681348238 90.394831111479
"370" 73.8 13.0255044158045 86.4643454885854
"371" 74 13.4421939306146 81.7842291710854
"372" 74.2 14.9798013779955 77.2767773390853
"373" 74.4 17.3848825456903 73.2703829733808
"374" 74.6 20.6663647191078 69.9197123817282
"375" 74.8 24.783707059159 67.4397483879854
"376" 75 29.3084938376479 65.6331326133854
"377" 75.2 33.8089848007081 65.7978029622439
"378" 75.4 38.4509268247812 67.9910630609854
"379" 75.6 42.1931438988451 71.0753573576279
"380" 75.8 45.1802205944955 74.8348081870139
"381" 76 46.8636746306354 78.0912538923979
"382" 76.2 49.3830142840035 82.6814786553854
"383" 76.4 51.3125608846384 87.5548580285853
"384" 76.6 52.6478183505719 92.0918974101202
"385" 76.8 53.8740339969813 97.3040401361854
"386" 77 54.6453545205856 101.855981718911
"387" 77.2 54.7534145966749 106.563419696564
"388" 77.4 53.4403382493229 111.360973966898
"389" 77.6 51.3896221520013 115.380375999225
"390" 77.8 48.7774467571078 119.397824196585
"391" 78 49.1483331787013 119.388009583725
"392" 78.2 49.5482573705472 119.865352445117
"393" 78.4 50.3538174174479 120.162394655185
"394" 78.6 50.8081830783695 120.605941030115
"395" 78.8 50.8315446510994 121.752339907949
"396" 79 49.8093234860813 123.884192786145
"397" 79.2 48.2531743018348 125.15709354846
"398" 79.4 47.7840444171538 124.796930399527
"399" 79.6 46.3407315547813 123.648725963085
"400" 79.8 43.5327109055926 122.515044004321
"401" 80 40.2591531829013 120.639917979645
"402" 80.2 37.0073847741812 117.796753512858
"403" 80.4 33.8771778013013 114.502513404525
"404" 80.6 31.4657958495363 110.408885116871
"405" 80.8 29.1734255756035 106.574608406785
"406" 81 27.2703828323949 101.792242769563
"407" 81.2 25.551540766216 97.383694965194
"408" 81.4 24.2572478105085 92.4931449284717
"409" 81.6 23.5564852719896 87.4662538847104
"410" 81.8 23.4456870882813 82.9877440974767
"411" 82 24.4572266525022 78.15616157919
"412" 82.2 26.5686498476882 73.5227513220272
"413" 82.4 29.7727909884257 69.7298247219854
"414" 82.6 33.3937811540938 66.7601470314604
"415" 82.8 37.8600031783368 64.6068391451854
"416" 83 42.6666625951471 63.740457963
"417" 83.2 47.5680345127813 64.4334561049109
"418" 83.4 51.9107477391676 66.6343663237217
"419" 83.6 55.2346932504176 69.748523156699
"420" 83.8 58.0189412884701 72.7747780697854
"421" 84 60.7401348643394 76.9401132933063
"422" 84.2 62.3462730924154 81.8376465536341
"423" 84.4 63.0989214464092 86.5087268128877
"424" 84.6 62.8540547396726 91.5257460818462
"425" 84.8 62.5653600933021 96.5231877195228
"426" 85 61.5427501090153 101.333599983458
"427" 85.2 59.9853452440938 105.929994327585
"428" 85.4 58.0573599395363 110.4478319933
"429" 85.6 55.7238145193935 114.521675267728
"430" 85.8 52.6641536685737 118.525414164585
"431" 86 50.3202226328833 120.636334867014
"432" 86.2 48.9162342607616 120.882845684879
"433" 86.4 45.8585768212813 121.475477775398
"434" 86.6 42.5625636252518 121.945560846409
"435" 86.8 40.3056325554283 122.476918427174
"436" 87 39.8270940229699 122.421424531548
"437" 87.2 39.7301128524343 122.0617905443
"438" 87.4 38.9184708087813 121.160469946335
"439" 87.6 36.8802712535313 119.244733013085
"440" 87.8 34.9277307982911 116.205402192232
"441" 88 33.1009573828646 111.60747523896
"442" 88.2 31.6219304654557 106.728858165027
"443" 88.4 30.9552559715374 102.224911478268
"444" 88.6 30.2835178542812 97.4549769854717
"445" 88.8 30.4330448863983 92.9041700732024
"446" 89 31.7747469043132 88.5107966806705
"447" 89.2 34.380789464067 84.8194890740853
"448" 89.4 37.2479751159479 81.2662357145853
"449" 89.6 40.434741923559 78.0758806947854
"450" 89.8 44.6880179369208 75.3335093535621
"451" 90 49.4118398277325 73.664122077
"452" 90.2 54.2159255352813 73.5962975165854
"453" 90.4 58.5924537917604 75.1968518591478
"454" 90.6 62.7066361968451 77.8400154647981
"455" 90.8 65.582763962959 81.6127763661854
"456" 91 67.8606666439208 86.0294085104226
"457" 91.2 69.3360125585487 90.5563035892598
"458" 91.4 70.0717649926726 95.7408141168897
"459" 91.6 70.135977097618 100.695534135585
"460" 91.8 69.2872312695204 105.672775608911
"461" 92 68.139334558803 110.62631028789
"462" 92.2 66.8310901660729 115.026686432085
"463" 92.4 65.1412595814012 119.823124087185
"464" 92.6 63.2920658276244 123.038211646291
"465" 92.8 63.0570830298945 123.703291158755
"466" 93 62.3445712928221 124.982806276443
"467" 93.2 60.0833368844903 126.887662596313
"468" 93.4 56.6032074094675 127.947656336174
"469" 93.6 53.0502169134087 127.042103275997
"470" 93.8 49.5749450101397 125.705307576529
"471" 94 46.2420400770265 123.227992296982
"472" 94.2 42.6683643947404 119.943080466585
"473" 94.4 39.1632008629063 115.790045210085
"474" 94.6 35.9817101592812 111.716253864825
"475" 94.8 33.3073585708013 107.868925623705
"476" 95 31.0390559450924 103.385465067585
"477" 95.2 30.5441328511766 98.6958384663063
"478" 95.4 29.851836619054 93.6555321586081
"479" 95.6 29.9036383672812 88.8151435435626
"480" 95.8 31.1671505740421 84.2074586666723
"481" 96 32.9347601073021 80.1586839161479
"482" 96.2 35.9956081892935 76.4848258542439
"483" 96.4 39.8290942659905 73.6470190300737
"484" 96.6 44.1577527544858 71.9258305803126
"485" 96.8 48.8174159366924 71.2735058063854
"486" 97 53.5532468746257 71.7569663657854
"487" 97.2 58.0014687952696 73.9221832407481
"488" 97.4 61.0581735046185 77.0910097959342
"489" 97.6 63.3541376392257 81.1971699203853
"490" 97.8 65.0239602080983 85.9709550589024
"491" 98 65.5309073980669 90.7718700215854
"492" 98.2 65.0678162139146 95.7688408159854
"493" 98.4 63.7931094908701 100.951198742185
"494" 98.6 61.7831249163213 106.510146998865
"495" 98.8 59.6212940690521 110.669180074335
"496" 99 56.6447294893983 114.684257760394
"497" 99.2 53.3322928155204 117.969489837129
"498" 99.4 49.3097461229888 119.886497268755
"499" 99.6 45.2203792831212 119.723887446045
"500" 99.8 41.0935667343465 118.566901054694
"501" 100 37.0476985156588 117.333639745871
"502" 100.2 32.7197015209117 115.953226977846
"503" 100.4 28.4101905801538 114.454167348585
"504" 100.6 24.9329511175737 111.719998643736
"505" 100.8 21.8655500732068 108.106378928692
"506" 101 18.8265141772068 104.85804370316
"507" 101.2 16.0690476621486 101.2875266573
"508" 101.4 13.5890267819727 97.0782808380109
"509" 101.6 11.997500730054 92.5104939916081
"510" 101.8 11.1773063831222 87.9823885130172
"511" 102 10.4845607818289 83.4926988170854
"512" 102.2 10.6469813932919 79.0175369840535
"513" 102.4 11.4708496230767 74.3807230141081
"514" 102.6 13.4342797746354 70.6882640765853
"515" 102.8 16.2098873359003 67.2531495755853
"516" 103 19.8115066626479 64.6322844377854
"517" 103.2 23.536134585186 62.9910630650854
"518" 103.4 27.7279649417358 62.7395016496081
"519" 103.6 31.7367777522231 64.0251479213295
"520" 103.8 36.1371154039631 65.4633045620172
"521" 104 40.0156685212336 67.6166537555853
"522" 104.2 43.2965007256257 70.8578993605854
"523" 104.4 45.6190875794769 74.864611014194
"524" 104.6 46.8428100375994 79.1603899081763
"525" 104.8 47.2542210235204 83.9502399479984
"526" 105 46.5043719491812 88.4999688965854
"527" 105.2 45.2583672318213 92.9986966282654
"528" 105.4 43.568126973193 98.0045340736442
"529" 105.6 41.6640741523229 102.343798401773
"530" 105.8 39.319222795067 106.638827478585
"531" 106 36.8706281588613 110.288772949965
"532" 106.2 34.4583158899853 112.6833827003
"533" 106.4 33.9445133025263 113.189386628174
"534" 106.6 32.5046499568425 114.879986530871
"535" 106.8 30.7656725877813 117.116136420585
"536" 107 30.2877387374701 112.749332744385
"537" 107.2 28.4221083679813 113.57312409231
"538" 107.4 28.5132794448613 114.258238595565
"539" 107.6 28.5740601627813 114.042552321232
"540" 107.8 28.598307789611 114.010228201096
"541" 108 29.4928384569208 112.098998405609
"542" 108.2 32.2340529125313 109.365108828585
"543" 108.4 35.9437222105813 106.981733088385
"544" 108.6 40.5604703589727 105.751335890181
"545" 108.8 45.3135323399334 105.739154633085
"546" 109 49.8619221842813 107.361292036335
"547" 109.2 53.7068870227013 110.212437072165
"548" 109.4 57.2470472753021 113.42045233671
"549" 109.6 59.9871715877813 117.490475821335
"550" 109.8 61.6963184122706 121.643815981096
"551" 110 62.1554068135813 122.172572770585
"552" 110.2 64.4434501852813 122.731227431835
"553" 110.4 68.0517323412126 124.811898218703
"554" 110.6 71.6833471319664 127.000110227752
"555" 110.8 73.3722120297267 127.054213602422
"556" 111 75.8790531228865 127.484835611638
"557" 111.2 78.7981270756233 127.57858142648
"558" 111.4 82.199229927654 126.617017211385
"559" 111.6 85.7763133152413 125.670452326665
"560" 111.8 89.6572747113183 124.420240283585
"561" 112 92.9344117102813 122.679847514085
"562" 112.2 96.493645423385 120.844296490208
"563" 112.4 99.4519748472413 119.418543934845
"564" 112.6 102.456896075585 117.806958844115
"565" 112.8 102.840499871281 117.730248770835
"566" 113 102.933261141363 117.833065505469
"567" 113.2 102.619759088295 118.401626254639
"568" 113.4 101.764174658115 118.769264885335
"569" 113.6 101.441852669145 119.080584184949
"570" 113.8 100.709871444194 119.039851601933
"571" 114 100.020625217781 119.009853389085
"572" 114.2 99.3421551409994 118.789119924258
"573" 114.4 97.5764555514241 118.825305113085
"574" 114.6 94.1744990740938 118.565172434273
"575" 114.8 90.2569918644063 117.722297116898
"576" 115 86.3238247290578 116.4789629725
"577" 115.2 82.3765570715856 114.949244237216
"578" 115.4 78.3066163358646 112.776368367773
"579" 115.6 74.3368756967146 110.264175833785
"580" 115.8 70.5993327129905 107.669742240237
"581" 116 67.1360489764701 105.166635549585
"582" 116.2 63.9740798575938 102.105248783648
"583" 116.4 60.6779180854195 98.7024484507769
"584" 116.6 58.0510918455259 94.4714918195215
"585" 116.8 55.8937266028646 90.3924625337103
"586" 117 54.3467729141368 86.1505202131854
"587" 117.2 53.0267375759769 81.3780527612593
"588" 117.4 53.0032333267812 76.5406813745854
"589" 117.6 53.6189720557098 72.0150543335854
"590" 117.8 55.5455037397813 67.3981285683063
"591" 118 57.9542850323494 62.9997375966535
"592" 118.2 61.1314589236222 59.5472740325172
"593" 118.4 65.2414754079717 56.5933894970854
"594" 118.6 69.9809242457813 54.3184591705854
"595" 118.8 74.2395732316233 53.3084596178222
"596" 119 79.486353187159 53.7247356765854
"597" 119.2 84.1918705094631 55.626385763699
"598" 119.4 88.5485032532302 58.6874332197282
"599" 119.6 92.0519224404813 61.8765592492054
"600" 119.8 94.4435803773854 65.9729332916479
"601" 120 96.4585244896813 70.5788493184054
"602" 120.2 97.3645774788876 75.1601389037343
"603" 120.4 97.5601750019813 80.3150664435854
"604" 120.6 96.808857794359 85.6246508327854
"605" 120.8 95.0529703877813 90.2493327628354
"606" 121 92.0535052716771 94.5591291969604
"607" 121.2 88.6024677261734 98.3862134626442
"608" 121.4 85.0122341431538 101.559391128056
"609" 121.6 80.6660451354408 103.737368050351
"610" 121.8 75.9323695421146 104.64182638971
"611" 122 71.5263430678949 104.073644571994
"612" 122.2 66.7354321068465 102.013631901324
"613" 122.4 63.0063368644612 99.1132004400453
"614" 122.6 58.9974521216508 95.350837349868
"615" 122.8 55.7095426091676 91.9466494396763
"616" 123 52.661520695618 88.3104274312996
"617" 123.2 49.8031394014091 84.3872995112365
"618" 123.4 47.9148810009117 79.7766588030636
"619" 123.6 46.4548992718045 75.2447467049574
"620" 123.8 45.2283222178494 70.8848867921308
"621" 124 44.9278720781313 66.1399180243354
"622" 124.2 45.1868387040252 62.1020293663171
"623" 124.4 46.0948433314886 57.8570098203659
"624" 124.6 47.2234926524789 53.7641857426319
"625" 124.8 49.5734448278743 49.8763817337482
"626" 125 51.3837129155368 48.0165083699854
"627" 125.2 53.6280168054003 47.4966973925854
"628" 125.4 57.4017330512585 47.8279818839035
"629" 125.6 61.2527407944717 48.7235240000853
"630" 125.8 65.2366515414701 50.9172717263854
"631" 126 68.1937639319404 53.9261775763354
"632" 126.2 70.6170015263394 57.8295150487249
"633" 126.4 72.420594728959 61.9690104789854
"634" 126.6 73.2563296003591 66.4134549197854
"635" 126.8 72.9139472616882 70.7977380098644
"636" 127 71.280956267959 75.0818179321854
"637" 127.2 68.7587032876073 78.8307577085854
"638" 127.4 66.0217358146035 82.5881792491854
"639" 127.6 62.5126551822068 85.9852160428194
"640" 127.8 58.9482540382281 88.7625426606492
"641" 128 54.6887542584621 91.4667817359045
"642" 128.2 50.7233600476588 93.5448876232996
"643" 128.4 46.4359936415212 95.5788492979054
"644" 128.6 42.0869162003527 96.1153814675854
"645" 128.8 37.7516032237131 95.6506744192899
"646" 129 33.3993379019089 93.9761206976279
"647" 129.2 29.442356133067 91.5975438018711
"648" 129.4 25.7328781662604 89.2076660970229
"649" 129.6 21.9472735562257 86.9562878121854
"650" 129.8 18.4986201325767 84.0961983704717
"651" 130 15.3732479895313 80.5801215748353
"652" 130.2 12.6507783326979 77.3437984222728
"653" 130.4 10.1994545415856 73.6034095548897
"654" 130.6 8.43200558540349 69.7976788355854
"655" 130.8 7.06641516475996 65.7318459116279
"656" 131 7.0982064977146 64.3693497475854
"657" 131.2 8.47348035065081 62.9993604431071
"658" 131.4 10.6536582760421 60.7258788651506
"659" 131.6 13.1198719416449 58.2113961710172
"660" 131.8 16.5287147624896 54.8962793567104
"661" 132 20.149177317759 53.1394939467854
"662" 132.2 24.4036440554986 51.8891712719984
"663" 132.4 28.7065762628975 51.0480486953295
"664" 132.6 33.7626580340008 50.9588530581951
"665" 132.8 38.4336595753722 50.8900915274717
"666" 133 42.9299710087115 51.3320891708644
"667" 133.2 47.33364078676 53.1851511030109
"668" 133.4 51.2278490826593 55.4459131922927
"669" 133.6 54.7453320543983 58.8372543954364
"670" 133.8 57.9661311685719 62.2854000086784
"671" 134 60.6865394638479 66.1759655221854
"672" 134.2 63.0502340496257 70.3659570369854
"673" 134.4 65.1691174104479 74.5448162362729
"674" 134.6 66.4100570679813 79.3651088531854
"675" 134.8 66.7155771660366 83.7519855752662
"676" 135 66.6061808961533 88.4970101416319
"677" 135.2 65.9835560075767 93.5601123113581
"678" 135.4 64.4313804356943 97.5911294157375
"679" 135.6 61.4942548553557 101.723400210522
"680" 135.8 58.6815301431004 105.458985719883
"681" 136 55.320677104618 108.297964414442
"682" 136.2 51.4855417224688 110.891826384585
"683" 136.4 47.0242854431538 112.515834765232
"684" 136.6 42.8074171118663 113.498615403075
"685" 136.8 38.3268845433118 113.766105865014
"686" 137 34.7471018265312 112.279084163835
"687" 137.2 31.791862876193 109.859046861409
"688" 137.4 28.5661460068021 107.178403995773
"689" 137.6 26.4564340863132 103.534347098756
"690" 137.8 24.643133297303 99.5244184948028
"691" 138 23.3992573732035 95.0987814441854
"692" 138.2 22.4959883707813 90.6711161456071
"693" 138.4 21.7444876464986 86.348182196281
"694" 138.6 21.7454947501227 81.753863273122
"695" 138.8 21.6819608986384 76.9768863905853
"696" 139 22.5149823451313 72.4471699275604
"697" 139.2 24.4629199368035 68.1691801091854
"698" 139.4 27.4344217017813 64.6464864615621
"699" 139.6 30.9645213248788 61.8972257917317
"700" 139.8 34.899495341665 60.0041999395389
"701" 140 39.3879628927146 59.3142182843854
"702" 140.2 43.7392491569654 59.465550814059
"703" 140.4 48.2855846548924 60.7306729057854
"704" 140.6 52.5516915922336 62.5457704445854
"705" 140.8 55.8778982909063 65.3845109002729
"706" 141 58.5931732604858 68.9678153155626
"707" 141.2 60.7287482957368 73.1819027513854
"708" 141.4 62.3590868789515 77.2390734480747
"709" 141.6 63.1430934797812 81.2856501423808
"710" 141.8 63.2781617418257 86.2014107983854
"711" 142 62.3326839075146 91.2565422615854
"712" 142.2 60.3546163943557 94.82880869433
"713" 142.4 57.8779637899612 98.7925897532854
"714" 142.6 55.3129244620261 102.829822963871
"715" 142.8 52.4660551323983 106.668990591394
"716" 143 49.5510054349213 110.143734782145
"717" 143.2 45.9345527186812 112.891826382945
"718" 143.4 42.0314930533132 114.797949493288
"719" 143.6 40.6914405338221 115.121457164728
"720" 143.8 40.4473147671004 115.033453797139
"721" 144 40.3090330111943 114.924352103151
"722" 144.2 40.1457737667813 114.877440004335
"723" 144.4 40.3348189745976 114.934512157871
"724" 144.6 40.3998737580856 114.949244237216
"725" 144.8 40.374571886611 114.862916197798
"726" 145 39.8700992479133 113.945261496585
"727" 145.2 37.7881583581004 111.988139523202
"728" 145.4 35.5088814361004 109.007791953777
"729" 145.6 33.9700756031222 105.296753523108
"730" 145.8 32.9340406385767 101.193700091358
"731" 146 32.9553369128479 97.1344048521854
"732" 146.2 32.9674490124334 92.488241932368
"733" 146.4 33.3325505788865 87.9307978779011
"734" 146.6 34.838030427143 83.0698351779045
"735" 146.8 37.0026362805937 79.5543582168979
"736" 147 40.1078479914834 76.556923050713
"737" 147.2 43.8789826056924 74.9630732333854
"738" 147.4 48.184283458359 74.1233785775854
"739" 147.6 52.6837449377146 74.5898756085854
"740" 147.8 55.6822603551013 74.8689256507654
"741" 148 59.5259801035639 76.1838941196506
"742" 148.2 63.8944106874035 77.9910630527854
"743" 148.4 67.8007463203899 80.9051022140201
"744" 148.6 70.8700038962068 84.6615194384151
"745" 148.8 72.8680083469813 89.0258382769854
"746" 149 73.9696588592813 93.8573093059549
"747" 149.2 74.2669558491073 99.0182784354767
"748" 149.4 74.133095382758 104.092607501469
"749" 149.6 73.8870763621074 108.950239927498
"750" 149.8 73.0041318298229 113.682856916648
"751" 150 71.3919051974955 118.143734775585
"752" 150.2 69.1297128026887 121.805029655252
"753" 150.4 66.5843547149577 122.229949410762
"754" 150.6 63.5609609154813 121.655185154385
"755" 150.8 59.7241780967813 120.918250334085
"756" 151 55.6932346513924 119.338249900419
"757" 151.2 51.5567691262813 117.412182613335
"758" 151.4 47.5363778888646 114.684765312773
"759" 151.6 43.9971673349813 111.731521040385
"760" 151.8 40.9657290287213 108.197169898245
"761" 152 38.4185966556749 104.062201572905
"762" 152.2 36.1716499027813 99.9611783506705
"763" 152.4 34.8199856815952 95.3938679382132
"764" 152.6 33.9466414789241 91.0354105520854
"765" 152.8 33.935541104304 86.3342275150626
"766" 153 35.1556931352231 81.7776776422598
"767" 153.2 37.4879764972696 77.6058331578412
"768" 153.4 40.217808159665 73.7446579435389
"769" 153.6 43.5328701842035 70.8578993605854
"770" 153.8 47.9764049613063 68.9738874876604
"771" 154 52.388886097805 67.8983694950853
"772" 154.2 56.8337906956943 68.3179797550419
"773" 154.4 61.5162182854552 69.8612920670854
"774" 154.6 65.4058539023465 72.450074009868
"775" 154.8 68.6117752613854 75.8965974056479
"776" 155 71.0572494589479 79.3578387695853
"777" 155.2 72.7226631519552 83.676426473281
"778" 155.4 73.7607251414313 88.8498416698354
"779" 155.6 73.4989386253899 93.409250892781
"780" 155.8 72.4587745359858 97.7932837166308
"781" 156 70.5349151643229 101.962119012773
"782" 156.2 67.6197125324675 105.353733289291
"783" 156.4 63.5453188189577 107.359421058938
"784" 156.6 59.0775747146536 108.577387536394
"785" 156.8 54.5353696493494 109.634019307199
"786" 157 50.0089622803132 109.901084140798
"787" 157.2 45.5797291127387 109.527525589862
"788" 157.4 40.9240198115771 109.6844732153
"789" 157.6 36.6409127984871 110.031176781938
"790" 157.8 32.4736393864751 109.715630716443
"791" 158 29.4656140608425 108.4303837943
"792" 158.2 28.5578950782281 106.790803162351
"793" 158.4 28.1214377952919 106.116773603053
"794" 158.6 28.1011489646792 105.968941204014
"795" 158.8 28.1694059266291 105.739154633085
"796" 159 28.258841013994 105.30468979667
"797" 159.2 28.3883413024701 103.003785678585
"798" 159.4 28.4553478230938 99.3380732133978
"799" 159.6 28.4832194158899 95.093618631194
"800" 159.8 29.1058914445813 90.9257534577854
"801" 160 30.3784877260313 86.8893975354263
"802" 160.2 32.7923052996771 82.8224879852104
"803" 160.4 35.6289649213527 79.6486421135854
"804" 160.6 39.0086222418663 76.8330315448832
"805" 160.8 42.957678920554 74.2592795721536
"806" 161 47.4594975164955 72.1604560055854
"807" 161.2 51.8648935990702 71.1377975791854
"808" 161.4 55.4600308552063 71.1590019896854
"809" 161.6 58.3819372427146 72.4015804449854
"810" 161.8 61.7144162786726 74.5078237592593
"811" 162 65.1781621601384 77.0132368085854
"812" 162.2 68.4937364668876 80.755396329713
"813" 162.4 71.1690579604408 84.7589694951811
"814" 162.6 72.9249902700313 88.9134549013353
"815" 162.8 73.837526863803 93.566901075194
"816" 163 74.3859097865259 98.2639231953301
"817" 163.2 74.4586526670153 103.306963632968
"818" 163.4 74.3921778805364 108.056493780585
"819" 163.6 73.7797191157812 112.991063024085
"820" 163.8 73.5660369043437 117.87337854171
"821" 164 73.2336423532188 122.055948512835
"822" 164.2 73.3585483801943 122.367100188651
"823" 164.4 73.3602688488854 122.469434517585
"824" 164.6 73.4314962526979 122.501241133335
"825" 164.8 73.8362969117174 122.650799901011
"826" 165 75.2517521279063 123.073760216835
"827" 165.2 77.3277935243613 123.510146984925
"828" 165.4 79.7663384386886 125.282552977252
"829" 165.6 79.8066532845313 125.109383624835
"830" 165.8 79.3647558289089 124.957117911139
"831" 166 79.0205055078629 125.013963777585
"832" 166.2 78.0825848435313 125.358943225335
"833" 166.4 76.2751343665916 126.652552878637
"834" 166.6 73.4405410023884 128.094661703085
"835" 166.8 69.5236619003183 128.703531204585
"836" 167 65.1571715146303 128.132212370736
"837" 167.2 60.9321948654413 127.388009577165
"838" 167.4 56.5489589884605 126.403852873378
"839" 167.6 52.1420936419649 124.694599390871
"840" 167.8 48.2011669911146 121.825350548648
"841" 168 45.0917830419664 118.023576449419
"842" 168.2 42.4317472823021 113.849841649335
"843" 168.4 39.9778933901734 110.016208962762
"844" 168.6 38.1114600491642 105.637644157287
"845" 168.8 35.9651936598465 101.100920318933
"846" 169 34.3229030660479 96.0996296197854
"847" 169.2 33.1917063714257 90.9511987503854
"848" 169.4 32.1871361724701 86.2098925625854
"849" 169.6 31.9837101924398 80.571588092561
"850" 169.8 32.1915489139858 75.473713991699
"851" 170 33.3320507374563 71.0254142035354
"852" 170.2 35.4472285554789 66.0578125743761
"853" 170.4 37.9866296740035 61.9859740073854
"854" 170.6 42.2219256347569 58.0338856347805
"855" 170.8 46.5233659235313 56.0601123421081
"856" 171 51.3491605694324 55.0956254717016
"857" 171.2 56.1940784736837 55.0921615634634
"858" 171.4 60.9344918111766 56.5069515845156
"859" 171.6 65.1532890984896 59.2299307526479
"860" 171.8 68.6281826579276 62.7909141171951
"861" 172 71.0946618326676 67.2242344703581
"862" 172.2 73.2563296003591 72.0029375275854
"863" 172.4 75.2840418843013 77.0673989314054
"864" 172.6 77.0040620786105 81.7259355129512
"865" 172.8 78.9213438002929 86.7306334343993
"866" 173 80.3326402665313 91.7362920491479
"867" 173.2 81.8315125902378 96.4211991146723
"868" 173.4 82.4047101956222 101.47128510154
"869" 173.6 81.8465717514871 106.423932360409
"870" 173.8 81.0782547915472 111.038001469734
"871" 174 80.2072800358212 116.059765311645
"872" 174.2 79.6570998580454 120.80828900068
"873" 174.4 78.9584843671282 122.1708417983
"874" 174.6 78.042811136559 122.617865391085
"875" 174.8 75.6791165507813 123.159001947045
"876" 175 72.1773183706176 123.855046360076
"877" 175.2 68.7828427867813 124.925883918585
"878" 175.4 68.1435479515159 125.232066285585
"879" 175.6 68.0591809586048 125.507901810409
"880" 175.8 68.0144892542518 126.226357130879
"881" 176 68.3769886340035 126.639635249252
"882" 176.2 68.6865200678553 126.865815627919
"883" 176.4 68.684864819546 126.750230802056
"884" 176.6 68.5805841760558 126.727779073291
"885" 176.8 67.407778286668 125.88534502417
"886" 177 64.3863354372358 125.798141431349
"887" 177.2 60.4003635836413 125.471979044385
"888" 177.4 56.2368844061212 124.639917976365
"889" 177.6 52.6812124078013 122.563582100205
"890" 177.8 48.6718352863284 119.965713745717
"891" 178 44.9786518871078 117.240167242442
"892" 178.2 41.6016919816636 114.207198332174
"893" 178.4 38.9083327376996 110.7204601283
"894" 178.6 36.1716499027813 106.636507239139
"895" 178.8 33.1406965490578 102.129442113713
"896" 179 30.9087361766354 97.6761775404604
"897" 179.2 28.9943523611642 93.0422243202875
"898" 179.4 27.1896104768257 87.9232089309854
"899" 179.6 25.9062701290767 83.2113961505172
"900" 179.8 25.4643490133859 77.7034720713063
"901" 180 25.543466033159 72.6814786635854
"902" 180.2 26.8778540812929 67.8596943410505
"903" 180.4 28.3479414205193 63.2909540135854
"904" 180.6 30.1554189575022 58.3887197349342
"905" 180.8 32.5859581596349 54.505678599878
"906" 181 35.9321606609769 50.2131009116071
"907" 181.2 39.7847259124701 47.4567119327854
"908" 181.4 44.4783480185146 45.2429714765854
"909" 181.6 49.0453436288924 43.2836839463854
"910" 181.8 53.7754269812068 42.7985992193726
"911" 182 58.9114126827347 43.2635644127016
"912" 182.2 63.7819817079176 44.5403344195626
"913" 182.4 68.0435388620813 46.6838111700604
"914" 182.6 72.2873354168527 49.8503869580854
"915" 182.8 75.8901607102257 53.5042098073854
"916" 183 79.1333695604789 56.9773936221202
"917" 183.2 81.8784264769302 60.5426303888407
"918" 183.4 84.4486749208876 64.9847288097556
"919" 183.6 85.8936538678924 69.5008170885854
"920" 183.8 86.6779528604324 74.0730797433761
"921" 184 87.2072960848425 79.3292777268711
"922" 184.2 86.8380764814062 84.3333022333353
"923" 184.4 86.0229184155521 89.0963429418979
"924" 184.6 84.2340025980212 94.0979332685854
"925" 184.8 81.6736148556412 98.1666355553254
"926" 185 78.1119617760366 101.999508704692
"927" 185.2 74.2811600386213 105.311673717405
"928" 185.4 70.4848460142506 107.145136872157
"929" 185.6 65.7052593814621 108.114499766756
"930" 185.8 60.872258324159 108.228552425785
"931" 186 56.1678594950791 106.888253219117
"932" 186.2 52.0074104785067 105.226506826291
"933" 186.4 48.1061971193646 102.98788237071
"934" 186.6 44.3142841241291 99.9143952618245
"935" 186.8 40.9750149717368 96.3116737247854
"936" 187 38.424423604758 92.2694227073296
"937" 187.2 36.8488263796073 87.5595993874549
"938" 187.4 36.3847530296349 83.0757772545366
"939" 187.6 37.5851549706882 78.6354798816551
"940" 187.8 39.3229229199403 74.1898833196081
"941" 188 41.8213469541217 70.3850861222024
"942" 188.2 44.4805033631217 67.1854759250535
"943" 188.4 47.3871395189717 64.2269772770854
"944" 188.6 51.3390333227569 62.4837087553171
"945" 188.8 55.7956682800008 61.6644944569756
"946" 189 60.2475676122035 62.0623098851854
"947" 189.2 64.6457278950257 63.5211733275854
"948" 189.4 68.3644157904621 65.9511085393513
"949" 189.6 71.4839256943465 69.6455602385201
"950" 189.8 73.7952244009649 73.7053487705854
"951" 190 75.2103290987387 77.9455863596279
"952" 190.2 76.2489357812812 82.3022226275854
"953" 190.4 75.5336307898025 85.0919238557981
"954" 190.6 74.7334591044196 88.9736844503088
"955" 190.8 72.7370711621004 92.7904783403088
"956" 191 70.0617496685472 96.022571889713
"957" 191.2 66.4800740714675 98.9325388625854
"958" 191.4 62.8087995312213 101.403276774045
"959" 191.6 59.2473081024621 103.477501232309
"960" 191.8 54.9794088179773 105.226506826291
"961" 192 51.1243531144834 106.701473943649
"962" 192.2 46.5214277628833 107.565763137585
"963" 192.4 42.5753326836384 108.087651281728
"964" 192.6 38.2847295492188 108.029230967085
"965" 192.8 34.5147287360791 107.359261826819
"966" 193 30.6905315903527 105.236739927157
"967" 193.2 27.3394518300313 103.184838722085
"968" 193.4 24.9934939342493 100.107353435819
"969" 193.6 23.3586313725104 96.4913811037729
"970" 193.8 21.7045727728646 92.1020681302729
"971" 194 20.9411327960836 87.9023003959807
"972" 194.2 20.5775969614313 83.5731241169104
"973" 194.4 20.5965909357813 79.3905541457854
"974" 194.6 21.5323916232691 75.153602619439
"975" 194.8 23.2910849714789 71.2415512528877
"976" 195 26.2624530716749 67.6564845327556
"977" 195.2 29.5323925049858 64.9948798573354
"978" 195.4 33.7421880673161 63.2795416730505
"979" 195.6 38.0617819844398 62.3254514476829
"980" 195.8 42.3679064240701 61.9096381295854
"981" 196 46.7305729164404 63.2426244805626
"982" 196.2 50.1198336754552 65.5881423858897
"983" 196.4 52.7893568234621 69.0776311939258
"984" 196.6 55.0028187583527 72.9874280150853
"985" 196.8 56.5078651068479 77.1768136895854
"986" 197 57.678009041804 81.9796126678354
"987" 197.2 58.5687113238229 86.1542309850229
"988" 197.4 59.0507553698267 90.7322150201308
"989" 197.6 59.6535028433859 94.8080344574226
"990" 197.8 59.9141178402812 99.6004777933353
"991" 198 60.022654836567 104.212437077085
"992" 198.2 59.9369106095013 108.846024859545
"993" 198.4 60.4839370707813 113.372742413085
"994" 198.6 60.8717307137604 117.68253884721
"995" 198.8 60.9446419805472 121.245894915968
"996" 199 61.1386229951855 121.489520057883
"997" 199.2 61.049715030143 121.457036705628
"998" 199.4 60.8131659595146 121.400732228385
"999" 199.6 60.3652247310938 121.109701694273
"1000" 199.8 59.0699412025035 121.494031634585
"1001" 200 56.5755615795313 122.811967302585
"1002" 200.2 54.1763547553854 123.08966352471
"1003" 200.4 52.2681120872322 122.499370155938
"1004" 200.6 49.2282485670775 121.550576729252
"1005" 200.8 46.9572478866244 120.022196082232
"1006" 201 42.9200972600754 117.387859907174
"1007" 201.2 40.0873307687813 114.994879816335
"1008" 201.4 37.015826540559 112.298385614419
"1009" 201.6 34.689375041742 109.619561754585
"1010" 201.8 32.1465438490366 106.44972796367
"1011" 202 29.6826880534139 103.164766101157
"1012" 202.2 28.4447394863557 99.3277529816917
"1013" 202.4 27.5610481974479 96.0881186540854
"1014" 202.6 27.260998457716 92.1563468114984
"1015" 202.8 27.4344217017813 87.8002233500854
"1016" 203 28.2426759294408 82.7937266837343
"1017" 203.2 29.771506371803 79.2456266096723
"1018" 203.4 31.8663490501146 75.1835991025854
"1019" 203.6 34.3265209659241 71.7424261985853
"1020" 203.8 37.799704847067 68.7253415045854
"1021" 204 41.4815209544035 66.1165931727854
"1022" 204.2 45.5304990825085 64.023332321699
"1023" 204.4 49.871559061611 63.8153281285641
"1024" 204.6 54.3281626564403 64.5524787473581
"1025" 204.8 57.9785414065193 65.7082568105854
"1026" 205 61.7502020274479 68.4066695067854
"1027" 205.2 65.2669651570994 71.6482455701308
"1028" 205.4 67.5328119962257 75.9299943521854
"1029" 205.6 69.2470661458949 80.1319374438126
"1030" 205.8 69.8900834988899 84.6555170798462
"1031" 206 69.7222828929302 89.8832183134577
"1032" 206.2 69.4847551199037 94.6743470397282
"1033" 206.4 68.4786735471904 99.0510907940172
"1034" 206.6 66.7640724196961 103.39629285167
"1035" 206.8 64.4443827863132 107.278053446181
"1036" 207 61.1041484781282 110.736038878871
"1037" 207.2 57.1841995660558 113.915325858232
"1038" 207.4 53.0026369696588 116.211969704728
"1039" 207.6 48.5214575389773 117.777023205762
"1040" 207.8 45.43424335176 118.785280982628
"1041" 208 44.8558716637347 118.978103672469
"1042" 208.2 44.7228146815771 118.774674173728
"1043" 208.4 44.6906494623132 118.346755727181
"1044" 208.6 43.471294947095 117.724635838644
"1045" 208.8 41.1100832337813 116.235337830585
"1046" 209 37.6181141032813 115.376559205335
"1047" 209.2 34.0260342817627 114.376417843419
"1048" 209.4 30.3441369213557 112.694652434756
"1049" 209.6 26.8981212495459 110.547566543527
"1050" 209.8 23.4852578681771 108.323442162773
"1051" 210 20.2774921667013 105.342208068525
"1052" 210.2 17.8366501730874 102.152147314014
"1053" 210.4 15.5288369283557 98.1908356527556
"1054" 210.6 13.1414560034063 94.2967246170228
"1055" 210.8 11.1616249015159 89.9150387401568
"1056" 211 9.90456620792707 85.5896635554603
"1057" 211.2 9.39014606928125 81.2769756108126
"1058" 211.4 9.59735306219035 76.5580304377217
"1059" 211.6 11.379991001186 72.2422444460854
"1060" 211.8 13.52436644376 67.9975597314364
"1061" 212 16.9464445606943 64.9824337903027
"1062" 212.2 21.2972575451368 63.0461945323854
"1063" 212.4 25.3946340215856 61.7381589838027
"1064" 212.6 30.2455299055813 61.5788493257854
"1065" 212.8 34.5224170080008 62.139266379878
"1066" 213 38.9279847851999 63.27066540819
"1067" 213.2 43.147618664054 65.7669131669035
"1068" 213.4 46.7745084732702 68.5508594981854
"1069" 213.6 49.7826510965685 72.1148246297981
"1070" 213.8 51.3114302909271 75.7534676347729
"1071" 214 52.0168453938701 80.3914023213854
"1072" 214.2 52.8103714333813 85.0818179239854
"1073" 214.4 53.3147220714408 89.9481850179683
"1074" 214.6 53.7648186444688 94.5829841587728
"1075" 214.8 53.5194798091146 99.8469790653978
"1076" 215 52.3640130361563 104.721342929085
"1077" 215.2 50.3910605044087 109.342657099821
"1078" 215.4 48.1378537432813 113.592942060585
"1079" 215.6 45.397294587067 117.871106640585
"1080" 215.8 44.9924515909213 118.655185156845
"1081" 216 45.0716835982098 119.078459809871
"1082" 216.2 45.2112311648629 120.519494237728
"1083" 216.4 45.8506626653021 122.763645713273
"1084" 216.6 45.8119878275926 123.516052213208
"1085" 216.8 45.7671243521887 123.225725158752
"1086" 217 45.6686370777812 122.723887443585
"1087" 217.2 45.5196647299381 122.61911270935
"1088" 217.4 45.4013144758183 122.328071780919
"1089" 217.6 45.3837274625313 122.239448219085
"1090" 217.8 45.3028272014109 122.271526686252
"1091" 218 44.9527103522813 122.144028371835
"1092" 218.2 44.7541123868553 121.854506613085
"1093" 218.4 43.2140311617813 120.162231544335
"1094" 218.6 40.8232354578833 117.170062864871
"1095" 218.8 38.8232087220413 113.487246229785
"1096" 219 37.5838106044552 109.497866876933
"1097" 219.2 36.6671448858247 105.407259512216
"1098" 219.4 36.0112563416035 101.061461676785
"1099" 219.6 35.5885790622696 96.5477823700737
"1100" 219.8 35.8010357691227 91.677527387122
"1101" 220 35.8936893025374 87.3580338140488
"1102" 220.2 36.737051929944 83.4552917008877
"1103" 220.4 38.7041798161146 79.5686711939854
"1104" 220.6 41.6220947162595 77.0219292998462
"1105" 220.8 45.6132379859271 74.6958976610853
"1106" 221 50.1993948617569 73.2545149278293
"1107" 221.2 54.7764794124398 73.0124743396829
"1108" 221.4 59.8939114845898 74.0069798986705
"1109" 221.6 64.3797224481004 76.1021561191385
"1110" 221.8 68.4118567994769 79.2373292316506
"1111" 222 71.2801120913213 83.7925897655854
"1112" 222.2 73.0529931406508 88.5718795061071
"1113" 222.4 74.3970232821563 93.4299943378354
"1114" 222.6 74.4272409686222 98.8602510995172
"1115" 222.8 74.2421810999552 104.204139699064
"1116" 223 74.1595986027813 108.983429439585
"1117" 223.2 73.8120492848876 114.042711553351
"1118" 223.4 73.6145541214334 119.421530990933
"1119" 223.6 73.3068079176792 123.0432518303
"1120" 223.8 73.2947665791855 123.081204318394
"1121" 224 73.2429328841508 123.371082929281
"1122" 224.2 73.6401715491282 123.572929349728
"1123" 224.4 75.3886204724871 124.609832659821
"1124" 224.6 78.0730740726303 126.31743489851
"1125" 224.8 79.6427647830643 126.353442388038
"1126" 225 81.0607426166146 125.374438756085
"1127" 225.2 83.1671256695312 124.676324318085
"1128" 225.4 85.3441273450313 124.463464658835
"1129" 225.6 88.3612471167812 124.485484623585
"1130" 225.8 90.9692659025312 124.037745340335
"1131" 226 91.8765312730791 123.763354715756
"1132" 226.2 91.9896868649515 123.917650638968
"1133" 226.4 91.9534991188495 124.042416241949
"1134" 226.6 91.5208994129089 124.21812164733
"1135" 226.8 90.8825542804986 124.474634206172
"1136" 227 90.1307021413344 124.153154942819
"1137" 227.2 89.8314895958793 124.258088909174
"1138" 227.4 89.3619456202718 124.178590020529
"1139" 227.6 88.6883228424304 124.210428221796
"1140" 227.8 86.8380764814062 124.32557773671
"1141" 228 83.7463754747085 124.784956144185
"1142" 228.2 80.1938381462812 125.131403589585
"1143" 228.4 75.9323695421146 125.425578804938
"1144" 228.6 71.5674797503107 126.578100881527
"1145" 228.8 67.4391851327631 128.393561276549
"1146" 229 64.0175330536303 129.759750897416
"1147" 229.2 61.4607700373527 129.24651557346
"1148" 229.4 58.4394947407449 128.143734767385
"1149" 229.6 54.2608203837449 127.241583484294
"1150" 229.8 50.3490390591209 126.634300806359
"1151" 230 46.1188646179294 125.240144156252
"1152" 230.2 42.3622785798183 122.780432538252
"1153" 230.4 37.9322452175313 120.118191614835
"1154" 230.6 33.8233039831449 117.678779883531
"1155" 230.8 29.9109437420313 114.686600309835
"1156" 231 26.5139444832813 110.877146408085
"1157" 231.2 22.9146310707404 106.934823739442
"1158" 231.4 19.5016441791342 103.400432886762
"1159" 231.6 16.4752568787058 100.255213977925
"1160" 231.8 13.5384300673213 96.4109103659254
"1161" 232 11.1164872935368 92.2573904371854
"1162" 232.2 9.99097587014859 87.1108636372996
"1163" 232.4 9.6507610661766 81.97295546919
"1164" 232.6 9.44501755073681 76.7103166585854
"1165" 232.8 10.2324875404552 71.7364994999984
"1166" 233 11.7685219878899 67.0650756737593
"1167" 233.2 13.3961479321903 62.1669825661081
"1168" 233.4 15.1919418707358 57.4914100508581
"1169" 233.6 17.2789767493146 53.0801215973854
"1170" 233.8 19.7245948406222 49.0944634928581
"1171" 234 22.2300727298813 45.2048035376854
"1172" 234.2 25.4227871456222 41.6864135336308
"1173" 234.4 29.2156344074924 38.8477212697854
"1174" 234.6 33.4865926196676 36.6985578819263
"1175" 234.8 38.0981815868527 34.9648907870854
"1176" 235 42.8765228483313 34.0215974399854
"1177" 235.2 47.4383195660008 33.7832805531951
"1178" 235.4 52.4772463447812 33.8415230615854
"1179" 235.6 57.2911404300431 34.5468609800854
"1180" 235.8 62.3643405314313 35.7868646141104
"1181" 236 66.9332547250767 37.8522705804945
"1182" 236.2 71.0482047092574 40.4810667185854
"1183" 236.4 75.3942069355313 43.5774614154945
"1184" 236.6 79.3225061760995 47.0212504480626
"1185" 236.8 82.9628928015204 50.6196724346723
"1186" 237 86.1258024432813 54.6853876653245
"1187" 237.2 88.4794036127378 58.676426493781
"1188" 237.4 90.6479848470366 63.2874736544151
"1189" 237.6 91.8002522803438 68.1675897783979
"1190" 237.8 92.6686204161855 73.0487210071386
"1191" 238 92.5877949934195 77.9293446835003
"1192" 238.2 92.0462646608876 82.3633222663513
"1193" 238.4 91.0642357742813 87.493220363281
"1194" 238.6 89.4231563904413 92.3269409036254
"1195" 238.8 87.4553806477813 96.4736927307282
"1196" 239 85.2292868539612 101.105566850625
"1197" 239.2 83.1385682955085 105.360945056713
"1198" 239.4 80.5356150904675 109.118139812174
"1199" 239.6 77.5087402024547 112.769065828442
"1200" 239.8 74.1064154746013 116.242971418365
"1201" 240 69.7226061946212 118.716253859085
"1202" 240.2 65.2646845769888 120.498624590736
"1203" 240.4 60.7177090627813 121.681609112085
"1204" 240.6 56.6699470213013 121.326940879845
"1205" 240.8 52.5586081655263 119.730323608291
"1206" 241 48.5603727645363 117.357007871728
"1207" 241.2 44.8939808689969 114.768491551291
"1208" 241.4 41.3228157465013 112.029230963805
"1209" 241.6 37.2039311174552 108.369423465977
"1210" 241.8 34.3548349649552 104.536034819933
"1211" 242 31.656264182304 99.9879402033808
"1212" 242.2 29.7467316226508 96.047817103694
"1213" 242.4 28.3298519211384 91.2080750375853
"1214" 242.6 27.2571446078479 86.3540825539854
"1215" 242.8 27.0452768614398 81.6328429790488
"1216" 243 27.9794661831291 77.4202034448897
"1217" 243.2 30.0851363444035 73.6059909613854
"1218" 243.4 33.444959362759 70.2048035171854
"1219" 243.6 37.003766874305 67.7711430320854
"1220" 243.8 41.3452467257336 65.7446072285854
"1221" 244 45.4470407103646 64.9471699337104
"1222" 244.2 49.7868760618494 65.4459554988808
"1223" 244.4 54.3480575307595 66.9572097594767
"1224" 244.6 58.2909963958267 69.0458860996763
"1225" 244.8 61.4163685388722 72.1079957432444
"1226" 245 63.7208268662604 75.9999689068353
"1227" 245.2 65.4730210000479 80.2472123299854
"1228" 245.4 66.4471615760138 84.9731329920272
"1229" 245.6 66.6705458590669 89.4087293465853
"1230" 245.8 66.0470611137368 93.6823268227854
"1231" 246 64.3370004389241 98.0860934148711
"1232" 246.2 62.7011928520466 102.5961417053
"1233" 246.4 60.8272896840313 106.458473481585
"1234" 246.6 58.6320245716563 110.46243707196
"1235" 246.8 56.4244405920558 114.132359236291
"1236" 247 53.8621162091538 117.859346211232
"1237" 247.2 50.9654472833095 120.268176657755
"1238" 247.4 49.8984490580313 121.388009582085
"1239" 247.6 49.8938272903323 121.656743029442
"1240" 247.8 50.4939148169089 122.334087216522
"1241" 248 51.5203976860366 122.821337500351
"1242" 248.2 51.5815438754334 123.329596039172
"1243" 248.4 51.2190984711701 123.027817327419
"1244" 248.6 50.3327130015035 122.639069801585
"1245" 248.8 46.9516262885926 123.112768330491
"1246" 249 43.1384963436114 122.745491937302
"1247" 249.2 39.5905652857813 121.571215688805
"1248" 249.4 36.1935660270313 119.112613224585
"1249" 249.6 33.1028195372126 116.153014825115
"1250" 249.8 30.5092952852341 112.447349932208
"1251" 250 28.3881616904195 108.796650164117
"1252" 250.2 26.8473352218722 104.52472021354
"1253" 250.4 25.6587059602231 99.91188675219
"1254" 250.6 24.8030613528056 95.4105379966097
"1255" 250.8 24.120579368377 90.9470480998194
"1256" 251 23.5813583336384 86.1917173535854
"1257" 251.2 23.4275975889003 81.5752142675853
"1258" 251.4 24.4471875540085 76.8963371688808
"1259" 251.6 26.4293238924271 73.0101470263354
"1260" 251.8 29.2842696384769 69.7285340187375
"1261" 252 33.0031096362131 66.981347586449
"1262" 252.2 37.0522796226449 65.6107715986763
"1263" 252.4 41.4621666607569 65.0530626910244
"1264" 252.6 46.2680024906035 65.5652784997854
"1265" 252.8 50.6600768488277 66.6791511146086
"1266" 253 54.4134628685212 69.2353378691254
"1267" 253.2 57.9926343885952 72.2090641226784
"1268" 253.4 61.0982102838025 76.0047060623726
"1269" 253.6 63.3848349715085 79.8196543073581
"1270" 253.8 64.8604653272604 84.1981241163979
"1271" 254 66.1990129085368 88.6271953595854
"1272" 254.2 67.2880007712702 93.3939468399854
"1273" 254.4 68.1623522335472 98.4263399566066
"1274" 254.6 68.3457908017378 103.175264824368
"1275" 254.8 67.7438561556702 108.287924775185
"1276" 255 66.5224380828854 113.014917985898
"1277" 255.2 65.079734001742 117.515086370174
"1278" 255.4 62.8239947107013 121.395643169865
"1279" 255.6 61.5788838274283 122.776274810703
"1280" 255.8 61.3777711578401 122.858597816174
"1281" 256 61.1319667838989 122.955888640821
"1282" 256.2 61.1753177371212 122.846024848065
"1283" 256.4 61.0461587115413 122.838391260285
"1284" 256.6 60.9211568577058 122.572655987566
"1285" 256.8 60.0328301799688 122.016190243148
"1286" 257 57.3517231874039 121.053139929472
"1287" 257.2 53.8871836715313 119.318132895585
"1288" 257.4 50.405957739193 117.110955252409
"1289" 257.6 47.0347421560313 114.363640826835
"1290" 257.8 43.5234352688401 111.557894337938
"1291" 258 39.9120017747813 108.344850461835
"1292" 258.2 36.4707039670153 105.0285813025
"1293" 258.4 33.6611419886943 101.200488855194
"1294" 258.6 31.5800630599117 96.8277706377375
"1295" 258.8 30.0331427378494 92.2589325761308
"1296" 259 29.3519086361622 87.6002960510854
"1297" 259.2 28.8548406531726 82.9628519634115
"1298" 259.4 29.2916103048924 78.2709612713854
"1299" 259.6 30.1540134837131 73.5826661098354
"1300" 259.8 32.0534109187131 69.0892587575172
"1301" 260 35.3341883064403 65.2984884622217
"1302" 260.2 39.5335833627313 63.2391546679354
"1303" 260.4 44.0921372067313 62.7715974164104
"1304" 260.6 48.6268475510153 63.3118361686066
"1305" 260.8 52.4273262839896 65.3049943608979
"1306" 261 55.751959982716 68.8075250583245
"1307" 261.2 58.7399448804631 72.420278879699
"1308" 261.4 60.6358888655813 76.6679078375854
"1309" 261.6 62.2072927922935 81.4466579112439
"1310" 261.8 62.7076218727325 85.9244087919512
"1311" 262 62.9779284854334 91.1357693148245
"1312" 262.2 62.8819263324688 96.3084930632103
"1313" 262.4 62.584903213169 100.695534135585
"1314" 262.6 61.2598611293344 105.808181756628
"1315" 262.8 59.7400064087396 110.534001957398
"1316" 263 58.3262215846213 114.868925617965
"1317" 263.2 56.2978140963891 119.139094750821
"1318" 263.4 55.1268610398221 121.314010516871
"1319" 263.6 53.8969701169511 121.017132439944
"1320" 263.8 50.8706602569037 120.5895986153
"1321" 264 47.123297552391 119.959039186683
"1322" 264.2 43.3824532560176 118.095157398804
"1323" 264.4 39.5905652857813 115.778819345703
"1324" 264.6 36.350416720193 112.56822213235
"1325" 264.8 33.6520410604343 108.679643803442
"1326" 265 31.3323155683899 104.345195125433
"1327" 265.2 29.1697802673949 99.3460248673353
"1328" 265.4 27.2318193087146 94.7510291119854
"1329" 265.6 25.7117124002696 90.3965308217714
"1330" 265.8 25.3450845232813 86.0162870754115
"1331" 266 25.3976210480791 81.0802298522662
"1332" 266.2 26.2241079873859 76.5939389637481
"1333" 266.4 27.6904274430204 72.3256133395419
"1334" 266.6 30.0344857461368 68.7289765463854
"1335" 266.8 33.3398209996903 65.8189603563126
"1336" 267 37.3302823381313 63.4777042860604
"1337" 267.2 41.6334727492035 62.4948798593854
"1338" 267.4 46.2595607242257 62.6729969075854
"1339" 267.6 50.6474831201642 64.343182602713
"1340" 267.8 54.4454360586771 66.6885821460229
"1341" 268 57.6585833862188 69.7181622962104
"1342" 268.2 59.971925588303 73.8191413834549
"1343" 268.4 62.2804504780521 78.1628187778354
"1344" 268.6 64.4640380595767 82.3092448674263
"1345" 268.8 66.035357755804 86.9414447248354
"1346" 269 66.8405871532479 91.1886881479854
"1347" 269.2 66.4691494326257 96.1844472617854
"1348" 269.4 66.3294295850261 101.022687897585
"1349" 269.6 65.5193609091004 103.355688661351
"1350" 269.8 64.0611355733646 107.098887456398
"1351" 270 61.8059176855413 111.067398903525
"1352" 270.2 59.1804290271538 114.805911099232
"1353" 270.4 56.2044783600874 118.151524150871
"1354" 270.6 53.3787837028183 121.395077718919
"1355" 270.8 52.1704206052813 122.004568595085
"1356" 271 50.3969243095898 121.854957770756
"1357" 271.2 46.7695123258221 122.015054292585
"1358" 271.4 44.4924717430313 122.826647279085
"1359" 271.6 44.4068944959598 124.141553745585
"1360" 271.8 45.5955833302813 122.767927373085
"1361" 272 45.7539161462914 122.349997429871
"1362" 272.2 45.4786973342813 122.327528078085
"1363" 272.4 44.7897002255067 121.279492893056
"1364" 272.6 42.3391051034871 118.922061372762
"1365" 272.8 39.3263012948247 115.795576795433
"1366" 273 36.9010185178213 111.998696612685
"1367" 273.2 34.7814526312068 107.968324681607
"1368" 273.4 33.3858669981146 103.376983303385
"1369" 273.6 31.7424167352068 98.7674151552875
"1370" 273.8 30.7401814929089 94.3334375724364
"1371" 274 30.7872710870421 89.8081888313462
"1372" 274.2 30.7377215887378 85.1450623831288
"1373" 274.4 31.5008589376222 80.5396404275172
"1374" 274.6 32.8540357163146 76.0826661077854
"1375" 274.8 35.6018306722813 72.0600972428462
"1376" 275 38.9546800575421 68.5337115836071
"1377" 275.2 42.9476398220603 66.3418530499109
"1378" 275.4 47.5402384527569 65.2392477588293
"1379" 275.6 52.2129246038267 64.7259693787217
"1380" 275.8 56.9022161933527 65.6719063925854
"1381" 276 61.3070092926146 67.5235058094604
"1382" 276.2 64.6879367269146 70.4931834999854
"1383" 276.4 67.6450695278451 74.3561759354151
"1384" 276.6 70.4820418669302 78.3353865866917
"1385" 276.8 73.2478878339813 82.4779163145854
"1386" 277 76.2125643410366 86.6511247640534
"1387" 277.2 78.8798032923132 90.963289775947
"1388" 277.4 81.0439452243323 95.3052864378711
"1389" 277.6 82.3270075732813 100.25251341621
"1390" 277.8 83.0946807032604 104.729294583023
"1391" 278 84.0752284777404 109.637736963585
"1392" 278.2 85.1685061360413 114.693353099025
"1393" 278.4 85.3767947755171 119.598437352529
"1394" 278.6 85.8065420233557 121.099719830819
"1395" 278.8 86.7184144430013 121.304040116505
"1396" 279 89.0577813929449 122.175657048476
"1397" 279.2 90.9316363307058 122.71668594568
"1398" 279.4 91.012434026054 122.640611940531
"1399" 279.6 90.5090272932813 122.481667831335
"1400" 279.8 89.771900656742 122.499370155938
"1401" 280 88.6018026710491 123.228249493335
"1402" 280.2 87.1177099926701 123.034885464252
"1403" 280.4 84.0508003397624 123.876127108491
"1404" 280.6 80.6327450612612 125.372742403245
"1405" 280.8 76.5629178062506 126.104476317585
"1406" 281 72.119505061485 126.922360722585
"1407" 281.2 68.0660215255976 126.883413846157
"1408" 281.4 63.0718660759687 126.636101180835
"1409" 281.6 58.5198792975685 125.436247356905
"1410" 281.8 54.2086201605313 123.523946162835
"1411" 282 50.4463521642813 121.021010169585
"1412" 282.2 46.9836045327813 118.062994904835
"1413" 282.4 43.7769922853731 114.887775906157
"1414" 282.6 41.1029156962907 111.359923748453
"1415" 282.8 38.7145166729037 107.596920638728
"1416" 283 36.9229671104035 103.088603320585
"1417" 283.2 35.2219511852812 98.4785717105172
"1418" 283.4 34.4410877953368 93.5042097745854
"1419" 283.6 34.1962765703813 88.5084506607854
"1420" 283.8 33.7145570506961 83.7195022230109
"1421" 284 34.1275364727336 78.5581295735854
"1422" 284.2 34.41773822876 73.7146297283726
"1423" 284.4 35.0953246896146 69.0252324530854
"1424" 284.6 37.2335857414404 64.5177806210854
"1425" 284.8 40.1172163927585 60.5795432891308
"1426" 285 43.7407486812563 57.5425897871104
"1427" 285.2 47.8065634929905 55.3619134175156
"1428" 285.4 52.6273385896449 53.7787105396763
"1429" 285.6 57.4786682402924 53.6229545061854
"1430" 285.8 62.0725240164176 55.0451921486308
"1431" 286 66.4325044922131 57.0923815987217
"1432" 286.2 69.9981914951904 60.2499110895399
"1433" 286.4 73.0537272072924 64.1233785857854
"1434" 286.6 74.787225581303 68.7826329242593
"1435" 286.8 76.1460517535521 73.5906177637729
"1436" 287 77.3885742422813 78.5403494778245
"1437" 287.2 77.7568247653935 83.5277510058711
"1438" 287.4 77.2492850970479 88.2455159705854
"1439" 287.6 76.1287698211078 92.4387963327282
"1440" 287.8 74.1173897708924 96.9562878039854
"1441" 288 71.4213006339896 101.278276774148
"1442" 288.2 68.2835903676961 104.75247280833
"1443" 288.4 64.6083429296384 107.682603766871
"1444" 288.6 61.1962111089063 110.168225876273
"1445" 288.8 56.9358626622013 112.326940887225
"1446" 289 52.9689298279552 113.696340155933
"1447" 289.2 47.8925149079271 114.971024854523
"1448" 289.4 43.1994204122812 116.044498136085
"1449" 289.6 39.4917966191613 116.189536303905
"1450" 289.8 37.6753395388229 114.684765312773
"1451" 290 35.4038083865047 112.158677122543
"1452" 290.2 32.8380135882914 108.788695057442
"1453" 290.4 30.4896226823344 105.255964768287
"1454" 290.6 28.5028327589688 101.23851850446
"1455" 290.8 26.4760893595767 96.9258305598126
"1456" 291 24.8090323582924 92.9359315731854
"1457" 291.2 23.0375187033132 88.6975759561386
"1458" 291.4 21.6796516008451 84.4260151345641
"1459" 291.6 21.060888086559 79.9079417619854
"1460" 291.8 20.6965592218339 75.4257757909275
"1461" 292 21.8844750502447 70.8899645667073
"1462" 292.2 23.5282695854552 66.849343845194
"1463" 292.4 25.9494382525994 63.2079263542899
"1464" 292.6 28.9280387756676 60.4754489103126
"1465" 292.8 33.0031096362131 58.7405425966763
"1466" 293 37.2556962437325 58.3038539830976
"1467" 293.2 41.194500897559 59.1361012361854
"1468" 293.4 45.2043399270035 61.2056517009854
"1469" 293.6 48.8208285656536 63.7422405859896
"1470" 293.8 51.5072196279769 67.0152914056288
"1471" 294 53.7697879982231 70.5935839180737
"1472" 294.2 55.5867949883682 74.8563136361723
"1473" 294.4 56.5753992378701 79.2463641543854
"1474" 294.6 56.9413399943394 83.3576527874226
"1475" 294.8 56.4825398077146 87.7111648259853
"1476" 295 55.0469119130938 92.4360375956478
"1477" 295.2 53.3831128137813 96.4320495320854
"1478" 295.4 50.9109739983813 100.357475248185
"1479" 295.6 48.0719562812506 103.476341112585
"1480" 295.8 44.7189383602812 105.763009594898
"1481" 296 40.8595244232068 107.554161940351
"1482" 296.2 36.6646849816536 108.999671115713
"1483" 296.4 32.1557810402098 109.9025757233
"1484" 296.6 29.0927417700313 109.255009004835
"1485" 296.8 25.7761016335313 108.587070074085
"1486" 297 22.6657217585898 109.16208787699
"1487" 297.2 20.858888676805 110.528322204585
"1488" 297.4 20.9676360161068 110.527899525306
"1489" 297.6 20.9678367980767 110.484123400881
"1490" 297.8 21.2466069468701 110.399884060985
"1491" 298 21.3563499097813 110.475448869313
"1492" 298.2 21.5462896532812 110.787732005767
"1493" 298.4 22.0527956359479 111.432538852335
"1494" 298.6 22.0844522598646 111.48024877596
"1495" 298.8 22.2528654991013 111.395643178065
"1496" 299 22.3828327789089 111.1354515265
"1497" 299.2 22.5111835502613 109.830757683165
"1498" 299.4 21.1381212683132 108.894100220883
"1499" 299.6 18.6971935007812 106.998696616785
"1500" 299.8 16.0988178097013 103.922360741445
"1501" 300 13.5959546753527 100.477431627585
"1502" 300.2 11.0996037607812 96.6901724522103
"1503" 300.4 9.31839105507015 92.6729968829854
"1504" 300.6 7.83264017258126 88.1437348001854
"1505" 300.8 6.39068095317707 83.6494599947104
"1506" 301 5.77284917640349 78.9495024073854
"1507" 301.2 5.76477444334647 74.5078237592593
"1508" 301.4 6.54988432345567 69.8746064643761
"1509" 301.6 7.91191936986819 65.4056000694114
"1510" 301.8 9.65131321659375 60.5180986905229
"1511" 302 12.0823354771508 56.2950790015419
"1512" 302.2 15.1489574413557 52.3811881346917
"1513" 302.4 18.9504464921146 48.9919112529854
"1514" 302.6 23.1262429742131 46.370660580449
"1515" 302.8 27.4513052345368 44.9885185505854
"1516" 303 32.6786116930495 44.8426735808049
"1517" 303.2 37.3112883637813 46.0731241476604
"1518" 303.4 41.5532759686146 48.1691801255854
"1519" 303.6 45.8453252112696 51.190068933097
"1520" 303.8 49.2168731372068 54.8174395538407
"1521" 304 51.8330451168267 59.2263163644945
"1522" 304.2 53.6726095248045 64.0429004510505
"1523" 304.4 54.379362058758 68.9781037134691
"1524" 304.6 54.4601337769241 74.5777588025854
"1525" 304.8 53.2662268177813 79.4668900235854
"1526" 305 51.6438248420521 83.7369281880228
"1527" 305.2 49.3249771401562 88.2614192784604
"1528" 305.4 46.6532226869445 92.6179519642996
"1529" 305.6 43.8908010786213 96.4567118926054
"1530" 305.8 40.078981769067 99.7919666024425
"1531" 306 35.5701740483646 102.375605017523
"1532" 306.2 30.9556123312813 103.874797617585
"1533" 306.4 26.0185072502358 104.437974897858
"1534" 306.6 23.0929418503527 104.582432403157
"1535" 306.8 21.1179941532322 105.540831028997
"1536" 307 19.4310516006676 107.343942973199
"1537" 307.2 19.3540684470521 107.560083384773
"1538" 307.4 19.2752709809986 107.299061701172
"1539" 307.6 19.3429886286812 105.723887457525
"1540" 307.8 18.4853376330313 103.287598557585
"1541" 308 16.8638620635204 99.8314214816071
"1542" 308.2 15.2630829383012 95.5941164734654
"1543" 308.4 14.6632351388289 91.1262865970854
"1544" 308.6 14.9076639841227 86.334015941122
"1545" 308.8 15.3596808649955 82.0750325150854
"1546" 309 16.1477800546924 77.7196465983854
"1547" 309.2 17.2703290861959 73.1521131405366
"1548" 309.4 19.5864568453494 68.4907160793126
"1549" 309.6 22.6700998023229 64.7563302392104
"1550" 309.8 26.4666334849003 61.9278133385854
"1551" 310 31.0306141787146 59.9588323635854
"1552" 310.2 35.7375019176384 58.7653269725853
"1553" 310.4 40.7920445935022 58.8502855076784
"1554" 310.6 45.3240952174789 60.0130762043993
"1555" 310.8 49.6882921146417 62.258771214097
"1556" 311 52.991420380377 65.8617793206492
"1557" 311.2 55.5455037397813 69.9079417701854
"1558" 311.4 57.6209428882691 74.1575125066829
"1559" 311.6 58.8189333618025 78.8226368705215
"1560" 311.8 60.0555623301217 83.9225231746066
"1561" 312 61.1086277827368 88.4405965471854
"1562" 312.2 61.5327347848899 93.3511692466288
"1563" 312.4 62.0034550187813 98.5063302115354
"1564" 312.6 61.7264595595104 103.067398910085
"1565" 312.8 60.8875590257188 107.957666081648
"1566" 313 59.523065427193 112.890030244644
"1567" 313.2 57.3828800340466 117.793212887728
"1568" 313.4 54.5923515723994 121.197169887585
"1569" 313.6 53.3787837028183 122.052414444419
"1570" 313.8 52.9980765916636 122.192529862821
"1571" 314 52.7671694525067 123.053179465468
"1572" 314.2 53.8512412277613 124.311673701825
"1573" 314.4 55.0310836011354 125.260465049648
"1574" 314.6 56.4586755835313 125.226823436835
"1575" 314.8 57.4216432470057 125.3333281643
"1576" 315 58.2568004705263 125.028931596762
"1577" 315.2 59.6330070199012 124.914727136445
"1578" 315.4 62.5325728756741 125.97497795346
"1579" 315.6 66.016363781454 127.38731561464
"1580" 315.8 69.3178618684722 128.691965162494
"1581" 316 71.4776494245612 129.304040109945
"1582" 316.2 71.4426344457595 129.602413823607
"1583" 316.4 71.1982653291222 129.568092850881
"1584" 316.6 70.7579504691903 129.533394724608
"1585" 316.8 70.2500055490729 129.244243672335
"1586" 317 70.4003745126771 129.093162247523
"1587" 317.2 70.3201023591741 128.64673367646
"1588" 317.4 69.5467762606384 128.581497658443
"1589" 317.6 66.8250023537813 128.397698360835
"1590" 317.8 63.4335895580754 128.224560990938
"1591" 318 59.7448987960721 127.886968632967
"1592" 318.2 56.1967257174955 127.911611383871
"1593" 318.4 54.0338999477604 126.803085913523
"1594" 318.6 50.6216811582813 124.683664306335
"1595" 318.8 46.8434495653553 122.490638928085
"1596" 319 43.0302013680722 120.038252470076
"1597" 319.2 39.1522428007813 117.732695433585
"1598" 319.4 35.2490854343527 115.752396562871
"1599" 319.6 31.2779082761342 114.199714422585
"1600" 319.8 27.6578802235459 112.493383036468
"1601" 320 24.1491676197627 110.587896500752
"1602" 320.2 20.3409028195313 109.350428852085
"1603" 320.4 19.0770729877812 108.96752613171
"1604" 320.6 17.9001914398205 106.625997919291
"1605" 320.8 15.6348996770057 103.2504492293
"1606" 321 13.0825746829213 99.3193073101054
"1607" 321.2 10.4016856335022 95.3761154084923
"1608" 321.4 8.63480429861846 91.1243845403295
"1609" 321.6 7.2839253580257 86.5406813663854
"1610" 321.8 6.45846741960734 82.0003561128897
"1611" 322 6.33898635986634 77.2877984764577
"1612" 322.2 6.2848521232231 72.2268166523993
"1613" 322.4 6.4683070362919 66.9418507831385
"1614" 322.6 7.24654039263838 62.1225477207282
"1615" 322.8 8.55606284782472 57.6724437531506
"1616" 323 10.3010815738221 53.4919199041568
"1617" 323.2 12.7938662728012 50.3880096403054
"1618" 323.4 17.0222703080994 47.8106328207672
"1619" 323.6 20.9301436560739 46.6765964986829
"1620" 323.8 24.8892291388813 47.7143455203604
"1621" 324 28.5826937874858 50.2741997861308
"1622" 324.2 31.798618598944 53.3026199698877
"1623" 324.4 34.2061864700421 56.9505718652593
"1624" 324.6 35.4825661821766 61.5575462901202
"1625" 324.8 35.739968667554 66.6343663237217
"1626" 325 34.8668464474334 71.6369309637375
"1627" 325.2 33.3183328670924 75.9130308237854
"1628" 325.4 30.2525974309208 79.7716417837947
"1629" 325.6 26.7202482662213 83.2811393843254
"1630" 325.8 22.5672157745938 85.7884549038978
"1631" 326 18.5151679132604 88.5079205505228
"1632" 326.2 17.004252308716 89.7169176731071
"1633" 326.4 15.0804242183021 90.4083658415854
"1634" 326.6 13.1340694578257 90.8748628725854
"1635" 326.8 12.9081604488899 91.0776876686723
"1636" 327 12.8615979770791 91.7185277158832
"1637" 327.2 11.6035255292506 94.3082464012996
"1638" 327.4 10.8923967678722 96.8217361809944
"1639" 327.6 12.5478943049688 97.9147271585854
"1640" 327.8 14.4177347900874 100.765638513157
"1641" 328 16.3783457988854 104.872424353898
"1642" 328.2 18.2835469482701 108.279443010985
"1643" 328.4 20.9615731879969 111.460603513291
"1644" 328.6 24.1370677546212 114.319307297805
"1645" 328.8 27.2022731263923 117.083514250585
"1646" 329 30.915499182654 118.775240673749
"1647" 329.2 34.3275076658903 121.453936022004
"1648" 329.4 35.4477286162341 122.025342146736
"1649" 329.6 35.0320114417812 121.656743029442
"1650" 329.8 34.7374110232914 120.924541752585
"1651" 330 34.4014114933613 120.090299659485
"1652" 330.2 34.4872785924982 118.323772223227
"1653" 330.4 34.1073991054982 117.452390976642
"1654" 330.6 32.6308863824416 116.328957303359
"1655" 330.8 29.4989841311291 115.737495149281
"1656" 331 25.6869760615812 114.937627907985
"1657" 331.2 22.6713173647813 112.954363082835
"1658" 331.4 20.4958065820874 109.7935244693
"1659" 331.6 17.5744385725368 105.667059637385
"1660" 331.8 14.502354059228 102.145683789841
"1661" 332 10.7352295589649 98.9273459457282
"1662" 332.2 10.8848892681291 98.1719458772593
"1663" 332.4 11.7947023965685 95.1942464072024
"1664" 332.6 12.3601129676449 90.2117431260399
"1665" 332.8 12.9628221970193 85.4374461800854
"1666" 333 13.2028389692935 80.3481660111951
"1667" 333.2 13.2746000392911 75.6800317719383
"1668" 333.4 13.8756461657813 70.4338111505854
"1669" 333.6 15.3443441155204 66.310014273781
"1670" 333.8 16.7977960657813 61.8013602887343
"1671" 334 19.1375083607131 57.2571976985172
"1672" 334.2 22.1952504435729 53.3457068388979
"1673" 334.4 25.8980202210257 50.4847017521854
"1674" 334.6 30.3637146348701 48.2539977675854
"1675" 334.8 34.2179839696384 46.9060031000853
"1676" 335 40.1372211329276 46.1273505486585
"1677" 335.2 44.9353813238045 47.3643987782365
"1678" 335.4 49.4939351678045 49.6899801716784
"1679" 335.6 52.5323687178949 52.1478986048581
"1680" 335.8 56.0844025469208 55.4417998012598
"1681" 336 59.7410616295368 60.0266864771854
"1682" 336.2 62.426502629304 64.5524787473581
"1683" 336.4 64.4907611836622 68.0528587715854
"1684" 336.6 66.3499831025952 72.6084960413993
"1685" 336.8 68.8854578181533 78.3514394061202
"1686" 337 69.3698137666943 84.248945556781
"1687" 337.2 68.9544413766536 88.4620716522875
"1688" 337.4 68.2288270200261 93.5215194974425
"1689" 337.6 67.2980253688438 98.6939892444603
"1690" 337.8 66.6807212024687 103.68762791721
"1691" 338 66.3720691192812 108.485586758281
"1692" 338.2 65.8444587206701 113.088603312385
"1693" 338.4 64.9109941692813 117.857475233835
"1694" 338.6 64.1049160106961 121.408311677245
"1695" 338.8 64.15093701672 121.539902400157
"1696" 339 63.7129127102813 121.204509875835
"1697" 339.2 61.3351485138738 121.805029655252
"1698" 339.4 58.0613093989699 122.320603560868
"1699" 339.6 54.2816739080313 122.422947925335
"1700" 339.8 49.9664893130558 122.289820687468
"1701" 340 46.0789069237412 122.487246222405
"1702" 340.2 43.091415460095 123.539633588703
"1703" 340.4 42.9656484202813 123.516606174585
"1704" 340.6 42.6582713317435 123.256798288604
"1705" 340.8 40.7886467447813 122.195408289585
"1706" 341 37.7057786002813 120.485191027335
"1707" 341.2 33.7906195467634 118.92754066371
"1708" 341.4 29.3266515992907 117.027502600208
"1709" 341.6 25.3637060667616 115.247461764938
"1710" 341.8 22.8910630372613 112.380376001685
"1711" 342 21.2159596645856 108.377720843998
"1712" 342.2 19.5537845008793 103.939274377115
"1713" 342.4 17.8485265617387 99.603861475862
"1714" 342.6 16.5068245438238 94.9993462936705
"1715" 342.8 15.3958598637574 90.3992782370854
"1716" 343 14.3890147732131 85.8571282788126
"1717" 343.2 13.8756461657813 81.1208340425854
"1718" 343.4 14.0753264089479 76.4407177250854
"1719" 343.6 15.0106357519403 71.6308965069944
"1720" 343.8 16.0760250404813 67.0273226037604
"1721" 344 17.9374345267812 62.2458794960854
"1722" 344.2 19.9689639572595 57.531388326781
"1723" 344.4 22.6991797242929 53.6487942994458
"1724" 344.6 25.9056384004398 49.8789796649268
"1725" 344.8 29.8903867572696 46.85845168119
"1726" 345 34.4802817106622 44.7340656245854
"1727" 345.2 38.6449078394195 44.0816916334577
"1728" 345.4 42.9816846087569 44.4144479248537
"1729" 345.6 47.1536205269631 46.0757265071308
"1730" 345.8 51.3383384212563 48.5922081150604
"1731" 346 54.6044386469858 51.9570589103581
"1732" 346.2 56.9075106809764 55.8275925812927
"1733" 346.4 58.9549221356063 60.3765592504354
"1734" 346.6 59.5837878515856 65.2147603749114
"1735" 346.8 59.4618803557574 69.9976061345854
"1736" 347 58.9101506246384 74.9594381915853
"1737" 347.2 57.3267164454924 79.7976788273854
"1738" 347.4 54.987313473169 83.9016410195854
"1739" 347.6 52.1185058145047 88.2752923768194
"1740" 347.8 48.4417573328813 91.9070935757254
"1741" 348 44.4669774760466 95.1105520557282
"1742" 348.2 40.9162671689853 97.3305240121568
"1743" 348.4 36.7414691332812 98.4872462420853
"1744" 348.6 31.8844385494955 99.9477541081568
"1745" 348.8 27.6041550895898 101.5934668015
"1746" 349 23.4787200871508 103.092291044151
"1747" 349.2 22.1414341829146 102.842632158785
"1748" 349.4 21.5538872430212 102.639917994405
"1749" 349.6 21.3718551949649 102.674035458157
"1750" 349.8 20.8973288629896 103.663772955398
"1751" 350 20.9004945253813 104.311673718225
"1752" 350.2 21.7084333367569 104.133308423268
"1753" 350.4 21.2727764226413 104.403276771585
"1754" 350.6 21.3031667816013 104.426177534925
"1755" 350.8 21.2851225059688 104.490744964898
"1756" 351 21.2400602709037 104.5045386503
"1757" 351.2 21.2851225059688 104.490744964898
"1758" 351.4 21.1403400054087 104.508051505821
"1759" 351.6 21.1403400054087 104.508051505821
"1760" 351.8 21.2073775619381 104.478115867468
"1761" 352 21.0600439099213 104.479612649385
"1762" 352.2 21.1138736414834 104.47636431416
"1763" 352.4 21.0271210210479 104.513539706185
"1764" 352.6 21.0271210210479 104.513539706185
"1765" 352.8 21.0271210210479 104.513539706185
"1766" 353 21.0271210210479 104.513539706185
"1767" 353.2 20.9441402536749 104.533210180607
"1768" 353.4 20.9434374239117 104.428168905651
"1769" 353.6 19.7790242137595 104.403276771585
"1770" 353.8 17.1381047728854 103.56040145421
"1771" 354 13.9092784570831 101.961968981566
"1772" 354.2 11.6363899924117 99.1095495937158
"1773" 354.4 9.60433343961104 95.7464633955428
"1774" 354.6 8.48894260544081 91.6373193352449
"1775" 354.8 7.3977993981004 87.1221333717556
"1776" 355 6.38599706494451 82.3982915894425
"1777" 355.2 5.93147585624638 77.7389771307481
"1778" 355.4 5.82877587865625 72.4471699275604
"1779" 355.6 5.69495469573581 67.5018194805399
"1780" 355.8 5.63693673772125 62.7315210805654
"1781" 356 5.92953659624466 57.9221745940976
"1782" 356.2 6.76736110052593 53.2663594836492
"1783" 356.4 8.89946839857291 48.2089383952729
"1784" 356.6 11.4003416879896 44.2331114265229
"1785" 356.8 14.5845851415204 39.9492442987158
"1786" 357 18.6000150273626 36.5087268538877
"1787" 357.2 22.6694116148465 33.7428055384549
"1788" 357.4 27.260998457716 31.7182453011506
"1789" 357.6 31.9046314790371 31.3516169699575
"1790" 357.8 36.5793254498056 31.9772853954878
"1791" 358 41.5005149287535 33.7819876013354
"1792" 358.2 45.603779604391 36.4550362761951
"1793" 358.4 48.8523889688289 40.3356650465854
"1794" 358.6 51.4531656298267 45.2950186659945
"1795" 358.8 53.2947177793063 50.4719791058854
"1796" 359 54.324462531567 55.5301397705854
"1797" 359.2 54.3773743172563 61.1876279520604
"1798" 359.4 53.7648186444688 66.3069027570229
"1799" 359.6 53.0011946175487 71.7119932904923
"1800" 359.8 51.2560311990729 76.4452615273354
"1801" 360 48.4572978573494 81.0687868531763
"1802" 360.2 45.6517535450257 85.2514532079854
"1803" 360.4 41.5054680059649 88.6921068202996
"1804" 360.6 37.2547105678451 91.491144250096
"1805" 360.8 32.0246321696979 94.6545490442104
"1806" 361 27.4766305336702 96.5830901791854
"1807" 361.2 22.6363786159769 97.5081556355201
"1808" 361.4 18.5809038619037 97.2837877604425
"1809" 361.6 17.4201518210791 97.7766729115002
"1810" 361.8 17.5245220409117 98.8772230091071
"1811" 362 17.3220297578412 101.639917995225
"1812" 362.2 17.4201518210791 104.874285379287
"1813" 362.4 17.6060502934408 105.215360577968
"1814" 362.6 17.9994556675159 104.699273032443
"1815" 362.8 18.3806272616146 103.68762791721
"1816" 363 16.2912900831146 102.51078313446
"1817" 363.2 13.3118431262518 101.477068122585
"1818" 363.4 13.1661481700613 99.5330477679453
"1819" 363.6 12.2822474467246 96.0927481884533
"1820" 363.8 10.6775154418924 92.1556092667853
"1821" 364 8.95773005748337 87.4794502465641
"1822" 364.2 7.55406188211457 83.0212793336478
"1823" 364.4 6.22723642752038 78.6150258800201
"1824" 364.6 5.86676382735626 74.0311393919104
"1825" 364.8 5.89887268875744 69.4069118420853
"1826" 365 6.36377282284793 64.0215974153854
"1827" 365.2 7.03654489982472 59.0995927728897
"1828" 365.4 7.78670125787427 54.11036007219
"1829" 365.6 9.31839105507015 49.1700283011854
"1830" 365.8 10.8146941455313 44.748523177199
"1831" 366 13.0680701934176 40.1336723829263
"1832" 366.2 16.0299545495047 35.6522617232024
"1833" 366.4 18.991793919271 31.8140884840139
"1834" 366.6 22.6057313336924 28.4321148321854
"1835" 366.8 26.922026114665 26.6383203290505
"1836" 367 31.6299795915368 25.5992055893854
"1837" 367.2 36.3274978974479 25.4054298995854
"1838" 367.4 41.1010384840908 26.5134186020854
"1839" 367.6 45.3914277224029 28.3871844056124
"1840" 367.8 49.2377373742464 31.0409476998412
"1841" 368 52.4883783444003 34.8831023465854
"1842" 368.2 55.1856179099918 39.4072945026643
"1843" 368.4 56.5276311939764 44.237572110439
"1844" 368.6 57.4901249232336 49.3414811060854
"1845" 368.8 58.2139255021227 54.5336063600488
"1846" 369 58.4205007663949 59.6513684113354
"1847" 369.2 57.2947162613161 64.6287339318412
"1848" 369.4 55.5808413664789 69.5639371942598
"1849" 369.6 53.7238089271222 74.0597653460854
"1850" 369.8 50.9092472734404 78.5184745721308
"1851" 370 47.8105107810791 82.428288970862
"1852" 370.2 44.4834130783413 86.2964065574254
"1853" 370.4 40.8930092412098 89.8760918637282
"1854" 370.6 37.1371769322396 92.4598925574603
"1855" 370.8 32.8497250271004 94.4308876292024
"1856" 371 28.1387815839271 95.3940528603978
"1857" 371.2 23.9126222910521 95.5053760155229
"1858" 371.4 19.1390941285159 95.3753908154425
"1859" 371.6 15.2861922737604 93.6844472638353
"1860" 371.8 12.187440473554 90.6020970466081
"1861" 372 9.20795896837308 87.9754842940139
"1862" 372.2 8.01927661619428 87.4434360951506
"1863" 372.4 7.29272634850466 88.34025908133
"1864" 372.6 7.61161938014488 89.0493558959036
"1865" 372.8 8.06056786478125 88.5908449415854
"1866" 373 8.05265370880207 87.7445617725228
"1867" 373.2 7.2038183834621 86.0826660995854
"1868" 373.4 4.9624396041368 83.1903845073854
"1869" 373.6 3.54422285267015 79.9757958755854
"1870" 373.8 2.27471106278125 76.0122022205854
"1871" 374 1.75086223924466 71.6626325980976
"1872" 374.2 2.20837036234883 67.4525856527205
"1873" 374.4 2.98576753844791 63.2210493635854
"1874" 374.6 4.85872647435267 59.1937426132996
"1875" 374.8 7.6638048450257 55.5992055647854
"1876" 375 11.1885117258238 52.5760882482237
"1877" 375.2 14.8811313813722 49.5455391344035
"1878" 375.4 19.0770729877812 47.3173159820201
"1879" 375.6 23.7369280283146 46.1844473027854
"1880" 375.8 28.3702223892691 46.0249487613659
"1881" 376 32.9996561863313 47.6189256731104
"1882" 376.2 37.2001041236837 50.0744739861219
"1883" 376.4 41.2430410542313 52.9338111649354
"1884" 376.6 44.8329022063813 57.1089595923854
"1885" 376.8 47.0108779318479 61.3583234565854
"1886" 377 49.2635941742691 65.7605659486829
"1887" 377.2 51.4133452383323 70.4104430247282
"1888" 377.4 53.1311585557368 75.1581538099854
"1889" 377.6 54.3965999254398 80.1340531832195
"1890" 377.8 54.6205797714334 85.3276046996071
"1891" 378 54.759241545758 90.3787782920505
"1892" 378.2 54.0180716358021 95.7836839033353
"1893" 378.4 53.4561665612813 100.655185171605
"1894" 378.6 52.3165281002813 105.938291705607
"1895" 378.8 50.4953411478989 110.622405639409
"1896" 379 47.4905080868629 114.3191515103
"1897" 379.2 43.7181020195313 117.299636126835
"1898" 379.4 42.1433554384213 118.540681340145
"1899" 379.6 41.8028046512518 118.368252063232
"1900" 379.8 40.754451373611 117.965076338181
"1901" 380 37.7861377225313 117.637275586335
"1902" 380.2 33.7754869847813 117.952895081085
"1903" 380.4 31.8844385494955 118.369626658871
"1904" 380.6 31.9771472338229 118.247106276773
"1905" 380.8 31.6350121830313 117.637275586335
"1906" 381 29.8701195890165 115.606689425174
"1907" 381.2 27.0390369295976 112.730118952014
"1908" 381.4 24.54087156676 108.918462735075
"1909" 381.6 23.4658934439727 105.337173148926
"1910" 381.8 21.7534966461903 101.271770875472
"1911" 382 19.9080593655938 96.8810121467103
"1912" 382.2 18.2223441420313 92.3456778918126
"1913" 382.4 17.4539515433267 87.7395016291081
"1914" 382.6 17.0226227009445 82.9824947358711
"1915" 382.8 16.787799237176 78.0975315139275
"1916" 383 16.8582314387131 73.0361706210399
"1917" 383.2 17.476152292567 68.4072753470853
"1918" 383.4 18.9166794266035 63.5975092053854
"1919" 383.6 21.1284222175813 59.5262623893854
"1920" 383.8 23.9536654720603 55.4151710066784
"1921" 384 27.9590171838289 51.9859740155854
"1922" 384.2 32.1085910418247 49.5742028039332
"1923" 384.4 36.813827130805 47.9510776175854
"1924" 384.6 41.4315197227812 47.5819810655854
"1925" 384.8 46.9517855672035 48.4236330515854
"1926" 385 51.3668293827813 49.8231241445854
"1927" 385.2 55.8873952780813 52.3517500967104
"1928" 385.4 59.2665959874403 55.5916876374263
"1929" 385.6 61.714023028686 59.6468246090854
"1930" 385.8 63.0135891092131 64.7433184418581
"1931" 386 63.6654277744063 69.6704523725854
"1932" 386.2 63.159609979216 74.3418761988245
"1933" 386.4 61.9704220199117 79.4281689261506
"1934" 386.6 60.6817909702604 84.4843836581479
"1935" 386.8 58.6888202792714 88.6870666362912
"1936" 387 55.6423357658793 92.9753468303501
"1937" 387.2 52.208523148095 96.3655578738206
"1938" 387.4 48.2169953030729 99.4255414067104
"1939" 387.6 43.9629036949773 101.716553229409
"1940" 387.8 39.8032977985013 103.853658451425
"1941" 388 35.395725844228 104.931131245734
"1942" 388.2 30.8153491360813 105.235337839605
"1943" 388.4 26.4674557348722 104.672187250199
"1944" 388.6 22.5812674392914 103.102451098871
"1945" 388.8 19.0929012997396 100.968162270585
"1946" 389 15.1218571525459 98.5209238352324
"1947" 389.2 12.8382829512813 97.6504875815854
"1948" 389.4 10.6643251819271 96.9287220703353
"1949" 389.6 11.7120625255363 96.6061121105854
"1950" 389.8 11.4161699999479 94.2728696552104
"1951" 390 10.6123670274552 89.8911626115636
"1952" 390.2 9.77424643947014 85.4465337845854
"1953" 390.4 9.85918094608735 80.5444202714425
"1954" 390.6 10.4574265327574 75.5955705065854
"1955" 390.8 11.4541579486479 71.3752869767854
"1956" 391 12.899508949186 66.5806668425853
"1957" 391.2 14.66400490476 61.8906895074364
"1958" 391.4 16.7114598187358 57.8817639714263
"1959" 391.6 19.7504957147358 53.8307577290854
"1960" 391.8 23.0348871779208 50.4355864199575
"1961" 392 27.1163830615022 47.7815832266784
"1962" 392.2 31.4452423319673 46.4945248219109
"1963" 392.4 36.1516562455707 46.1369047824011
"1964" 392.6 40.544896679952 47.5237385571951
"1965" 392.8 44.8116996303626 49.778742820283
"1966" 393 48.2180505238701 52.7832598503854
"1967" 393.2 51.223319354359 56.7527254959854
"1968" 393.4 53.9223822953267 60.874477362449
"1969" 393.6 56.0870340723132 64.9360037813726
"1970" 393.8 57.2929493799813 70.1454311677854
"1971" 394 57.1781772796536 75.1357763895428
"1972" 394.2 55.6636884690702 79.5347441371854
"1973" 394.4 53.092803573716 83.643236961194
"1974" 394.6 49.9688728706212 87.2887729688254
"1975" 394.8 46.3650828039479 89.9153632974603
"1976" 395 42.3224645752706 92.5062490080747
"1977" 395.2 38.2145573662035 94.1318603253854
"1978" 395.4 33.7915886270874 95.1728670580139
"1979" 395.6 29.2429783898899 96.0229249696288
"1980" 395.8 24.9220369127585 96.4487313235626
"1981" 396 20.4584529405085 96.3446369447445
"1982" 396.2 16.730261934759 96.1420384407854
"1983" 396.4 16.1393382883146 96.2353378469854
"1984" 396.6 15.5484146418701 96.4643454803854
"1985" 396.8 14.2503689176636 97.6677581421736
"1986" 397 14.1544679687396 99.2187984043353
"1987" 397.2 14.1094181577813 99.9992838215854
"1988" 397.4 14.1069830328646 99.9026406429604
"1989" 397.6 14.2239187252914 99.122080327871
"1990" 397.8 13.7820180975568 98.1639871677282
"1991" 398 11.5390721869185 96.5376877943501
"1992" 398.2 8.96581259975996 94.6014252285428
"1993" 398.4 9.28654257282671 94.4969617207217
"1994" 398.6 9.28911429082381 94.1060541066492
"1995" 398.8 8.98436570816762 91.5302719244036
"1996" 399 8.41619972495146 87.7555587407343
"1997" 399.2 8.35962192901528 83.2403727772449
"1998" 399.4 8.48461938515333 78.7153662653993
"1999" 399.6 9.42651750952593 74.1775174980109
"2000" 399.8 10.4952500314631 69.7918958145399
"2001" 400 12.676929456803 65.513465983694
"2002" 400.2 15.8752315973527 61.5733967630854
"2003" 400.4 19.4486942250638 58.5768579575201
"2004" 400.6 23.6097259576676 55.7478292056535
"2005" 400.8 27.7129999922479 54.0046338951854
"2006" 401 32.1168492915421 52.6359352939549
"2007" 401.2 36.7034811845813 51.8841928451854
"2008" 401.4 41.4369562807347 52.3617358946784
"2009" 401.6 46.1693873106449 53.4230547453808
"2010" 401.8 50.7279411546449 55.4615696639035
"2011" 402 54.6000259054701 58.7883489039854
"2012" 402.2 57.312385074665 62.8801097543296
"2013" 402.4 59.803687756851 67.0608305036086
"2014" 402.6 62.1624743389208 71.5255917284226
"2015" 402.8 64.0762756978465 76.0262439372375
"2016" 403 65.0786699135432 81.3571117595854
"2017" 403.2 65.2086881903438 86.6233785673354
"2018" 403.4 64.8404273578663 91.9783945339258
"2019" 403.6 64.4118909663613 96.9834294494254
"2020" 403.8 64.2084076933247 101.89746860902
"2021" 404 63.9594302497174 106.782682324288
"2022" 404.2 62.7784091722613 111.952895086005
"2023" 404.4 61.2194484179515 116.625138057649
"2024" 404.6 59.3917835456563 120.966571923398
"2025" 404.8 59.1543588662812 122.114668418835
"2026" 405 58.7014256317813 122.195408289585
"2027" 405.2 57.7101000619322 122.212581092283
"2028" 405.4 55.8245988730874 124.811440020157
"2029" 405.6 55.3117317477813 127.362760017585
"2030" 405.8 56.3133452560578 124.42926343699
"2031" 406 56.2216892266413 124.212437060685
"2032" 406.2 55.9326886015313 123.457886268585
"2033" 406.4 53.1237720101563 122.48533782546
"2034" 406.6 49.3705999216832 121.054975605409
"2035" 406.8 45.6321102040313 119.119953212835
"2036" 407 42.0305604522813 116.103218042085
"2037" 407.2 38.3141702094612 113.143734779685
"2038" 407.4 35.1611704673613 109.586482874205
"2039" 407.6 32.5749185896961 105.629523319224
"2040" 407.8 30.7644291197387 101.512258420862
"2041" 408 29.1649838092257 95.9893666851854
"2042" 408.2 28.5327689141943 91.0030112664767
"2043" 408.4 28.3208071714479 86.4558637243854
"2044" 408.6 28.9358501504003 81.6479151035853
"2045" 408.8 30.2748842295767 77.2606674947445
"2046" 409 32.6181938681354 72.8670172554604
"2047" 409.2 35.7504791671943 69.172609691281
"2048" 409.4 39.2767517965204 66.2104457375201
"2049" 409.6 43.6829033957358 63.5896057432899
"2050" 409.8 48.0883042449769 62.1530278848897
"2051" 410 52.6100713402358 61.1260387779263
"2052" 410.2 57.363498427567 61.2098925830854
"2053" 410.4 62.3580092066479 62.5118433877854
"2054" 410.6 66.8237036204924 64.3693497475854
"2055" 410.8 71.2846015761676 66.8512296129263
"2056" 411 75.44472282476 70.0034067332024
"2057" 411.2 78.7519195122924 73.0801215809854
"2058" 411.4 81.5931494733949 77.0351296739717
"2059" 411.6 83.7072363760479 81.0105711079854
"2060" 411.8 85.4968908481368 85.4804608413854
"2061" 412 87.2533170908664 89.7938890947556
"2062" 412.2 88.6941181053899 93.9070935740854
"2063" 412.4 89.6261205734955 98.5145090555853
"2064" 412.6 90.2486121698401 103.28069033335
"2065" 412.8 90.2486121698401 107.995553373938
"2066" 413 89.3175349958205 112.658029047409
"2067" 413.2 87.7987332610313 117.086776467585
"2068" 413.4 86.0746648200313 120.991650216585
"2069" 413.6 85.9358626997813 121.967730163491
"2070" 413.8 87.097003773253 123.256798288604
"2071" 414 88.0770016265085 123.348453716494
"2072" 414.2 88.4301657464982 123.155977317925
"2073" 414.4 88.6666944836869 123.019148857717
"2074" 414.6 88.8673855334228 123.083962338868
"2075" 414.8 89.1015250914479 123.126771243085
"2076" 415 89.0733858701887 123.225725158752
"2077" 415.2 88.7400640038176 123.18884233564
"2078" 415.4 87.5028655836563 123.350932154085
"2079" 415.6 85.8758817281497 124.612195999691
"2080" 415.8 83.2767062907812 126.263096323404
"2081" 416 79.8434558328001 127.174413149283
"2082" 416.2 75.597713803567 127.563036839835
"2083" 416.4 71.4144317438945 127.84415245451
"2084" 416.6 67.1670021198553 128.526827783752
"2085" 416.8 62.812457629985 127.996717521252
"2086" 417 58.2976918598833 127.070358853014
"2087" 417.2 53.6246036923095 125.302023693812
"2088" 417.4 49.3002849735013 122.861292023625
"2089" 417.6 45.3115503600013 119.907093552765
"2090" 417.8 41.7164293380313 116.859236831835
"2091" 418 38.5721649589302 113.401165346309
"2092" 418.2 36.1488571335613 109.319307301905
"2093" 418.4 34.1833445027387 104.931131245734
"2094" 418.6 33.0203768856222 99.9358930139717
"2095" 418.8 32.3286829994091 95.0476936086551
"2096" 419 32.6803765222574 90.2629641695853
"2097" 419.2 34.2444564077569 85.2448332944634
"2098" 419.4 36.5272817629515 80.6417045968194
"2099" 419.6 39.2279530481904 76.4799596536081
"2100" 419.8 43.3232941580421 72.8566455329332
"2101" 420 47.2658576481222 70.1562261404036
"2102" 420.2 51.5013700344271 68.7798671315853
"2103" 420.4 56.7189092662924 67.8383913053854
"2104" 420.6 61.5705690917347 67.9484569896551
"2105" 420.8 65.7431575241368 69.2633276909854
"2106" 421 69.7952053854701 71.5279587323854
"2107" 421.2 73.9270193250261 74.7179675577282
"2108" 421.4 76.6171863043935 78.7217064545853
"2109" 421.6 78.0343693701813 83.7756262371854
"2110" 421.8 78.8368647864688 88.9134549013353
"2111" 422 78.9080921902813 93.4936075693353
"2112" 422.2 78.544729202716 98.5453278882375
"2113" 422.4 78.4332428315313 103.735337840835
"2114" 422.6 77.9501352230639 108.311341819824
"2115" 422.8 76.8871333194413 113.113200428565
"2116" 423 75.9450321916812 118.273505767845
"2117" 423.2 74.3011223332322 122.87356563535
"2118" 423.4 74.2384415151775 123.458440229963
"2119" 423.6 74.2384415151775 123.760903142
"2120" 423.8 74.3374145328663 124.518592655692
"2121" 424 74.4956458412813 126.261761780085
"2122" 424.2 74.1888201017813 128.118778807335
"2123" 424.4 73.3727053797098 128.51041960896
"2124" 424.6 71.4334046372518 129.189985327821
"2125" 424.8 70.4761242913348 129.47824948821
"2126" 425 70.2747932828944 128.859563659208
"2127" 425.2 70.6311025985313 128.456418266835
"2128" 425.4 70.5155694497072 128.053262615919
"2129" 425.6 68.4763035325656 126.667907796585
"2130" 425.8 64.901794808485 124.370763325752
"2131" 426 61.2357818888021 122.016190243148
"2132" 426.2 57.5938735226244 119.341160309703
"2133" 426.4 53.8123035803438 116.290999408148
"2134" 426.6 50.5847245566048 112.605641680291
"2135" 426.8 47.3458408505737 108.861003975189
"2136" 427 44.2174974374413 105.029230969545
"2137" 427.2 41.5597365041078 101.536786666442
"2138" 427.4 39.3841090428465 97.1430710025636
"2139" 427.6 37.9141405931508 92.3886733961071
"2140" 427.8 36.6671448858247 87.5678967654767
"2141" 428 36.3615896462813 82.4220137778126
"2142" 428.2 35.9437222105813 77.3803760303853
"2143" 428.4 36.1354709040193 72.0786675650854
"2144" 428.6 37.0670801221384 67.1622735305853
"2145" 428.8 38.9236657419368 62.7069239643854
"2146" 429 41.4343706007325 58.3038539830976
"2147" 429.2 44.4178143766837 54.4498230795366
"2148" 429.4 48.4918323561676 51.4105634215626
"2149" 429.6 53.0590198248722 49.6062608553808
"2150" 429.8 57.9651709069769 48.8440335380201
"2151" 430 63.1905784156563 48.7257959012104
"2152" 430.2 67.8029485203146 49.2548459431854
"2153" 430.4 72.8017315003132 50.9519206354577
"2154" 430.6 77.0604965035085 53.5011255294945
"2155" 430.8 80.6670993800856 57.0418430234984
"2156" 431 83.8101540810366 60.6888054739896
"2157" 431.2 85.5559832127813 64.2356697683462
"2158" 431.4 86.9546304149176 68.317225447949
"2159" 431.6 87.9618866304479 73.2407449905228
"2160" 431.8 88.7165805446213 77.8154905338454
"2161" 432 88.8275983865364 83.7848003902996
"2162" 432.2 87.9144016945729 88.7305668607729
"2163" 432.4 86.1055960875898 93.2452452718832
"2164" 432.6 84.4967038740313 97.8339872878354
"2165" 432.8 83.0867665472813 102.428819932335
"2166" 433 80.7619040868413 106.991063029005
"2167" 433.2 78.3024352723284 111.071863832227
"2168" 433.4 75.3388078436771 115.16981620296
"2169" 433.6 72.2526035780413 119.227704240345
"2170" 433.8 69.1690249500362 122.439498879232
"2171" 434 65.9921896322813 122.870687208585
"2172" 434.2 62.2541754802013 122.128467596745
"2173" 434.4 57.5109671725204 121.031222327151
"2174" 434.6 53.1964530344547 119.428981697728
"2175" 434.8 49.5914742292506 117.271324743585
"2176" 435 45.6611884603891 114.828362827997
"2177" 435.2 42.2944133991342 111.909638088585
"2178" 435.4 39.1315442389896 108.259828931273
"2179" 435.6 35.849578163803 104.104571162803
"2180" 435.8 33.3267746334701 99.9333870381853
"2181" 436 31.4029499595898 95.8601551284364
"2182" 436.2 30.198651160377 91.3287274888194
"2183" 436.4 30.1377501441533 86.3667065751202
"2184" 436.6 30.1183528599334 81.3448632491723
"2185" 436.8 30.5753764845374 76.6710109220488
"2186" 437 31.7819313863368 72.1132004621854
"2187" 437.2 33.6538440005719 68.0017145788179
"2188" 437.4 36.8157933807378 64.2522645243897
"2189" 437.6 40.6668904989479 61.1939892752103
"2190" 437.8 44.4363450833666 59.5699124441707
"2191" 438 49.0031347970035 58.8053124323854
"2192" 438.2 53.1919025703247 59.3900010036506
"2193" 438.4 57.6167514189003 61.2916810235854
"2194" 438.6 60.9723535540669 64.0153659151568
"2195" 438.8 63.3625794056035 67.6772377855854
"2196" 439 64.9339539184955 72.2058940280854
"2197" 439.2 66.0491715553313 77.1799943511604
"2198" 439.4 65.9662887581676 81.8494946943126
"2199" 439.6 65.6043959893021 86.5995236055228
"2200" 439.8 64.5676415560312 91.5931622782729
"2201" 440 63.0999253562585 96.3966841341536
"2202" 440.2 61.825144239169 100.866900391871
"2203" 440.4 59.9536886201771 104.777004506648
"2204" 440.6 57.4950739372152 108.59454855268
"2205" 440.8 54.1377150526636 112.119187557056
"2206" 441 50.4323258447613 114.601750045665
"2207" 441.2 47.1434633214283 117.27560126335
"2208" 441.4 44.7301112863695 119.266321213821
"2209" 441.6 44.2504203263146 119.390554112985
"2210" 441.8 43.7008613351212 119.349841644825
"2211" 442 43.2706478160937 120.00442179696
"2212" 442.2 42.1985840715313 122.026588559835
"2213" 442.4 42.0633657200265 123.083962338868
"2214" 442.6 41.9120510396701 122.455298243919
"2215" 442.8 40.8807220340831 121.607655268208
"2216" 443 39.0207460552813 120.546901298919
"2217" 443.2 36.0335119075085 119.37204844564
"2218" 443.4 32.718816708442 117.748423979835
"2219" 443.6 29.7423687737435 115.119105655208
"2220" 443.8 26.7366838685159 112.254967059585
"2221" 444 24.0011712438001 109.033839924925
"2222" 444.2 21.8493849886536 105.101668845075
"2223" 444.4 20.0505141732188 100.848887461523
"2224" 444.6 18.4201980415104 96.8333022230853
"2225" 444.8 17.2932910488247 92.4301602862158
"2226" 445 16.8430198142336 87.9183622085854
"2227" 445.2 16.9328643278257 83.3260927345854
"2228" 445.4 17.6017270731533 78.7686238545621
"2229" 445.6 19.2345839945861 74.4088623482195
"2230" 445.8 21.1708273696185 70.4249348857249
"2231" 446 24.3600481790836 67.0963355630505
"2232" 446.2 28.1588430490836 64.8950218776551
"2233" 446.4 32.5718395259717 63.7271590295853
"2234" 446.6 37.5530298555085 63.7110491852444
"2235" 446.8 41.7576050866222 64.9948798573354
"2236" 447 45.6517535450257 67.9486542399854
"2237" 447.2 48.3358760290578 72.0660996014151
"2238" 447.4 50.460298788804 76.8529645110399
"2239" 447.6 51.0819197675313 81.5502233552104
"2240" 447.8 51.0192800648876 86.1719953182875
"2241" 448 49.9581096184896 90.9888365790228
"2242" 448.2 48.4246255128793 95.5722634574677
"2243" 448.4 45.9801382571212 100.006330210305
"2244" 448.6 42.404774546618 103.452972986728
"2245" 448.8 38.5458966965313 106.383238602023
"2246" 449 34.7660958008813 108.762055393965
"2247" 449.2 30.9245644885938 110.422678802273
"2248" 449.4 30.1233725803499 110.824471198291
"2249" 449.6 28.5448386637813 111.853364845335
"2250" 449.8 26.7842433490313 114.356300838585
"2251" 450 28.3841204192813 111.663136816523
"2252" 450.2 29.155508357169 111.616238286157
"2253" 450.4 29.2274528804213 111.594116460345
"2254" 450.6 29.2853238831217 111.573976781947
"2255" 450.8 29.3566119060013 110.571215697825
"2256" 451 27.9334790670558 107.561486617821
"2257" 451.2 27.0286413406676 103.770035967108
"2258" 451.4 27.0149714348854 99.3698798291478
"2259" 451.6 26.9171389960791 95.2023672452662
"2260" 451.8 27.6243614452813 90.6991691855853
"2261" 452 28.4814066293666 86.8553341309756
"2262" 452.2 30.2437630242464 82.5055313608179
"2263" 452.4 33.0830645084769 78.5071599657375
"2264" 452.6 36.4392922686222 75.473713991699
"2265" 452.8 40.3141452610193 73.2509685455854
"2266" 453 44.4711908687595 71.3133332208897
"2267" 453.2 49.2774922042813 70.4338111505854
"2268" 453.4 54.1957191795898 70.5556237215428
"2269" 453.6 58.5001219720035 71.8672293003854
"2270" 453.8 62.8898404884479 74.1154269236479
"2271" 454 66.5232456498221 76.6731007544425
"2272" 454.2 69.9302736475146 80.3235482077854
"2273" 454.4 72.9621523937595 84.5310564095201
"2274" 454.6 74.8164735490521 89.0168264025229
"2275" 454.8 76.3325092684213 93.8307576962854
"2276" 455 77.3071714950669 98.7326115635853
"2277" 455.2 77.1901927324035 103.639917993585
"2278" 455.4 76.6288152682813 108.736928167523
"2279" 455.6 76.0804986502529 113.750821053133
"2280" 455.8 75.6629514662281 118.151855613649
"2281" 456 74.8085593930729 122.660274212085
"2282" 456.2 75.1175555699986 122.964511406216
"2283" 456.4 75.1175555699986 123.321298661151
"2284" 456.6 75.1984527100874 123.409352468728
"2285" 456.8 75.2909788140638 123.454056709498
"2286" 457 75.3362984771471 123.561720248707
"2287" 457.2 75.6284659525146 124.106415008185
"2288" 457.4 77.493234917271 126.4783663313
"2289" 457.6 77.7135822478257 127.151368355985
"2290" 457.8 77.3648317743438 127.232475226148
"2291" 458 76.5411507712813 126.819600887085
"2292" 458.2 74.4358745933267 128.220070645185
"2293" 458.4 72.3748817676303 129.111616085906
"2294" 458.6 70.6237972237813 128.999577397335
"2295" 458.8 68.5760868976303 128.168219860265
"2296" 459 64.9133318892013 128.281139347425
"2297" 459.2 61.1543126360754 128.000043703291
"2298" 459.4 56.8823873190313 127.854539230335
"2299" 459.6 52.9813172025313 127.047140522835
"2300" 459.8 48.6629812694283 126.061711119938
"2301" 460 44.8244604400035 124.413172146752
"2302" 460.2 40.9055327407813 122.283488148585
"2303" 460.4 37.110175694193 119.408515495997
"2304" 460.6 33.2401270691397 117.041905596019
"2305" 460.8 29.0880147628401 114.73107200335
"2306" 461 25.1030044580362 112.126671466644
"2307" 461.2 21.7827452523323 108.5394350483
"2308" 461.4 18.3459841637435 105.022605591472
"2309" 461.6 15.4023203992506 101.630259169871
"2310" 461.8 13.1335418474271 97.3342564211478
"2311" 462 10.9179222669986 92.5380262004984
"2312" 462.2 9.58008581278125 87.8530087975003
"2313" 462.4 8.61772444571459 82.8511139393854
"2314" 462.6 7.15216039586819 78.1918596009115
"2315" 462.8 6.21297217800852 73.2096612524035
"2316" 463 5.85726684018125 68.3388153931854
"2317" 463.2 6.44819048662571 63.9876703585854
"2318" 463.4 7.67185397110683 59.0189345400272
"2319" 463.6 9.20828886805784 54.3870351364577
"2320" 463.8 12.00484849576 50.6189662748407
"2321" 464 15.2472675474139 47.9303059501568
"2322" 464.2 19.1547756101222 46.1104246334035
"2323" 464.4 23.2557473447813 44.5250507210854
"2324" 464.6 26.9460052184955 43.7980423610854
"2325" 464.8 30.3252119443178 44.6751070197805
"2326" 465 33.0059875111146 46.9393243165854
"2327" 465.2 35.9997996586622 50.4229060415854
"2328" 465.4 38.4509268247812 54.477953214781
"2329" 465.6 40.4828403598975 58.9479244211435
"2330" 465.8 42.3944376898289 63.5181441260853
"2331" 466 43.7692396427813 68.3085509163808
"2332" 466.2 44.0564655963666 73.2638241812195
"2333" 466.4 43.5750790160924 78.2624795071854
"2334" 466.6 43.0507719173682 83.1702864139549
"2335" 466.8 42.2320528814324 88.3638661687249
"2336" 467 41.3826054744552 93.5337115631071
"2337" 467.2 40.2842582620421 98.4208672179114
"2338" 467.4 38.6772380085259 103.152667709756
"2339" 467.6 36.3762003957813 107.654891566335
"2340" 467.8 34.0139344166212 111.059765315745
"2341" 468 32.7892613935313 112.954363082835
"2342" 468.2 31.7695170240165 113.122031441879
"2343" 468.4 28.5740601627813 114.118097446321
"2344" 468.6 27.3353227051726 114.053127410868
"2345" 468.8 29.4575008302231 112.88898597819
"2346" 469 30.8203040859117 108.643236940694
"2347" 469.2 32.1618108733368 104.666211461785
"2348" 469.4 33.6945190813021 100.976113924523
"2349" 469.6 36.1547663700257 96.7103166421854
"2350" 469.8 39.1769187332702 93.1903844991854
"2351" 470 43.6296920761282 89.7981981108711
"2352" 470.2 47.3477044103213 87.6780859456054
"2353" 470.4 51.6369659068701 85.8451767019854
"2354" 470.6 56.7642837605729 84.6195617750853
"2355" 470.8 61.3923445396943 84.2738376908462
"2356" 471 66.1325798774769 85.1118728710419
"2357" 471.2 70.6243935809037 87.1731786395853
"2358" 471.4 74.6581904294687 89.8597017198979
"2359" 471.6 77.5864281417604 93.7480604953354
"2360" 471.8 79.8915579732924 97.8723183375854
"2361" 472 82.3153786093935 102.424775449014
"2362" 472.2 84.3516844135685 106.620265563011
"2363" 472.4 86.3473988106979 111.54386200746
"2364" 472.6 88.1347804995313 116.301397724835
"2365" 472.8 88.8626614746222 119.540334358063
"2366" 473 88.9824961855212 119.876559201645
"2367" 473.2 90.5220441428358 121.183290637076
"2368" 473.4 91.5074285091146 121.960528665585
"2369" 473.6 91.1394949179322 122.075752632076
"2370" 473.8 90.5309434175313 122.312848101585
"2371" 474 89.2400974829322 123.710492656661
"2372" 474.2 87.9544380130557 125.448030533703
"2373" 474.4 86.9404328987368 126.108111359385
"2374" 474.6 86.4676939815812 126.744243674385
"2375" 474.8 85.2675561948738 126.752725438585
"2376" 475 84.3067641305312 126.210381862335
"2377" 475.2 82.1800730547246 125.618889601661
"2378" 475.4 78.9341623511538 124.976544229644
"2379" 475.6 74.6762347051013 125.044498128705
"2380" 475.8 70.4443772199213 125.914727135625
"2381" 476 65.964050411022 127.042519048752
"2382" 476.2 61.7686204268176 128.060459264331
"2383" 476.4 58.3980533421631 128.442138653331
"2384" 476.6 56.0309053065035 127.240426880085
"2385" 476.8 52.4699409700313 125.248843401585
"2386" 477 48.5810464781146 122.985408506419
"2387" 477.2 44.4514721908629 120.722017995157
"2388" 477.4 40.1603845162813 118.963638648252
"2389" 477.6 35.8981366721413 118.624650805725
"2390" 477.8 31.2475516467624 118.30216772951
"2391" 478 30.0424404875313 117.828115280835
"2392" 478.2 28.0334624312813 114.965519863335
"2393" 478.4 25.6393049102714 111.183698858527
"2394" 478.6 23.2961600561642 107.107515846841
"2395" 478.8 21.4802236555421 102.685719521085
"2396" 479 19.6197579692098 98.0938827901568
"2397" 479.2 17.7677011389727 93.7730997460322
"2398" 479.4 15.5755751076073 88.862287736868
"2399" 479.6 13.7112752339063 83.9834294600854
"2400" 479.8 12.5117644624552 79.4032767920854
"2401" 480 11.964435784377 74.5348343728194
"2402" 480.2 11.1804291835472 69.1994437648832
"2403" 480.4 10.5340054134701 64.0724880005854
"2404" 480.6 10.068502296067 58.9743418760854
"2405" 480.8 8.9976039327146 53.8434803753854
"2406" 481 8.25454887941954 49.3683572130109
"2407" 481.2 8.63038709528125 44.6227424694604
"2408" 481.4 9.89812445306031 40.1923767709807
"2409" 481.6 12.8723747001146 36.9817331457854
"2410" 481.8 15.9776017188494 33.8619860591308
"2411" 482 19.9001452096146 31.0481332475854
"2412" 482.2 24.3070417390371 29.6384978518877
"2413" 482.4 28.8969577267313 28.2200707271854
"2414" 482.6 33.3510447118063 28.1532768341104
"2415" 482.8 38.0710473377813 29.1145706285854
"2416" 483 41.7493926143422 31.6980077937805
"2417" 483.2 44.1667879431301 34.9021229141435
"2418" 483.4 44.5561328658527 38.6544582140854
"2419" 483.6 44.8089098177286 43.3044419482433
"2420" 483.8 44.5289986167813 47.7105731077947
"2421" 484 43.8575837095254 52.5570137216086
"2422" 484.2 42.7591055523494 57.4133392667445
"2423" 484.4 40.7856028386354 61.6233785878353
"2424" 484.6 38.1216979360479 66.0063302381854
"2425" 484.8 34.6858990202924 69.7976788355854
"2426" 485 30.8037875864769 72.383694985694
"2427" 485.2 26.3201085399146 74.2760503331854
"2428" 485.4 21.9340832962604 75.8250325202104
"2429" 485.6 17.2519998002378 76.4079233262375
"2430" 485.8 12.5716367729063 76.1033404080228
"2431" 486 7.83087329124638 75.48440585619
"2432" 486.2 6.59885766480298 75.312669427368
"2433" 486.4 6.27678592582472 75.2379930251723
"2434" 486.6 6.06399195636265 75.2802517643993
"2435" 486.8 5.95012627033681 75.2429714519854
"2436" 487 6.0374887363394 75.3068805589807
"2437" 487.2 5.15404806889752 76.4519187259807
"2438" 487.4 4.15203003187014 78.5763047825854
"2439" 487.6 4.15576011468823 79.4254674542365
"2440" 487.8 4.21956416289237 79.7891970631854
"2441" 488 4.25313937007671 80.9907160690626
"2442" 488.2 4.01696176982569 84.1064150409854
"2443" 488.4 5.15404806889752 86.1803050130505
"2444" 488.6 6.20013242844791 89.4982072985854
"2445" 488.8 7.77334191119589 91.9661142422195
"2446" 489 9.58008581278125 95.8154905190854
"2447" 489.2 10.96780883672 99.1921847054425
"2448" 489.4 12.9356879479479 102.272233516335
"2449" 489.6 15.2624498058229 106.00951086696
"2450" 489.8 16.745994317554 107.985858309244
"2451" 490 16.7419314353401 108.489491406762
"2452" 490.2 20.0267717052813 109.265540292324
"2453" 490.4 21.8865983603854 109.468480329773
"2454" 490.6 21.4703137558813 109.655185164225
"2455" 490.8 20.8245186279813 109.861292034285
"2456" 491 20.1771406688854 109.60365844671
"2457" 491.2 18.4844609880613 108.372742417185
"2458" 491.4 16.2008425862098 105.836521824157
"2459" 491.6 14.583179481994 102.25125468467
"2460" 491.8 13.3458476839117 97.5911294157375
"2461" 492 12.0113145295813 93.0801215645854
"2462" 492.2 10.4967515314117 88.4059319456723
"2463" 492.4 9.32683282144791 83.1723607584604
"2464" 492.6 8.28668660704315 78.7762320815853
"2465" 492.8 7.56023878434223 73.8130701312439
"2466" 493 7.64450937901933 68.6435530640854
"2467" 493.2 8.39823851989237 63.8689256597854
"2468" 493.4 10.1419908873021 59.4764320247103
"2469" 493.6 13.0485506940856 55.7474520521071
"2470" 493.8 16.992368485952 52.8579407498049
"2471" 494 21.5589523028479 51.0869070103854
"2472" 494.2 26.3513610367174 50.8301080645003
"2473" 494.4 30.7108822771563 52.2563302494604
"2474" 494.6 34.5729903949896 55.3177170153979
"2475" 494.8 37.8720628445908 59.0288675030854
"2476" 495 40.366840759216 63.4972031244114
"2477" 495.2 42.0288615279208 68.4366515569807
"2478" 495.4 42.6296011817813 73.6115139706319
"2479" 495.6 42.6708924303682 78.8473524646288
"2480" 495.8 43.1994204122812 83.9668347040419
"2481" 496 42.9021234224552 88.9535588951071
"2482" 496.2 41.6324175284063 93.9627551516479
"2483" 496.4 39.3579860080261 98.7014540624425
"2484" 496.6 36.3964765379445 102.915506092014
"2485" 496.8 33.8631514817813 107.287892153835
"2486" 497 31.9929755457813 109.449078294165
"2487" 497.2 31.8216573457616 109.679433031291
"2488" 497.4 31.5523153408613 109.792589744265
"2489" 497.6 31.5295225716413 109.739154629805
"2490" 497.8 31.6696738547174 109.665579836947
"2491" 498 31.2254639291894 109.5208963343
"2492" 498.2 30.4734575977813 108.821012678309
"2493" 498.4 29.0963944574063 107.607793308398
"2494" 498.6 26.1299298784982 105.397083482566
"2495" 498.8 22.6935257040212 102.945261505605
"2496" 499 18.8067741220313 100.417663151835
"2497" 499.2 15.2941064297396 97.6364192707728
"2498" 499.4 12.045261207143 95.6165299865215
"2499" 499.6 10.7032077743465 96.5041728948897
"2500" 499.8 10.6712290201217 96.4935804974151
"2501" 500 10.5580734282493 96.6641180967556
"2502" 500.2 10.6589435558613 96.6475515871054
"2503" 500.4 10.6303408650754 96.6349786189971
"2504" 500.6 10.4638870682506 96.4113777284425
"2505" 500.8 10.6133580174213 94.9528950999454
"2506" 501 9.64339906061457 92.8972335240229
"2507" 501.2 7.84585337212907 89.2605618819115
"2508" 501.4 5.79817447553682 84.9715549893854
"2509" 501.6 4.22559399601933 80.7209794445853
"2510" 501.8 2.72115063083679 75.9363556753353
"2511" 502 1.26906386548857 70.685160992122
"2512" 502.2 0.499157123543147 65.9717973410853
"2513" 502.4 1.00114073136457 62.0474667978354
"2514" 502.6 2.33157452029478 57.436080606261
"2515" 502.8 4.58864604173473 52.5570137216086
"2516" 503 7.37203629459375 48.3759231279604
"2517" 503.2 10.8859215493438 44.6306941233979
"2518" 503.4 15.7493286816613 40.9147272053254
"2519" 503.6 20.1407355513813 38.0758807275854
"2520" 503.8 24.8702351645313 36.6118125662445
"2521" 504 29.7444996632677 36.5571864620448
"2522" 504.2 34.3891384637813 38.0497829915854
"2523" 504.4 38.494094948304 41.4261775865854
"2524" 504.6 41.2337649272231 45.5713932764226
"2525" 504.8 43.0637491669241 50.4592564595854
"2526" 505 43.6815751457813 55.9985009255854
"2527" 505.2 43.9332785121676 61.2301331567445
"2528" 505.4 43.7001706451449 66.3741303766763
"2529" 505.6 42.5002805053557 72.1067037917343
"2530" 505.8 41.3504151541282 77.3118295278711
"2531" 506 39.6580994168035 81.9266016415854
"2532" 506.2 37.0203168418238 86.5699163834151
"2533" 506.4 33.5520642736771 90.5276406506479
"2534" 506.6 29.6978703118229 94.5034676193979
"2535" 506.8 25.6320147741004 97.4843227412024
"2536" 507 20.6672661891766 99.6278462766551
"2537" 507.2 17.9451871693731 100.9058472683
"2538" 507.4 17.0789068861613 102.846024864465
"2539" 507.6 16.8573850049185 103.28069033335
"2540" 507.8 16.8424877701342 103.385465067585
"2541" 508 16.5761996983646 102.622106289585
"2542" 508.2 14.6823887264087 101.551907218468
"2543" 508.4 12.6428641767188 100.355884917398
"2544" 508.6 12.3119851022706 99.4495655526492
"2545" 508.8 11.1312603846979 96.2925897553354
"2546" 509 9.49750331560734 92.297402237868
"2547" 509.2 8.21075277824638 87.2809618557481
"2548" 509.4 7.58158938117256 82.498198794194
"2549" 509.6 7.39990788738994 78.0010199064115
"2550" 509.8 6.71637891078125 73.3110865445854
"2551" 510 6.64706279687427 68.3035075840737
"2552" 510.2 6.20768628533226 63.1273771325854
"2553" 510.4 5.66567544673778 58.485586799281
"2554" 510.6 5.9585680367146 53.1903845319854
"2555" 510.8 6.36228309936948 48.1018249392912
"2556" 511 7.9201776195856 43.4009535557593
"2557" 511.2 10.7788166384257 38.7713853919854
"2558" 511.4 14.0350361603267 34.9723260998581
"2559" 511.6 18.0346130001999 31.6977912995156
"2560" 511.8 22.3874513744955 29.6668173635854
"2561" 512 27.2064940095813 28.2200707271854
"2562" 512.2 32.2873821482063 27.5235058422604
"2563" 512.4 36.8850821100739 27.6484825690244
"2564" 512.6 41.5484057187812 28.6448113805854
"2565" 512.8 46.1784753366497 30.1967681944275
"2566" 513 50.3597070218975 32.4433975477947
"2567" 513.2 54.3626971552585 34.9463025051535
"2568" 513.4 58.3674656432098 38.1273771530854
"2569" 513.6 60.8728613074717 42.2531495960854
"2570" 513.8 62.2598736725063 47.0273226201604
"2571" 514 63.0554289827813 52.1817070355854
"2572" 514.2 62.8754511139404 56.3637209469944
"2573" 514.4 62.4610371281222 61.6898833298581
"2574" 514.6 61.2878680781533 66.6880273794691
"2575" 514.8 58.9202470894091 71.4013240203761
"2576" 515 56.3290051817187 75.6659994414604
"2577" 515.2 53.3551347828238 79.756533247862
"2578" 515.4 49.8156548108646 83.2916355675229
"2579" 515.6 45.9614608490104 85.7407449802729
"2580" 515.8 41.404683652271 87.6872774084425
"2581" 516 36.8425009117387 88.5026758426066
"2582" 516.2 32.1116878854688 88.6590019753354
"2583" 516.4 27.2727708562493 88.72193847033
"2584" 516.6 22.3384773639764 88.6613292886829
"2585" 516.8 17.5237879742701 88.0080265729854
"2586" 517 13.2384904375856 87.8002233500854
"2587" 517.2 12.0255600103438 87.5298671162103
"2588" 517.4 11.7973415940465 87.3289661452996
"2589" 517.6 10.9755614793118 86.9005505045854
"2590" 517.8 8.09360086365081 85.6429050644332
"2591" 518 5.4822368785472 84.4503776487556
"2592" 518.2 3.84060225919429 83.3362339743897
"2593" 518.4 4.12964099930297 83.0043388535201
"2594" 518.6 3.91723113447892 80.5882581509574
"2595" 518.8 3.57553908278125 77.2178544841015
"2596" 519 3.42603812338123 72.6475516067853
"2597" 519.2 3.93489994782775 68.1881161408877
"2598" 519.4 4.90029383463231 63.6853947195428
"2599" 519.6 5.97882827602124 59.2277042895454
"2600" 519.8 6.98846353480348 54.5050579829854
"2601" 520 8.30793125166498 49.8586292040272
"2602" 520.2 10.5342017336185 45.3761154494923
"2603" 520.4 13.3465505136749 41.3287275298194
"2604" 520.6 16.7891624410767 38.0951574644035
"2605" 520.8 21.2451656696837 36.1012846473659
"2606" 521 25.8787247550193 35.1284676680854
"2607" 521.2 30.7364510887812 35.8184265635854
"2608" 521.4 35.0225144546063 37.4471699562604
"2609" 521.6 38.6547645982935 40.0297895780488
"2610" 521.8 41.4899627207813 43.6186150071202
"2611" 522 44.6904473987563 47.5521317800354
"2612" 522.2 46.7651074152585 51.7488701527217
"2613" 522.4 48.3959769844479 56.8695128645854
"2614" 522.6 48.9373675473161 62.2410186843761
"2615" 522.8 48.8369936502068 66.9905758115215
"2616" 523 48.3984687401766 72.1380540037947
"2617" 523.2 47.2118974937188 77.2642818828978
"2618" 523.4 45.2333584989271 81.8205795890854
"2619" 523.6 42.1769788142919 86.098907775713
"2620" 523.8 38.7095681776323 89.8588557992662
"2621" 524 34.9500766504675 93.2223158467618
"2622" 524.2 30.5509840236996 95.905068334871
"2623" 524.4 26.4214097364479 98.1182894993854
"2624" 524.6 22.0756961723983 99.6363448281173
"2625" 524.8 18.9798945143626 100.10716457912
"2626" 525 18.2698290779063 99.5925261393979
"2627" 525.2 15.859726312169 98.0004102867282
"2628" 525.4 12.6501322791486 95.5545464470139
"2629" 525.6 9.85708127205207 92.6904905216479
"2630" 525.8 7.59730019770809 89.1174827048049
"2631" 526 5.67682408385626 84.6418264061104
"2632" 526.2 4.88412875007913 79.8539833046279
"2633" 526.4 4.5179707883394 75.1471077914923
"2634" 526.6 4.82695954861052 70.4431204039756
"2635" 526.8 6.12075771839828 65.5207041219683
"2636" 527 6.91267115406385 61.381371728868
"2637" 527.2 8.59735409641169 57.2160879619549
"2638" 527.4 11.3900998390754 52.6071385114089
"2639" 527.6 14.203299994994 48.6780859775854
"2640" 527.8 17.8276915638701 45.4210885247854
"2641" 528 21.8752096969032 43.055296929878
"2642" 528.2 26.5227109329813 42.1895363645854
"2643" 528.4 30.9799635804479 42.5257777310854
"2644" 528.6 35.2080531552691 43.4835225858293
"2645" 528.8 39.1347099013813 46.2947102373854
"2646" 529 41.9561784548267 49.5021664765626
"2647" 529.2 44.2667008757574 53.3582022950854
"2648" 529.4 45.9942480666384 58.1655450755853
"2649" 529.6 46.8082755387813 63.0819391100854
"2650" 529.8 46.8673679034257 67.7959824843854
"2651" 530 46.4542969258949 73.0708687473126
"2652" 530.2 46.0131789380836 78.1117802548877
"2653" 530.4 44.8593286054769 82.9794467194549
"2654" 530.6 42.5139856857378 87.5678967654767
"2655" 530.8 39.2727069395159 91.7299631817282
"2656" 531 35.7442854799063 94.8612920465854
"2657" 531.2 31.5339544989896 96.9525770321478
"2658" 531.4 26.9833148109687 98.8689256310853
"2659" 531.6 22.5372796193682 100.005666420064
"2660" 531.8 17.9697646958876 99.8312449416492
"2661" 532 15.1833082460313 100.223887462035
"2662" 532.2 15.2606093044324 100.515472762702
"2663" 532.4 17.8922107783289 94.9703433005854
"2664" 532.6 21.0800739192358 89.5351296637217
"2665" 532.8 23.7464250154896 84.8263047774604
"2666" 533 27.0312842870057 81.6427221867282
"2667" 533.2 31.629612558216 79.0713816712158
"2668" 533.4 36.4896885430603 77.6679670118644
"2669" 533.6 41.6419145155813 77.2022589821854
"2670" 533.8 46.1514005925104 78.4411266656478
"2671" 534 50.9124637218597 80.6119281905854
"2672" 534.2 55.3851101786035 83.3430562629854
"2673" 534.4 59.7320922527604 85.9554396365853
"2674" 534.6 63.4545946591212 89.3651088449854
"2675" 534.8 66.7640724196961 93.6512871750747
"2676" 535 69.2211652717813 97.8689256319053
"2677" 535.2 71.2031452039552 102.544664094716
"2678" 535.4 72.1551281181855 107.822149596458
"2679" 535.6 72.4273481420612 112.929994321845
"2680" 535.8 73.1284971380669 118.198260402585
"2681" 536 73.3394042558494 122.741236506722
"2682" 536.2 73.1415215776212 124.212437060685
"2683" 536.4 71.5362798812341 127.289637115774
"2684" 536.6 69.2695135701267 128.435199028076
"2685" 536.8 65.3309179326886 129.035733635752
"2686" 537 60.8279788703284 128.830757667585
"2687" 537.2 56.6015687136413 127.731521027265
"2688" 537.4 52.281641208618 125.590377548728
"2689" 537.6 48.4812063565313 123.215666656335
"2690" 537.8 44.5843977086354 120.378149532023
"2691" 538 40.6133177507813 117.806095316085
"2692" 538.2 37.2717175838854 115.01078312421
"2693" 538.4 33.3377489297613 112.052131727145
"2694" 538.6 29.8144829774751 108.819852558585
"2695" 538.8 26.7962241636212 104.968162267305
"2696" 539 23.7972776773132 100.870712213819
"2697" 539.2 21.4095330379612 97.0368645638854
"2698" 539.4 19.6138592194117 92.9197055894984
"2699" 539.6 18.0671494735617 88.0748463250976
"2700" 539.8 16.9704685598722 83.5670519448126
"2701" 540 16.011533871758 78.7508713248412
"2702" 540.2 15.0250251264479 74.2421232763854
"2703" 540.4 14.8983986307813 69.1838111516104
"2704" 540.6 15.7932258668257 64.7255838439854
"2705" 540.8 17.4692109730371 60.0929625881435
"2706" 541 20.2619351972336 56.3025861530854
"2707" 541.2 23.3654903076924 52.8595957281854
"2708" 541.4 27.2531155829858 50.2221525967217
"2709" 541.6 31.6791620565204 49.2671998171288
"2710" 541.8 36.2001408643063 49.8708340682104
"2711" 542 40.3007747614769 51.3996259687158
"2712" 542.2 43.9320451372098 52.9492600925854
"2713" 542.4 47.2269182387404 56.0624137484425
"2714" 542.6 49.6264512679208 59.4094901938877
"2715" 542.8 52.3247863499986 62.5927889200419
"2716" 543 55.1575417105047 65.9511085393513
"2717" 543.2 58.0189412884701 69.7213429577854
"2718" 543.4 60.0328301799688 73.8848289594604
"2719" 543.6 60.8553747914035 78.9664659357854
"2720" 543.8 60.7118647629813 83.3854650839854
"2721" 544 59.86966385776 88.1128756155428
"2722" 544.2 58.3089407922714 92.5038605262912
"2723" 544.4 55.7437017329986 96.5788492970854
"2724" 544.6 53.0724107529853 100.103541613871
"2725" 544.8 49.7057877043303 103.101076503232
"2726" 545 45.9462413182813 106.069454104335
"2727" 545.2 42.4852469767213 108.410910356085
"2728" 545.4 38.9160853802914 110.541304496728
"2729" 545.6 36.0786181916792 112.340650187728
"2730" 545.8 35.1483010806588 113.680422736871
"2731" 546 35.5030620056613 114.647551572345
"2732" 546.2 35.9623285528016 116.819540977014
"2733" 546.4 35.3204384596887 119.903700847085
"2734" 546.6 35.5310688070558 119.004384378232
"2735" 546.8 35.4602392271267 118.969550180876
"2736" 547 34.0677019747813 118.532754152835
"2737" 547.2 31.4890537773118 117.941211018157
"2738" 547.4 29.3338191367813 116.01209139551
"2739" 547.6 26.2732806283095 113.563582107585
"2740" 547.8 22.8913731429649 111.172243894871
"2741" 548 19.6972843951282 107.955231901871
"2742" 548.2 16.596683396193 104.762504431821
"2743" 548.4 13.9569581629986 100.843701600259
"2744" 548.6 11.3143182534334 97.5579399036506
"2745" 548.8 9.15891507719429 93.409250892781
"2746" 549 7.84585337212907 88.9286667610419
"2747" 549.2 6.90441290434647 84.0332137282158
"2748" 549.4 5.69771745564126 79.1208340442254
"2749" 549.6 4.48414147497639 74.3995530948293
"2750" 549.8 3.63172896756175 69.3725562640976
"2751" 550 3.22405342053734 64.4572704740488
"2752" 550.2 4.60036123319429 59.7467882585854
"2753" 550.4 6.47902877604655 55.0653737118711
"2754" 550.6 8.54646023187427 49.7609902905621
"2755" 550.8 10.7024570243722 45.4251366395172
"2756" 551 13.6068083749813 41.4770681717854
"2757" 551.2 17.1694173030638 37.9661709515201
"2758" 551.4 21.3131817862585 35.1718403259263
"2759" 551.6 25.7647188403161 33.1978800609342
"2760" 551.8 29.8436573956497 32.6274632506906
"2761" 552 34.4865434604479 33.2445373505854
"2762" 552.2 39.066947614511 34.916996655261
"2763" 552.4 42.8982964286837 37.5628374296341
"2764" 552.6 45.8453252112696 41.3107861433993
"2765" 552.8 48.5050705807146 44.3863132923854
"2766" 553 51.1316658908289 48.4418082605854
"2767" 553.2 53.2384307577569 53.0068888040488
"2768" 553.4 54.3039463920252 57.7266802729024
"2769" 553.6 55.2356020530181 62.7600465927959
"2770" 553.8 55.9624446401471 67.7155091606341
"2771" 554 55.8017015333394 72.5552384522365
"2772" 554.2 55.1181393169063 77.3437984222728
"2773" 554.4 53.350644481559 81.7569663575854
"2774" 554.6 51.0857185624012 86.1513683896054
"2775" 554.8 49.0445472358378 90.2739378806797
"2776" 555 45.8110918854062 93.8752869583354
"2777" 555.2 42.6528591095568 96.5048502318711
"2778" 555.4 38.6329524123021 98.6462793208353
"2779" 555.6 34.3513940275729 100.06167372171
"2780" 555.8 29.6975335392281 100.781382995117
"2781" 556 25.4666459591212 101.113200438405
"2782" 556.2 21.5304613413229 100.228658454398
"2783" 556.4 18.0282752736726 99.2754971541506
"2784" 556.6 16.9712193098465 99.4414447145853
"2785" 556.8 16.3081736158701 99.8994599813854
"2786" 557 13.2759966550521 101.667907817085
"2787" 557.2 14.38672421972 98.9429246962996
"2788" 557.4 12.0572166342604 96.5152360655854
"2789" 557.6 8.92162803531458 93.5296550671854
"2790" 557.8 6.45846741960734 90.2064629763897
"2791" 558 4.97630822032886 85.8100379645854
"2792" 558.2 4.04469900220981 81.1480968560854
"2793" 558.4 4.08723377102451 76.2312115997205
"2794" 558.6 4.08508486129288 70.9397582476319
"2795" 558.8 4.35442652819589 66.4587599529512
"2796" 559 5.24600621109944 61.4730200406535
"2797" 559.2 5.76402369337215 56.5198625152217
"2798" 559.4 6.96050018367707 51.6520045502104
"2799" 559.6 8.4899968500856 46.9854208611506
"2800" 559.8 10.3721749558876 42.2869864213513
"2801" 560 12.8723747001146 37.9819754810854
"2802" 560.2 15.8480973482813 34.2855923507104
"2803" 560.4 19.4483188500767 31.2249284624035
"2804" 560.6 23.6862774300479 28.9919112693854
"2805" 560.8 28.3150514216449 27.5816252037672
"2806" 561 33.0426425493339 26.9926701657169
"2807" 561.2 38.0515663384479 27.4704132605854
"2808" 561.4 42.2775177548056 29.0541798309512
"2809" 561.6 46.3407315547813 31.7765397005854
"2810" 561.8 49.7888684367812 34.4385087725854
"2811" 562 52.0180513604955 38.3727424745854
"2812" 562.2 53.5905141847325 42.7946378349512
"2813" 562.4 54.2539134839813 47.3634125265854
"2814" 562.6 54.0171513851068 52.1309530083063
"2815" 562.8 53.1124660730432 56.9659812815854
"2816" 563 51.6924403716384 61.6006595765854
"2817" 563.2 49.7782424371449 66.0011255192445
"2818" 563.4 47.5928092619334 70.8735721857375
"2819" 563.6 45.3750938378267 75.4390158654263
"2820" 563.8 43.2677987199413 79.6704523643854
"2821" 564 40.7534616745568 83.6134341340139
"2822" 564.2 37.2293535724675 87.0705421652324
"2823" 564.4 33.3779528421354 90.2175261470854
"2824" 564.6 29.9872118544213 93.0826660938454
"2825" 564.8 26.2637726704139 95.6090720740139
"2826" 565 22.6281203662595 97.7238874640854
"2827" 565.2 19.1183642363682 99.0016836794332
"2828" 565.4 18.7394023326702 99.0173565045854
"2829" 565.6 18.629659369759 98.9749476835854
"2830" 565.8 18.3345812631903 99.0077181361763
"2831" 566 18.3848481448035 98.9325388625854
"2832" 566.2 18.325755780159 98.9070935699854
"2833" 566.4 16.2077704795898 98.2882857095215
"2834" 566.6 12.6824349566146 97.1911266502728
"2835" 566.8 9.58008581278125 95.8237878971071
"2836" 567 9.63073641104791 95.1072632083854
"2837" 567.2 10.1802954022412 93.4643454828454
"2838" 567.4 9.9430817670257 89.9842776315854
"2839" 567.6 10.193073166804 85.8050810894036
"2840" 567.8 9.69570130882472 81.4610265414767
"2841" 568 10.3317622445047 76.8249107068194
"2842" 568.2 11.5892262106924 72.0877551695854
"2843" 568.4 13.6475759296837 68.0227145225122
"2844" 568.6 15.9942048432813 63.9746214905854
"2845" 568.8 18.8208751942231 60.59890968519
"2846" 569 22.3424200675259 57.5866453336066
"2847" 569.2 26.2861496160767 55.5743385742899
"2848" 569.4 30.4651993480638 54.4281689466506
"2849" 569.6 34.6963039881533 53.7553094777714
"2850" 569.8 39.6665411831812 53.8604439037854
"2851" 570 43.7260715192585 54.6895363543354
"2852" 570.2 47.9651812491904 57.057683472449
"2853" 570.4 51.6707329723813 60.3829205735854
"2854" 570.6 54.591763751143 64.1239199749896
"2855" 570.8 56.9680311804621 68.5010516913939
"2856" 571 58.7513159959276 72.9659280727317
"2857" 571.2 59.5637845356035 78.1691801009854
"2858" 571.4 60.2333782602068 82.9317809308194
"2859" 571.6 60.259110435618 87.8586436647282
"2860" 571.8 60.4839370707813 93.5254141850854
"2861" 572 60.8384912586479 98.4066694821854
"2862" 572.2 60.7878406603813 103.224311547785
"2863" 572.4 60.6966695835013 108.494879821665
"2864" 572.6 60.6343060343854 113.237564296148
"2865" 572.8 59.8483694675313 117.644615574585
"2866" 573 58.6310554913323 121.477587397871
"2867" 573.2 58.5212263879479 121.896915434085
"2868" 573.4 58.2356707191486 122.139684297157
"2869" 573.6 58.1581442932302 122.209788674728
"2870" 573.8 57.8095854823013 122.296406527905
"2871" 574 57.0203299834283 122.297304597056
"2872" 574.2 54.107920583095 122.903501273703
"2873" 574.4 50.2783285450313 123.567986092335
"2874" 574.6 45.5126151456205 124.809492676335
"2875" 574.8 44.2709672671209 124.466649936755
"2876" 575 41.8698422077813 122.777322558045
"2877" 575.2 38.6267969576516 120.872035593252
"2878" 575.4 35.6581091147998 118.468869069919
"2879" 575.6 32.9122839043213 115.601750044845
"2880" 575.8 29.9492239057213 112.426177528365
"2881" 576 27.2258604148009 108.901106434115
"2882" 576.2 24.9690813575772 105.112109922585
"2883" 576.4 23.1370350050938 101.055630463898
"2884" 576.6 21.5083017045813 96.6170172359854
"2885" 576.8 20.9427033572701 92.1132004457854
"2886" 577 20.1391850228629 87.4925430262996
"2887" 577.2 18.9993703654403 83.1333253664036
"2888" 577.4 18.5576459341282 78.4334995690139
"2889" 577.6 18.8083777408788 73.738596104122
"2890" 577.8 20.0056672893368 69.4244812107854
"2891" 578 21.8712976588257 65.2090444033854
"2892" 578.2 25.0500717301855 62.3210939248194
"2893" 578.4 29.1802508335259 60.4289386559471
"2894" 578.6 34.1220675543161 59.0988209237714
"2895" 578.8 38.589064820054 58.9747549490172
"2896" 579 43.3540225290836 60.1195913827249
"2897" 579.2 47.5173839145146 62.1980181123854
"2898" 579.4 51.0567236791078 65.5576622217282
"2899" 579.6 53.9415681280035 69.3735906255854
"2900" 579.8 57.3953516764769 73.6448964449984
"2901" 580 60.3167900965013 77.3803760303853
"2902" 580.2 63.0135891092131 82.0056362625399
"2903" 580.4 65.0171656156479 86.9732513405854
"2904" 580.6 66.1289462476013 91.5101470111654
"2905" 580.8 66.0612586299176 96.5094530445399
"2906" 581 65.3404356104675 101.342357749997
"2907" 581.2 63.4469970693813 105.510146999685
"2908" 581.4 60.5627799831775 109.329101339057
"2909" 581.6 57.3906326766384 112.8469595813
"2910" 581.8 53.4971339569381 115.965917085409
"2911" 582 49.5477910700313 118.400634364335
"2912" 582.2 45.8764956650077 119.886497268755
"2913" 582.4 45.527940971485 120.221767004585
"2914" 582.6 45.3723310779213 120.418543934025
"2915" 582.8 44.3812677051701 121.607121823919
"2916" 583 43.5500784002813 123.839565657585
"2917" 583.2 43.525543368102 123.991351074982
"2918" 583.4 43.058724305985 123.748767284419
"2919" 583.6 41.2104287586492 123.119969828397
"2920" 583.8 38.2463763317813 122.290828136835
"2921" 584 35.2078815746516 121.331464487419
"2922" 584.2 34.7538853887991 119.65000522146
"2923" 584.4 32.3880502122613 116.899459967445
"2924" 584.6 29.7434930933499 113.623453384291
"2925" 584.8 26.4619302150613 110.731521041205
"2926" 585 23.4615154002396 107.130694072148
"2927" 585.2 20.3656837966244 103.572562807291
"2928" 585.4 17.3959041942493 99.9124533222875
"2929" 585.6 14.1063094876749 96.3717679264577
"2930" 585.8 11.4949885329649 92.5400582114425
"2931" 586 9.04983736217707 88.5317755123353
"2932" 586.2 6.67037059320678 84.5153443532662
"2933" 586.4 4.64165248178125 80.4875932381081
"2934" 586.6 3.18763099705708 75.5404181482405
"2935" 586.8 3.40704414903125 70.2111648403353
"2936" 587 3.42965602325744 65.4719790935854
"2937" 587.2 4.66697778091458 60.6458552637854
"2938" 587.4 6.47267160912125 56.5559485665454
"2939" 587.6 9.30874332206696 52.8687698812996
"2940" 587.8 13.2925444357358 49.8838458655626
"2941" 588 17.8361333302479 47.3464489981854
"2942" 588.2 22.3940694840252 45.9970210011951
"2943" 588.4 27.290911673359 46.0317755471854
"2944" 588.6 31.4404235646903 47.8626800101763
"2945" 588.8 35.5002349955254 51.1634401385156
"2946" 589 39.078169698665 54.9181001744923
"2947" 589.2 41.9627016379368 58.9834294805854
"2948" 589.4 44.1322355970257 63.4448374497854
"2949" 589.6 45.5673358812479 68.2879248079854
"2950" 589.8 46.0991671630479 73.2327933365854
"2951" 590 45.7082078576771 78.6319663601478
"2952" 590.2 45.1028591184195 83.8331939559045
"2953" 590.4 43.91472540376 89.0142886406279
"2954" 590.6 41.4595723618213 93.5254141850854
"2955" 590.8 38.0012735544547 96.9488446231568
"2956" 591 34.1106016222493 100.107353435819
"2957" 591.2 29.6503853759479 101.985973974585
"2958" 591.4 25.3688269912188 103.71943453296
"2959" 591.6 22.2323985226588 104.1773848883
"2960" 591.8 20.5253635319688 104.792907814523
"2961" 592 18.3647989496563 106.566126642585
"2962" 592.2 18.2688187601217 106.465969639798
"2963" 592.4 18.123332999143 106.522815506245
"2964" 592.6 18.2169684889133 105.685143398793
"2965" 592.8 17.0018054199109 103.682326814585
"2966" 593 14.838809691644 100.938226632232
"2967" 593.2 12.3825929715926 97.878719669057
"2968" 593.4 9.97547058496492 94.2303526484425
"2969" 593.6 7.8043700712231 90.236758054283
"2970" 593.8 5.79033569247172 86.5188711155853
"2971" 594 4.3324482481766 82.3191297987481
"2972" 594.2 3.73815532351098 77.9023483839908
"2973" 594.4 3.26458934140623 72.7397907924603
"2974" 594.6 3.1321313623865 67.9227625387433
"2975" 594.8 3.21453765224073 63.1509557820989
"2976" 595 3.49116032115269 58.3400270819854
"2977" 595.2 4.40422780240625 53.8705159987729
"2978" 595.4 6.31807717441169 49.7899346324984
"2979" 595.6 8.52302984895516 45.0853212941723
"2980" 595.8 10.5132680308465 40.5549528943028
"2981" 596 13.1457728157585 36.6118125662445
"2982" 596.2 16.5682855423854 33.1485058376479
"2983" 596.4 20.4699644401146 30.6713005809854
"2984" 596.6 25.0668007130371 29.5231064087016
"2985" 596.8 29.6775196250193 28.8034949360854
"2986" 597 34.5096771471563 29.7754142373604
"2987" 597.2 38.6589560676622 31.7478787940854
"2988" 597.4 42.3179051924479 34.7418949535854
"2989" 597.6 45.2400550924479 38.5782621455854
"2990" 597.8 47.0646941925063 42.3517501049104
"2991" 598 47.5988355522677 46.8212673283962
"2992" 598.2 48.2764584209705 51.6902584529367
"2993" 598.4 48.0009204398278 56.5247041142365
"2994" 598.6 46.4012618027098 62.3640183545854
"2995" 598.8 44.4133831207378 66.5755303704767
"2996" 599 41.4561956552702 70.3744388011854
"2997" 599.2 37.6911678507812 73.7693571153245
"2998" 599.4 33.8849243633891 76.8325538485265
"2999" 599.6 30.3764670904621 79.9351916852662
"3000" 599.8 26.8041670983494 83.4022358450172
"3001" 600 23.7016928295204 86.9787829259332
"3002" 600.2 19.8287494195047 89.9319433418407
"3003" 600.4 15.9733767535685 92.3600739229258
"3004" 600.6 13.4911178039403 93.5254141850854
"3005" 600.8 12.9436021039271 93.7719154571479
"3006" 601 12.7457482044479 93.8434803425854
"3007" 601.2 12.6686712070856 93.8075250378245
"3008" 601.4 11.8762462675368 94.4032767797854
"3009" 601.6 10.1815616671979 96.1494599844604
"3010" 601.8 10.4716397108425 96.2711689732996
"3011" 602 10.7278068160578 96.0794177561598
"3012" 602.2 10.4281888535254 95.5003831165389
"3013" 602.4 9.68368930923581 94.3234710893581
"3014" 602.6 8.69645309302038 92.231023213694
"3015" 602.8 6.82143715718601 89.0906631890853
"3016" 603 4.57258348414488 84.824859022199
"3017" 603.2 3.16342578236819 80.8553179458897
"3018" 603.4 3.12213453378125 77.5469270364945
"3019" 603.6 2.76396244603838 72.7020772337853
"3020" 603.8 1.95250558696544 68.5555467889275
"3021" 604 1.2946061909164 64.2444156532881
"3022" 604.2 0.624426906756254 59.8040401669354
"3023" 604.4 1.40754333570018 55.1356886130989
"3024" 604.6 3.37538752511457 50.7667204118354
"3025" 604.8 5.90516468854212 46.1971699490854
"3026" 605 8.66342009415081 42.297402278868
"3027" 605.2 12.2392422217813 38.4490783523854
"3028" 605.4 15.9367358952479 35.6670596947854
"3029" 605.6 20.2497444476508 33.5353710879114
"3030" 605.8 25.1859458192677 32.1730313181259
"3031" 606 30.0935781107813 31.8841928615854
"3032" 606.2 34.5502130680252 32.5730776124634
"3033" 606.4 39.2016410490908 34.5014229575854
"3034" 606.6 43.5883446489717 37.4639820245854
"3035" 606.8 47.3648431592696 40.121366652097
"3036" 607 51.1259301959032 43.4555948256585
"3037" 607.2 54.7080421434404 47.4810006211763
"3038" 607.4 57.6209428882691 51.8059951167073
"3039" 607.6 60.0871740510257 56.3625643427854
"3040" 607.8 61.1487261730312 61.3862747249717
"3041" 608 61.2075170460193 66.6261048650854
"3042" 608.2 61.4250021635767 71.7610144805172
"3043" 608.4 61.1465175713627 76.6738253474923
"3044" 608.6 60.6976192822188 82.0034676296479
"3045" 608.8 59.5874214814612 87.1819027399054
"3046" 609 58.4857709691613 91.8460248734854
"3047" 609.2 57.5319568905521 96.8651088388354
"3048" 609.4 55.3793064642188 101.636101201335
"3049" 609.6 53.1576898214955 105.8131536983
"3050" 609.8 50.7020402805313 110.106447641835
"3051" 610 48.5323439797813 114.400340768085
"3052" 610.2 45.502871483454 117.956364893713
"3053" 610.4 44.6970222360313 119.244733013085
"3054" 610.6 44.9412082728876 120.01964836833
"3055" 610.8 45.1747937446812 122.762055382485
"3056" 611 45.7750033341413 122.319307291245
"3057" 611.2 47.5752020502718 123.127171326302
"3058" 611.4 49.1094685850313 123.582666068835
"3059" 611.6 52.6405429568401 125.358223618644
"3060" 611.8 55.0762408440754 127.543525218409
"3061" 612 56.0185612141586 127.440868571793
"3062" 612.2 59.696038875522 127.784673416252
"3063" 612.4 63.6111592762634 128.708075006835
"3064" 612.6 67.1151667122725 129.165564149164
"3065" 612.8 68.2171980561384 129.035228768835
"3066" 613 70.1881312386903 128.573991533167
"3067" 613.2 74.054076523059 128.427873868085
"3068" 613.4 77.4423307734605 128.117809374925
"3069" 613.6 80.9257539938756 126.69911428751
"3070" 613.8 84.8856076474871 125.642612182997
"3071" 614 89.0432769034413 124.510146984105
"3072" 614.2 93.2109132527058 122.839111410076
"3073" 614.4 97.0864429358401 120.576005391762
"3074" 614.6 100.575833698781 118.466694258585
"3075" 614.8 103.914240870251 116.289863457585
"3076" 615 106.09926998035 114.656232907468
"3077" 615.2 106.538262962824 114.594928541692
"3078" 615.4 106.49156382967 114.810401444985
"3079" 615.6 105.948604764918 115.350535610631
"3080" 615.8 105.495435397092 115.421088467385
"3081" 616 104.520163093213 115.217526126585
"3082" 616.2 103.826036276234 115.543994031642
"3083" 616.4 102.380261262031 116.528937360585
"3084" 616.6 99.5182204981321 117.976331534796
"3085" 616.8 95.7469809890313 119.208033071835
"3086" 617 92.1256637526636 120.740651402703
"3087" 617.2 88.2223071592718 122.342208054585
"3088" 617.4 84.1419873445034 123.678085916085
"3089" 617.6 79.6608163589664 124.745374577919
"3090" 617.8 75.2080659869012 125.548314922185
"3091" 618 70.167280220536 125.77012105768
"3092" 618.2 65.7338715811212 126.281139349065
"3093" 618.4 61.1268100487813 126.327821674335
"3094" 618.6 56.2639714651943 126.167299322607
"3095" 618.8 51.5530448175852 125.575256996703
"3096" 619 47.0274367812813 123.538626139335
"3097" 619.2 42.7332046782358 121.224928388604
"3098" 619.4 38.4136837378205 118.540381983762
"3099" 619.6 34.6375212052813 115.596758852835
"3100" 619.8 31.4152421593021 111.559765315335
"3101" 620 29.1058914445813 108.067398905985
"3102" 620.2 28.6500360601812 104.216677959185
"3103" 620.4 28.0042409322813 99.4497420926071
"3104" 620.6 28.4285744018025 94.3009542201811
"3105" 620.8 29.7797646215204 89.5011858445419
"3106" 621 32.533248593959 84.8867373473854
"3107" 621.2 35.7513577043983 81.3238549941811
"3108" 621.4 39.9086039260603 78.7775001194226
"3109" 621.6 44.7474293218063 77.7715974041104
"3110" 621.8 49.2774922042813 79.0454523648979
"3111" 622 53.4925380015259 81.4375467270747
"3112" 622.2 57.9875861562098 84.8831023055854
"3113" 622.4 61.1709531642919 88.5189175187343
"3114" 622.6 63.4073574707378 92.8948134554332
"3115" 622.8 64.8905391199813 97.4058213065854
"3116" 623 65.67045496472 101.9418341813
"3117" 623.2 65.527443451377 107.172482551351
"3118" 623.4 64.8820973536035 111.994455730585
"3119" 623.6 64.1635540625067 116.661920677115
"3120" 623.8 62.7942245631486 121.111486759443
"3121" 624 62.6581409431855 122.699524929394
"3122" 624.2 63.7012837463935 124.468707507585
"3123" 624.4 65.0579961999649 127.763613253442
"3124" 624.6 66.3355422455313 128.265578572335
"3125" 624.8 67.3065726573013 128.784956140905
"3126" 625 67.7776232211812 129.227704232145
"3127" 625.2 67.8179369626588 129.578537695014
"3128" 625.4 67.6699906998646 129.594116445585
"3129" 625.6 67.3143192193891 129.309727881232
"3130" 625.8 67.2347121210104 129.252195326273
"3131" 626 66.8944034139062 128.817126260835
"3132" 626.2 65.7040051938675 128.580691860999
"3133" 626.4 63.3471028339109 128.696463067752
"3134" 626.6 60.3643453804294 128.024990068585
"3135" 626.8 56.6919257630491 127.51532691621
"3136" 627 53.0762870742813 127.113200417085
"3137" 627.2 48.8061602481887 126.222615176085
"3138" 627.4 45.0425394047627 124.695897620085
"3139" 627.6 42.9091351439133 124.553067911623
"3140" 627.8 42.1528896686832 123.838989972232
"3141" 628 39.2638689269612 121.464345459885
"3142" 628.2 36.1716499027813 118.643387793913
"3143" 628.4 32.7383994448001 115.255934115416
"3144" 628.6 29.4433997580313 112.073564492835
"3145" 628.8 26.1552356741282 108.586171300014
"3146" 629 23.3410264132914 104.948533041585
"3147" 629.2 20.2390573009577 101.125324371938
"3148" 629.4 17.5828803389146 96.8290613409854
"3149" 629.6 14.8192570709896 92.6109739822728
"3150" 629.8 12.5716367729063 88.3250325099604
"3151" 630 10.3930279149612 84.0063302234254
"3152" 630.2 8.61772444571459 79.3142182679854
"3153" 630.4 7.25125939247691 74.4912290032158
"3154" 630.6 6.40650926513541 69.6704523725854
"3155" 630.8 5.90791743844793 64.4541673895854
"3156" 631 5.21147171228125 59.1825665531071
"3157" 631.2 5.50090370237649 55.0030587095854
"3158" 631.4 6.63601978853125 50.7216610395229
"3159" 631.6 8.58909584669428 45.8984643403027
"3160" 631.8 11.3449425961354 41.7203887822729
"3161" 632 14.6134890155313 38.3409358588354
"3162" 632.2 18.396823673851 35.6654816921435
"3163" 632.4 23.2027409047347 34.0943828118412
"3164" 632.6 27.6552818686417 34.0411252226784
"3165" 632.8 31.9152729234403 35.9178500407899
"3166" 633 35.4818687290181 38.4430518357169
"3167" 633.2 39.4506096853076 41.8379895589275
"3168" 633.4 42.6886935464257 45.2005626555854
"3169" 633.6 45.3383070890856 49.2340103050419
"3170" 633.8 47.6630043845312 53.8394322606535
"3171" 634 49.8968609330856 58.0873126542375
"3172" 634.2 51.2286913875085 62.9563649388126
"3173" 634.4 52.3967248808701 68.1776618733854
"3174" 634.6 53.6629898375368 72.9189680611854
"3175" 634.8 54.4058652787812 77.8765592360854
"3176" 635 54.4649576434257 83.0970851011854
"3177" 635.2 53.4974578098682 87.7670338379984
"3178" 635.4 51.8870991149769 92.5546209565419
"3179" 635.6 50.4365122717608 97.4707327672996
"3180" 635.8 47.8187549742013 101.533047766305
"3181" 636 44.2757456254479 105.615670124879
"3182" 636.2 40.6170481549089 108.796650164117
"3183" 636.4 36.8250426204213 111.288772949145
"3184" 636.6 34.4242042625813 112.655185161765
"3185" 636.8 34.3672223395313 112.704803482335
"3186" 637 34.3672223395313 112.704803482335
"3187" 637.2 34.1699772212813 113.292002542335
"3188" 637.4 33.2803449183924 115.196321716085
"3189" 637.6 32.6577646480313 118.209794669835
"3190" 637.8 33.7359520155459 118.794834909762
"3191" 638 34.7357054419213 119.128467599205
"3192" 638.2 35.4416853983499 120.411359380821
"3193" 638.4 35.706491347271 121.329589267443
"3194" 638.6 35.7619759462126 119.715355789115
"3195" 638.8 35.7172842418597 118.944513101527
"3196" 639 34.6873059813553 117.903418123252
"3197" 639.2 33.0322684819133 117.473995470359
"3198" 639.4 29.9485332157449 117.199945740967
"3199" 639.6 27.4559243142529 115.918471922736
"3200" 639.8 25.0404641799322 113.469962634812
"3201" 640 21.9867882073557 111.167934878756
"3202" 640.2 18.8871332442813 108.768734783273
"3203" 640.4 16.6534418607213 106.586482876665
"3204" 640.6 15.1643142716812 103.716253871385
"3205" 640.8 12.6595344201642 100.310374387415
"3206" 641 9.83080627420126 96.2964065492254
"3207" 641.2 7.47423213484647 92.679081626868
"3208" 641.4 7.38078351962336 91.7074149901117
"3209" 641.6 7.48611595761052 90.9886426362439
"3210" 641.8 7.53391675780398 86.9501192564036
"3211" 642 7.85850430786634 82.5501015418194
"3212" 642.2 8.44044735178125 77.5209034417899
"3213" 642.4 9.43331419280398 72.4896751322444
"3214" 642.6 10.8859215493438 67.7302488118354
"3215" 642.8 13.362715598228 63.4417695776279
"3216" 643 16.2828483167368 59.2294006423854
"3217" 643.2 19.8691621308876 55.4265024086279
"3218" 643.4 23.8619380155259 52.8197133901385
"3219" 643.6 28.6447354161766 51.4030992897481
"3220" 643.8 33.6626784072464 51.8025312084691
"3221" 644 38.0710473377813 54.1190474803513
"3222" 644.2 41.6878166202604 57.2817755379603
"3223" 644.4 44.6471833460702 61.4855499195854
"3224" 644.6 47.5511509800257 66.1929290505854
"3225" 644.8 49.5687331443146 70.4931834999854
"3226" 645 51.2832558956413 75.4643454976054
"3227" 645.2 52.7626656373394 80.2687126159807
"3228" 645.4 53.3611966895313 85.4306304767103
"3229" 645.6 53.3793824096536 89.5665056289683
"3230" 645.8 53.5918378066384 90.2266137515853
"3231" 646 53.330887155994 91.0201356423939
"3232" 646.2 53.2331938189117 91.3680958994332
"3233" 646.4 53.2573924111068 91.7279705508412
"3234" 646.6 53.3389696982706 91.7591319062024
"3235" 646.8 53.239723597758 91.781228140004
"3236" 647 53.2424843498437 91.7680986648978
"3237" 647.2 53.2424843498437 91.7680986648978
"3238" 647.4 53.2001608200421 91.915722848868
"3239" 647.6 53.2071344531368 91.8672292839854
"3240" 647.8 53.2057914448494 91.9119513134035
"3241" 648 53.2057914448494 91.9119513134035
"3242" 648.2 53.2240179858924 91.9096381049854
"3243" 648.4 53.2240179858924 91.9096381049854
"3244" 648.6 53.2324597522702 91.8926745765854
"3245" 648.8 53.2497103183465 91.8908307148027
"3246" 649 53.1854013950153 91.9296695055428
"3247" 649.2 53.1971578201449 91.8512295924263
"3248" 649.4 53.1564838548701 91.8333022271854
"3249" 649.6 53.2071344531368 91.8078569345854
"3250" 649.8 53.1564838548701 91.8333022271854
"3251" 650 53.1564838548701 91.8333022271854
"3252" 650.2 53.1160419043161 91.8344857291667
"3253" 650.4 53.1108215730994 91.8078569345854
"3254" 650.6 53.1453560719176 91.8165314661535
"3255" 650.8 53.2187418819063 91.7219790720604
"3256" 651 53.2476961110983 91.7706199210244
"3257" 651.2 53.3157763160856 91.6833962642593
"3258" 651.4 53.2419791909515 92.0758445906917
"3259" 651.6 52.6925312659853 93.1865763601568
"3260" 651.8 51.7846968184813 95.3040401378254
"3261" 652 50.5754137848646 97.0002869557729
"3262" 652.2 49.0242392129479 99.0915719413354
"3263" 652.4 47.2924356692714 101.282486473291
"3264" 652.6 45.1955796034039 103.107007148566
"3265" 652.8 42.3272481206996 105.384738057585
"3266" 653 39.1951805135976 107.402186256585
"3267" 653.2 36.1269581984283 110.008725053174
"3268" 653.4 34.8085529200165 111.700088620115
"3269" 653.6 34.8459480195772 111.795393917728
"3270" 653.8 35.0396090315212 112.418543940585
"3271" 654 36.4565595180312 114.08839126746
"3272" 654.2 38.1205968360856 117.405268131651
"3273" 654.4 38.3005578611771 120.982475231273
"3274" 654.6 38.0147688952627 120.879103730085
"3275" 654.8 40.1875187653527 119.7171885833
"3276" 655 42.1140504494241 119.874923432835
"3277" 655.2 45.1480614844849 121.183033613919
"3278" 655.4 48.9327867438553 123.098498695752
"3279" 655.6 53.2289837308205 125.118738511821
"3280" 655.8 57.3227970539598 126.88828220571
"3281" 656 61.785376054022 128.427873868085
"3282" 656.2 65.9555345940619 129.266006093638
"3283" 656.4 70.2731392357813 129.197757080085
"3284" 656.6 74.0259373017998 128.774212572919
"3285" 656.8 76.5162583832442 127.410062164085
"3286" 657 81.0516978669241 125.909741935442
"3287" 657.2 86.0577108371209 125.539673124699
"3288" 657.4 88.9533959833095 124.884336815283
"3289" 657.6 90.5627948514413 124.578849274125
"3290" 657.8 90.7307860023591 124.869773786185
"3291" 658 90.632554539054 125.057336435426
"3292" 658.2 89.4898463448257 125.319307288785
"3293" 658.4 88.6610851065204 125.055450667694
"3294" 658.6 88.7722962027146 125.395643166585
"3295" 658.8 88.3236766180669 125.995425063585
"3296" 659 87.6971221395085 126.002860376358
"3297" 659.2 87.0903983955656 125.994355933644
"3298" 659.4 86.6956216737812 125.946957839585
"3299" 659.6 85.2126305995313 125.336923260585
"3300" 659.8 82.0295547674228 125.021165275491
"3301" 660 80.0969742884849 125.529937766419
"3302" 660.2 75.8009646881209 125.489262639359
"3303" 660.4 71.2902960945897 125.005842939522
"3304" 660.6 66.6788948587813 124.155185152335
"3305" 660.8 62.0321251687435 122.615864975
"3306" 661 58.2121087661734 120.097035178115
"3307" 661.2 55.3676878096961 116.909367389883
"3308" 661.4 53.9681780437595 112.501517720803
"3309" 661.6 52.991420380377 107.789666244202
"3310" 661.8 52.3528995405259 102.7385049685
"3311" 662 52.514909610159 97.7281283461854
"3312" 662.2 53.4519456780924 92.6390698261854
"3313" 662.4 55.2036122014813 87.8918264034454
"3314" 662.6 57.8743301600856 83.7842923875636
"3315" 662.8 61.6235755317812 80.5604962161811
"3316" 663 66.1573546266291 78.4075914294767
"3317" 663.2 70.8989663393646 77.9242691597104
"3318" 663.4 75.4232793452506 78.6048658252996
"3319" 663.6 79.7608004004621 79.9676750375215
"3320" 663.8 84.2759545065856 82.1248167832158
"3321" 664 88.755412669959 84.6407661855854
"3322" 664.2 92.7736934657812 87.3601236464425
"3323" 664.4 96.7140120662322 90.7451417730559
"3324" 664.6 99.8363508669445 94.3160357765854
"3325" 664.8 103.194309197409 98.3862134626442
"3326" 665 105.31763069276 101.453213160773
"3327" 665.2 106.338556814073 103.727386186898
"3328" 665.4 106.664069490433 106.253592070433
"3329" 665.6 106.860245055149 107.207451874442
"3330" 665.8 107.99866741535 107.344453239762
"3331" 666 110.094736998031 106.920892741335
"3332" 666.2 112.595805097441 106.433811121065
"3333" 666.4 114.558619148842 105.509368062157
"3334" 666.6 115.29738138249 105.572169900398
"3335" 666.8 115.295120195067 105.793680260085
"3336" 667 115.10888057644 106.129508553654
"3337" 667.2 114.664248904156 106.184447253585
"3338" 667.4 113.660030445466 106.113765885252
"3339" 667.6 113.129499938989 105.728352386227
"3340" 667.8 111.89889891129 107.137489121876
"3341" 668 109.510307018031 109.115549228085
"3342" 668.2 106.664381122498 111.460744719133
"3343" 668.4 103.840371351215 114.521381329038
"3344" 668.6 101.738849358981 117.546927003694
"3345" 668.8 98.9717272010444 119.362430368533
"3346" 669 95.1220393854176 120.607301740949
"3347" 669.2 90.9305744732998 122.533047749085
"3348" 669.4 86.7622671978163 125.007267647954
"3349" 669.6 82.0456153606887 126.385182323252
"3350" 669.8 77.0525270037813 127.135220381835
"3351" 670 71.7564479350204 127.619340476411
"3352" 670.2 65.5684778967813 127.597639641585
"3353" 670.4 60.6738768142813 127.494879806085
"3354" 670.6 55.0652787279133 127.764935977548
"3355" 670.8 52.2699391065926 126.799935258189
"3356" 671 48.4885117312813 124.713024259335
"3357" 671.2 44.1139451032072 122.610797254252
"3358" 671.4 39.1755117722072 120.320720920252
"3359" 671.6 34.6521319547813 118.502962435821
"3360" 671.8 29.8999140585852 115.868626260762
"3361" 672 26.5796928560313 114.525120568335
"3362" 672.2 22.8609706229969 112.343704844703
"3363" 672.4 19.9516792485487 109.07219208819
"3364" 672.6 16.718953153385 104.792157658491
"3365" 672.8 14.7123352085772 100.656587259157
"3366" 673 12.1907469681217 96.022571889713
"3367" 673.2 9.81645527135904 91.1377975627854
"3368" 673.4 8.39823851989237 86.1590019773854
"3369" 673.6 7.25860005889237 81.1971699203853
"3370" 673.8 6.49788179325852 76.0375585436308
"3371" 674 6.24068008985102 71.170541134004
"3372" 674.2 6.4278943249089 66.1866128432024
"3373" 674.4 7.56989019407291 61.2894091224603
"3374" 674.6 9.60541111191458 56.4389002205854
"3375" 674.8 12.6866558398035 52.3930986971854
"3376" 675 16.7250531852919 49.2790279943088
"3377" 675.2 21.5734239023527 47.3603833250854
"3378" 675.4 26.6746627277813 46.8871288445854
"3379" 675.6 31.7865193028465 47.9064298215636
"3380" 675.8 36.7414691332812 50.1052349973245
"3381" 676 40.8045279942378 53.2914281576723
"3382" 676.2 44.4936609900836 57.1282901247481
"3383" 676.4 47.880379868759 61.1123522947854
"3384" 676.6 50.9374003974769 65.5632502518245
"3385" 676.8 52.5426468425431 70.4428987550854
"3386" 677 53.3266621907131 75.9074405701081
"3387" 677.2 52.7459570855856 81.0461576403897
"3388" 677.4 51.4482321299955 86.4370826750853
"3389" 677.6 49.5206150759612 91.3574752555654
"3390" 677.8 47.0438008207213 95.7773225801854
"3391" 678 44.1339239503013 100.166635553685
"3392" 678.2 40.7451009815656 104.291018127762
"3393" 678.4 36.8174450306812 107.975795852625
"3394" 678.6 32.8934306260775 111.450209194419
"3395" 678.8 32.5416903603368 111.683457709919
"3396" 679 32.4968973142506 111.826551418871
"3397" 679.2 31.3960220662098 113.072851464585
"3398" 679.4 28.6634435714871 115.397139956703
"3399" 679.6 28.3337282424343 115.4096640503
"3400" 679.8 26.9754006549896 113.778276763898
"3401" 680 24.1177815652813 112.257064199085
"3402" 680.2 20.3721166934631 110.544845121858
"3403" 680.4 17.214918639742 108.160199384879
"3404" 680.6 14.8192570709896 105.02350577871
"3405" 680.8 12.9990011957813 101.256369156157
"3406" 681 10.4743854384271 96.7060757600854
"3407" 681.2 7.74252922450219 92.9795238961668
"3408" 681.4 7.26462989201933 89.0815755845854
"3409" 681.6 6.57481698229237 84.4880944299854
"3410" 681.8 5.89613822954869 79.5053538379807
"3411" 682 5.15966996405398 74.4067466088126
"3412" 682.2 4.12042248799054 69.2000103349807
"3413" 682.4 3.6256957142231 64.2026732185389
"3414" 682.6 3.96736639235626 59.1456432209104
"3415" 682.8 5.28579595973778 53.9718131554549
"3416" 683 7.00798511955207 49.0995236362729
"3417" 683.2 8.69370034311459 44.0555244885854
"3418" 683.4 11.0112596940371 39.2781214903528
"3419" 683.6 13.6174096629905 34.8133602655388
"3420" 683.8 17.3444519129276 30.9998137895122
"3421" 684 21.6264864338701 28.2624795481854
"3422" 684.2 26.7024587878056 26.5965369359268
"3423" 684.4 31.5859618097098 25.1775407405854
"3424" 684.6 36.6115103614128 25.1244499985064
"3425" 684.8 41.8605768544398 26.4568981350732
"3426" 685 46.5097987989955 28.2309758525854
"3427" 685.2 50.7495252164063 30.4528951528354
"3428" 685.4 54.7477568170813 33.2677806467104
"3429" 685.6 57.8159462551068 36.9614163617714
"3430" 685.8 60.8999955565431 41.3353015415854
"3431" 686 62.9779284854334 45.8569774501941
"3432" 686.2 64.3799104141999 50.8261420738179
"3433" 686.4 64.7403140501222 55.9646924948581
"3434" 686.6 64.3345336890085 60.9872462728354
"3435" 686.8 62.9531537362813 65.740889572199
"3436" 687 61.0579771844701 70.1454311677854
"3437" 687.2 58.5313565076013 74.9147271774454
"3438" 687.4 55.5042124911943 78.9220288668245
"3439" 687.6 52.6330943394479 83.0217470779971
"3440" 687.8 49.0390572071217 86.4562246505215
"3441" 688 44.8428121060421 89.3601304181723
"3442" 688.2 39.8184929779813 90.8918264009854
"3443" 688.4 34.9291274140521 91.1637729656479
"3444" 688.6 30.0598110452702 91.1038705059854
"3445" 688.8 25.5856748650479 90.1539129155854
"3446" 689 21.0088005918876 88.8843552316066
"3447" 689.2 16.7740535978437 86.8221699157729
"3448" 689.4 13.2597028045067 84.226656521703
"3449" 689.6 9.95205114380207 81.4150452382729
"3450" 689.8 6.95969261674043 78.3789739420139
"3451" 690 5.4984019631004 77.2309526100109
"3452" 690.2 4.96109659584944 76.3671907432217
"3453" 690.4 4.50598123642409 73.6053851210853
"3454" 690.6 3.96631117155903 69.2209188699854
"3455" 690.8 3.87363525806385 64.6671334254767
"3456" 691 5.31613238727104 59.9960482677282
"3457" 691.2 6.95325957288763 55.4102607325002
"3458" 691.4 8.39823851989237 50.6882640929854
"3459" 691.6 10.8336881198813 46.0444981934854
"3460" 691.8 13.843177833559 42.0962369583854
"3461" 692 17.1523502536479 38.8901300907854
"3462" 692.2 21.5734239023527 36.9641637770854
"3463" 692.4 26.1862462444955 35.3738329895854
"3464" 692.6 30.7559320881146 34.8789080675854
"3465" 692.8 35.4118909287813 35.2312275035854
"3466" 693 39.7240364568894 36.3818202562881
"3467" 693.2 43.6824100457527 38.6671808603854
"3468" 693.4 46.8625440369241 42.1895363645854
"3469" 693.6 49.1738887078267 47.0212504480626
"3470" 693.8 50.3990411659003 51.5497689995854
"3471" 694 51.0059438701313 56.7887729938354
"3472" 694.2 51.2221133877336 61.9187257340853
"3473" 694.4 51.1989756559673 67.1229643576319
"3474" 694.6 50.8942963623666 72.1187860142195
"3475" 694.8 49.8868822146771 76.8587475320853
"3476" 695 48.1742251835259 81.4131842128832
"3477" 695.2 46.2938554001354 86.0270045220228
"3478" 695.4 44.0541492580313 90.5673989203354
"3479" 695.6 41.0705124538854 94.2410630394604
"3480" 695.8 37.6834152081894 97.8913590327282
"3481" 696 33.5599784296563 100.578531227648
"3482" 696.2 29.5043772738016 102.074253561157
"3483" 696.4 24.6090680172187 102.948124101023
"3484" 696.6 22.3262549829727 103.461259556181
"3485" 696.8 20.4066511922813 103.830757688085
"3486" 697 17.4645233286792 104.543485526728
"3487" 697.2 16.7503111299063 104.665681351523
"3488" 697.4 16.6955208192812 104.476676654085
"3489" 697.6 15.8294758048009 102.801720119703
"3490" 697.8 13.6395822915067 100.309578226821
"3491" 698 11.1391745406771 97.0798034951479
"3492" 698.2 8.85335983765081 93.2681954664115
"3493" 698.4 7.03851114975744 89.2724152790854
"3494" 698.6 5.91696218813838 84.6104741705853
"3495" 698.8 5.13006896506696 79.9667082710854
"3496" 699 4.79916348858614 74.6881399499268
"3497" 699.2 4.01139787834944 69.6357542463126
"3498" 699.4 3.60111301738994 65.0239206804115
"3499" 699.6 4.30398182667015 59.8316059005854
"3500" 699.8 5.47573570323778 55.0255801642158
"3501" 700 6.89560410464792 50.3829205817854
"3502" 700.2 9.48924506588994 45.8071931820636
"3503" 700.4 12.4845810571354 41.5454523956479
"3504" 700.6 15.7899525288425 38.4973724791568
"3505" 700.8 19.769297830759 35.8366949787854
"3506" 701 23.9291700717358 34.3304107638126
"3507" 701.2 28.7070179832313 33.7162539287854
"3508" 701.4 33.5230457017535 33.5169324700854
"3509" 701.6 38.0028638401146 34.0959759875854
"3510" 701.8 41.9907129536449 35.6489395621763
"3511" 702 45.8766663206622 37.7729605775854
"3512" 702.2 49.5322894211715 40.8862408899512
"3513" 702.4 52.6014377155313 45.0608063136535
"3514" 702.6 54.8870459623146 49.2294006505854
"3515" 702.8 56.6674733874324 54.0659787478877
"3516" 703 58.2046601487813 58.7260177996319
"3517" 703.2 58.8584062426882 63.3327992622133
"3518" 703.4 58.8003802533949 68.4299943583354
"3519" 703.6 58.0104995220924 73.3430562711853
"3520" 703.8 56.9538374476837 78.1977284780488
"3521" 704 56.1921071219089 82.8424517121173
"3522" 704.2 54.7382598299063 86.8778314933353
"3523" 704.4 51.9524769252396 91.1240146959604
"3524" 704.6 48.7709862216146 94.6943073138979
"3525" 704.8 45.609048138644 97.360917849056
"3526" 705 41.5912639173146 99.2633276663854
"3527" 705.2 37.3976246108267 100.785997107654
"3528" 705.4 33.1326140067813 100.790045222385
"3529" 705.6 28.9054443961217 100.594603719649
"3530" 705.8 24.4745273655729 99.9423989126478
"3531" 706 20.6289211048876 98.8973485643088
"3532" 706.2 16.8927659375313 97.5887093471479
"3533" 706.4 15.1746746213267 97.8800290323126
"3534" 706.6 13.8220734176146 98.9484421704604
"3535" 706.8 12.8486322321771 100.451304764648
"3536" 707 13.24708575872 99.9789116092996
"3537" 707.2 13.5204044132322 99.1420883310559
"3538" 707.4 13.8610354162813 97.7826073700854
"3539" 707.6 12.3286256304871 95.8791037505854
"3540" 707.8 9.87960617753125 93.2464946315854
"3541" 708 8.38617885363838 90.1409306234425
"3542" 708.2 6.86134046464398 86.3071833872324
"3543" 708.4 5.78920509876041 82.3135821332104
"3544" 708.6 4.70009547978124 78.2141986955854
"3545" 708.8 4.2715134944479 73.8493523495854
"3546" 709 4.1486174029089 69.2968938216492
"3547" 709.2 4.02228375297691 64.8247836078897
"3548" 709.4 4.15669994518551 60.7700138546279
"3549" 709.6 3.99413062894035 56.3116737575854
"3550" 709.8 3.81282451014488 51.6736908791308
"3551" 710 3.418915383 47.4018455206166
"3552" 710.2 3.3663427754241 43.8116737678354
"3553" 710.4 4.38048533446875 41.2830478157104
"3554" 710.6 7.02148573857536 39.3269409470854
"3555" 710.8 10.0306405531766 36.6241182970737
"3556" 711 13.5597756765908 33.3654723950854
"3557" 711.2 16.877305725851 30.1621974786551
"3558" 711.4 20.7287229312595 26.9804424507375
"3559" 711.6 24.2399805610994 24.6756571284263
"3560" 711.8 28.9261435897569 23.6361943578293
"3561" 712 33.8723793235707 23.2361414424012
"3562" 712.2 38.2894780428063 24.0788493565354
"3563" 712.4 42.4215719389003 25.9954251455854
"3564" 712.6 45.7612906111959 28.6818096953415
"3565" 712.8 48.3719655201533 32.3635111640505
"3566" 713 50.5096654121146 36.5719986905854
"3567" 713.2 51.6110376244241 41.3716519595853
"3568" 713.4 51.9233970032696 46.343628319283
"3569" 713.6 51.6200823741146 51.4516228709854
"3570" 713.8 50.8294388889764 55.9020666084146
"3571" 714 49.6491134415638 60.9167185596506
"3572" 714.2 48.1932528351354 65.8059485589604
"3573" 714.4 46.0907253966702 70.4762199715854
"3574" 714.6 43.3010160890371 75.1648603212133
"3575" 714.8 40.7757892852213 79.5635821354654
"3576" 715 37.6278546029479 83.3234421832728
"3577" 715.2 34.2038741601213 87.0750325109854
"3578" 715.4 30.2835178542812 90.2811393785854
"3579" 715.6 26.0297510405487 92.3936904153761
"3580" 715.8 21.1790728158479 93.4533191893854
"3581" 716 16.285400478665 94.1245620631667
"3582" 716.2 13.2550069370204 94.1643122927593
"3583" 716.4 12.4823650934612 94.3803760164454
"3584" 716.6 9.80456005509944 94.8265939203126
"3585" 716.8 9.86912455288994 94.9774553388897
"3586" 717 9.96822354949863 94.8695894246071
"3587" 717.2 10.0131484279612 94.3651088408854
"3588" 717.4 10.041900091095 92.5188283454677
"3589" 717.6 8.90738255455207 89.1281495576478
"3590" 717.8 7.69529912728125 85.5101470160854
"3591" 718 6.64393394451041 81.5899816248978
"3592" 718.2 5.99331670296729 76.9756183527481
"3593" 718.4 5.53392755589752 72.4575995387714
"3594" 718.6 5.41067680912273 67.631725880122
"3595" 718.8 5.2610212105856 63.0159551991506
"3596" 719 5.24784315252593 58.3906083019258
"3597" 719.2 5.60252412536948 53.4453363852912
"3598" 719.4 6.75473212821875 49.3301216004604
"3599" 719.6 8.54174854831458 44.7595109171854
"3600" 719.8 10.4811952935719 40.2988919493063
"3601" 720 13.0918606259368 36.1335567257854
"3602" 720.2 16.6711695701146 32.7429714868354
"3603" 720.4 20.3933995822696 30.1444449489342
"3604" 720.6 24.6583792967812 28.5273715685854
"3605" 720.8 29.3038286509654 27.675675388138
"3606" 721 33.8831076274398 27.9743064376829
"3607" 721.2 38.0402462982948 29.8004297108286
"3608" 721.4 40.6976426478955 33.4436257937854
"3609" 721.6 43.3406576574479 37.8149033675854
"3610" 721.8 45.6332994510836 42.1007737159807
"3611" 722 47.5480408555707 47.0408822826643
"3612" 722.2 49.0958107104986 51.8642791379332
"3613" 722.4 49.9294475400786 56.85840369318
"3614" 722.6 50.3597070218975 61.9836070034226
"3615" 722.8 50.5978050554398 67.2500464911219
"3616" 723 50.2018656226479 72.0368645843854
"3617" 723.2 49.5240097437174 76.9710857919683
"3618" 723.4 48.3795952350085 81.9796126678354
"3619" 723.6 47.0536143741354 86.7983149539604
"3620" 723.8 45.3713400879552 91.6004224840419
"3621" 724 43.1335229502506 95.7570702044425
"3622" 724.2 40.2340346209037 100.290486620728
"3623" 724.4 37.2415145804547 103.819073625157
"3624" 724.6 33.7633573059511 107.132644477831
"3625" 724.8 31.2034221022126 109.125623721762
"3626" 725 31.0069053880366 109.568129780181
"3627" 725.2 31.1641475741449 111.12777364324
"3628" 725.4 31.677756396994 113.4255278605
"3629" 725.6 32.2920296100153 116.925609066011
"3630" 725.8 32.9645903875313 118.929113518335
"3631" 726 34.5936889567813 119.413552742835
"3632" 726.2 37.0985558510612 121.693353093285
"3633" 726.4 38.0482545685612 121.952895077805
"3634" 726.6 37.6911678507812 121.211849864085
"3635" 726.8 38.0487014856048 121.21962161635
"3636" 727 40.1939032945459 121.286976802644
"3637" 727.2 43.6335683974241 122.60802048621
"3638" 727.4 47.1881550257812 125.409274573335
"3639" 727.6 49.5918752280054 125.961581570965
"3640" 727.8 53.3258157569185 127.206749286938
"3641" 728 56.2984791515134 128.067398889585
"3642" 728.2 60.2560093785812 129.274893683876
"3643" 728.4 61.76906129276 129.870224939756
"3644" 728.6 61.7367311236536 130.097608405543
"3645" 728.8 61.2609632941903 129.915074113608
"3646" 729 61.1858882967595 130.058769614803
"3647" 729.2 60.5834293173765 129.376013937585
"3648" 729.4 60.1040575837813 129.330575915085
"3649" 729.6 60.1040575837813 129.743469249977
"3650" 729.8 59.4437908563765 129.884919789585
"3651" 730 58.6753803826726 129.909416810411
"3652" 730.2 57.4664037872529 129.550907458151
"3653" 730.4 56.7680249979449 129.06670492624
"3654" 730.6 55.8787313599567 128.348636334112
"3655" 730.8 53.7953446746741 127.576668246585
"3656" 731 51.8360922784871 127.416298755409
"3657" 731.2 51.4220845808903 126.769688966985
"3658" 731.4 48.8202298588183 124.752442714752
"3659" 731.6 45.7811939628183 122.179640907419
"3660" 731.8 42.4719153569888 119.259966950963
"3661" 732 39.5248169130313 116.294057736585
"3662" 732.2 36.3436708025548 112.728208350529
"3663" 732.4 33.6293794897813 109.277028969585
"3664" 732.6 31.0986759201354 105.413136821648
"3665" 732.8 29.4308096441004 101.252391602819
"3666" 733 28.2213149248527 96.4425352295853
"3667" 733.2 27.6851421632013 91.9147271635054
"3668" 733.4 27.6718463811563 87.1322844193354
"3669" 733.6 28.5575436633465 82.2658722095854
"3670" 733.8 30.3072603222188 77.6777678876478
"3671" 734 33.0783455086384 73.9701875302996
"3672" 734.2 36.8047823811146 70.9003081815854
"3673" 734.4 40.9744119884241 69.0434076620854
"3674" 734.6 45.7783800406924 68.2200706943854
"3675" 734.8 49.9027105266354 68.3504778189603
"3676" 735 55.9253832267812 70.1931871879549
"3677" 735.2 59.9343241959727 72.5533498852449
"3678" 735.4 64.178451297291 75.8446777828795
"3679" 735.6 67.3548008356508 78.8639472206723
"3680" 735.8 70.4478594485521 82.9894727178979
"3681" 736 72.3758166638247 88.256579141281
"3682" 736.2 72.8062779303438 93.4777042614604
"3683" 736.4 72.8062779303438 97.5171444617103
"3684" 736.6 72.1220631725085 102.685719521085
"3685" 736.8 71.1903364901078 107.168504998014
"3686" 737 70.4776897287813 112.381843999335
"3687" 737.2 70.5032585404063 115.631012131335
"3688" 737.4 70.7320495950767 119.609730610608
"3689" 737.6 70.2164495277213 122.678085916905
"3690" 737.8 69.3307458930312 123.076206879585
"3691" 738 67.500534654193 123.285180662703
"3692" 738.2 64.0294789494479 124.293013820585
"3693" 738.4 60.0266747253183 125.409779440252
"3694" 738.6 55.6152775231078 126.922360722585
"3695" 738.8 54.4058652787812 127.221717106115
"3696" 739 54.4988969898833 127.124884480014
"3697" 739.2 54.455108915985 127.106132280252
"3698" 739.4 54.4356597483499 127.101974552703
"3699" 739.6 53.4673394873695 127.101974552703
"3700" 739.8 50.7088238427991 126.254421791835
"3701" 740 46.9470776590313 124.001045399085
"3702" 740.2 43.0752290415313 120.631990792335
"3703" 740.4 39.2751936361963 117.164331060416
"3704" 740.6 35.9158126972506 113.431162727728
"3705" 740.8 32.6463682634213 109.410910355265
"3706" 741 29.4915049615737 104.871374135453
"3707" 741.2 26.658497643228 100.545878691266
"3708" 741.4 24.4115508903344 95.7627050716705
"3709" 741.6 23.0410328521291 89.7418098071723
"3710" 741.8 23.0477181019003 84.5014229165854
"3711" 742 23.7239708985254 79.3367048056319
"3712" 742.2 25.5181407340257 74.2845320973854
"3713" 742.4 28.1569375888205 69.8874857506442
"3714" 742.6 31.4611442639813 66.0402572949854
"3715" 742.8 35.4982271758267 62.9476904072445
"3716" 743 40.232742513805 60.6737239175853
"3717" 743.2 44.981236101305 59.5286857505853
"3718" 743.4 49.8645786841903 59.2696890223354
"3719" 743.6 55.0949489993859 60.2527353556319
"3720" 743.8 59.8254792933146 62.4100622173854
"3721" 744 63.5725224650856 65.4387895814984
"3722" 744.2 67.143457057169 69.0005660980139
"3723" 744.4 69.5929622165047 73.0081168168194
"3724" 744.6 71.64592795476 77.8887404931811
"3725" 744.8 73.4079221710578 83.0373518256492
"3726" 745 74.7789673315856 88.1155237149114
"3727" 745.2 75.6225387548451 93.0422243202875
"3728" 745.4 75.9165412301563 98.0101470058353
"3729" 745.6 75.2596662838854 103.131012141585
"3730" 745.8 74.5926612179613 108.304040127165
"3731" 746 73.803966742611 112.55659818767
"3732" 746.2 72.6856661932213 117.304040119785
"3733" 746.4 70.6045000074605 121.715677736793
"3734" 746.6 68.1167008373553 123.847721200085
"3735" 746.8 65.6756233931146 124.407767100938
"3736" 747 62.0718333264413 125.891826372285
"3737" 747.2 57.6240896120454 126.994375701642
"3738" 747.4 54.9349831356741 127.63800957696
"3739" 747.6 54.8645876781775 127.361652094831
"3740" 747.8 54.7857447657813 127.317919362094
"3741" 748 54.3222917916413 126.998696600385
"3742" 748.2 50.9869498957813 125.887422379335
"3743" 748.4 47.5680345127813 123.59526869017
"3744" 748.6 44.1983627669849 120.879103730085
"3745" 748.8 41.1324290859577 116.901405783938
"3746" 749 38.657383067716 112.957873511998
"3747" 749.2 36.8997522528646 107.902004504085
"3748" 749.4 35.8330616643682 103.498862567216
"3749" 749.6 34.7091138778313 98.3822844101104
"3750" 749.8 34.4621922112812 93.2681954664115
"3751" 750 34.7703166840701 88.2031071495853
"3752" 750.2 35.3788579299117 83.3777208644984
"3753" 750.4 36.7794570819813 78.4660418479854
"3754" 750.6 38.7396352349013 74.2887729794854
"3755" 750.8 41.8867257405368 70.8154905395854
"3756" 751 46.1413759949368 67.9232089473854
"3757" 751.2 50.5010575286882 65.6139993313528
"3758" 751.4 55.2018032515431 64.3996417625853
"3759" 751.6 60.0157135170371 64.282559602283
"3760" 751.8 64.7191892237174 65.3582873606917
"3761" 752 68.9125131885937 67.6666355803354
"3762" 752.2 72.7474379011073 71.1805751725419
"3763" 752.4 75.82460231176 75.0220846566492
"3764" 752.6 77.5138536475685 79.4479414014364
"3765" 752.8 78.1356705667146 84.4711309015854
"3766" 753 78.5282127032813 89.6933531195254
"3767" 753.2 78.3925414579241 94.5575064104425
"3768" 753.4 77.5219361898451 99.9124533222875
"3769" 753.6 76.4890482872152 104.568911223416
"3770" 753.8 74.7977961409413 108.983429439585
"3771" 754 72.461769875169 113.290953972585
"3772" 754.2 69.7039287865104 117.07821314796
"3773" 754.4 66.6648928905104 121.061991770648
"3774" 754.6 65.014351693522 123.253997706085
"3775" 754.8 65.3991124740057 123.604086850871
"3776" 755 65.3669713099271 123.701940877898
"3777" 755.2 65.4299679915213 123.769688969445
"3778" 755.4 65.4708656554408 123.868925610585
"3779" 755.6 65.4708656554408 123.868925610585
"3780" 755.8 65.4471451509334 123.960196768824
"3781" 756 65.5355259936536 124.120671590564
"3782" 756.2 65.4147728120413 126.159001944585
"3783" 756.4 64.7648866742813 128.639917973085
"3784" 756.6 63.6161509541586 128.859563659208
"3785" 756.8 62.2106620116903 128.462957529094
"3786" 757 59.1543588662812 128.639917973085
"3787" 757.2 55.2491977399213 127.693353088365
"3788" 757.4 51.7252062573095 126.353442388038
"3789" 757.6 47.7287527572813 124.713024259335
"3790" 757.8 43.6324830274612 122.029230955605
"3791" 758 39.2317902147257 119.931973394419
"3792" 758.2 34.3102404164813 117.380375997585
"3793" 758.4 29.4393412165035 115.217526126585
"3794" 758.6 24.6949061705313 112.866283223835
"3795" 758.8 20.8471497463557 109.478800561479
"3796" 759 17.5823297889334 105.324285731998
"3797" 759.2 14.8667420068646 100.499014688273
"3798" 759.4 13.2576425486323 96.1525052987343
"3799" 759.6 11.3106479202257 91.1377975627854
"3800" 759.8 9.74173665831316 86.0907869376492
"3801" 760 8.66995787517707 81.0174625413978
"3802" 760.2 8.09762927814711 75.4142617143658
"3803" 760.4 8.16053615083387 70.0822643449275
"3804" 760.6 8.78867021486457 64.8278951246479
"3805" 760.8 10.2935180200739 59.7467882585854
"3806" 761 12.5530557110421 54.6107112631288
"3807" 761.2 15.4372974379208 50.4533389496784
"3808" 761.4 19.3274481042131 47.1600429531535
"3809" 761.6 23.8457729309727 45.5190799707556
"3810" 761.8 28.8567611763626 45.083198709097
"3811" 762 33.2016830044176 46.4747549592672
"3812" 762.2 37.1817839932131 49.2419305295172
"3813" 762.4 40.6849799983289 53.3400270860854
"3814" 762.6 43.2820029094552 57.4401171685419
"3815" 762.8 45.4009947119403 62.2624024133581
"3816" 763 46.5605280472595 67.3803760385854
"3817" 763.2 47.8128457377368 71.8926745929854
"3818" 763.4 49.0633048339515 77.1091400390534
"3819" 763.6 49.5771749106924 82.3676533799854
"3820" 763.8 49.1033807727396 87.3072208059604
"3821" 764 47.774490755716 92.6209999807158
"3822" 764.2 46.2612490775013 97.2200706706054
"3823" 764.4 43.9226525125313 101.320481706585
"3824" 764.6 41.5222928898876 105.662006671479
"3825" 764.8 38.9257761835313 110.194527500835
"3826" 765 35.8601487234413 113.487246229785
"3827" 765.2 35.6091360470313 114.304920920835
"3828" 765.4 36.1018761194547 115.347349048014
"3829" 765.6 36.1493040506048 118.061411770115
"3830" 765.8 35.8601487234413 119.815490499405
"3831" 766 35.9670994097813 119.186013107085
"3832" 766.2 35.8215648853499 118.068895679703
"3833" 766.4 33.9892050068793 116.856502326409
"3834" 766.6 30.3565716017813 115.493999017335
"3835" 766.8 26.6746627277813 113.846024855445
"3836" 767 23.1840719698756 112.627387379849
"3837" 767.2 20.1439685682919 110.26652185367
"3838" 767.4 17.7203605342098 106.584301851585
"3839" 767.6 15.695400691742 102.322749906056
"3840" 767.8 13.4168686314813 98.0063302119454
"3841" 768 11.3731169914213 93.8536584596254
"3842" 768.2 8.97537969061797 89.5723062275853
"3843" 768.4 7.03408499565358 85.0350779893513
"3844" 768.6 5.48774770282671 80.1753101016536
"3845" 768.8 4.42172225246544 75.1344941519538
"3846" 769 3.59466755419589 70.3686463768536
"3847" 769.2 4.1213827495856 65.2064629968897
"3848" 769.4 4.77097315820678 60.4614220082024
"3849" 769.6 5.44558348915333 55.8589842497016
"3850" 769.8 6.6218753395472 51.0168873399683
"3851" 770 7.69720487721603 46.2552515952375
"3852" 770.2 9.76211140030207 42.3247144815229
"3853" 770.4 12.9343408575685 38.4214675029683
"3854" 770.6 16.902869115377 34.8076945645641
"3855" 770.8 20.8351199159905 32.8073244070737
"3856" 771 25.7914429205063 32.0941165255354
"3857" 771.2 30.5634290552286 33.1095845841643
"3858" 771.4 33.865869760758 35.7098630164458
"3859" 771.6 36.955656503611 39.2173096332237
"3860" 771.8 39.2204262984479 43.5988141085854
"3861" 772 40.6759352486384 48.3054941930854
"3862" 772.2 40.7561046208949 53.2669131771535
"3863" 772.4 39.9433105237098 58.3018591430854
"3864" 772.6 38.0297560891943 62.7587364804767
"3865" 772.8 35.0082689738437 67.1736330362103
"3866" 773 31.4066398158465 70.6910298692593
"3867" 773.2 27.5387023452714 73.3525358899971
"3868" 773.4 23.0917084753949 75.4303413338581
"3869" 773.6 18.5964091470874 77.4053020312996
"3870" 773.8 14.3918926481146 78.4649816274603
"3871" 774 9.36993971358975 79.5859956485215
"3872" 774.2 7.34397701430398 80.1926591647899
"3873" 774.4 7.08496827316762 80.3314516698808
"3874" 774.6 6.77415778380398 80.3834988592899
"3875" 774.8 6.6731819122595 80.3657726426071
"3876" 775 6.5905994150856 80.4487464228245
"3877" 775.2 6.5905994150856 80.4487464228245
"3878" 775.4 5.22472332229288 81.1918441614691
"3879" 775.6 4.12540599944791 81.5710199885854
"3880" 775.8 4.31477943482775 81.5291422261668
"3881" 776 4.82367806930207 80.6755414220854
"3882" 776.2 4.77979047705398 78.5011255089944
"3883" 776.4 3.8601861085241 74.8612920629853
"3884" 776.6 2.78566984529553 70.3029496457854
"3885" 776.8 2.31239141675493 66.0143655937433
"3886" 777 2.37322925940981 61.1208340589853
"3887" 777.2 2.86479681678125 56.4347961411337
"3888" 777.4 3.53654851959944 51.6274267107672
"3889" 777.6 3.46747952196308 47.0472740427672
"3890" 777.8 3.2377500298247 44.2306913579332
"3891" 778 5.0571456706875 39.6847653742729
"3892" 778.2 7.37386263828125 36.3469057175854
"3893" 778.4 11.1267380098527 32.6839020575854
"3894" 778.6 15.0250251264479 29.7637518115854
"3895" 778.8 18.3349828271301 26.4519187669807
"3896" 779 21.3233169109117 22.2509369783462
"3897" 779.2 24.642749192665 18.8183309869807
"3898" 779.4 29.0776213432231 16.2442141774458
"3899" 779.6 34.2522588105707 15.1606091067169
"3900" 779.8 38.9107809406233 15.8335701346906
"3901" 780 43.4770246527813 18.3296812265854
"3902" 780.2 46.6183357952813 22.0241419790854
"3903" 780.4 49.4764766974717 26.4407177660854
"3904" 780.6 51.3750876324986 30.9548865231506
"3905" 780.8 52.9570225841766 35.7542443407482
"3906" 781 54.2936281576222 40.5327008350626
"3907" 781.2 55.0173785993178 45.5408675850732
"3908" 781.4 55.0015853833949 50.7946716802217
"3909" 781.6 54.2454717176035 56.0826661241854
"3910" 781.8 53.0158517013494 61.3255530039945
"3911" 782 51.249247636805 66.3534767300854
"3912" 782.2 48.7819972212378 71.3714148670419
"3913" 782.4 45.9596085997387 75.8747726533513
"3914" 782.6 43.0172333113731 80.2328452600139
"3915" 782.8 40.0747254162714 83.8599449518795
"3916" 783 36.4323515115067 87.5944158364089
"3917" 783.2 32.5665190849773 91.0819177045265
"3918" 783.4 28.6294592546354 93.9070935740854
"3919" 783.6 24.4982698335104 96.1335566765854
"3920" 783.8 20.1375698889896 98.2805032397104
"3921" 784 17.5100701039063 99.2585566740229
"3922" 784.2 16.6892590694955 99.2856572088711
"3923" 784.4 14.122474572228 100.38346192999
"3924" 784.6 13.6068083749813 101.250605018445
"3925" 784.8 13.7429318578229 101.222615196585
"3926" 785 13.8009690016702 100.077577029585
"3927" 785.2 13.0635090331963 98.1235705978495
"3928" 785.4 10.9808914210937 95.6723607482104
"3929" 785.6 8.14197061199554 92.9892455195854
"3930" 785.8 7.75839100012215 89.3009173113808
"3931" 786 7.3816343135472 84.8401778758194
"3932" 786.2 6.94625470291458 80.5610376053854
"3933" 786.4 6.02303243450852 76.0375585436308
"3934" 786.6 5.16504199720348 71.4770681471854
"3935" 786.8 4.36087199138994 66.9323176254115
"3936" 787 3.72832520452593 62.3454564390109
"3937" 787.2 4.13514649911457 57.8224880057104
"3938" 787.4 4.60547348301933 53.5126915715854
"3939" 787.6 4.93108447187649 48.7780496270854
"3940" 787.8 5.75206944378124 43.6673206655854
"3941" 788 7.58571850603125 39.2315210998354
"3942" 788.2 9.84238355380504 35.2466065265854
"3943" 788.4 13.0765276216996 31.8841928615854
"3944" 788.6 17.2187436054299 28.810126431261
"3945" 788.8 21.4977004165719 25.3246331297016
"3946" 789 24.6780868193626 22.0049100718877
"3947" 789.2 27.9006374358267 19.1152823932217
"3948" 789.4 31.4835916882131 15.8536585235854
"3949" 789.6 35.7639743557569 14.0104263523171
"3950" 789.8 40.6542278493813 13.2964066172854
"3951" 790 45.223900117391 13.6194377099268
"3952" 790.2 49.1652550831222 15.4633046030172
"3953" 790.4 52.8956126841227 17.976168296561
"3954" 790.6 56.7251295152023 21.2273025529275
"3955" 790.8 59.7334434501227 25.2653137011219
"3956" 791 62.1061251504029 29.4909599359637
"3957" 791.2 63.379234782511 34.1123752406124
"3958" 791.4 63.597095793513 38.9778439449512
"3959" 791.6 63.1335964926063 43.9738875081604
"3960" 791.8 62.0387926454789 49.0597653665854
"3961" 792 60.5314220066562 53.6399180345854
"3962" 792.2 58.6817181091999 58.4863586483993
"3963" 792.4 56.3052627137813 62.8171868989854
"3964" 792.6 54.0259857917813 67.0420693074263
"3965" 792.8 50.85515497172 71.3373786837282
"3966" 793 47.5518694282281 74.7053719721598
"3967" 793.2 44.2421508408833 77.6389832898711
"3968" 793.4 40.3193136894139 80.9494677862996
"3969" 793.6 36.5426949831068 83.6061882035156
"3970" 793.8 32.437515370994 85.9608535286279
"3971" 794 27.9869736828722 87.5313128714717
"3972" 794.2 23.2153346333983 88.9493219361173
"3973" 794.4 18.8458419956943 90.355815780781
"3974" 794.6 14.8638641319631 92.1114655394717
"3975" 794.8 13.1003023923146 92.7493327607854
"3976" 795 12.1996714418854 94.5670808508978
"3977" 795.2 11.6035255292506 97.4863115178711
"3978" 795.4 11.4571373956048 98.1766639941736
"3979" 795.6 11.6433528304087 97.9895662544677
"3980" 795.8 12.263489848611 97.3056643037981
"3981" 796 12.1588830995313 95.9476103075854
"3982" 796.2 11.1076863030578 93.9679998595641
"3983" 796.4 9.05155783086819 91.5174487038245
"3984" 796.6 6.82827587036661 88.1772481123902
"3985" 796.8 4.98256997011459 84.6733883555854
"3986" 797 3.28891089392759 80.3388567578049
"3987" 797.2 2.07746594453125 76.1156293277444
"3988" 797.4 1.34936359444793 73.0716398167853
"3989" 797.6 3.19120353141762 69.9827355090399
"3990" 797.8 4.81138586958975 65.8455376445215
"3991" 798 6.50871974767487 61.5658559848832
"3992" 798.2 7.87062812128125 57.0584377795419
"3993" 798.4 9.70671230844791 52.6370741497618
"3994" 798.6 11.6061097434479 48.3123098964604
"3995" 798.8 13.3877150894557 44.0002943961202
"3996" 799 15.8028735998289 39.8994600305854
"3997" 799.2 18.9235046845259 35.9527327315641
"3998" 799.4 22.2939248138663 32.7693642105428
"3999" 799.6 26.2417768007347 30.0911873597714
"4000" 799.8 30.4381199710836 28.2538005336551
"4001" 800 34.8800596469813 27.1895363768854
"4002" 800.2 38.3026811713178 27.9091416639512
"4003" 800.4 40.2634946627527 30.1720881737854
"4004" 800.6 42.5057274360204 33.294747125281
"4005" 800.8 43.5130418492231 36.7306334753993
"4006" 801 44.3675498348063 41.3689256782354
"4007" 801.2 44.2124323776146 45.9245418140854
"4008" 801.4 43.4231272212924 50.2387305903854
"4009" 801.6 42.0893281336035 54.3354226989854
"4010" 801.8 39.6510006587131 58.3241650814035
"4011" 802 36.6637665109403 61.8113267718126
"4012" 802.2 33.5800276248035 64.8188832501854
"4013" 802.4 30.0223507069688 67.3883276925229
"4014" 802.6 25.9304090389649 70.0365530110139
"4015" 802.8 21.9463754959727 72.2122746865641
"4016" 803 18.0065035244176 73.8168784621763
"4017" 803.2 13.5645995430924 74.7255838357854
"4018" 803.4 8.8603141532023 75.385599013138
"4019" 803.6 6.96313823567015 75.6755414261854
"4020" 803.8 6.46672566932472 76.1009203394332
"4021" 804 5.27478496011457 77.8129460045854
"4022" 804.2 3.44925298092013 79.8061605915854
"4023" 804.4 4.05456600187215 79.8717014967672
"4024" 804.6 5.37716382895146 80.422441969096
"4025" 804.8 7.05272432784247 83.0837566145854
"4026" 805 7.71372137665081 87.1364331083462
"4027" 805.2 7.9248966194241 91.5352287995854
"4028" 805.4 9.06807433030298 94.4879100356071
"4029" 805.6 10.4691654632068 98.0446605676066
"4030" 805.8 12.1996714418854 101.469116468648
"4031" 806 14.5185191437813 104.665681351523
"4032" 806.2 17.5575550397812 108.387055394273
"4033" 806.4 20.069939828804 111.282180305154
"4034" 806.6 22.5035859605212 113.594116458705
"4035" 806.8 24.3804885709969 114.573909901997
"4036" 807 25.0359669015067 115.157654849879
"4037" 807.2 24.5979881988479 114.963073200585
"4038" 807.4 24.2934669190252 114.708620274585
"4039" 807.6 23.8986203227812 114.003981402585
"4040" 807.8 23.1966549801368 113.572063871785
"4041" 808 23.341757794668 113.311529680887
"4042" 808.2 23.3894086457627 111.740002804585
"4043" 808.4 22.9138558064813 110.838391270125
"4044" 808.6 21.1477886228009 108.137747656115
"4045" 808.8 18.7123886802613 104.319307306005
"4046" 809 15.9468660149012 100.471979064885
"4047" 809.2 13.6544795262911 96.5002682464089
"4048" 809.4 11.5785822443899 91.882533336781
"4049" 809.6 9.91248036390625 87.7525134264604
"4050" 809.8 8.85133740914859 83.2940697472996
"4051" 810 7.85737651126963 79.2301896273063
"4052" 810.2 7.57938718124792 75.2768985087854
"4053" 810.4 7.03067236669236 70.5864829061854
"4054" 810.6 6.742618624169 65.9704991118711
"4055" 810.8 7.36834302180348 61.5958128541854
"4056" 811 8.41619972495146 57.1724825923513
"4057" 811.2 9.43969556758559 53.0508041950419
"4058" 811.4 9.61626481154315 48.1146544985854
"4059" 811.6 9.77002555628125 43.4507378238897
"4060" 811.8 11.2152192568247 38.6548533273245
"4061" 812 14.3407032136961 34.6371569652237
"4062" 812.2 18.0344250341004 31.664930233862
"4063" 812.4 22.5909582425313 29.9324232587445
"4064" 812.6 27.3489488172063 30.0902997332854
"4065" 812.8 32.2851905357813 32.1973656935854
"4066" 813 36.0479682093394 35.1772871248179
"4067" 813.2 39.1675176752585 39.0927285947445
"4068" 813.4 41.1880072311146 43.3052145785854
"4069" 813.6 42.4655623123949 48.4178500305399
"4070" 813.8 42.9510376707812 53.4833316185854
"4071" 814 42.4125271892098 58.8107649950854
"4072" 814.2 40.9243643734701 63.2667204015854
"4073" 814.4 38.4931356566702 68.2539977511854
"4074" 814.6 35.6060515554701 72.2149816325854
"4075" 814.8 32.3811132824986 76.076028205368
"4076" 815 28.9463420600413 79.8536584711054
"4077" 815.2 25.7001892611291 83.6017500710854
"4078" 815.4 22.1646041374408 87.3170334852875
"4079" 815.6 18.6661829304139 90.7095550192996
"4080" 815.8 15.4250497377585 93.4993905903808
"4081" 816 13.9249574453438 95.0044218174604
"4082" 816.2 13.742595085228 95.1049171885003
"4083" 816.4 13.7183474583983 95.0886755123726
"4084" 816.6 13.6174096629905 95.1275799923993
"4085" 816.8 13.5860876756903 95.0868298673581
"4086" 817 13.483953732377 95.1374005407556
"4087" 817.2 13.3451136172701 95.1327085009854
"4088" 817.4 12.8751274500204 94.7949130224114
"4089" 817.6 10.2159710410204 93.9070935740854
"4090" 817.8 7.9635773574621 91.8159777726492
"4091" 818 7.04755589944791 88.9134549013353
"4092" 818.2 6.01981992299054 85.40806997019
"4093" 818.4 4.82717502194404 81.2628542803528
"4094" 818.6 3.98186179383387 76.6310791246117
"4095" 818.8 3.06086364878124 71.221794405295
"4096" 819 1.89702318820626 66.5311393980604
"4097" 819.2 0.537100951512955 62.2975236875122
"4098" 819.4 0.951394608066961 58.0346835707854
"4099" 819.6 2.86164574269553 53.7053487869854
"4100" 819.8 5.65741719702038 49.1842260369114
"4101" 820 8.14947582982381 44.6501502979258
"4102" 820.2 9.68982877569236 40.1878400133854
"4103" 820.4 11.1273998208056 35.0493390142683
"4104" 820.6 13.4241044312336 30.5755778135854
"4105" 820.8 16.6739223200204 26.7647106221723
"4106" 821 20.3485063728425 23.3236694225854
"4107" 821.2 24.5594246751676 20.2603205602217
"4108" 821.4 28.7402574383438 18.2073480890854
"4109" 821.6 32.6044888663178 16.4029044736098
"4110" 821.8 37.3307693631146 14.9728599335854
"4111" 822 42.2859006935431 14.5813938935854
"4112" 822.2 47.1536205269631 15.7669132079035
"4113" 822.4 51.4238113058313 18.7067119563604
"4114" 822.6 54.2254225224563 22.9719791284354
"4115" 822.8 56.1515019690431 27.2404269620854
"4116" 823 57.1624266844479 32.0897125325854
"4117" 823.2 57.8247806617813 37.0654905672604
"4118" 823.4 58.0961231524955 42.0695799851854
"4119" 823.6 57.0995561865994 47.1253448268808
"4120" 823.8 55.208792376304 51.8616390631081
"4121" 824 53.0039290767574 56.2844109440854
"4122" 824.2 49.7907336388451 60.0878634572662
"4123" 824.4 46.3152404599089 63.5229779582662
"4124" 824.6 42.8112826755639 67.0318861616723
"4125" 824.8 39.1315442389896 70.2191164942729
"4126" 825 35.2219511852812 73.3838747613978
"4127" 825.2 31.3699731871013 76.5330477868054
"4128" 825.4 27.3646479184547 79.7187464911568
"4129" 825.6 23.3631045911073 82.0418430029984
"4130" 825.8 18.9119079934334 83.9170504359114
"4131" 826 14.5020026443465 84.8380593963245
"4132" 826.2 9.91147004612167 84.9213862564577
"4133" 826.4 7.18519339473778 84.7301934820419
"4134" 826.6 5.75349488275686 85.9988828190732
"4135" 826.8 5.86387343995516 86.4726428666071
"4136" 827 6.26066267637649 86.6915356010853
"4137" 827.2 6.52051589045692 86.4540298294232
"4138" 827.4 7.20777717967921 85.1012048135853
"4139" 827.6 6.28273186562125 83.2506050332054
"4140" 827.8 4.72423497895516 80.1334460579984
"4141" 828 3.52200767799177 76.3598858745327
"4142" 828.2 2.75412628075 71.8531813784291
"4143" 828.4 2.12623425705152 67.7001614726124
"4144" 828.6 1.6123570854479 63.0253163435854
"4145" 828.8 1.59261975717598 58.2502032859275
"4146" 829 2.47091255606696 53.6726334107854
"4147" 829.2 4.68797924848857 49.0876931267561
"4148" 829.4 7.34829382665625 45.1952615529604
"4149" 829.6 9.48924506588994 41.2270405140636
"4150" 829.8 11.5140177465994 37.782874327949
"4151" 830 14.112136436758 33.5085493310505
"4152" 830.2 16.6387767456417 29.3278285817714
"4153" 830.4 19.4074029764769 25.3292642244114
"4154" 830.6 22.9997416035421 22.1264763080201
"4155" 830.8 27.2099474594631 19.1152823932217
"4156" 831 31.5950065594003 17.6893546325854
"4157" 831.2 36.3046077232313 17.4185440184854
"4158" 831.4 40.7302037467812 18.5743475015854
"4159" 831.6 44.2952266247812 20.6589041645854
"4160" 831.8 47.2071490001313 23.6685440133604
"4161" 832 49.1825223325312 27.6076487984717
"4162" 832.2 49.9336476818267 32.1357542770626
"4163" 832.4 49.3344741273313 36.7315211018854
"4164" 832.6 47.7162801662447 41.1003537179268
"4165" 832.8 45.72422919783 45.4757028113415
"4166" 833 43.848749302851 50.045030766097
"4167" 833.2 41.675485260944 54.4565344017482
"4168" 833.4 39.7200696563494 59.1222219856763
"4169" 833.6 37.3112883637813 63.1155237354115
"4170" 833.8 33.748862952359 67.0156601779854
"4171" 834 30.0861294933891 70.6358767094677
"4172" 834.2 26.7572452249552 74.167631260368
"4173" 834.4 23.4209123391291 77.8765592360854
"4174" 834.6 20.8552322886323 81.6892927070535
"4175" 834.8 18.1881549882013 85.1055668637454
"4176" 835 14.6688881073854 88.3091292020854
"4177" 835.2 11.6061097434479 90.7979968845228
"4178" 835.4 11.4794832477812 91.2270404730636
"4179" 835.6 10.9856399146812 92.4948798347854
"4180" 835.8 10.3398447867813 95.4974243615853
"4181" 836 11.4240841559271 96.4913811037729
"4182" 836.2 12.774174560618 99.1376590784425
"4183" 836.4 14.2294804036726 102.984425129868
"4184" 836.6 16.4024112935976 104.208542389442
"4185" 836.8 18.8784996195767 107.552131730835
"4186" 837 21.0088005918876 111.41156002067
"4187" 837.2 23.930227250271 114.2646258833
"4188" 837.4 26.1607081277224 116.302693016879
"4189" 837.6 26.8426863470313 116.565637301835
"4190" 837.8 26.6314946042585 116.651715345858
"4191" 838 26.4979745942929 116.528254570981
"4192" 838.2 26.1748212975181 116.44626591398
"4193" 838.4 26.2314699929479 115.980884904585
"4194" 838.6 25.7735532469905 115.809277117283
"4195" 838.8 25.5350242667812 115.662818747085
"4196" 839 25.3775132599764 115.779184414463
"4197" 839.2 25.3754748822412 115.273505770305
"4198" 839.4 26.1227623410077 114.81664274317
"4199" 839.6 25.5934672647813 113.681021919585
"4200" 839.8 24.4186437335568 111.094350142014
"4201" 840 23.1317050633118 107.526816261157
"4202" 840.2 21.7038992276749 103.77797224067
"4203" 840.4 19.751552893271 100.103541613871
"4204" 840.6 18.4354987430701 95.8875855147854
"4205" 840.8 17.3296273475813 91.3668051961854
"4206" 841 16.8626535391715 86.3805622080732
"4207" 841.2 17.1335035194091 81.6711624639342
"4208" 841.4 17.9296818841894 77.0314120175854
"4209" 841.6 19.9958512819208 72.2889505064226
"4210" 841.8 23.1264266683557 68.4117224726917
"4211" 842 27.0141295033983 65.3664081987556
"4212" 842.2 30.8300791570057 63.4934777710139
"4213" 842.4 35.520427925067 62.6444358648711
"4214" 842.6 40.2429670134552 63.256579161781
"4215" 842.8 44.0224926341146 65.3956432157854
"4216" 843 47.0641127443118 68.6422548348711
"4217" 843.2 49.5292727945022 72.5729909819574
"4218" 843.4 51.2860039600153 77.4583360757981
"4219" 843.6 52.3771471673557 82.3552014282875
"4220" 843.8 53.4181786125813 87.7705371753854
"4221" 844 53.9246845952479 92.6305880619854
"4222" 844.2 53.7779012288425 97.9692527855853
"4223" 844.4 53.0597705748465 102.99272250789
"4224" 844.6 52.446878904644 108.250006299938
"4225" 844.8 51.3589152268021 112.903594830773
"4226" 845 49.2471018453213 117.586482867645
"4227" 845.2 47.1107721673183 120.617582667252
"4228" 845.4 47.2328467301342 121.85575393135
"4229" 845.6 47.3073329040558 124.445186648879
"4230" 845.8 47.8456387532812 125.329583272335
"4231" 846 47.7807670255013 125.128467594285
"4232" 846.2 47.3888460755171 124.776314346699
"4233" 846.4 46.3417568705356 124.384527592217
"4234" 846.6 43.7546288932813 124.478144635335
"4235" 846.8 41.1653384318903 124.132631370258
"4236" 847 39.1651002603412 122.639917978005
"4237" 847.2 36.3581361963994 121.044498131985
"4238" 847.4 32.7052495839063 119.26832583246
"4239" 847.6 29.228297057059 116.857333871919
"4240" 847.8 26.308350365317 114.558674800335
"4241" 848 23.874810212485 112.828495876919
"4242" 848.2 20.6836466515521 110.033047759335
"4243" 848.4 17.2789767493146 106.727280162385
"4244" 848.6 14.6589093889769 102.436798180433
"4245" 848.8 12.7807725543132 97.8903646443939
"4246" 849 11.2822381295312 93.9217735505854
"4247" 849.2 9.18501114630124 90.8383912865254
"4248" 849.4 7.24423109484508 86.3181704034364
"4249" 849.6 5.34483365984508 81.6568093547981
"4250" 849.8 4.37865899078125 76.6874811395853
"4251" 850 4.10032421280627 72.1799943552604
"4252" 850.2 4.72931697878125 66.6170172605854
"4253" 850.4 5.29633840618551 61.6064601752024
"4254" 850.6 6.47127613345471 56.4908293891568
"4255" 850.8 7.62025300484944 51.4365870162672
"4256" 851 9.22346425355676 46.5437971492996
"4257" 851.2 11.6852513032396 42.4837475602729
"4258" 851.4 15.606355856554 39.1881484419945
"4259" 851.6 19.5983029815719 36.3578303512598
"4260" 851.8 24.2275320789673 33.9789913686551
"4261" 852 28.6977418562231 32.1504808073993
"4262" 852.2 33.0059875111146 30.6458552883854
"4263" 852.4 37.9827032710371 30.3397227758644
"4264" 852.6 42.7871121885861 32.0703779293902
"4265" 852.8 46.7745084732702 34.7001385759854
"4266" 853 50.7484209155719 37.8845479072598
"4267" 853.2 53.8227944382696 41.266404819097
"4268" 853.4 57.1168234360085 45.6853725865626
"4269" 853.6 59.5794621017336 50.1684531155854
"4270" 853.8 61.3213986671222 55.1926591852899
"4271" 854 62.9151657875813 60.0690952981854
"4272" 854.2 64.1918911938899 65.1898682408462
"4273" 854.4 64.720419175803 70.508487552781
"4274" 854.6 63.7524834901771 75.5546762863354
"4275" 854.8 61.556041400759 80.5525558411854
"4276" 855 58.5617468665613 84.4414447268854
"4277" 855.2 54.8848437623899 88.0491446907375
"4278" 855.4 50.363374134102 90.8212517215099
"4279" 855.6 46.113176902994 93.8543081266705
"4280" 855.8 41.4977153633731 96.0063302135853
"4281" 856 36.6290558156996 97.1280002547282
"4282" 856.2 31.9774702605976 96.9410552478711
"4283" 856.4 26.8426863470313 95.9769702605854
"4284" 856.6 22.4959883707813 94.9181379130322
"4285" 856.8 18.1622611619445 92.9918419780139
"4286" 857 14.6348087826588 90.2577712527282
"4287" 857.2 11.4019568218629 87.2900192688711
"4288" 857.4 8.73327112301041 83.9913811140229
"4289" 857.6 6.87243415012167 79.6996873814151
"4290" 857.8 5.53954945105398 74.9792656923126
"4291" 858 4.37935474075744 70.1702706200854
"4292" 858.2 4.47191909397275 64.9360037813726
"4293" 858.4 5.54576566084125 60.3651088687654
"4294" 858.6 6.9040458710257 55.8875855475854
"4295" 858.8 7.63847954589237 51.6636669759854
"4296" 859 9.46447031673778 47.1347736655419
"4297" 859.2 11.7602637381726 42.836731850281
"4298" 859.4 14.7448303275259 39.0061678435641
"4299" 859.6 18.4494460092595 35.3773890087375
"4300" 859.8 22.3308233764334 32.7720123099114
"4301" 860 27.732898441567 30.8482059485854
"4302" 860.2 31.9169996483813 30.2429714888854
"4303" 860.4 36.6840454898975 29.7982706193761
"4304" 860.6 41.6555512151146 29.7115563395854
"4305" 860.8 46.5423598978813 30.5387730153604
"4306" 861 50.5973299091146 32.5496851295854
"4307" 861.2 54.6562403952131 34.2610145112672
"4308" 861.4 59.1629924909858 36.733256008199
"4309" 861.6 63.0345564834955 40.0357740980854
"4310" 861.8 65.1926758282464 44.2754586067947
"4311" 862 66.5361079886676 48.6867605091535
"4312" 862.2 66.7936426963178 53.5561347540732
"4313" 862.4 65.9396531074834 58.7316835006066
"4314" 862.6 64.6963784932924 63.1734209953854
"4315" 862.8 63.1177681806479 67.9910630609854
"4316" 863 60.7397742763118 72.4902062260139
"4317" 863.2 57.8168665058021 76.2067119092104
"4318" 863.4 54.5562342423854 79.4668900235853
"4319" 863.6 51.1497553902098 82.6475515985854
"4320" 863.8 48.893571446143 85.2543406170747
"4321" 864 45.2412726549063 88.0308213142728
"4322" 864.2 41.024804165271 89.9773537424425
"4323" 864.4 36.0746593954621 91.1257065372236
"4324" 864.6 31.3091924691812 91.3752869603854
"4325" 864.8 26.3538756054257 91.4092140171854
"4326" 865 21.9373420663695 90.5505601237618
"4327" 865.2 17.4645233286792 89.4788337241568
"4328" 865.4 13.2253123795259 88.4214674619683
"4329" 865.6 9.92343842603126 87.1396244075854
"4330" 865.8 8.3272917599089 85.2299781028832
"4331" 866 6.03201140420126 81.6322844238454
"4332" 866.2 4.47884698735267 78.2582386250854
"4333" 866.4 3.300901351193 74.2169274474383
"4334" 866.6 2.10912256844791 69.8294854513353
"4335" 866.8 1.36884459378124 65.4719790935854
"4336" 867 0.84285761178125 61.1780859673354
"4337" 867.2 0.802870297360196 57.2156512578485
"4338" 867.4 1.69096065252544 53.9239585101202
"4339" 867.6 4.75388960294035 50.5951574541535
"4340" 867.8 7.70546312693341 47.3422081160854
"4341" 868 10.703559189228 43.9679999005641
"4342" 868.2 13.5371638023646 40.3527043050229
"4343" 868.4 16.7331357275685 37.0734083843726
"4344" 868.6 20.7001944322358 34.4171560794945
"4345" 868.8 23.9896054446676 32.6128535133126
"4346" 869 29.2215820156222 30.7825273524263
"4347" 869.2 33.7024332372812 29.9757959165854
"4348" 869.4 38.1682258111999 29.9402908571435
"4349" 869.6 42.0416924519003 31.1935349195854
"4350" 869.8 45.7368205754479 33.2641106525854
"4351" 870 49.7988161811217 37.4226044211173
"4352" 870.2 52.4601410770739 41.3889405730244
"4353" 870.4 54.262355250359 44.9206644369854
"4354" 870.6 56.0604514888257 48.8477212615854
"4355" 870.8 57.7456391019896 53.2264320298354
"4356" 871 59.2809853619479 58.7108013455854
"4357" 871.2 59.7587125955994 62.9910630650854
"4358" 871.4 60.0957993340638 67.4799445748462
"4359" 871.6 59.4033909744257 72.7917415981854
"4360" 871.8 58.4956316707387 77.6126319990109
"4361" 872 56.83062796176 81.9085553347768
"4362" 872.2 54.8845134324012 86.1055668629254
"4363" 872.4 52.6052365104012 90.3422080808254
"4364" 872.6 50.1302004144621 94.1304166208407
"4365" 872.8 48.0195893746869 98.2171900706231
"4366" 873 44.6239684885313 101.327821694835
"4367" 873.2 40.8271942541004 103.631797155522
"4368" 873.4 36.846129808271 105.688523693728
"4369" 873.6 32.5958277751508 106.909084934151
"4370" 873.8 28.0938351509133 107.255069942227
"4371" 874 24.6784332666832 106.895418664468
"4372" 874.2 21.9010827590643 105.836374854812
"4373" 874.4 18.3568847936771 104.085210614085
"4374" 874.6 15.1394759975313 102.560939720835
"4375" 874.8 12.3090160051078 100.010069110442
"4376" 875 10.2780039400603 96.3081232188412
"4377" 875.2 8.88076221171308 92.267607107699
"4378" 875.4 8.20528385982886 88.0728514850854
"4379" 875.6 7.07921252336457 83.8721063049604
"4380" 875.8 5.65741719702038 79.6190086206506
"4381" 876 5.20725082909236 74.9885185259854
"4382" 876.2 5.10700485335626 70.5960248909104
"4383" 876.4 5.24784315252593 66.4058754709258
"4384" 876.6 5.40141145578125 61.6031380141763
"4385" 876.8 5.63883613515625 56.7728696859604
"4386" 877 6.47351578575904 52.3167628193854
"4387" 877.2 7.22166733098957 47.6682259275229
"4388" 877.4 8.60928267933681 43.4787645229854
"4389" 877.6 11.1773063831222 39.5785023625626
"4390" 877.8 13.9613625628479 35.9299943849854
"4391" 878 16.8582314387131 32.6562261711535
"4392" 878.2 20.5706900616676 29.7329090326763
"4393" 878.4 24.6604180060138 27.8987499392365
"4394" 878.6 29.0661767709403 27.4862053565172
"4395" 878.8 33.3446397669673 27.8987499392365
"4396" 879 37.5799836106837 29.3613851928293
"4397" 879.2 41.0784266098646 31.6827509618354
"4398" 879.4 44.5742223652336 34.7922263015854
"4399" 879.6 47.8149561793313 38.1532768259104
"4400" 879.8 50.7837585422696 41.6924655323993
"4401" 880 53.2748604424858 45.5986272708808
"4402" 880.2 55.1986572516508 49.706960852281
"4403" 880.4 56.4257123072203 54.3660397990244
"4404" 880.6 56.3685759616146 59.2833204290854
"4405" 880.8 56.080436078618 63.6181077755854
"4406" 881 55.6088169876146 68.4436257650854
"4407" 881.2 55.0363035763557 73.6334213477343
"4408" 881.4 53.7980580995813 78.2964065639854
"4409" 881.6 52.1886094975159 82.8968116077282
"4410" 881.8 50.4013023533229 87.0766228417728
"4411" 882 47.7896308801979 91.0126915408353
"4412" 882.2 44.8080937500874 94.4874020328711
"4413" 882.4 41.2292611120558 97.5405316791736
"4414" 882.6 37.7073329353344 100.586482881585
"4415" 882.8 34.0384804757813 103.243558628085
"4416" 883 29.9511233031563 104.99169916296
"4417" 883.2 26.4065125016636 106.573610552174
"4418" 883.4 24.1860644558016 107.768286895014
"4419" 883.6 20.3541146674834 108.033291386117
"4420" 883.8 16.7674057068213 106.662818754465
"4421" 884 15.0146882696588 103.811284249871
"4422" 884.2 13.0511415175263 99.9278988378206
"4423" 884.4 11.0489531625146 95.3362708417854
"4424" 884.6 9.74047937395903 91.2226152047854
"4425" 884.8 8.85566446547892 86.419964164283
"4426" 885 8.16564091437699 82.1684221528194
"4427" 885.2 7.30080889078125 77.727206431694
"4428" 885.4 6.67076486356175 73.1893501540976
"4429" 885.6 5.78129094278125 68.7321572079603
"4430" 885.8 5.97510700757717 64.6385159380139
"4431" 886 6.64235111331458 60.0775770623854
"4432" 886.2 7.61231007012125 55.8918264296854
"4433" 886.4 8.63830125126041 51.5963429726479
"4434" 886.6 10.3883400404408 47.1107642312662
"4435" 886.8 12.5178205122479 42.9868221993854
"4436" 887 15.7902896002595 39.1609933866506
"4437" 887.2 19.7418620900313 36.2735058350854
"4438" 887.4 23.5207795450138 34.7334738817947
"4439" 887.6 27.9114796621999 34.0943828118412
"4440" 887.8 32.2567807450868 34.3757110953354
"4441" 888 35.9865804091146 35.7401333555854
"4442" 888.2 39.3275717947813 38.0693562935854
"4443" 888.4 41.7872597106073 40.9034427712158
"4444" 888.6 43.3441364073289 44.6977152065854
"4445" 888.8 44.1943428782336 48.8053124405854
"4446" 889 44.4290303307286 53.2281060622432
"4447" 889.2 43.8283320074257 57.5245660381854
"4448" 889.4 43.3170021582574 62.3367555410854
"4449" 889.6 42.2264637670057 66.7104897640139
"4450" 889.8 40.1920411401979 70.6803124226479
"4451" 890 37.5566271991354 74.4334930811478
"4452" 890.2 34.2010250639687 78.1787220857103
"4453" 890.4 31.0172066674087 81.1432857713501
"4454" 890.6 27.0390369295976 83.5355403811568
"4455" 890.8 23.0974642251979 85.6930350566478
"4456" 891 19.3661117278899 87.1696226204332
"4457" 891.2 15.7003664366702 89.1615465041854
"4458" 891.4 12.4795741421282 91.3716519185853
"4459" 891.6 12.1907469681217 91.6210776591173
"4460" 891.8 12.1979509731943 91.6336119961288
"4461" 892 11.9254287325204 91.7497752884332
"4462" 892.2 11.9058785903323 91.8156463098711
"4463" 892.4 11.7623722274621 91.921548667479
"4464" 892.6 11.7623722274621 91.921548667479
"4465" 892.8 11.7767802376073 91.6502067521723
"4466" 893 10.8409624079302 91.442419221713
"4467" 893.2 8.19028281156175 90.8583130887805
"4468" 893.4 8.24646633714296 90.7196646340322
"4469" 893.6 8.18988854120678 90.3867102734151
"4470" 893.8 8.31920921763231 90.5328853585641
"4471" 894 9.87162123303706 91.3640436915621
"4472" 894.2 10.9729772651146 91.5931622782729
"4473" 894.4 11.997500730054 92.3196542971081
"4474" 894.6 12.9548291624091 94.0091706199807
"4475" 894.8 14.3946453980204 97.4085870992593
"4476" 895 15.4682178612812 101.349841659585
"4477" 895.2 16.7977960657813 105.262055396835
"4478" 895.4 17.6588562363146 107.550011289785
"4479" 895.6 18.8475624643854 109.25378567346
"4480" 895.8 20.3289485699403 111.212784052608
"4481" 896 21.1247160762447 112.278905139732
"4482" 896.2 20.816521165097 112.107173912717
"4483" 896.4 20.9764704227813 111.846024857085
"4484" 896.6 20.6771714330237 111.157845352676
"4485" 896.8 20.6452934341146 110.989692894585
"4486" 897 20.4337854413527 110.214150734728
"4487" 897.2 20.1692265129062 109.524141907335
"4488" 897.4 18.1832389007224 107.763552176703
"4489" 897.6 16.1171786515729 105.039409086585
"4490" 897.8 13.9002839002322 101.798876234879
"4491" 898 11.6611647415638 98.2051353893462
"4492" 898.2 9.56425750082291 93.9389001898354
"4493" 898.4 8.02891124086457 89.9153632974603
"4494" 898.6 6.79705565802038 85.236333541368
"4495" 898.8 5.79745602733443 80.5442545400534
"4496" 899 4.54899894836661 76.0100539313415
"4497" 899.2 1.97366166610683 71.2504275177481
"4498" 899.4 0.444888625400302 66.8260321640854
"4499" 899.6 1.4914323456837 63.9080245240244
"4500" 899.8 3.9409858724257 58.9240571311854
"4501" 900 6.88216619082205 54.9563224578711
"4502" 900.2 10.2047765247368 51.1547611239854
"4503" 900.4 13.995129628359 47.4906389895854
"4504" 900.6 18.0237707738267 44.5229853564263
"4505" 900.8 22.363472270665 41.6214554135156
"4506" 901 27.290911673359 39.6280435761854
"4507" 901.2 29.8086684955313 38.9192379633808
"4508" 901.4 33.8128633207115 39.7663160576784
"4509" 901.6 38.1682258111999 42.5179581644226
"4510" 901.8 41.8360751422702 45.6500961581854
"4511" 902 44.9171363534986 49.9724769489767
"4512" 902.2 47.7398847569003 54.4123644170854
"4513" 902.4 49.7291267054924 59.4584082757854
"4514" 902.6 50.8856486992479 64.5305032673854
"4515" 902.8 51.7467088697813 69.8612920670854
"4516" 903 51.6725860430495 74.8836342711219
"4517" 903.2 51.1895522888479 79.8740147051854
"4518" 903.4 50.0089622803132 84.9213862564577
"4519" 903.6 48.0486983534751 89.6501999804425
"4520" 903.8 45.7556927935521 94.2092564237103
"4521" 904 43.0983886338238 98.7755359933513
"4522" 904.2 40.5673982523527 103.125819224728
"4523" 904.4 38.0862425172613 107.143734784605
"4524" 904.6 36.2704185694013 111.510146994765
"4525" 904.8 35.9313179824343 113.696001487443
"4526" 905 35.970537233193 114.035068411644
"4527" 905.2 35.5194039911397 114.211716919095
"4528" 905.4 33.9627210339294 116.044498136085
"4529" 905.6 32.1902206640313 118.760293788585
"4530" 905.8 32.6007827249812 117.838391264385
"4531" 906 32.5335732772813 117.519835774335
"4532" 906.2 33.1033925077813 116.609677231335
"4533" 906.4 32.3505091806048 115.232493945762
"4534" 906.6 30.0004001234039 113.448358141095
"4535" 906.8 26.8938239702813 112.000164610335
"4536" 907 23.2227143459117 111.016287054911
"4537" 907.2 20.0926691673118 110.478989494443
"4538" 907.4 17.5988462883682 108.261557551694
"4539" 907.6 15.5485769835312 104.491356630585
"4540" 907.8 13.4719123938833 100.477431627585
"4541" 908 10.7924671542706 97.0133141335003
"4542" 908.2 8.48173860036819 94.2970703411071
"4543" 908.4 8.39296241590625 90.3527042640229
"4544" 908.6 7.62854805603616 85.9479557269971
"4545" 908.8 6.94517703061104 80.9909006335641
"4546" 909 6.03454393411457 76.2407904260854
"4547" 909.2 4.33084199241762 71.9345051118808
"4548" 909.4 1.91496194175904 67.3718942743854
"4549" 909.6 0.948870491874271 64.7707541696086
"4550" 909.8 1.32270538483387 60.5402796199275
"4551" 910 1.68475269107856 56.0022039827205
"4552" 910.2 2.47749055584186 51.0606906483126
"4553" 910.4 3.99700850384186 46.2492171384945
"4554" 910.6 6.34568332346696 41.5461339659854
"4555" 910.8 7.71867632648122 38.1946254263853
"4556" 911 10.1653055630245 33.9473246940178
"4557" 911.2 13.8647730498743 30.2243313326784
"4558" 911.4 17.6179904127131 26.9483843992899
"4559" 911.6 20.7063338986924 23.1394939713854
"4560" 911.8 23.462203587716 19.8861842421506
"4561" 912 26.9058937198682 16.2270405345636
"4562" 912.2 31.0035219982464 13.5635821895854
"4563" 912.4 35.6651439201146 11.7642364985854
"4564" 912.6 40.8631615672313 10.9777043291104
"4565" 912.8 45.6386465919654 11.454301355638
"4566" 913 50.9591538357569 12.3813070090244
"4567" 913.2 55.7575294999673 13.7766125462365
"4568" 913.4 60.6252875775719 15.9246686424691
"4569" 913.6 64.909974814665 19.0757426679342
"4570" 913.8 68.5538094162407 22.9714633454773
"4571" 914 70.988046606665 27.3839265773296
"4572" 914.2 73.4602750017131 31.7020276986535
"4573" 914.4 75.6618493013722 36.7072324134945
"4574" 914.6 77.4880664888765 41.2171626830854
"4575" 914.8 78.7366831534642 46.7045242588537
"4576" 915 78.9213438002929 51.8735413273528
"4577" 915.2 78.5324335864701 57.2701131121854
"4578" 915.4 78.6481746465444 62.3783672037959
"4579" 915.6 77.5461838166749 67.6402428566279
"4580" 915.8 76.0273394138646 72.7715974082104
"4581" 916 73.8034615837188 77.8368009663979
"4582" 916.2 70.88616898076 82.1521804766917
"4583" 916.4 67.0606006894688 85.9077297129603
"4584" 916.6 63.4014115309413 89.4338111350054
"4585" 916.8 59.2809853619479 92.1020681302729
"4586" 917 54.5049642753899 93.9983647323245
"4587" 917.2 49.8318061495976 95.3052864378711
"4588" 917.4 45.1998496257387 96.4367346309683
"4589" 917.6 40.6311047501726 97.0600972223462
"4590" 917.8 36.1231546491217 97.9147271585854
"4591" 918 31.4343292413695 97.8324041531148
"4592" 918.2 26.6746627277813 96.7925897549254
"4593" 918.4 22.0385824578629 95.7025445774425
"4594" 918.6 18.0530500228247 95.0521317410854
"4595" 918.8 13.699171230644 94.2251597315854
"4596" 919 11.1693775441078 93.4514151198711
"4597" 919.2 7.95082490187014 91.9435651617854
"4598" 919.4 9.35215812058126 91.6212581221854
"4599" 919.6 10.8825297682098 90.1448253110853
"4600" 919.8 12.9494516974769 86.2569110380419
"4601" 920 15.631654384758 81.7155437882365
"4602" 920.2 18.3349828271301 77.8898736333761
"4603" 920.4 21.8501932428813 74.8841928263254
"4604" 920.6 25.6056995201766 71.9250236471435
"4605" 920.8 29.5980831277378 69.6704523725854
"4606" 921 34.030510976054 67.5885647962217
"4607" 921.2 38.4002762265146 66.0148120023854
"4608" 921.4 43.1792140565898 65.6750000451811
"4609" 921.6 47.5849180455368 66.2523013999854
"4610" 921.8 52.1183301070638 67.3305917704549
"4611" 922 56.2781284647098 68.4436257650854
"4612" 922.2 60.8153213041217 70.117098466096
"4613" 922.4 65.2819801565856 71.7862837681288
"4614" 922.6 68.8165110356291 74.3003893087158
"4615" 922.8 72.0289701756943 77.793585455868
"4616" 923 74.4586526670153 81.7705010876917
"4617" 923.2 75.7643956192914 86.5811861178711
"4618" 923.4 76.7279142648899 91.5257460818462
"4619" 923.6 77.0324372232187 96.5311393734604
"4620" 923.8 77.0466827039813 101.510995179385
"4621" 924 77.2794599215472 106.742078133968
"4622" 924.2 76.4863604606563 111.70289508621
"4623" 924.4 74.8108205804955 116.492387215014
"4624" 924.6 72.7816043852322 120.920265232821
"4625" 924.8 70.5296390603368 123.798244242252
"4626" 925 68.2900880977617 126.914876812997
"4627" 925.2 66.7941574381701 128.929711583252
"4628" 925.4 65.1739876602813 129.689536292835
"4629" 925.6 65.2122243025898 129.77277488299
"4630" 925.8 64.9993227912585 129.993144897722
"4631" 926 63.3511227226622 129.130648616085
"4632" 926.2 61.4448087143695 127.416298755409
"4633" 926.4 60.8489193229969 127.985075884115
"4634" 926.6 60.7723640886887 127.975513110752
"4635" 926.8 60.7723640886887 127.982581247585
"4636" 927 60.4194292333662 128.146615366548
"4637" 927.2 57.6280573560134 128.37410554146
"4638" 927.4 54.182007723942 128.394552651585
"4639" 927.6 52.8027738436413 127.441444691625
"4640" 927.8 49.9189868096869 125.208404221038
"4641" 928 46.2454911135961 122.632001664752
"4642" 928.2 42.3712831306213 120.273505766205
"4643" 928.4 38.4947590732813 118.642853976585
"4644" 928.6 34.3965766635267 117.102790987404
"4645" 928.8 29.7356147480313 115.405919158335
"4646" 929 25.5913027092998 113.337401728919
"4647" 929.2 21.3335571405613 110.907093560145
"4648" 929.4 17.961682153611 107.846512110649
"4649" 929.6 15.2037919438597 103.797080094938
"4650" 929.8 12.425140694143 99.4495655526492
"4651" 930 10.2535085397358 95.3297167512672
"4652" 930.2 7.89776237035267 90.7264319990853
"4653" 930.4 5.99972164780627 86.4548035038604
"4654" 930.6 3.8999830071622 81.8841928205854
"4655" 930.8 2.2917003063859 77.4194315957714
"4656" 931 1.08138659199054 72.7505162791667
"4657" 931.2 1.75903755101655 68.3794779686148
"4658" 931.4 3.60111301738994 63.5884742826506
"4659" 931.6 5.48399395295516 58.0624205201723
"4660" 931.8 6.75927855824934 53.4775012733088
"4661" 932 7.99218955712125 48.8536584965254
"4662" 932.2 9.33760954448337 44.3821626418194
"4663" 932.4 11.8864969838527 40.0266864935854
"4664" 932.6 14.7464468359813 36.2353378961854
"4665" 932.8 17.8108080311146 33.0383186330854
"4666" 933 22.1531702971471 30.7298454411951
"4667" 933.2 27.1115241378313 29.6704524053854
"4668" 933.4 31.6408921188056 30.3947123191463
"4669" 933.6 35.2671749337336 32.8293037295854
"4670" 933.8 38.3243003291146 36.5809697873354
"4671" 934 39.9366777072702 41.3243964161854
"4672" 934.2 41.3330559761508 45.7408141578897
"4673" 934.4 42.1260400013394 50.426710155097
"4674" 934.6 42.0515237015639 55.6810730279332
"4675" 934.8 40.0042118382924 60.5610376217854
"4676" 935 37.0305078733899 64.8330809859115
"4677" 935.2 33.8428234824769 68.251600730868
"4678" 935.4 29.9640737402131 71.2925897758354
"4679" 935.6 26.5242937641771 74.4334930811478
"4680" 935.8 23.1713296810035 77.7196465983854
"4681" 936 20.4106924634195 81.5837218122236
"4682" 936.2 18.0583052726449 85.6662885843126
"4683" 936.4 14.7045825659853 88.9257880788711
"4684" 936.6 12.10744729772 91.3872306691568
"4685" 936.8 12.1462105106792 93.6617282525853
"4686" 937 12.2471563777604 97.3978696526479
"4687" 937.2 12.4924952131146 101.103340387523
"4688" 937.4 13.7081095715146 102.723887459985
"4689" 937.6 15.813210456618 104.4500130233
"4690" 937.8 18.5980945041726 107.083329872607
"4691" 938 22.0490713272518 110.293113617527
"4692" 938.2 25.3298893438012 113.807856916545
"4693" 938.4 28.6444082159294 117.479329913252
"4694" 938.6 32.1244722912813 119.648432366835
"4695" 938.8 36.1258023784881 121.631494709551
"4696" 939 40.3569888121848 123.373412017849
"4697" 939.2 44.672231865978 124.970164503438
"4698" 939.4 48.1378537432813 126.69744251121
"4699" 939.6 52.3068701472219 126.663595035128
"4700" 939.8 56.6077593423183 126.618430838752
"4701" 940 60.829898746442 127.26996159471
"4702" 940.2 64.7372306127277 128.71489071021
"4703" 940.4 67.097910281942 129.103385802585
"4704" 940.6 68.6549298100265 128.269040830944
"4705" 940.8 70.1708639892813 127.600901858585
"4706" 941 72.7033939026146 128.074467026419
"4707" 941.2 76.0106477394358 128.220070645185
"4708" 941.4 78.5553469523527 127.76069223771
"4709" 941.6 80.4750950741563 127.311991765523
"4710" 941.8 80.5810230080313 127.105860428835
"4711" 942 80.1333897512911 127.244168834879
"4712" 942.2 79.5852686671073 126.781305296216
"4713" 942.4 79.1664102414413 126.594116448045
"4714" 942.6 77.8409761767994 126.686413463931
"4715" 942.8 75.2370749659085 127.637142123804
"4716" 943 71.3579873861563 128.162818736835
"4717" 943.2 67.293097686819 127.966577918906
"4718" 943.4 63.0947451814358 126.943179598349
"4719" 943.6 58.6648987580313 126.283781744835
"4720" 943.8 54.3678773300813 125.349841639905
"4721" 944 50.3563499473613 122.914727138085
"4722" 944.2 47.1881550257812 119.164142938014
"4723" 944.4 45.397294587067 114.872197155585
"4724" 944.6 45.110446811169 110.401095741585
"4725" 944.8 45.6945379518949 105.123262891744
"4726" 945 46.9823869703229 100.332029955585
"4727" 945.2 49.0638099928438 96.2766864474603
"4728" 945.4 52.1795947968278 92.5889682423063
"4729" 945.6 54.2285881848479 91.6891122357854
"4730" 945.8 54.9175396898425 91.5118606737282
"4731" 946 56.6478991138205 91.3962419072324
"4732" 946.2 57.0980546866508 91.1855535829549
"4733" 946.4 57.4053303948854 91.2750961207728
"4734" 946.6 57.4979076148278 91.3551674267016
"4735" 946.8 57.5338091398238 91.3855733552662
"4736" 947 57.5003002666354 91.3784676219604
"4737" 947.2 57.5398710465313 91.4261775455854
"4738" 947.4 57.4283846753465 91.4344749236071
"4739" 947.6 57.4283846753465 91.4344749236071
"4740" 947.8 57.4276339253722 91.408828482449
"4741" 948 57.4541665281227 91.3889405320244
"4742" 948.2 57.3544536778765 91.4352651500854
"4743" 948.4 57.4449011747813 91.4955737981308
"4744" 948.6 57.4702264739146 91.5109951875854
"4745" 948.8 57.502708922803 91.5506382159114
"4746" 949 57.5935496696943 91.658504130194
"4747" 949.2 57.469148801611 91.7266485539471
"4748" 949.4 57.5636135144688 91.8396635503353
"4749" 949.6 59.0209969187174 92.7985991783726
"4750" 949.8 60.9365594382706 94.8450503704577
"4751" 950 62.6492501466812 98.1895363186654
"4752" 950.2 64.2517213704139 101.583522918157
"4753" 950.4 65.4856836496146 106.00951086696
"4754" 950.6 66.2528046291766 110.492394465864
"4755" 950.8 65.9542016835813 115.128467602485
"4756" 951 65.2595649073527 119.724977958585
"4757" 951.2 63.6382935253348 122.764781663835
"4758" 951.4 61.5475996343812 124.097933243985
"4759" 951.6 58.1535225255313 126.210381862335
"4760" 951.8 54.4762133319294 127.678651363752
"4761" 952 55.1217920042813 127.069160487585
"4762" 952.2 54.1940094110313 126.159001944585
"4763" 952.4 50.7438270241013 125.273505762105
"4764" 952.6 46.6183357952813 125.643027955752
"4765" 952.8 45.1269570685405 124.646420662252
"4766" 953 42.2927269197246 122.795902422642
"4767" 953.2 37.8130159881209 121.197169887585
"4768" 953.4 32.9494578255491 119.834029212585
"4769" 953.6 29.8701195890165 117.515086370174
"4770" 953.8 26.7661151968738 114.341077159252
"4771" 954 23.2199096573284 111.439140225416
"4772" 954.2 19.3698967590104 108.569943434835
"4773" 954.4 16.3466891749688 106.669498143773
"4774" 954.6 14.0474685799012 104.288772954885
"4775" 954.8 11.9058785903323 100.929215394157
"4776" 955 9.13818518504655 96.5204289824425
"4777" 955.2 7.06338421140625 92.0273225832604
"4778" 955.4 5.44889639165625 86.6647271678104
"4779" 955.6 3.5285172408045 80.5527530915156
"4780" 955.8 1.83425041931784 75.4514987279268
"4781" 956 0.75946943170809 70.9365108336585
"4782" 956.2 1.31040159578125 66.0787514555854
"4783" 956.4 2.3223882453602 60.6507657588485
"4784" 956.6 3.9467509811715 55.2783466312683
"4785" 956.8 5.43444445465081 50.7939173731288
"4786" 957 7.79148656148957 46.2210249108979
"4787" 957.2 9.80168218019791 41.7521953980229
"4788" 957.4 12.0752033523949 37.0281900815172
"4789" 957.6 14.8120623837358 32.4740610082217
"4790" 957.8 18.396823673851 28.8218814847249
"4791" 958 22.7463634872131 25.7946717007217
"4792" 958.2 27.6326196949986 24.2174155694984
"4793" 958.4 32.6577646480313 24.3990359550854
"4794" 958.6 37.8208827975618 25.3677154884146
"4795" 958.8 42.5500915217115 27.4283079016319
"4796" 959 45.9630436802063 31.0922081294104
"4797" 959.2 49.0961860854858 35.7096612831535
"4798" 959.4 51.552351922944 40.2101293007016
"4799" 959.6 53.5104350594241 45.8700161870854
"4800" 959.8 55.6811749851384 51.0045127295854
"4801" 960 56.3052627137813 56.1494600172604
"4802" 960.2 56.0721548467585 61.7506050508354
"4803" 960.4 54.8448371304257 67.0071784137854
"4804" 960.6 52.7850461342479 72.4779163227854
"4805" 960.8 50.5915651235976 77.2806720267282
"4806" 961 48.3277934867813 82.149708917281
"4807" 961.2 46.106324312803 86.9372960358245
"4808" 961.4 43.4685017155729 91.9350833975854
"4809" 961.6 40.4642881058813 96.1513683814054
"4810" 961.8 36.7526420593695 99.5387355392324
"4811" 962 32.5172092378413 102.540681353265
"4812" 962.2 28.6634435714871 105.458508023527
"4813" 962.4 26.7962241636212 106.884192800085
"4814" 962.6 25.4590483693813 108.181902722685
"4815" 962.8 23.0438914770313 110.767046584335
"4816" 963 22.2401511652506 111.444872029871
"4817" 963.2 21.6453886498899 111.041179188977
"4818" 963.4 21.1850317097616 110.592470001056
"4819" 963.6 20.5570201558854 110.343162262898
"4820" 963.8 20.5206150383813 109.685719515345
"4821" 964 18.8089227616636 107.456711883585
"4822" 964.2 16.1435591715035 104.806160571085
"4823" 964.4 12.6514518778876 101.934542000181
"4824" 964.6 10.0511363766613 98.5254141809854
"4825" 964.8 8.0436843320257 94.5050579501854
"4826" 965 7.53823357015625 89.7277042645354
"4827" 965.2 6.93643468896492 84.7506829257282
"4828" 965.4 5.55497975903657 80.0570042562236
"4829" 965.6 4.29099449378126 75.7577492945854
"4830" 965.8 3.00701953772064 70.6419999082217
"4831" 966 1.9922365724479 65.5111256975854
"4832" 966.2 1.75086223924466 60.2122509280976
"4833" 966.4 1.77794557978125 54.7164496445854
"4834" 966.6 1.72924308144791 50.2830967415854
"4835" 966.8 3.38593973308679 45.5504354288354
"4836" 967 6.21018713778125 40.9829370058112
"4837" 967.2 10.2216600574924 37.4991207619854
"4838" 967.4 14.576326891803 34.3236219999767
"4839" 967.6 19.1419304611715 31.9307391285366
"4840" 967.8 24.1590163472035 29.9418688597854
"4841" 968 29.1058914445813 28.6017501161854
"4842" 968.2 34.0538217627563 27.9624371396104
"4843" 968.4 38.8507999689918 28.7604483884538
"4844" 968.6 43.5283404559032 30.53435112
"4845" 968.8 47.62362663283 33.2340346031707
"4846" 969 50.8518816337368 36.6679078703854
"4847" 969.2 53.8170520739313 41.0922081212104
"4848" 969.4 56.2226802166073 45.5914613534984
"4849" 969.6 57.4259072004313 50.6819027698354
"4850" 969.8 57.2321686620612 55.7544218496454
"4851" 970 56.823280196054 61.256156751449
"4852" 970.2 55.7143390673368 66.5576449111854
"4853" 970.4 54.3169573137387 71.8874411640109
"4854" 970.6 52.3609820828025 76.3620229371811
"4855" 970.8 49.4674319477813 81.2003505819604
"4856" 971 46.9070442054012 85.7238874739254
"4857" 971.2 44.6918041112098 90.3122968797282
"4858" 971.4 41.8617596655047 94.5039751717769
"4859" 971.6 38.3615434160754 98.0793731695265
"4860" 971.8 34.6019591923473 101.731521048585
"4861" 972 31.6983751272914 105.6495768173
"4862" 972.2 29.0251670535938 108.728976513585
"4863" 972.4 28.3917180090212 109.151368370745
"4864" 972.6 26.3229224620405 110.262762206419
"4865" 972.8 23.0658076012813 111.758556663773
"4866" 973 20.8601807839037 110.954141386871
"4867" 973.2 17.980602650304 108.697169897835
"4868" 973.4 15.5062058099813 105.678085930845
"4869" 973.6 13.4652169298267 101.75754464329
"4870" 973.8 10.9702830843557 97.7117062069896
"4871" 974 8.87212858700852 93.5167396535172
"4872" 974.2 6.62318602207856 88.7544218225854
"4873" 974.4 5.11197946568601 83.9016410195854
"4874" 974.6 4.55226907307536 78.7297249291442
"4875" 974.8 4.52476648578125 73.0762069205853
"4876" 975 4.31736511483004 68.320610631
"4877" 975.2 4.00060584746875 63.1023862202103
"4878" 975.4 4.49128351817707 58.1564574710854
"4879" 975.6 5.30231245917256 52.8433697444984
"4880" 975.8 6.51627516762907 47.9479167116723
"4881" 976 8.35786485460734 43.0026794107158
"4882" 976.2 9.79957173860347 38.0334719065854
"4883" 976.4 12.3827522502035 33.6314362867854
"4884" 976.6 15.3773771143899 29.859632624281
"4885" 976.8 19.1222967362336 26.7224335055854
"4886" 977 23.2286130957098 24.0688529915854
"4887" 977.2 27.1581457112358 21.752339989949
"4888" 977.4 31.2795433384886 19.6052876398537
"4889" 977.6 35.6164414217813 17.6837622605854
"4890" 977.8 40.1203972018602 16.3759566348485
"4891" 978 44.7498587836417 15.5163604588877
"4892" 978.2 49.1847309341999 15.8181534641435
"4893" 978.4 54.0436546051301 17.0253254851668
"4894" 978.6 58.5757052291068 19.1112477273761
"4895" 978.8 62.1933947622813 21.5441512323126
"4896" 979 66.1369056273289 24.5777588435854
"4897" 979.2 70.0509020460181 27.3743495547169
"4898" 979.4 73.6847492440313 30.5049423422445
"4899" 979.6 77.7770873539858 34.443179674199
"4900" 979.8 80.7953658118664 38.6244884545641
"4901" 980 83.2767062907812 43.1437348370854
"4902" 980.2 84.18195102576 48.0040564182875
"4903" 980.4 84.3818102529631 53.3970311506763
"4904" 980.6 84.3000551129037 58.5783819657282
"4905" 980.8 83.4202163192035 63.8180350745854
"4906" 981 81.773704842216 69.1477175572158
"4907" 981.2 79.9305337882706 73.6334213477343
"4908" 981.4 77.4653583939089 78.1486073112236
"4909" 981.6 74.3933705947813 82.0603525385854
"4910" 981.8 71.6012265474751 85.7165654611568
"4911" 982 69.3477917674479 89.8040401423354
"4912" 982.2 67.7396352724813 94.4185439553454
"4913" 982.4 65.6835375490938 98.6303760129604
"4914" 982.6 62.6720429159013 102.464345475465
"4915" 982.8 59.2683227123813 105.739154633085
"4916" 983 56.1927058287442 108.509864271752
"4917" 983.2 52.7840720842813 111.875384810085
"4918" 983.4 49.5866098260558 115.022944477291
"4919" 983.6 46.3334261800313 118.165754740335
"4920" 983.8 45.0193884999994 119.378988070894
"4921" 984 43.0249859539649 120.363706732014
"4922" 984.2 39.6679481442442 122.405821286085
"4923" 984.4 39.4758846859322 121.924521176057
"4924" 984.6 37.2201172869012 120.410910346245
"4925" 984.8 33.8193192332813 118.635513988335
"4926" 985 30.0460931749063 116.78740980396
"4927" 985.2 26.3251735997412 114.823124091285
"4928" 985.4 22.5187811400013 112.311673711665
"4929" 985.6 20.022354501944 109.116573412492
"4930" 985.8 17.7358658193935 104.909586165157
"4931" 986 15.1187287332412 101.380376010705
"4932" 986.2 12.1151999403118 97.7199927764425
"4933" 986.4 8.75125784114488 94.5056362522899
"4934" 986.6 7.87062812128125 92.8892818700854
"4935" 986.8 7.97615020100347 92.4694345421854
"4936" 987 8.52678359882671 89.0493558959036
"4937" 987.2 9.173703105758 85.0974007000737
"4938" 987.4 10.1288006273368 80.6713005399854
"4939" 987.6 10.494897638618 76.4783663722996
"4940" 987.8 10.7289896271227 71.830199159122
"4941" 988 10.9833141219037 66.7961728921568
"4942" 988.2 11.4353112144091 62.12562724119
"4943" 988.4 12.5571005680465 57.3554500458711
"4944" 988.6 14.2625134025421 52.6857195620854
"4945" 988.8 16.442164205611 48.6293609492024
"4946" 989 19.3842095942919 44.8125670592024
"4947" 989.2 22.9518437551812 41.5109952285854
"4948" 989.4 26.9532410182479 38.9410206759854
"4949" 989.6 30.4644128480908 36.1826297900854
"4950" 989.8 34.5502130680252 33.9136101006585
"4951" 990 38.7384031933218 33.0498623469097
"4952" 990.2 43.2175099116622 33.4654360445854
"4953" 990.4 47.3295055325719 34.64471123319
"4954" 990.6 51.2078100626417 37.067931540097
"4955" 990.8 54.7857447657813 40.3331866089945
"4956" 991 58.1561648951217 43.9842415766917
"4957" 991.2 60.1990274555313 48.5254142219854
"4958" 991.4 60.9207984808313 53.5254142178854
"4959" 991.6 61.6606369451471 58.5924408381951
"4960" 991.8 61.6235755317812 63.1819027595854
"4961" 992 61.1386229951855 67.9082305127343
"4962" 992.2 59.6746285984769 72.7238874845854
"4963" 992.4 57.1862598219302 76.6787356216705
"4964" 992.6 53.9484593658629 80.9884146627282
"4965" 992.8 50.5674996288854 84.5877551593354
"4966" 993 47.0486074591282 87.7418030354425
"4967" 993.2 43.0988640774871 90.5355923045854
"4968" 993.4 38.8695695247404 93.0463676050139
"4969" 993.6 34.5530329581726 94.6123707059332
"4970" 993.8 30.2177694815313 96.3733296260854
"4971" 994 26.1656242152013 97.7925897541054
"4972" 994.2 21.5875809018682 98.910412521194
"4973" 994.4 19.514760222803 99.7816372134767
"4974" 994.6 19.1313414859241 100.267118494871
"4975" 994.8 18.8345967194834 102.397429769819
"4976" 995 17.8242789349089 105.450864881819
"4977" 995.2 17.6784257856449 107.985858309244
"4978" 995.4 17.9066334872948 108.457330822315
"4979" 995.6 17.9233649161516 108.771385334585
"4980" 995.8 17.8662071229687 108.673314936023
"4981" 996 17.9096384667569 108.192142901415
"4982" 996.2 18.2223441420313 108.07694089071
"4983" 996.4 18.7437093563323 107.472290634157
"4984" 996.6 17.9529398119649 106.560933725728
"4985" 996.8 16.2206714605312 104.410616759835
"4986" 997 14.1527092674109 101.689112227585
"4987" 997.2 12.0533437494195 99.1978195726704
"4988" 997.4 9.28787082278125 96.4100295673354
"4989" 997.6 8.26702410771603 93.5420089411288
"4990" 997.8 8.09510236359944 89.8127146739036
"4991" 998 7.72197962636819 85.5765260402593
"4992" 998.2 6.8481865232919 81.6243260025428
"4993" 998.4 5.41792795521603 77.760395943781
"4994" 998.6 3.58748690535626 74.1361012238854
"4995" 998.8 1.32183609538994 70.475298040694
"4996" 999 1.51495208878125 67.3803760385854
"4997" 999.2 1.35840834413838 63.5272317305853
"4998" 999.4 1.14861427204955 59.4116551365366
"4999" 999.6 1.10585110278124 57.8775379175854
"5000" 999.8 2.41235970280755 55.267077535059
"5001" 1000 3.88189350778125 51.0083390893748
"5002" 1000.2 5.61984216080627 46.8746508645604
"5003" 1000.4 7.8579654717146 42.4439892905854
"5004" 1000.6 10.1288006273368 39.0258383179854
"5005" 1000.8 11.9802334806449 34.8422081263354
"5006" 1001 13.5997408496417 30.694773370283
"5007" 1001.2 15.251774897758 26.6738253884923
"5008" 1001.4 17.1491845912563 23.2677806549104
"5009" 1001.6 19.6986939665085 19.8352685133808
"5010" 1001.8 22.4010184990313 17.744706405449
"5011" 1002 26.754172387851 15.0547946861435
"5012" 1002.2 30.7377215887378 13.5635821895854
"5013" 1002.4 34.9436673750371 11.7972054823528
"5014" 1002.6 38.1886290837574 11.3280314825854
"5015" 1002.8 42.8519696619764 11.5341649505122
"5016" 1003 48.0523808587063 13.9548035633104
"5017" 1003.2 51.42242150283 17.2035002651707
"5018" 1003.4 53.7077083837542 20.3306545999637
"5019" 1003.6 55.4968012414479 25.2194835305854
"5020" 1003.8 55.7354434832813 29.9757959165854
"5021" 1004 55.4125459193313 36.0635821711354
"5022" 1004.2 54.5234470247574 40.2357013970854
"5023" 1004.4 53.1576898214955 45.1975334540854
"5024" 1004.6 50.8056437769858 49.9445675865399
"5025" 1004.8 48.0691521339302 54.3870351364577
"5026" 1005 45.5909344554403 58.6711463441308
"5027" 1005.2 42.687408929803 62.9578735529984
"5028" 1005.4 39.523031154759 66.8969154791854
"5029" 1005.6 36.3874905203949 71.0497028919263
"5030" 1005.8 33.4007642328989 74.8343499884677
"5031" 1006 30.5130283776771 78.7671444770854
"5032" 1006.2 27.4964428425159 82.8578647312996
"5033" 1006.4 24.4944848023899 86.6219956709984
"5034" 1006.6 22.3100898984195 90.3623477592236
"5035" 1006.8 20.3174958024751 94.4328764058711
"5036" 1007 18.4043697295521 98.3679714330228
"5037" 1007.2 18.2182150171726 99.6488791651288
"5038" 1007.4 19.1868159506924 102.223463372185
"5039" 1007.6 20.2673620470479 106.311673716585
"5040" 1007.8 20.924668674554 110.050396822472
"5041" 1008 22.8521253898437 112.013009589773
"5042" 1008.2 24.9098059444271 115.034638086023
"5043" 1008.4 28.2701565731812 117.241583492494
"5044" 1008.6 31.8357840339192 118.538575522827
"5045" 1008.8 35.3345080703183 120.405538562252
"5046" 1009 38.457154357355 122.479862916192
"5047" 1009.2 41.1643517319241 124.20289507596
"5048" 1009.4 43.4929636522358 125.583013048458
"5049" 1009.6 43.6103809482176 125.583013048458
"5050" 1009.8 42.9107120021613 125.143734769845
"5051" 1010 42.4080048143646 124.600477772835
"5052" 1010.2 41.9343500451963 124.24340350168
"5053" 1010.4 41.8626746702907 123.904933100114
"5054" 1010.6 41.6834862330265 123.832918121057
"5055" 1010.8 41.126599733216 124.482931584194
"5056" 1011 40.7833868749612 124.403276755185
"5057" 1011.2 40.411376320192 123.800768576835
"5058" 1011.4 40.6176468617442 123.423632990085
"5059" 1011.6 39.6046348964109 122.306867370419
"5060" 1011.8 37.3559800681342 120.299100736997
"5061" 1012 35.0841517635263 117.619861104409
"5062" 1012.2 32.3430605632126 114.259585699291
"5063" 1012.4 29.7732875629185 110.53259872435
"5064" 1012.6 28.1071249600104 106.367335294148
"5065" 1012.8 27.1642851776924 102.002937502985
"5066" 1013 26.9423050936222 97.2814863541081
"5067" 1013.2 28.0844377128701 92.9189680447854
"5068" 1013.4 30.9308635106996 89.4009399712996
"5069" 1013.6 34.90021651772 86.4955029897282
"5070" 1013.8 39.5627692257569 84.5931855571463
"5071" 1014 44.2788340765618 83.4202196299756
"5072" 1014.2 48.7630720656354 83.9198162285853
"5073" 1014.4 52.7075805133695 85.7833097160559
"5074" 1014.6 56.9830868964675 87.9536434966442
"5075" 1014.8 60.2028262504013 90.9070935765453
"5076" 1015 62.6701822816792 95.3208651884425
"5077" 1015.2 64.5928376444547 100.165856616157
"5078" 1015.4 66.266547039559 105.327789069385
"5079" 1015.6 66.8758223520421 110.219738764824
"5080" 1015.8 67.078071562102 115.327949094472
"5081" 1016 65.9185395276588 120.161182974585
"5082" 1016.2 65.1355226258833 123.401563093442
"5083" 1016.4 65.8972197605313 126.230566830023
"5084" 1016.6 66.3720691192812 128.220070645185
"5085" 1016.8 66.8250023537813 128.537158137585
"5086" 1017 67.3875162095313 128.948197479585
"5087" 1017.2 67.5890904387442 128.922643446419
"5088" 1017.4 67.0514689710313 129.175737115335
"5089" 1017.6 66.9165630506479 129.365108812185
"5090" 1017.8 66.6528496096726 129.096273764281
"5091" 1018 66.1959431753085 129.052825675731
"5092" 1018.2 65.4813172187295 128.87682242143
"5093" 1018.4 63.3893116657998 129.297254698585
"5094" 1018.6 62.3681393263013 129.548314918905
"5095" 1018.8 60.7087637059445 129.492854566871
"5096" 1019 59.3030073611943 127.884856573107
"5097" 1019.2 59.5574017366349 127.397132645488
"5098" 1019.4 59.1397481167813 127.017780569835
"5099" 1019.6 59.1191848397072 126.830474943752
"5100" 1019.8 59.1105266177813 126.959060663835
"5101" 1020 59.0739997440313 127.149900358335
"5102" 1020.2 59.1895328928553 127.296971974752
"5103" 1020.4 59.5999867260313 127.502219794335
"5104" 1020.6 61.2006908198378 128.283443826755
"5105" 1020.8 63.8428714821497 129.011553167638
"5106" 1021 67.2414087145313 129.028937350335
"5107" 1021.2 70.2341772371146 128.894370899085
"5108" 1021.4 73.2450739118553 128.943847856919
"5109" 1021.6 76.334594881291 128.284432267644
"5110" 1021.8 79.540073518654 126.741930465967
"5111" 1022 83.0764061976358 126.297794449676
"5112" 1022.2 86.9330463531563 125.37519605646
"5113" 1022.4 90.1815746133106 123.734215237997
"5114" 1022.6 93.7818351812813 121.725649041585
"5115" 1022.8 96.9795020718527 120.64509791421
"5116" 1023 100.10608431863 119.101533997038
"5117" 1023.2 103.118625924263 116.37846760146
"5118" 1023.4 106.535365447668 114.168507931661
"5119" 1023.6 109.242172707763 111.542094973252
"5120" 1023.8 112.257127924031 108.205390685085
"5121" 1024 115.069165902799 105.159695924331
"5122" 1024.2 117.832172483246 101.799678082335
"5123" 1024.4 120.075772892578 97.9995448005854
"5124" 1024.6 122.229548887761 95.0063302144054
"5125" 1024.8 123.690039407781 93.2538346198354
"5126" 1025 123.775162904868 92.9860846136723
"5127" 1025.2 123.019336430734 90.5446799090853
"5128" 1025.4 122.867746425921 90.8078569354054
"5129" 1025.6 122.974112682281 90.5600589320854
"5130" 1025.8 123.737595964977 90.6553348579971
"5131" 1026 123.300809041101 91.2200706755253
"5132" 1026.2 123.274562821999 91.3845397940581
"5133" 1026.4 122.917834239763 91.3625643140853
"5134" 1026.6 122.491957948781 92.4684558770854
"5135" 1026.8 121.688366726281 94.9934118350854
"5136" 1027 119.573116143008 98.6060709575288
"5137" 1027.2 117.300094526454 102.342208070985
"5138" 1027.4 114.627515274517 105.814770361095
"5139" 1027.6 111.547737586465 109.472246902691
"5140" 1027.8 108.578113632479 111.957648074623
"5141" 1028 104.571061978726 113.966465907085
"5142" 1028.2 100.48596380563 116.696233696548
"5143" 1028.4 97.5721711963076 120.099004628006
"5144" 1028.6 94.6403426691433 121.427493656809
"5145" 1028.8 90.3510657939699 123.444037234151
"5146" 1029 85.4244864672813 124.889183977335
"5147" 1029.2 79.6751565390313 126.114962015085
"5148" 1029.4 74.7852824637224 126.922360722585
"5149" 1029.6 69.522201846385 127.944973425189
"5150" 1029.8 63.9561688730093 129.058426075059
"5151" 1030 59.1509054163994 128.247829146204
"5152" 1030.2 53.8621162091538 126.974748089703
"5153" 1030.4 49.008709548385 125.525270128887
"5154" 1030.6 43.851174434095 123.831506062644
"5155" 1030.8 38.9598219866114 122.925529384944
"5156" 1031 37.981257640854 122.085441920167
"5157" 1031.2 35.6197495160077 120.116945201736
"5158" 1031.4 31.7779494210643 117.927689838416
"5159" 1031.6 27.4195244669969 115.965917085409
"5160" 1031.8 23.4121683100165 113.698292480174
"5161" 1032 20.464458940303 110.642905043933
"5162" 1032.2 17.2489029565937 106.07312409846
"5163" 1032.4 14.9363865794813 101.563582117425
"5164" 1032.6 12.5241518370313 97.3740146908354
"5165" 1032.8 9.48891473590125 93.6628187651254
"5166" 1033 6.62363241395516 89.2688592599332
"5167" 1033.2 4.47761361239488 84.156920091449
"5168" 1033.4 2.59753905173362 79.3851015830854
"5169" 1033.6 1.73898358111459 74.3680448525854
"5170" 1033.8 0.89034254765625 69.2601470294104
"5171" 1034 1.24384151472569 64.1573056425854
"5172" 1034.2 2.4855797177272 59.0762704130448
"5173" 1034.4 4.52407073580504 54.1942619090854
"5174" 1034.6 7.08807637806125 49.8612920834854
"5175" 1034.8 10.0612664963146 45.8366949705854
"5176" 1035 13.8130286679241 42.7659501357282
"5177" 1035.2 18.4143045211004 40.825235569862
"5178" 1035.4 23.360820394377 39.7614057835003
"5179" 1035.6 28.1350883111368 41.1462793679854
"5180" 1035.8 32.381296799159 43.8180350909854
"5181" 1036 35.5687976734117 47.2177474457593
"5182" 1036.2 38.2389010645952 51.0214199007481
"5183" 1036.4 39.9100093998494 55.7565037372217
"5184" 1036.6 41.1277520471301 60.847445101283
"5185" 1036.8 41.0594326355146 65.8366949541854
"5186" 1037 40.2856639215685 71.0266323292449
"5187" 1037.2 38.7120939720938 76.4055032576479
"5188" 1037.4 36.6988295990261 81.0974659167282
"5189" 1037.6 33.9379585192213 85.7391546494854
"5190" 1037.8 30.2469909805313 89.5691605183354
"5191" 1038 25.8120197260521 92.5155541350228
"5192" 1038.2 21.3642640657604 95.1873098580228
"5193" 1038.4 17.2189668013682 98.1138642311071
"5194" 1038.6 16.6970117120874 98.5690346825853
"5195" 1038.8 16.4733156706354 98.8689256310853
"5196" 1039 16.4033058292812 99.3166649143354
"5197" 1039.2 15.2563619935313 101.232401847585
"5198" 1039.4 14.7852430389089 103.469380394245
"5199" 1039.6 15.8006124124063 105.794816210648
"5200" 1039.8 17.3887197122257 108.050435377585
"5201" 1040 19.7560065390153 110.3720927485
"5202" 1040.2 22.9050893567813 113.167222742085
"5203" 1040.4 26.430966453102 116.040897387133
"5204" 1040.6 30.2202046064479 118.773170960954
"5205" 1040.8 34.6452250550176 121.155532136058
"5206" 1041 38.725284232059 123.487246221585
"5207" 1041.2 43.1960881360795 125.147886370217
"5208" 1041.4 47.0431101307449 126.665594588167
"5209" 1041.6 47.7790786722257 126.971837680419
"5210" 1041.8 46.6632306437449 126.214518946622
"5211" 1042 45.9218900691146 125.141190240585
"5212" 1042.2 45.3245952782341 124.344224472359
"5213" 1042.4 43.9873186075405 124.674693209585
"5214" 1042.6 42.4745483299445 125.216487535014
"5215" 1042.8 41.4447389723289 125.777322555585
"5216" 1043 40.0674352801004 125.143897186607
"5217" 1043.2 40.0492876851775 124.286612489114
"5218" 1043.4 39.4006255422813 122.568388433252
"5219" 1043.6 37.4259689636303 120.887505477642
"5220" 1043.8 34.0530912252813 119.560352507835
"5221" 1044 30.202115107067 118.593571198335
"5222" 1044.2 27.355578789385 116.847465152566
"5223" 1044.4 25.0236480342813 114.752660204085
"5224" 1044.6 21.9103408283229 111.472297122023
"5225" 1044.8 18.5790087714924 106.862988389585
"5226" 1045 16.0082426222126 102.809204029291
"5227" 1045.2 13.533933534618 98.3509321745853
"5228" 1045.4 11.0692134018213 93.8307576962854
"5229" 1045.6 9.94344880034647 89.401617308281
"5230" 1045.8 9.43573160772125 84.8154905281054
"5231" 1046 8.8910020921766 80.1533211727947
"5232" 1046.2 9.30467318470626 75.5864829020854
"5233" 1046.4 11.2819459145413 71.7162538976254
"5234" 1046.6 14.8208722048629 68.2683648211568
"5235" 1046.8 19.0080039901449 66.5562955396081
"5236" 1047 24.0898305662378 66.467664456194
"5237" 1047.2 28.7680411774195 68.0300430836917
"5238" 1047.4 33.0395822956792 70.8933842924425
"5239" 1047.6 36.2138587346702 75.0818179321854
"5240" 1047.8 38.4237925757098 79.9212702485853
"5241" 1048 39.5905652857813 85.1284676270854
"5242" 1048.2 39.9704447727812 90.6628187675854
"5243" 1048.4 40.0557238412914 95.9440152112996
"5244" 1048.6 39.5145893883813 101.525414178525
"5245" 1048.8 38.3615434160754 106.596062280938
"5246" 1049 36.9537547289577 111.827315083115
"5247" 1049.2 35.6550138004612 114.693353099025
"5248" 1049.4 34.4849849805013 116.311673708385
"5249" 1049.6 32.551621850193 118.016508312585
"5250" 1049.8 32.4386034055313 117.571215692085
"5251" 1050 31.0432768282813 116.546335851252
"5252" 1050.2 28.088658596059 115.259934947585
"5253" 1050.4 24.7901625275656 114.334424795174
"5254" 1050.6 24.1197869622714 113.601001655527
"5255" 1050.8 21.4551185764012 111.105566842425
"5256" 1051 18.2475402304547 108.383647542585
"5257" 1051.2 15.0047648871413 105.189536312925
"5258" 1051.4 12.1881045985313 101.856300848835
"5259" 1051.6 9.56458052759756 97.8757802821568
"5260" 1051.8 7.70546312693341 94.4879100356071
"5261" 1052 7.08976473133679 90.2281283523353
"5262" 1052.2 5.94914466959521 85.0885244352133
"5263" 1052.4 4.65048688845567 81.2539780154923
"5264" 1052.6 2.59548342680398 78.2148659672444
"5265" 1052.8 2.08696293170626 75.0425897727604
"5266" 1053 0.899839534831263 70.1093836699354
"5267" 1053.2 0.74788774003125 65.2705371938354
"5268" 1053.4 0.687009617114584 60.3829205735854
"5269" 1053.6 0.833592258439795 55.0642338032927
"5270" 1053.8 2.46234384583387 50.5362619503485
"5271" 1054 5.09275937259375 45.7319981937416
"5272" 1054.2 8.35153938673869 41.6454402143088
"5273" 1054.4 12.1988295103983 37.6987129152875
"5274" 1054.6 16.0549206245368 34.2336415449854
"5275" 1054.8 20.9764704227813 32.0750325560854
"5276" 1055 25.9149037537812 30.7391546945854
"5277" 1055.2 30.7433719701234 31.2413644169538
"5278" 1055.4 34.8281736682691 33.7646620464146
"5279" 1055.6 38.1359048111715 37.060137746561
"5280" 1055.8 40.2743483623813 41.6647272047104
"5281" 1056 41.1100832337813 46.9605287270854
"5282" 1056.2 40.2531457863626 52.068819154283
"5283" 1056.4 38.3135236060791 56.9532199646279
"5284" 1056.6 35.8248034146508 61.6551852035854
"5285" 1056.8 33.1656470056508 65.9947139089549
"5286" 1057 29.9642574343557 70.7180404828194
"5287" 1057.2 26.7056732981486 74.7335463082997
"5288" 1057.4 23.1607774730312 77.9958340451479
"5289" 1057.6 20.2249696984986 81.5274055656506
"5290" 1057.8 17.8831660286384 85.8645635915853
"5291" 1058 15.5288369283557 90.1836893218194
"5292" 1058.2 13.2205975631979 93.7798671110853
"5293" 1058.4 12.1996714418854 95.4656177458353
"5294" 1058.6 10.6326685580104 97.0798034951479
"5295" 1058.8 11.3807145811613 97.1819027317053
"5296" 1059 12.2234139098229 97.9942436979604
"5297" 1059.2 13.8517918808833 100.376169748871
"5298" 1059.4 15.6086081064769 104.013300004564
"5299" 1059.6 17.363574025143 107.497316073905
"5300" 1059.8 19.9735885771013 110.891826384585
"5301" 1060 22.9518437551812 113.445608478258
"5302" 1060.2 26.7801848075035 115.641614336585
"5303" 1060.4 30.1322099230185 118.441315316162
"5304" 1060.6 33.3536347992176 120.378294107549
"5305" 1060.8 36.951057815764 122.67124201062
"5306" 1061 39.9131044728567 124.52426192
"5307" 1061.2 41.1522920656702 125.310825524585
"5308" 1061.4 41.295605773944 125.28912798826
"5309" 1061.6 40.4278506856996 124.593337512157
"5310" 1061.8 40.0084327214813 124.143734770665
"5311" 1062 39.752365808022 123.409496716419
"5312" 1062.2 39.500775588854 122.585094938494
"5313" 1062.4 37.3112883637813 121.467815272513
"5314" 1062.6 34.4063275808401 119.026836106997
"5315" 1062.8 31.1090252010313 116.499577407585
"5316" 1063 27.483665338985 114.129033054252
"5317" 1063.2 23.1812611708597 111.505506970821
"5318" 1063.4 19.5329283721812 108.334574478285
"5319" 1063.6 16.958189626959 103.775626220785
"5320" 1063.8 15.4953521103527 98.9351353210139
"5321" 1064 14.6048553908267 94.2540748368126
"5322" 1064.2 14.8712643817098 89.1906268385853
"5323" 1064.4 16.5546731941013 84.6093836580454
"5324" 1064.6 19.1844302341073 80.4487464228245
"5325" 1064.8 23.0658076012813 76.7979000932593
"5326" 1065 27.5475772936536 75.0058429805215
"5327" 1065.2 32.5627947762813 74.2506050405854
"5328" 1065.4 36.7810399131771 75.2525134367104
"5329" 1065.6 40.2236977641146 77.9163175057729
"5330" 1065.8 43.1386396943613 81.2277042715054
"5331" 1066 45.9191958883557 85.66850335833
"5332" 1066.2 47.8529441280313 90.1459612616479
"5333" 1066.4 48.816209970067 95.4299164424425
"5334" 1066.6 48.1932528351354 100.69780603671
"5335" 1066.8 46.9251615347813 105.827234492085
"5336" 1067 44.8468569630465 110.541304496728
"5337" 1067.2 41.9753642875035 114.835846737585
"5338" 1067.4 39.576751486254 117.623262881494
"5339" 1067.6 37.1386158696903 119.954976967022
"5340" 1067.8 35.9080600546588 120.348127981443
"5341" 1068 33.598503943668 119.252765453057
"5342" 1068.2 30.2727665480454 117.999704817472
"5343" 1068.4 26.595819815385 115.832053947868
"5344" 1068.6 23.717561623095 113.002288888468
"5345" 1068.8 20.7593964302098 109.824681970442
"5346" 1069 17.2536514501812 106.105566846525
"5347" 1069.2 13.783007796611 103.558709612947
"5348" 1069.4 11.1821862579552 99.7982319695201
"5349" 1069.6 9.42813401798126 95.1157449725854
"5350" 1069.8 7.26282094208126 91.0063302176854
"5351" 1070 4.79916348858614 87.1253024792927
"5352" 1070.2 3.63768526613838 82.7020772255853
"5353" 1070.4 2.96812933634883 77.9023483839908
"5354" 1070.6 2.32885678151655 72.7687909421148
"5355" 1070.8 2.05847197018125 67.5221426687854
"5356" 1071 2.59851686251098 62.4288596407475
"5357" 1071.2 4.16047179824792 57.5500113307854
"5358" 1071.4 5.94645593712907 53.142075353281
"5359" 1071.6 7.63847954589237 48.2285524749854
"5360" 1071.8 8.15553773653125 45.3036931975626
"5361" 1072 9.49374956573581 41.2266633605172
"5362" 1072.2 12.5327854617358 36.5077181874263
"5363" 1072.4 15.8632925277613 33.1895363719654
"5364" 1072.6 20.4809754397378 30.8304258528245
"5365" 1072.8 25.3450845232813 30.8250325571104
"5366" 1073 28.8526384532479 32.0029375603854
"5367" 1073.2 31.9066392987358 34.5819721792899
"5368" 1073.4 34.6428666014398 38.6613293296829
"5369" 1073.6 36.4306586439176 43.0222913951308
"5370" 1073.8 37.1731503685085 47.6284676578354
"5371" 1074 37.1032591209003 52.6402815395854
"5372" 1074.2 36.0180815995259 58.6423542819045
"5373" 1074.4 34.3934906019302 63.4986154440747
"5374" 1074.6 32.7604871623731 68.6656229607282
"5375" 1074.8 31.4273771984701 73.8095533021853
"5376" 1075 30.2525974309208 78.4668308493063
"5377" 1075.2 28.5892553422613 83.1437348042854
"5378" 1075.4 26.2792779555976 87.3679130217282
"5379" 1075.6 23.5625730842813 91.6096772518354
"5380" 1075.8 20.9004945253813 95.7086202901654
"5381" 1076 18.7605067486146 99.6720426787728
"5382" 1076.2 18.9201662431508 101.532383976064
"5383" 1076.4 18.4920585778012 105.708620281965
"5384" 1076.6 18.5849563796222 107.968509246108
"5385" 1076.8 19.5218099481715 109.746788217585
"5386" 1077 20.7582417813132 111.419680858734
"5387" 1077.2 21.3098340542302 111.8654982953
"5388" 1077.4 21.0653783878238 111.224780745202
"5389" 1077.6 20.6058562891227 110.863898624415
"5390" 1077.8 20.2339786981903 110.553519653426
"5391" 1078 19.7339479340521 110.255694069585
"5392" 1078.2 19.7802541658451 109.860479950479
"5393" 1078.4 17.7661163267616 108.62420177935
"5394" 1078.6 15.978448152644 106.401480631644
"5395" 1078.8 14.1167235325313 103.412378357835
"5396" 1079 11.5934470938813 100.174269141465
"5397" 1079.2 8.88234797951593 96.2555902227282
"5398" 1079.4 8.00516877292707 94.3603378485229
"5399" 1079.6 7.66259887840028 91.1081113880853
"5400" 1079.8 6.59531841492409 86.5188711155853
"5401" 1080 5.40141145578125 82.2502934590139
"5402" 1080.2 4.78300298857194 77.2419062985621
"5403" 1080.4 3.66029714036457 72.5860588163354
"5404" 1080.6 2.32341356111459 67.7522687765854
"5405" 1080.8 2.04247704441282 62.8906211206117
"5406" 1081 1.98249607278125 58.0292310080854
"5407" 1081.2 2.90845232234375 53.4729333018979
"5408" 1081.4 5.32370883344035 48.4612226883808
"5409" 1081.6 8.42494206659756 44.8768708381568
"5410" 1081.8 12.6272042510578 42.2463822310322
"5411" 1082 17.3359586723646 40.8854651188354
"5412" 1082.2 21.8916346414631 41.0011255397445
"5413" 1082.4 24.4040194304858 43.0136168635626
"5414" 1082.6 27.2761385821979 46.1017501018354
"5415" 1082.8 29.1236730375898 50.3103744284151
"5416" 1083 29.9400098075259 55.2884481615428
"5417" 1083.2 29.4164016339552 60.5101470365854
"5418" 1083.4 28.0785651797378 65.6877109221506
"5419" 1083.6 25.7803631021354 70.3065846875853
"5420" 1083.8 23.123615349303 75.279479915281
"5421" 1084 20.8136649283527 79.4850652325853
"5422" 1084.2 17.6273288231078 83.8626941431568
"5423" 1084.4 14.2707716522595 87.874899752281
"5424" 1084.6 12.3658687174479 91.0047398868979
"5425" 1084.8 11.0909701360767 94.9653864254036
"5426" 1085 10.7429822015568 97.9692527855853
"5427" 1085.2 11.8248282359631 100.534435692176
"5428" 1085.4 12.3342120935313 102.16091036121
"5429" 1085.6 12.0239771791479 101.833302218985
"5430" 1085.8 11.8213747860812 101.604294585585
"5431" 1086 11.8949764366875 101.242494331429
"5432" 1086.2 11.9487461434871 101.226357151379
"5433" 1086.4 11.9152273652224 101.37229338835
"5434" 1086.6 11.997500730054 101.234181238676
"5435" 1086.8 12.4766669011562 101.082666087285
"5436" 1087 12.9912485531894 100.9058472683
"5437" 1087.2 13.1743301897812 101.364521636085
"5438" 1087.4 13.4796650364751 102.681824833442
"5439" 1087.6 13.7792941961056 104.289804520802
"5440" 1087.8 14.1162938046048 104.594116466085
"5441" 1088 14.0528604177812 104.427901248295
"5442" 1088.2 13.7587601697813 104.403276771585
"5443" 1088.4 13.7967481184812 104.097933260385
"5444" 1088.6 13.5688204262812 103.792589749185
"5445" 1088.8 13.2867886859328 103.466427362222
"5446" 1089 12.5996407094479 102.896132517585
"5447" 1089.2 12.3037500591963 102.033983960623
"5448" 1089.4 11.3379595173303 99.7408010981147
"5449" 1089.6 9.76211140030207 97.3263047672103
"5450" 1089.8 7.85042176558975 94.4714918195215
"5451" 1090 7.11991389697172 90.8809212755854
"5452" 1090.2 6.05402493344792 86.8753848305853
"5453" 1090.4 4.94740914204955 82.4334387706098
"5454" 1090.6 4.40172859525493 77.8966476249801
"5455" 1090.8 3.35236452590247 74.1118125354945
"5456" 1091 1.48776929901381 70.1675232047714
"5457" 1091.2 1.20506828543242 69.0934951566551
"5458" 1091.4 1.69028108278125 65.8536584825854
"5459" 1091.6 2.85519219156503 61.3250841103962
"5460" 1091.8 4.42342384031316 56.3441571098407
"5461" 1092 6.52453341734647 52.3206349291288
"5462" 1092.2 9.23323932465081 47.9479167116723
"5463" 1092.4 12.4175530013935 44.2926676917282
"5464" 1092.6 16.3128435291855 41.6698027285003
"5465" 1092.8 21.2266349630008 40.6721280619756
"5466" 1093 25.4626662692574 42.1713611555854
"5467" 1093.2 28.9539396497813 45.1248326180854
"5468" 1093.4 31.3488320678247 49.3999578654767
"5469" 1093.6 32.6908936730603 54.0038448938644
"5470" 1093.8 33.1239803820767 59.443179653699
"5471" 1094 32.6345497904924 64.6322844377854
"5472" 1094.2 31.1778174799271 69.5352742556478
"5473" 1094.4 29.1755360171979 74.4573480429603
"5474" 1094.6 26.6138820098613 79.4872462576654
"5475" 1094.8 24.5694972373229 84.4128187727104
"5476" 1095 22.3989978634621 89.0142886406279
"5477" 1095.2 20.7941282690212 93.8689256351854
"5478" 1095.4 19.3228773617224 98.6930537557619
"5479" 1095.6 18.9201662431508 101.424518061781
"5480" 1095.8 19.5011245081533 104.935852663213
"5481" 1096 20.3354237884688 109.086800940773
"5482" 1096.2 21.7610041459334 112.061756685651
"5483" 1096.4 24.3515535572813 114.547140533085
"5484" 1096.6 27.2851833318884 116.766962693835
"5485" 1096.8 30.4872713973085 119.205497439531
"5486" 1097 32.4994815284479 119.576706516743
"5487" 1097.2 35.4390251778527 119.983974686835
"5488" 1097.4 39.1554306006721 121.599668152349
"5489" 1097.6 41.9648120795312 124.059765305085
"5490" 1097.8 42.3350007632914 124.6244950133
"5491" 1098 41.8346681812072 124.526262336085
"5492" 1098.2 41.2415799792813 124.566224494335
"5493" 1098.4 40.3907369711642 124.128792428628
"5494" 1098.6 40.0636227601586 123.516052213208
"5495" 1098.8 39.7382961973924 123.105566832585
"5496" 1099 39.9046964000313 122.525707760835
"5497" 1099.2 37.5184953566903 121.898072038294
"5498" 1099.4 35.8189046648527 121.401640988835
"5499" 1099.6 33.1878692048903 119.809244836676
"5500" 1099.8 29.8352600596212 118.082666073345
"5501" 1100 26.2264049331212 116.548314929565
"5502" 1100.2 24.0084715134664 114.637938906252
"5503" 1100.4 22.5890200818833 112.589910196871
"5504" 1100.6 19.5914931264271 109.452577021898
"5505" 1100.8 16.0301229358021 106.534320026835
"5506" 1101 13.0501388190313 103.566518111085
"5507" 1101.2 10.8393159641331 100.289621134585
"5508" 1101.4 9.0765246323394 95.7577947974923
"5509" 1101.6 6.80005865791762 91.0358236250172
"5510" 1101.8 4.57981163506031 86.5264793426086
"5511" 1102 3.28998826059521 81.2717305452133
"5512" 1102.2 3.18340541878124 76.0235673636821
"5513" 1102.4 3.80419088544035 70.4771838084263
"5514" 1102.6 5.57972223539348 65.4486109677282
"5515" 1102.8 7.88275193469614 60.9649139681598
"5516" 1103 11.8903733051486 57.0828219108711
"5517" 1103.2 16.4348001115368 55.3701979313854
"5518" 1103.4 20.9234639827347 55.885613044283
"5519" 1103.6 25.6933073863646 57.8145363517729
"5520" 1103.8 29.3179908248229 61.4325388933353
"5521" 1104 31.7634650223854 66.1081114085853
"5522" 1104.2 32.9189317953438 71.2448798522104
"5523" 1104.4 32.6735929599896 76.4532131812729
"5524" 1104.6 31.6939214815472 80.6904296252024
"5525" 1104.8 29.8609988330261 84.9999429348711
"5526" 1105 27.0466280588021 89.4144090993978
"5527" 1105.2 24.6461062672013 92.7315210559654
"5528" 1105.4 21.7720670842341 96.5464425565099
"5529" 1105.6 19.6133734400166 99.8680275611148
"5530" 1105.8 18.9614574917378 100.578185503564
"5531" 1106 16.5932455727812 100.836042482085
"5532" 1106.2 12.3894271352464 100.897152151702
"5533" 1106.4 10.2369607590521 98.8450706692728
"5534" 1106.6 9.12423042838125 96.5254141826254
"5535" 1106.8 7.9898926113859 93.0061526907481
"5536" 1107 6.6910023458602 89.0557476560064
"5537" 1107.2 5.11871044219985 84.6890925164923
"5538" 1107.4 3.3783323273394 79.5408588974226
"5539" 1107.6 1.78305934210626 74.5177806128854
"5540" 1107.8 1.60261658578125 71.7094238454011
"5541" 1108 3.17514097382775 67.3004896548412
"5542" 1108.2 4.23699824562907 62.8085207486071
"5543" 1108.4 5.62772263952593 57.619128685862
"5544" 1108.6 7.10261089756385 52.6110431598897
"5545" 1108.8 8.41567260262907 48.0889721380419
"5546" 1109 10.4743854384271 43.5015592642729
"5547" 1109.2 12.5943469596291 39.0614248503897
"5548" 1109.4 14.7861615096222 34.5906467108581
"5549" 1109.6 17.8769991538494 30.6957820367445
"5550" 1109.8 21.6671603991449 26.9570589308581
"5551" 1110 25.4745888938494 23.8862747557217
"5552" 1110.2 27.9662529835813 21.8248205203854
"5553" 1110.4 32.009492045216 20.4006216794984
"5554" 1110.6 37.2912947065707 20.1827063304011
"5555" 1110.8 42.0458839212691 21.1506237026341
"5556" 1111 45.9280669713422 23.4220815298537
"5557" 1111.2 49.1255404094813 27.3612921019354
"5558" 1111.4 51.3921546819146 31.7315211059854
"5559" 1111.6 52.5245573431622 36.9823389860854
"5560" 1111.8 52.6964075872813 42.2622372005854
"5561" 1112 51.9970839862131 47.7152129735172
"5562" 1112.2 50.9109739983813 52.6899604441854
"5563" 1112.4 49.0067270380153 57.4323494103939
"5564" 1112.6 47.1106285998629 61.9278133385853
"5565" 1112.8 44.667136612054 66.0965453664945
"5566" 1113 41.7511298680937 70.3463429572729
"5567" 1113.2 38.1453715852378 74.3003893087158
"5568" 1113.4 34.2474777186291 77.9595330163027
"5569" 1113.6 30.117825737611 80.5198920258619
"5570" 1113.8 25.7382156202929 82.1149757069574
"5571" 1114 20.8792919493626 82.620922804004
"5572" 1114.2 16.3229467070312 82.1784040162729
"5573" 1114.4 11.4240841559271 81.0651724650228
"5574" 1114.6 7.54889345372001 80.4976840197282
"5575" 1114.8 6.71579448080124 80.1361012189654
"5576" 1115 4.01139787834944 78.4837764458581
"5577" 1115.2 3.52733931991458 78.0165083453854
"5578" 1115.4 3.00126378791762 76.2717708959717
"5579" 1115.6 1.65688508392409 73.3691074040853
"5580" 1115.8 1.8592919148353 71.4241144301529
"5581" 1116 2.14530156720981 67.5621281285854
"5582" 1116.2 1.94353407411459 64.3269409265854
"5583" 1116.4 1.65848121622242 59.5222709709383
"5584" 1116.6 1.63427320969791 54.9439892803354
"5585" 1116.8 2.81578010878125 50.2048035335854
"5586" 1117 4.27328449438732 45.4395941921308
"5587" 1117.2 6.91093257517598 41.5165753366117
"5588" 1117.4 10.7805049917013 37.8918264444454
"5589" 1117.6 14.466717395554 34.7641373422217
"5590" 1117.8 18.0928397714631 32.2745467821535
"5591" 1118 22.2397905772231 29.6473741167482
"5592" 1118.2 26.6203942296384 28.2037130390854
"5593" 1118.4 31.1762346487313 28.3918264522354
"5594" 1118.6 35.3264180442063 30.6819027862354
"5595" 1118.8 38.4328373254003 34.0743055460854
"5596" 1119 39.889042025567 38.6453706095854
"5597" 1119.2 39.1621905451217 43.496991292862
"5598" 1119.4 37.775585514559 47.6263472167854
"5599" 1119.6 34.4096556864834 51.69903773733
"5600" 1119.8 30.3028994607608 54.4967493160139
"5601" 1120 25.508521046758 56.7022294114458
"5602" 1120.2 20.4584529405085 58.2374197657217
"5603" 1120.4 15.7111640448278 59.2940987507016
"5604" 1120.6 10.2369607590521 60.2477424566479
"5605" 1120.8 5.66644365601381 60.5367758311668
"5606" 1121 4.39428909489752 60.7586824526784
"5607" 1121.2 1.9732307194398 61.6272574434146
"5608" 1121.4 1.51177583888994 63.4972031244114
"5609" 1121.6 1.15455360111458 66.8421102335854
"5610" 1121.8 0.98531241940625 69.2052806172416
"5611" 1122 1.36745309382886 71.7515138030854
"5612" 1122.2 2.38950980885267 75.9954251045854
"5613" 1122.4 2.76815592089488 80.0451921281308
"5614" 1122.6 3.78903407762571 83.2243115641854
"5615" 1122.8 4.80569135116762 87.3578222401081
"5616" 1123 6.476192443391 90.4673244463902
"5617" 1123.2 7.65219741625625 93.8975515893604
"5618" 1123.4 9.35215812058126 97.1683319089854
"5619" 1123.6 11.1391745406771 99.8628823732728
"5620" 1123.8 13.4564071086996 102.471511700728
"5621" 1124 15.5821817073813 106.082666083185
"5622" 1124.2 17.662628089377 108.723562621543
"5623" 1124.4 20.6934229618793 110.293113617527
"5624" 1124.6 23.5596509343813 112.410910352805
"5625" 1124.8 25.6641832923613 115.334574472545
"5626" 1125 25.8017481619089 115.382649833883
"5627" 1125.2 25.1129359478924 115.200562598185
"5628" 1125.4 25.2296309537028 114.850814556762
"5629" 1125.6 25.1709730917396 114.37465080921
"5630" 1125.8 25.4848515043473 113.750821053133
"5631" 1126 23.4018548397813 112.558003717335
"5632" 1126.2 20.5737981665613 110.281139362185
"5633" 1126.4 17.5575550397812 107.337437074523
"5634" 1126.6 14.7047345785852 103.961726105879
"5635" 1126.8 11.9809241706212 100.662818759385
"5636" 1127 9.31582182182472 96.686715211368
"5637" 1127.2 7.51788288335267 92.2531495550853
"5638" 1127.4 5.77245653610683 88.0443206337481
"5639" 1127.6 3.46824695527013 83.4109103765854
"5640" 1127.8 2.3045678117595 78.4241861855201
"5641" 1128 1.77794557978125 73.3795931015854
"5642" 1128.2 2.29239775954441 67.7419670386906
"5643" 1128.4 4.07183325128125 62.7836286145419
"5644" 1128.6 6.13639568062907 57.8715808256723
"5645" 1128.8 8.6564572561538 53.5725628482912
"5646" 1129 12.866869200303 50.885188531368
"5647" 1129.2 17.9796433586702 49.7383065025854
"5648" 1129.4 22.580406034559 51.2395787659854
"5649" 1129.6 25.9386462217188 54.8167628173354
"5650" 1129.8 28.0439957623161 59.5160053722133
"5651" 1130 28.638720500994 64.391907631096
"5652" 1130.2 27.5272811319368 69.6874159009854
"5653" 1130.4 25.5745950466771 74.3221699260229
"5654" 1130.6 22.8150871398613 78.6780859529854
"5655" 1130.8 19.0285777341217 82.0790929341173
"5656" 1131 15.0379461974343 84.5637379188711
"5657" 1131.2 9.87738280260734 86.1739372578245
"5658" 1131.4 7.46361438520981 86.7097108100853
"5659" 1131.6 6.02769925867314 86.9388658100448
"5660" 1131.8 5.61245561522569 86.1590019773854
"5661" 1132 4.56082705901528 83.7844689275215
"5662" 1132.2 3.07464959790625 80.2461521094604
"5663" 1132.4 1.92948963273473 76.7537117312365
"5664" 1132.6 2.11816731813838 72.5421353945854
"5665" 1132.8 1.40754333570018 67.3906916977475
"5666" 1133 0.787265491732477 62.4371624883658
"5667" 1133.2 0.46297812478125 57.8383913135854
"5668" 1133.4 1.64368463842991 53.2066603497746
"5669" 1133.6 3.74622226242409 48.7189801978354
"5670" 1133.8 6.91317676118939 44.5808745772996
"5671" 1134 10.0297390831078 40.5381888040139
"5672" 1134.2 13.2286957693161 37.0768078049575
"5673" 1134.4 16.9244225614479 33.5890274657854
"5674" 1134.6 21.2872809121449 30.9907161100626
"5675" 1134.8 25.8983872543465 28.905434151781
"5676" 1135 30.7514181980252 27.7601936097073
"5677" 1135.2 35.4661594269241 28.1491874120854
"5678" 1135.4 39.8704764867286 30.2570333611117
"5679" 1135.6 42.9913911694003 34.1288311730854
"5680" 1135.8 44.558989102597 37.8906211411117
"5681" 1136 45.1887893047286 44.0678007262432
"5682" 1136.2 44.7474293218063 49.0406813971354
"5683" 1136.4 43.4822195859368 54.3184591705854
"5684" 1136.6 41.6578164475952 58.6283788861668
"5685" 1136.8 38.6287427548663 63.198144435713
"5686" 1137 34.4419858555898 68.0706472740109
"5687" 1137.2 30.3441369213557 71.4651575846917
"5688" 1137.4 26.7696325995313 73.9086839212728
"5689" 1137.6 22.7707948081855 76.5650438887769
"5690" 1137.8 18.5886565044955 79.7732721181568
"5691" 1138 13.5846487382396 82.9974243718354
"5692" 1138.2 10.1894758231771 84.7706431998979
"5693" 1138.4 7.91811305715625 85.4624370924604
"5694" 1138.6 5.73812281925852 85.8137556209717
"5695" 1138.8 5.65178657221308 85.2412365374717
"5696" 1139 4.42005611436457 83.5222335317103
"5697" 1139.2 2.93641567347014 80.8154905313854
"5698" 1139.4 1.74257218625493 77.3140843470327
"5699" 1139.6 1.27338769704791 73.5805456687854
"5700" 1139.8 0.987573606828858 69.1978969385854
"5701" 1140 0.630831851595208 64.4778374292133
"5702" 1140.2 0.613163038246375 59.6580256099807
"5703" 1140.4 1.52664068838125 55.1339202143854
"5704" 1140.6 2.91591424083839 50.3683804145854
"5705" 1140.8 4.98801319051655 45.8716198819971
"5706" 1141 7.68068837778125 41.5415690297714
"5707" 1141.2 10.8023067709552 37.5513020504332
"5708" 1141.4 13.8769448990701 33.8349986275854
"5709" 1141.6 17.2945615487813 30.7587279965854
"5710" 1141.8 21.3925289085431 28.4490783605854
"5711" 1142 25.8113002573267 27.0524787781081
"5712" 1142.2 30.2202046064479 25.4410812710854
"5713" 1142.4 34.7121129264128 24.4615331649801
"5714" 1142.6 39.1806953129654 24.240560887138
"5715" 1142.8 43.7970357028056 25.0139638595854
"5716" 1143 48.0498328865374 26.6337739494878
"5717" 1143.2 52.4969708566063 29.4319027872604
"5718" 1143.4 55.7663639066417 33.11799367719
"5719" 1143.6 58.0877741527813 37.6583169515854
"5720" 1143.8 58.9644191227813 42.9528951425854
"5721" 1144 58.0008223752691 47.3468627427805
"5722" 1144.2 56.2557132154769 52.2127690148462
"5723" 1144.4 53.7699800505421 56.6186767443897
"5724" 1144.6 51.2429556370204 60.4769575244984
"5725" 1144.8 48.086051995054 64.4223607738354
"5726" 1145 44.8059940760521 68.0880732390228
"5727" 1145.2 40.8251736185313 71.4277678927728
"5728" 1145.4 36.8829136231217 73.9663757083513
"5729" 1145.6 31.966472325758 75.4045194724458
"5730" 1145.8 26.4933566089858 76.5840540324263
"5731" 1146 22.0170098871726 77.9761277723462
"5732" 1146.2 17.0827056810312 78.6876279377104
"5733" 1146.4 12.1153684760204 79.0713816712158
"5734" 1146.6 7.92602721313541 79.0136457491478
"5735" 1146.8 6.79430290811459 78.9579841715854
"5736" 1147 5.97123068628125 79.6759049270854
"5737" 1147.2 4.28767386889488 80.9213198165172
"5738" 1147.4 4.19993214806031 81.6889149936551
"5739" 1147.6 4.05793522126907 82.6103145850244
"5740" 1147.8 3.88189350778125 82.8383912930854
"5741" 1148 3.94349558675423 82.43092275618
"5742" 1148.2 3.90423935995772 82.2097428876736
"5743" 1148.4 3.66366486631316 81.8273469541385
"5744" 1148.6 3.61281220448957 81.0731241189604
"5745" 1148.8 2.41087081344081 78.9688119556705
"5746" 1149 1.52491396344035 76.6881484112444
"5747" 1149.2 1.76406536775625 73.8689256515854
"5748" 1149.4 1.03743003195198 70.4151926438049
"5749" 1149.6 1.1303339803218 66.9677496720989
"5750" 1149.8 0.901300609781242 62.3206774715854
"5751" 1150 0.500966073481259 58.2964065803854
"5752" 1150.2 0.912835412018089 54.0617742013748
"5753" 1150.4 1.60261658578125 50.3002233808354
"5754" 1150.6 2.37322925940981 46.0935712577854
"5755" 1150.8 4.03154300266003 42.3283288696763
"5756" 1151 6.030586856125 38.3608149936791
"5757" 1151.2 9.01639367078124 34.3466405325531
"5758" 1151.4 12.4382267149717 30.2575116560854
"5759" 1151.6 15.6159487728924 26.4304184809854
"5760" 1151.8 18.6508667340739 22.8542170730488
"5761" 1152 21.3310246106479 18.7798671725854
"5762" 1152.2 24.262869705665 15.312206367097
"5763" 1152.4 28.0383326811146 12.3500374655854
"5764" 1152.6 31.7721153789208 10.4746420181435
"5765" 1152.8 36.4945474667313 9.42236081893537
"5766" 1153 41.4621666607569 8.75069818682927
"5767" 1153.2 46.5581109985618 8.22937999697561
"5768" 1153.4 51.1427978904479 8.24943069658536
"5769" 1153.6 56.3527476496563 8.77350585763537
"5770" 1153.8 60.9750007978788 10.0819214216341
"5771" 1154 65.0424909147813 12.4705912119945
"5772" 1154.2 68.7925832864479 15.9221650805854
"5773" 1154.4 72.3235144156146 19.5250507415854
"5774" 1154.6 75.2823535310257 23.1479757355854
"5775" 1154.8 77.9213320594154 27.3040401935854
"5776" 1155 79.6497616649003 32.0659449515854
"5777" 1155.2 80.1987083961146 36.8655982205854
"5778" 1155.4 79.8939699065431 42.0713975060854
"5779" 1155.6 78.5591331266417 46.9205855352133
"5780" 1155.8 77.066118398665 51.6338821761202
"5781" 1156 74.6085470874176 56.2856501628808
"5782" 1156.2 71.6903819372813 60.4465338050854
"5783" 1156.4 68.3506081140729 64.5416355828979
"5784" 1156.6 64.8030016729769 67.645892135281
"5785" 1156.8 60.6160690662595 70.4835954187158
"5786" 1157 56.2714956482702 72.5712157289854
"5787" 1157.2 51.8733353654479 74.4796126739854
"5788" 1157.4 47.2941679058743 75.8749615100505
"5789" 1157.6 42.4396614382812 76.9223607635854
"5790" 1157.8 37.9444208421146 76.8969154709854
"5791" 1158 32.9772087620994 76.3064690222444
"5792" 1158.2 28.3235013522068 75.6717517017556
"5793" 1158.4 23.7369280283146 74.4626491455854
"5794" 1158.6 19.6881834668682 72.4334792538245
"5795" 1158.8 15.4682178612812 69.7391546626054
"5796" 1159 12.0775913762493 66.3246670902875
"5797" 1159.2 9.00235242630207 62.7048035233354
"5798" 1159.4 6.14597525030124 59.0597653583854
"5799" 1159.6 5.02928461137309 57.7838656865854
"5800" 1159.8 4.67266305214859 55.8832581168711
"5801" 1160 4.08723377102451 52.7218243691529
"5802" 1160.2 3.70735428402451 48.2138813152881
"5803" 1160.4 3.71033502978125 44.0979333095854
"5804" 1160.6 4.66335988103838 39.9103651559854
"5805" 1160.8 7.33534338959944 36.7534965818581
"5806" 1161 10.9367982663527 33.8107650155854
"5807" 1161.2 14.2113825372706 30.6823088281385
"5808" 1161.4 17.7043266597585 27.3213892567217
"5809" 1161.6 21.6634865162919 24.3480551383513
"5810" 1161.8 25.782771758303 22.259234356368
"5811" 1162 30.1862316441959 20.8620368475366
"5812" 1162.2 34.9560355443813 20.9109104278354
"5813" 1162.4 39.5516032871146 22.2932748815854
"5814" 1162.6 43.9410898869003 24.4777951940854
"5815" 1162.8 47.4233185177336 27.7129823960854
"5816" 1163 50.5708914100193 30.9936076205854
"5817" 1163.2 53.1955515643859 34.5648248494458
"5818" 1163.4 55.3465192465908 38.6453706095854
"5819" 1163.6 57.1832064170701 41.7400028619854
"5820" 1163.8 59.9683863384241 46.0335930680854
"5821" 1164 61.7962480258722 50.6732282382672
"5822" 1164.2 63.0999253562585 55.6437348268354
"5823" 1164.4 63.8586804204092 60.6876723337947
"5824" 1164.6 64.4467708101676 65.3678847147672
"5825" 1164.8 64.7067834611533 70.1763994696319
"5826" 1165 64.7534521746726 75.1135323548462
"5827" 1165.2 63.6160046778833 79.8433764957282
"5828" 1165.4 61.429594517143 84.0362149075003
"5829" 1165.6 58.6077975635568 87.9599055434425
"5830" 1165.8 55.4391374834213 91.5941164767454
"5831" 1166 51.6126337567224 94.6816782164677
"5832" 1166.2 48.0745404954479 97.6602742325854
"5833" 1166.4 44.9405347276979 101.254421812335
"5834" 1166.6 41.6723048745413 104.563582114965
"5835" 1166.8 38.1514064600313 107.588831672085
"5836" 1167 34.6065464163413 110.128467606585
"5837" 1167.2 32.1677201098013 111.525414170325
"5838" 1167.4 30.2835178542812 111.342208063605
"5839" 1167.6 26.9040239274794 110.61816946417
"5840" 1167.8 22.6780139583021 109.834256410898
"5841" 1168 18.8265141772068 107.952083005479
"5842" 1168.2 15.2705254751894 105.1043205473
"5843" 1168.4 12.6799024267013 101.960528681985
"5844" 1168.6 10.5086801143368 98.2200706697854
"5845" 1168.8 9.22942782478123 93.5303075105854
"5846" 1169 8.16186906131458 88.9240571065854
"5847" 1169.2 6.95969261674043 84.8986810561568
"5848" 1169.4 5.10104162885102 80.6326394752598
"5849" 1169.6 2.74225504678125 76.4428148645854
"5850" 1169.8 1.3464187922231 71.4279528149575
"5851" 1170 2.01098703430627 66.3784676424604
"5852" 1170.2 3.73717751273362 61.5733967630854
"5853" 1170.4 5.58730992814295 57.2536909729896
"5854" 1170.6 7.42743538644791 53.0037857195854
"5855" 1170.8 9.99872851274043 49.4726022567282
"5856" 1171 13.5357874274117 46.2137647051288
"5857" 1171.2 17.3718361794701 43.2752021821854
"5858" 1171.4 21.5065348232464 41.8344857701668
"5859" 1171.6 25.6754145119769 40.7789821008897
"5860" 1171.8 29.9036383672812 40.3002233890354
"5861" 1172 33.9269074795994 40.5327008350626
"5862" 1172.2 38.3243003291146 41.0808486155854
"5863" 1172.4 42.8014514259003 42.5893909625854
"5864" 1172.6 46.5657992704834 45.0399505249896
"5865" 1172.8 49.9533243148743 48.2875303237249
"5866" 1173 52.7273280106417 52.5126323973063
"5867" 1173.2 54.6844435692479 57.2277042911854
"5868" 1173.4 55.5896757731533 61.5841750847016
"5869" 1173.6 55.6383631699368 66.4473819765854
"5870" 1173.8 54.8019098503344 71.3920700421173
"5871" 1174 53.2915521169146 75.6416143693854
"5872" 1174.2 50.8465596505856 79.9260116074549
"5873" 1174.4 47.8339501536813 83.4719790788254
"5874" 1174.6 44.3225423738465 87.1198383523028
"5875" 1174.8 41.1771207903107 90.6104314004677
"5876" 1175 37.6278546029479 93.4777042614604
"5877" 1175.2 33.8846203381894 96.2789583485853
"5878" 1175.4 30.2091936068247 98.7112754486723
"5879" 1175.6 26.0098736255313 100.82503249971
"5880" 1175.8 21.6096029011146 102.418543948785
"5881" 1176 17.8808567308451 103.282601118777
"5882" 1176.2 15.1358233101563 103.759192802648
"5883" 1176.4 13.7749252543344 102.657296587862
"5884" 1176.6 11.5782519144012 100.258238607045
"5885" 1176.8 9.18587125080011 97.2953983386985
"5886" 1177 7.7776788851004 94.1791416492236
"5887" 1177.2 6.80404340778125 89.9679665465854
"5888" 1177.4 5.61570244844791 85.4465337845854
"5889" 1177.6 4.42322177675625 80.8822844244604
"5890" 1177.8 3.75164911223839 76.4316301205854
"5891" 1178 2.24298486386695 71.5788493175854
"5892" 1178.2 1.61288359894341 67.4010073569097
"5893" 1178.4 1.27407216459207 62.4804379365583
"5894" 1178.6 1.2327339273865 57.8383913135854
"5895" 1178.8 2.26740568803125 53.4596805453354
"5896" 1179 4.70009547978124 48.8150990915854
"5897" 1179.2 7.74534871599402 45.4865966185003
"5898" 1179.4 11.3116295209673 41.9587534782133
"5899" 1179.6 14.8906459881894 39.0348393738711
"5900" 1179.8 18.7576288737131 36.8113267923126
"5901" 1180 23.3852517153494 35.2759347047445
"5902" 1180.2 27.9026452555254 34.396175817097
"5903" 1180.4 32.7249384597569 34.9003909600244
"5904" 1180.6 37.0580353724479 36.1826297900854
"5905" 1180.8 40.7765305134886 38.3541239678049
"5906" 1181 44.1069102978924 42.0623099015854
"5907" 1181.2 46.493056389994 46.120021987479
"5908" 1181.4 48.2349340566257 50.3405117607854
"5909" 1181.6 49.3638284513267 55.1666355905854
"5910" 1181.8 50.0251273648663 59.9173258579258
"5911" 1182 49.9343671505521 64.5098289671478
"5912" 1182.2 49.242605312618 69.3432986105854
"5913" 1182.4 48.2617274890421 73.9601968098245
"5914" 1182.6 46.5465807810701 78.3897059701854
"5915" 1182.8 45.2189838074547 82.6864984750139
"5916" 1183 43.4203707261486 86.8148673764425
"5917" 1183.2 40.7224511041894 90.2344031268711
"5918" 1183.4 37.6515970708854 93.7162538795854
"5919" 1183.6 34.4545946215413 97.2124370828254
"5920" 1183.8 31.2886156636354 100.689854382773
"5921" 1184 27.9926119683935 103.756758622871
"5922" 1184.2 24.3581427188205 105.578250576938
"5923" 1184.4 20.4892336894552 106.303376338564
"5924" 1184.6 17.5575550397812 106.597933258335
"5925" 1184.8 17.3094704768425 106.451882471728
"5926" 1185 16.4700569005263 105.024441267409
"5927" 1185.2 14.8596354178221 102.401407323157
"5928" 1185.4 12.6686712070856 99.5742027629332
"5929" 1185.6 10.120358860959 96.1674837333854
"5930" 1185.8 8.13331074527061 93.9111539931173
"5931" 1186 8.26950158263126 92.8956431932354
"5932" 1186.2 8.67681681035904 89.8909782253854
"5933" 1186.4 8.03077339521263 85.9554396365854
"5934" 1186.6 6.76191008364171 81.9374504097481
"5935" 1186.8 5.90216168864488 77.5382525049263
"5936" 1187 5.19757368226907 73.245205674439
"5937" 1187.2 5.12063096538994 68.4507378033897
"5938" 1187.4 4.39991099005398 64.0320068532672
"5939" 1187.6 4.04228706895903 59.2378824065854
"5940" 1187.8 4.17735533100347 54.7086203237854
"5941" 1188 4.95155416854441 49.9938754501906
"5942" 1188.2 6.11896159789237 45.3701979395854
"5943" 1188.4 8.19797108348337 40.9064439505003
"5944" 1188.6 11.2236460422506 37.2432830581568
"5945" 1188.8 14.2854112767585 33.5236793279717
"5946" 1189 17.1431410539631 29.6895363748354
"5947" 1189.2 20.6626569335204 25.8105121496723
"5948" 1189.4 23.9589285228451 22.8781834487981
"5949" 1189.6 28.1941806757813 20.6610013040854
"5950" 1189.8 33.1520950061146 19.0832533535854
"5951" 1190 37.6611773649654 19.0577565522959
"5952" 1190.2 41.8406207087812 20.5414643525854
"5953" 1190.4 45.8314425722098 22.6239238760854
"5954" 1190.6 49.0522148340836 25.4489008377482
"5955" 1190.8 51.7745049298056 29.4730962335122
"5956" 1191 54.100108618513 33.513312204878
"5957" 1191.2 55.7771375733178 37.8141872711707
"5958" 1191.4 57.0186949210739 42.4874324730732
"5959" 1191.6 58.0025965918663 47.265060154479
"5960" 1191.8 58.4895697640313 51.8442899999717
"5961" 1192 59.0096428712336 56.7297035645853
"5962" 1192.2 58.9903199968949 61.3949492565399
"5963" 1192.4 58.0358248212257 66.1081114085854
"5964" 1192.6 56.6108179533247 70.5831639549767
"5965" 1192.8 53.9694079958451 75.0058429805215
"5966" 1193 50.9078083359896 78.9420808637103
"5967" 1193.2 48.0368219648238 82.4445306469896
"5968" 1193.4 44.7073093963935 85.5218310790139
"5969" 1193.6 41.1612208570313 88.5268821868354
"5970" 1193.8 36.7910186315856 91.6336119961288
"5971" 1194 32.6395789279089 93.1396743770535
"5972" 1194.2 27.8813387453107 93.514188320703
"5973" 1194.4 23.4728213373527 93.5137301221568
"5974" 1194.6 19.2670127312813 93.1437347960854
"5975" 1194.8 15.6339099779515 92.7173907977343
"5976" 1195 11.9749782308247 92.3969707741288
"5977" 1195.2 10.6405827139896 93.2073480275853
"5978" 1195.4 9.69181507366361 94.4646448384089
"5979" 1195.6 10.2527890710104 95.4576660918979
"5980" 1195.8 10.2807524221368 96.0402572703854
"5981" 1196 10.2235551479037 95.8349639572996
"5982" 1196.2 10.7116417315047 94.4877334956492
"5983" 1196.4 9.73836893236457 92.6586839058978
"5984" 1196.6 7.47054227858975 90.0943601031173
"5985" 1196.8 5.55681670046308 86.7072323724944
"5986" 1197 3.86422469443242 82.8605819552365
"5987" 1197.2 2.40654759315333 78.786376384283
"5988" 1197.4 1.7000215824479 75.2879900465854
"5989" 1197.6 2.04409815175423 70.8877001537205
"5990" 1197.8 2.72172102045692 66.3591257815313
"5991" 1198 2.96068575180627 62.1799943634604
"5992" 1198.2 3.02216624772861 57.6174190357433
"5993" 1198.4 3.38262332486695 53.2691437709854
"5994" 1198.6 5.16977762224466 48.9294358191219
"5995" 1198.8 7.79148656148957 44.8612920875854
"5996" 1199 10.8518562692595 41.4510697206506
"5997" 1199.2 13.8578591663899 38.7710166196288
"5998" 1199.4 17.6707106316536 36.0826661405854
"5999" 1199.6 21.7621302708949 33.8619860591308
"6000" 1199.8 26.00756 32.34966
"6001" 1200 30.49996 31.70667
"6002" 1200.2 35.01202 31.25141
"6003" 1200.4 39.12024 32.18408
"6004" 1200.6 42.61233 34.62534
"6005" 1200.8 45.77465 37.97331
"6006" 1201 47.81224 42.05322
"6007" 1201.2 48.93737 46.86733
"6008" 1201.4 48.74988 51.68911
"6009" 1201.6 48.1874 56.77633
"6010" 1201.8 47.78752 61.6467
"6011" 1202 46.79139 66.31167
"6012" 1202.2 45.49136 70.73915
"6013" 1202.4 44.14104 75.03833
"6014" 1202.6 41.53648 79.14233
"6015" 1202.8 38.58025 83.24037
"6016" 1203 35.60943 86.94526
"6017" 1203.2 32.33487 90.44908
"6018" 1203.4 29.03147 94.03562
"6019" 1203.6 25.59705 97.05011
"6020" 1203.8 21.85494 99.53686
"6021" 1204 18.40437 101.1749
"6022" 1204.2 16.76055 103.1909
"6023" 1204.4 16.47994 106.1014
"6024" 1204.6 16.89656 106.4185
"6025" 1204.8 16.93455 106.5483
"6026" 1205 17.02262 106.5921
"6027" 1205.2 17.17768 106.6021
"6028" 1205.4 17.26473 106.582
"6029" 1205.6 17.45625 106.405
"6030" 1205.8 17.96976 105.1504
"6031" 1206 17.4142 103.9496
"6032" 1206.2 15.02741 102.2284
"6033" 1206.4 12.16327 100.5178
"6034" 1206.6 9.685159 97.97157
"6035" 1206.8 8.457331 94.57291
"6036" 1207 6.30468 90.15391
"6037" 1207.2 4.118263 86.70183
"6038" 1207.4 2.97968 83.48725
"6039" 1207.6 1.783512 79.44871
"6040" 1207.8 1.842106 75.28778
"6041" 1208 2.172436 70.31033
"6042" 1208.2 1.71658 65.51015
"6043" 1208.4 0.6149299 60.78686
"6044" 1208.6 0.4975126 56.61239
"6045" 1208.8 0.9089236 53.04251
"6046" 1209 2.41236 48.23614
"6047" 1209.2 4.196651 43.65082
"6048" 1209.4 6.968414 39.64183
"6049" 1209.6 10.3161 35.54991
"6050" 1209.8 12.43823 31.48434
"6051" 1210 15.21074 27.94865
"6052" 1210.2 18.58496 24.47614
"6053" 1210.4 22.755 21.66559
"6054" 1210.6 26.81817 20.39988
"6055" 1210.8 31.46291 19.07574
"6056" 1211 36.17165 18.66718
"6057" 1211.2 40.45479 19.62274
"6058" 1211.4 44.35805 22.00824
"6059" 1211.6 46.69069 25.42291
"6060" 1211.8 48.00092 30.08231
"6061" 1212 48.18534 35.0903
"6062" 1212.2 47.13389 39.84493
"6063" 1212.4 45.41538 44.81585
"6064" 1212.6 43.74391 49.67045
"6065" 1212.8 42.29495 54.73952
"6066" 1213 40.20484 59.6331
"6067" 1213.2 37.55937 64.03873
"6068" 1213.4 34.55135 67.91784
"6069" 1213.6 30.74254 70.72802
"6070" 1213.8 26.55648 74.08097
"6071" 1214 22.14201 76.90501
"6072" 1214.2 17.99062 78.55595
"6073" 1214.4 13.28602 80.22177
"6074" 1214.6 8.166934 81.24297
"6075" 1214.8 6.417176 82.19949
"6076" 1215 4.949174 84.11974
"6077" 1215.2 6.045555 84.11619
"6078" 1215.4 6.09651 84.32857
"6079" 1215.6 5.629339 85.21753
"6080" 1215.8 5.789373 87.25207
"6081" 1216 7.241717 90.04365
"6082" 1216.2 8.126634 94.15601
"6083" 1216.4 9.547053 97.95621
"6084" 1216.6 11.53488 101.2147
"6085" 1216.8 14.46897 104.3535
"6086" 1217 17.20807 108.2659
"6087" 1217.2 20.27098 111.0242
"6088" 1217.4 23.33611 113.3581
"6089" 1217.6 26.33699 116.299
"6090" 1217.8 27.68767 117.2307
"6091" 1218 27.48094 117.2635
"6092" 1218.2 26.96821 116.6691
"6093" 1218.4 26.28393 116.0172
"6094" 1218.6 26.05962 115.9809
"6095" 1218.8 25.3616 115.5798
"6096" 1219 25.06576 114.9406
"6097" 1219.2 24.67678 114.1714
"6098" 1219.4 22.85352 112.7404
"6099" 1219.6 20.31548 110.7392
"6100" 1219.8 16.95608 107.8861
"6101" 1220 14.3465 105.0946
"6102" 1220.2 11.85161 102.0119
"6103" 1220.4 9.696972 98.30375
"6104" 1220.6 7.490749 94.09793
"6105" 1220.8 6.35111 89.9758
"6106" 1221 5.358243 84.80751
"6107" 1221.2 3.938471 80.65795
"6108" 1221.4 2.642287 76.01838
"6109" 1221.6 1.792556 70.40368
"6110" 1221.8 2.161884 65.5674
"6111" 1222 3.529148 60.08303
"6112" 1222.2 5.135496 55.31167
"6113" 1222.4 6.612277 50.59443
"6114" 1222.6 8.772842 46.06199
"6115" 1222.8 12.09247 42.32833
"6116" 1223 16.29129 39.53474
"6117" 1223.2 21.09466 38.22007
"6118" 1223.4 26.06686 38.32185
"6119" 1223.6 29.97873 39.73081
"6120" 1223.8 33.63595 42.66664
"6121" 1224 36.4707 46.47734
"6122" 1224.2 38.49314 51.0445
"6123" 1224.4 39.1281 56.35316
"6124" 1224.6 38.30228 61.34818
"6125" 1224.8 36.33446 66.13408
"6126" 1225 33.80299 70.61342
"6127" 1225.2 30.39263 74.56732
"6128" 1225.4 26.34797 77.31167
"6129" 1225.6 22.3193 78.75975
"6130" 1225.8 17.65473 79.4876
"6131" 1226 12.70851 79.37708
"6132" 1226.2 8.206054 79.65908
"6133" 1226.4 7.164052 79.73915
"6134" 1226.6 4.768279 80.09393
"6135" 1226.8 3.691954 80.35748
"6136" 1227 3.855993 80.22736
"6137" 1227.2 3.157472 79.22131
"6138" 1227.4 2.24676 77.04682
"6139" 1227.6 1.369509 74.16386
"6140" 1227.8 0.8090905 70.578
"6141" 1228 0.4313215 66.77605
"6142" 1228.2 0.1707631 63.65166
"6143" 1228.4 0.2800732 60.52428
"6144" 1228.6 0.6691984 56.30077
"6145" 1228.8 1.317707 52.01778
"6146" 1229 2.300773 47.48147
"6147" 1229.2 3.585113 42.71435
"6148" 1229.4 5.802998 38.72171
"6149" 1229.6 8.492845 34.12162
"6150" 1229.8 10.62475 29.85311
"6151" 1230 13.68524 25.86351
"6152" 1230.2 17.52906 22.42809
"6153" 1230.4 21.64732 20.09274
"6154" 1230.6 26.18625 18.37092
"6155" 1230.8 30.20476 17.01732
"6156" 1231 34.58146 14.87727
"6157" 1231.2 39.10215 13.2546
"6158" 1231.4 43.75997 12.12996
"6159" 1231.6 48.83739 12.45578
"6160" 1231.8 53.24723 14.39373
"6161" 1232 57.48108 17.77114
"6162" 1232.2 60.8807 21.29047
"6163" 1232.4 63.9912 25.60867
"6164" 1232.6 66.33038 29.98511
"6165" 1232.8 68.35949 34.69559
"6166" 1233 69.60104 39.62274
"6167" 1233.2 69.36794 44.52299
"6168" 1233.4 68.32634 49.35663
"6169" 1233.6 65.74567 53.64804
"6170" 1233.8 62.84763 57.45671
"6171" 1234 58.98816 61.01905
"6172" 1234.2 55.69907 64.22137
"6173" 1234.4 52.01579 67.59507
"6174" 1234.6 47.87517 70.86422
"6175" 1234.8 43.72507 72.70613
"6176" 1235 39.1632 74.48915
"6177" 1235.2 34.2227 75.8603
"6178" 1235.4 29.2041 76.53137
"6179" 1235.6 24.60115 75.95226
"6180" 1235.8 20.56356 74.39996
"6181" 1236 15.80364 72.8457
"6182" 1236.2 12.12844 70.44971
"6183" 1236.4 7.94977 68.15964
"6184" 1236.6 5.114391 66.92236
"6185" 1236.8 2.388276 66.9987
"6186" 1237 2.080179 67.51124
"6187" 1237.2 2.48056 67.26163
"6188" 1237.4 2.794057 66.87725
"6189" 1237.6 2.02772 64.57231
"6190" 1237.8 0.8860257 62.15831
"6191" 1238 1.096111 59.43362
"6192" 1238.2 1.005663 55.43018
"6193" 1238.4 1.302712 51.21927
"6194" 1238.6 2.045809 48.08436
"6195" 1238.8 2.809293 45.45626
"6196" 1239 4.445957 41.05606
"6197" 1239.2 6.85186 37.57469
"6198" 1239.4 10.32131 33.82983
"6199" 1239.6 14.30747 31.75697
"6200" 1239.8 18.97106 30.09119
"6201" 1240 23.34208 28.73534
"6202" 1240.2 27.97121 27.96783
"6203" 1240.4 32.46551 27.73227
"6204" 1240.6 37.21632 28.44908
"6205" 1240.8 42.27821 29.55595
"6206" 1241 45.96711 30.20299
"6207" 1241.2 49.69713 32.08835
"6208" 1241.4 53.29213 35.34533
"6209" 1241.6 56.17576 39.14478
"6210" 1241.8 58.35842 43.98888
"6211" 1242 59.47362 48.6456
"6212" 1242.2 59.41842 53.90058
"6213" 1242.4 58.12326 58.90164
"6214" 1242.6 56.41163 63.49488
"6215" 1242.8 54.00174 68.07065
"6216" 1243 50.76746 71.70608
"6217" 1243.2 47.60761 75.26047
"6218" 1243.4 44.34732 79.12117
"6219" 1243.6 40.81911 82.56634
"6220" 1243.8 37.12926 85.24774
"6221" 1244 33.15794 87.21074
"6222" 1244.2 28.42857 88.85999
"6223" 1244.4 24.1125 90.62221
"6224" 1244.6 19.9356 92.83839
"6225" 1244.8 16.06281 94.67875
"6226" 1245 12.22236 94.92066
"6227" 1245.2 9.478785 95.42109
"6228" 1245.4 8.677872 94.74997
"6229" 1245.6 8.556737 94.1992
"6230" 1245.8 8.583957 92.43551
"6231" 1246 7.433325 89.48228
"6232" 1246.2 5.83084 86.43945
"6233" 1246.4 3.683696 82.68904
"6234" 1246.6 2.265197 78.61773
"6235" 1246.8 1.741597 74.33439
"6236" 1247 0.7941551 69.72917
"6237" 1247.2 0.5926931 65.17408
"6238" 1247.4 0.4259167 60.13778
"6239" 1247.6 0.5896046 55.67554
"6240" 1247.8 2.109123 50.77732
"6241" 1248 3.534575 46.25715
"6242" 1248.2 5.895255 42.36765
"6243" 1248.4 9.675056 38.46021
"6244" 1248.6 12.70803 35.40052
"6245" 1248.8 16.005 31.66846
"6246" 1249 20.54358 29.02604
"6247" 1249.2 24.70459 27.09101
"6248" 1249.4 29.12579 25.9409
"6249" 1249.6 33.91185 24.95524
"6250" 1249.8 38.68256 24.58574
"6251" 1250 43.35483 25.10938
"6252" 1250.2 47.64216 26.64308
"6253" 1250.4 51.49029 29.68954
"6254" 1250.6 54.72531 33.26344
"6255" 1250.8 57.07386 37.17445
"6256" 1251 58.67088 41.93797
"6257" 1251.2 59.75871 46.96053
"6258" 1251.4 59.35274 51.03602
"6259" 1251.6 58.50684 56.15553
"6260" 1251.8 56.75121 60.61801
"6261" 1252 53.85543 64.37368
"6262" 1252.2 50.08979 67.70521
"6263" 1252.4 46.46143 70.52508
"6264" 1252.6 42.45179 73.46288
"6265" 1252.8 38.93369 76.03973
"6266" 1253 35.08051 78.27854
"6267" 1253.2 30.64613 79.92375
"6268" 1253.4 26.26175 81.07105
"6269" 1253.6 21.5665 81.70553
"6270" 1253.8 17.03417 81.90964
"6271" 1254 12.46221 81.27019
"6272" 1254.2 7.858999 80.17832
"6273" 1254.4 5.185571 79.72423
"6274" 1254.6 3.1314 79.32415
"6275" 1254.8 2.470913 78.24915
"6276" 1255 1.824985 76.25209
"6277" 1255.2 1.440966 73.47913
"6278" 1255.4 1.250533 70.38726
"6279" 1255.6 1.365192 66.67427
"6280" 1255.8 1.777156 62.56296
"6281" 1256 2.664045 58.47827
"6282" 1256.2 3.708234 53.74897
"6283" 1256.4 3.929378 49.58457
"6284" 1256.6 4.071833 44.5614
"6285" 1256.8 4.86434 40.61017
"6286" 1257 6.672043 36.8197
"6287" 1257.2 9.188335 33.43477
"6288" 1257.4 12.93252 30.55786
"6289" 1257.6 16.71146 28.28426
"6290" 1257.8 21.18368 26.53201
"6291" 1258 25.58803 25.43115
"6292" 1258.2 29.97961 24.44144
"6293" 1258.4 35.03201 24.63228
"6294" 1258.6 39.77146 24.8413
"6295" 1258.8 44.56699 26.03496
"6296" 1259 48.95805 28.25824
"6297" 1259.2 52.92952 30.84325
"6298" 1259.4 56.47312 34.02337
"6299" 1259.6 58.92025 37.80466
"6300" 1259.8 60.70101 42.48943
"6301" 1260 61.23443 47.40272
"6302" 1260.2 60.50045 52.21277
"6303" 1260.4 58.81577 56.5523
"6304" 1260.6 56.58604 61.19053
"6305" 1260.8 54.59176 65.53695
"6306" 1261 52.57624 69.21088
"6307" 1261.2 49.38829 73.27255
"6308" 1261.4 45.3615 76.28081
"6309" 1261.6 41.70011 78.78203
"6310" 1261.8 37.55663 80.91409
"6311" 1262 32.56279 82.72707
"6312" 1262.2 28.21035 84.18239
"6313" 1262.4 23.91852 85.21374
"6314" 1262.6 19.35785 85.3359
"6315" 1262.8 14.19404 84.46848
"6316" 1263 9.690884 82.94176
"6317" 1263.2 6.35111 81.63769
"6318" 1263.4 3.873811 80.59298
"6319" 1263.6 3.593185 80.39564
"6320" 1263.8 2.951576 79.17349
"6321" 1264 1.646789 76.21226
"6322" 1264.2 2.042477 73.95932
"6323" 1264.4 2.834347 70.05213
"6324" 1264.6 3.400713 66.13356
"6325" 1264.8 4.10349 61.65519
"6326" 1265 5.320586 56.00308
"6327" 1265.2 6.437446 51.87899
"6328" 1265.4 7.192272 47.26042
"6329" 1265.6 8.013083 43.06422
"6330" 1265.8 9.887222 39.05489
"6331" 1266 12.1011 34.82486
"6332" 1266.2 15.16009 30.88334
"6333" 1266.4 18.25246 27.32266
"6334" 1266.6 22.01251 24.4241
"6335" 1266.8 25.84884 21.91074
"6336" 1267 30.22925 19.69772
"6337" 1267.2 35.00202 18.6359
"6338" 1267.4 39.5029 19.22027
"6339" 1267.6 43.60643 21.19717
"6340" 1267.8 47.20542 24.37205
"6341" 1268 49.68172 28.19463
"6342" 1268.2 50.95773 32.62798
"6343" 1268.4 51.65904 37.1592
"6344" 1268.6 51.71591 42.24111
"6345" 1268.8 51.85178 46.48546
"6346" 1269 51.33229 52.44283
"6347" 1269.2 49.84731 56.97094
"6348" 1269.4 47.279 61.48924
"6349" 1269.6 44.8329 64.61532
"6350" 1269.8 41.8931 68.49426
"6351" 1270 38.29587 72.35779
"6352" 1270.2 34.58882 75.79323
"6353" 1270.4 31.41103 78.3029
"6354" 1270.6 28.33853 81.45671
"6355" 1270.8 25.31343 85.03305
"6356" 1271 21.03978 88.44431
"6357" 1271.2 18.01826 90.34611
"6358" 1271.4 14.27077 92.621
"6359" 1271.6 11.5951 94.23069
"6360" 1271.8 9.783277 95.66016
"6361" 1272 9.615423 95.67791
"6362" 1272.2 9.606589 95.70454
"6363" 1272.4 9.926198 96.32016
"6364" 1272.6 9.939431 97.33705
"6365" 1272.8 9.949968 98.21605
"6366" 1273 10.72899 99.57177
"6367" 1273.2 12.50283 101.4433
"6368" 1273.4 14.51852 103.812
"6369" 1273.6 16.44216 106.5309
"6370" 1273.8 18.76185 109.4869
"6371" 1274 21.57342 111.9434
"6372" 1274.2 24.36559 114.2072
"6373" 1274.4 27.44876 117.0707
"6374" 1274.6 30.35878 118.8567
"6375" 1274.8 33.89237 120.9569
"6376" 1275 36.39676 122.8016
"6377" 1275.2 36.50303 123.0325
"6378" 1275.4 35.85508 122.4694
"6379" 1275.6 35.7476 122.2712
"6380" 1275.8 35.24057 121.2047
"6381" 1276 35.55003 120.989
"6382" 1276.2 35.25861 120.0856
"6383" 1276.4 33.20429 118.7775
"6384" 1276.6 30.55947 116.8187
"6385" 1276.8 27.71255 114.545
"6386" 1277 24.26415 111.7801
"6387" 1277.2 21.16999 109.3075
"6388" 1277.4 17.80828 106.3727
"6389" 1277.6 14.91359 103.1743
"6390" 1277.8 12.10745 98.78714
"6391" 1278 10.40591 94.34685
"6392" 1278.2 9.689829 89.7892
"6393" 1278.4 9.605411 84.4372
"6394" 1278.6 10.38543 79.66282
"6395" 1278.8 12.60393 75.40328
"6396" 1279 15.95362 71.40921
"6397" 1279.2 19.61236 67.97024
"6398" 1279.4 23.87416 65.65838
"6399" 1279.6 28.764 64.84493
"6400" 1279.8 33.47873 65.34475
"6401" 1280 36.98206 67.6009
"6402" 1280.2 39.97836 71.17331
"6403" 1280.4 41.98855 75.88069
"6404" 1280.6 42.7958 80.88228
"6405" 1280.8 42.00725 85.77407
"6406" 1281 40.01793 90.78209
"6407" 1281.2 37.05804 94.87543
"6408" 1281.4 33.14751 98.22157
"6409" 1281.6 29.13628 101.1895
"6410" 1281.8 26.23012 103.4937
"6411" 1282 26.11276 103.9182
"6412" 1282.2 25.68367 104.312
"6413" 1282.4 25.69542 104.2761
"6414" 1282.6 25.64477 104.3948
"6415" 1282.8 25.68367 104.4282
"6416" 1283 25.64356 104.4967
"6417" 1283.2 25.52694 104.6388
"6418" 1283.4 25.51078 104.6875
"6419" 1283.6 25.51078 104.6875
"6420" 1283.8 25.55191 104.6238
"6421" 1284 25.55154 104.6522
"6422" 1284.2 25.56806 104.6024
"6423" 1284.4 25.61273 104.5768
"6424" 1284.6 25.70687 104.5214
"6425" 1284.8 25.78558 104.4195
"6426" 1285 25.79929 104.4697
"6427" 1285.2 25.889 104.3512
"6428" 1285.4 25.97271 104.2954
"6429" 1285.6 26.0257 104.2204
"6430" 1285.8 26.0257 104.2204
"6431" 1286 26.07655 104.1434
"6432" 1286.2 26.09272 104.0866
"6433" 1286.4 25.92282 104.1011
"6434" 1286.6 25.2919 104.2048
"6435" 1286.8 23.06581 104.785
"6436" 1287 20.47572 104.7676
"6437" 1287.2 18.17579 103.9243
"6438" 1287.4 15.64355 103.1995
"6439" 1287.6 14.00188 102.5636
"6440" 1287.8 13.10128 101.3645
"6441" 1288 11.98341 99.93218
"6442" 1288.2 9.478785 98.01651
"6443" 1288.4 7.688441 94.91582
"6444" 1288.6 7.276034 93.68306
"6445" 1288.8 7.607945 93.65129
"6446" 1289 7.3421 93.60009
"6447" 1289.2 8.091578 93.94994
"6448" 1289.4 10.06971 94.31846
"6449" 1289.6 10.82051 95.01708
"6450" 1289.8 11.41342 97.19286
"6451" 1290 12.06143 100.6839
"6452" 1290.2 13.90928 104.1296
"6453" 1290.4 16.48629 106.7621
"6454" 1290.6 19.78256 109.6299
"6455" 1290.8 22.26046 112.9605
"6456" 1291 25.57301 115.846
"6457" 1291.2 29.44638 117.5995
"6458" 1291.4 33.35647 119.3842
"6459" 1291.6 35.4752 121.7061
"6460" 1291.8 36.33552 122.2524
"6461" 1292 38.14989 123.3
"6462" 1292.2 38.90513 123.9021
"6463" 1292.4 38.54811 124.0553
"6464" 1292.6 37.83728 123.7515
"6465" 1292.8 36.36985 122.8069
"6466" 1293 37.43068 116.5189
"6467" 1293.2 38.58547 116.291
"6468" 1293.4 38.58242 116.2647
"6469" 1293.6 38.63356 116.25
"6470" 1293.8 38.68183 116.2503
"6471" 1294 37.95146 116.7089
"6472" 1294.2 34.53817 117.533
"6473" 1294.4 30.4958 116.864
"6474" 1294.6 25.79619 114.9313
"6475" 1294.8 21.72103 112.4033
"6476" 1295 18.24609 108.4904
"6477" 1295.2 15.22288 104.7611
"6478" 1295.4 12.09313 99.94056
"6479" 1295.6 9.174881 95.56528
"6480" 1295.8 7.498663 93.50156
"6481" 1296 8.264406 91.42618
"6482" 1296.2 9.302125 86.59468
"6483" 1296.4 10.81671 82.09533
"6484" 1296.6 13.42953 77.58394
"6485" 1296.8 16.67656 73.67403
"6486" 1297 21.36518 71.05515
"6487" 1297.2 26.44155 70.37309
"6488" 1297.4 31.37276 71.906
"6489" 1297.6 35.55144 75.40343
"6490" 1297.8 38.09431 80.08485
"6491" 1298 39.47741 85.31119
"6492" 1298.2 39.76888 90.75629
"6493" 1298.4 39.38124 96.12317
"6494" 1298.6 38.35014 101.4433
"6495" 1298.8 36.15675 106.2144
"6496" 1299 32.37286 110.7046
"6497" 1299.2 30.70999 112.5554
"6498" 1299.4 27.28545 114.544
"6499" 1299.6 23.93798 114.3347
"6500" 1299.8 21.41369 112.1017
"6501" 1300 18.41415 109.3352
"6502" 1300.2 15.56133 106.5063
"6503" 1300.4 13.15972 102.3628
"6504" 1300.6 10.19087 98.35628
"6505" 1300.8 7.284292 93.93199
"6506" 1301 5.931243 89.02562
"6507" 1301.2 5.154048 83.23339
"6508" 1301.4 4.817694 77.3599
"6509" 1301.6 4.388399 71.84239
"6510" 1301.8 3.363034 67.11972
"6511" 1302 1.55629 61.41314
"6512" 1302.2 0.5214211 57.28055
"6513" 1302.4 0.9728164 53.07744
"6514" 1302.6 3.132687 49.04916
"6515" 1302.8 6.005322 44.39153
"6516" 1303 9.690884 40.59125
"6517" 1303.2 14.03227 37.1819
"6518" 1303.4 18.24825 34.20897
"6519" 1303.6 22.70244 32.20779
"6520" 1303.8 27.38809 32.25656
"6521" 1304 31.60405 34.45598
"6522" 1304.2 34.64309 37.94563
"6523" 1304.4 36.32183 42.81975
"6524" 1304.6 36.72036 47.9741
"6525" 1304.8 35.32555 53.15414
"6526" 1305 32.80022 57.90996
"6527" 1305.2 28.97984 61.95012
"6528" 1305.4 24.55367 65.21753
"6529" 1305.6 19.74792 67.8189
"6530" 1305.8 15.01401 70.08532
"6531" 1306 9.639178 72.18105
"6532" 1306.2 5.844604 72.98743
"6533" 1306.4 2.807113 73.1428
"6534" 1306.6 3.012392 72.41006
"6535" 1306.8 1.788335 70.19632
"6536" 1307 1.240827 66.60793
"6537" 1307.2 0.5556317 62.42785
"6538" 1307.4 0.3870022 58.29641
"6539" 1307.6 1.191936 53.4955
"6540" 1307.8 2.845859 48.22701
"6541" 1308 4.445957 43.61216
"6542" 1308.2 6.625468 38.86751
"6543" 1308.4 8.599752 34.01421
"6544" 1308.6 10.56496 29.45275
"6545" 1308.8 13.51817 25.49742
"6546" 1309 17.88184 22.30497
"6547" 1309.2 22.72568 20.49595
"6548" 1309.4 27.02001 18.56011
"6549" 1309.6 31.91885 17.01732
"6550" 1309.8 36.85348 16.38214
"6551" 1310 41.78645 16.57047
"6552" 1310.2 46.82637 17.98925
"6553" 1310.4 51.1389 20.39564
"6554" 1310.6 55.08015 23.45862
"6555" 1310.8 58.13859 27.51977
"6556" 1311 60.02067 32.74064
"6557" 1311.2 61.3411 37.80512
"6558" 1311.4 61.69955 42.80977
"6559" 1311.6 61.06701 48.18989
"6560" 1311.8 60.06872 53.35588
"6561" 1312 58.29752 58.00803
"6562" 1312.2 55.86072 62.66217
"6563" 1312.4 51.60931 67.54279
"6564" 1312.6 48.59206 71.46269
"6565" 1312.8 45.16472 75.36449
"6566" 1313 41.77681 79.33707
"6567" 1313.2 38.07105 82.34539
"6568" 1313.4 33.85196 85.40864
"6569" 1313.6 29.70578 88.11829
"6570" 1313.8 25.27076 90.69601
"6571" 1314 20.85243 92.96068
"6572" 1314.2 16.84431 95.88949
"6573" 1314.4 13.77366 98.27395
"6574" 1314.6 12.05372 99.51245
"6575" 1314.8 11.62559 99.25061
"6576" 1315 10.2607 97.60461
"6577" 1315.2 8.594016 95.69774
"6578" 1315.4 7.49479 94.03297
"6579" 1315.6 7.67243 92.57951
"6580" 1315.8 7.025396 89.41282
"6581" 1316 5.383743 84.61808
"6582" 1316.2 3.9349 80.15332
"6583" 1316.4 2.398555 75.75006
"6584" 1316.6 0.7098998 71.84602
"6585" 1316.8 0.9911033 67.78998
"6586" 1317 1.924053 62.80022
"6587" 1317.2 3.779975 58.01527
"6588" 1317.4 6.57144 53.50251
"6589" 1317.6 9.94477 49.72389
"6590" 1317.8 13.91233 46.64788
"6591" 1318 18.39329 43.88589
"6592" 1318.2 22.65139 41.67774
"6593" 1318.4 27.43442 40.28114
"6594" 1318.6 32.14162 39.80819
"6595" 1318.8 36.6754 40.61303
"6596" 1319 41.29561 42.34931
"6597" 1319.2 45.25342 45.27848
"6598" 1319.4 48.75084 49.05977
"6599" 1319.6 51.74671 53.52375
"6600" 1319.8 53.70942 58.51996
"6601" 1320 54.59581 63.62166
"6602" 1320.2 54.09352 68.54238
"6603" 1320.4 52.0521 73.67434
"6604" 1320.6 49.26098 78.3744
"6605" 1320.8 45.87021 82.37492
"6606" 1321 41.60076 85.51015
"6607" 1321.2 37.00415 88.05603
"6608" 1321.4 33.26177 90.23534
"6609" 1321.6 28.89967 92.58679
"6610" 1321.8 24.22919 94.58298
"6611" 1322 19.69943 95.3323
"6612" 1322.2 15.05531 95.84038
"6613" 1322.4 11.37441 96.16063
"6614" 1322.6 9.83025 96.3787
"6615" 1322.8 9.525817 96.81331
"6616" 1323 9.056468 96.57369
"6617" 1323.2 9.048255 96.07503
"6618" 1323.4 9.461373 95.59284
"6619" 1323.6 8.97538 94.19141
"6620" 1323.8 7.333139 91.89719
"6621" 1324 6.007602 89.07926
"6622" 1324.2 4.025404 85.64161
"6623" 1324.4 2.86044 81.43466
"6624" 1324.6 2.552315 77.01778
"6625" 1324.8 2.775774 71.80337
"6626" 1325 2.932195 66.95852
"6627" 1325.2 2.900538 62.1959
"6628" 1325.4 4.037299 57.49141
"6629" 1325.6 5.717978 53.13101
"6630" 1325.8 7.366875 48.47065
"6631" 1326 8.238384 43.98424
"6632" 1326.2 8.431403 39.41782
"6633" 1326.4 9.827449 35.05302
"6634" 1326.6 11.5151 30.54832
"6635" 1326.8 13.5976 26.47129
"6636" 1327 16.40674 23.10557
"6637" 1327.2 20.17542 20.1517
"6638" 1327.4 23.73281 18.13486
"6639" 1327.6 28.03138 16.46253
"6640" 1327.8 32.4347 15.09918
"6641" 1328 37.00933 14.53246
"6642" 1328.2 41.9069 14.68069
"6643" 1328.4 47.04205 15.41326
"6644" 1328.6 51.54287 17.35245
"6645" 1328.8 55.58349 20.26206
"6646" 1329 59.17245 23.84166
"6647" 1329.2 61.64211 28.12325
"6648" 1329.4 63.68975 33.0013
"6649" 1329.6 64.67261 37.96093
"6650" 1329.8 65.21918 43.64524
"6651" 1330 64.70894 48.5943
"6652" 1330.2 63.05604 53.56835
"6653" 1330.4 60.7313 57.99816
"6654" 1330.6 57.48531 62.31297
"6655" 1330.8 54.37283 66.3598
"6656" 1331 50.68965 69.94427
"6657" 1331.2 46.84131 73.18854
"6658" 1331.4 42.7614 76.12784
"6659" 1331.6 38.14379 78.38411
"6660" 1331.8 33.6161 80.20133
"6661" 1332 29.26775 81.11254
"6662" 1332.2 24.25798 80.92593
"6663" 1332.4 19.70008 80.56358
"6664" 1332.6 15.17918 79.6439
"6665" 1332.8 10.74123 77.79374
"6666" 1333 7.089765 75.53983
"6667" 1333.2 4.162281 73.55086
"6668" 1333.4 1.939328 72.46365
"6669" 1333.6 2.038088 71.54161
"6670" 1333.8 0.9637284 68.8377
"6671" 1334 0.4529813 65.12043
"6672" 1334.2 1.017397 60.98467
"6673" 1334.4 2.510106 56.4601
"6674" 1334.6 4.332448 52.24634
"6675" 1334.8 6.339481 48.27304
"6676" 1335 8.343457 43.93552
"6677" 1335.2 9.900873 39.68742
"6678" 1335.4 11.70108 35.44653
"6679" 1335.6 13.93604 31.35832
"6680" 1335.8 16.21893 27.2586
"6681" 1336 19.36611 23.80255
"6682" 1336.2 23.55612 21.33919
"6683" 1336.4 29.13063 19.84798
"6684" 1336.6 33.92317 19.28877
"6685" 1336.8 38.5309 19.54992
"6686" 1337 42.89259 20.37509
"6687" 1337.2 47.00726 21.92418
"6688" 1337.4 51.51155 24.34148
"6689" 1337.6 55.43697 27.06776
"6690" 1337.8 59.09694 30.23321
"6691" 1338 62.53529 33.39183
"6692" 1338.2 65.70095 37.47368
"6693" 1338.4 67.97792 41.9293
"6694" 1338.6 68.85128 46.35788
"6695" 1338.8 69.06215 51.27883
"6696" 1339 68.12469 55.50494
"6697" 1339.2 66.41164 59.90582
"6698" 1339.4 64.16355 64.10991
"6699" 1339.6 61.58137 68.22007
"6700" 1339.8 57.74396 71.61945
"6701" 1340 54.07347 74.26651
"6702" 1340.2 50.59124 77.00983
"6703" 1340.4 47.13158 80.04076
"6704" 1340.6 43.48813 83.22007
"6705" 1340.8 39.52725 86.20194
"6706" 1341 35.49272 88.5514
"6707" 1341.2 31.79881 90.92575
"6708" 1341.4 28.18643 94.16804
"6709" 1341.6 24.2925 97.17522
"6710" 1341.8 20.83495 99.51628
"6711" 1342 17.84626 101.4185
"6712" 1342.2 13.99984 102.6197
"6713" 1342.4 13.34909 102.2255
"6714" 1342.6 12.16327 101.1972
"6715" 1342.8 9.916133 98.77351
"6716" 1343 8.313821 95.60875
"6717" 1343.2 7.093602 91.78183
"6718" 1343.4 6.044284 87.06133
"6719" 1343.6 5.224723 82.2925
"6720" 1343.8 5.084845 77.54032
"6721" 1344 5.154048 72.54636
"6722" 1344.2 5.292874 67.48943
"6723" 1344.4 5.946456 62.70065
"6724" 1344.6 6.417008 57.88513
"6725" 1344.8 7.241717 53.16494
"6726" 1345 8.682924 48.28016
"6727" 1345.2 10.41582 43.63992
"6728" 1345.4 12.74575 39.58563
"6729" 1345.6 15.79556 35.4736
"6730" 1345.8 18.89926 31.59996
"6731" 1346 22.14143 28.27944
"6732" 1346.2 26.17917 25.75243
"6733" 1346.4 30.42166 24.07711
"6734" 1346.6 34.98068 24.15776
"6735" 1346.8 39.27822 25.48046
"6736" 1347 42.43062 27.91291
"6737" 1347.2 45.11691 30.95726
"6738" 1347.4 47.69172 34.36067
"6739" 1347.6 49.66563 38.40593
"6740" 1347.8 50.71422 42.5125
"6741" 1348 50.88698 47.50292
"6742" 1348.2 49.95091 51.75754
"6743" 1348.4 48.26313 56.1655
"6744" 1348.6 45.9298 60.19208
"6745" 1348.8 43.32892 64.37899
"6746" 1349 40.58472 68.17622
"6747" 1349.2 37.66692 71.81435
"6748" 1349.4 34.50968 75.23661
"6749" 1349.6 30.97458 78.07552
"6750" 1349.8 27.09411 80.9618
"6751" 1350 22.9689 83.59786
"6752" 1350.2 19.15305 85.70099
"6753" 1350.4 15.4049 87.76047
"6754" 1350.6 11.91001 90.02669
"6755" 1350.8 9.105236 91.00113
"6756" 1351 8.044403 91.31249
"6757" 1351.2 8.144986 90.7646
"6758" 1351.4 7.499007 88.58018
"6759" 1351.6 5.805033 85.7646
"6760" 1351.8 3.71216 82.64755
"6761" 1352 2.397713 80.07343
"6762" 1352.2 1.734749 76.42452
"6763" 1352.4 1.85587 72.50124
"6764" 1352.6 2.279277 67.70242
"6765" 1352.8 2.373548 63.63094
"6766" 1353 2.708736 58.5793
"6767" 1353.2 3.348009 53.68118
"6768" 1353.4 5.241018 49.61108
"6769" 1353.6 7.903661 45.23467
"6770" 1353.8 10.85152 41.20029
"6771" 1354 13.39655 37.02355
"6772" 1354.2 16.28338 33.09284
"6773" 1354.4 19.34211 29.58524
"6774" 1354.6 23.32642 27.03775
"6775" 1354.8 27.40852 24.8318
"6776" 1355 31.88074 23.32243
"6777" 1355.2 36.3435 23.42363
"6778" 1355.4 40.59025 25.43582
"6779" 1355.6 44.48483 28.13841
"6780" 1355.8 47.62847 31.58058
"6781" 1356 49.92682 35.61222
"6782" 1356.2 50.95846 40.54831
"6783" 1356.4 51.07329 45.42514
"6784" 1356.6 50.65124 50.65749
"6785" 1356.8 49.31386 55.37778
"6786" 1357 47.68675 60.0251
"6787" 1357.2 45.73617 64.83585
"6788" 1357.4 43.14455 68.74594
"6789" 1357.6 39.79702 72.22604
"6790" 1357.8 36.0121 75.56358
"6791" 1358 32.44718 78.6897
"6792" 1358.2 29.08326 81.80298
"6793" 1358.4 25.47171 84.69908
"6794" 1358.6 22.25287 88.01396
"6795" 1358.8 18.87194 90.69335
"6796" 1359 15.00694 93.54489
"6797" 1359.2 12.75588 95.1132
"6798" 1359.4 10.23854 96.87147
"6799" 1359.6 10.23249 96.86926
"6800" 1359.8 10.27078 96.82174
"6801" 1360 10.50604 97.05595
"6802" 1360.2 10.86218 98.12147
"6803" 1360.4 11.66116 100.5616
"6804" 1360.6 12.87496 102.7987
"6805" 1360.8 13.49284 103.888
"6806" 1361 13.5851 103.9453
"6807" 1361.2 13.51702 103.2235
"6808" 1361.4 13.02822 102.5242
"6809" 1361.6 13.21005 102.4101
"6810" 1361.8 12.77453 102.278
"6811" 1362 12.41126 101.0906
"6812" 1362.2 11.06377 99.18219
"6813" 1362.4 9.08332 96.51279
"6814" 1362.6 7.229581 93.4618
"6815" 1362.8 5.698708 89.94924
"6816" 1363 3.972734 86.63029
"6817" 1363.2 3.236982 82.75407
"6818" 1363.4 2.494508 78.71459
"6819" 1363.6 1.659599 74.30786
"6820" 1363.8 0.6308319 70.46044
"6821" 1364 0.852123 66.86837
"6822" 1364.2 0.9242604 62.58212
"6823" 1364.4 0.6668159 58.08974
"6824" 1364.6 0.9597436 53.47354
"6825" 1364.8 2.044098 48.80187
"6826" 1365 3.859548 44.0418
"6827" 1365.2 5.499445 39.54241
"6828" 1365.4 7.802792 35.33294
"6829" 1365.6 10.04935 30.92999
"6830" 1365.8 13.31728 27.66509
"6831" 1366 17.47985 25.6819
"6832" 1366.2 21.68773 23.47913
"6833" 1366.4 26.21708 21.83909
"6834" 1366.6 31.17623 21.33076
"6835" 1366.8 35.97729 22.71501
"6836" 1367 38.92125 25.62283
"6837" 1367.2 41.0626 30.06167
"6838" 1367.4 41.4807 34.79799
"6839" 1367.6 40.01677 39.64811
"6840" 1367.8 37.9827 44.19557
"6841" 1368 34.79027 48.14894
"6842" 1368.2 30.57045 51.6828
"6843" 1368.4 26.54534 53.42066
"6844" 1368.6 21.51326 55.24961
"6845" 1368.8 16.53353 56.8676
"6846" 1369 11.47948 57.82064
"6847" 1369.2 6.500637 57.59477
"6848" 1369.4 2.647285 57.50008
"6849" 1369.6 1.898078 56.82058
"6850" 1369.8 1.479412 54.97064
"6851" 1370 1.406127 52.3501
"6852" 1370.2 1.633007 49.82312
"6853" 1370.4 2.444512 46.46022
"6854" 1370.6 3.180578 43.99517
"6855" 1370.8 4.518448 39.94072
"6856" 1371 6.530498 36.20989
"6857" 1371.2 8.857089 32.01963
"6858" 1371.4 10.95715 28.59221
"6859" 1371.6 13.31761 24.98934
"6860" 1371.8 16.50961 21.51304
"6861" 1372 20.01677 18.1136
"6862" 1372.2 23.49317 15.55786
"6863" 1372.4 27.74194 13.17282
"6864" 1372.6 32.14493 11.16324
"6865" 1372.8 36.38872 9.864927
"6866" 1373 40.54931 8.765327
"6867" 1373.2 45.15904 8.72277
"6868" 1373.4 49.90575 9.257456
"6869" 1373.6 54.19002 10.99592
"6870" 1373.8 57.62159 13.83875
"6871" 1374 60.7191 17.66209
"6872" 1374.2 63.03595 22.10733
"6873" 1374.4 64.33971 26.39755
"6874" 1374.6 64.76258 31.59291
"6875" 1374.8 65.26092 36.35938
"6876" 1375 65.09676 40.92636
"6877" 1375.2 64.22846 46.42436
"6878" 1375.4 63.30454 51.09221
"6879" 1375.6 61.53916 55.44653
"6880" 1375.8 58.51022 59.67211
"6881" 1376 55.10519 62.98239
"6882" 1376.2 50.84955 65.8699
"6883" 1376.4 46.47689 68.11937
"6884" 1376.6 42.24089 70.5492
"6885" 1376.8 37.82049 72.63456
"6886" 1377 33.74689 74.3643
"6887" 1377.2 29.14388 75.01396
"6888" 1377.4 24.20545 74.82312
"6889" 1377.6 19.32763 74.3643
"6890" 1377.8 14.80902 74.02609
"6891" 1378 10.28204 73.53703
"6892" 1378.2 5.847357 73.02259
"6893" 1378.4 2.814124 73.46661
"6894" 1378.6 2.692271 74.04972
"6895" 1378.8 2.799237 76.33076
"6896" 1379 2.631967 77.43947
"6897" 1379.2 2.296879 78.05424
"6898" 1379.4 2.529523 77.94526
"6899" 1379.6 2.512025 77.94017
"6900" 1379.8 2.232871 77.27802
"6901" 1380 2.106178 75.80395
"6902" 1380.2 1.620285 73.45174
"6903" 1380.4 1.187399 70.7001
"6904" 1380.6 1.242731 67.37033
"6905" 1380.8 1.048198 63.30569
"6906" 1381 0.8618516 58.88801
"6907" 1381.2 1.492651 54.50372
"6908" 1381.4 2.331575 49.78186
"6909" 1381.6 3.686527 46.10448
"6910" 1381.8 5.618485 41.80786
"6911" 1382 9.035041 38.05744
"6912" 1382.2 12.70803 35.05132
"6913" 1382.4 16.51491 32.27399
"6914" 1382.6 20.34884 29.53603
"6915" 1382.8 24.33629 27.34645
"6916" 1383 28.02535 25.34475
"6917" 1383.2 32.24917 24.17959
"6918" 1383.4 36.18069 24.914
"6919" 1383.6 38.39248 26.88321
"6920" 1383.8 39.47298 28.53087
"6921" 1384 39.63579 31.12083
"6922" 1384.2 39.54639 34.25416
"6923" 1384.4 39.4906 37.57925
"6924" 1384.6 39.7546 41.33076
"6925" 1384.8 41.60481 44.57725
"6926" 1385 43.71266 48.02842
"6927" 1385.2 45.19792 52.4451
"6928" 1385.4 44.8117 57.41233
"6929" 1385.6 43.60139 62.31203
"6930" 1385.8 42.19907 66.82906
"6931" 1386 40.23636 71.30404
"6932" 1386.2 37.32712 75.50697
"6933" 1386.4 34.51258 79.66422
"6934" 1386.6 31.30299 83.86269
"6935" 1386.8 28.13878 87.16409
"6936" 1387 25.42423 91.28305
"6937" 1387.2 22.77904 95.00349
"6938" 1387.4 19.71995 98.61937
"6939" 1387.6 17.84805 101.492
"6940" 1387.8 15.42558 104.45
"6941" 1388 15.50174 104.4631
"6942" 1388.2 16.08917 104.6675
"6943" 1388.4 16.25077 105.6399
"6944" 1388.6 16.31842 106.3844
"6945" 1388.8 16.40887 106.6752
"6946" 1389 16.28496 106.1208
"6947" 1389.2 16.0751 106.0696
"6948" 1389.4 15.61293 105.6301
"6949" 1389.6 15.41335 105.3956
"6950" 1389.8 14.9057 104.9464
"6951" 1390 14.15447 103.5365
"6952" 1390.2 12.12873 101.4192
"6953" 1390.4 10.13778 98.82426
"6954" 1390.6 7.981426 95.40996
"6955" 1390.8 7.878886 94.57918
"6956" 1391 8.051934 91.53027
"6957" 1391.2 6.962221 87.28579
"6958" 1391.4 5.426186 82.97115
"6959" 1391.6 2.776022 79.25485
"6960" 1391.8 1.248062 75.50591
"6961" 1392 0.8773921 70.65935
"6962" 1392.2 1.050887 66.94417
"6963" 1392.4 1.21274 62.067
"6964" 1392.6 1.193516 56.91845
"6965" 1392.8 0.9835537 52.59383
"6966" 1393 1.90652 48.00197
"6967" 1393.2 3.480307 43.72716
"6968" 1393.4 6.089943 39.17188
"6969" 1393.6 8.927168 34.67522
"6970" 1393.8 11.57945 29.82513
"6971" 1394 14.51852 26.09357
"6972" 1394.2 18.33584 22.40737
"6973" 1394.4 22.82632 20.02724
"6974" 1394.6 27.39025 16.9987
"6975" 1394.8 31.13604 13.90976
"6976" 1395 35.38599 11.68121
"6977" 1395.2 40.25036 10.54028
"6978" 1395.4 45.12472 9.989675
"6979" 1395.6 49.55377 10.39738
"6980" 1395.8 53.49615 12.07704
"6981" 1396 57.45464 14.99243
"6982" 1396.2 60.81964 18.0461
"6983" 1396.4 63.08125 21.96941
"6984" 1396.6 65.2497 26.47996
"6985" 1396.8 67.0866 30.64828
"6986" 1397 66.2528 34.12101
"6987" 1397.2 64.59613 38.21053
"6988" 1397.4 61.98579 41.50606
"6989" 1397.6 58.4464 44.76587
"6990" 1397.8 54.84618 48.23568
"6991" 1398 51.6672 51.65163
"6992" 1398.2 48.1674 55.4635
"6993" 1398.4 44.84979 59.07673
"6994" 1398.6 41.1505 61.84196
"6995" 1398.8 36.63067 64.33489
"6996" 1399 31.93871 65.95492
"6997" 1399.2 27.41826 67.59152
"6998" 1399.4 22.71758 69.22516
"6999" 1399.6 18.19344 70.29276
"7000" 1399.8 13.45658 70.85886
"7001" 1400 8.820327 71.11538
"7002" 1400.2 5.586934 71.29481
"7003" 1400.4 2.750513 72.24264
"7004" 1400.6 2.552315 72.53305
"7005" 1400.8 2.542818 72.56167
"7006" 1401 2.615629 72.64967
"7007" 1401.2 2.472341 73.15579
"7008" 1401.4 2.500514 73.4699
"7009" 1401.6 1.721329 74.05977
"7010" 1401.8 2.547445 74.92588
"7011" 1402 2.772246 75.08427
"7012" 1402.2 3.029731 76.03521
"7013" 1402.4 3.29097 79.43296
"7014" 1402.6 3.369056 82.72389
"7015" 1402.8 3.621405 84.49052
"7016" 1403 3.536549 85.51015
"7017" 1403.2 3.658435 85.67853
"7018" 1403.4 3.938875 85.79641
"7019" 1403.6 4.002764 85.59689
"7020" 1403.8 4.071833 85.28461
"7021" 1404 3.92794 84.75257
"7022" 1404.2 3.510097 83.93064
"7023" 1404.4 3.582839 82.92366
"7024" 1404.6 3.415678 80.66976
"7025" 1404.8 2.865937 77.2064
"7026" 1405 1.575482 73.38728
"7027" 1405.2 0.8593741 70.57487
"7028" 1405.4 0.2313443 66.64495
"7029" 1405.6 0.3923029 62.6227
"7030" 1405.8 0.4195633 58.03468
"7031" 1406 0.5523615 55.30135
"7032" 1406.2 1.40725 50.24842
"7033" 1406.4 2.482825 46.36939
"7034" 1406.6 4.066406 41.93872
"7035" 1406.8 5.835559 37.26042
"7036" 1407 8.158251 32.85475
"7037" 1407.2 10.09021 28.72171
"7038" 1407.4 11.96164 27.42148
"7039" 1407.6 16.05752 24.6225
"7040" 1407.8 19.59436 21.97677
"7041" 1408 24.32932 19.35515
"7042" 1408.2 28.09921 17.38038
"7043" 1408.4 32.05341 16.82521
"7044" 1408.6 36.16215 18.4777
"7045" 1408.8 38.33869 21.67427
"7046" 1409 39.80486 26.159
"7047" 1409.2 39.69503 30.48152
"7048" 1409.4 38.27003 35.37383
"7049" 1409.6 35.65279 39.6388
"7050" 1409.8 32.48509 43.15241
"7051" 1410 28.44193 46.28844
"7052" 1410.2 24.30455 49.38336
"7053" 1410.4 20.06166 53.14919
"7054" 1410.6 16.43374 56.79672
"7055" 1410.8 12.66762 60.2584
"7056" 1411 8.922602 63.28466
"7057" 1411.2 5.118522 65.46386
"7058" 1411.4 2.031199 67.01827
"7059" 1411.6 1.872531 67.00874
"7060" 1411.8 2.120634 67.57989
"7061" 1412 2.489002 69.54323
"7062" 1412.2 3.057012 72.90927
"7063" 1412.4 2.770051 77.55539
"7064" 1412.6 2.898103 81.45358
"7065" 1412.8 3.523721 84.8831
"7066" 1413 5.030797 88.50307
"7067" 1413.2 7.414773 91.65519
"7068" 1413.4 9.182538 95.40274
"7069" 1413.6 11.07586 99.35398
"7070" 1413.8 12.6439 102.5198
"7071" 1414 14.32858 104.1212
"7072" 1414.2 15.0612 105.0031
"7073" 1414.4 15.10374 105.5689
"7074" 1414.6 14.9292 104.8159
"7075" 1414.8 14.74875 104.9353
"7076" 1415 14.52879 104.4239
"7077" 1415.2 14.20931 104.1814
"7078" 1415.4 13.77337 103.75
"7079" 1415.6 12.32691 102.0178
"7080" 1415.8 10.39199 99.41151
"7081" 1416 8.572242 96.13875
"7082" 1416.2 6.532967 92.18142
"7083" 1416.4 5.445583 87.42298
"7084" 1416.6 3.999475 82.6839
"7085" 1416.8 2.273468 78.22982
"7086" 1417 1.258916 75.1321
"7087" 1417.2 2.44235 70.92598
"7088" 1417.4 4.779056 65.8699
"7089" 1417.6 6.846443 61.80486
"7090" 1417.8 9.827833 58.20348
"7091" 1418 14.03786 55.59505
"7092" 1418.2 18.44703 54.79427
"7093" 1418.4 22.36648 56.39842
"7094" 1418.6 25.57723 59.81464
"7095" 1418.8 27.10013 64.42618
"7096" 1419 27.21735 69.51596
"7097" 1419.2 26.5607 74.38038
"7098" 1419.4 24.42772 79.32613
"7099" 1419.6 21.14034 83.73272
"7100" 1419.8 16.9352 86.85415
"7101" 1420 12.13846 88.23253
"7102" 1420.2 8.292202 89.20127
"7103" 1420.4 7.210837 89.09592
"7104" 1420.6 6.861837 88.38971
"7105" 1420.8 4.793604 85.9987
"7106" 1421 3.156669 83.45717
"7107" 1421.2 2.707721 82.14443
"7108" 1421.4 2.2917 80.1622
"7109" 1421.6 1.277006 76.60429
"7110" 1421.8 0.6870096 72.20519
"7111" 1422 0.2730384 67.41854
"7112" 1422.2 0.09365085 63.02287
"7113" 1422.4 0.4532376 57.67202
"7114" 1422.6 1.320142 52.68083
"7115" 1422.8 2.019259 47.85317
"7116" 1423 3.077443 44.16529
"7117" 1423.2 4.451713 39.94436
"7118" 1423.4 6.551904 36.42073
"7119" 1423.6 8.764048 31.82765
"7120" 1423.8 11.92063 27.64878
"7121" 1424 15.71243 24.13065
"7122" 1424.2 19.5065 21.12249
"7123" 1424.4 23.73262 18.61474
"7124" 1424.6 28.47496 16.21874
"7125" 1424.8 33.04427 14.95716
"7126" 1425 38.18398 14.16189
"7127" 1425.2 41.91617 13.09812
"7128" 1425.4 46.3289 11.84602
"7129" 1425.6 50.71067 11.18676
"7130" 1425.8 54.89428 11.04632
"7131" 1426 59.27194 12.76387
"7132" 1426.2 62.72868 16.0445
"7133" 1426.4 64.7126 19.97178
"7134" 1426.6 65.45943 24.88363
"7135" 1426.8 65.13746 29.54641
"7136" 1427 63.66671 33.7307
"7137" 1427.2 61.429 38.41929
"7138" 1427.4 59.03349 42.16351
"7139" 1427.6 55.83041 46.45741
"7140" 1427.8 52.61075 50.21977
"7141" 1428 48.69904 53.48378
"7142" 1428.2 44.09847 55.92151
"7143" 1428.4 39.51624 57.90477
"7144" 1428.6 34.72811 59.80616
"7145" 1428.8 30.32797 61.51713
"7146" 1429 25.41379 63.23875
"7147" 1429.2 20.65199 64.07249
"7148" 1429.4 15.90853 64.38766
"7149" 1429.6 11.08309 64.79989
"7150" 1429.8 6.227236 64.66713
"7151" 1430 5.304233 65.04592
"7152" 1430.2 4.727989 65.41126
"7153" 1430.4 2.084415 67.09179
"7154" 1430.6 1.732332 67.78998
"7155" 1430.8 1.752569 69.1582
"7156" 1431 1.412677 70.81549
"7157" 1431.2 0.9796142 71.31931
"7158" 1431.4 1.032797 71.19717
"7159" 1431.6 1.119134 70.86754
"7160" 1431.8 0.9242604 74.08703
"7161" 1432 5.021532 71.48343
"7162" 1432.2 5.145406 69.99405
"7163" 1432.4 5.063741 70.0182
"7164" 1432.6 5.171717 70.06101
"7165" 1432.8 5.171717 70.06101
"7166" 1433 5.19822 69.97225
"7167" 1433.2 5.286564 69.83023
"7168" 1433.4 5.338098 69.83403
"7169" 1433.6 5.410246 69.79472
"7170" 1433.8 5.460504 69.78072
"7171" 1434 5.40967 69.77832
"7172" 1434.2 6.342852 69.13942
"7173" 1434.4 8.779036 67.67908
"7174" 1434.6 12.30678 65.70947
"7175" 1434.8 16.03804 64.82606
"7176" 1435 19.83683 65.94113
"7177" 1435.2 22.70531 68.00353
"7178" 1435.4 24.87657 71.43466
"7179" 1435.6 26.03362 76.159
"7180" 1435.8 26.00124 80.91265
"7181" 1436 25.22947 85.64291
"7182" 1436.2 24.37988 89.59567
"7183" 1436.4 23.14721 93.98109
"7184" 1436.6 21.20905 98.31977
"7185" 1436.8 18.80677 101.3792
"7186" 1437 16.27639 103.1535
"7187" 1437.2 14.19165 103.489
"7188" 1437.4 13.30821 102.9387
"7189" 1437.6 12.33607 101.4546
"7190" 1437.8 10.21565 99.30932
"7191" 1438 8.258766 96.13909
"7192" 1438.2 7.199508 92.69844
"7193" 1438.4 6.051427 88.72049
"7194" 1438.6 3.605618 84.86823
"7195" 1438.8 2.321674 81.18899
"7196" 1439 1.152389 76.32864
"7197" 1439.2 0.7415564 72.49488
"7198" 1439.4 0.524819 67.00757
"7199" 1439.6 0.3248401 63.12986
"7200" 1439.8 0.2430479 59.52582
"7201" 1440 0.538954 55.47198
"7202" 1440.2 1.447851 49.8514
"7203" 1440.4 2.414177 45.72875
"7204" 1440.6 3.620726 41.87942
"7205" 1440.8 4.552269 38.86668
"7206" 1441 4.641652 38.37274
"7207" 1441.2 4.750189 38.61811
"7208" 1441.4 4.831592 38.56358
"7209" 1441.6 4.912995 38.56358
"7210" 1441.8 5.039621 38.22734
"7211" 1442 6.113685 36.55977
"7212" 1442.2 7.906242 34.13849
"7213" 1442.4 9.580086 30.80731
"7214" 1442.6 10.59718 29.15088
"7215" 1442.8 12.93773 26.36831
"7216" 1443 15.7252 22.78002
"7217" 1443.2 18.30614 18.86219
"7218" 1443.4 21.00903 16.76969
"7219" 1443.6 24.6613 14.73725
"7220" 1443.8 28.95394 12.47307
"7221" 1444 32.82027 10.09454
"7222" 1444.2 37.08336 8.076941
"7223" 1444.4 40.7561 6.459141
"7224" 1444.6 45.72164 5.752469
"7225" 1444.8 51.05513 6.174661
"7226" 1445 55.47643 7.526108
"7227" 1445.2 60.14112 9.756098
"7228" 1445.4 63.76718 13.07285
"7229" 1445.6 66.04315 16.75666
"7230" 1445.8 66.78044 21.44526
"7231" 1446 65.91343 26.19624
"7232" 1446.2 63.45544 30.04365
"7233" 1446.4 59.422 33.13333
"7234" 1446.6 55.20783 35.53983
"7235" 1446.8 49.95955 37.80022
"7236" 1447 45.32179 39.7584
"7237" 1447.2 40.5276 42.02838
"7238" 1447.4 35.93312 43.92041
"7239" 1447.6 31.04328 45.73252
"7240" 1447.8 26.16816 47.12592
"7241" 1448 20.88756 48.11775
"7242" 1448.2 15.81011 48.22855
"7243" 1448.4 10.43702 48.16326
"7244" 1448.6 6.355743 47.44926
"7245" 1448.8 3.893066 46.01756
"7246" 1449 3.525037 44.34082
"7247" 1449.2 4.323375 41.02387
"7248" 1449.4 5.658749 36.84602
"7249" 1449.6 7.959267 33.55086
"7250" 1449.8 10.5444 29.43264
"7251" 1450 12.51228 26.18286
"7252" 1450.2 15.3036 23.04195
"7253" 1450.4 18.4067 19.0418
"7254" 1450.6 21.96416 16.11538
"7255" 1450.8 26.37476 13.46314
"7256" 1451 30.6634 10.54832
"7257" 1451.2 34.66097 8.628379
"7258" 1451.4 39.53497 7.35431
"7259" 1451.6 44.55679 7.047105
"7260" 1451.8 49.44795 7.251192
"7261" 1452 54.57145 7.828605
"7262" 1452.2 58.85323 8.043195
"7263" 1452.4 62.71021 9.19646
"7264" 1452.6 66.09666 12.00824
"7265" 1452.8 68.99713 15.77537
"7266" 1453 71.36477 20.01578
"7267" 1453.2 72.92499 24.67999
"7268" 1453.4 74.34491 29.81754
"7269" 1453.6 74.88856 34.51469
"7270" 1453.8 74.37953 39.89946
"7271" 1454 72.76095 44.30612
"7272" 1454.2 69.58338 48.09225
"7273" 1454.4 65.51321 51.1673
"7274" 1454.6 61.26847 53.58184
"7275" 1454.8 56.62048 55.7757
"7276" 1455 52.06052 57.13311
"7277" 1455.2 46.38422 57.81176
"7278" 1455.4 41.20505 57.2919
"7279" 1455.6 36.26864 55.71073
"7280" 1455.8 31.82781 54.19584
"7281" 1456 27.32935 52.17817
"7282" 1456.2 23.04929 49.88121
"7283" 1456.4 19.28722 48.05278
"7284" 1456.6 15.01401 47.11818
"7285" 1456.8 10.61544 45.76685
"7286" 1457 8.176183 45.20978
"7287" 1457.2 6.613408 45.76096
"7288" 1457.4 4.335638 46.05934
"7289" 1457.6 3.724702 45.94052
"7290" 1457.8 3.312074 45.81549
"7291" 1458 3.270783 45.82379
"7292" 1458.2 3.234691 45.69533
"7293" 1458.4 3.56137 44.73009
"7294" 1458.6 3.938875 42.46625
"7295" 1458.8 4.974047 39.47007
"7296" 1459 6.591701 35.92999
"7297" 1459.2 8.6937 32.34683
"7298" 1459.4 11.19457 29.24822
"7299" 1459.6 13.98669 25.90455
"7300" 1459.8 17.17768 22.2081
"7301" 1460 20.65357 19.10748
"7302" 1460.2 24.61361 16.414
"7303" 1460.4 28.59996 14.39634
"7304" 1460.6 32.87032 12.27314
"7305" 1460.8 37.19905 10.23256
"7306" 1461 41.40783 9.241321
"7307" 1461.2 46.55811 9.365109
"7308" 1461.4 51.29447 9.837664
"7309" 1461.6 55.87906 10.85459
"7310" 1461.8 60.44776 11.77332
"7311" 1462 65.25052 13.31822
"7312" 1462.2 69.77199 15.43381
"7313" 1462.4 73.66853 17.71551
"7314" 1462.6 77.40878 21.05099
"7315" 1462.8 80.14481 25.10726
"7316" 1463 82.14498 29.84062
"7317" 1463.2 83.52727 34.64528
"7318" 1463.4 83.76974 39.55026
"7319" 1463.6 82.76751 44.45525
"7320" 1463.8 80.68593 49.19717
"7321" 1464 78.16642 53.11284
"7322" 1464.2 74.67161 56.2287
"7323" 1464.4 70.30171 58.44908
"7324" 1464.6 65.72274 59.33848
"7325" 1464.8 61.05376 59.74679
"7326" 1465 56.86682 59.23235
"7327" 1465.2 52.40286 57.31792
"7328" 1465.4 48.16375 55.37482
"7329" 1465.6 44.2673 53.02075
"7330" 1465.8 40.45634 50.05391
"7331" 1466 36.65283 47.37189
"7332" 1466.2 32.95093 44.58748
"7333" 1466.4 29.04028 42.72736
"7334" 1466.6 25.17203 40.30658
"7335" 1466.8 21.55792 36.77592
"7336" 1467 18.57351 33.12687
"7337" 1467.2 15.79323 29.95883
"7338" 1467.4 14.5945 27.28496
"7339" 1467.6 14.49401 25.19865
"7340" 1467.8 16.12801 23.42698
"7341" 1468 18.72641 20.67848
"7342" 1468.2 21.91754 17.80543
"7343" 1468.4 25.42901 15.17906
"7344" 1468.6 29.34308 12.53026
"7345" 1468.8 32.84318 9.910365
"7346" 1469 36.39777 7.111383
"7347" 1469.2 40.26399 4.750258
"7348" 1469.4 44.45302 3.668544
"7349" 1469.6 47.47086 3.009703
"7350" 1469.8 51.63552 2.513498
"7351" 1470 56.28578 2.34808
"7352" 1470.2 60.83383 2.123245
"7353" 1470.4 65.17221 1.629119
"7354" 1470.6 69.59105 0.3052455
"7355" 1470.8 73.73339 0.1675666
"7356" 1471 77.99373 1.420852
"7357" 1471.2 82.31434 3.164939
"7358" 1471.4 85.76967 5.301814
"7359" 1471.6 89.78893 7.799444
"7360" 1471.8 93.39727 10.67578
"7361" 1472 97.00254 14.19731
"7362" 1472.2 100.0379 17.96458
"7363" 1472.4 102.5212 22.04986
"7364" 1472.6 104.36 26.6361
"7365" 1472.8 106.4071 31.24806
"7366" 1473 107.9543 35.70099
"7367" 1473.2 108.5862 40.75824
"7368" 1473.4 108.0542 45.15729
"7369" 1473.6 105.8836 49.48205
"7370" 1473.8 103.0459 53.00119
"7371" 1474 99.80146 56.34348
"7372" 1474.2 95.9366 59.24895
"7373" 1474.4 92.17084 61.38137
"7374" 1474.6 88.34177 62.54577
"7375" 1474.8 84.12691 63.93617
"7376" 1475 79.81462 64.97753
"7377" 1475.2 75.16952 65.94675
"7378" 1475.4 71.1033 66.53027
"7379" 1475.6 66.23393 66.20064
"7380" 1475.8 61.45015 65.70431
"7381" 1476 56.72643 64.87457
"7382" 1476.2 52.49064 63.98502
"7383" 1476.4 48.26026 62.68148
"7384" 1476.6 44.01172 60.59948
"7385" 1476.8 40.16461 58.32185
"7386" 1477 36.61619 55.7757
"7387" 1477.2 32.81054 52.61104
"7388" 1477.4 29.53239 49.54554
"7389" 1477.6 26.45518 46.72728
"7390" 1477.8 23.45395 44.18091
"7391" 1478 20.4562 41.10258
"7392" 1478.2 17.47673 37.95858
"7393" 1478.4 15.12137 34.41489
"7394" 1478.6 13.40538 31.85756
"7395" 1478.8 11.5151 30.79879
"7396" 1479 10.83369 30.92999
"7397" 1479.2 10.88732 30.92999
"7398" 1479.4 11.59887 30.88092
"7399" 1479.6 11.90685 29.64183
"7400" 1479.8 12.30831 27.3503
"7401" 1480 13.21173 25.73152
"7402" 1480.2 15.23898 23.65834
"7403" 1480.4 17.38996 20.54607
"7404" 1480.6 20.15159 17.424
"7405" 1480.8 22.88812 14.49931
"7406" 1481 26.25137 12.36402
"7407" 1481.2 30.22995 10.54929
"7408" 1481.4 34.72983 9.122222
"7409" 1481.6 38.96979 7.940793
"7410" 1481.8 43.45267 6.602477
"7411" 1482 47.63269 5.507711
"7412" 1482.2 51.74671 4.054081
"7413" 1482.4 55.73986 3.560032
"7414" 1482.6 60.17642 3.930721
"7415" 1482.8 65.04249 4.212437
"7416" 1483 69.03123 4.889918
"7417" 1483.2 73.47935 5.415171
"7418" 1483.4 77.87206 6.502513
"7419" 1483.6 81.9644 8.419585
"7420" 1483.8 86.1182 10.73152
"7421" 1484 89.29938 13.73852
"7422" 1484.2 92.24771 17.24826
"7423" 1484.4 94.83 20.89846
"7424" 1484.6 97.14589 25.37404
"7425" 1484.8 98.93943 29.79964
"7426" 1485 100.444 34.4585
"7427" 1485.2 100.8303 39.54959
"7428" 1485.4 100.0659 44.15032
"7429" 1485.6 98.98631 48.57471
"7430" 1485.8 97.1706 53.22576
"7431" 1486 95.49751 57.40799
"7432" 1486.2 92.87499 61.28199
"7433" 1486.4 91.50473 65.11466
"7434" 1486.6 89.63387 69.24204
"7435" 1486.8 87.42437 73.12115
"7436" 1487 84.49067 76.39963
"7437" 1487.2 81.1325 79.24636
"7438" 1487.4 77.13397 81.10459
"7439" 1487.6 72.19267 82.1132
"7440" 1487.8 67.96334 81.53644
"7441" 1488 63.45544 80.39988
"7442" 1488.2 59.09392 79.38593
"7443" 1488.4 55.04691 77.73343
"7444" 1488.6 51.08773 74.71797
"7445" 1488.8 47.71999 71.96816
"7446" 1489 44.46293 68.61669
"7447" 1489.2 41.93591 64.81649
"7448" 1489.4 39.39271 61.24965
"7449" 1489.6 36.81917 57.33527
"7450" 1489.8 34.42766 53.63124
"7451" 1490 32.42712 49.67772
"7452" 1490.2 30.88787 45.1996
"7453" 1490.4 29.32556 41.49256
"7454" 1490.6 26.84734 38.26865
"7455" 1490.8 24.72346 34.59932
"7456" 1491 23.06581 30.83912
"7457" 1491.2 21.56838 27.02888
"7458" 1491.4 20.04994 23.89685
"7459" 1491.6 20.02214 21.03891
"7460" 1491.8 20.91316 17.4758
"7461" 1492 22.34604 16.85808
"7462" 1492.2 25.03756 15.2357
"7463" 1492.4 28.32631 13.23998
"7464" 1492.6 31.79881 11.65519
"7465" 1492.8 35.46254 9.424481
"7466" 1493 38.94304 7.317919
"7467" 1493.2 42.90347 5.663706
"7468" 1493.4 46.56091 4.385524
"7469" 1493.6 49.38301 3.207348
"7470" 1493.8 53.59978 2.6159
"7471" 1494 58.14622 2.866773
"7472" 1494.2 62.71451 3.600771
"7473" 1494.4 67.33081 5.157548
"7474" 1494.6 70.98242 7.361292
"7475" 1494.8 74.27718 9.546861
"7476" 1495 77.78112 12.74933
"7477" 1495.2 80.64988 15.99171
"7478" 1495.4 82.96521 20.02923
"7479" 1495.6 85.04043 24.04159
"7480" 1495.8 85.83456 28.59327
"7481" 1496 86.1056 33.22413
"7482" 1496.2 85.9689 37.78363
"7483" 1496.4 85.41463 42.47358
"7484" 1496.6 83.98692 46.7365
"7485" 1496.8 82.67385 51.08433
"7486" 1497 82.15358 55.25791
"7487" 1497.2 81.8759 59.7945
"7488" 1497.4 81.60854 64.11951
"7489" 1497.6 80.09037 68.43973
"7490" 1497.8 77.92738 72.35779
"7491" 1498 74.84183 75.97985
"7492" 1498.2 71.59954 79.12946
"7493" 1498.4 68.50098 82.3772
"7494" 1498.6 65.21724 86.159
"7495" 1498.8 62.20502 89.49441
"7496" 1499 59.03891 92.5787
"7497" 1499.2 55.44323 95.88155
"7498" 1499.4 51.83199 99.05977
"7499" 1499.6 47.95567 101.5524
"7500" 1499.8 44.21243 104.0136
"7501" 1500 40.23161 106.3673
"7502" 1500.2 36.32217 108.9762
"7503" 1500.4 33.05068 111.8797
"7504" 1500.6 31.15437 113.3475
"7505" 1500.8 28.37682 115.9124
"7506" 1501 27.54698 116.1788
"7507" 1501.2 26.45433 115.6857
"7508" 1501.4 24.00834 114.3557
"7509" 1501.6 21.6245 112.0219
"7510" 1501.8 18.80455 109.5311
"7511" 1502 16.41792 106.5921
"7512" 1502.2 13.37097 103.1946
"7513" 1502.4 11.00463 99.36193
"7514" 1502.6 8.55916 95.402
"7515" 1502.8 6.430252 92.18158
"7516" 1503 5.781291 88.07142
"7517" 1503.2 5.003863 83.44642
"7518" 1503.4 4.67699 78.4047
"7519" 1503.6 3.786924 73.58267
"7520" 1503.8 2.732515 69.03432
"7521" 1504 1.130084 64.67138
"7522" 1504.2 0.1857688 61.14972
"7523" 1504.4 0.567445 56.50251
"7524" 1504.6 1.171402 51.71089
"7525" 1504.8 2.362376 46.80987
"7526" 1505 4.31933 42.76784
"7527" 1505.2 6.0999 38.69286
"7528" 1505.4 7.460113 34.06346
"7529" 1505.6 9.531069 30.23435
"7530" 1505.8 12.25075 26.08961
"7531" 1506 15.12633 22.66027
"7532" 1506.2 18.51912 18.81167
"7533" 1506.4 21.56356 16.2816
"7534" 1506.6 25.65261 13.94526
"7535" 1506.8 30.03931 12.93654
"7536" 1507 34.50018 12.52351
"7537" 1507.2 38.80082 12.42859
"7538" 1507.4 43.00948 13.12318
"7539" 1507.6 46.80828 14.87619
"7540" 1507.8 50.02775 18.39183
"7541" 1508 52.31211 22.67063
"7542" 1508.2 53.17126 26.9987
"7543" 1508.4 52.64283 31.76675
"7544" 1508.6 50.99622 36.12921
"7545" 1508.8 49.09581 40.54666
"7546" 1509 46.98555 43.86893
"7547" 1509.2 44.01699 47.31732
"7548" 1509.4 40.18752 50.37747
"7549" 1509.6 36.44073 53.71943
"7550" 1509.8 33.12486 56.71672
"7551" 1510 28.93706 59.27181
"7552" 1510.2 24.92722 61.68063
"7553" 1510.4 20.69569 63.57188
"7554" 1510.6 16.51289 65.92522
"7555" 1510.8 12.42531 67.62185
"7556" 1511 8.302309 68.8377
"7557" 1511.2 5.116502 69.25697
"7558" 1511.4 2.115967 70.45444
"7559" 1511.6 2.208615 70.92454
"7560" 1511.8 2.955358 72.21188
"7561" 1512 3.445032 74.82312
"7562" 1512.2 3.611757 78.71201
"7563" 1512.4 3.307442 81.76317
"7564" 1512.6 3.706565 85.14315
"7565" 1512.8 5.313747 88.76421
"7566" 1513 7.185193 92.32229
"7567" 1513.2 9.087051 95.54344
"7568" 1513.4 11.16567 99.12614
"7569" 1513.6 12.61049 102.2693
"7570" 1513.8 14.70442 105.0286
"7571" 1514 16.59994 107.4567
"7572" 1514.2 17.4162 107.8029
"7573" 1514.4 17.65886 108.1777
"7574" 1514.6 17.63353 108.6018
"7575" 1514.8 17.55756 108.4109
"7576" 1515 17.46817 108.3885
"7577" 1515.2 17.51286 107.8496
"7578" 1515.4 17.23677 107.5415
"7579" 1515.6 16.90515 107.4069
"7580" 1515.8 16.34669 106.5741
"7581" 1516 14.74499 104.7116
"7582" 1516.2 13.34012 101.9964
"7583" 1516.4 11.88262 98.74819
"7584" 1516.6 10.27518 94.91002
"7585" 1516.8 8.517974 91.08345
"7586" 1517 6.613793 86.92723
"7587" 1517.2 4.698634 82.86702
"7588" 1517.4 2.871576 78.91197
"7589" 1517.6 1.374689 74.47113
"7590" 1517.8 0.8057962 70.09868
"7591" 1518 1.680541 65.19795
"7592" 1518.2 3.046159 60.4847
"7593" 1518.4 4.881984 55.73526
"7594" 1518.6 6.905424 51.46668
"7595" 1518.8 7.611619 47.13402
"7596" 1519 7.565073 42.88652
"7597" 1519.2 8.680371 38.28234
"7598" 1519.4 11.11577 33.80071
"7599" 1519.6 14.44082 30.78253
"7600" 1519.8 17.93743 27.71116
"7601" 1520 21.15429 24.08819
"7602" 1520.2 24.5279 21.00189
"7603" 1520.4 27.93817 17.928
"7604" 1520.6 31.47271 16.53404
"7605" 1520.8 35.28218 15.05306
"7606" 1521 39.1912 14.6499
"7607" 1521.2 43.2659 14.7277
"7608" 1521.4 47.1233 16.20741
"7609" 1521.6 50.82414 19.11611
"7610" 1521.8 53.45153 23.04971
"7611" 1522 55.20879 27.29537
"7612" 1522.2 56.14246 32.32949
"7613" 1522.4 56.15916 37.20813
"7614" 1522.6 55.80192 41.91282
"7615" 1522.8 54.22034 46.10397
"7616" 1523 51.97622 50.81708
"7617" 1523.2 49.37659 54.44476
"7618" 1523.4 45.83747 58.09284
"7619" 1523.6 42.03265 61.10214
"7620" 1523.8 37.96025 63.52382
"7621" 1524 33.43975 65.50446
"7622" 1524.2 28.87962 67.15635
"7623" 1524.4 24.49448 68.94028
"7624" 1524.6 19.96634 70.1996
"7625" 1524.8 15.18331 70.79641
"7626" 1525 10.21013 70.36865
"7627" 1525.2 6.120758 69.86535
"7628" 1525.4 2.804096 69.30653
"7629" 1525.6 1.819691 68.42545
"7630" 1525.8 1.818457 67.73603
"7631" 1526 1.370983 65.11823
"7632" 1526.2 0.8038956 62.03686
"7633" 1526.4 1.624324 57.653
"7634" 1526.6 2.395894 53.70727
"7635" 1526.8 2.860967 48.86893
"7636" 1527 3.632598 44.20528
"7637" 1527.2 4.937114 39.16791
"7638" 1527.4 6.719118 35.28352
"7639" 1527.6 10.24815 31.62097
"7640" 1527.8 13.93966 27.8493
"7641" 1528 16.94975 24.28453
"7642" 1528.2 19.91281 20.57694
"7643" 1528.4 23.64489 17.14764
"7644" 1528.6 27.7152 15.05711
"7645" 1528.8 32.24034 13.75886
"7646" 1529 36.26249 12.68406
"7647" 1529.2 40.60674 11.65519
"7648" 1529.4 44.78225 10.33399
"7649" 1529.6 49.05906 9.794498
"7650" 1529.8 53.59184 10.27387
"7651" 1530 57.67283 11.66473
"7652" 1530.2 61.42038 14.97491
"7653" 1530.4 64.56069 18.17166
"7654" 1530.6 66.8585 22.39806
"7655" 1530.8 68.48854 26.42254
"7656" 1531 69.22117 31.40709
"7657" 1531.2 69.26865 36.40709
"7658" 1531.4 68.44332 40.9718
"7659" 1531.6 66.42634 45.02487
"7660" 1531.8 63.52297 48.90887
"7661" 1532 60.95015 52.90258
"7662" 1532.2 58.34206 56.95322
"7663" 1532.4 55.27199 60.54831
"7664" 1532.6 51.79736 63.65688
"7665" 1532.8 47.72969 66.58453
"7666" 1533 43.90137 69.06474
"7667" 1533.2 39.80161 71.34984
"7668" 1533.4 35.70471 73.81326
"7669" 1533.6 32.31242 76.5667
"7670" 1533.8 28.25496 79.43381
"7671" 1534 24.24343 81.45162
"7672" 1534.2 20.09547 82.7044
"7673" 1534.4 15.89765 83.67643
"7674" 1534.6 11.39058 84.61279
"7675" 1534.8 8.115967 84.86606
"7676" 1535 4.650094 83.88589
"7677" 1535.2 2.844925 81.88419
"7678" 1535.4 2.073337 78.45738
"7679" 1535.6 1.349364 74.33239
"7680" 1535.8 0.9911033 70.51759
"7681" 1536 1.304873 65.16251
"7682" 1536.2 2.232131 60.56467
"7683" 1536.4 3.66482 56.01178
"7684" 1536.6 4.700745 52.50336
"7685" 1536.8 6.235495 48.29641
"7686" 1537 8.497025 44.04109
"7687" 1537.2 11.50426 40.30603
"7688" 1537.4 13.64314 37.50152
"7689" 1537.6 15.89558 34.01524
"7690" 1537.8 18.92512 30.71371
"7691" 1538 23.27158 27.6062
"7692" 1538.2 26.57106 25.90744
"7693" 1538.4 31.15551 24.2853
"7694" 1538.6 35.09385 23.21208
"7695" 1538.8 39.5474 22.50702
"7696" 1539 43.65528 22.37083
"7697" 1539.2 48.11469 22.77974
"7698" 1539.4 52.26473 24.50217
"7699" 1539.6 56.00489 27.21528
"7700" 1539.8 58.50115 30.63675
"7701" 1540 60.56941 34.77541
"7702" 1540.2 61.58651 39.11748
"7703" 1540.4 62.23509 43.68833
"7704" 1540.6 62.75417 47.92381
"7705" 1540.8 61.54099 52.4451
"7706" 1541 59.40614 56.22291
"7707" 1541.2 56.26109 59.80892
"7708" 1541.4 53.50139 63.28187
"7709" 1541.6 50.41713 66.19385
"7710" 1541.8 46.5297 68.42363
"7711" 1542 42.52453 69.97092
"7712" 1542.2 37.93598 71.44314
"7713" 1542.4 33.33468 72.21227
"7714" 1542.6 28.57406 72.34221
"7715" 1542.8 23.90697 72.498
"7716" 1543 19.53128 72.39199
"7717" 1543.2 14.96747 71.82174
"7718" 1543.4 10.92233 71.06994
"7719" 1543.6 6.492555 70.21455
"7720" 1543.8 4.244104 69.43967
"7721" 1544 1.652601 68.43502
"7722" 1544.2 1.212997 67.85014
"7723" 1544.4 0.8428576 66.49888
"7724" 1544.6 1.729243 65.13923
"7725" 1544.8 2.099382 62.60449
"7726" 1545 2.66873 59.19274
"7727" 1545.2 3.265873 55.31105
"7728" 1545.4 4.395244 51.01974
"7729" 1545.6 5.824459 46.66559
"7730" 1545.8 8.076073 43.08531
"7731" 1546 10.42243 39.4597
"7732" 1546.2 12.24768 35.53983
"7733" 1546.4 14.13864 31.31167
"7734" 1546.6 15.71116 27.1709
"7735" 1546.8 17.99044 23.3541
"7736" 1547 21.06731 19.96086
"7737" 1547.2 24.51662 17.06366
"7738" 1547.4 28.06205 14.50948
"7739" 1547.6 32.00161 12.92167
"7740" 1547.8 36.52073 12.56296
"7741" 1548 40.70021 12.90067
"7742" 1548.2 44.59386 14.54105
"7743" 1548.4 47.94791 17.05074
"7744" 1548.6 50.63357 21.05515
"7745" 1548.8 51.94107 24.91632
"7746" 1549 52.71031 29.53826
"7747" 1549.2 52.94194 33.96016
"7748" 1549.4 52.97719 38.85399
"7749" 1549.6 52.66187 43.78565
"7750" 1549.8 52.18086 48.62356
"7751" 1550 50.92914 53.52375
"7752" 1550.2 49.04714 57.86275
"7753" 1550.4 46.40307 61.69759
"7754" 1550.6 42.43103 65.65414
"7755" 1550.8 38.72444 69.01396
"7756" 1551 35.34858 71.97643
"7757" 1551.2 31.0239 74.17271
"7758" 1551.4 26.71343 75.99543
"7759" 1551.6 22.50425 77.1298
"7760" 1551.8 17.75912 77.81814
"7761" 1552 13.27978 77.70231
"7762" 1552.2 8.61312 77.00043
"7763" 1552.4 5.34961 76.54936
"7764" 1552.6 2.148693 75.81311
"7765" 1552.8 1.982496 75.70997
"7766" 1553 2.118167 76.48616
"7767" 1553.2 1.982496 76.62743
"7768" 1553.4 1.945734 76.40525
"7769" 1553.6 1.965613 75.34475
"7770" 1553.8 2.149272 73.35692
"7771" 1554 1.81255 70.68492
"7772" 1554.2 1.545635 67.18954
"7773" 1554.4 1.583623 63.34412
"7774" 1554.6 1.863105 59.47416
"7775" 1554.8 3.112138 55.63871
"7776" 1555 4.844255 51.63822
"7777" 1555.2 5.865709 47.54153
"7778" 1555.4 7.207777 43.35015
"7779" 1555.6 9.264867 39.55838
"7780" 1555.8 12.06868 36.05151
"7781" 1556 15.17539 33.19622
"7782" 1556.2 18.16713 30.1622
"7783" 1556.4 21.97476 27.2064
"7784" 1556.6 25.78828 24.56443
"7785" 1556.8 29.82224 22.73298
"7786" 1557 33.68517 21.44873
"7787" 1557.2 38.07105 21.19717
"7788" 1557.4 42.54621 21.7278
"7789" 1557.6 46.63643 22.77841
"7790" 1557.8 50.40447 24.86129
"7791" 1558 53.62884 27.38211
"7792" 1558.2 56.23773 30.81549
"7793" 1558.4 57.91975 34.78496
"7794" 1558.6 58.20466 39.51778
"7795" 1558.8 57.85258 43.98622
"7796" 1559 56.71047 48.42363
"7797" 1559.2 55.5455 53.01227
"7798" 1559.4 54.48357 57.36997
"7799" 1559.6 52.44866 61.70497
"7800" 1559.8 50.32629 65.98642
"7801" 1560 48.66019 70.26683
"7802" 1560.2 46.87294 74.7947
"7803" 1560.4 44.65287 78.66481
"7804" 1560.6 41.84658 82.53071
"7805" 1560.8 38.44301 85.47834
"7806" 1561 34.41774 87.26831
"7807" 1561.2 30.15824 88.87623
"7808" 1561.4 26.25602 90.29672
"7809" 1561.6 22.13263 92.07337
"7810" 1561.8 18.1738 93.23279
"7811" 1562 13.94466 94.81257
"7812" 1562.2 11.63305 97.0458
"7813" 1562.4 11.1481 98.32889
"7814" 1562.6 11.74621 98.69433
"7815" 1562.8 12.38821 99.52377
"7816" 1563 12.72513 101.4919
"7817" 1563.2 13.51927 103.2914
"7818" 1563.4 13.48603 103.2289
"7819" 1563.6 13.47606 102.6724
"7820" 1563.8 13.37128 101.7315
"7821" 1564 13.03699 101.2964
"7822" 1564.2 12.37665 100.5946
"7823" 1564.4 10.40962 99.20776
"7824" 1564.6 8.828409 96.56667
"7825" 1564.8 7.308723 93.20735
"7826" 1565 5.75539 89.56983
"7827" 1565.2 4.447492 85.53983
"7828" 1565.4 3.066735 81.63769
"7829" 1565.6 1.70769 77.25532
"7830" 1565.8 0.9832479 72.98111
"7831" 1566 0.5082019 68.48906
"7832" 1566.2 0.4835122 63.65642
"7833" 1566.4 0.5104631 58.659
"7834" 1566.6 0.5104631 55.83457
"7835" 1566.8 1.296603 51.36044
"7836" 1567 2.612011 47.66391
"7837" 1567.2 4.630799 43.67263
"7838" 1567.4 6.187369 39.07029
"7839" 1567.6 7.198534 34.17427
"7840" 1567.8 9.300763 30.72793
"7841" 1568 12.11262 27.43127
"7842" 1568.2 15.47434 23.65962
"7843" 1568.4 19.49401 20.31279
"7844" 1568.6 22.40102 17.04641
"7845" 1568.8 25.18514 13.38279
"7846" 1569 27.31188 10.58402
"7847" 1569.2 30.67801 9.374896
"7848" 1569.4 34.54612 8.237823
"7849" 1569.6 37.6369 6.602477
"7850" 1569.8 41.0932 4.751029
"7851" 1570 44.529 3.003786
"7852" 1570.2 45.39322 2.962437
"7853" 1570.4 46.07631 3.788866
"7854" 1570.6 48.80717 4.721343
"7855" 1570.8 52.79744 5.442744
"7856" 1571 56.67588 6.600261
"7857" 1571.2 60.28936 7.763917
"7858" 1571.4 63.731 9.501423
"7859" 1571.6 67.36809 11.469
"7860" 1571.8 70.57788 13.63628
"7861" 1572 74.19578 16.27169
"7862" 1572.2 77.82026 19.60106
"7863" 1572.4 80.90852 23.21926
"7864" 1572.6 83.33328 26.04531
"7865" 1572.8 85.10703 28.43173
"7866" 1573 86.81686 32.40393
"7867" 1573.2 88.73178 36.68572
"7868" 1573.4 89.97415 40.78728
"7869" 1573.6 90.23083 45.25855
"7870" 1573.8 90.48666 50.53975
"7871" 1574 90.86604 55.16664
"7872" 1574.2 90.35875 59.36511
"7873" 1574.4 89.87505 63.8291
"7874" 1574.6 89.8138 67.94494
"7875" 1574.8 90.31523 71.75889
"7876" 1575 90.70374 76.0889
"7877" 1575.2 90.10723 80.73915
"7878" 1575.4 88.29707 84.73556
"7879" 1575.6 85.85328 88.75442
"7880" 1575.8 84.09427 92.928
"7881" 1576 82.28255 97.24882
"7882" 1576.2 80.25257 101.1627
"7883" 1576.4 77.91091 104.8247
"7884" 1576.6 75.77029 109.1208
"7885" 1576.8 74.22664 113.2567
"7886" 1577 72.14332 117.4978
"7887" 1577.2 69.62971 121.262
"7888" 1577.4 67.85933 123.0336
"7889" 1577.6 65.46113 124.2039
"7890" 1577.8 61.95232 126.2397
"7891" 1578 58.61971 128.2229
"7892" 1578.2 55.7458 128.0882
"7893" 1578.4 52.42894 126.9535
"7894" 1578.6 48.15452 125.3019
"7895" 1578.8 43.90994 123.8619
"7896" 1579 39.92379 122.9047
"7897" 1579.2 35.70889 121.6135
"7898" 1579.4 31.86878 119.3548
"7899" 1579.6 28.73891 116.1057
"7900" 1579.8 25.37322 112.9769
"7901" 1580 21.83983 110.6212
"7902" 1580.2 18.32507 108.7809
"7903" 1580.4 16.53709 105.7354
"7904" 1580.6 15.22714 101.7609
"7905" 1580.8 12.94582 97.65519
"7906" 1581 10.16642 94.23899
"7907" 1581.2 8.024389 90.22661
"7908" 1581.4 5.948067 85.79408
"7909" 1581.6 4.063575 81.67676
"7910" 1581.8 2.49188 77.65102
"7911" 1582 1.046049 73.19433
"7912" 1582.2 1.20547 68.77698
"7913" 1582.4 2.372643 63.86274
"7914" 1582.6 4.22136 59.41383
"7915" 1582.8 5.623008 54.78496
"7916" 1583 6.506515 49.95324
"7917" 1583.2 7.680688 45.12083
"7918" 1583.4 9.039813 40.3914
"7919" 1583.6 10.9983 36.12507
"7920" 1583.8 12.54315 31.47707
"7921" 1584 13.70743 27.10804
"7922" 1584.2 15.46118 22.95007
"7923" 1584.4 18.44394 20.43381
"7924" 1584.6 22.79329 18.8822
"7925" 1584.8 26.95324 17.58394
"7926" 1585 31.07282 15.73491
"7927" 1585.2 35.02318 13.69673
"7928" 1585.4 38.68403 12.03686
"7929" 1585.6 42.38268 11.159
"7930" 1585.8 46.24333 10.88204
"7931" 1586 49.58501 11.25533
"7932" 1586.2 52.6187 12.75685
"7933" 1586.4 56.06436 15.23925
"7934" 1586.6 59.02928 18.35785
"7935" 1586.8 60.6074 21.58839
"7936" 1587 62.54737 24.97059
"7937" 1587.2 63.87506 27.99292
"7938" 1587.4 65.29917 31.66756
"7939" 1587.6 65.69371 36.00088
"7940" 1587.8 65.35906 39.82676
"7941" 1588 64.14459 43.71625
"7942" 1588.2 62.38333 47.22944
"7943" 1588.4 59.97193 51.07603
"7944" 1588.6 57.01851 54.55906
"7945" 1588.8 54.29851 57.8052
"7946" 1589 51.30774 61.63822
"7947" 1589.2 48.43416 65.46435
"7948" 1589.4 45.56575 68.85143
"7949" 1589.6 41.99388 72.06179
"7950" 1589.8 38.03063 75.08705
"7951" 1590 33.86198 77.62465
"7952" 1590.2 29.79898 80.02253
"7953" 1590.4 25.59283 82.14971
"7954" 1590.6 21.39764 84.04981
"7955" 1590.8 17.30683 86.43381
"7956" 1591 13.53083 89.16664
"7957" 1591.2 10.32402 91.14787
"7958" 1591.4 8.220961 92.88504
"7959" 1591.6 9.489245 92.97779
"7960" 1591.8 10.09672 94.76206
"7961" 1592 10.98399 97.26753
"7962" 1592.2 12.45292 100.5467
"7963" 1592.4 13.92393 103.8639
"7964" 1592.6 15.77445 106.4597
"7965" 1592.8 18.16867 109.0415
"7966" 1593 20.45704 110.8685
"7967" 1593.2 23.08042 113.0938
"7968" 1593.4 25.38772 115.3941
"7969" 1593.6 25.89839 116.2353
"7970" 1593.8 25.98194 116.516
"7971" 1594 25.8904 116.0383
"7972" 1594.2 25.58135 115.8164
"7973" 1594.4 25.58251 115.9014
"7974" 1594.6 25.67178 115.075
"7975" 1594.8 25.27699 114.6438
"7976" 1595 24.06475 113.8746
"7977" 1595.2 21.90338 111.846
"7978" 1595.4 19.69135 109.5763
"7979" 1595.6 16.84249 107.0376
"7980" 1595.8 14.55728 104.2942
"7981" 1596 12.68243 100.7614
"7982" 1596.2 11.0996 96.67427
"7983" 1596.4 9.242415 92.68148
"7984" 1596.6 7.197205 89.59585
"7985" 1596.8 4.430608 86.54916
"7986" 1597 3.110623 83.93138
"7987" 1597.2 2.042931 79.76761
"7988" 1597.4 1.30044 75.36095
"7989" 1597.6 0.903293 70.68537
"7990" 1597.8 0.6926727 65.55187
"7991" 1598 0.8428576 60.70099
"7992" 1598.2 0.7520169 55.83043
"7993" 1598.4 1.90652 51.10993
"7994" 1598.6 3.763181 46.41186
"7995" 1598.8 6.150618 41.60642
"7996" 1599 9.002008 37.62598
"7997" 1599.2 12.34054 33.61447
"7998" 1599.4 15.57733 29.51291
"7999" 1599.6 18.54179 26.00286
"8000" 1599.8 21.9089 22.82798
"8001" 1600 25.14651 19.35817
"8002" 1600.2 28.70069 16.70183
"8003" 1600.4 32.1196 14.24212
"8004" 1600.6 35.71407 12.89564
"8005" 1600.8 39.99894 12.08457
"8006" 1601 44.15838 11.47831
"8007" 1601.2 48.48819 10.99361
"8008" 1601.4 52.94819 10.79419
"8009" 1601.6 57.16949 11.13038
"8010" 1601.8 60.82676 12.38131
"8011" 1602 64.02372 14.98621
"8012" 1602.2 66.79364 18.15304
"8013" 1602.4 68.66596 20.90357
"8014" 1602.6 70.32374 25.36772
"8015" 1602.8 72.21498 29.43054
"8016" 1603 73.30939 34.01978
"8017" 1603.2 73.49249 39.07094
"8018" 1603.4 73.22202 43.75686
"8019" 1603.6 73.14383 48.6449
"8020" 1603.8 72.55174 53.66655
"8021" 1604 70.6554 58.13439
"8022" 1604.2 68.49374 62.48351
"8023" 1604.4 65.92612 66.33491
"8024" 1604.6 62.41566 69.50804
"8025" 1604.8 58.60004 72.03842
"8026" 1605 54.51666 74.63228
"8027" 1605.2 50.2582 77.64677
"8028" 1605.4 46.5275 80.42385
"8029" 1605.6 42.56629 82.23407
"8030" 1605.8 38.21782 83.61042
"8031" 1606 33.70243 84.17427
"8032" 1606.2 28.764 84.17427
"8033" 1606.4 24.02359 83.62205
"8034" 1606.6 19.37659 82.96317
"8035" 1606.8 14.87362 82.15801
"8036" 1607 10.49341 81.535
"8037" 1607.2 6.719817 80.81399
"8038" 1607.4 3.854097 80.46919
"8039" 1607.6 3.639417 80.14633
"8040" 1607.8 2.849612 78.57354
"8041" 1608 1.55629 75.66561
"8042" 1608.2 1.177513 72.72389
"8043" 1608.4 1.852537 69.0678
"8044" 1608.6 2.552315 64.89946
"8045" 1608.8 3.122135 60.23895
"8046" 1609 3.529148 55.97543
"8047" 1609.2 2.795016 51.78453
"8048" 1609.4 2.045809 49.11066
"8049" 1609.6 2.839938 45.40655
"8050" 1609.8 4.757727 42.07291
"8051" 1610 7.360165 38.22961
"8052" 1610.2 10.52978 34.1309
"8053" 1610.4 13.08428 30.64568
"8054" 1610.6 15.17381 26.55022
"8055" 1610.8 16.93127 22.28031
"8056" 1611 18.61141 19.43652
"8057" 1611.2 21.90718 16.47389
"8058" 1611.4 25.83539 14.30031
"8059" 1611.6 30.14106 12.51396
"8060" 1611.8 34.04778 11.10002
"8061" 1612 35.98593 8.754422
"8062" 1612.2 38.90678 5.650096
"8063" 1612.4 41.90518 3.435764
"8064" 1612.6 45.61304 2.308695
"8065" 1612.8 47.75797 3.000605
"8066" 1613 50.94896 4.441445
"8067" 1613.2 54.76626 5.019836
"8068" 1613.4 58.99155 5.157548
"8069" 1613.6 63.13405 5.330213
"8070" 1613.8 67.48172 6.11079
"8071" 1614 71.92781 6.950987
"8072" 1614.2 76.66499 8.138282
"8073" 1614.4 81.26612 8.955502
"8074" 1614.6 85.70974 10.46471
"8075" 1614.8 90.24116 12.39609
"8076" 1615 93.86682 14.84883
"8077" 1615.2 96.96756 18.25824
"8078" 1615.4 99.7605 21.88569
"8079" 1615.6 102.3218 25.72594
"8080" 1615.8 104.3363 29.7452
"8081" 1616 106.8292 33.34356
"8082" 1616.2 110.2123 35.65058
"8083" 1616.4 113.8922 38.03347
"8084" 1616.6 117.2267 41.21413
"8085" 1616.8 120.2784 44.44291
"8086" 1617 123.6408 48.34879
"8087" 1617.2 126.2031 51.73152
"8088" 1617.4 128.1937 55.81549
"8089" 1617.6 129.0414 60.18608
"8090" 1617.8 129.0084 64.75266
"8091" 1618 128.9244 69.45532
"8092" 1618.2 128.5831 74.21166
"8093" 1618.4 127.6556 78.20959
"8094" 1618.6 127.0084 82.34984
"8095" 1618.8 125.0488 85.92119
"8096" 1619 122.3894 89.65997
"8097" 1619.2 119.8328 93.47403
"8098" 1619.4 117.7713 97.57795
"8099" 1619.6 115.7775 101.6679
"8100" 1619.8 114.477 105.4115
"8101" 1620 112.9503 108.1841
"8102" 1620.2 112.1165 109.6066
"8103" 1620.4 108.3804 110.3034
"8104" 1620.6 107.4313 111.684
"8105" 1620.8 107.0944 112.0225
"8106" 1621 106.3325 112.8956
"8107" 1621.2 104.35 114.6617
"8108" 1621.4 102.2435 116.6988
"8109" 1621.6 99.52173 118.1646
"8110" 1621.8 96.3168 119.9861
"8111" 1622 93.81664 122.1479
"8112" 1622.2 90.66709 123.7163
"8113" 1622.4 86.71673 124.9079
"8114" 1622.6 82.09908 125.5101
"8115" 1622.8 77.38857 125.9682
"8116" 1623 73.34025 126.6155
"8117" 1623.2 68.82057 127.6649
"8118" 1623.4 64.58225 128.5151
"8119" 1623.6 60.38545 128.9226
"8120" 1623.8 58.13891 126.8343
"8121" 1624 55.21121 123.6934
"8122" 1624.2 52.38462 120.3042
"8123" 1624.4 49.36866 116.8995
"8124" 1624.6 46.5658 114.1239
"8125" 1624.8 43.79791 110.5966
"8126" 1625 41.58873 106.8231
"8127" 1625.2 39.78455 102.3568
"8128" 1625.4 37.54766 98.59327
"8129" 1625.6 35.40363 94.55429
"8130" 1625.8 33.30989 90.7646
"8131" 1626 31.78095 86.53536
"8132" 1626.2 30.4502 82.57745
"8133" 1626.4 29.95319 77.96783
"8134" 1626.6 29.7137 73.29641
"8135" 1626.8 29.06956 68.76604
"8136" 1627 28.57406 64.11121
"8137" 1627.2 28.31289 60.40678
"8138" 1627.4 27.13896 57.01566
"8139" 1627.6 25.17241 53.70931
"8140" 1627.8 23.22041 49.92076
"8141" 1628 21.52977 46.53736
"8142" 1628.2 19.15478 43.19578
"8143" 1628.4 16.81506 39.50043
"8144" 1628.6 15.26245 36.59952
"8145" 1628.8 14.24465 34.60033
"8146" 1629 13.50256 32.257
"8147" 1629.2 14.22122 29.73517
"8148" 1629.4 15.70233 26.73596
"8149" 1629.6 17.29813 23.02178
"8150" 1629.8 19.4253 19.95671
"8151" 1630 21.1964 17.2498
"8152" 1630.2 24.20002 14.53414
"8153" 1630.4 27.80456 11.70412
"8154" 1630.6 31.15324 9.676479
"8155" 1630.8 34.35773 7.981521
"8156" 1631 37.38921 7.720952
"8157" 1631.2 40.02743 8.296407
"8158" 1631.4 43.72291 8.48073
"8159" 1631.6 47.91942 9.307857
"8160" 1631.8 51.6407 10.85632
"8161" 1632 55.4678 12.95636
"8162" 1632.2 58.55001 15.39391
"8163" 1632.4 61.42038 18.98698
"8164" 1632.6 63.18206 23.31109
"8165" 1632.8 63.53297 28.03727
"8166" 1633 63.15236 32.85236
"8167" 1633.2 62.14817 37.19135
"8168" 1633.4 60.74013 41.84336
"8169" 1633.6 59.58283 46.29037
"8170" 1633.8 58.17876 51.02888
"8171" 1634 57.37058 55.68937
"8172" 1634.2 57.5462 60.19632
"8173" 1634.4 57.75992 64.87619
"8174" 1634.6 58.21393 69.4191
"8175" 1634.8 58.13054 73.7386
"8176" 1635 56.85229 78.36511
"8177" 1635.2 55.42921 82.84229
"8178" 1635.4 54.09065 87.15462
"8179" 1635.6 52.77677 91.39682
"8180" 1635.8 52.29279 95.76778
"8181" 1636 52.00503 100.3422
"8182" 1636.2 50.93481 104.6502
"8183" 1636.4 50.33892 109.2304
"8184" 1636.6 49.10275 113.7392
"8185" 1636.8 47.0448 117.9781
"8186" 1637 45.00385 121.1825
"8187" 1637.2 42.65827 123.3936
"8188" 1637.4 39.66795 123.8619
"8189" 1637.6 36.61231 122.4033
"8190" 1637.8 33.74313 120.8359
"8191" 1638 30.54381 118.695
"8192" 1638.2 27.44876 116.0049
"8193" 1638.4 23.86355 113.0778
"8194" 1638.6 20.50356 110.2219
"8195" 1638.8 16.80588 106.9451
"8196" 1639 13.90121 103.1628
"8197" 1639.2 11.28163 98.70989
"8198" 1639.4 8.610181 94.82881
"8199" 1639.6 6.260269 91.27682
"8200" 1639.8 5.011791 86.54264
"8201" 1640 3.855993 82.34394
"8202" 1640.2 3.233319 77.4623
"8203" 1640.4 2.256853 72.33161
"8204" 1640.6 1.241268 67.71551
"8205" 1640.8 0.2445474 62.80977
"8206" 1641 0.4240161 58.28858
"8207" 1641.2 1.377063 53.12704
"8208" 1641.4 2.333154 48.01259
"8209" 1641.6 3.698081 43.74088
"8210" 1641.8 5.818053 39.46853
"8211" 1642 6.575584 37.08891
"8212" 1642.2 9.488391 32.80549
"8213" 1642.4 13.00827 28.81214
"8214" 1642.6 16.08984 25.39564
"8215" 1642.8 19.73323 21.67427
"8216" 1643 22.89396 18.95253
"8217" 1643.2 26.25772 15.81642
"8218" 1643.4 29.17841 12.80022
"8219" 1643.6 32.12511 10.55163
"8220" 1643.8 35.03201 8.247334
"8221" 1644 38.23007 6.160777
"8222" 1644.2 41.79387 4.776474
"8223" 1644.4 45.80159 4.508239
"8224" 1644.6 50.15901 4.471783
"8225" 1644.8 54.42486 4.536865
"8226" 1645 58.74039 4.491357
"8227" 1645.2 63.14309 5.432924
"8228" 1645.4 67.52561 6.972631
"8229" 1645.6 71.51992 9.443402
"8230" 1645.8 75.43491 12.75479
"8231" 1646 79.05582 15.9724
"8232" 1646.2 82.50112 18.62879
"8233" 1646.4 85.71553 21.54832
"8234" 1646.6 88.78108 24.9906
"8235" 1646.8 91.48064 28.72066
"8236" 1647 93.53345 32.64755
"8237" 1647.2 94.74147 37.1819
"8238" 1647.4 95.48712 41.80786
"8239" 1647.6 95.5753 46.54704
"8240" 1647.8 95.39409 51.38879
"8241" 1648 94.33542 55.62465
"8242" 1648.2 92.67492 60.18954
"8243" 1648.4 91.48354 64.74463
"8244" 1648.6 90.68063 69.81265
"8245" 1648.8 89.67388 74.39564
"8246" 1649 88.62735 78.92009
"8247" 1649.2 87.50287 83.31549
"8248" 1649.4 85.37767 87.8197
"8249" 1649.6 83.12475 92.16664
"8250" 1649.8 81.12893 96.25589
"8251" 1650 79.29557 100.5788
"8252" 1650.2 77.25942 104.9758
"8253" 1650.4 75.5604 108.9119
"8254" 1650.6 72.95918 112.9911
"8255" 1650.8 70.52657 116.9571
"8256" 1651 67.9338 120.6105
"8257" 1651.2 65.08901 123.6508
"8258" 1651.4 62.6772 126.0438
"8259" 1651.6 59.42872 128.3077
"8260" 1651.8 56.14246 128.5581
"8261" 1652 52.59465 127.0382
"8262" 1652.2 49.13138 125.6599
"8263" 1652.4 45.31067 123.7808
"8264" 1652.6 41.16122 122.0266
"8265" 1652.8 36.74147 121.0063
"8266" 1653 32.29145 119.4387
"8267" 1653.2 28.79917 116.9563
"8268" 1653.4 25.68276 113.7686
"8269" 1653.6 22.94564 110.44
"8270" 1653.8 20.07236 106.5865
"8271" 1654 16.96982 103.8128
"8272" 1654.2 13.37143 101.29
"8273" 1654.4 10.11048 98.46204
"8274" 1654.6 7.756664 95.26587
"8275" 1654.8 7.19889 91.48203
"8276" 1655 7.499007 86.622
"8277" 1655.2 7.933941 82.20226
"8278" 1655.4 8.551246 77.47102
"8279" 1655.6 9.613119 73.27151
"8280" 1655.8 11.06795 69.02637
"8281" 1656 11.98599 64.81199
"8282" 1656.2 13.36161 60.43208
"8283" 1656.4 14.87362 56.34486
"8284" 1656.6 16.426 52.25125
"8285" 1656.8 17.61799 47.58509
"8286" 1657 18.91191 43.49222
"8287" 1657.2 19.466 39.17245
"8288" 1657.4 20.68494 34.52932
"8289" 1657.6 21.94727 30.0182
"8290" 1657.8 22.84936 25.65305
"8291" 1658 23.0456 21.8306
"8292" 1658.2 22.31555 18.93572
"8293" 1658.4 22.03064 16.77923
"8294" 1658.6 22.37603 15.17065
"8295" 1658.8 23.62536 14.81178
"8296" 1659 26.18877 14.82401
"8297" 1659.2 29.44118 14.07802
"8298" 1659.4 33.13261 13.56358
"8299" 1659.6 37.27963 13.1713
"8300" 1659.8 41.32113 13.16494
"8301" 1660 45.45553 13.79631
"8302" 1660.2 49.4836 15.17963
"8303" 1660.4 52.91009 17.11002
"8304" 1660.6 55.87238 19.08462
"8305" 1660.8 59.43475 22.13319
"8306" 1661 63.40539 25.01396
"8307" 1661.2 66.3807 27.95463
"8308" 1661.4 69.30199 31.59184
"8309" 1661.6 72.45436 34.79344
"8310" 1661.8 75.04023 38.91924
"8311" 1662 77.32526 43.63447
"8312" 1662.2 78.07324 47.77271
"8313" 1662.4 78.27784 51.09828
"8314" 1662.6 78.23697 55.75188
"8315" 1662.8 78.02305 60.57511
"8316" 1663 77.15987 64.87999
"8317" 1663.2 75.42048 69.1426
"8318" 1663.4 72.97041 72.73218
"8319" 1663.6 69.88216 75.92999
"8320" 1663.8 66.85931 79.22073
"8321" 1664 63.79649 82.60175
"8322" 1664.2 61.42959 86.22072
"8323" 1664.4 60.72875 89.48385
"8324" 1664.6 60.51847 93.58614
"8325" 1664.8 59.20184 98.0181
"8326" 1665 57.1334 102.2506
"8327" 1665.2 54.88423 106.453
"8328" 1665.4 53.27339 110.899
"8329" 1665.6 51.5839 115.1526
"8330" 1665.8 50.22719 119.7497
"8331" 1666 49.81864 123.0119
"8332" 1666.2 50.01446 126.2888
"8333" 1666.4 49.93173 125.3674
"8334" 1666.6 49.48125 124.5698
"8335" 1666.8 47.34418 124.4006
"8336" 1667 43.94511 124.3072
"8337" 1667.2 40.56061 123.5759
"8338" 1667.4 36.56534 122.2034
"8339" 1667.6 33.43801 119.6181
"8340" 1667.8 30.21276 117.111
"8341" 1668 26.9053 114.6405
"8342" 1668.2 23.14107 112.8938
"8343" 1668.4 19.61052 110.6076
"8344" 1668.6 16.62648 107.771
"8345" 1668.8 14.1774 104.2864
"8346" 1669 11.38831 99.77732
"8347" 1669.2 8.957083 96.00633
"8348" 1669.4 6.497882 91.95532
"8349" 1669.6 5.061519 87.00673
"8350" 1669.8 4.297952 83.14737
"8351" 1670 3.242096 77.35426
"8352" 1670.2 1.769393 72.70527
"8353" 1670.4 0.3481308 68.31238
"8354" 1670.6 0.5506426 64.32694
"8355" 1670.8 1.982496 60.01396
"8356" 1671 4.41868 54.21244
"8357" 1671.2 6.343196 50.05372
"8358" 1671.4 7.826174 46.38801
"8359" 1671.6 9.709406 42.10833
"8360" 1671.8 12.02992 38.05338
"8361" 1672 15.17321 33.65454
"8362" 1672.2 17.76075 30.91668
"8363" 1672.4 21.11214 27.89473
"8364" 1672.6 23.51476 24.40675
"8365" 1672.8 26.18743 20.99803
"8366" 1673 29.55468 18.03722
"8367" 1673.2 33.27396 15.38322
"8368" 1673.4 36.6872 12.99106
"8369" 1673.6 40.06762 10.63441
"8370" 1673.8 43.47981 8.783502
"8371" 1674 47.0953 7.125923
"8372" 1674.2 50.90148 6.473888
"8373" 1674.4 54.84484 6.659426
"8374" 1674.6 59.10079 7.799245
"8375" 1674.8 62.98933 9.410547
"8376" 1675 66.7652 11.5753
"8377" 1675.2 69.79562 14.12214
"8378" 1675.4 72.88744 17.13184
"8379" 1675.6 75.73955 20.42514
"8380" 1675.8 77.99545 24.28784
"8381" 1676 79.75869 28.00102
"8382" 1676.2 82.02391 31.97352
"8383" 1676.4 83.85919 35.59921
"8384" 1676.6 84.75581 40.11872
"8385" 1676.8 84.99829 44.65015
"8386" 1677 84.17101 48.78146
"8387" 1677.2 82.99971 53.36161
"8388" 1677.4 81.28234 57.32949
"8389" 1677.6 79.01545 61.27351
"8390" 1677.8 76.33978 65.06541
"8391" 1678 73.77972 68.96394
"8392" 1678.2 71.2903 72.63456
"8393" 1678.4 68.77006 76.55658
"8394" 1678.6 66.25811 80.33457
"8395" 1678.8 63.07859 83.58375
"8396" 1679 59.22868 86.26521
"8397" 1679.2 55.46292 88.91207
"8398" 1679.4 51.31365 91.07503
"8399" 1679.6 47.09925 92.77424
"8400" 1679.8 42.767 94.09793
"8401" 1680 38.50411 95.27351
"8402" 1680.2 34.19951 96.2662
"8403" 1680.4 29.55829 97.11667
"8404" 1680.6 25.34508 97.27351
"8405" 1680.8 20.84731 97.41091
"8406" 1681 16.67908 98.2805
"8407" 1681.2 12.73309 98.93763
"8408" 1681.4 9.838727 97.96345
"8409" 1681.6 8.58942 95.71446
"8410" 1681.8 7.470542 93.09907
"8411" 1682 5.764024 89.6479
"8412" 1682.2 4.650487 86.07379
"8413" 1682.4 3.519281 82.1531
"8414" 1682.6 3.202109 78.08749
"8415" 1682.8 3.455968 73.60291
"8416" 1683 3.967366 69.06931
"8417" 1683.2 4.25369 64.44063
"8418" 1683.4 4.04904 60.0445
"8419" 1683.6 3.976863 55.73048
"8420" 1683.8 4.36624 51.35938
"8421" 1684 5.211472 47.00824
"8422" 1684.2 5.989612 42.69434
"8423" 1684.4 6.73099 38.31822
"8424" 1684.6 7.31268 34.55595
"8425" 1684.8 8.796584 33.07694
"8426" 1685 12.00408 30.85729
"8427" 1685.2 15.51139 28.78739
"8428" 1685.4 19.41063 26.44759
"8429" 1685.6 23.04929 24.10125
"8430" 1685.8 26.70699 21.87932
"8431" 1686 30.49936 19.73985
"8432" 1686.2 34.56874 18.25545
"8433" 1686.4 38.83081 17.76206
"8434" 1686.6 43.28939 17.99307
"8435" 1686.8 47.92012 18.46025
"8436" 1687 52.16976 19.51431
"8437" 1687.2 56.07914 21.65155
"8438" 1687.4 59.69704 24.53232
"8439" 1687.6 62.28836 28.01535
"8440" 1687.8 63.82493 32.14843
"8441" 1688 64.28273 36.65519
"8442" 1688.2 64.3704 40.83898
"8443" 1688.4 64.13596 45.58995
"8444" 1688.6 62.92725 49.94457
"8445" 1688.8 61.39234 54.24563
"8446" 1689 59.8086 58.49997
"8447" 1689.2 58.12383 62.77586
"8448" 1689.4 55.80667 66.38642
"8449" 1689.6 52.39567 69.78178
"8450" 1689.8 48.73245 72.49156
"8451" 1690 45.1596 75.2277
"8452" 1690.2 42.08692 78.35561
"8453" 1690.4 39.45381 82.00633
"8454" 1690.6 37.526 85.59312
"8455" 1690.8 35.24474 89.1132
"8456" 1691 33.00329 93.32645
"8457" 1691.2 30.23793 96.47198
"8458" 1691.4 27.00985 99.56867
"8459" 1691.6 23.99271 102.5101
"8460" 1691.8 21.45713 105.4315
"8461" 1692 18.92842 108.2782
"8462" 1692.2 18.9235 108.4962
"8463" 1692.4 18.89539 108.1205
"8464" 1692.6 18.24283 106.4464
"8465" 1692.8 16.01569 104.3434
"8466" 1693 13.15542 102.6296
"8467" 1693.2 10.87009 99.60048
"8468" 1693.4 8.65318 95.76206
"8469" 1693.6 7.083735 92.03375
"8470" 1693.8 5.810512 87.77576
"8471" 1694 4.270407 83.81861
"8472" 1694.2 2.857102 79.31895
"8473" 1694.4 1.340922 75.12423
"8474" 1694.6 0.5752152 70.72875
"8475" 1694.8 0.8331171 66.49958
"8476" 1695 1.852537 61.6351
"8477" 1695.2 2.784464 57.08563
"8478" 1695.4 3.955759 52.55849
"8479" 1695.6 5.638836 48.34412
"8480" 1695.8 8.336167 44.89871
"8481" 1696 11.55862 41.72834
"8482" 1696.2 15.17918 38.25658
"8483" 1696.4 18.2769 35.14877
"8484" 1696.6 21.58428 32.21498
"8485" 1696.8 25.42901 29.22131
"8486" 1697 29.1481 26.84602
"8487" 1697.2 33.06508 25.03093
"8488" 1697.4 37.47806 23.69205
"8489" 1697.6 41.54297 22.4931
"8490" 1697.8 46.02072 21.78365
"8491" 1698 50.32668 21.18808
"8492" 1698.2 54.56867 21.41527
"8493" 1698.4 58.29752 22.72389
"8494" 1698.6 61.74481 24.78658
"8495" 1698.8 64.37108 27.55258
"8496" 1699 66.82065 30.9909
"8497" 1699.2 68.78569 34.43493
"8498" 1699.4 71.15433 38.07588
"8499" 1699.6 72.79203 41.74848
"8500" 1699.8 73.80622 46.13947
"8501" 1700 73.78972 50.17467
"8502" 1700.2 73.45285 53.90621
"8503" 1700.4 72.48651 58.04953
"8504" 1700.6 71.65585 62.13228
"8505" 1700.8 69.86005 65.96643
"8506" 1701 68.07377 69.97424
"8507" 1701.2 66.29293 74.34602
"8508" 1701.4 64.49981 78.26213
"8509" 1701.6 62.01105 82.17427
"8510" 1701.8 59.79256 86.22007
"8511" 1702 58.4605 90.39019
"8512" 1702.2 57.46725 94.65174
"8513" 1702.4 55.88155 98.69277
"8514" 1702.6 53.83992 102.2534
"8515" 1702.8 51.40407 105.6531
"8516" 1703 48.62883 109.0987
"8517" 1703.2 46.06402 112.5588
"8518" 1703.4 43.89109 116.9339
"8519" 1703.6 42.32007 120.0168
"8520" 1703.8 40.60358 122.8299
"8521" 1704 39.35573 123.05
"8522" 1704.2 37.63903 122.447
"8523" 1704.4 35.295 121.3146
"8524" 1704.6 33.23489 119.6631
"8525" 1704.8 30.2871 118.5182
"8526" 1705 27.82864 116.4514
"8527" 1705.2 25.53502 115.21
"8528" 1705.4 23.08373 113.6572
"8529" 1705.6 21.03978 111.9812
"8530" 1705.8 18.28355 109.7298
"8531" 1706 16.10507 106.843
"8532" 1706.2 14.19078 103.2957
"8533" 1706.4 12.07537 99.68841
"8534" 1706.6 9.271434 96.45162
"8535" 1706.8 6.888599 93.44015
"8536" 1707 6.559139 90.77187
"8537" 1707.2 6.178438 86.74193
"8538" 1707.4 5.369081 82.50138
"8539" 1707.6 4.52294 78.0833
"8540" 1707.8 3.478991 73.94989
"8541" 1708 1.846129 69.2692
"8542" 1708.2 0.3453964 64.79041
"8543" 1708.4 0.2292061 60.6178
"8544" 1708.6 0.3630098 56.7938
"8545" 1708.8 0.9188335 52.83839
"8546" 1709 1.781383 48.37499
"8547" 1709.2 2.811324 44.31769
"8548" 1709.4 3.881894 41.0445
"8549" 1709.6 5.793545 37.16614
"8550" 1709.8 8.198706 33.85042
"8551" 1710 10.09096 30.39696
"8552" 1710.2 12.05473 26.67154
"8553" 1710.4 14.97661 23.34131
"8554" 1710.6 18.66797 20.54146
"8555" 1710.8 22.22835 18.00494
"8556" 1711 26.27054 15.95923
"8557" 1711.2 29.97234 14.17265
"8558" 1711.4 33.8217 12.35641
"8559" 1711.6 37.70884 10.21723
"8560" 1711.8 41.14462 8.089953
"8561" 1712 44.39949 6.450466
"8562" 1712.2 47.94791 6.224928
"8563" 1712.4 51.4211 6.89328
"8564" 1712.6 54.78574 8.138282
"8565" 1712.8 58.08777 9.981668
"8566" 1713 61.71192 11.53979
"8567" 1713.2 65.05154 13.55449
"8568" 1713.4 68.04447 16.20741
"8569" 1713.6 70.99394 18.93436
"8570" 1713.8 73.32033 22.34221
"8571" 1714 74.78122 26.02888
"8572" 1714.2 76.17945 29.99441
"8573" 1714.4 78.06814 33.87741
"8574" 1714.6 80.37806 37.77533
"8575" 1714.8 82.64099 41.74554
"8576" 1715 83.78046 45.467
"8577" 1715.2 83.87818 49.58457
"8578" 1715.4 83.01244 53.74778
"8579" 1715.6 81.59004 57.73915
"8580" 1715.8 80.58522 61.41968
"8581" 1716 81.2219 65.01223
"8582" 1716.2 83.89098 67.65648
"8583" 1716.4 87.03674 69.89634
"8584" 1716.6 90.2797 72.79856
"8585" 1716.8 94.3528 76.66042
"8586" 1717 96.99888 80.24063
"8587" 1717.2 99.33243 84.43911
"8588" 1717.4 101.2726 88.73945
"8589" 1717.6 102.6428 92.85163
"8590" 1717.8 104.3329 97.11242
"8591" 1718 106.0695 104.9898
"8592" 1718.2 106.9869 106.6213
"8593" 1718.4 107.8542 107.4999
"8594" 1718.6 109.3642 108.1907
"8595" 1718.8 111.1011 107.9824
"8596" 1719 111.4792 107.9373
"8597" 1719.2 111.6613 107.9911
"8598" 1719.4 111.5428 107.9319
"8599" 1719.6 111.6204 107.9864
"8600" 1719.8 111.5171 107.9521
"8601" 1720 111.649 107.7668
"8602" 1720.2 112.5122 106.7773
"8603" 1720.4 114.3508 105.1132
"8604" 1720.6 116.2779 102.9251
"8605" 1720.8 118.2852 100.0252
"8606" 1721 120.6568 96.88072
"8607" 1721.2 122.6454 93.83369
"8608" 1721.4 124.2484 90.65588
"8609" 1721.6 125.7458 87.42561
"8610" 1721.8 126.8968 85.29442
"8611" 1722 127.0777 85.4702
"8612" 1722.2 127.0335 85.44358
"8613" 1722.4 126.6734 85.90091
"8614" 1722.6 126.3886 86.6685
"8615" 1722.8 124.4461 89.5973
"8616" 1723 124.1205 89.28605
"8617" 1723.2 124.1175 89.12862
"8618" 1723.4 124.0188 89.53141
"8619" 1723.6 123.4286 91.32394
"8620" 1723.8 122.4721 93.96162
"8621" 1724 120.7016 96.88556
"8622" 1724.2 118.9352 99.82312
"8623" 1724.4 116.8376 103.1261
"8624" 1724.6 114.5702 106.2685
"8625" 1724.8 112.0582 108.9759
"8626" 1725 109.0819 111.0191
"8627" 1725.2 105.6198 113.3844
"8628" 1725.4 102.2988 116.2283
"8629" 1725.6 99.55454 118.9135
"8630" 1725.8 96.30219 120.2797
"8631" 1726 92.20387 121.6071
"8632" 1726.2 87.38631 122.7655
"8633" 1726.4 82.7913 123.5509
"8634" 1726.6 80.04773 124.6818
"8635" 1726.8 75.98594 125.6672
"8636" 1727 71.34703 126.5627
"8637" 1727.2 66.8177 127.2013
"8638" 1727.4 61.97583 128.0535
"8639" 1727.6 57.58642 128.6287
"8640" 1727.8 53.96865 127.5849
"8641" 1728 50.11251 125.3884
"8642" 1728.2 46.44912 122.7655
"8643" 1728.4 42.48187 120.3349
"8644" 1728.6 38.70179 117.9421
"8645" 1728.8 34.93352 115.1822
"8646" 1729 31.80691 112.0602
"8647" 1729.2 28.81324 108.4675
"8648" 1729.4 25.66165 105.5342
"8649" 1729.6 22.53398 103.3804
"8650" 1729.8 18.34011 102.1666
"8651" 1730 14.03954 101.3664
"8652" 1730.2 10.87615 99.95783
"8653" 1730.4 8.630387 96.93564
"8654" 1730.6 7.126697 93.99456
"8655" 1730.8 6.272355 89.98324
"8656" 1731 5.625886 84.81618
"8657" 1731.2 4.786368 80.05758
"8658" 1731.4 4.437815 75.14429
"8659" 1731.6 3.925062 70.30369
"8660" 1731.8 2.138344 66.1179
"8661" 1732 0.5278356 62.32545
"8662" 1732.2 0.5629464 57.48684
"8663" 1732.4 1.47599 52.74933
"8664" 1732.6 2.440586 47.46569
"8665" 1732.8 4.228254 42.89677
"8666" 1733 7.355077 38.63447
"8667" 1733.2 10.98399 35.16995
"8668" 1733.4 14.28541 31.78877
"8669" 1733.6 17.39854 28.27155
"8670" 1733.8 20.7535 24.47463
"8671" 1734 23.78034 20.28841
"8672" 1734.2 27.28247 17.38038
"8673" 1734.4 31.99298 14.61532
"8674" 1734.6 36.10517 12.91473
"8675" 1734.8 40.43371 12.09272
"8676" 1735 45.48774 12.33676
"8677" 1735.2 50.03262 13.10743
"8678" 1735.4 54.33174 14.29901
"8679" 1735.6 58.41269 16.32621
"8680" 1735.8 62.02245 19.909
"8681" 1736 64.83446 23.65082
"8682" 1736.2 66.97566 27.92321
"8683" 1736.4 68.10206 32.93639
"8684" 1736.6 67.99605 37.44717
"8685" 1736.8 67.0854 42.19802
"8686" 1737 65.67562 47.23619
"8687" 1737.2 63.15135 51.09262
"8688" 1737.4 60.01878 54.55906
"8689" 1737.6 56.69358 57.89776
"8690" 1737.8 52.60935 60.47834
"8691" 1738 48.6127 63.1472
"8692" 1738.2 45.09882 66.0792
"8693" 1738.4 41.61912 69.33457
"8694" 1738.6 38.31138 72.48242
"8695" 1738.8 34.66796 75.95226
"8696" 1739 31.38964 78.74095
"8697" 1739.2 28.03138 81.74398
"8698" 1739.4 24.31786 84.57153
"8699" 1739.6 20.31548 87.0674
"8700" 1739.8 16.25963 88.74647
"8701" 1740 12.08567 90.36235
"8702" 1740.2 8.341348 92.18124
"8703" 1740.4 7.965598 92.35175
"8704" 1740.6 8.329649 92.18158
"8705" 1740.8 9.18369 92.47165
"8706" 1741 9.977233 93.48204
"8707" 1741.2 10.75679 95.54087
"8708" 1741.4 11.36077 98.82122
"8709" 1741.6 12.53021 101.293
"8710" 1741.8 14.8984 104.1306
"8711" 1742 17.45248 107.1481
"8712" 1742.2 19.98232 110.5751
"8713" 1742.4 21.8274 112.9453
"8714" 1742.6 23.77181 113.7292
"8715" 1742.8 26.28775 114.9772
"8716" 1743 28.41578 117.3883
"8717" 1743.2 27.86265 116.1382
"8718" 1743.4 27.3078 115.2317
"8719" 1743.6 26.8435 114.4683
"8720" 1743.8 24.79677 114.3485
"8721" 1744 23.09933 113.2642
"8722" 1744.2 20.64042 111.6699
"8723" 1744.4 18.07989 109.1186
"8724" 1744.6 15.74754 106.3117
"8725" 1744.8 13.28205 103.58
"8726" 1745 11.24733 100.4734
"8727" 1745.2 8.859898 96.54704
"8728" 1745.4 6.897187 92.61893
"8729" 1745.6 5.048666 88.23643
"8730" 1745.8 3.084147 83.84984
"8731" 1746 1.872531 79.65438
"8732" 1746.2 0.9792246 75.1314
"8733" 1746.4 0.380842 70.56791
"8734" 1746.6 0.07310181 65.50211
"8735" 1746.8 0.1569641 60.73279
"8736" 1747 0.9110411 56.08658
"8737" 1747.2 1.762566 51.05856
"8738" 1747.4 2.477491 46.16825
"8739" 1747.6 4.174943 40.95726
"8740" 1747.8 5.933243 36.94417
"8741" 1748 7.956964 32.64755
"8742" 1748.2 11.03833 29.13856
"8743" 1748.4 15.08371 25.91696
"8744" 1748.6 19.57011 23.1949
"8745" 1748.8 23.23958 20.32012
"8746" 1749 25.974 17.01566
"8747" 1749.2 28.90329 13.98767
"8748" 1749.4 32.77082 11.98234
"8749" 1749.6 37.11672 11.52486
"8750" 1749.8 41.19347 10.91975
"8751" 1750 45.15904 10.90114
"8752" 1750.2 49.03057 11.21625
"8753" 1750.4 52.31653 12.6003
"8754" 1750.6 55.4442 14.96307
"8755" 1750.8 58.43629 17.8086
"8756" 1751 61.17616 21.44314
"8757" 1751.2 62.5068 25.61511
"8758" 1751.4 63.03016 30.3059
"8759" 1751.6 61.74704 34.37465
"8760" 1751.8 59.32663 38.63015
"8761" 1752 55.77861 41.59099
"8762" 1752.2 51.788 43.79923
"8763" 1752.4 47.00685 45.07816
"8764" 1752.6 42.24972 45.45983
"8765" 1752.8 37.59399 44.91455
"8766" 1753 32.81605 43.92527
"8767" 1753.2 28.10373 43.39819
"8768" 1753.4 23.52078 43.3612
"8769" 1753.6 18.70545 43.12714
"8770" 1753.8 14.0478 42.08167
"8771" 1754 9.637894 40.67941
"8772" 1754.2 7.120866 40.08026
"8773" 1754.4 5.952849 40.37964
"8774" 1754.6 5.079975 40.88302
"8775" 1754.8 4.352944 42.0216
"8776" 1755 3.691954 44.5901
"8777" 1755.2 3.346166 47.75814
"8778" 1755.4 2.052474 51.00834
"8779" 1755.6 1.082781 54.80504
"8780" 1755.8 0.6244269 59.26969
"8781" 1756 0.4313215 63.26672
"8782" 1756.2 0.5147799 67.69266
"8783" 1756.4 0.9419566 72.3588
"8784" 1756.6 1.184749 75.62465
"8785" 1756.8 2.132681 79.9758
"8786" 1757 3.696175 83.20735
"8787" 1757.2 4.704966 86.75515
"8788" 1757.4 5.423757 88.73197
"8789" 1757.6 5.433973 88.01287
"8790" 1757.8 5.412265 87.4349
"8791" 1758 5.032084 86.60217
"8792" 1758.2 4.823334 85.71758
"8793" 1758.4 3.695995 83.76011
"8794" 1758.6 2.827728 80.4529
"8795" 1758.8 2.362376 76.73152
"8796" 1759 1.712582 72.96495
"8797" 1759.2 1.019546 68.02834
"8798" 1759.4 1.165755 63.23915
"8799" 1759.6 3.199837 58.85331
"8800" 1759.8 5.773538 55.21337
"8801" 1760 9.904566 52.8209
"8802" 1760.2 14.72956 51.51948
"8803" 1760.4 19.52449 51.59581
"8804" 1760.6 24.30494 52.64937
"8805" 1760.8 28.41715 55.05047
"8806" 1761 31.76174 58.78429
"8807" 1761.2 33.73072 63.68539
"8808" 1761.4 34.28051 68.32628
"8809" 1761.6 33.51249 73.21462
"8810" 1761.8 32.19454 77.95835
"8811" 1762 29.52376 82.36511
"8812" 1762.2 26.22356 86.14628
"8813" 1762.4 22.37475 89.42033
"8814" 1762.6 18.22614 92.12083
"8815" 1762.8 13.83959 94.22787
"8816" 1763 10.41582 96.35408
"8817" 1763.2 9.732038 96.42618
"8818" 1763.4 9.318919 96.63849
"8819" 1763.6 9.301508 96.90964
"8820" 1763.8 9.291901 96.88814
"8821" 1764 9.374746 96.53243
"8822" 1764.2 9.371152 96.47389
"8823" 1764.4 9.152721 96.54704
"8824" 1764.6 9.040657 95.86893
"8825" 1764.8 7.976994 94.25824
"8826" 1765 6.516802 91.65356
"8827" 1765.2 5.005015 88.66315
"8828" 1765.4 3.683696 85.17825
"8829" 1765.6 2.712265 82.73795
"8830" 1765.8 1.921715 79.09793
"8831" 1766 1.116724 74.96071
"8832" 1766.2 0.4744896 71.56728
"8833" 1766.4 0.1626083 66.93656
"8834" 1766.6 0.2603757 62.4864
"8835" 1766.8 0.2546571 57.88764
"8836" 1767 0.8875493 53.20211
"8837" 1767.2 1.616184 49.10066
"8838" 1767.4 2.422357 45.52421
"8839" 1767.6 3.881894 41.06912
"8840" 1767.8 5.812092 36.92855
"8841" 1768 8.071741 32.72613
"8842" 1768.2 10.82657 28.6757
"8843" 1768.4 12.8977 24.82312
"8844" 1768.6 16.32853 21.59008
"8845" 1768.8 19.97401 18.63144
"8846" 1769 21.95969 16.35882
"8847" 1769.2 24.81633 13.85242
"8848" 1769.4 28.73157 11.74828
"8849" 1769.6 32.71567 10.35189
"8850" 1769.8 36.6872 9.165182
"8851" 1770 40.68498 8.129195
"8852" 1770.2 44.8329 6.956288
"8853" 1770.4 49.03455 5.850108
"8854" 1770.6 53.25696 4.961832
"8855" 1770.8 57.91025 5.013964
"8856" 1771 62.31427 6.276976
"8857" 1771.2 66.72346 8.172361
"8858" 1771.4 70.64803 10.47291
"8859" 1771.6 74.15134 13.8374
"8860" 1771.8 77.40666 16.88965
"8861" 1772 81.19949 19.9222
"8862" 1772.2 84.82047 23.22738
"8863" 1772.4 88.49214 25.61829
"8864" 1772.6 92.46219 27.45671
"8865" 1772.8 96.52035 29.2274
"8866" 1773 100.0487 32.12904
"8867" 1773.2 103.2788 34.96699
"8868" 1773.4 106.8824 36.96053
"8869" 1773.6 110.8636 39.41091
"8870" 1773.8 114.0677 42.46712
"8871" 1774 117.3297 45.68226
"8872" 1774.2 120.3261 49.38906
"8873" 1774.4 123.3394 52.7371
"8874" 1774.6 125.9693 55.4162
"8875" 1774.8 128.2502 56.85592
"8876" 1775 129.5046 58.58787
"8877" 1775.2 129.5517 59.61956
"8878" 1775.4 128.9124 60.74059
"8879" 1775.6 127.9161 63.44116
"8880" 1775.8 127.5434 67.30116
"8881" 1776 127.1966 71.31461
"8882" 1776.2 127.8699 75.40343
"8883" 1776.4 127.5749 79.29019
"8884" 1776.6 126.3438 83.56641
"8885" 1776.8 124.4644 88.09382
"8886" 1777 122.0617 92.3467
"8887" 1777.2 119.7381 96.26078
"8888" 1777.4 117.6206 100.4451
"8889" 1777.6 116.0684 104.2806
"8890" 1777.8 113.3355 106.4088
"8891" 1778 109.3643 108.3914
"8892" 1778.2 105.0494 110.6091
"8893" 1778.4 101.5176 113.731
"8894" 1778.6 98.92915 116.928
"8895" 1778.8 96.75243 120.1794
"8896" 1779 93.32625 122.0854
"8897" 1779.2 88.90706 123.1056
"8898" 1779.4 84.50752 123.7773
"8899" 1779.6 79.7382 125.2401
"8900" 1779.8 75.15854 126.5336
"8901" 1780 70.46369 127.7414
"8902" 1780.2 65.316 128.4872
"8903" 1780.4 60.31192 128.5211
"8904" 1780.6 55.87111 127.7247
"8905" 1780.8 51.48868 126.7351
"8906" 1781 47.68492 124.3754
"8907" 1781.2 43.99435 121.6001
"8908" 1781.4 39.80658 119.3561
"8909" 1781.6 36.2734 116.9714
"8910" 1781.8 32.69748 114.9099
"8911" 1782 28.74538 112.5907
"8912" 1782.2 24.46113 110.2679
"8913" 1782.4 19.94763 107.9656
"8914" 1782.6 15.91648 105.9987
"8915" 1782.8 12.71595 102.4724
"8916" 1783 10.29236 99.68795
"8917" 1783.2 8.552177 96.91188
"8918" 1783.4 8.118376 94.18091
"8919" 1783.6 6.558317 89.97753
"8920" 1783.8 5.211472 85.4529
"8921" 1784 4.18765 80.83225
"8922" 1784.2 2.788582 75.96351
"8923" 1784.4 1.178565 71.30369
"8924" 1784.6 0.3453964 67.49851
"8925" 1784.8 0.4815088 62.85608
"8926" 1785 1.244444 58.08921
"8927" 1785.2 1.140601 54.49612
"8928" 1785.4 1.702585 49.47158
"8929" 1785.6 3.06627 44.77149
"8930" 1785.8 4.867206 40.24536
"8931" 1786 7.169816 35.84576
"8932" 1786.2 10.13264 31.52565
"8933" 1786.4 13.9276 28.11829
"8934" 1786.6 18.20757 25.47198
"8935" 1786.8 22.39689 23.96849
"8936" 1787 27.33945 22.63714
"8937" 1787.2 32.37286 21.57885
"8938" 1787.4 36.76046 22.13228
"8939" 1787.6 40.87845 23.58034
"8940" 1787.8 44.77937 25.55178
"8941" 1788 48.0661 28.77139
"8942" 1788.2 51.3397 32.38401
"8943" 1788.4 53.94828 36.27351
"8944" 1788.6 57.05598 40.99906
"8945" 1788.8 58.62771 45.36441
"8946" 1789 59.22343 50.21348
"8947" 1789.2 58.94543 54.4987
"8948" 1789.4 58.02298 59.05811
"8949" 1789.6 57.10631 63.32296
"8950" 1789.8 55.94963 68.00568
"8951" 1790 54.28958 71.84369
"8952" 1790.2 52.09493 76.42936
"8953" 1790.4 50.29993 81.09647
"8954" 1790.6 48.85316 84.96199
"8955" 1790.8 46.4284 88.6957
"8956" 1791 43.33396 92.12592
"8957" 1791.2 40.21625 95.76685
"8958" 1791.4 36.90102 98.54068
"8959" 1791.6 32.98225 101.2624
"8960" 1791.8 28.71445 103.0591
"8961" 1792 24.48842 104.1306
"8962" 1792.2 21.08154 105.0935
"8963" 1792.4 18.09572 107.4329
"8964" 1792.6 17.58288 107.8045
"8965" 1792.8 17.19494 107.8904
"8966" 1793 17.57755 108.0795
"8967" 1793.2 17.74749 108.2201
"8968" 1793.4 17.78779 108.3936
"8969" 1793.6 18.04296 108.6972
"8970" 1793.8 18.1328 108.7326
"8971" 1794 18.6694 109.4861
"8972" 1794.2 19.06916 109.5559
"8973" 1794.4 20.49022 109.8689
"8974" 1794.6 22.80552 111.0615
"8975" 1794.8 25.36235 112.8904
"8976" 1795 27.66102 115.5791
"8977" 1795.2 29.76035 118.358
"8978" 1795.4 31.9428 119.7425
"8979" 1795.6 34.12721 120.8294
"8980" 1795.8 36.16462 121.7838
"8981" 1796 39.22379 123.4412
"8982" 1796.2 42.6081 125.0572
"8983" 1796.4 45.44595 125.8234
"8984" 1796.6 48.37364 126.5407
"8985" 1796.8 51.01861 127.7493
"8986" 1797 53.96148 127.6353
"8987" 1797.2 56.21029 127.4335
"8988" 1797.4 58.8898 128.4082
"8989" 1797.6 61.67508 129.1413
"8990" 1797.8 65.17578 128.8642
"8991" 1798 68.13781 128.4844
"8992" 1798.2 70.22714 129.0923
"8993" 1798.4 70.45125 129.2397
"8994" 1798.6 70.06175 129.5698
"8995" 1798.8 69.96366 129.438
"8996" 1799 70.44786 129.4589
"8997" 1799.2 70.74894 129.6107
"8998" 1799.4 71.23685 129.6175
"8999" 1799.6 71.97529 129.5134
"9000" 1799.8 73.45001 128.0602
"9001" 1800 75.45566 126.9149
