# Supplementary material for: Adaptive switch to sexually dimorphic movements by partner-seeking termites
Source: Sci Adv. 2019 Jun 19;5(6):eaau6108. doi: 10.1126/sciadv.aau6108 (PMC6584256; doi:10.1126/sciadv.aau6108)
Supplement: Data file S1 [file aau6108_Data_file_S1.zip › Dataset/RsExperiments/170526_163_F_1_tandem-position_set2_5FPS.txt]

"time" "x" "y"
"1" 0 26.3472970060085 79.5403243659901
"2" 0.2 28.6270797024545 79.2076446798743
"3" 0.4 30.9415650641968 79.1654493540746
"4" 0.6 34.2252217826191 79.7154298952763
"5" 0.8 36.9276346914318 80.4036583013914
"6" 1 39.406163971071 81.4361511235685
"7" 1.2 42.7909461179883 82.4354293125764
"8" 1.4 45.8361569782365 82.8161399864987
"9" 1.6 49.3164505077477 83.284874888503
"10" 1.8 53.0804474191617 83.8603612671976
"11" 2 57.1791408937075 84.4058223742657
"12" 2.2 60.952032134734 85.4671162487217
"13" 2.4 64.0940825075202 87.3804342372229
"14" 2.6 67.2965597846758 89.6602688072339
"15" 2.8 70.230410425318 92.0195518511499
"16" 3 73.367402990679 94.4048129956561
"17" 3.2 75.843709999052 97.4293660006419
"18" 3.4 77.9167474008587 101.285983751926
"19" 3.6 79.8456813275923 104.593868096045
"20" 3.8 81.0895283764641 108.498643366478
"21" 4 81.740497974664 112.921951265895
"22" 4.2 81.9727638849089 117.314112410958
"23" 4.4 82.0327206312202 121.564239604188
"24" 4.6 83.2595933990669 123.246891960779
"25" 4.8 84.619059990705 124.780027746851
"26" 5 85.7297459932053 124.59956654574
"27" 5.2 87.9480160829507 124.080733973303
"28" 5.4 90.1847999200476 123.222687537362
"29" 5.6 92.7505082988293 122.240925982682
"30" 5.8 94.9600453664846 121.051550604217
"31" 6 96.4240119930897 120.119704507931
"32" 6.2 95.987772592478 120.17208371648
"33" 6.4 94.8016423119625 119.851814314832
"34" 6.6 94.3819272605834 120.478107338511
"35" 6.8 94.1791997739517 121.651681549673
"36" 7 93.2755306357662 122.615946588725
"37" 7.2 92.0387159587285 123.360462858786
"38" 7.4 90.7467405568783 124.058555509313
"39" 7.6 88.7954777215009 124.762310290765
"40" 7.8 86.3797369718707 125.517659099416
"41" 8 83.8810490259961 126.292103282722
"42" 8.2 81.6893019705058 126.711788007407
"43" 8.4 79.2066183127756 126.940598674922
"44" 8.6 76.4204042699704 127.840645858826
"45" 8.8 73.9216774007465 128.865795711731
"46" 9 70.6864362427763 129.776681088483
"47" 9.2 67.8331789265022 130.509422736469
"48" 9.4 64.6542138499743 130.683376427741
"49" 9.6 62.1711806193343 130.521506991162
"50" 9.8 59.5979375874382 130.191672980299
"51" 10 57.4534290378038 130.385569287487
"52" 10.2 55.0961470945571 130.090731404045
"53" 10.4 52.5091297725331 129.784759079441
"54" 10.6 49.9463825015201 129.068481980908
"55" 10.8 46.8462904743388 128.518087287947
"56" 11 43.6174808307655 127.240353922524
"57" 11.2 41.1709954231496 126.821464177576
"58" 11.4 39.3468514348754 125.988145282471
"59" 11.6 36.2126090544 124.901499589784
"60" 11.8 33.4410112988838 123.450972407585
"61" 12 31.2957744983004 122.166122220052
"62" 12.2 28.984058447495 120.799874869434
"63" 12.4 26.1696668758078 119.396964324478
"64" 12.6 24.4884112195935 118.414633680859
"65" 12.8 22.326664439902 116.820232948192
"66" 13 21.2446077386941 115.425468929664
"67" 13.2 19.7313264577063 113.427101853655
"68" 13.4 17.474671900745 111.019957165955
"69" 13.6 15.0214815168575 108.921869058596
"70" 13.8 12.830543108538 107.469805895621
"71" 14 11.7883084839783 106.19926292911
"72" 14.2 10.7543161234877 104.706018007946
"73" 14.4 9.28602085962667 102.925158103472
"74" 14.6 8.88117173498696 101.684325737375
"75" 14.8 8.59387283011989 100.288368265966
"76" 15 8.73367118657154 98.8472201109802
"77" 15.2 9.16649637709975 96.8797055517003
"78" 15.4 9.78334809245686 95.5641221928637
"79" 15.6 10.5429961196476 94.716242364514
"80" 15.8 11.5972601627728 93.072013802674
"81" 16 12.7891094282808 91.6685162683128
"82" 16.2 13.9241050494487 90.5648140780786
"83" 16.4 14.9932120175384 89.394651220821
"84" 16.6 16.5835966142755 88.0261488984197
"85" 16.8 18.273243565349 86.6763184717836
"86" 17 19.602801357595 86.0015883570382
"87" 17.2 21.371282687172 85.3880668209748
"88" 17.4 22.371266255889 85.2701043572697
"89" 17.6 23.4407977066626 85.279294781244
"90" 17.8 25.5930374253509 85.3816960588893
"91" 18 26.2979665561035 85.7744096748472
"92" 18.2 28.4551528103982 86.2287584992529
"93" 18.4 30.2649856079674 87.5342891899887
"94" 18.6 31.8857465274553 89.2110441749719
"95" 18.8 33.2539225070548 90.6967125657432
"96" 19 34.0379043917001 92.249779951656
"97" 19.2 34.3562665685387 93.6804382494144
"98" 19.4 34.5366622420349 95.4008103622641
"99" 19.6 34.8652045992477 97.44820536625
"100" 19.8 35.3287131539626 99.6522737743314
"101" 20 36.0963319495031 101.681133990242
"102" 20.2 37.1354078782508 103.713307898254
"103" 20.4 38.105857278934 105.569388029107
"104" 20.6 39.3461500299553 108.109514093646
"105" 20.8 40.1880368769009 110.117651918108
"106" 21 40.9361986831604 111.913983874346
"107" 21.2 41.7276829373406 113.810157280057
"108" 21.4 42.8471952472878 115.272467927135
"109" 21.6 44.2013606897634 116.511217812466
"110" 21.8 46.0529216126781 117.913445174839
"111" 22 48.7165606130949 119.22374367774
"112" 22.2 51.3519630508883 120.206526497401
"113" 22.4 54.2517827070976 120.94862587289
"114" 22.6 56.9831642842933 122.157827426293
"115" 22.8 59.3676036198366 124.010024744541
"116" 23 61.3218551502048 125.45271785927
"117" 23.2 62.9007341610439 127.743596731472
"118" 23.4 62.914379581341 129.479172277648
"119" 23.6 62.2996600957618 129.514020733626
"120" 23.8 61.932081824072 129.650531145073
"121" 24 60.8922954606717 129.794030002312
"122" 24.2 60.1536854249913 129.598870687453
"123" 24.4 60.0453230555252 129.398726606926
"124" 24.6 58.9867116305229 129.402146225615
"125" 24.8 57.544132053062 129.6414546924
"126" 25 56.3919052310554 129.811351547931
"127" 25.2 56.1322875807113 129.964974947705
"128" 25.4 56.2970175522131 129.81864222543
"129" 25.6 56.3865256190115 130.0501391346
"130" 25.8 56.0576862406177 130.066545251045
"131" 26 55.8756469878126 129.827119035448
"132" 26.2 56.2982719888307 129.235575832542
"133" 26.4 56.3093735100404 129.457874247735
"134" 26.6 56.5193637927378 129.611578090794
"135" 26.8 57.0816564322926 129.910731440048
"136" 27 57.8178733965712 129.915356951801
"137" 27.2 58.8591330510215 129.766780462253
"138" 27.4 60.0980246145619 129.515022924863
"139" 27.6 61.2124318745954 128.767028443783
"140" 27.8 62.3245506778298 128.142721624588
"141" 28 63.4026008632284 127.193395890576
"142" 28.2 64.4420696258665 125.531919382195
"143" 28.4 65.4615464838874 123.92216607194
"144" 28.6 67.3774053559249 121.446985580777
"145" 28.8 69.3402937773338 119.662992007504
"146" 29 71.2573450909734 118.971507002014
"147" 29.2 73.7894889913283 119.056033875205
"148" 29.4 76.0216226625442 119.351497157088
"149" 29.6 77.714473569691 119.337851258221
"150" 29.8 79.8782758475726 119.275790371734
"151" 30 83.1012661658909 119.625722286853
"152" 30.2 85.7318856272341 120.24812567933
"153" 30.4 88.4513421641054 121.13848077566
"154" 30.6 90.3457538529064 121.825380839004
"155" 30.8 90.417438668274 122.978741094944
"156" 31 89.5948474008884 123.290548141666
"157" 31.2 89.0562556515326 123.511170322605
"158" 31.4 89.6116713724298 122.618174080939
"159" 31.6 90.1663198242382 122.189271835464
"160" 31.8 90.7407784814504 121.721917617809
"161" 32 91.5149168694032 120.758277921024
"162" 32.2 92.3516952398303 119.861686508843
"163" 32.4 93.9939168236618 118.633659821162
"164" 32.6 95.9481362875583 117.99595319544
"165" 32.8 98.4109024564831 117.473832749571
"166" 33 100.036165825298 116.565541921794
"167" 33.2 102.118653246901 115.473254636906
"168" 33.4 104.043831130311 113.960779147704
"169" 33.6 105.824977121275 112.432924795288
"170" 33.8 107.724942751749 110.666692968595
"171" 34 109.463443315075 108.877964976922
"172" 34.2 111.057110663906 107.40629229056
"173" 34.4 112.122842605019 105.825851507861
"174" 34.6 113.435904461146 103.881934804811
"175" 34.8 115.033107058359 101.864319891318
"176" 35 116.167097241635 100.218284340156
"177" 35.2 117.609529101448 98.0683945849533
"178" 35.4 118.485837174609 96.1650345213071
"179" 35.6 119.654813464355 93.6629364881941
"180" 35.8 120.877283550399 91.6005652449524
"181" 36 121.969098821876 89.1819325457865
"182" 36.2 122.270498034365 88.4437066863892
"183" 36.4 122.611182168316 87.1545027362639
"184" 36.6 123.478310016229 84.7119421871951
"185" 36.8 124.426648462441 82.3341062914795
"186" 37 125.371892037527 79.1949520253248
"187" 37.2 125.544582433682 76.7865848347323
"188" 37.4 126.07311205551 73.9114026174913
"189" 37.6 126.338113309241 71.0792563711499
"190" 37.8 126.298607584373 68.5366580093067
"191" 38 126.329717727245 65.8539051064271
"192" 38.2 126.294187000045 63.2330928523609
"193" 38.4 126.18995412456 60.8389542316487
"194" 38.6 126.09641596777 58.1181032072852
"195" 38.8 125.769159487376 55.5587731597648
"196" 39 125.453559303281 53.1056358379349
"197" 39.2 124.688913412507 49.9381552363844
"198" 39.4 124.001906550574 47.2416529111743
"199" 39.6 123.36235867017 45.7073480158657
"200" 39.8 123.100203045994 44.5698597276426
"201" 40 122.752276504435 42.5006891571647
"202" 40.2 121.745660533317 41.1190152302809
"203" 40.4 121.127365932129 39.2198765469765
"204" 40.6 120.402745699305 37.4132135086003
"205" 40.8 119.805065384544 35.9922510385539
"206" 41 118.955450381422 34.8817401039904
"207" 41.2 118.649810962573 34.0062827608571
"208" 41.4 118.291313655676 33.1723007055792
"209" 41.6 117.748390312484 32.2184543465998
"210" 41.8 116.749390013046 31.1330475715383
"211" 42 115.809784111075 29.9905205380363
"212" 42.2 114.910216575452 28.7292248454955
"213" 42.4 114.286750151698 27.5207623010045
"214" 42.6 113.689356358418 26.2703477699642
"215" 42.8 112.598767537954 24.9951664819929
"216" 43 111.5944321843 23.7006859903549
"217" 43.2 111.408537613596 23.6556125182617
"218" 43.4 111.309575710635 23.8576936663759
"219" 43.6 110.582508717732 23.3806582234334
"220" 43.8 110.020340155662 23.131247138061
"221" 44 109.447111563647 22.553318927346
"222" 44.2 108.482801706035 21.6955923615982
"223" 44.4 107.417121713708 21.2342139553327
"224" 44.6 106.615107612695 21.3334548543497
"225" 44.8 105.847377394233 21.6605092878553
"226" 45 104.929475562906 22.1890605657526
"227" 45.2 104.610547646821 22.7675779331183
"228" 45.4 103.882007034904 23.7324489408619
"229" 45.6 103.530082452327 24.4212766860729
"230" 45.8 103.347582515694 25.0198353223197
"231" 46 102.820042103234 26.3699769348806
"232" 46.2 101.769595222441 28.0638636589605
"233" 46.4 100.181731330173 30.005203284707
"234" 46.6 98.609559627515 31.2589555415821
"235" 46.8 97.53055184406 31.7859426623639
"236" 47 95.921530817608 32.9923539424298
"237" 47.2 94.6710750725412 34.2245904329475
"238" 47.4 93.2157152795539 35.9187639998644
"239" 47.6 91.6587484044235 37.1988799909759
"240" 47.8 90.7966060187227 38.2365706428378
"241" 48 90.3438146725422 39.5160709648194
"242" 48.2 89.869837966059 41.7368566876895
"243" 48.4 88.8514671000609 44.1295411251181
"244" 48.6 88.1723541869083 46.0650596175098
"245" 48.8 87.2871481601276 47.9316731677625
"246" 49 86.5358142690997 50.0425799039171
"247" 49.2 85.8574767778221 52.5393415695554
"248" 49.4 85.3487807593335 54.9146138354545
"249" 49.6 84.7539289375496 57.2482483715855
"250" 49.8 84.381478272642 59.1709618719431
"251" 50 84.3334723651857 60.4731748115097
"252" 50.2 84.2798363780454 61.7629680754424
"253" 50.4 84.7347365762078 63.335562494815
"254" 50.6 85.4573828671568 64.3333384312153
"255" 50.8 86.1007484436715 65.2717947217982
"256" 51 86.8731373897275 66.9345933151747
"257" 51.2 87.8173143903751 68.4106214061603
"258" 51.4 89.1801941091013 70.5482384831581
"259" 51.6 90.811127641443 72.6151960261344
"260" 51.8 92.659810316897 74.4777276709744
"261" 52 94.2566448930247 76.3579895874678
"262" 52.2 95.9271142312837 78.2358178821934
"263" 52.4 98.1408464265495 79.9690021937491
"264" 52.6 100.083873778754 81.3489218887531
"265" 52.8 102.152881369704 82.5067088529311
"266" 53 104.143173916391 83.2601303739699
"267" 53.2 106.767297026264 83.9035115804855
"268" 53.4 109.141033117288 84.2370064527039
"269" 53.6 112.012084718025 84.5777823650579
"270" 53.8 114.630710498739 85.5576271439639
"271" 54 116.316650614113 86.8491784640554
"272" 54.2 117.637893232938 88.5933024130369
"273" 54.4 118.777686638848 89.0242663940837
"274" 54.6 119.440682382511 87.6628204177807
"275" 54.8 119.308941400795 86.1638136646137
"276" 55 118.661559558378 84.6993337699531
"277" 55.2 117.411298797653 82.6740045650149
"278" 55.4 115.813257302619 80.1474547121843
"279" 55.6 113.854324674084 78.5149566759176
"280" 55.8 111.448705633293 76.8356936649443
"281" 56 108.970746071988 74.7834659238488
"282" 56.2 106.735691425348 72.6571300371385
"283" 56.4 105.012694409692 70.0358596294336
"284" 56.6 103.988109370288 67.3330303966741
"285" 56.8 103.572890581031 65.0719832364484
"286" 57 103.677728892109 62.3788495080608
"287" 57.2 104.511544481098 59.4685630440639
"288" 57.4 105.988403683078 56.7999582285012
"289" 57.6 107.410343696054 55.2461589531679
"290" 57.8 109.326503197272 53.8504054767135
"291" 58 111.289744620593 52.6771649593262
"292" 58.2 113.530495855788 51.919679506404
"293" 58.4 116.194358952169 52.1254915666232
"294" 58.6 118.144575565455 52.7446090446695
"295" 58.8 119.155459104997 52.8203353129746
"296" 59 119.831234794042 51.9947384118939
"297" 59.2 119.179460343162 51.0014881606041
"298" 59.4 118.260561746464 50.4308683197763
"299" 59.6 117.642485787583 49.5847179937826
"300" 59.8 117.134943649583 48.1202889746579
"301" 60 116.155916792963 46.4410981254107
"302" 60.2 115.087332897369 44.2972476279333
"303" 60.4 113.759008559311 40.9637601759636
"304" 60.6 112.986522772975 38.4286046292634
"305" 60.8 112.995403629829 35.5573743783813
"306" 61 113.094274075171 33.7185538168063
"307" 61.2 112.800372882532 32.5769663793416
"308" 61.4 112.278338238865 31.3473739618462
"309" 61.6 111.511111767998 29.4221678316551
"310" 61.8 110.349760306346 28.942623187065
"311" 62 107.992931819807 27.6064308815851
"312" 62.2 105.403624048371 26.3790975397022
"313" 62.4 102.474348318009 24.6969064318738
"314" 62.6 100.57723427707 22.0033840472103
"315" 62.8 99.5852125880552 18.4979547089398
"316" 63 99.5845282330311 15.4729944697603
"317" 63.2 98.9523690449669 13.8275614565763
"318" 63.4 98.6657081615542 12.7185015798538
"319" 63.6 98.4979356144139 12.9881537536744
"320" 63.8 98.0762899186433 13.2792061862362
"321" 64 97.1893091707991 14.0424820192417
"322" 64.2 96.4093550367591 14.4570588682568
"323" 64.4 94.7523512448065 13.9726453136881
"324" 64.6 92.4288837185156 13.1016173945013
"325" 64.8 90.4619360919534 11.5734707345961
"326" 65 88.9966560552105 9.77850181315476
"327" 65.2 87.9328814209532 7.8679448339546
"328" 65.4 87.6889096236312 6.85308219326473
"329" 65.6 87.5368054360308 7.74455413865618
"330" 65.8 87.1766681825345 8.41047938450678
"331" 66 86.1746120367638 8.82889833345637
"332" 66.2 84.1626309318012 8.72320919092432
"333" 66.4 82.1664154193513 8.3152065991773
"334" 66.6 79.6344805108844 6.9156947675645
"335" 66.8 78.3474732196478 5.49386038980922
"336" 67 77.1849191072097 3.79522563835513
"337" 67.2 76.5583509053758 3.063549934158
"338" 67.4 76.1586448323837 3.75395681260256
"339" 67.6 74.8109993162007 4.00681431248134
"340" 67.8 72.9254858328765 3.96645829777836
"341" 68 70.2296672138848 4.20999860353178
"342" 68.2 68.1730888934864 4.60654444160089
"343" 68.4 66.4930720340597 4.69177052695928
"344" 68.6 64.3265294446301 4.78405693979624
"345" 68.8 62.5544026652703 4.46889790586048
"346" 69 60.3963353251793 3.37648955532995
"347" 69.2 59.2287798031606 2.35939596393566
"348" 69.4 58.0588771850842 1.68700154853406
"349" 69.6 57.3154879248998 1.22869254841715
"350" 69.8 57.3691278439737 1.3057255829466
"351" 70 57.6399518006748 1.64366487314607
"352" 70.2 57.9115312831462 2.68624892999592
"353" 70.4 57.8039403137449 3.86286015181799
"354" 70.6 57.3573124612323 5.01483280581268
"355" 70.8 56.5047022887327 6.39372433330439
"356" 71 55.0582790564913 8.14608906623098
"357" 71.2 53.2453268001048 9.50874536775743
"358" 71.4 50.6838470881228 10.5352550806105
"359" 71.6 48.7188645203993 10.6515444995183
"360" 71.8 46.0367508718291 9.64091992888537
"361" 72 44.6629202324176 7.86204256615646
"362" 72.2 44.5469938230723 7.33514684941976
"363" 72.4 44.3579142293341 7.60795303316936
"364" 72.6 43.8735729781137 8.04739040875395
"365" 72.8 43.0321972879992 8.43528153576211
"366" 73 41.9580026577048 9.12449967613522
"367" 73.2 39.6851837187272 9.13416203152804
"368" 73.4 37.3530961565577 9.50025258107326
"369" 73.6 34.7679480125955 9.48622059109751
"370" 73.8 32.7935135550744 9.00639342521191
"371" 74 32.2404730213596 9.29819420652017
"372" 74.2 31.1784051476037 10.5364668794652
"373" 74.4 31.3841208966549 11.4243731070854
"374" 74.6 30.9864018654564 13.2924491420038
"375" 74.8 30.6782369584524 15.3209318107124
"376" 75 29.9218244260185 18.6365506813187
"377" 75.2 28.2027504780055 21.7003663915663
"378" 75.4 25.4050678970129 23.6641607575797
"379" 75.6 22.390216786804 24.4411283118402
"380" 75.8 19.5103319334904 24.4550499419845
"381" 76 18.3918656401934 24.0420484377606
"382" 76.2 18.5763988861623 24.1776057127863
"383" 76.4 18.5711621838548 24.7884290878207
"384" 76.6 18.4580453000999 25.7762674314125
"385" 76.8 19.5333031417906 26.9415663478867
"386" 77 19.8518290144056 28.6698046980129
"387" 77.2 20.3764113146075 30.2442473419752
"388" 77.4 21.3941323091087 31.6384596223763
"389" 77.6 22.9507651772047 33.5095303794508
"390" 77.8 25.4673653757849 35.1656632289665
"391" 78 28.0141061625989 35.962574439125
"392" 78.2 31.2845486417213 36.0093029230533
"393" 78.4 34.3082035658926 35.8067272030944
"394" 78.6 37.6185019756875 35.2562179610992
"395" 78.8 41.1188567426603 34.8634592951041
"396" 79 43.7933452605173 35.0792002438592
"397" 79.2 46.5322507470816 35.8374079318027
"398" 79.4 49.0738392920859 36.5858156291741
"399" 79.6 51.9700015448754 37.3748351898988
"400" 79.8 54.9204328291597 38.9060262376508
"401" 80 56.939508536704 40.1505348501045
"402" 80.2 59.2752571455935 41.5955207912454
"403" 80.4 61.7709120275152 42.3393426901016
"404" 80.6 64.4801434653633 43.176220008237
"405" 80.8 67.2487335023566 43.877146869915
"406" 81 70.0352848145372 45.1334965813775
"407" 81.2 72.1894906941478 46.8914549824261
"408" 81.4 73.9264143890919 48.5666810101437
"409" 81.6 75.8746804021711 50.2579284187669
"410" 81.8 77.7008917161921 51.9224396933184
"411" 82 79.5612354665714 54.3997563501736
"412" 82.2 81.0894396625719 56.9550550014921
"413" 82.4 81.996462024719 59.2585131917679
"414" 82.6 83.0262982210211 61.1049839014171
"415" 82.8 84.7060434210795 63.4729395332368
"416" 83 86.5779647028387 66.0975468350588
"417" 83.2 88.3315341413108 68.4101673312796
"418" 83.4 89.6878264286639 71.1944623222066
"419" 83.6 90.1333320658618 73.9757714687074
"420" 83.8 90.4045768981196 76.8532926731775
"421" 84 90.1359319476433 79.6014436694096
"422" 84.2 89.5524933690986 82.0080917606164
"423" 84.4 88.4506160879231 85.1236491063622
"424" 84.6 87.0433461412857 87.7872725524823
"425" 84.8 85.0587117713821 90.0893421465866
"426" 85 82.8090533611395 92.4704083799499
"427" 85.2 79.5437929568412 95.1482899676536
"428" 85.4 76.6959646281801 96.0570156518135
"429" 85.6 73.2774705390932 96.1832051645619
"430" 85.8 68.8047969300748 95.2529221421566
"431" 86 65.1153056244023 93.740464545735
"432" 86.2 62.2430003697593 91.5555049880673
"433" 86.4 60.1848435473537 88.5327186637743
"434" 86.6 59.4690607779738 84.9826906706244
"435" 86.8 59.1886280498168 81.1685854748161
"436" 87 59.9566910075474 77.3618001105233
"437" 87.2 61.2417584400137 73.7087233112221
"438" 87.4 62.5511141767428 70.05097872637
"439" 87.6 64.9343381741225 66.4627876178066
"440" 87.8 67.578127338122 63.9765872816522
"441" 88 70.8386773825736 61.8694691592412
"442" 88.2 74.0501553792397 60.2043965193941
"443" 88.4 78.3394459859894 58.5179182454273
"444" 88.6 82.331690500077 57.4732945432077
"445" 88.8 86.7471698454578 57.4630263009667
"446" 89 91.0273780261247 58.1022466541008
"447" 89.2 94.9280079667213 58.820205420837
"448" 89.4 98.7672798019588 60.94093056382
"449" 89.6 101.879749030032 63.7242780506897
"450" 89.8 104.967748115171 67.3170920559222
"451" 90 107.963688561022 70.4317968043452
"452" 90.2 110.742407967944 72.8013643482752
"453" 90.4 113.057496144326 75.0455364737402
"454" 90.6 115.84762034788 76.922201644873
"455" 90.8 118.741660328459 78.9666460857007
"456" 91 120.229243979039 81.0894787767288
"457" 91.2 120.016233343686 83.7936285096666
"458" 91.4 118.398684594487 85.3951860350467
"459" 91.6 115.42925480457 87.574832070148
"460" 91.8 112.191647833287 89.2864665490085
"461" 92 108.642016077333 90.7035047053538
"462" 92.2 105.100113938889 92.1276844771587
"463" 92.4 101.000494619845 94.0341370132136
"464" 92.6 97.0967977857047 96.3807612321734
"465" 92.8 92.9666926657302 98.7195802244661
"466" 93 89.2887273133051 101.001599401593
"467" 93.2 86.1066112024568 103.750898802138
"468" 93.4 82.9439349862286 106.115792116683
"469" 93.6 79.282064833357 107.135853515703
"470" 93.8 75.0211018097417 107.164264064637
"471" 94 70.7641854894112 106.427371924239
"472" 94.2 66.6504098901385 105.295698568352
"473" 94.4 63.1276337553788 102.975654263209
"474" 94.6 59.6471986387954 100.696160038067
"475" 94.8 55.9174704986753 98.291361656008
"476" 95 52.5830615801922 95.8267496882697
"477" 95.2 49.4625697624374 92.803624980732
"478" 95.4 46.683175599072 89.8061857922865
"479" 95.6 43.7552456309145 86.8842627838904
"480" 95.8 40.3909285325584 84.4323805979961
"481" 96 37.282013366429 82.9764122786768
"482" 96.2 33.8397332412813 82.4565833365431
"483" 96.4 29.6964262423173 82.1749135036312
"484" 96.6 26.3122715249394 82.5972828495678
"485" 96.8 23.9115845260973 83.318025692965
"486" 97 19.9926000167003 83.2627159453632
"487" 97.2 16.7517014083368 83.69790078726
"488" 97.4 15.3828983588516 84.2540518439247
"489" 97.6 15.5250426065918 83.7156678059632
"490" 97.8 15.926586555293 82.3547645059327
"491" 98 16.0689126591762 80.7015962272354
"492" 98.2 17.0298400698465 78.325840612731
"493" 98.4 18.8774151062975 75.863500252712
"494" 98.6 21.6425929324794 73.4810652689863
"495" 98.8 24.5256968429167 71.9483031694014
"496" 99 28.0771536983762 70.5356674969291
"497" 99.2 31.8142149850973 69.5581201020643
"498" 99.4 35.646229953713 69.0343193643366
"499" 99.6 39.3541829201572 68.646786813116
"500" 99.8 43.2099967512822 68.6991621337264
"501" 100 47.1669661985491 68.9921769973912
"502" 100.2 51.2276304027911 69.0450720593006
"503" 100.4 55.529208925254 69.1059841586905
"504" 100.6 59.5453122440956 70.0631416741793
"505" 100.8 63.3614590923433 71.6881610649071
"506" 101 66.8374793122941 74.3747378784854
"507" 101.2 68.7200065661665 77.5000550540214
"508" 101.4 68.9831128792396 82.5107380521887
"509" 101.6 68.5477280192893 86.6129102336171
"510" 101.8 68.016488931264 90.9869612875073
"511" 102 66.8569853663577 96.0271850131084
"512" 102.2 65.3754860782643 100.161518388
"513" 102.4 62.6993026371262 104.065511955219
"514" 102.6 58.8701747581477 107.045645415731
"515" 102.8 55.1840037021949 109.600893003217
"516" 103 50.7003321001743 110.801120027535
"517" 103.2 46.3341777753095 109.85846451919
"518" 103.4 42.8435572033445 107.417605461033
"519" 103.6 40.0475269811802 103.160747933547
"520" 103.8 38.7914292716031 98.5312076603018
"521" 104 38.8336794907429 93.7320342795146
"522" 104.2 39.3999789362006 88.9813659132395
"523" 104.4 39.9822959736776 84.426337798629
"524" 104.6 40.7472662524669 79.8591366801732
"525" 104.8 42.4478876180458 75.2163751021124
"526" 105 45.3236506372284 72.1020907038575
"527" 105.2 49.2373498229521 70.0266216559484
"528" 105.4 53.2882573288579 69.5494573039713
"529" 105.6 57.7650980207879 69.9581031392809
"530" 105.8 61.5941324983253 71.469388840301
"531" 106 64.7600564155073 73.1877159091959
"532" 106.2 67.8449414029083 74.8020261586618
"533" 106.4 71.2097366733942 77.0427305434949
"534" 106.6 74.7647993188261 79.0145176657425
"535" 106.8 78.0985396999548 80.805825797303
"536" 107 82.038546642904 81.959689370964
"537" 107.2 86.6435692237437 82.1156880780747
"538" 107.4 91.0576204744534 82.60082840337
"539" 107.6 95.0725805293986 83.497922939411
"540" 107.8 99.5339199519969 84.7274636129205
"541" 108 103.404604746874 86.2157757091283
"542" 108.2 107.546036493597 88.0335039500287
"543" 108.4 111.069801820487 88.9949368888282
"544" 108.6 115.309066562801 89.6685010363518
"545" 108.8 118.632614572838 89.8684075524595
"546" 109 119.622804737345 88.4431887782886
"547" 109.2 118.969807377027 86.9745369125228
"548" 109.4 117.877955019017 85.9405239083397
"549" 109.6 116.661550720673 84.6890467077216
"550" 109.8 114.082855182217 83.3116666336927
"551" 110 111.001519096907 82.0449197123565
"552" 110.2 107.880086137487 80.0218300221078
"553" 110.4 105.634626315557 77.0635125082866
"554" 110.6 104.654354765677 72.9104321082466
"555" 110.8 105.115050081568 69.1410011588408
"556" 111 106.418473691698 64.9594465359615
"557" 111.2 108.600448058716 61.4643629223372
"558" 111.4 111.118538597302 58.0481387183519
"559" 111.6 114.377663656414 55.5817369706942
"560" 111.8 118.083364943778 54.5918087689993
"561" 112 120.78800656615 55.5041098380251
"562" 112.2 121.072517091433 55.6920250121003
"563" 112.4 121.076147382116 54.7249642558674
"564" 112.6 120.930312985423 53.6200081659549
"565" 112.8 119.469294249981 52.6119648715332
"566" 113 118.02213474536 51.5981630635023
"567" 113.2 116.384638285234 50.0280482359853
"568" 113.4 114.343748553296 47.7664212397297
"569" 113.6 112.013118125426 45.2348787549769
"570" 113.8 109.613981718646 42.7988948682417
"571" 114 106.697051026057 39.7697527694481
"572" 114.2 104.595306732004 36.123687103543
"573" 114.4 103.477286885953 31.8906309379723
"574" 114.6 102.937534125448 27.7688212368267
"575" 114.8 103.874134475963 23.3875688302706
"576" 115 106.026726651738 21.1666197513456
"577" 115.2 105.824208085884 21.0421342978468
"578" 115.4 104.611702131484 20.1599280571658
"579" 115.6 102.717051231259 18.8684876206386
"580" 115.8 100.506904155447 17.7605758008397
"581" 116 97.1394788894189 16.2986008759742
"582" 116.2 93.4922377571462 13.937011849661
"583" 116.4 91.2561410062005 11.0951197644749
"584" 116.6 90.6383226929814 8.23151322152875
"585" 116.8 90.6675125686282 8.92963404980918
"586" 117 89.4908368293703 9.35650813715598
"587" 117.2 87.8316226178739 9.89818018548451
"588" 117.4 86.213783467117 10.0474817049776
"589" 117.6 83.252630004913 9.86349350333355
"590" 117.8 79.9631869733615 8.42232904257991
"591" 118 77.4365257408448 5.94214699290992
"592" 118.2 76.2690740232244 3.20248191365204
"593" 118.4 75.9638063119515 3.03693161248177
"594" 118.6 74.862642302513 3.73927951949385
"595" 118.8 73.1463447201128 4.42720680502976
"596" 119 70.8314720196369 5.98070290533369
"597" 119.2 68.4927531348329 8.2434605592142
"598" 119.4 65.958737967394 10.3969187552286
"599" 119.6 62.7956621485556 11.97980814726
"600" 119.8 59.9212711220389 13.331085485167
"601" 120 57.0885470674493 15.4754096088983
"602" 120.2 55.350073841326 18.60910472944
"603" 120.4 55.3885950439588 21.9803644005024
"604" 120.6 57.1096824630187 25.6403844301552
"605" 120.8 58.8984539586793 27.8342565083658
"606" 121 61.6170946717584 30.6432072167722
"607" 121.2 63.8570327997253 33.4749309983076
"608" 121.4 65.6023935796409 36.8328261525047
"609" 121.6 66.7071152709351 39.8868253799682
"610" 121.8 67.9753745184995 42.7626810038697
"611" 122 69.5485166869624 45.2751401749603
"612" 122.2 71.2789958187431 47.1572808624597
"613" 122.4 73.1570316093017 49.8788353810224
"614" 122.6 75.2678871832092 52.8582631141578
"615" 122.8 77.4598868725043 56.4154697341642
"616" 123 78.8952605785848 59.8722671824104
"617" 123.2 79.8560591331892 64.1594355442226
"618" 123.4 79.6740263456845 68.6971016192968
"619" 123.6 79.155418620232 71.4112859211355
"620" 123.8 78.1657064877388 75.5222278171044
"621" 124 76.8604324744686 79.2510109961896
"622" 124.2 75.0393405586172 82.4317953517737
"623" 124.4 72.7099379363824 85.7249187961286
"624" 124.6 71.0865864762037 88.3276255508097
"625" 124.8 69.1836110637857 91.5561408614367
"626" 125 67.4894268425028 95.3741391959016
"627" 125.2 65.8366933871823 99.0262634450543
"628" 125.4 63.4458089962509 102.921119653395
"629" 125.6 60.8191950058631 106.276708740429
"630" 125.8 57.6629405504704 108.699967309862
"631" 126 53.5763620073307 109.300190472291
"632" 126.2 49.8850622309523 108.460121655677
"633" 126.4 46.2990845857935 106.827841670158
"634" 126.6 42.6260711913705 104.449614347774
"635" 126.8 39.1474819960989 102.59853590341
"636" 127 35.2067704304221 101.913798495487
"637" 127.2 32.8822158869973 102.633130526415
"638" 127.4 29.8958594810838 103.244194065716
"639" 127.6 25.9513814521394 103.799808841356
"640" 127.8 22.2990668864355 103.819372203934
"641" 128 20.5435523470859 102.792551575776
"642" 128.2 20.4209204738904 101.724939699374
"643" 128.4 19.8988486203405 99.5315845459584
"644" 128.6 19.1577745769502 95.742673216145
"645" 128.8 18.6839512617298 92.3423556912186
"646" 129 18.1372479646066 88.043721311049
"647" 129.2 18.9177440824179 84.5423232160775
"648" 129.4 20.2302272556681 81.2514211840372
"649" 129.6 20.4926045883534 77.907937450386
"650" 129.8 20.2149122800429 73.8698894228708
"651" 130 20.2680233396548 69.6521117167794
"652" 130.2 21.0835098067935 65.7145608299987
"653" 130.4 22.7446092994441 61.6199671813079
"654" 130.6 24.7649442676669 57.8050726106081
"655" 130.8 26.9869423385589 53.6498597144977
"656" 131 29.7433425202017 50.2514640840024
"657" 131.2 33.1889397106465 48.1218325143057
"658" 131.4 37.0945177026696 46.0041789253399
"659" 131.6 40.3367817122556 43.4388546003788
"660" 131.8 42.9874545336758 40.0742976806845
"661" 132 45.3360642069772 36.1961381806448
"662" 132.2 48.4789909052439 32.6716801305943
"663" 132.4 52.494403231675 30.3114198710383
"664" 132.6 55.5021629155464 28.6379225141445
"665" 132.8 60.3869586999121 27.3809389077435
"666" 133 64.7272090534574 26.7486774512152
"667" 133.2 69.3081625128436 26.6474048672591
"668" 133.4 73.8554179066825 27.4434597699052
"669" 133.6 77.8770186018827 29.1573391690909
"670" 133.8 82.0350365371262 31.1368073180706
"671" 134 86.2805307824411 33.2722321637566
"672" 134.2 90.3871611830083 35.5976866279334
"673" 134.4 93.9670386047164 37.9926591194595
"674" 134.6 97.8890703179433 40.9071661208265
"675" 134.8 101.278040504659 43.854730617868
"676" 135 104.293951182572 47.0727839543421
"677" 135.2 107.204158257661 50.028466218008
"678" 135.4 110.079156885629 52.8366692854189
"679" 135.6 113.653784296178 55.4898760583237
"680" 135.8 116.678801330386 58.3412597407374
"681" 136 119.001895379591 61.8201260770186
"682" 136.2 119.528159226792 65.3804677801837
"683" 136.4 118.680581790878 69.5463717264603
"684" 136.6 116.807143733405 73.3933193896201
"685" 136.8 114.255430731943 76.6871363850355
"686" 137 110.949573440506 79.1997654995763
"687" 137.2 106.868520781211 81.5029436126233
"688" 137.4 102.253846271253 82.7519026452505
"689" 137.6 98.077325894601 83.0187664440407
"690" 137.8 93.1025810568793 83.2227062421045
"691" 138 88.1490579405213 82.8561588439601
"692" 138.2 84.2508168836213 81.4804965762425
"693" 138.4 80.0039694913207 79.2264855410972
"694" 138.6 77.0938306190524 76.3370466702222
"695" 138.8 74.7528002350141 72.9907597988279
"696" 139 72.3551467453191 68.9215009747668
"697" 139.2 70.5931242071836 65.5761223505348
"698" 139.4 67.4800761083879 62.177585573113
"699" 139.6 63.704431157256 59.2665176157007
"700" 139.8 60.0256074189348 56.7866499170703
"701" 140 56.7480953092016 54.0444502717955
"702" 140.2 53.7600901081657 50.6125620913789
"703" 140.4 51.5068080006577 46.979722940379
"704" 140.6 50.1819549556076 42.3607619377602
"705" 140.8 50.0765188431824 37.8212016772775
"706" 141 50.4623723552973 33.1813276958184
"707" 141.2 51.2325117936226 29.0608874564306
"708" 141.4 51.7894253405884 24.9194050665233
"709" 141.6 53.573009127202 20.3308086623666
"710" 141.8 56.092849174081 16.8798477493606
"711" 142 59.0428276622251 14.2150177706708
"712" 142.2 63.0940835951971 12.0730070027002
"713" 142.4 67.6123232310316 10.5977676904649
"714" 142.6 71.7769950822856 10.3821908593626
"715" 142.8 76.1616449416739 11.9908315698791
"716" 143 80.2029838079171 14.5344351661902
"717" 143.2 84.2633574650312 17.2687536975714
"718" 143.4 87.6782063140709 19.7138387000035
"719" 143.6 90.9786595544508 23.0193682096514
"720" 143.8 93.6888093930409 26.7129047874191
"721" 144 96.3020854287639 31.020148024559
"722" 144.2 98.4652271150915 34.9009653883362
"723" 144.4 99.6499619685976 39.4059141525133
"724" 144.6 100.323229381286 44.1675353704173
"725" 144.8 100.171521293411 48.4058333035356
"726" 145 99.7159325821678 52.7411016670228
"727" 145.2 98.7013444368444 57.1399232449476
"728" 145.4 97.5710134150786 61.1403025381997
"729" 145.6 95.4859212282953 65.9978592487422
"730" 145.8 93.3969083615809 69.294882906108
"731" 146 90.338780725715 73.1079386699539
"732" 146.2 87.3269323172097 76.3020137747235
"733" 146.4 83.9706063519282 79.2992462086479
"734" 146.6 80.8174928130278 82.2141803496879
"735" 146.8 77.318352243659 84.8433335275443
"736" 147 73.6913273012465 87.5242615520374
"737" 147.2 70.0685548873356 90.3402608021285
"738" 147.4 66.7812512876399 92.9435061056762
"739" 147.6 63.3183991814538 95.673900260709
"740" 147.8 59.9787745297225 98.3762792298292
"741" 148 56.9761573680012 100.621979190948
"742" 148.2 53.4443905421323 102.8666573994
"743" 148.4 49.2542625557703 104.420113748869
"744" 148.6 45.4775877445059 104.54460758771
"745" 148.8 41.3501596376562 103.078976941535
"746" 149 37.882314926788 101.032414764128
"747" 149.2 34.3575985208603 98.461690577339
"748" 149.4 30.9356338534747 95.2571396566704
"749" 149.6 28.1906438290876 92.0440368719138
"750" 149.8 25.5614502207582 88.2958621193963
"751" 150 23.7741965694663 84.4016084649564
"752" 150.2 22.2414492909464 81.1306398334901
"753" 150.4 20.7833863741036 78.4829994538367
"754" 150.6 19.1723638708575 74.1187075895444
"755" 150.8 18.4826683856282 70.4876281491077
"756" 151 18.4750539752424 66.287441208706
"757" 151.2 19.0599733030713 61.919094090998
"758" 151.4 20.11418399519 57.999788441347
"759" 151.6 21.9290733306687 54.5584330337381
"760" 151.8 25.0037757568867 51.379221133929
"761" 152 28.7615119504112 49.1689999783585
"762" 152.2 32.9204117127937 46.8021165839541
"763" 152.4 36.8452494887965 45.6236488940059
"764" 152.6 41.1729043243262 44.9037934336266
"765" 152.8 45.5760055644425 44.8659601043272
"766" 153 49.1122430705187 45.8851322459237
"767" 153.2 53.3837158119299 46.96883933455
"768" 153.4 57.0831870770576 47.2687156359692
"769" 153.6 61.0698190093146 47.4990056583002
"770" 153.8 65.3580419954643 47.3085233721326
"771" 154 69.6126746355624 47.4372944323967
"772" 154.2 74.1607652898783 48.0422942840229
"773" 154.4 78.2397992052313 48.9733039876666
"774" 154.6 82.1093817845183 50.2754515441121
"775" 154.8 86.4126027625797 51.9168018056171
"776" 155 90.6579318453484 53.225293057657
"777" 155.2 94.8966517540269 55.3868503430778
"778" 155.4 98.2670324034992 57.1883411914282
"779" 155.6 101.951043168819 60.1577051542371
"780" 155.8 104.872907764091 62.9293838587555
"781" 156 107.429946245582 66.8152344934288
"782" 156.2 109.617584326524 70.8492793281693
"783" 156.4 111.576116622073 74.6474829498058
"784" 156.6 113.348372404046 78.3901649441444
"785" 156.8 114.99199843756 82.6427176463472
"786" 157 115.646686851323 87.3540172503921
"787" 157.2 115.397892543022 91.6510998103511
"788" 157.4 114.802777945726 95.8404015405601
"789" 157.6 112.597568213201 98.8060273440547
"790" 157.8 109.968518105955 101.591756677777
"791" 158 106.201752034178 104.196998828019
"792" 158.2 102.585719072936 106.088426558033
"793" 158.4 98.4629863164454 107.350548641646
"794" 158.6 94.2143951810815 107.872879038485
"795" 158.8 89.7595569936805 108.076548090692
"796" 159 85.8122657964117 107.774750374655
"797" 159.2 81.1486661773728 106.678496248287
"798" 159.4 76.8419658860724 105.567290457653
"799" 159.6 72.5022822589034 104.025209856403
"800" 159.8 68.3675279797267 102.785555615548
"801" 160 64.1274657582971 101.687973951656
"802" 160.2 60.2565644528517 100.900859409744
"803" 160.4 55.6849673093834 99.5514803843196
"804" 160.6 51.6813858717902 97.9578564686935
"805" 160.8 47.4790614773422 95.8360043172668
"806" 161 44.0099329759537 93.614465863524
"807" 161.2 40.1599376989212 90.6432510259111
"808" 161.4 36.6645559762398 87.6022841015848
"809" 161.6 34.0694259644489 83.535752263285
"810" 161.8 32.6020292065084 80.1534407329718
"811" 162 31.5685008717935 75.1367473443856
"812" 162.2 30.6015915134099 70.9325559760794
"813" 162.4 29.9422483515187 66.6893753526919
"814" 162.6 29.7155985430178 62.1419423667806
"815" 162.8 30.0849250489995 57.8857167104071
"816" 163 29.8829693051497 53.143646956704
"817" 163.2 29.4416988059824 49.1369662072604
"818" 163.4 29.2516458651295 44.6189086935143
"819" 163.6 29.537861505842 40.4239558336612
"820" 163.8 30.3537746754983 36.3124224843955
"821" 164 31.3437873282156 31.8588217648173
"822" 164.2 32.3446714338527 27.1425093308843
"823" 164.4 33.5493758844808 22.9626576938243
"824" 164.6 35.7334375630718 18.6621109267509
"825" 164.8 38.59802636724 15.2044436865871
"826" 165 42.1777023647552 13.0368773494257
"827" 165.2 46.024740929792 12.4376023569202
"828" 165.4 50.2777063028663 12.9552436710326
"829" 165.6 54.00545831955 13.7175135844073
"830" 165.8 57.6214226675552 14.9450610522695
"831" 166 61.531175108976 16.7263017004912
"832" 166.2 65.824719994257 18.5654908608492
"833" 166.4 69.4467711158928 20.6389154176948
"834" 166.6 73.1574690742024 22.7424455422524
"835" 166.8 77.1838395867096 25.3829751265743
"836" 167 80.5696049151868 27.9731274507456
"837" 167.2 84.1278240318235 31.3034181553749
"838" 167.4 87.6629649474078 34.3805831098909
"839" 167.6 90.5668747309953 37.6088882666318
"840" 167.8 93.4011949424533 41.8976755550181
"841" 168 94.6518347426429 46.411170827867
"842" 168.2 95.3256124089966 50.4878965003666
"843" 168.4 95.8470653203661 55.1150591749416
"844" 168.6 95.8048511131819 60.2868690071219
"845" 168.8 96.023024195114 64.3842556617213
"846" 169 96.225089515104 69.0198484309616
"847" 169.2 96.5981968599597 73.0931003698774
"848" 169.4 97.5383388278724 77.5385049381072
"849" 169.6 98.4813760144513 82.2627723980995
"850" 169.8 99.0684442100538 86.3781677521868
"851" 170 99.246215536908 90.8318745611554
"852" 170.2 98.1300614590644 94.9458874953951
"853" 170.4 96.777312899151 99.161871048206
"854" 170.6 94.9078142104326 103.520827949314
"855" 170.8 92.162099757698 106.939756267464
"856" 171 88.6090918455861 109.923148058845
"857" 171.2 84.5197626022046 112.107487926082
"858" 171.4 80.8614181750679 113.046843800333
"859" 171.6 76.2495651619231 113.74524338655
"860" 171.8 71.8951580442804 114.826097712293
"861" 172 67.4722348905728 116.379069054672
"862" 172.2 63.0774330031978 117.527018544502
"863" 172.4 58.4933574012322 117.878050568911
"864" 172.6 54.3449010340724 116.997900004677
"865" 172.8 50.623671779699 115.712093013041
"866" 173 46.8483301498776 113.355975786266
"867" 173.2 43.9900938870754 110.714571339648
"868" 173.4 41.5882511752779 107.162025490135
"869" 173.6 39.3815209877191 103.627279696882
"870" 173.8 37.0282218001227 100.469789294018
"871" 174 35.0650808860254 96.8205242472183
"872" 174.2 33.4691917279941 92.5397161679358
"873" 174.4 32.0497219764191 88.3446711631996
"874" 174.6 31.1502866102031 84.1865506834447
"875" 174.8 30.3273140132822 80.2256609025208
"876" 175 29.569060202307 76.361882272021
"877" 175.2 29.6449383129032 72.0331397479638
"878" 175.4 30.0202443560448 68.3776245524161
"879" 175.6 30.8304261340539 64.5551687800326
"880" 175.8 31.868840680127 61.0247170272376
"881" 176 32.955237422263 57.3652949179604
"882" 176.2 34.5832121323278 53.8955753146479
"883" 176.4 37.1969780138315 50.839534234394
"884" 176.6 39.9501319655915 47.7311214431267
"885" 176.8 42.8089670558307 45.2192655110869
"886" 177 46.4253987278564 43.0552972098828
"887" 177.2 50.4340605116228 41.3845088975663
"888" 177.4 54.7340763783479 40.7671566245567
"889" 177.6 58.9193241071302 40.6345490003851
"890" 177.8 63.3468448802638 40.3039707577532
"891" 178 68.0936846567229 40.5859618742142
"892" 178.2 72.254340441495 41.6381151639436
"893" 178.4 76.2299871332777 44.2664059025852
"894" 178.6 79.4372615086127 46.9228635409309
"895" 178.8 82.6861641059425 49.6539050783142
"896" 179 86.1519880322858 52.2806477950517
"897" 179.2 89.2283995042994 55.2030812328866
"898" 179.4 91.7327958791104 58.9511047605027
"899" 179.6 93.4670740239457 63.4462027468829
"900" 179.8 94.7370421224768 67.7633109008644
"901" 180 95.6254626302688 71.514214502374
"902" 180.2 97.4815329590739 75.6528005003249
"903" 180.4 98.8378046544392 79.754172118356
"904" 180.6 98.944933659765 84.9699122808214
"905" 180.8 98.5677704002628 89.1972242417367
"906" 181 97.2989921805795 93.6124754263435
"907" 181.2 96.3360006799201 98.3159065027709
"908" 181.4 95.5785730203513 103.190768582517
"909" 181.6 94.3332314019008 107.464597691395
"910" 181.8 93.0693659372213 111.750770150986
"911" 182 91.4397713769835 115.996782353821
"912" 182.2 88.8521686960514 119.330003071023
"913" 182.4 85.3231024261229 121.336969415258
"914" 182.6 81.5072106720468 120.61140417916
"915" 182.8 77.8541175227303 118.658703863397
"916" 183 74.3551550191212 116.548811195579
"917" 183.2 70.8720604764813 114.865092077584
"918" 183.4 67.3014481343437 112.627910728265
"919" 183.6 63.7824548458232 110.548588380682
"920" 183.8 60.2905935392386 107.448315766666
"921" 184 57.2280340153904 104.290567095911
"922" 184.2 54.3134541599649 101.138208741205
"923" 184.4 51.7690857602231 97.9756324013618
"924" 184.6 49.4127622858469 93.9701006190735
"925" 184.8 47.3033131331939 90.4334736079173
"926" 185 45.4179514315855 86.6433481829443
"927" 185.2 43.8792526810214 82.5302432101775
"928" 185.4 42.4737062218415 78.4838403636186
"929" 185.6 41.2326167804409 74.010388510254
"930" 185.8 40.2040043964851 69.459282436181
"931" 186 40.2930273738484 64.3495570437347
"932" 186.2 40.7912922978654 59.869541118026
"933" 186.4 42.1964432454821 55.2135844299224
"934" 186.6 43.6532886828487 51.3795912987692
"935" 186.8 45.4201524808874 48.2989510778725
"936" 187 47.4660153967634 45.1926646687731
"937" 187.2 50.7027320950467 42.3793172647291
"938" 187.4 53.7165303002916 39.7978376816848
"939" 187.6 57.61106048622 37.3524153827078
"940" 187.8 61.331869692702 35.3761929834938
"941" 188 65.4773998410046 34.4104863014384
"942" 188.2 68.5555266973841 33.3940829614855
"943" 188.4 72.2319907979467 31.8630203646896
"944" 188.6 76.3692590762994 30.8863093663921
"945" 188.8 80.904567941794 30.9054087590751
"946" 189 84.852206992844 31.0106902490618
"947" 189.2 88.840891160868 31.6579434524314
"948" 189.4 93.3621385589874 32.8439629675232
"949" 189.6 97.2044881272955 34.5146109013972
"950" 189.8 101.075556823476 36.8684532511658
"951" 190 104.083064613182 40.3799456061425
"952" 190.2 106.27333154138 44.3399697820979
"953" 190.4 107.789968164988 48.1760117405607
"954" 190.6 109.144036552688 52.9433185987396
"955" 190.8 109.598362993394 57.1602536009327
"956" 191 109.596227263901 61.8555535846395
"957" 191.2 109.38001425252 66.4552464181834
"958" 191.4 108.207336815165 70.9717525332566
"959" 191.6 106.765544544608 75.3222036482995
"960" 191.8 104.859131017006 79.3391097749281
"961" 192 103.376619689871 82.1878526322411
"962" 192.2 101.768392861275 85.5425518488541
"963" 192.4 99.4861003688859 88.7510076351349
"964" 192.6 95.9035084108199 92.2245674558833
"965" 192.8 92.9611096853903 95.2366707310024
"966" 193 89.4289840649679 98.0851049213262
"967" 193.2 86.1310978868439 100.325285849516
"968" 193.4 82.1212272892874 102.400958964645
"969" 193.6 77.7566020066939 104.654773482374
"970" 193.8 73.976730715477 106.584984284313
"971" 194 69.233808233602 107.657127577289
"972" 194.2 64.8416086244363 108.08483245728
"973" 194.4 59.7836245438895 107.519016416958
"974" 194.6 55.7991825040082 106.59389758195
"975" 194.8 51.5407385550777 104.684100656952
"976" 195 47.7345656466668 102.488061729289
"977" 195.2 44.5614730816645 99.5836448797589
"978" 195.4 41.7417533400104 96.005622618548
"979" 195.6 39.0544802252529 91.9925542413057
"980" 195.8 36.4680169762673 88.0613939687135
"981" 196 35.2555746478974 84.9623749662506
"982" 196.2 34.5812829780956 81.3265003921485
"983" 196.4 34.2316849277518 77.8059435819838
"984" 196.6 34.7561912867799 73.7429999864497
"985" 196.8 36.0069676218576 70.1000818769785
"986" 197 37.3457953854174 65.9533479379939
"987" 197.2 39.1158986688562 62.0585323032168
"988" 197.4 41.1323844347992 58.6242953633869
"989" 197.6 43.6479584278557 55.1291504767468
"990" 197.8 45.9294831549323 51.636706371967
"991" 198 48.1022429265566 48.0330981940144
"992" 198.2 50.1804179433287 43.9126109980139
"993" 198.4 52.2405603736109 40.0300459922864
"994" 198.6 55.0332459940376 36.5971567751538
"995" 198.8 58.6416382832663 34.3511539432006
"996" 199 62.093430966179 32.7253377302202
"997" 199.2 65.7095978636666 30.9890307630735
"998" 199.4 69.0941600364017 29.822564628676
"999" 199.6 72.5730380276866 28.7139605075983
"1000" 199.8 77.1540515163823 28.1343189731261
"1001" 200 81.0458235450307 27.7140929105215
"1002" 200.2 85.0389016891147 26.701010945861
"1003" 200.4 89.3727789109008 26.5117916229958
"1004" 200.6 93.3051745701782 26.6989114134389
"1005" 200.8 96.6720546856672 27.7402434177308
"1006" 201 101.353969187964 29.5968095765551
"1007" 201.2 105.471289027478 31.7341443617287
"1008" 201.4 109.695345767827 33.5923919042195
"1009" 201.6 112.945758959856 34.9273994104888
"1010" 201.8 116.476993663618 37.1151717814255
"1011" 202 119.449106668303 40.9951291522109
"1012" 202.2 121.624246135211 44.0262161375947
"1013" 202.4 122.753855430225 45.2335651788518
"1014" 202.6 122.143514618603 45.5950312631215
"1015" 202.8 121.666317675023 47.1956399918541
"1016" 203 120.435176303705 50.6816884272157
"1017" 203.2 119.902014916194 53.3458000749626
"1018" 203.4 119.859790362722 57.2392677920271
"1019" 203.6 119.755531227486 61.2665762459533
"1020" 203.8 119.579660348443 65.0353888409366
"1021" 204 119.126486198711 69.0798175636495
"1022" 204.2 118.541882300066 72.8779957887684
"1023" 204.4 117.486898048518 76.9364172034176
"1024" 204.6 116.485023478325 81.1730171986785
"1025" 204.8 114.848255719347 85.1401300894059
"1026" 205 112.951504882988 89.3327957053294
"1027" 205.2 110.972800464218 92.6851561008947
"1028" 205.4 108.246887387176 96.0975367131351
"1029" 205.6 105.169872487502 99.5768084440678
"1030" 205.8 102.190711286814 102.549244057527
"1031" 206 98.3979454700323 105.17952627482
"1032" 206.2 94.8655185090543 107.781972194907
"1033" 206.4 90.7412014295903 110.145901690778
"1034" 206.6 86.4316696321311 111.669061973203
"1035" 206.8 81.6552191125263 112.833151796348
"1036" 207 77.567348782354 112.910730014127
"1037" 207.2 72.7686724998646 112.366226531026
"1038" 207.4 68.1393013724084 111.327708756314
"1039" 207.6 63.9421751230483 109.859554671159
"1040" 207.8 59.9308919381952 108.061210393572
"1041" 208 56.3682993638682 105.701530755071
"1042" 208.2 52.8116633263904 102.939821557126
"1043" 208.4 49.9598918741064 99.5141024624403
"1044" 208.6 47.6398285295826 95.837158638727
"1045" 208.8 46.0074779873935 92.0776552313717
"1046" 209 44.5830400017026 87.6520243092145
"1047" 209.2 43.2511545240175 83.4744249118259
"1048" 209.4 42.1865864041888 79.1657978782867
"1049" 209.6 42.4704932994979 73.9638450013005
"1050" 209.8 44.4228235712 70.4336950525542
"1051" 210 47.4185365191046 67.387368835373
"1052" 210.2 50.9757813822394 64.3087239254916
"1053" 210.4 54.1743692666141 62.1962741409025
"1054" 210.6 58.4419825073674 60.0385547076468
"1055" 210.8 62.2133235089367 58.8524431665885
"1056" 211 66.5132893763521 58.1225821760587
"1057" 211.2 70.7501130469196 57.7919082836162
"1058" 211.4 75.276298821949 57.6942955827722
"1059" 211.6 79.6049592058477 57.8960981009116
"1060" 211.8 83.9260498337032 58.2732284530751
"1061" 212 88.2909369087551 58.5255087159564
"1062" 212.2 92.5893176985066 59.7351655799126
"1063" 212.4 96.0803224013765 61.5578212207983
"1064" 212.6 99.4401929362047 64.6743167761644
"1065" 212.8 101.880792764609 68.7033345702838
"1066" 213 103.723229852441 72.6151933167448
"1067" 213.2 104.898994547404 75.9936514485731
"1068" 213.4 106.345925725398 79.9144261770021
"1069" 213.6 107.717248441402 83.6659791057665
"1070" 213.8 109.180097660945 87.6664910750503
"1071" 214 109.14589697044 92.2136619905457
"1072" 214.2 108.473294116177 96.5894348095462
"1073" 214.4 106.791965001327 100.343343842836
"1074" 214.6 103.431610027858 103.601719001193
"1075" 214.8 99.6001949429225 105.410788082154
"1076" 215 95.0307097928074 106.821294315375
"1077" 215.2 90.7581925471617 107.640451060758
"1078" 215.4 86.4018326988016 107.838853893972
"1079" 215.6 81.4917493354231 107.63384850099
"1080" 215.8 76.7867747646418 106.301931335332
"1081" 216 73.0818744792206 104.643748949962
"1082" 216.2 69.4319843565417 102.454816025827
"1083" 216.4 65.8102323721241 100.164247903041
"1084" 216.6 62.1701334522915 97.3562854560166
"1085" 216.8 59.0433863542407 94.5945229096638
"1086" 217 56.8705148437151 91.1551824637016
"1087" 217.2 55.2492035444371 87.5879985054896
"1088" 217.4 53.5101616300701 83.6391975327068
"1089" 217.6 51.5781311322713 79.6550521827592
"1090" 217.8 50.6096815580672 75.9003048746238
"1091" 218 49.7432464351481 71.7963917122449
"1092" 218.2 49.2691767812456 68.0548116020205
"1093" 218.4 49.2211186127711 64.2567714644446
"1094" 218.6 49.7375615593164 59.6716853943516
"1095" 218.8 50.5755186574429 55.8018647626248
"1096" 219 51.7453871481632 51.6744351124033
"1097" 219.2 52.7200478377506 47.682258759187
"1098" 219.4 53.9786175895601 43.803934973291
"1099" 219.6 55.811551805147 40.533099912939
"1100" 219.8 58.1038453727168 37.6447344226574
"1101" 220 60.9300172537155 34.9576900053779
"1102" 220.2 64.0716530344798 33.7322501721978
"1103" 220.4 68.3970386734323 33.7503581718849
"1104" 220.6 72.1793685296486 34.5994589683526
"1105" 220.8 76.1585461911557 36.1033789883069
"1106" 221 80.2208056041156 37.9182124996647
"1107" 221.2 84.4006343360699 40.118022829188
"1108" 221.4 88.4101818151074 42.6241820910234
"1109" 221.6 91.4750583761091 45.8580754828615
"1110" 221.8 94.0019352983159 48.5643238755657
"1111" 222 96.8484137107944 51.7391587532645
"1112" 222.2 99.5432223985128 55.3540317750568
"1113" 222.4 101.727785229815 59.0692712054998
"1114" 222.6 102.862141236477 63.4492987563905
"1115" 222.8 102.765122251027 67.8478284942442
"1116" 223 102.320727761921 71.7605350479495
"1117" 223.2 101.295048858328 76.1819077573627
"1118" 223.4 100.213894049134 80.1986009960874
"1119" 223.6 98.6720271923002 84.2297281981823
"1120" 223.8 96.5307206375042 87.8075194843669
"1121" 224 93.0787749875263 90.6001686768309
"1122" 224.2 89.4674571051949 92.7783808823463
"1123" 224.4 85.8744793064705 94.4264683874016
"1124" 224.6 81.7829111794081 95.7865618995083
"1125" 224.8 77.6001225124522 96.2688071628883
"1126" 225 73.2768738389535 96.0090635898281
"1127" 225.2 68.6534633638272 95.4384252566986
"1128" 225.4 64.5687622623167 95.076599365175
"1129" 225.6 60.3558369091241 94.1487690577871
"1130" 225.8 56.2408745579157 92.927796280201
"1131" 226 52.2704119251946 91.4348204588789
"1132" 226.2 48.4679496382068 90.0161832978444
"1133" 226.4 45.0494407602168 87.8997269755755
"1134" 226.6 42.0559282438236 84.8854976481971
"1135" 226.8 39.9414502878031 81.297073521261
"1136" 227 38.928924777955 76.479770872652
"1137" 227.2 39.1546347396415 72.1916883384641
"1138" 227.4 40.2826781293123 67.9374227369064
"1139" 227.6 42.2723847194582 64.0071527984691
"1140" 227.8 45.0719036300276 60.8820163162328
"1141" 228 48.3289516912938 58.3601495523818
"1142" 228.2 51.2208204373936 56.3182569917667
"1143" 228.4 55.0645874473221 54.5191661537731
"1144" 228.6 59.3450560131887 53.9162785308272
"1145" 228.8 62.8289443149351 54.1893367246663
"1146" 229 67.3685735654895 55.2398576795225
"1147" 229.2 71.2302393369824 57.5647011789983
"1148" 229.4 74.4685712187774 60.175664202206
"1149" 229.6 77.6015878252051 63.2155288308792
"1150" 229.8 80.48092216564 66.65599926531
"1151" 230 82.8472430616835 69.9942586754536
"1152" 230.2 85.2586362260978 74.4434038473779
"1153" 230.4 87.2188490616824 78.2413527228325
"1154" 230.6 88.5842463845615 82.4357038489093
"1155" 230.8 89.5744855727462 86.8780735630997
"1156" 231 90.5128852431227 91.1862483921388
"1157" 231.2 91.0514079056524 94.9523590186144
"1158" 231.4 91.0195718428224 99.5955557715189
"1159" 231.6 91.1556682097093 104.348369835356
"1160" 231.8 90.9318053013369 108.537924008364
"1161" 232 90.2243685937183 112.400310772373
"1162" 232.2 88.6281656315663 116.615999479353
"1163" 232.4 86.0445840373355 119.742302138364
"1164" 232.6 82.9435220101335 121.627677249627
"1165" 232.8 79.711419848794 122.027750227591
"1166" 233 76.8585779340365 121.592044442372
"1167" 233.2 73.3302460887673 120.667654155403
"1168" 233.4 70.1004735822321 119.662045687674
"1169" 233.6 66.7681936234871 118.045313151121
"1170" 233.8 63.2056857654124 115.959172689015
"1171" 234 59.8827562564006 113.769192556147
"1172" 234.2 56.4374278820852 110.824732330281
"1173" 234.4 53.4999738262086 107.754401027291
"1174" 234.6 50.6969845563678 104.460087451201
"1175" 234.8 48.2304506021842 101.148178758625
"1176" 235 46.0598770911901 97.8715536884512
"1177" 235.2 44.5040008100154 93.9008310994619
"1178" 235.4 43.1650776826049 90.1432337109401
"1179" 235.6 43.1206573774121 85.9613848748563
"1180" 235.8 44.2951821446943 81.9405209780852
"1181" 236 46.0607918852017 78.3874686815764
"1182" 236.2 48.5950552897045 75.0063445479536
"1183" 236.4 52.0889721848337 72.3762055302022
"1184" 236.6 55.6784906640286 70.0994462916257
"1185" 236.8 59.9369551621898 68.3092688406509
"1186" 237 63.9063735614653 67.4913383726891
"1187" 237.2 68.3139573018759 67.3717637401222
"1188" 237.4 72.06431891042 67.8106652325798
"1189" 237.6 76.2541445921326 68.2347832262747
"1190" 237.8 79.985966122632 69.5798538532375
"1191" 238 84.2525333370466 71.2581446009766
"1192" 238.2 87.8927115206719 73.118391934941
"1193" 238.4 91.2184630658997 75.0804057232194
"1194" 238.6 93.5361652030512 78.4205544783747
"1195" 238.8 94.6820811805357 82.013201119097
"1196" 239 95.6848979487405 86.4569053313778
"1197" 239.2 96.028224830961 90.0203686302218
"1198" 239.4 95.997955079509 94.4697346216186
"1199" 239.6 95.0270692269888 98.7503333496325
"1200" 239.8 93.3150317483936 103.294226026161
"1201" 240 91.6014832389458 107.003689925848
"1202" 240.2 88.8321050995403 110.736445459054
"1203" 240.4 85.5713482357902 113.44983053307
"1204" 240.6 81.7876885590666 115.258091703645
"1205" 240.8 78.6227816588453 116.184644041057
"1206" 241 74.3898261530665 115.976727278943
"1207" 241.2 70.3456348753062 115.243822630881
"1208" 241.4 66.4125606216858 113.957063027845
"1209" 241.6 62.6788069605192 111.587047567622
"1210" 241.8 59.5980872102326 108.49068629583
"1211" 242 57.0101525300374 105.442927896894
"1212" 242.2 54.4991717692892 101.819653607498
"1213" 242.4 52.31598190297 97.9143839258766
"1214" 242.6 50.6163864064795 94.2313937023804
"1215" 242.8 49.9325454197382 89.9048364612705
"1216" 243 50.0757686627566 85.784738479314
"1217" 243.2 51.2612568738005 81.7842785076292
"1218" 243.4 53.0702837052438 78.0760343989601
"1219" 243.6 55.0950786084807 73.9937785018817
"1220" 243.8 57.6391104758778 70.5791719440267
"1221" 244 60.5618868013742 68.0107420416343
"1222" 244.2 63.9661059218747 65.3181107759306
"1223" 244.4 67.5908724241985 63.343438249585
"1224" 244.6 71.6237825173152 62.5319628796254
"1225" 244.8 75.7089064456276 62.1228868497953
"1226" 245 80.0601904509394 62.2651366887472
"1227" 245.2 84.299081753977 62.4832365176268
"1228" 245.4 88.6262277749971 63.0285585022646
"1229" 245.6 92.8177867171142 63.6537647393588
"1230" 245.8 97.2802071672966 65.0395946206612
"1231" 246 101.207640580886 66.5478025822136
"1232" 246.2 104.815459362261 68.701345153862
"1233" 246.4 108.078466206505 71.3791166359718
"1234" 246.6 110.801729116591 74.7193482926638
"1235" 246.8 112.926185019306 78.7550756372634
"1236" 247 114.373994022689 82.9068813633084
"1237" 247.2 115.430282463828 87.0837838006059
"1238" 247.4 115.921221254552 90.7046231581498
"1239" 247.6 114.776929613999 94.1386567968698
"1240" 247.8 112.599874502994 96.630649563292
"1241" 248 109.23764726901 99.0429889665464
"1242" 248.2 105.312612269349 101.291906146302
"1243" 248.4 101.812242566613 103.504351887183
"1244" 248.6 97.2224707915298 105.611341712481
"1245" 248.8 93.3324647962828 107.350631217397
"1246" 249 89.9230249978694 108.876067741712
"1247" 249.2 86.3146528354937 109.950392205233
"1248" 249.4 82.1494722394778 110.48833619956
"1249" 249.6 78.1262956804992 110.650060664269
"1250" 249.8 74.2216618671331 110.14627777537
"1251" 250 70.3441652845332 108.164677326593
"1252" 250.2 67.7757200800493 105.854553448947
"1253" 250.4 65.3827578439746 102.510724402403
"1254" 250.6 63.2102892892567 99.2030515092533
"1255" 250.8 61.5150826492293 96.6333050497515
"1256" 251 58.9076874166363 94.0351410959093
"1257" 251.2 56.7852615888977 90.4345588257972
"1258" 251.4 56.0368147515694 86.6190950682221
"1259" 251.6 55.6410794815966 82.8571784802892
"1260" 251.8 54.9280082580737 79.2011624362919
"1261" 252 54.5181585102922 74.7774048521711
"1262" 252.2 54.0298553211609 71.1767525551656
"1263" 252.4 53.3137863752127 67.2219902122391
"1264" 252.6 52.9355254515303 62.4589801683776
"1265" 252.8 53.535751681655 58.6387922788257
"1266" 253 54.6888960633642 55.1491460505714
"1267" 253.2 57.4430365660553 51.3787332820785
"1268" 253.4 60.6551531292622 48.3868635137666
"1269" 253.6 63.7227927812541 46.019785486936
"1270" 253.8 67.2991187896197 44.0792270912412
"1271" 254 71.3468199392555 42.4239768748986
"1272" 254.2 75.5912148485081 41.4671185443016
"1273" 254.4 79.2052921579652 40.9097401811381
"1274" 254.6 83.0748090424603 40.0960746020295
"1275" 254.8 87.3415918849211 39.8425656630899
"1276" 255 91.8470551683038 40.2917194730738
"1277" 255.2 96.0992254920493 41.5345962570152
"1278" 255.4 99.6977919076589 43.4735224987429
"1279" 255.6 102.90390515751 45.6237956453874
"1280" 255.8 106.125728730258 48.0623693503977
"1281" 256 108.672762335297 50.8597445711482
"1282" 256.2 110.617313846782 54.6352108815638
"1283" 256.4 112.147903881662 58.7014979507299
"1284" 256.6 113.237315368814 62.4664181235798
"1285" 256.8 114.281377510715 66.4648436193785
"1286" 257 114.463790480644 70.8672186612971
"1287" 257.2 114.47666113585 75.3057352366519
"1288" 257.4 113.353009414825 79.047526212251
"1289" 257.6 110.279695204241 82.9726210653679
"1290" 257.8 106.998698509473 84.9210263164135
"1291" 258 103.282080225862 86.0958697965883
"1292" 258.2 98.8154944777293 86.602555786599
"1293" 258.4 94.6179293135949 86.0599176930894
"1294" 258.6 90.550620926278 84.8835814281259
"1295" 258.8 86.8194865341333 83.6400237377058
"1296" 259 83.1088076142266 82.3974303152743
"1297" 259.2 79.0002059554974 81.5943956674279
"1298" 259.4 75.1815313852745 80.4407202460396
"1299" 259.6 71.6473863436529 78.2388263316459
"1300" 259.8 68.7172399824647 75.1672667825536
"1301" 260 66.0672411027837 71.6125515871468
"1302" 260.2 63.7803466254214 67.7598373508341
"1303" 260.4 61.8621457071329 64.2170651317461
"1304" 260.6 59.4980650581783 59.9614281246864
"1305" 260.8 57.7564621081844 55.9750772245323
"1306" 261 56.1745813596769 51.8673345668215
"1307" 261.2 55.101286803638 47.8103402720261
"1308" 261.4 54.4117246698682 42.473215521414
"1309" 261.6 54.1100374267675 38.8169343334187
"1310" 261.8 53.9821244439624 35.3731312941704
"1311" 262 54.9514179888206 31.737821704649
"1312" 262.2 56.9633309366751 28.4281722805959
"1313" 262.4 59.6002736926769 25.992159621024
"1314" 262.6 62.1181670525295 24.3985513224254
"1315" 262.8 65.4328361964033 22.2358465125729
"1316" 263 68.965955433096 19.9018786288654
"1317" 263.2 72.1280251964763 17.8420851088082
"1318" 263.4 76.0784440578144 16.2613391546516
"1319" 263.6 79.8179781547553 15.8962435905094
"1320" 263.8 84.1709770297531 15.7914134670742
"1321" 264 88.3479780644226 15.8185925432044
"1322" 264.2 92.1967604902218 15.5979910839555
"1323" 264.4 96.1642048758181 16.8815172747657
"1324" 264.6 99.900330038825 18.8072571565472
"1325" 264.8 102.774277730135 20.8083461628709
"1326" 265 105.290070299038 23.0896885544616
"1327" 265.2 108.605875603169 25.8326974668867
"1328" 265.4 111.356736625312 28.9283567355125
"1329" 265.6 113.527913157165 32.6782287812102
"1330" 265.8 114.116882966339 36.8018779732943
"1331" 266 114.143078171956 41.0760296516384
"1332" 266.2 113.729907353373 45.6750389662497
"1333" 266.4 113.171130237867 49.5573033979694
"1334" 266.6 111.69142937889 53.6042952055018
"1335" 266.8 109.964391621407 56.9174588704103
"1336" 267 106.924733053291 59.9005099519653
"1337" 267.2 103.822590500046 62.209459019874
"1338" 267.4 100.429059595891 64.5317663640112
"1339" 267.6 97.1340009459345 66.7654196288424
"1340" 267.8 93.061756588688 68.1191375726859
"1341" 268 89.2748360436126 68.5186959241397
"1342" 268.2 85.3502060382336 67.6127700628693
"1343" 268.4 81.7371347121601 65.8457047365653
"1344" 268.6 78.4039226204021 63.3184361922327
"1345" 268.8 75.3216438450373 60.7282745591525
"1346" 269 72.2089114662235 57.8253735517835
"1347" 269.2 69.541224564356 54.5264108609188
"1348" 269.4 67.3212487321568 50.9525016154653
"1349" 269.6 65.0208179694321 47.0994887884481
"1350" 269.8 63.7160227086455 43.4270975259515
"1351" 270 63.464697838054 39.412791624521
"1352" 270.2 64.3203571845112 35.2594202549806
"1353" 270.4 65.893914393186 31.1665666519731
"1354" 270.6 67.3871109245368 28.0707115215645
"1355" 270.8 69.6059847573618 24.6475600248735
"1356" 271 71.8591002390853 21.6951219021758
"1357" 271.2 75.0472955149888 19.2361918335828
"1358" 271.4 78.5253756037986 17.257946362564
"1359" 271.6 82.5485794675506 15.9822776145683
"1360" 271.8 86.7925267612758 15.0630895382913
"1361" 272 90.5821213298802 15.1873336330241
"1362" 272.2 94.808830662064 15.5494132673369
"1363" 272.4 99.205732285776 15.9997801398285
"1364" 272.6 102.421247725449 17.5578082033647
"1365" 272.8 105.265570773538 20.4063781156221
"1366" 273 107.504946497686 23.7944357914481
"1367" 273.2 108.751215243197 27.5462880888313
"1368" 273.4 108.841232041482 30.8754753026843
"1369" 273.6 108.446104898087 34.9995129892097
"1370" 273.8 107.65445196952 38.895437844938
"1371" 274 106.627070482834 42.9410851022635
"1372" 274.2 104.655635925663 46.8572981169857
"1373" 274.4 102.660348227266 49.7774817439903
"1374" 274.6 100.862314699168 52.0209456709518
"1375" 274.8 98.7743550931957 54.4243742605152
"1376" 275 96.0959944511568 56.7329342519399
"1377" 275.2 92.5952026055404 58.8572726028119
"1378" 275.4 88.8868800533984 59.8464039180365
"1379" 275.6 85.2239849928545 59.4637264271001
"1380" 275.8 81.7653763180641 57.4133930351603
"1381" 276 79.4415482062059 54.2656671425202
"1382" 276.2 78.3064991909312 50.9805050909674
"1383" 276.4 77.9433832539862 46.7884776120094
"1384" 276.6 78.6917099478811 43.2646257499292
"1385" 276.8 80.5375329168969 39.4104281383491
"1386" 277 83.340912169848 36.887178242238
"1387" 277.2 85.9927793345672 34.9568789956224
"1388" 277.4 88.891917105105 33.9759337569387
"1389" 277.6 92.6663111161876 33.6184349431266
"1390" 277.8 96.5734019798891 34.3955018653348
"1391" 278 99.7812089854385 36.0301533015331
"1392" 278.2 102.712107871953 38.6177365188438
"1393" 278.4 105.169371303407 41.9801961143591
"1394" 278.6 106.397884291572 45.4624218112202
"1395" 278.8 106.634869439098 49.1174751465647
"1396" 279 105.598006959001 53.0162463325071
"1397" 279.2 104.700841448924 56.9363232624591
"1398" 279.4 103.888031937419 60.6397813039775
"1399" 279.6 103.16602545259 64.785562774032
"1400" 279.8 103.064426389147 69.0610250696042
"1401" 280 103.443617548555 72.771079187689
"1402" 280.2 103.214153881302 76.261794943176
"1403" 280.4 102.820957362226 79.590298918369
"1404" 280.6 102.231804710941 84.1392783757231
"1405" 280.8 100.505732059542 87.6979800527586
"1406" 281 98.3422887018293 90.1916492920338
"1407" 281.2 94.2633377131328 93.3043674088279
"1408" 281.4 90.9333744183447 95.0416776671166
"1409" 281.6 87.2667182452864 96.0681187660232
"1410" 281.8 83.4020092037827 96.3251182851752
"1411" 282 78.873408989027 95.7343906634707
"1412" 282.2 75.2244835139506 95.3786454470755
"1413" 282.4 71.5856890437568 94.9265560612465
"1414" 282.6 67.6267172773787 93.9823804204392
"1415" 282.8 64.2959116549882 92.5284289048967
"1416" 283 61.0069544923574 90.4898887845842
"1417" 283.2 57.8252663023584 87.960843471513
"1418" 283.4 54.8588362784812 84.5435698736011
"1419" 283.6 52.6960198569434 80.9783879083134
"1420" 283.8 50.7196135351539 77.7675867515832
"1421" 284 48.4989847583804 73.9052809622475
"1422" 284.2 46.0745062525455 70.5896417094276
"1423" 284.4 43.9630809888478 66.9459254129284
"1424" 284.6 42.4025049806977 63.5395915580556
"1425" 284.8 41.9317431236073 59.180092046016
"1426" 285 42.828335616712 55.1761185762012
"1427" 285.2 44.8900432794708 51.5846454320788
"1428" 285.4 47.3992328140298 48.927975804031
"1429" 285.6 50.564205015991 46.2173482693855
"1430" 285.8 53.9203492781257 43.8451927245003
"1431" 286 57.7041074761134 42.399917983279
"1432" 286.2 61.7317040416813 42.3056353731126
"1433" 286.4 65.9790273246389 42.8599866770082
"1434" 286.6 69.5095935408378 44.5673707815284
"1435" 286.8 73.1006735500093 46.4260286986442
"1436" 287 76.2174502368392 47.5374781153615
"1437" 287.2 80.1239501959929 49.6656438425571
"1438" 287.4 83.1873578147671 52.1254597013695
"1439" 287.6 85.7613876491711 55.3924530292722
"1440" 287.8 88.4361878318653 58.9058112663125
"1441" 288 90.5439269108186 62.301000272232
"1442" 288.2 92.4513650196478 65.6466050516161
"1443" 288.4 94.3975916046508 69.1432122653317
"1444" 288.6 96.4605609908458 73.384643668612
"1445" 288.8 97.2994952325503 77.1912980545399
"1446" 289 97.8804141771551 81.9342582914506
"1447" 289.2 98.2736461981715 85.9528816506557
"1448" 289.4 98.8561188688192 89.9201178248348
"1449" 289.6 100.486924973816 93.6378543520154
"1450" 289.8 101.6660955233 97.4101955794432
"1451" 290 102.159690971105 101.310776573106
"1452" 290.2 102.366024661025 105.51192626044
"1453" 290.4 101.921611535982 109.257097012052
"1454" 290.6 101.198364802 112.551687062398
"1455" 290.8 100.79648118908 113.905457824355
"1456" 291 101.411909108084 115.03470624786
"1457" 291.2 102.34442075833 115.172305131545
"1458" 291.4 103.504100592218 114.298710764041
"1459" 291.6 104.484267966284 112.976298517941
"1460" 291.8 105.877751520544 111.559804212998
"1461" 292 107.467161251249 110.251361440401
"1462" 292.2 108.989711950015 108.680482294343
"1463" 292.4 110.7194219529 106.796663314303
"1464" 292.6 111.994459318283 105.254547874137
"1465" 292.8 113.188223101184 103.045105162581
"1466" 293 114.501396048987 100.942925834153
"1467" 293.2 116.185322997456 99.1103161181846
"1468" 293.4 116.990117671773 97.4311517609421
"1469" 293.6 117.730741815272 95.5005130328855
"1470" 293.8 118.872275563823 93.3970652017691
"1471" 294 120.609003697571 91.0909915254551
"1472" 294.2 121.642395430199 88.5278142007113
"1473" 294.4 122.449421256889 86.0272464581708
"1474" 294.6 123.532110199183 83.2820492150676
"1475" 294.8 124.031310147483 80.752896990616
"1476" 295 124.242924453122 78.3608103872833
"1477" 295.2 125.038719513105 75.5185109396027
"1478" 295.4 125.436405861101 73.2115851661052
"1479" 295.6 125.787054636554 70.2401679110999
"1480" 295.8 126.20555361712 67.3373283194857
"1481" 296 125.969686371496 64.9904083207755
"1482" 296.2 126.021066479557 62.4464632417139
"1483" 296.4 125.952662539092 59.9352518089726
"1484" 296.6 125.706247894419 58.9639961243802
"1485" 296.8 125.622124454054 57.6829330331595
"1486" 297 125.678394045009 56.3587575828216
"1487" 297.2 125.652283343431 55.0575968282894
"1488" 297.4 125.872813187114 54.3785714194467
"1489" 297.6 125.013736611397 53.6643584454736
"1490" 297.8 124.221972390631 51.8087999826883
"1491" 298 124.325257958859 50.1045764256478
"1492" 298.2 123.892013531879 48.5697977745926
"1493" 298.4 123.358447749112 46.9145532970219
"1494" 298.6 122.978355925073 44.6665039149492
"1495" 298.8 121.833502353421 43.3566030833412
"1496" 299 120.781095667157 42.4758399689748
"1497" 299.2 119.462198334145 40.0934068688083
"1498" 299.4 118.893300177144 37.8369240464144
"1499" 299.6 118.788895291294 35.5884652955085
"1500" 299.8 117.598261294504 34.7446555944073
"1501" 300 115.960589555822 33.3708210506222
"1502" 300.2 114.40312914983 32.6801994341545
"1503" 300.4 112.398971711356 32.9272446482393
"1504" 300.6 111.147073023693 34.4461377186192
"1505" 300.8 111.102180516832 36.7446357105034
"1506" 301 111.43494774927 39.8368388096123
"1507" 301.2 111.525266018402 42.8213682030165
"1508" 301.4 111.297717745672 45.2479637602317
"1509" 301.6 111.298510070537 48.2796054757835
"1510" 301.8 112.266566364116 51.0476662747599
"1511" 302 114.300196139575 53.5497647355293
"1512" 302.2 116.748474230416 55.3383325282394
"1513" 302.4 119.543784077975 58.1389867864666
"1514" 302.6 120.475961970809 61.9161100151644
"1515" 302.8 120.546765233586 66.2251837226568
"1516" 303 120.243427850181 70.4513032361124
"1517" 303.2 119.121833853155 74.3180769836163
"1518" 303.4 117.370840866459 78.0054936353798
"1519" 303.6 116.08763584578 81.9719160314247
"1520" 303.8 115.772616934028 86.7268914704563
"1521" 304 115.335851799488 89.9872138000514
"1522" 304.2 113.975971547732 93.389700893478
"1523" 304.4 111.308645419249 97.2225308634603
"1524" 304.6 108.379127220576 100.514461676646
"1525" 304.8 104.995637861922 104.648812180497
"1526" 305 101.611766944734 107.656712396359
"1527" 305.2 98.9788265248584 110.7108917022
"1528" 305.4 96.4837435463843 114.591740001117
"1529" 305.6 93.6691111772881 116.830356035724
"1530" 305.8 89.4699237257216 117.312147322917
"1531" 306 85.9541408241596 115.762393531187
"1532" 306.2 82.4743154812811 113.536337908349
"1533" 306.4 78.9614424226458 111.009192055857
"1534" 306.6 75.0059801550785 108.119525187468
"1535" 306.8 71.4087734078006 106.129534876687
"1536" 307 67.2083173898569 103.880680364437
"1537" 307.2 63.5589628608037 101.273609918584
"1538" 307.4 59.7325587413848 98.4576311280642
"1539" 307.6 55.902773993792 95.4164533248726
"1540" 307.8 52.8990851206616 92.4207285165182
"1541" 308 49.4918881465025 89.0838027200024
"1542" 308.2 47.2432611993279 85.5598042557095
"1543" 308.4 44.4406372165833 82.2647865246023
"1544" 308.6 41.234083592283 79.343224514893
"1545" 308.8 37.5368915126253 77.6593705540257
"1546" 309 33.26219909832 76.5338353975231
"1547" 309.2 29.1662290969458 74.7984147102837
"1548" 309.4 25.780383383613 72.0066998667551
"1549" 309.6 22.3203895174272 68.7058001140157
"1550" 309.8 19.4360477040255 65.6218688976726
"1551" 310 16.2550498992397 62.7517818503585
"1552" 310.2 12.9761199624836 59.8442747673778
"1553" 310.4 10.2317246561922 56.6753367435977
"1554" 310.6 8.53623572410237 53.5575987560959
"1555" 310.8 8.01257407213788 49.5097155827802
"1556" 311 9.37429522874995 46.0604791609441
"1557" 311.2 12.5892065847791 43.8390522848277
"1558" 311.4 16.5924733642435 42.6299130076289
"1559" 311.6 20.7875506338731 42.5626728725101
"1560" 311.8 24.9759664469391 42.6002774021573
"1561" 312 28.6036254062921 43.3119950743101
"1562" 312.2 32.9652975998168 44.3833458262697
"1563" 312.4 37.0843563353065 45.7284376368848
"1564" 312.6 41.2215831840756 46.6176868998384
"1565" 312.8 45.0706903603561 47.300979433361
"1566" 313 49.5620265702562 47.9624734855343
"1567" 313.2 53.4564771163356 48.9712273519326
"1568" 313.4 57.7743405397745 49.4176575145348
"1569" 313.6 61.7754511240141 50.0645775422262
"1570" 313.8 65.7480025966165 50.4628703084189
"1571" 314 70.2778263599536 50.9596261185111
"1572" 314.2 74.5699483965682 52.3491382529082
"1573" 314.4 78.764270971095 53.7607936207527
"1574" 314.6 83.5418285205603 55.7279368056819
"1575" 314.8 87.6996481366894 58.2720161572636
"1576" 315 91.2462381953411 61.0114758042256
"1577" 315.2 94.5429335001444 63.9383622448069
"1578" 315.4 98.3774863411163 66.3308548256117
"1579" 315.6 101.75756813405 68.8112398328262
"1580" 315.8 105.190211585583 71.830877565106
"1581" 316 108.325289411151 74.2335074585208
"1582" 316.2 111.6824799871 77.1955663537969
"1583" 316.4 115.180947307495 79.7535192479162
"1584" 316.6 118.296789009694 83.0555597708509
"1585" 316.8 119.428906894289 86.5954836836511
"1586" 317 118.692867264653 90.3711107968246
"1587" 317.2 117.035064342213 94.5965779071009
"1588" 317.4 115.555629766195 97.6956370284659
"1589" 317.6 113.894428455954 100.7591951697
"1590" 317.8 111.956585722453 102.962439846862
"1591" 318 109.921766901653 104.302205049929
"1592" 318.2 106.898175971978 105.715160142547
"1593" 318.4 103.230775783718 107.396244020129
"1594" 318.6 99.9233512311898 109.34055701608
"1595" 318.8 96.534898752453 110.857928953028
"1596" 319 92.971502696179 112.207675428868
"1597" 319.2 89.0502271167767 113.877925787504
"1598" 319.4 85.5517151398595 114.44971488698
"1599" 319.6 81.6525590001877 114.18573970456
"1600" 319.8 77.4708763371086 112.615530329535
"1601" 320 74.197189598761 110.469850502962
"1602" 320.2 70.6498567405211 107.524868445246
"1603" 320.4 67.2342935348081 104.826006270299
"1604" 320.6 63.4996889262929 102.467978349632
"1605" 320.8 60.147979867463 100.321004534511
"1606" 321 56.7311562155616 97.2686428628522
"1607" 321.2 54.3885873811091 93.7347576564526
"1608" 321.4 53.4134863138844 89.5725818498889
"1609" 321.6 53.8011956071498 85.3006996076594
"1610" 321.8 54.7632125159692 81.3259955152541
"1611" 322 56.3278671552057 78.2576595513119
"1612" 322.2 59.1192902663174 74.9434155600623
"1613" 322.4 62.1916281126986 72.1599025747952
"1614" 322.6 65.2054695045302 69.823524831556
"1615" 322.8 68.7069653436383 67.1753339791597
"1616" 323 72.2509018784072 64.8174944672094
"1617" 323.2 76.623115261816 63.5021286359591
"1618" 323.4 80.5918205791175 62.7246380344696
"1619" 323.6 83.9613954432531 62.810697821807
"1620" 323.8 87.9734741500136 63.6963405675289
"1621" 324 92.6157596583068 64.5820125155295
"1622" 324.2 96.4517789741663 65.9180164247837
"1623" 324.4 99.9157769674689 67.6302165841724
"1624" 324.6 103.079761055908 69.8635893909932
"1625" 324.8 106.502670952634 72.5957586507831
"1626" 325 109.476533155168 75.6250327506902
"1627" 325.2 112.528457137552 78.944141932808
"1628" 325.4 115.15647788451 81.8600795677689
"1629" 325.6 117.492075177779 85.2697391337074
"1630" 325.8 118.550908046691 88.961396852233
"1631" 326 118.113695139728 92.2445273717723
"1632" 326.2 118.084096464742 95.1728131701425
"1633" 326.4 118.844703551079 95.0181237390638
"1634" 326.6 119.231546536786 93.8877128355548
"1635" 326.8 119.781131836778 92.3272551951922
"1636" 327 120.537342817271 90.7399107700385
"1637" 327.2 120.640717052062 88.7932988650257
"1638" 327.4 121.955616864408 86.3659185157159
"1639" 327.6 122.941499923952 84.0502002915983
"1640" 327.8 123.836516185942 82.0114818235561
"1641" 328 123.827252547876 79.9383788243954
"1642" 328.2 123.228370116544 77.463366979073
"1643" 328.4 122.067599969624 74.7001833779605
"1644" 328.6 121.360639430283 71.6296879113887
"1645" 328.8 120.883750882012 67.4773734625983
"1646" 329 120.720824925779 64.2639034347942
"1647" 329.2 120.81394031084 61.0344555592524
"1648" 329.4 122.021082777183 57.7896929602511
"1649" 329.6 124.344305745303 56.2142564961953
"1650" 329.8 125.512395555817 57.1842376028841
"1651" 330 125.943726004945 58.63133249346
"1652" 330.2 126.002223030603 60.2066052959446
"1653" 330.4 125.802386091846 61.3810724967295
"1654" 330.6 126.137364949843 63.7995593446266
"1655" 330.8 126.192824887014 67.1691046743272
"1656" 331 126.014672645286 70.4546110374005
"1657" 331.2 125.494956525785 73.9500004517444
"1658" 331.4 124.977262755377 77.3639906153149
"1659" 331.6 124.563139663917 81.7321823965819
"1660" 331.8 123.427445920722 85.2514059420928
"1661" 332 122.137216630421 89.1499377490408
"1662" 332.2 120.822082283043 92.679157489039
"1663" 332.4 119.319245462023 96.2666260938114
"1664" 332.6 117.370811246403 99.2913793945455
"1665" 332.8 115.08097811416 102.675511943415
"1666" 333 112.541125650206 105.714546499143
"1667" 333.2 109.860987919103 108.853057368048
"1668" 333.4 108.630294252791 109.787157826197
"1669" 333.6 105.346639236141 111.067299345143
"1670" 333.8 101.776620272203 112.459836027845
"1671" 334 98.6478569639473 113.898919901719
"1672" 334.2 96.0157572981402 116.067324463445
"1673" 334.4 92.9832396134581 118.911163612851
"1674" 334.6 90.0377312726648 121.645461894597
"1675" 334.8 87.2602063490871 123.542530689989
"1676" 335 82.5243039529258 125.521003375354
"1677" 335.2 78.7102639085484 127.456230024102
"1678" 335.4 74.4841340352415 128.917689520522
"1679" 335.6 70.9721887883491 129.391246870413
"1680" 335.8 66.2722963414475 129.354743916058
"1681" 336 61.0361178668681 129.165601745879
"1682" 336.2 57.0119613651526 128.81975179521
"1683" 336.4 53.4731927060135 128.33197095085
"1684" 336.6 49.5722976334152 128.322918266357
"1685" 336.8 46.0041983077002 127.993400212573
"1686" 337 42.2909052763869 126.543845076759
"1687" 337.2 38.2992066206081 124.102010038294
"1688" 337.4 37.1981549960813 123.577826767065
"1689" 337.6 36.7575917356755 123.169321669
"1690" 337.8 34.7257082290188 121.626376173595
"1691" 338 32.392136064243 119.742598744552
"1692" 338.2 29.5727296343181 116.727650634744
"1693" 338.4 27.3940777849278 113.758537458423
"1694" 338.6 25.2048209423313 110.488251960974
"1695" 338.8 22.899462243324 106.8964187522
"1696" 339 20.6212221296578 103.172766231283
"1697" 339.2 18.453783583303 99.2855389077434
"1698" 339.4 16.4024946787844 95.2530664532057
"1699" 339.6 15.2620070031445 90.9723376997085
"1700" 339.8 14.0849025046072 86.5356108346427
"1701" 340 12.6023369211051 82.6740589537988
"1702" 340.2 10.6889428772443 78.9835712394106
"1703" 340.4 8.12686224134679 74.8140383799791
"1704" 340.6 5.55876227783786 70.751703107538
"1705" 340.8 2.90559341689598 67.5776908757544
"1706" 341 0.49984252047853 65.333402572664
"1707" 341.2 0.395143230355863 64.1848655461906
"1708" 341.4 2.00549293001583 62.9354765720228
"1709" 341.6 4.82532198250129 62.1977507927599
"1710" 341.8 8.73466484863183 61.5643844917027
"1711" 342 12.4662639454895 61.2182387180726
"1712" 342.2 16.2259091150172 60.8612119072703
"1713" 342.4 20.4747044510646 61.0931546916748
"1714" 342.6 24.8647266983435 62.1557156510435
"1715" 342.8 29.5284524341739 63.7833594781517
"1716" 343 33.547629051133 65.9507672477571
"1717" 343.2 37.4706923613162 68.4799522339125
"1718" 343.4 41.1553939305488 71.0768430981753
"1719" 343.6 45.0212461779256 74.3719167996436
"1720" 343.8 48.1456767503123 76.922284431495
"1721" 344 51.3717347999814 80.1335516326726
"1722" 344.2 53.8579219709421 83.9550566412432
"1723" 344.4 56.4341818377392 87.9018108624694
"1724" 344.6 58.8275230086269 92.2318269265896
"1725" 344.8 61.1653979489933 96.6029000399554
"1726" 345 63.0844757551988 101.322579326719
"1727" 345.2 64.6327914966808 105.431913410303
"1728" 345.4 65.8503199405464 109.51126046156
"1729" 345.6 66.5433469501195 114.3872853884
"1730" 345.8 66.354883108024 118.770983914632
"1731" 346 65.6416328453935 123.368750894363
"1732" 346.2 64.767448186406 126.049146359656
"1733" 346.4 62.1629990450351 128.517493797862
"1734" 346.6 59.9974499658565 129.745964746923
"1735" 346.8 58.9804616101167 129.695537977947
"1736" 347 55.8407544113709 129.879858859739
"1737" 347.2 53.4961435941868 129.462542008216
"1738" 347.4 49.9755320671438 128.820818833898
"1739" 347.6 46.5385098537216 127.957731362514
"1740" 347.8 42.5625131171332 127.01994452371
"1741" 348 39.2453725392486 126.178426909686
"1742" 348.2 37.2223921245453 125.40273134342
"1743" 348.4 34.7839071345604 123.673617232323
"1744" 348.6 31.2887581349584 121.988931595824
"1745" 348.8 28.7936373000989 120.104061521948
"1746" 349 25.8163753399983 117.447475332823
"1747" 349.2 22.6366914504205 114.484262905696
"1748" 349.4 19.3497807421604 111.592412269801
"1749" 349.6 15.9270602356435 109.012319479893
"1750" 349.8 12.4106731438046 105.436384110668
"1751" 350 9.77438701197807 102.436713028587
"1752" 350.2 7.19297721733612 98.8636247975227
"1753" 350.4 4.98649761735677 94.8480687134439
"1754" 350.6 2.59704821515742 90.6112645762862
"1755" 350.8 0.917867065709816 86.0653019349384
"1756" 351 1.24593380289903 81.8812648953633
"1757" 351.2 3.53717487889602 77.4221309258278
"1758" 351.4 6.59557776393786 73.6715192589141
"1759" 351.6 9.68529792847515 70.9279688667237
"1760" 351.8 12.8733911763034 68.433321644963
"1761" 352 17.0953766777819 65.780565923681
"1762" 352.2 22.2610012207667 63.677243721017
"1763" 352.4 26.3441708018731 62.5137280484646
"1764" 352.6 30.7917370673096 60.8891052931642
"1765" 352.8 34.8810285271601 59.5651113684161
"1766" 353 39.1749205266815 58.1656403578403
"1767" 353.2 43.7818406911424 56.677570740241
"1768" 353.4 47.7023229283789 55.6535860713411
"1769" 353.6 52.1042935472064 55.2571935863556
"1770" 353.8 56.2752380610114 55.2262502527998
"1771" 354 60.4070432758394 55.1064539300184
"1772" 354.2 64.7772892227171 55.5138401052257
"1773" 354.4 68.6324215897971 55.75460221554
"1774" 354.6 73.187228220289 56.7138907717667
"1775" 354.8 77.7204012797166 58.6594365000931
"1776" 355 81.1212901382443 61.36582398568
"1777" 355.2 84.7959095059302 64.3590185622772
"1778" 355.4 88.4958895440514 67.8484078809509
"1779" 355.6 91.0779193509712 71.3839822386755
"1780" 355.8 93.0444353898623 74.3899444449355
"1781" 356 94.5223634158399 78.2950665793744
"1782" 356.2 95.5262122598443 82.2925749770806
"1783" 356.4 95.9775001926489 86.0065182414043
"1784" 356.6 95.9913931517568 90.120684157811
"1785" 356.8 96.0907139293363 94.6746963003643
"1786" 357 95.0618081698359 98.4209270190498
"1787" 357.2 93.1592021506665 102.197796644416
"1788" 357.4 90.7821358781996 106.094395541814
"1789" 357.6 88.8959887260665 109.762148917588
"1790" 357.8 86.6276914285095 113.243143471286
"1791" 358 83.2246257087373 116.550212576952
"1792" 358.2 80.0918628820725 118.654051763789
"1793" 358.4 75.8530502727033 120.352865066564
"1794" 358.6 70.9449548562218 122.155544277629
"1795" 358.8 66.9752708837553 122.277126506377
"1796" 359 62.5904961218836 120.703225008821
"1797" 359.2 59.025735074501 117.364436774515
"1798" 359.4 56.3542633656625 114.409499908889
"1799" 359.6 54.0752826457557 110.495394888669
"1800" 359.8 53.1303668721972 106.155675671513
"1801" 360 53.0400475471224 102.123801356382
"1802" 360.2 53.2277402028344 97.8989486843611
"1803" 360.4 54.2064878800266 94.1748637618463
"1804" 360.6 55.9264068269313 90.6569532429115
"1805" 360.8 58.5203825605596 87.1128353486288
"1806" 361 61.4020704717571 84.3392562478415
"1807" 361.2 65.0375944689014 82.4169443466256
"1808" 361.4 69.365873387012 81.1104198479498
"1809" 361.6 73.5380535086486 80.4163909773214
"1810" 361.8 77.9919259920456 80.2409511995042
"1811" 362 82.0162225039945 80.4016693718222
"1812" 362.2 86.0995856522929 80.7754690106671
"1813" 362.4 90.1693335508111 81.4631975562195
"1814" 362.6 94.4701509894344 82.6469852167637
"1815" 362.8 97.9324894978788 84.8581861821167
"1816" 363 101.270892652134 88.6545897469666
"1817" 363.2 104.053794566447 92.0947855749393
"1818" 363.4 103.939860334766 93.8843503684697
"1819" 363.6 102.389630272939 95.930729847445
"1820" 363.8 100.760805894972 98.8579078783681
"1821" 364 98.8388439262901 101.097926904128
"1822" 364.2 96.3736827734681 103.355243521425
"1823" 364.4 93.5915589087976 105.833483901988
"1824" 364.6 90.9047898848783 108.239574310335
"1825" 364.8 88.2794996225924 111.437986144627
"1826" 365 85.6833106080466 114.253517295002
"1827" 365.2 82.9947356939166 117.194958907114
"1828" 365.4 80.111926621566 120.052720120781
"1829" 365.6 77.6638144952719 121.948083402936
"1830" 365.8 75.2117392598147 123.644615538812
"1831" 366 74.6783374479877 125.139747216837
"1832" 366.2 75.6960919423198 125.597555417668
"1833" 366.4 76.9208814085056 125.456261987626
"1834" 366.6 78.0207127410265 124.748316608434
"1835" 366.8 79.8285488576413 123.498693233071
"1836" 367 82.2723074079349 122.646048959899
"1837" 367.2 83.7008401685263 122.375251858601
"1838" 367.4 85.5711511867771 122.510847708567
"1839" 367.6 87.8259567260016 122.643799163901
"1840" 367.8 90.5501432215719 122.456370406235
"1841" 368 92.1918477783883 121.372964163114
"1842" 368.2 92.8592549253396 119.949335361545
"1843" 368.4 93.2871877069921 117.811727281644
"1844" 368.6 94.0280806058254 115.179347031862
"1845" 368.8 95.5860078627369 112.399437633305
"1846" 369 98.2152258298596 110.326688757809
"1847" 369.2 101.160663899497 108.641416144537
"1848" 369.4 104.154599721989 107.022827683515
"1849" 369.6 107.684884701781 105.635338538731
"1850" 369.8 111.318897508287 104.413331650364
"1851" 370 113.881048698932 102.445041558837
"1852" 370.2 115.626596003917 99.7100950325037
"1853" 370.4 116.712140207868 96.6760565576961
"1854" 370.6 117.592196896413 93.329113916539
"1855" 370.8 119.21945596275 90.0945702431723
"1856" 371 121.356371032058 86.731714682605
"1857" 371.2 123.38727017737 83.4496760039156
"1858" 371.4 124.216652677113 80.520100294605
"1859" 371.6 124.829495175471 76.7610716750177
"1860" 371.8 124.87890853468 73.7761358799312
"1861" 372 125.262766030027 70.2885633743253
"1862" 372.2 125.88562532861 66.5294705684011
"1863" 372.4 126.090349314422 63.572414169631
"1864" 372.6 125.657412881176 60.1243290623808
"1865" 372.8 125.389712352028 55.8010304953369
"1866" 373 125.280031911897 53.0160588281392
"1867" 373.2 124.644730553977 50.0718411914543
"1868" 373.4 123.649694593284 46.8950575288215
"1869" 373.6 122.453456977642 43.6052027805587
"1870" 373.8 121.382340932993 41.1532443237211
"1871" 374 120.229827471356 37.7282851818511
"1872" 374.2 119.190559834602 35.0514114237343
"1873" 374.4 117.674920575246 32.5865545493801
"1874" 374.6 116.398968669048 30.4569738518438
"1875" 374.8 114.833243081471 28.1275319269591
"1876" 375 113.085102833524 25.6031749433473
"1877" 375.2 111.561030831495 24.0264479110202
"1878" 375.4 109.88563767665 21.739364712174
"1879" 375.6 107.523141454055 19.1660797716135
"1880" 375.8 105.667453877351 17.0612500809287
"1881" 376 104.690299167393 16.7934670318225
"1882" 376.2 102.312143331601 15.8727638269738
"1883" 376.4 100.114069018207 14.2685445068201
"1884" 376.6 97.877315717882 12.1740560582251
"1885" 376.8 96.4012909259551 10.679041637545
"1886" 377 94.4593768511163 9.42105918144059
"1887" 377.2 92.1521614252426 8.13779677344613
"1888" 377.4 89.6539326215553 6.88326790546692
"1889" 377.6 87.2633139675997 5.92442252981729
"1890" 377.8 84.6747977396481 4.44206522295561
"1891" 378 81.749447733553 3.35218255605084
"1892" 378.2 78.7849004034885 2.35391044972968
"1893" 378.4 75.778213346406 1.72372933127379
"1894" 378.6 73.037364173013 1.55267774003714
"1895" 378.8 70.2388560177812 0.84484732759476
"1896" 379 67.0577329108833 0.435845038724288
"1897" 379.2 63.7879054570248 0.297063089423314
"1898" 379.4 61.822756675244 0.198159610807815
"1899" 379.6 59.9183695134166 0.838252062992309
"1900" 379.8 57.7550433765106 1.27674016407877
"1901" 380 55.361489014323 1.17262156475848
"1902" 380.2 52.8505478806116 1.18881876226592
"1903" 380.4 50.4294571853581 1.84936639138152
"1904" 380.6 48.3119566999859 2.584609477493
"1905" 380.8 45.1789903066148 2.77231555457487
"1906" 381 43.4919431346123 3.32745862838847
"1907" 381.2 40.947874684147 4.12294799873706
"1908" 381.4 38.7242902997786 5.08854952320742
"1909" 381.6 36.6765698219159 6.64184668635779
"1910" 381.8 35.7101984619025 8.9423533777501
"1911" 382 35.0223252491021 10.9401769544939
"1912" 382.2 33.1293253336197 13.4592941208447
"1913" 382.4 30.6665714716043 14.9445265738019
"1914" 382.6 27.8844558787668 15.3327318907785
"1915" 382.8 26.0283554866525 15.0561974443145
"1916" 383 24.5518365365026 13.8910283546917
"1917" 383.2 25.4061278887411 12.5463645777024
"1918" 383.4 26.6401180797438 11.6920455996732
"1919" 383.6 29.3357698119631 10.3921386783572
"1920" 383.8 29.3969155911699 10.6892056592889
"1921" 384 29.9709727071215 10.2754502094399
"1922" 384.2 31.3935180145274 7.78486092525752
"1923" 384.4 33.3378657451476 6.43053868146503
"1924" 384.6 36.121383350538 5.36195995401997
"1925" 384.8 37.6704858559309 4.81577806437749
"1926" 385 40.3434238872649 3.57681247066943
"1927" 385.2 42.7720920159433 3.30732524238795
"1928" 385.4 45.637982275419 3.61217704501143
"1929" 385.6 49.105225061556 3.61651738625149
"1930" 385.8 52.0120171520875 2.20775368260398
"1931" 386 54.0589819650313 1.6163622243664
"1932" 386.2 56.2027627248774 2.15251920121132
"1933" 386.4 59.8197849385942 2.74071806868333
"1934" 386.6 63.0349246492475 3.16199254929882
"1935" 386.8 66.1154413361067 3.46326467060544
"1936" 387 69.5650879695585 3.67424624215888
"1937" 387.2 73.0296506368793 4.15538327353365
"1938" 387.4 77.5348716478078 5.11135786523576
"1939" 387.6 80.9710762548217 5.67491925569861
"1940" 387.8 85.0658948960576 6.81151147572935
"1941" 388 88.7708318461493 8.97326756870659
"1942" 388.2 92.0922048742962 11.8492256938454
"1943" 388.4 95.3255272605078 14.8437494766378
"1944" 388.6 98.8519516810323 17.3600604086022
"1945" 388.8 102.215017924457 19.4351366117455
"1946" 389 106.172866632903 22.2647970567111
"1947" 389.2 109.144396866862 24.2156201336753
"1948" 389.4 112.072327559953 25.2471267327298
"1949" 389.6 112.81769562276 26.4640685563573
"1950" 389.8 113.853699746671 28.9180316041313
"1951" 390 115.045581198021 32.2105862515006
"1952" 390.2 115.516550391842 36.0932714759104
"1953" 390.4 115.00484848397 40.2479011990683
"1954" 390.6 114.449328713324 44.0836321511721
"1955" 390.8 113.287875323554 48.6063309165515
"1956" 391 112.142232721469 52.5727162327084
"1957" 391.2 110.451909507754 55.8813224594019
"1958" 391.4 108.323056162701 59.7143663261822
"1959" 391.6 105.789093566649 63.3246003302374
"1960" 391.8 103.03918379822 66.4405085559501
"1961" 392 99.4310354889289 68.7371172910091
"1962" 392.2 95.1700444242489 69.8158421595972
"1963" 392.4 91.117746789864 69.9040500683278
"1964" 392.6 87.1386157356174 68.7449549432954
"1965" 392.8 83.4939360748691 66.5035305960066
"1966" 393 80.0004894970668 63.2621166272093
"1967" 393.2 77.4650747391439 59.9072944709748
"1968" 393.4 74.8015231179586 56.4396592476658
"1969" 393.6 71.9889961841257 52.9723244268589
"1970" 393.8 69.2641835220716 49.4867195735221
"1971" 394 66.1376424551468 45.93461928069
"1972" 394.2 63.5232488567426 43.7697081974615
"1973" 394.4 60.2878931482087 40.2953544556396
"1974" 394.6 58.0178391698213 36.8992268363714
"1975" 394.8 55.542962686317 33.5939437961293
"1976" 395 52.4063009262276 30.9406438812872
"1977" 395.2 49.0445812630567 28.5335774165588
"1978" 395.4 45.6653265546098 25.8133703943408
"1979" 395.6 43.0453583413949 22.962534083632
"1980" 395.8 40.4097318965029 19.6386956727849
"1981" 396 38.6075186946255 15.8001770581696
"1982" 396.2 38.3993575174682 12.6990905537224
"1983" 396.4 40.0002103177012 9.92030807434208
"1984" 396.6 42.7026227415379 8.25551396084288
"1985" 396.8 46.4178029916873 7.44467405562101
"1986" 397 50.0725128738109 6.92239555638879
"1987" 397.2 54.4412984169643 6.33269773680271
"1988" 397.4 58.6951210791878 5.52386657214598
"1989" 397.6 62.552221591124 5.24988506584818
"1990" 397.8 67.1452111412282 6.03617605664564
"1991" 398 71.1925136664544 6.98508929344046
"1992" 398.2 75.8880362505625 8.09959908001141
"1993" 398.4 80.1095177837478 9.08849102935593
"1994" 398.6 84.4150382028096 10.7492137284879
"1995" 398.8 88.4113105875012 12.5035991936476
"1996" 399 92.1385254563633 14.144019950866
"1997" 399.2 95.5979544783514 17.2962384302873
"1998" 399.4 98.2846454870373 20.6960673493314
"1999" 399.6 100.564599179765 24.4845541861889
"2000" 399.8 102.542961732827 28.528196386743
"2001" 400 103.52559132845 32.5032673195584
"2002" 400.2 104.879133152368 37.9010640187147
"2003" 400.4 105.451598060238 42.4977391700446
"2004" 400.6 105.080015054561 46.9538857948624
"2005" 400.8 104.379167113794 50.9603792945087
"2006" 401 103.131130715045 55.403415194805
"2007" 401.2 101.103275258643 59.3816043449554
"2008" 401.4 98.6704630897665 62.8043523235074
"2009" 401.6 95.6835316430804 65.9810472482403
"2010" 401.8 92.5764849682042 69.0212217295496
"2011" 402 89.4954270104453 71.3200165089071
"2012" 402.2 85.3524697938266 73.1107841464803
"2013" 402.4 81.0106008872012 74.1972189762251
"2014" 402.6 77.0332756633167 75.3561891115856
"2015" 402.8 72.0600161227268 76.2578683337739
"2016" 403 67.5164797928788 76.6710160486379
"2017" 403.2 62.721799198358 76.789703688709
"2018" 403.4 58.6508933520855 76.4847478708844
"2019" 403.6 54.0512361171576 75.4763741783465
"2020" 403.8 49.8604143816183 74.1392465440309
"2021" 404 46.086766911431 71.6156174117188
"2022" 404.2 43.2431501953232 68.7293651553683
"2023" 404.4 40.8830739149221 65.0911640935944
"2024" 404.6 38.4362698921489 61.6105747031594
"2025" 404.8 35.9807683614917 57.7947996369319
"2026" 405 33.5424611623985 54.5129105615404
"2027" 405.2 31.3837457697472 50.7548422263064
"2028" 405.4 29.5690440989854 47.3281782175487
"2029" 405.6 28.1484098184783 43.7457805304708
"2030" 405.8 27.4110048133661 39.5563051942411
"2031" 406 27.4630480181966 35.5783588129654
"2032" 406.2 27.8592166834376 31.5830076142005
"2033" 406.4 28.7007830330142 27.1981238909421
"2034" 406.6 30.2383118257951 22.9037755180295
"2035" 406.8 32.0440799579436 19.8628573676614
"2036" 407 35.5029541011728 16.7104796220525
"2037" 407.2 39.4307541942909 14.7648979490939
"2038" 407.4 44.0279169432865 13.6457327865199
"2039" 407.6 48.3741792613052 13.4592790988605
"2040" 407.8 52.770884133636 13.5745924130409
"2041" 408 57.2500235938734 14.6826974657638
"2042" 408.2 60.7840020697216 16.2731592613563
"2043" 408.4 64.0586449419459 18.1135603018112
"2044" 408.6 67.3784873620126 20.3232824463182
"2045" 408.8 70.6992303184941 23.7341488213043
"2046" 409 73.5179982941403 27.536961982112
"2047" 409.2 75.7983073353407 31.2040962152749
"2048" 409.4 77.532438842046 35.3139983747385
"2049" 409.6 78.2331324847077 39.5632363617834
"2050" 409.8 78.9015156532583 43.5284380738323
"2051" 410 79.5588429881311 47.8916319856383
"2052" 410.2 80.1708541135352 52.1333605102594
"2053" 410.4 80.3943987219337 57.0022135378493
"2054" 410.6 80.0455027560182 61.2495446197566
"2055" 410.8 79.4274599993526 65.8146113890414
"2056" 411 77.8467179559881 70.1769312647456
"2057" 411.2 76.2891843595653 74.333159854118
"2058" 411.4 74.4765514206081 78.3994637344767
"2059" 411.6 71.8420086817352 82.1561721020693
"2060" 411.8 68.9767133819295 85.5605580535277
"2061" 412 65.9135647813807 88.7865490438319
"2062" 412.2 62.7324297943459 91.168275690288
"2063" 412.4 59.1976363328145 92.6329703608811
"2064" 412.6 55.1595601938701 93.8103182568797
"2065" 412.8 50.795187495281 94.3123727757735
"2066" 413 46.5459870389471 94.4975431604141
"2067" 413.2 42.5015491907376 93.6818552828163
"2068" 413.4 38.5906126985758 92.307221319604
"2069" 413.6 34.7879567713809 89.9071671853571
"2070" 413.8 31.4332708698442 87.3150882937797
"2071" 414 28.4935891874716 83.9029138935515
"2072" 414.2 26.1882666781354 80.3619625535888
"2073" 414.4 23.9695977861322 77.3528045200596
"2074" 414.6 21.9095777497558 73.3563309613712
"2075" 414.8 20.3383692575923 69.2813400141496
"2076" 415 19.1988887828886 65.4451428308281
"2077" 415.2 19.0577436464769 61.1121233124793
"2078" 415.4 19.4632466566667 56.9911793931058
"2079" 415.6 20.9250499784821 53.3400643048102
"2080" 415.8 22.8198575022564 49.3875963052622
"2081" 416 25.0118130643982 45.6295982156873
"2082" 416.2 28.1989229085181 43.0289615366029
"2083" 416.4 31.9356328674264 41.2147397927395
"2084" 416.6 35.6670069399747 40.2807824144511
"2085" 416.8 39.5219580551534 40.2256878233857
"2086" 417 42.5871450752585 40.6599172731901
"2087" 417.2 44.8448954929952 41.1662785959301
"2088" 417.4 46.2276568256752 41.8392087186901
"2089" 417.6 47.2688080122678 42.2643843343568
"2090" 417.8 48.2449478945717 42.9346386892418
"2091" 418 48.8260325167551 43.0899427164901
"2092" 418.2 49.196344668527 43.3811499540234
"2093" 418.4 49.5402059523151 43.6853625633301
"2094" 418.6 49.8857555893789 43.6214666063568
"2095" 418.8 50.1214215674251 43.4111895355651
"2096" 419 50.1812174126011 43.2821960383568
"2097" 419.2 50.1784034904751 43.1510114187301
"2098" 419.4 50.2576826877621 43.1297701309944
"2099" 419.6 50.2955329989668 43.1249299938151
"2100" 419.8 50.2411661883273 43.046796350777
"2101" 420 50.4538161185501 42.6478307575651
"2102" 420.2 50.5013010544251 42.3615712158151
"2103" 420.4 50.5646143022585 41.9639885189401
"2104" 420.6 50.6653399238115 41.7471252297355
"2105" 420.8 50.6152649005251 41.6586450077401
"2106" 421 50.6342588748751 41.6013930993901
"2107" 421.2 50.6234051752466 41.6141157456901
"2108" 421.4 50.2977941863894 41.7958678356901
"2109" 421.6 49.9314818239251 41.9258205800401
"2110" 421.8 49.7225481060752 41.9907060761701
"2111" 422 49.7196259561752 42.0153684366901
"2112" 422.2 49.7731987043418 42.0382039556901
"2113" 422.4 49.8365119521752 42.0300484131901
"2114" 422.6 49.8636462981787 42.0185141351417
"2115" 422.8 49.8998288686251 42.0240666455734
"2116" 423 49.8244998787819 42.0185727897698
"2117" 423.2 50.2036431544211 41.9938222422364
"2118" 423.4 50.7785421278042 41.9854777781703
"2119" 423.6 51.3488888935685 41.9218873086242
"2120" 423.8 51.5357607768451 41.969831519059
"2121" 424 51.9324911325972 42.2866860130439
"2122" 424.2 52.5757946040373 42.4906966480683
"2123" 424.4 53.1069972377878 42.9202348974963
"2124" 424.6 53.3306767404189 43.6248989580225
"2125" 424.8 53.857974192724 44.5788276378053
"2126" 425 54.5870016097988 46.0364280633322
"2127" 425.2 54.9740668659313 47.1426941650101
"2128" 425.4 55.7764507734457 49.2942295131597
"2129" 425.6 55.9624849896244 51.5907102216778
"2130" 425.8 55.8260936577384 53.417155701179
"2131" 426 55.6172809139337 54.4927548965929
"2132" 426.2 55.6605200729379 57.5714030620935
"2133" 426.4 57.0374284678302 59.7302101460911
"2134" 426.6 59.229210190436 62.2986844364652
"2135" 426.8 62.2641370195452 65.0628327728367
"2136" 427 64.9579563030961 67.0149773854358
"2137" 427.2 68.4442791582712 70.0570780658721
"2138" 427.4 70.6565344368225 73.3091268792326
"2139" 427.6 72.0209296384527 77.064216952738
"2140" 427.8 73.5315986730096 81.2357915357792
"2141" 428 75.3304784136743 85.4923106245176
"2142" 428.2 76.3903385650594 89.9927420428631
"2143" 428.4 76.1710075214211 94.2912985218776
"2144" 428.6 76.2294794708905 98.9053651938593
"2145" 428.8 76.3091517973322 103.535980603188
"2146" 429 77.1972424428932 107.975790199485
"2147" 429.2 77.7746270697217 112.795073018651
"2148" 429.4 77.3212469590218 117.380613364728
"2149" 429.6 75.1788952733766 121.51807042755
"2150" 429.8 72.471203214674 123.996983064313
"2151" 430 69.2410653901879 125.587496792853
"2152" 430.2 65.4069867356069 126.894762127416
"2153" 430.4 61.7638031346755 128.601368682909
"2154" 430.6 60.2026578629937 129.254703844617
"2155" 430.8 57.4507835917397 129.612226807122
"2156" 431 53.4384771765549 129.234600398639
"2157" 431.2 49.6835671624561 128.597963907959
"2158" 431.4 48.5082082033192 128.305960716058
"2159" 431.6 46.6642145147507 126.605434461286
"2160" 431.8 43.8411895653324 124.040501129604
"2161" 432 41.0100480606048 121.164657170398
"2162" 432.2 38.1550202493243 118.276174119214
"2163" 432.4 34.9031265658256 115.338149029636
"2164" 432.6 31.199846797158 111.854450132944
"2165" 432.8 28.5416707961905 108.685612245272
"2166" 433 26.3956892836684 104.915073223495
"2167" 433.2 24.8496086117332 100.989843739122
"2168" 433.4 22.7087971428606 96.6806971153302
"2169" 433.6 21.1633954087559 92.28221923091
"2170" 433.8 20.6334328899457 87.8396211321877
"2171" 434 20.2401947386385 82.94264219523
"2172" 434.2 20.1902521255328 78.9058715771846
"2173" 434.4 19.5199285092303 74.9876364539923
"2174" 434.6 19.3813266335299 70.627246875664
"2175" 434.8 20.2213933029209 66.4512408854458
"2176" 435 22.308794981148 62.5095854341943
"2177" 435.2 25.3741918729271 59.3579518523333
"2178" 435.4 29.5435853637926 57.0575121796311
"2179" 435.6 33.6593247051156 55.3750341788342
"2180" 435.8 38.3174508517868 53.5708570006133
"2181" 436 43.3016165276174 52.1628975726837
"2182" 436.2 47.7316222137137 51.9322260481245
"2183" 436.4 52.5843168953254 52.503908002117
"2184" 436.6 56.8377492558553 54.1695504994418
"2185" 436.8 60.9445950326666 55.935319846314
"2186" 437 65.0103504330243 58.3681979733305
"2187" 437.2 68.7892130216591 61.4029315986797
"2188" 437.4 72.5848767214 65.0054499262385
"2189" 437.6 75.5645513885537 68.5317566205564
"2190" 437.8 77.7769613535533 72.6207784990455
"2191" 438 79.6464342301748 76.7382534551743
"2192" 438.2 81.3854425140627 81.3210847491318
"2193" 438.4 82.2640521922177 85.8410839323794
"2194" 438.6 82.3425632303781 90.7813872060992
"2195" 438.8 81.9935608596523 95.7353303474454
"2196" 439 80.2195542923282 99.7583751889349
"2197" 439.2 77.104123498398 103.350016776675
"2198" 439.4 73.3511301765099 106.119785446186
"2199" 439.6 69.522164303717 108.750598515402
"2200" 439.8 65.3156675272514 111.150676099426
"2201" 440 60.5821986508386 112.646532666648
"2202" 440.2 55.7300008341169 112.84277988471
"2203" 440.4 51.4070776449176 111.615492814956
"2204" 440.6 47.7871226655433 109.166803255657
"2205" 440.8 44.4899074330443 105.64073115503
"2206" 441 42.2944206046133 102.003447138725
"2207" 441.2 40.750949350765 97.3784254439544
"2208" 441.4 39.9511128099286 93.0669071519071
"2209" 441.6 40.2829178896015 89.0155315554574
"2210" 441.8 41.396686920223 84.3848188822014
"2211" 442 42.9422696489232 80.1166894868289
"2212" 442.2 45.8100078029203 76.3699649052925
"2213" 442.4 49.3629539088479 72.7544982180408
"2214" 442.6 53.0968294472689 70.1974293553107
"2215" 442.8 57.3289064180024 68.429559599178
"2216" 443 61.8182200364486 68.031156258784
"2217" 443.2 66.0395788205529 68.5446027216071
"2218" 443.4 70.2783800775301 70.0713563396328
"2219" 443.6 74.0828619309641 72.4109424189325
"2220" 443.8 78.3608205775208 75.2353227256735
"2221" 444 81.9645200356228 78.5977069561604
"2222" 444.2 85.4364961239851 81.4801445439776
"2223" 444.4 89.0540527549874 83.9308107885138
"2224" 444.6 92.7933384628347 86.6272406038043
"2225" 444.8 95.6527016614136 89.9388013956467
"2226" 445 97.8538671739167 94.1270719352457
"2227" 445.2 99.1852233990288 98.3885304502703
"2228" 445.4 99.7060052658891 103.232602661853
"2229" 445.6 99.8100186962573 107.861972433477
"2230" 445.8 98.7636765464526 112.338582257862
"2231" 446 96.4418881801438 116.018115839575
"2232" 446.2 94.0765265703946 119.426379316693
"2233" 446.4 92.941803462257 121.178692308425
"2234" 446.6 90.9895810329673 122.235861886666
"2235" 446.8 87.8219607279002 124.010411016483
"2236" 447 84.3368417215924 125.45762196835
"2237" 447.2 80.5236882489765 127.158339593811
"2238" 447.4 75.9011041934346 128.337841038331
"2239" 447.6 71.9280445146051 128.930166845152
"2240" 447.8 67.6199977558937 129.41332259576
"2241" 448 62.9426439166801 129.737983435222
"2242" 448.2 58.5746858653583 130.026133613016
"2243" 448.4 54.0559269303533 129.32491504664
"2244" 448.6 49.6603124843705 128.895694615427
"2245" 448.8 45.956218562646 127.469170233312
"2246" 449 41.984876255438 125.803326913966
"2247" 449.2 37.5111727663873 124.269511043371
"2248" 449.4 33.3311666230733 122.638525844149
"2249" 449.6 29.3288279235572 121.163740432291
"2250" 449.8 27.6164401334174 118.638393444136
"2251" 450 25.8792587441477 115.046075111369
"2252" 450.2 23.9466523924107 110.653075371193
"2253" 450.4 22.6799776287566 106.702938961895
"2254" 450.6 21.8808102313806 102.581906152229
"2255" 450.8 21.7358006720266 98.0545051816886
"2256" 451 22.3720098473343 93.8075636910277
"2257" 451.2 23.8585377310113 89.7544440827451
"2258" 451.4 25.7196242733003 85.5358446372283
"2259" 451.6 27.7013498040837 82.0879429929261
"2260" 451.8 30.3598111081089 78.6777449274817
"2261" 452 33.7817103461228 76.0393898236892
"2262" 452.2 37.4419525889758 74.1104858325815
"2263" 452.4 41.2512033086078 72.4519420384301
"2264" 452.6 45.5162384382837 71.0082034434953
"2265" 452.8 49.8044587112059 70.0686814602568
"2266" 453 53.8561918686922 70.0435696763346
"2267" 453.2 58.7179956379305 70.4936756011023
"2268" 453.4 62.6779726082047 71.4627364037466
"2269" 453.6 67.2113298355126 72.9926350434399
"2270" 453.8 71.1304971556275 75.1792077023513
"2271" 454 74.7061240184638 77.7113620615864
"2272" 454.2 77.0747050736868 81.4742953359167
"2273" 454.4 78.4309660715423 85.9046393906567
"2274" 454.6 79.4524433252728 90.339018562568
"2275" 454.8 79.655874782516 95.4325864041826
"2276" 455 79.6902862677934 100.298662395998
"2277" 455.2 78.9095026387999 104.412873191748
"2278" 455.4 77.6761135320882 109.532772715721
"2279" 455.6 75.4561229584044 113.345708768987
"2280" 455.8 73.0959632049455 116.167647449587
"2281" 456 69.1075739251668 119.0307669791
"2282" 456.2 64.6367569514035 120.343484216604
"2283" 456.4 60.785620365303 120.67505075475
"2284" 456.6 56.1549499165614 120.271932293809
"2285" 456.8 51.8194531181145 118.801609410058
"2286" 457 48.1239577004304 116.07202483366
"2287" 457.2 45.0479476834366 112.829404297922
"2288" 457.4 42.9905921905731 108.572424463002
"2289" 457.6 41.2833554331119 104.263208631102
"2290" 457.8 40.2704718088532 100.060978827518
"2291" 458 39.9465626882089 95.7053493591791
"2292" 458.2 40.6360717005768 91.4241189317202
"2293" 458.4 42.3208209658789 87.0677283608924
"2294" 458.6 44.0799295339178 83.7459196017874
"2295" 458.8 46.6517875085637 80.1251025218048
"2296" 459 49.3856204932852 77.1228601775013
"2297" 459.2 52.8944044795675 74.8058754049329
"2298" 459.4 56.3926256156101 72.7086668728522
"2299" 459.6 60.0609414819701 71.0175996962477
"2300" 459.8 63.4957910908816 69.7062928624518
"2301" 460 67.3906338270944 68.303634917651
"2302" 460.2 71.5182851365645 67.239431594422
"2303" 460.4 75.8634279912008 66.7874776370902
"2304" 460.6 80.1359286252961 67.7049166260283
"2305" 460.8 83.8738290417968 69.7057618365695
"2306" 461 87.1591994662703 72.3006024919538
"2307" 461.2 90.5874398764178 74.3766713235989
"2308" 461.4 94.1133760080128 77.2851335111178
"2309" 461.6 96.9080239420508 80.1081355523714
"2310" 461.8 99.8967087297691 83.520676205689
"2311" 462 102.527450970363 87.5926876548025
"2312" 462.2 104.24212988744 90.8859453508429
"2313" 462.4 106.097133798662 95.1177443871556
"2314" 462.6 106.801026905205 99.3161682801059
"2315" 462.8 106.789900870959 103.708300611754
"2316" 463 105.325409030339 107.368036996775
"2317" 463.2 102.51129967146 110.699923538444
"2318" 463.4 99.0894693561155 113.125053220303
"2319" 463.6 94.7607864662151 114.402074257486
"2320" 463.8 90.6260282984014 114.974859352893
"2321" 464 86.170290632538 115.414900035572
"2322" 464.2 81.6473513055205 116.234882990966
"2323" 464.4 77.3156924276572 116.531666071806
"2324" 464.6 72.9006333722192 116.318396917554
"2325" 464.8 68.4647193111495 114.576984443938
"2326" 465 64.8249293765049 112.714757735631
"2327" 465.2 61.0131739988855 110.156034495943
"2328" 465.4 57.7948392275037 107.410800600937
"2329" 465.6 55.3791513685903 103.660950744101
"2330" 465.8 53.2650520408701 99.2664708504027
"2331" 466 52.0393884244655 94.9776824309315
"2332" 466.2 51.5934274911428 91.0663096894069
"2333" 466.4 52.302615830968 86.7824285730688
"2334" 466.6 54.3661317708293 82.7756621629558
"2335" 466.8 56.4338716155709 79.1051484531047
"2336" 467 58.6657362195631 75.7731126781798
"2337" 467.2 61.1344406936935 72.1712334794121
"2338" 467.4 64.7281945529583 69.1470371204958
"2339" 467.6 68.534426270548 66.9429442172154
"2340" 467.8 71.8519250441953 65.3358951235702
"2341" 468 76.4999857243853 63.3513502661039
"2342" 468.2 80.9612682623733 62.1683189127705
"2343" 468.4 85.703478634435 62.1091497716643
"2344" 468.6 88.9007051709277 62.7619522325184
"2345" 468.8 92.2563880005085 63.5352353205901
"2346" 469 95.6391243847465 64.49670387669
"2347" 469.2 97.5113875706751 65.4273999237591
"2348" 469.4 98.6510260316751 66.0161513490901
"2349" 469.6 99.3972178811395 66.4596264486901
"2350" 469.8 100.109273094675 66.9239737237868
"2351" 470 100.864806490399 67.717476257759
"2352" 470.2 101.070999059971 67.9075847656901
"2353" 470.4 101.160944070782 67.9863440046901
"2354" 470.6 101.205388099434 68.0465102137935
"2355" 470.8 101.264596902235 67.9907060548501
"2356" 471 101.529343683175 68.2191264891901
"2357" 471.2 101.529343683175 68.2191264891901
"2358" 471.4 101.626748679842 68.3316729756901
"2359" 471.6 101.646229679175 68.4540061131901
"2360" 471.8 101.587786681175 68.5567659486901
"2361" 472 101.491863934458 68.5031521214727
"2362" 472.2 101.394600104453 68.5578533543568
"2363" 472.4 101.219011363795 68.5097900238901
"2364" 472.6 101.18359071981 68.490715033158
"2365" 472.8 101.200282979588 68.4144990088465
"2366" 473 101.233246648099 68.7481745355551
"2367" 473.2 101.070943635381 68.9569470053675
"2368" 473.4 101.883722942964 70.1066697246964
"2369" 473.6 102.696849039767 71.6536334122618
"2370" 473.8 103.163684703979 73.7620333647782
"2371" 474 103.387900858176 76.3857124624528
"2372" 474.2 102.925787814245 79.4067346270536
"2373" 474.4 101.736353252853 82.1131463739073
"2374" 474.6 100.164811033039 85.4704149913121
"2375" 474.8 98.7346157901454 88.6226911835102
"2376" 475 96.6896791153163 91.2678517524656
"2377" 475.2 93.9414669576942 93.7598979064586
"2378" 475.4 90.8404830203015 96.0070585114818
"2379" 475.6 88.072147887776 98.3024768893626
"2380" 475.8 83.9136010620237 100.564262933767
"2381" 476 80.3620269145206 102.205719127234
"2382" 476.2 76.7174680855953 103.221288941402
"2383" 476.4 72.1847858403012 103.714626374978
"2384" 476.6 67.8284823555709 103.641279457695
"2385" 476.8 63.0575232210415 102.295481839142
"2386" 477 58.9923490718247 100.406549730647
"2387" 477.2 55.2523111142453 97.4117150226093
"2388" 477.4 52.2562695989067 93.9635899179718
"2389" 477.6 49.3005472887123 90.7445231788424
"2390" 477.8 46.9455928474555 86.88200321285
"2391" 478 45.1355694655208 82.3812390598825
"2392" 478.2 43.3300341960966 78.2325950172314
"2393" 478.4 41.5915520057396 73.8547132335184
"2394" 478.6 39.7053736881804 69.5538943286631
"2395" 478.8 38.1173243901482 65.3932426907175
"2396" 479 36.4770012461846 60.7087965689712
"2397" 479.2 35.4801248558121 56.2190959377609
"2398" 479.4 34.4738605401644 52.2546897582375
"2399" 479.6 34.0500852606073 47.8348546775949
"2400" 479.8 34.7792647783129 43.2359038378891
"2401" 480 36.8034121731946 39.1619017971275
"2402" 480.2 40.07631302513 35.8099294821535
"2403" 480.4 44.5166476878186 33.697402967819
"2404" 480.6 48.1846495687565 32.5697808062562
"2405" 480.8 52.8599934296183 31.9228319782726
"2406" 481 57.1282518912588 31.4828379404266
"2407" 481.2 61.422515405826 31.5408750328807
"2408" 481.4 66.0879287772521 32.0132936561291
"2409" 481.6 70.4835305431554 32.4195776969408
"2410" 481.8 74.9937038497422 33.7486336196002
"2411" 482 79.2414982073548 35.3241578553673
"2412" 482.2 83.9227555342426 36.7817697452813
"2413" 482.4 88.5264104394169 38.3007021093139
"2414" 482.6 92.331510563278 40.6293204271258
"2415" 482.8 96.323512673986 43.4866026273689
"2416" 483 99.6254369165962 47.1662481207737
"2417" 483.2 101.840737255766 51.8477267878427
"2418" 483.4 102.754186227914 56.025215550916
"2419" 483.6 103.301164856847 60.4491258270364
"2420" 483.8 102.768618112867 65.5299342381152
"2421" 484 101.452470846571 69.9926394531394
"2422" 484.2 99.3689845903341 74.0883972057282
"2423" 484.4 96.8519426626179 77.4037143697945
"2424" 484.6 94.0278705687629 81.3071114684786
"2425" 484.8 91.0701522114477 84.7187686157287
"2426" 485 87.7247632733002 87.8514686394346
"2427" 485.2 84.198791006962 90.6029375433981
"2428" 485.4 80.0272441209587 92.6901456127292
"2429" 485.6 76.5347888725205 94.8518399548296
"2430" 485.8 72.8557556104917 97.4370997007306
"2431" 486 68.5515960344804 98.4103766555215
"2432" 486.2 67.4684528713931 99.6459545469674
"2433" 486.4 64.6838760886675 101.393290520335
"2434" 486.6 60.7692785344291 102.1786029643
"2435" NA NA NA
"2436" NA NA NA
"2437" NA NA NA
"2438" NA NA NA
"2439" NA NA NA
"2440" NA NA NA
"2441" NA NA NA
"2442" NA NA NA
"2443" NA NA NA
"2444" NA NA NA
"2445" NA NA NA
"2446" NA NA NA
"2447" NA NA NA
"2448" NA NA NA
"2449" NA NA NA
"2450" NA NA NA
"2451" NA NA NA
"2452" NA NA NA
"2453" NA NA NA
"2454" NA NA NA
"2455" NA NA NA
"2456" NA NA NA
"2457" NA NA NA
"2458" NA NA NA
"2459" NA NA NA
"2460" NA NA NA
"2461" NA NA NA
"2462" NA NA NA
"2463" NA NA NA
"2464" NA NA NA
"2465" NA NA NA
"2466" NA NA NA
"2467" NA NA NA
"2468" NA NA NA
"2469" NA NA NA
"2470" NA NA NA
"2471" NA NA NA
"2472" NA NA NA
"2473" NA NA NA
"2474" NA NA NA
"2475" NA NA NA
"2476" NA NA NA
"2477" NA NA NA
"2478" NA NA NA
"2479" NA NA NA
"2480" NA NA NA
"2481" NA NA NA
"2482" NA NA NA
"2483" NA NA NA
"2484" NA NA NA
"2485" NA NA NA
"2486" NA NA NA
"2487" NA NA NA
"2488" NA NA NA
"2489" NA NA NA
"2490" NA NA NA
"2491" NA NA NA
"2492" NA NA NA
"2493" NA NA NA
"2494" NA NA NA
"2495" NA NA NA
"2496" NA NA NA
"2497" NA NA NA
"2498" NA NA NA
"2499" NA NA NA
"2500" NA NA NA
"2501" NA NA NA
"2502" NA NA NA
"2503" NA NA NA
"2504" NA NA NA
"2505" NA NA NA
"2506" NA NA NA
"2507" NA NA NA
"2508" NA NA NA
"2509" NA NA NA
"2510" NA NA NA
"2511" NA NA NA
"2512" NA NA NA
"2513" NA NA NA
"2514" NA NA NA
"2515" NA NA NA
"2516" NA NA NA
"2517" NA NA NA
"2518" NA NA NA
"2519" NA NA NA
"2520" NA NA NA
"2521" NA NA NA
"2522" NA NA NA
"2523" NA NA NA
"2524" NA NA NA
"2525" NA NA NA
"2526" NA NA NA
"2527" NA NA NA
"2528" NA NA NA
"2529" NA NA NA
"2530" NA NA NA
"2531" NA NA NA
"2532" NA NA NA
"2533" NA NA NA
"2534" NA NA NA
"2535" NA NA NA
"2536" NA NA NA
"2537" NA NA NA
"2538" NA NA NA
"2539" NA NA NA
"2540" NA NA NA
"2541" NA NA NA
"2542" NA NA NA
"2543" NA NA NA
"2544" NA NA NA
"2545" NA NA NA
"2546" NA NA NA
"2547" NA NA NA
"2548" NA NA NA
"2549" NA NA NA
"2550" NA NA NA
"2551" NA NA NA
"2552" NA NA NA
"2553" NA NA NA
"2554" NA NA NA
"2555" NA NA NA
"2556" NA NA NA
"2557" NA NA NA
"2558" NA NA NA
"2559" NA NA NA
"2560" NA NA NA
"2561" NA NA NA
"2562" NA NA NA
"2563" NA NA NA
"2564" NA NA NA
"2565" NA NA NA
"2566" NA NA NA
"2567" NA NA NA
"2568" NA NA NA
"2569" NA NA NA
"2570" NA NA NA
"2571" NA NA NA
"2572" NA NA NA
"2573" NA NA NA
"2574" NA NA NA
"2575" NA NA NA
"2576" NA NA NA
"2577" NA NA NA
"2578" NA NA NA
"2579" NA NA NA
"2580" NA NA NA
"2581" NA NA NA
"2582" NA NA NA
"2583" NA NA NA
"2584" NA NA NA
"2585" NA NA NA
"2586" NA NA NA
"2587" NA NA NA
"2588" NA NA NA
"2589" NA NA NA
"2590" NA NA NA
"2591" NA NA NA
"2592" NA NA NA
"2593" NA NA NA
"2594" NA NA NA
"2595" NA NA NA
"2596" NA NA NA
"2597" NA NA NA
"2598" NA NA NA
"2599" NA NA NA
"2600" NA NA NA
"2601" NA NA NA
"2602" NA NA NA
"2603" NA NA NA
"2604" NA NA NA
"2605" NA NA NA
"2606" NA NA NA
"2607" NA NA NA
"2608" NA NA NA
"2609" NA NA NA
"2610" NA NA NA
"2611" NA NA NA
"2612" NA NA NA
"2613" NA NA NA
"2614" NA NA NA
"2615" NA NA NA
"2616" NA NA NA
"2617" NA NA NA
"2618" NA NA NA
"2619" NA NA NA
"2620" NA NA NA
"2621" NA NA NA
"2622" NA NA NA
"2623" NA NA NA
"2624" NA NA NA
"2625" NA NA NA
"2626" NA NA NA
"2627" NA NA NA
"2628" NA NA NA
"2629" NA NA NA
"2630" NA NA NA
"2631" NA NA NA
"2632" NA NA NA
"2633" NA NA NA
"2634" NA NA NA
"2635" NA NA NA
"2636" NA NA NA
"2637" NA NA NA
"2638" NA NA NA
"2639" NA NA NA
"2640" NA NA NA
"2641" NA NA NA
"2642" NA NA NA
"2643" NA NA NA
"2644" NA NA NA
"2645" NA NA NA
"2646" NA NA NA
"2647" NA NA NA
"2648" NA NA NA
"2649" NA NA NA
"2650" NA NA NA
"2651" NA NA NA
"2652" NA NA NA
"2653" NA NA NA
"2654" NA NA NA
"2655" NA NA NA
"2656" NA NA NA
"2657" NA NA NA
"2658" NA NA NA
"2659" NA NA NA
"2660" NA NA NA
"2661" NA NA NA
"2662" NA NA NA
"2663" NA NA NA
"2664" NA NA NA
"2665" NA NA NA
"2666" NA NA NA
"2667" NA NA NA
"2668" NA NA NA
"2669" NA NA NA
"2670" NA NA NA
"2671" NA NA NA
"2672" NA NA NA
"2673" NA NA NA
"2674" NA NA NA
"2675" NA NA NA
"2676" NA NA NA
"2677" NA NA NA
"2678" NA NA NA
"2679" NA NA NA
"2680" NA NA NA
"2681" NA NA NA
"2682" NA NA NA
"2683" NA NA NA
"2684" NA NA NA
"2685" NA NA NA
"2686" NA NA NA
"2687" NA NA NA
"2688" NA NA NA
"2689" NA NA NA
"2690" NA NA NA
"2691" NA NA NA
"2692" NA NA NA
"2693" NA NA NA
"2694" NA NA NA
"2695" NA NA NA
"2696" NA NA NA
"2697" NA NA NA
"2698" NA NA NA
"2699" NA NA NA
"2700" NA NA NA
"2701" NA NA NA
"2702" NA NA NA
"2703" NA NA NA
"2704" NA NA NA
"2705" NA NA NA
"2706" NA NA NA
"2707" NA NA NA
"2708" NA NA NA
"2709" NA NA NA
"2710" NA NA NA
"2711" NA NA NA
"2712" NA NA NA
"2713" NA NA NA
"2714" NA NA NA
"2715" NA NA NA
"2716" NA NA NA
"2717" NA NA NA
"2718" NA NA NA
"2719" NA NA NA
"2720" NA NA NA
"2721" NA NA NA
"2722" NA NA NA
"2723" NA NA NA
"2724" NA NA NA
"2725" NA NA NA
"2726" NA NA NA
"2727" NA NA NA
"2728" NA NA NA
"2729" NA NA NA
"2730" NA NA NA
"2731" NA NA NA
"2732" NA NA NA
"2733" NA NA NA
"2734" NA NA NA
"2735" NA NA NA
"2736" NA NA NA
"2737" NA NA NA
"2738" NA NA NA
"2739" NA NA NA
"2740" NA NA NA
"2741" NA NA NA
"2742" NA NA NA
"2743" NA NA NA
"2744" NA NA NA
"2745" NA NA NA
"2746" NA NA NA
"2747" NA NA NA
"2748" NA NA NA
"2749" NA NA NA
"2750" NA NA NA
"2751" NA NA NA
"2752" NA NA NA
"2753" NA NA NA
"2754" NA NA NA
"2755" NA NA NA
"2756" NA NA NA
"2757" NA NA NA
"2758" NA NA NA
"2759" NA NA NA
"2760" NA NA NA
"2761" NA NA NA
"2762" NA NA NA
"2763" NA NA NA
"2764" NA NA NA
"2765" NA NA NA
"2766" NA NA NA
"2767" NA NA NA
"2768" NA NA NA
"2769" NA NA NA
"2770" NA NA NA
"2771" NA NA NA
"2772" NA NA NA
"2773" NA NA NA
"2774" NA NA NA
"2775" NA NA NA
"2776" NA NA NA
"2777" NA NA NA
"2778" NA NA NA
"2779" NA NA NA
"2780" NA NA NA
"2781" NA NA NA
"2782" NA NA NA
"2783" NA NA NA
"2784" NA NA NA
"2785" NA NA NA
"2786" NA NA NA
"2787" NA NA NA
"2788" NA NA NA
"2789" NA NA NA
"2790" NA NA NA
"2791" NA NA NA
"2792" NA NA NA
"2793" NA NA NA
"2794" NA NA NA
"2795" NA NA NA
"2796" NA NA NA
"2797" NA NA NA
"2798" NA NA NA
"2799" NA NA NA
"2800" NA NA NA
"2801" NA NA NA
"2802" NA NA NA
"2803" NA NA NA
"2804" NA NA NA
"2805" NA NA NA
"2806" NA NA NA
"2807" NA NA NA
"2808" NA NA NA
"2809" NA NA NA
"2810" NA NA NA
"2811" NA NA NA
"2812" NA NA NA
"2813" NA NA NA
"2814" NA NA NA
"2815" NA NA NA
"2816" NA NA NA
"2817" NA NA NA
"2818" NA NA NA
"2819" NA NA NA
"2820" NA NA NA
"2821" NA NA NA
"2822" NA NA NA
"2823" NA NA NA
"2824" NA NA NA
"2825" NA NA NA
"2826" NA NA NA
"2827" NA NA NA
"2828" NA NA NA
"2829" NA NA NA
"2830" NA NA NA
"2831" NA NA NA
"2832" NA NA NA
"2833" NA NA NA
"2834" NA NA NA
"2835" NA NA NA
"2836" NA NA NA
"2837" NA NA NA
"2838" NA NA NA
"2839" NA NA NA
"2840" NA NA NA
"2841" NA NA NA
"2842" NA NA NA
"2843" NA NA NA
"2844" NA NA NA
"2845" NA NA NA
"2846" NA NA NA
"2847" NA NA NA
"2848" NA NA NA
"2849" NA NA NA
"2850" NA NA NA
"2851" NA NA NA
"2852" NA NA NA
"2853" NA NA NA
"2854" NA NA NA
"2855" NA NA NA
"2856" NA NA NA
"2857" NA NA NA
"2858" NA NA NA
"2859" NA NA NA
"2860" NA NA NA
"2861" NA NA NA
"2862" NA NA NA
"2863" NA NA NA
"2864" NA NA NA
"2865" NA NA NA
"2866" NA NA NA
"2867" NA NA NA
"2868" NA NA NA
"2869" NA NA NA
"2870" NA NA NA
"2871" NA NA NA
"2872" NA NA NA
"2873" NA NA NA
"2874" NA NA NA
"2875" NA NA NA
"2876" NA NA NA
"2877" NA NA NA
"2878" NA NA NA
"2879" NA NA NA
"2880" NA NA NA
"2881" NA NA NA
"2882" NA NA NA
"2883" NA NA NA
"2884" NA NA NA
"2885" NA NA NA
"2886" NA NA NA
"2887" NA NA NA
"2888" NA NA NA
"2889" NA NA NA
"2890" NA NA NA
"2891" NA NA NA
"2892" NA NA NA
"2893" NA NA NA
"2894" NA NA NA
"2895" NA NA NA
"2896" NA NA NA
"2897" NA NA NA
"2898" NA NA NA
"2899" NA NA NA
"2900" NA NA NA
"2901" NA NA NA
"2902" NA NA NA
"2903" NA NA NA
"2904" NA NA NA
"2905" NA NA NA
"2906" NA NA NA
"2907" NA NA NA
"2908" NA NA NA
"2909" NA NA NA
"2910" NA NA NA
"2911" NA NA NA
"2912" NA NA NA
"2913" NA NA NA
"2914" NA NA NA
"2915" NA NA NA
"2916" NA NA NA
"2917" NA NA NA
"2918" NA NA NA
"2919" NA NA NA
"2920" NA NA NA
"2921" NA NA NA
"2922" NA NA NA
"2923" NA NA NA
"2924" NA NA NA
"2925" NA NA NA
"2926" NA NA NA
"2927" NA NA NA
"2928" NA NA NA
"2929" NA NA NA
"2930" NA NA NA
"2931" NA NA NA
"2932" NA NA NA
"2933" NA NA NA
"2934" NA NA NA
"2935" NA NA NA
"2936" NA NA NA
"2937" NA NA NA
"2938" NA NA NA
"2939" NA NA NA
"2940" NA NA NA
"2941" NA NA NA
"2942" NA NA NA
"2943" NA NA NA
"2944" NA NA NA
"2945" NA NA NA
"2946" NA NA NA
"2947" NA NA NA
"2948" NA NA NA
"2949" NA NA NA
"2950" NA NA NA
"2951" NA NA NA
"2952" NA NA NA
"2953" NA NA NA
"2954" NA NA NA
"2955" NA NA NA
"2956" NA NA NA
"2957" NA NA NA
"2958" NA NA NA
"2959" NA NA NA
"2960" NA NA NA
"2961" NA NA NA
"2962" NA NA NA
"2963" NA NA NA
"2964" NA NA NA
"2965" NA NA NA
"2966" NA NA NA
"2967" NA NA NA
"2968" NA NA NA
"2969" NA NA NA
"2970" NA NA NA
"2971" NA NA NA
"2972" NA NA NA
"2973" NA NA NA
"2974" NA NA NA
"2975" NA NA NA
"2976" NA NA NA
"2977" NA NA NA
"2978" NA NA NA
"2979" NA NA NA
"2980" NA NA NA
"2981" NA NA NA
"2982" NA NA NA
"2983" NA NA NA
"2984" NA NA NA
"2985" NA NA NA
"2986" NA NA NA
"2987" NA NA NA
"2988" NA NA NA
"2989" NA NA NA
"2990" NA NA NA
"2991" NA NA NA
"2992" NA NA NA
"2993" NA NA NA
"2994" NA NA NA
"2995" NA NA NA
"2996" NA NA NA
"2997" NA NA NA
"2998" NA NA NA
"2999" NA NA NA
"3000" NA NA NA
"3001" NA NA NA
