# Supplementary material for: Adaptive switch to sexually dimorphic movements by partner-seeking termites
Source: Sci Adv. 2019 Jun 19;5(6):eaau6108. doi: 10.1126/sciadv.aau6108 (PMC6584256; doi:10.1126/sciadv.aau6108)
Supplement: Data file S1 [file aau6108_Data_file_S1.zip › Dataset/RsExperiments/170526_163_F_2_after-position_set2_5FPS.txt]

"time" "x" "y"
"1" 0 27.5361418830429 76.2153135335422
"2" 0.2 26.0866337763971 74.6867609804797
"3" 0.4 23.9212347549118 73.1754430076709
"4" 0.6 21.8356218851078 72.0678243886121
"5" 0.8 19.7166392093871 71.6113059037297
"6" 1 19.0024657738271 71.6189394915097
"7" 1.2 18.8068278380221 71.6669674812922
"8" 1.4 18.6985621842271 71.6571074304097
"9" 1.6 18.500701549296 71.6600309321127
"10" 1.8 18.500701549296 71.7980851791978
"11" 2 17.6450297402804 71.8912041223297
"12" 2.2 16.7231888518271 72.2296265139097
"13" 2.4 16.2415369999377 72.2947782979855
"14" 2.6 16.1601674647786 72.3847088761771
"15" 2.8 16.1557786131959 72.4398294554614
"16" 3 16.0187837459328 72.5109787492297
"17" 3.2 16.0260636664154 72.4956849758029
"18" 3.4 15.8650230011947 72.4928035402297
"19" 3.6 15.7807423790789 72.4527354658433
"20" 3.8 15.9016131249425 72.435386402707
"21" 4 15.8359225021905 72.3248804135993
"22" 4.2 15.9016131249425 72.3139429607525
"23" 4.4 15.9016131249425 72.3139429607525
"24" 4.6 15.9323327663331 72.1793868547995
"25" 4.8 15.9597962479514 72.0593643169036
"26" 5 16.1443585265191 72.0284903521716
"27" 5.2 16.5874232264731 71.9929852927297
"28" 5.4 16.7952851289343 71.8549310456446
"29" 5.6 16.901236715734 71.8436324883384
"30" 5.8 17.1737589564079 72.0593643169036
"31" 6 17.0456643274582 71.9675400001297
"32" 6.2 17.0042996722071 71.9166494149297
"33" 6.4 17.0770194597185 72.0007746680154
"34" 6.6 16.9452245356572 71.8995127893012
"35" 6.8 16.9607298208409 71.9696171668726
"36" 7 16.9607298208409 71.9696171668726
"37" 7.2 16.9390870269387 71.9691303309172
"38" 7.4 16.9374718930654 71.9929852927297
"39" 7.6 16.9074304030221 71.9770819848547
"40" 7.8 16.8832033949226 71.9696171668726
"41" 8 16.9153445590012 72.0088886006047
"42" 8.2 16.9094949654514 72.0842564509689
"43" 8.4 16.9129519071936 72.170510589939
"44" 8.6 16.7808039073554 72.1838249872297
"45" 8.8 16.8599454671471 72.2750961454689
"46" 9 16.9031135906698 72.4267118711388
"47" 9.2 16.8186542185601 72.366367303708
"48" 9.4 16.8186542185601 72.366367303708
"49" 9.6 16.7952851289343 72.407148033985
"50" 9.8 16.8033676712109 72.4315105481765
"51" 10 16.8021377191253 72.4078541938167
"52" 10.2 16.9924615672633 72.5344374492181
"53" 10.4 16.9031135906698 72.6349006287752
"54" 10.6 16.5898089430582 72.9090158263297
"55" 10.8 16.6035268134221 73.0712295666547
"56" 11 16.5886029764328 73.0289722057297
"57" 11.2 15.9672286726971 73.4051990320297
"58" 11.4 15.6792389534984 73.5815968037027
"59" 11.6 15.6903165203313 73.8411170710455
"60" 11.8 15.5936805104804 73.9861998797297
"61" 12 15.6423830088137 74.1264752107297
"62" 12.2 15.7528681050328 74.0758642441297
"63" 12.4 15.7311607057756 74.0976744949297
"64" 12.6 15.5821690108743 74.0980049532752
"65" 12.8 15.513100013238 73.9707784902752
"66" 13 15.4968484843824 73.5870580350238
"67" 13.2 15.5203704340418 73.3188189597823
"68" 13.4 15.6503292059102 73.1581118486244
"69" 13.6 15.7655307545994 72.9380961607297
"70" 13.8 15.7502974919628 72.6759905151508
"71" 14 15.7293517558375 72.2565258232297
"72" 14.2 15.8650230011947 72.0838613377297
"73" 14.4 15.9053764998137 71.9440520377297
"74" 14.6 15.8902530924365 71.8222339871244
"75" 14.8 15.9359142825525 72.1270888618378
"76" 15 16.1266897131703 72.6587051572646
"77" 15.2 16.1592788577915 72.5018911447297
"78" 15.4 16.0242105957471 72.4891684984297
"79" 15.6 15.9151169994804 72.6291176077297
"80" 15.8 15.8858955004804 72.6095443057297
"81" 16 15.8891423337026 72.4255552669297
"82" 16.2 15.8891423337026 72.4255552669297
"83" 16.4 15.8772137507775 72.3995568157949
"84" 16.6 15.8891423337026 72.4255552669297
"85" 16.8 15.8704919196122 72.3569121520088
"86" 17 15.8498113767152 72.3833392132979
"87" 17.2 15.8194060027557 72.4327463278819
"88" 17.4 15.8325441273062 72.4874335921161
"89" 17.6 15.8216082026804 72.4849276163297
"90" 17.8 15.8689555010601 72.3580699256863
"91" 18 15.8689555010601 72.3580699256863
"92" 18.2 15.8553752681915 72.3407376249297
"93" 18.4 15.8553752681915 72.3407376249297
"94" 18.6 15.8689555010601 72.3580699256863
"95" 18.8 15.8689555010601 72.3580699256863
"96" 19 15.8359225021905 72.3580699256863
"97" 19.2 15.8300499690582 72.3237740965297
"98" 19.4 15.7768848020832 72.3990271959212
"99" 19.6 15.7768848020832 72.3990271959212
"100" 19.8 15.7768848020832 72.3990271959212
"101" 20 15.8359225021905 72.3580699256863
"102" 20.2 15.8086510728912 72.419046006032
"103" 20.4 15.8086510728912 72.419046006032
"104" 20.6 15.8359225021905 72.3580699256863
"105" 20.8 15.9339892175846 72.3030997962922
"106" 21 15.8722588009471 72.3407376249297
"107" 21.2 15.8722588009471 72.3407376249297
"108" 21.4 15.888160732961 72.3125308277065
"109" 21.6 15.9361476237607 72.2185231135025
"110" 21.8 15.9361476237607 72.2185231135025
"111" 22 15.9102467496471 72.2011740503661
"112" 22.2 15.9185049993644 72.2585013894254
"113" 22.4 15.9185049993644 72.2585013894254
"114" 22.6 15.8704919196122 72.3391596222879
"115" 22.8 15.8704919196122 72.3391596222879
"116" 23 15.9313511655915 72.2644017471297
"117" 23.2 15.9313511655915 72.2644017471297
"118" 23.4 15.9361476237607 72.2965938976161
"119" 23.6 15.9229093992137 72.2135111619297
"120" 23.8 15.9411671730075 72.2503969736832
"121" 24 16.0242105957471 72.3407376249297
"122" 24.2 16.0656519943289 72.4961081236843
"123" 24.4 16.141477741734 72.4991253520558
"124" 24.6 16.2295071695726 72.4721147384957
"125" 24.8 16.0922723371679 72.5973109919797
"126" 25 16.14059920453 72.7157398804106
"127" 25.2 16.1081006491262 72.7324891089172
"128" 25.4 16.2164761320246 72.6317140661583
"129" 25.6 16.0355261549343 72.5452022810701
"130" 25.8 15.5145389506887 72.4780361829172
"131" 26 15.2941007524397 72.4677572156322
"132" 26.2 15.0745118782471 72.4319165900797
"133" 26.4 14.7163397905042 72.4110150997297
"134" 26.6 14.4039804116587 72.3924172114506
"135" 26.8 14.21931976483 72.38397393512
"136" 27 13.9208778571997 72.3947530706244
"137" 27.2 13.7709254281207 72.4248856539666
"138" 27.4 13.7709254281207 72.4248856539666
"139" 27.6 13.7709254281207 72.4248856539666
"140" 27.8 13.7892529472304 72.5549021709797
"141" 28 13.668957776347 72.6691030675297
"142" 28.2 13.5148955399526 72.7881506864797
"143" 28.4 13.4410300841471 72.9808613583768
"144" 28.6 13.1302195947834 73.1148913755479
"145" 28.8 12.9494213362647 73.5646063062591
"146" 29 13.0017944273033 73.7343975050422
"147" 29.2 13.0068820990042 74.0867693695297
"148" 29.4 13.1393610797647 74.6647410157297
"149" 29.6 13.1139116370082 75.0146137889797
"150" 29.8 13.3104465104908 75.010637962011
"151" 30 13.4518837837756 75.6352971763297
"152" 30.2 13.7593074921741 75.9851453884865
"153" 30.4 14.2007890581471 76.1914585717297
"154" 30.6 14.5106907449102 76.2617679328613
"155" 30.8 14.7474449052934 76.4334991598761
"156" 31 14.9092129663363 76.6453475748649
"157" 31.2 14.9092129663363 76.6453475748649
"158" 31.4 14.8405860888839 76.5329611829402
"159" 31.6 14.8005987744628 76.5430053773876
"160" 31.8 14.814440537147 76.5242047057297
"161" 32 14.7990992501721 76.4586341440297
"162" 32.2 14.730620974226 76.3822982662297
"163" 32.4 14.5384597132582 76.2126629822297
"164" 32.6 14.4951956605721 76.2105425411797
"165" 32.8 14.4951956605721 76.2105425411797
"166" 33 14.4951956605721 76.2105425411797
"167" 33.2 14.4951956605721 76.2105425411797
"168" 33.4 14.4735230488137 76.1620986187297
"169" 33.6 14.434561050147 76.1033787127297
"170" 33.8 14.4053395511471 76.1620986187297
"171" 34 14.3137262029308 76.1914585717297
"172" 34.2 14.2535500980082 76.3186850347297
"173" 34.4 13.9924680491471 76.54851348402
"174" 34.6 13.8209095711471 76.6930943401297
"175" 34.8 13.6204176196748 76.8806019129797
"176" 35 13.2456634908328 77.2274454847297
"177" 35.2 12.8558103339038 77.4499689895135
"178" 35.4 12.4040617547687 77.4396533303513
"179" 35.6 12.1337977318235 77.6508209414356
"180" 35.8 11.7833741408743 77.7991384223661
"181" 36 11.5304597230588 77.9426934153768
"182" 36.2 11.3945825251471 78.001357609891
"183" 36.4 11.1617531621471 78.0998555167297
"184" 36.6 10.5695880794706 78.0998555167297
"185" 36.8 10.174066495947 78.0889503913297
"186" 37 9.91357770486135 77.9908042627297
"187" 37.2 9.51560871848038 77.9408224379797
"188" 37.4 9.38106806683456 77.8374509367922
"189" 37.6 8.82971520028594 77.6545628962297
"190" 37.8 8.65454854794705 77.5764094975297
"191" 38 8.38965960836327 77.2539714654324
"192" 38.2 8.10218323982273 77.0682896005135
"193" 38.4 7.86946427481372 77.0608394022297
"194" 38.6 7.55803154222815 76.9754486680541
"195" 38.8 7.21300586306811 76.8443312108087
"196" 39 7.17815205522815 76.8103981214594
"197" 39.2 7.11654997625517 76.7072415298378
"198" 39.4 6.72191165783456 76.6924127697922
"199" 39.6 6.57154269423038 76.7957842709797
"200" 39.8 6.48808432208645 76.7581946341843
"201" 40 6.48029713117647 76.7752035196121
"202" 40.2 6.37527162594707 76.6685578079797
"203" 40.4 6.16487683314704 76.3480449877297
"204" 40.6 6.16171775217409 75.9645140701622
"205" 40.8 6.29929572854705 75.5139776562547
"206" 41 6.58593206873796 75.2893072886388
"207" 41.2 6.42977607408184 75.0464204047297
"208" 41.4 6.55001618996706 74.7258097179697
"209" 41.6 6.64878485658706 74.4586341456697
"210" 41.8 6.72982581381372 73.9831706782297
"211" 42 6.44814646631031 73.3405472171583
"212" 42.2 6.4343639905915 73.0956146387297
"213" 42.4 6.57994139037153 72.3746646817297
"214" 42.6 7.12856456612577 71.5544600372829
"215" 42.8 7.13037901439194 71.7826721600154
"216" 43 7.10179114483456 71.4999827486047
"217" 43.2 7.49475321620827 71.7826721600154
"218" 43.4 8.30439875992965 72.0510669388819
"219" 43.6 8.41175600625575 72.2336092553602
"220" 43.8 7.94440648653481 72.7641334460154
"221" 44 7.62196703328342 72.8430893864115
"222" 44.2 7.26596778482791 72.9187608320063
"223" 44.4 6.44629257351662 72.6650729124906
"224" 44.6 5.84344034414706 71.9384596657297
"225" 44.8 5.61086106639194 71.6969890318726
"226" 45 4.67847658401372 71.4077435629297
"227" 45.2 4.32392239614706 71.2854820350712
"228" 45.4 4.02196690648038 71.0730400987297
"229" 45.6 3.54362939582273 71.2605734922162
"230" 45.8 3.32242193041979 70.8826452520025
"231" 46 2.87563185195956 70.5616875839797
"232" 46.2 2.72130581036581 70.382775370386
"233" 46.4 2.18182417778594 69.8195332164797
"234" 46.6 2.15758261893084 69.3315452288919
"235" 46.8 2.15318247043277 68.9504553061297
"236" 47 2.13704859260653 68.5578707917297
"237" 47.2 2.03437846098489 67.8873529461892
"238" 47.4 2.1185109299526 67.8051142189797
"239" 47.6 2.31768385542831 67.7945120137297
"240" 47.8 2.68928945208645 67.3087382459116
"241" 48 2.67777795248038 66.8085069254797
"242" 48.2 2.64721293628497 66.4257307566263
"243" 48.4 2.46793975966134 65.9515458211297
"244" 48.6 2.50510545838949 65.5738319322752
"245" 48.8 2.80440444814706 65.4182500112458
"246" 49 3.03655302353594 65.2287783432297
"247" 49.2 3.24426490677863 64.8917398184402
"248" 49.4 3.3414754470091 64.3199134380056
"249" 49.6 3.45562642586135 63.9340976221297
"250" 49.8 3.82715691314705 63.7232651977297
"251" 50 4.28686098278121 63.5960387347297
"252" 50.2 4.65509938481372 63.1556394397297
"253" 50.4 5.13000813685437 62.6930411558761
"254" 50.6 5.54903374172206 62.2124509496047
"255" 50.8 5.79926831077495 61.5101164925204
"256" 51 6.34150456043595 60.8903559549297
"257" 51.2 6.57787401901372 59.9658436571297
"258" 51.4 6.98307880514706 59.362867329457
"259" 51.6 6.90895597841535 58.6993714514614
"260" 51.8 6.89263130824229 58.2161768707297
"261" 52 7.10066055112324 57.6527453917297
"262" 52.2 7.13503059994707 57.4128326329297
"263" 52.4 7.32677929338514 56.9984378677297
"264" 52.6 8.04859443941535 56.4558413844127
"265" 52.8 8.37008065303079 56.0689661330553
"266" 53 8.88247624014706 55.6471505899036
"267" 53.2 9.08968323305615 55.2858374924116
"268" 53.4 9.2233937284804 54.9935725057297
"269" 53.6 8.97014073714706 55.1305856197297
"270" 53.8 8.94578948798038 55.0446029002297
"271" 54 8.75901540687206 54.8364967571797
"272" 54.2 8.64633493741733 54.7967814694054
"273" 54.4 9.11763973209943 55.1082161317297
"274" 54.6 9.65840029870024 55.4102339663893
"275" 54.8 10.7405824265601 55.5143925415558
"276" 55 11.4532885824029 55.6517816846134
"277" 55.2 12.2934774671679 55.7477562984172
"278" 55.4 12.8371191048137 55.9722376057297
"279" 55.6 13.3115257135789 56.3267812805934
"280" 55.8 13.6795590643563 56.5039031112181
"281" 56 14.0651178127899 56.9075618227297
"282" 56.2 14.1576209346243 56.9426730219343
"283" 56.4 14.1477826181005 56.9565926191018
"284" 56.6 14.1585802262582 56.9887444229297
"285" 56.8 14.1826995587661 57.0802263082297
"286" 57 14.1501384598804 57.1159708859297
"287" 57.2 14.3527408529471 57.3555807245797
"288" 57.4 14.6530265426708 57.6254825782297
"289" 57.6 14.6455260185373 57.4426222437785
"290" 57.8 14.6258922935994 57.4073800702297
"291" 58 14.6269953118544 57.386766723437
"292" 58.2 14.6455260185373 57.4426222437785
"293" 58.4 14.6866814252401 57.5424260998925
"294" 58.6 14.6411039180789 57.5325411685706
"295" 58.8 14.5535342960756 57.4891685107297
"296" 59 14.6248405785191 57.4980447755902
"297" 59.2 14.6269953118544 57.386766723437
"298" 59.4 14.5083105476232 57.2710660027297
"299" 59.6 14.5083105476232 57.2710660027297
"300" 59.8 14.2460128065994 57.0257006812297
"301" 60 14.2460128065994 57.0257006812297
"302" 60.2 14.1923472917693 56.9717808945297
"303" 60.4 14.2353235569653 56.8646022378206
"304" 60.6 14.3622378401221 56.8975654577797
"305" 60.8 14.1284310606232 56.8257733822297
"306" 61 14.1174008780739 57.3495297098761
"307" 61.2 13.9183145678137 57.6163949737297
"308" 61.4 13.8683945070221 57.8422219455547
"309" 61.6 13.8009159139365 58.3529692332034
"310" 61.8 13.6482370770562 58.4260179200934
"311" 62 13.5821281793185 58.7432579317297
"312" 62.2 13.6463703473903 59.1912522724865
"313" 62.4 13.6309698276471 59.3975654557297
"314" 62.6 13.7340799741185 59.3757552049297
"315" 62.8 13.809398071541 59.362867329457
"316" 63 14.0511395632683 59.5016598345479
"317" 63.2 14.2116427577756 59.4411859573297
"318" 63.4 14.2838876959283 59.4452753793547
"319" 63.6 14.5576455459349 59.5826221291843
"320" 63.8 14.7106273170155 59.6386261224666
"321" 64 15.2454576473971 59.4929853029797
"322" 64.2 15.7867859163721 59.4739013335297
"323" 64.4 15.994173613054 59.4330705151716
"324" 64.6 16.3924014831471 59.4073521067297
"325" 64.8 16.7599771810944 59.4980074002034
"326" 65 17.0963149257249 59.4569378051297
"327" 65.2 17.2298281255418 59.1765931778876
"328" 65.4 17.6292014283221 58.9300082042047
"329" 65.6 17.6671893770221 58.7391685097047
"330" 65.8 17.7915546852661 58.6160314687297
"331" 66 17.8856200820471 58.4815349221297
"332" 66.2 17.8476321333471 58.3670311054297
"333" 66.4 17.8476321333471 58.3670311054297
"334" 66.6 17.742908599093 58.4382091536486
"335" 66.8 17.845823183409 58.4706297967297
"336" 67 17.8096441846471 58.4978926102297
"337" 67.2 17.7811532231221 58.5006188915797
"338" 67.4 17.7957461546349 58.4852586234858
"339" 67.6 17.8286381589971 58.3670311054297
"340" 67.8 17.765811936147 58.2818872417297
"341" 68 17.7494193879276 57.9825589404127
"342" 68.2 17.8235422146593 57.5636425378517
"343" 68.4 18.0260871481703 57.3915295972646
"344" 68.6 17.941140930147 57.2542888867297
"345" 68.8 17.7568831447859 57.2771244057297
"346" 69 17.6671893770221 57.1647410300797
"347" 69.2 17.4825257375082 57.2029089689797
"348" 69.4 17.8476321333471 56.5349700382297
"349" 69.6 18.3535625410334 56.1359415860934
"350" 69.8 18.7015351541253 55.9043693085775
"351" 70 18.7946805288447 55.8470595115437
"352" 70.2 18.7593429021471 55.8533997007297
"353" 70.4 18.7593429021471 55.8533997007297
"354" 70.6 18.7222814887812 55.8041936470956
"355" 70.8 18.6073911073471 55.9242830158297
"356" 71 18.7871389621714 55.7948843937053
"357" 71.2 18.8653557822401 55.7494205980786
"358" 71.4 18.9168539089519 55.6831733530224
"359" 71.6 18.8334657288788 55.6924826064127
"360" 71.8 18.6566727705254 55.7664534306487
"361" 72 18.7878338636721 55.7048173671547
"362" 72.2 18.8407456493613 55.7352608422297
"363" 72.4 18.7993302165681 55.8720532047034
"364" 72.6 18.9945063940994 55.8806625142297
"365" 72.8 19.0252585430471 55.8861150769297
"366" 73 19.1012344404471 56.0387868325297
"367" 73.2 19.1582163634971 56.2296265270297
"368" 73.4 19.1922288291936 56.3263778140088
"369" 73.6 19.3059987492934 56.3348210903395
"370" 73.8 19.3689169626819 56.2997490194274
"371" 74 19.3201173829566 56.1896410672297
"372" 74.2 19.2411412759031 56.0369249818517
"373" 74.4 19.1181179732026 55.8564289022297
"374" 74.6 19.1489628888137 55.7177846797297
"375" 74.8 18.9112946969471 55.5712295810047
"376" 75 18.8332083579526 55.4323406922297
"377" 75.2 18.7688398893221 55.3708479017797
"378" 75.4 18.7688398893221 55.3708479017797
"379" 75.6 18.7315468421227 55.4038957513151
"380" 75.8 18.5694031586471 55.3687274607297
"381" 76 18.4307984809579 55.0753042667838
"382" 76.2 18.3589293888227 55.0856199259459
"383" 76.4 18.1377219234198 55.037167587457
"384" 76.6 18.0714530202822 55.1268825625946
"385" 76.8 18.0295744139628 54.9178547322034
"386" 77 17.9344617303756 55.0246101703297
"387" 77.2 17.9213734455294 54.985800753465
"388" 77.4 17.7885397687026 54.9658436612297
"389" 77.6 17.7885397687026 54.9658436612297
"390" 77.8 17.7885397687026 54.9658436612297
"391" 78 17.8096441846471 54.8575895655192
"392" 78.2 17.7950334351471 54.8663460427297
"393" 78.4 17.7196727271997 54.8475453710718
"394" 78.6 17.6420502933235 54.7051541439062
"395" 78.8 17.6576923898471 54.4834433223547
"396" 79 17.7885397687026 54.3933245777297
"397" 79.2 17.8215154186158 54.209111261511
"398" 79.4 17.7426066281176 54.2785712973768
"399" 79.6 17.7426066281176 54.2785712973768
"400" 79.8 17.7396663844102 54.1243633708613
"401" 80 17.9402277583033 53.7916494297922
"402" 80.2 18.0406519807957 53.3835361641892
"403" 80.4 17.9127543311185 52.8544902157297
"404" 80.6 17.9710929666221 52.8231379802047
"405" 80.8 17.9573750962582 52.8984136374797
"406" 81 18.109549042805 52.7583529260192
"407" 81.2 18.4394443867786 52.8186180927034
"408" 81.4 18.6356612087052 52.7758718698227
"409" 81.6 18.7878338636721 52.7849700413047
"410" 81.8 18.7213549534471 52.8517639343797
"411" 82 18.8407456493613 52.8090521932297
"412" 82.2 18.7037507820983 52.8531603223883
"413" 82.4 18.7231639033851 52.8635778202297
"414" 82.6 18.8830245955889 52.8557582535669
"415" 82.8 18.8448157867221 52.9853517205297
"416" 83 19.1392223891471 53.0760005754172
"417" 83.2 19.2171463864804 53.1438954667297
"418" 83.4 19.3615908693422 53.3372414986809
"419" 83.6 19.6846903704804 53.5842947617297
"420" 83.8 19.9833990269248 53.6299657997297
"421" 84 20.0472270166105 53.6165191003883
"422" 84.2 20.238873535726 53.7527281763087
"423" 84.4 20.3928246962471 53.7964204221547
"424" 84.6 20.5438930503796 53.9120337719623
"425" 84.8 20.6216789237812 54.1099095300712
"426" 85 20.7853668328137 54.2008537747297
"427" 85.2 20.9300828278613 54.2176308907297
"428" 85.4 20.8758143297185 54.2539813087297
"429" 85.6 20.8625781106593 54.1750743038029
"430" 85.8 20.9237725373796 54.2582081015204
"431" 86 21.0291228369721 54.3116875973047
"432" 86.2 21.0293544708056 54.2960945978761
"433" 86.4 20.9899173258137 54.3182935867297
"434" 86.6 21.1165438214804 54.5923198147297
"435" 86.8 21.3503158134804 54.9446392507297
"436" 87 21.5111528445617 55.1432366563883
"437" 87.2 21.5609541187721 55.4471837795797
"438" 87.4 21.5860932024706 55.8165147177591
"439" 87.6 21.6295434705915 56.1108818282297
"440" 87.8 21.7284009979102 56.2035116214666
"441" 88 21.7284009979102 56.2035116214666
"442" 88.2 21.7284009979102 56.2035116214666
"443" 88.4 21.7284009979102 56.2035116214666
"444" 88.6 21.6681344026042 56.3550354691297
"445" 88.8 21.4754812341971 56.7258097327297
"446" 89 21.1573321638346 56.9524318699485
"447" 89.2 21.0148773562096 57.2506188926047
"448" 89.4 20.5805298545294 57.3993615956709
"449" 89.6 20.5637704653971 57.3221837780422
"450" 89.8 20.2432471482408 57.2029089689797
"451" 90 20.0950481951471 56.9720544998265
"452" 90.2 19.5598032497542 56.9575436474797
"453" 90.4 19.2658488848137 56.9548173661297
"454" 90.6 19.1985785589908 56.8450845417922
"455" 90.8 19.1527895136828 56.7939667664797
"456" 91 18.835318799547 56.5349700382297
"457" 91.2 18.645379056047 56.3695756363297
"458" 91.4 18.3541381160137 56.1024000640297
"459" 91.6 18.2401742699137 56.0896774177297
"460" 91.8 17.9639702262408 55.9028135501985
"461" 92 17.8431629629118 55.6144491588768
"462" 92.2 17.4297646976471 55.2215439054944
"463" 92.4 17.2495654538137 55.0816523647297
"464" 92.6 17.0387122845588 54.8061869233474
"465" 92.8 16.6700057236471 54.4581851274944
"466" 93 16.3764624836925 54.3894692303661
"467" 93.2 16.2952597432282 54.2913141704595
"468" 93.4 16.1895699018529 54.2336678398474
"469" 93.6 16.1895699018529 54.2336678398474
"470" 93.8 15.9965829966925 54.0077898413661
"471" 94 15.8865042817096 53.732012025261
"472" 94.2 15.7538257844118 53.4703090618474
"473" 94.4 15.5487485281471 53.1306361331168
"474" 94.6 15.4633297061176 52.9763710290238
"475" 94.8 15.6042327184526 52.6651651219797
"476" 95 15.8183404221471 52.2195304948588
"477" 95.2 15.7796631759908 52.0263822556672
"478" 95.4 15.6768922076328 51.9929853091297
"479" 95.6 15.4409838539412 51.7303000825827
"480" 95.8 15.4055497169185 51.1205752771297
"481" 96 15.5303672626471 50.9303095365981
"482" 96.2 15.463631677093 50.5467298945946
"483" 96.4 15.4598182150613 50.5535087563297
"484" 96.6 15.4142929749526 50.5129174562297
"485" 96.8 15.4745026322059 50.562810186818
"486" 97 15.4745026322059 50.562810186818
"487" 97.2 15.4785655144198 50.5148451299115
"488" 97.4 15.5242401741471 50.4096314566975
"489" 97.6 15.5357941124613 50.3681216245297
"490" 97.8 15.9735599974804 50.0040116042297
"491" 98 16.1720555852822 49.9277903448649
"492" 98.2 16.4800659801471 49.6647410362297
"493" 98.4 16.6283116336105 49.7624881968273
"494" 98.6 16.9728826119308 49.5667422741892
"495" 98.8 17.0182285867304 49.5481167784797
"496" 99 17.0798756964628 49.4638571472823
"497" 99.2 17.0898725250681 49.4337245639403
"498" 99.4 17.044751704066 49.4532700234054
"499" 99.6 17.1312879578613 49.4302808401297
"500" 99.8 17.1765117063137 49.4102881102297
"501" 100 17.1371548225254 49.4223230459189
"502" 100.2 17.1268878093633 49.4532700234054
"503" 100.4 17.0661657600899 49.5393320941297
"504" 100.6 17.1659594983415 49.4420947259797
"505" 100.8 17.1371548225254 49.4223230459189
"506" 101 16.9443631309248 49.4632991364797
"507" 101.2 16.9033602656613 49.4848064671297
"508" 101.4 16.9443631309248 49.4632991364797
"509" 101.6 17.1371548225254 49.4016917275946
"510" 101.8 17.4930779454804 49.2724594419797
"511" 102 17.8883996880495 49.0363664323883
"512" 102.2 18.2654995690471 48.9681761513047
"513" 102.4 18.4994253584102 49.0018242027034
"514" 102.6 18.8263804586765 48.9013822582297
"515" 102.8 19.0468192706876 48.9787497019459
"516" 103 19.3291621326471 49.1725755083087
"517" 103.2 19.7820953671471 49.3564615297297
"518" 103.4 19.8673247392304 49.3784814944797
"519" 103.6 20.0529865605795 49.3604290909459
"520" 103.8 20.1676766100495 49.2784070205346
"521" 104 20.1554000168721 49.2926036319547
"522" 104.2 20.1588989068839 49.3232384250192
"523" 104.4 20.4118186705971 49.3116876014047
"524" 104.6 20.4899050095915 49.3890836997297
"525" 104.8 20.7269238348137 49.6402744087297
"526" 105 20.8275756647026 50.0358182199797
"527" 105.2 20.9051486530389 50.2578914380541
"528" 105.4 20.9051486530389 50.2578914380541
"529" 105.6 21.0386198241471 50.2568334217297
"530" 105.8 20.9436499523971 50.1630446829797
"531" 106 21.0078187846606 50.0722095731351
"532" 106.2 21.1573321638346 49.772088364386
"533" 106.4 21.3425234137471 49.7792448529297
"534" 106.6 21.4384929683576 49.7250062029139
"535" 106.8 21.4184993111471 49.608611714318
"536" 107 21.7367767191741 49.556426615027
"537" 107.2 22.0441831720882 49.260609918465
"538" 107.4 22.5581377721471 49.0922219527297
"539" 107.6 22.8374609243529 48.845252936318
"540" 107.8 23.0224349229248 48.3500675852297
"541" 108 22.9688182986336 48.1844439464595
"542" 108.2 22.9580109163576 48.1380234802297
"543" 108.4 23.3860802438137 48.1331301547297
"544" 108.6 23.8982681846193 48.1062168644797
"545" 108.8 24.3164371119756 47.9253735349297
"546" 109 24.6759659121721 47.9280998162797
"547" 109.2 24.9503518389308 47.8956054899189
"548" 109.4 25.1248910626876 47.7305549433243
"549" 109.6 25.1004081851471 47.6731575577297
"550" 109.8 25.2172941811471 47.6686609883514
"551" 110 25.2872719813839 47.7061231189929
"552" 110.2 25.1726024767941 47.891054463818
"553" 110.4 25.5866214601748 48.1062168644797
"554" 110.6 25.5971736681471 48.1380234802297
"555" 110.8 25.8820832833971 48.3924764062297
"556" 111 26.2069802130681 48.7306309526245
"557" 111.2 26.4469040995944 48.8612054804402
"558" 111.4 26.4763233380613 48.9722655733297
"559" 111.6 26.6491476321471 49.1020086037297
"560" 111.8 26.6946032972582 49.3042660577297
"561" 112 27.0943457639706 49.8668065951121
"562" 112.2 27.3966028170944 50.1970833419402
"563" 112.4 27.6329380984804 50.4525664417297
"564" 112.6 27.8045814980119 50.825252691973
"565" 112.8 28.0066949856899 51.0769547755297
"566" 113 28.3692672219308 51.4338765825405
"567" 113.2 28.6662000499628 51.8845080090981
"568" 113.4 28.8789103475082 52.1244526542297
"569" 113.6 29.1965318074721 52.3651227134047
"570" 113.8 29.1760383088313 52.2963199814402
"571" 114 29.2271332105915 52.4955298379797
"572" 114.2 29.2160256232523 52.7784413149139
"573" 114.4 29.2587898345082 52.8772092269797
"574" 114.6 29.2271332105915 52.8772092269797
"575" 114.8 29.6070126975915 53.2588886159797
"576" 115 29.8843850214328 53.3888413603297
"577" 115.2 30.1557275121471 53.4433669873297
"578" 115.4 30.3984282955082 53.6829768259797
"579" 115.6 30.8230833676876 54.0024757139189
"580" 115.8 31.2748319468228 54.2500515338108
"581" 116 31.5380667565082 54.4993466302297
"582" 116.2 31.6535380608899 54.6320256559297
"583" 116.4 31.6535380608899 54.6320256559297
"584" 116.6 31.5380667565082 54.6583797089797
"585" 116.8 31.4642013007026 54.7431973509797
"586" 117 31.6435888362304 55.0294568927297
"587" 117.2 31.8497846839038 54.9102537201892
"588" 117.4 32.1372610524444 54.8793067427027
"589" 117.6 32.4772132660359 54.5735620669797
"590" 117.8 32.697997925147 54.4748800027297
"591" 118 33.2410901748544 54.4915889190712
"592" 118.2 33.7645826386471 54.2785712973768
"593" 118.4 34.2014440486971 54.1113059180797
"594" 118.6 34.6708665576328 53.8904771287297
"595" 118.8 35.0633598036606 53.6517433024054
"596" 119 35.3740720440944 53.3107836206244
"597" 119.2 35.8430661175185 52.8872055919297
"598" 119.4 36.2120919048899 52.2874236949297
"599" 119.6 36.2126948882026 51.9336129597297
"600" 119.8 36.3182169679248 51.6791600337297
"601" 120 36.4870522954804 51.4565137234797
"602" 120.2 36.5081567114248 51.4883203392297
"603" 120.4 36.5503655433137 51.4989225444797
"604" 120.6 36.4907766041765 51.6068155743768
"605" 120.8 36.4834343956042 51.5894956693297
"606" 121 36.5418096990119 51.4854548783514
"607" 121.2 36.5418096990119 51.4854548783514
"608" 121.4 36.5503655433137 51.4989225444797
"609" 121.6 36.3672704752552 51.6092427882973
"610" 121.8 36.3672704752552 51.6092427882973
"611" 122 36.3314826008042 51.6222110455297
"612" 122.2 36.4807209706971 51.6876417979297
"613" 122.4 36.357003462093 51.6711367432703
"614" 122.6 36.2880678022899 51.6658315471297
"615" 122.8 36.3076647599526 51.6367512127297
"616" 123 35.9544761519412 51.5731379812297
"617" 123.2 35.9251472209596 51.394225767636
"618" 123.4 35.8654313167531 51.3938643288206
"619" 123.6 35.8539198171471 51.169006863465
"620" 123.8 35.6946155161471 50.7666863689878
"621" 124 35.6946155161471 50.3850069799878
"622" 124.2 35.7191238701471 49.9171419225039
"623" 124.4 35.5690102018971 49.5931761507922
"624" 124.6 35.461786153147 49.5477747718588
"625" 124.8 35.6386547745137 49.2321710620297
"626" 125 35.7622247685608 49.1580287439366
"627" 125.2 35.8946211907542 48.5469656827297
"628" 125.4 35.7945636473033 48.3169356938235
"629" 125.6 35.6639800736471 48.1141685184172
"630" 125.8 35.7884233538712 47.7366020538676
"631" 126 36.0009699411471 47.7009390186329
"632" 126.2 36.099003357147 47.4300697748265
"633" 126.4 36.119835458047 47.2601608855297
"634" 126.6 35.9805463128137 46.9166494354297
"635" 126.8 35.7945636473033 46.575523481511
"636" 127 35.8171572861471 46.4943396598588
"637" 127.2 35.6639800736471 46.0796810609797
"638" 127.4 35.5745966649412 45.600978129818
"639" 127.6 35.5720737461471 45.3493014928588
"640" 127.8 35.437277799147 45.0538077723426
"641" 128 35.2412109671471 44.86912419702
"642" 128.2 35.0286643798712 44.5778760759366
"643" 128.4 34.8845721606643 44.1961966869366
"644" 128.6 34.9398348015533 43.6294356976672
"645" 128.8 35.130923374147 43.1700353040523
"646" 129 35.1448114414137 42.6672855712297
"647" 129.2 35.3561466962505 42.5510269067642
"648" 129.4 35.6639800736471 42.0584160697297
"649" 129.6 35.9879949302059 41.7954101042003
"650" 129.8 36.2812842400221 41.5063440963547
"651" 130 36.7057707879955 41.3776718780934
"652" 130.2 37.1388063172941 40.9646961399062
"653" 130.4 37.4181294695 40.9310185467591
"654" 130.6 37.6266907564804 40.7588886262297
"655" 130.8 37.9432569956471 40.6316621632297
"656" 131 38.5706337241774 40.2904639215479
"657" 131.2 38.8147452305294 39.9880459386415
"658" 131.4 39.3419041977834 39.6543316065479
"659" 131.6 39.5546812711471 39.1193088853104
"660" 131.8 40.0441056737531 38.3820669765479
"661" 132 40.400962161541 37.5840100722752
"662" 132.2 40.4480873630533 36.9619738710735
"663" 132.4 40.4470081599653 36.2654812739115
"664" 132.6 40.5905421706783 34.8985196742922
"665" 132.8 40.9585504237096 33.5626418127922
"666" 133 40.9941641256158 32.835065477511
"667" 133.2 41.2988591308137 31.6494738754297
"668" 133.4 41.2790737408658 31.0459433415735
"669" 133.6 41.286196481247 30.4789904158297
"670" 133.8 41.2988591308137 29.7410769304297
"671" 134 41.476136224747 29.1303899080297
"672" 134.2 41.7895368015221 28.4696074658235
"673" 134.4 42.0300250251471 27.69355169202
"674" 134.6 42.3380696814574 27.0206241819366
"675" 134.8 42.5129837657353 26.359846578465
"676" 135 42.9450035744804 25.6952754070297
"677" 135.2 43.4908074351125 24.9806136545228
"678" 135.4 44.0029475221471 24.5416186731813
"679" 135.6 44.529877133147 24.0737536156975
"680" 135.8 44.9710275051471 23.5197028897297
"681" 136 45.4734487621471 23.2488336459233
"682" 136.2 46.2027579629955 22.8373064063661
"683" 136.4 46.6084390870436 22.6642146040401
"684" 136.6 47.0891434326622 22.594419522457
"685" 136.8 47.6410376137756 22.6581979831297
"686" 137 48.3675970359706 22.4644716377885
"687" 137.2 48.6748525033971 22.482012050886
"688" 137.4 48.8349445729185 22.4728108513297
"689" 137.6 48.9597621186471 22.5655044172297
"690" 137.8 49.0187089355953 22.7431827534883
"691" 138 48.9655178684501 22.9414007851843
"692" 138.2 49.3985884225953 23.2433143666608
"693" 138.4 50.0565109601471 23.5689518431491
"694" 138.6 50.5127988449118 23.7217684486121
"695" 138.8 50.669219810147 24.0922219732297
"696" 139 50.5679186136137 24.1812804973297
"697" 139.2 50.8188693050259 24.1442691626388
"698" 139.4 50.9685187999046 23.8319860261843
"699" 139.6 51.1678116368346 23.817889912386
"700" 139.8 51.2908407888743 23.9013822787297
"701" 140 51.2613848928235 23.7891236349062
"702" 140.2 51.2949036710882 23.7554460417591
"703" 140.4 51.3933650822408 23.817889912386
"704" 140.6 51.2613848928235 23.7891236349062
"705" 140.8 51.2678177896622 23.8088539420025
"706" 141 51.2613848928235 23.7891236349062
"707" 141.2 51.1961494211471 23.7166987034071
"708" 141.4 51.1757257928137 23.6978199379297
"709" 141.6 51.2983952104908 23.627050217886
"710" 141.8 51.7865124189706 23.8228012280533
"711" 142 52.3357878821471 23.8398210869555
"712" 142.2 52.3357878821471 23.8398210869555
"713" 142.4 52.4345421320882 23.6319615335533
"714" 142.6 52.3549350337096 23.5197028897297
"715" 142.8 52.3357878821471 23.4581416979555
"716" 143 52.3549350337096 23.5197028897297
"717" 143.2 51.6005372621471 23.4335172212459
"718" 143.4 51.5951760597096 23.5197028897297
"719" 143.6 51.9700192656319 23.6237972685479
"720" 143.8 52.0241233137804 23.7996011083297
"721" 144 51.9681625721471 23.802884371891
"722" 144.2 52.0241233137804 23.7996011083297
"723" 144.4 51.9275706108346 23.7343975460422
"724" 144.6 51.9275706108346 23.7343975460422
"725" 144.8 51.9275706108346 23.7343975460422
"726" 145 51.9275706108346 23.7343975460422
"727" 145.2 51.8088582711471 23.688090855465
"728" 145.4 51.8088582711471 23.688090855465
"729" 145.6 51.7654434726328 23.6941848961297
"730" 145.8 51.7654434726328 23.6941848961297
"731" 146 51.7654434726328 23.6941848961297
"732" 146.2 51.7865124189706 23.6768649910827
"733" 146.4 51.7654434726328 23.6941848961297
"734" 146.6 51.7865124189706 23.6768649910827
"735" 146.8 51.7865124189706 23.6768649910827
"736" 147 51.7138883993971 23.6893381737297
"737" 147.2 51.7376308673346 23.6389776987922
"738" 147.4 51.5515205541471 23.6305130349233
"739" 147.6 51.6747831580882 23.5758322116415
"740" 147.8 51.6246742774501 23.5890991422752
"741" 148 51.5700768793185 23.6069438929297
"742" 148.2 51.601651278238 23.485004763457
"743" 148.4 51.5786282790259 23.5081368476388
"744" 148.6 51.441232961147 23.4458294596007
"745" 148.8 51.441232961147 23.4458294596007
"746" 149 51.6062558780804 23.3797537804297
"747" 149.2 51.9009502679955 23.4040424688206
"748" 149.4 52.0114606642137 23.3415858415297
"749" 149.6 51.9559083951471 23.3596437911168
"750" 149.8 52.1480363845399 23.4515458559797
"751" 150 52.3668062676783 23.6151227369797
"752" 150.2 52.4705838291471 23.6305130349233
"753" 150.4 52.3602962361471 23.6182007965684
"754" 150.6 52.2773763051137 23.7232652305297
"755" 150.8 52.3268757534198 23.7510237315479
"756" 151 52.4142912035533 23.9968021259797
"757" 151.2 52.4705838291471 24.1599392841813
"758" 151.4 52.720569039947 24.1812804973297
"759" 151.6 52.6734115863884 24.4015138919021
"760" 151.8 52.7229432867408 24.4977563240422
"761" 152 52.7822994565846 24.7363059421672
"762" 152.2 52.960750909147 25.0464204457297
"763" 152.4 53.1323093871471 25.2926652128265
"764" 152.6 53.4694743143185 25.4935305871297
"765" 152.8 53.7299631054042 25.5807715903297
"766" 153 53.8423308192059 25.9332637319356
"767" 153.2 54.012159295747 26.3186850757297
"768" 153.4 53.9488460479137 26.4077435998297
"769" 153.6 54.2557290844706 26.707848374318
"770" 153.8 54.4795261797531 26.7466286330934
"771" 154 54.8594056667531 27.0936098958206
"772" 154.2 54.9547352728658 27.5154089933235
"773" 154.4 55.2820421522899 27.7290812941297
"774" 154.6 55.191011123147 27.6689272153104
"775" 154.8 55.0684693531471 27.4349946865684
"776" 155 54.8255483149706 27.0446243057885
"777" 155.2 54.8241516992096 27.0025273143547
"778" 155.4 54.9309928049283 27.2172219706672
"779" 155.6 54.8590670932353 27.2017864071415
"780" 155.8 54.8004092312721 27.1695120470422
"781" 156 54.9975436620259 27.2786665692752
"782" 156.2 54.9112074149804 27.2304747272297
"783" 156.4 55.0490068367353 27.2915933222003
"784" 156.6 55.0043151323823 27.3028191865827
"785" 156.8 54.9998459619471 27.2819711527297
"786" 157 55.0106996615756 27.2928762781297
"787" 157.2 54.8953791030221 27.2410769324797
"788" 157.4 54.9149317236765 27.2579157290532
"789" 157.6 54.9149317236765 27.2579157290532
"790" 157.8 54.8913089656613 27.1511096479297
"791" 158 54.8913089656613 27.1511096479297
"792" 158.2 54.8925858715 27.1681088139944
"793" 158.4 54.8901029990359 27.1774637009797
"794" 158.6 54.9514976636016 27.301798653457
"795" 158.8 54.7788251695107 27.2092703167297
"796" 159 54.7291818274596 27.1456570852297
"797" 159.2 54.7291818274596 27.1456570852297
"798" 159.4 54.7920295367059 27.2466898646709
"799" 159.6 54.7442906706925 27.2786665692752
"800" 159.8 54.7291818274596 27.0979471616047
"801" 160 54.6832797227803 26.9675400370297
"802" 160.2 54.7647955293658 26.8593975434797
"803" 160.4 54.8352315175804 26.8403135740297
"804" 160.6 54.7823977038712 26.8363651665573
"805" 160.8 54.8953791030221 26.9548173907297
"806" 161 54.8953791030221 26.9548173907297
"807" 161.2 55.0551011600562 27.1051759379115
"808" 161.4 55.1932391553289 27.3249307376388
"809" 161.6 55.4991161448613 27.5000736607297
"810" 161.8 55.569665192447 27.4510005964297
"811" 162 55.717940734147 27.5088681166975
"812" 162.2 55.7975928846471 27.5154089933235
"813" 162.4 56.0006319208022 27.5470785115918
"814" 162.6 56.2448703451471 27.6689272153104
"815" 162.8 56.2605710094283 27.7658860923547
"816" 163 56.3429037611471 28.07523108102
"817" 163.2 56.4710156116016 28.2964782732752
"818" 163.4 56.526716416147 28.4076615166007
"819" 163.6 56.7919833065 28.5376642686415
"820" 163.8 57.2077515863895 28.8169501673661
"821" 164 57.2006961511471 28.9124632891491
"822" 164.2 57.4093672794899 29.1031270945297
"823" 164.4 57.5964339848529 29.1663126740533
"824" 164.6 57.7833265666925 29.2448937247297
"825" 164.8 57.9849634791471 29.4788262534717
"826" 165 58.3403346121471 29.9220668342459
"827" 165.2 58.3013440489653 30.0776487552752
"828" 165.4 58.2074533803033 30.020179983636
"829" 165.6 58.5891315391168 30.3783658496388
"830" 165.8 58.6585602711158 30.4137868535422
"831" 166 58.9040267541471 30.6115521821168
"832" 166.2 59.026568524147 30.8637407884194
"833" 166.4 59.026568524147 30.8637407884194
"834" 166.6 59.0611030229653 30.7253471123661
"835" 166.8 59.1571520978033 30.7119738761985
"836" 167 59.254496216347 30.6825527566297
"837" 167.2 59.3834250119349 30.5634225230934
"838" 167.4 59.3811227120137 30.5298810010297
"839" 167.6 59.6946324495608 30.3372864587642
"840" 167.8 59.7994267908022 29.9556070697642
"841" 168 59.9692324363322 29.5841642927297
"842" 168.2 59.9129539938137 29.1431125543297
"843" 168.4 59.800938247647 28.4521749937297
"844" 168.6 59.330472113747 28.0540540310497
"845" 168.8 59.172676019147 27.5420164507297
"846" 169 58.6859869151125 27.1653991225918
"847" 169.2 58.525127601307 26.7410769328897
"848" 169.4 58.5200625414804 26.1914586127297
"849" 169.6 58.3934360458137 25.6825527607297
"850" 169.8 58.2668095501471 25.0464204457297
"851" 170 58.171839678397 24.4739013622297
"852" 170.2 58.076869806647 24.1215819262297
"853" 170.4 57.945373061147 23.7399025372297
"854" 170.6 57.857708564147 23.3875831012297
"855" 170.8 57.989205309647 23.0059037122297
"856" 171 58.1358166235953 22.4141487974539
"857" 171.2 58.2668095501471 21.9081676917297
"858" 171.4 58.675910536147 21.4791861562297
"859" 171.6 59.1575614506988 21.0058834656263
"860" 171.8 59.4627264536656 20.9327648087297
"861" 172 59.9935344910562 20.8363811246388
"862" 172.2 60.318158779947 20.6825527648297
"863" 172.4 60.736026215647 20.4408224851297
"864" 172.6 61.1097786141471 20.0969006270846
"865" 172.8 61.722487464147 19.5428499011168
"866" 173 62.004333535147 19.0626726052781
"867" 173.2 62.5895761263539 18.6631616986608
"868" 173.4 63.0560045112542 18.3670311382297
"869" 173.6 63.5606140141471 18.1023180136007
"870" 173.8 64.0057032287542 17.8490376817297
"871" 174 64.5094957865137 17.9217385177297
"872" 174.2 65.2692547605137 17.9471838103297
"873" 174.4 65.4845198031471 18.1761914437297
"874" 174.6 66.0543390336471 18.1761914437297
"875" 174.8 66.5678798216285 18.4730531907297
"876" 175 67.1939774946471 18.5578708327297
"877" 175.2 67.6371702294804 18.4179217234297
"878" 175.4 68.2442325469412 18.5241932395827
"879" 175.6 69.0119721824328 18.7214477137297
"880" 175.8 69.7437746573895 18.7891916745479
"881" 176 70.5115916811137 18.8632143439297
"882" 176.2 71.0560856124804 18.7996011124297
"883" 176.4 71.4155414711471 18.7794911231168
"884" 176.6 71.7644025726158 18.9156952599172
"885" 176.8 72.0877191212941 19.1640675093768
"886" 177 72.6351924996176 19.4783917120827
"887" 177.2 72.8982968881471 19.6782845230201
"888" 177.4 72.9815532083529 19.837619372318
"889" 177.6 73.1707480901137 20.1736469128297
"890" 177.8 73.3076629885533 20.2277181596047
"891" 178 73.7943835812721 20.430485335011
"892" 178.2 73.9276477561471 20.5770779229233
"893" 178.4 73.8925191154137 20.5426036555297
"894" 178.6 74.0107038447026 20.1694060307297
"895" 178.8 73.644331183907 19.5655044196897
"896" 179 73.386013132747 19.1113059467797
"897" 179.2 72.950612797647 18.9982701277297
"898" 179.4 72.263907571147 18.4844709502297
"899" 179.6 71.6638927916803 17.9853517492297
"900" 179.8 70.9716679487026 17.6390130443964
"901" 180 70.2395630369746 17.3601872327642
"902" 180.2 69.502475915647 16.8696735352297
"903" 180.4 69.0441312924433 16.5081111510631
"904" 180.6 68.3969292034804 16.4232935090631
"905" 180.8 67.6281254797899 16.0633233974797
"906" 181 66.702754020078 15.8729537514883
"907" 181.2 65.9036971681125 16.0177286921435
"908" 181.4 65.1046403161471 15.7588886467297
"909" 181.6 64.5418558909619 15.7447523730631
"910" 181.8 63.3362358076987 15.3728221383159
"911" 182 61.8630020270804 15.3135960262297
"912" 182.2 60.3798891965846 15.277813583511
"913" 182.4 59.2877356714596 15.1704662553547
"914" 182.6 58.456749293647 15.1227563317297
"915" 182.8 57.3760576495953 15.1359176899711
"916" 183 55.8565397015953 15.1095949734883
"917" 183.2 54.8233858131471 14.71645246602
"918" 183.4 53.8785465106643 14.4252043449366
"919" 183.6 52.904664483647 14.3887575067297
"920" 183.8 52.1029585191471 14.4948321756329
"921" 184 51.2979858575953 14.8990132416263
"922" 184.2 50.7843348062077 15.0070959108206
"923" 184.4 50.0315649569685 15.1636505519797
"924" 184.6 49.0187089355953 15.1095949734883
"925" 184.8 48.2000031446471 15.0137050777297
"926" 185 47.0276164520091 14.9121745998676
"927" 185.2 46.125276715647 14.5942771777297
"928" 185.4 45.1862925477804 14.0031634573297
"929" 185.6 44.5630087968878 13.9353093437297
"930" 185.8 44.3573760261471 14.2125977887297
"931" 186 43.5781360528137 14.6601146480934
"932" 186.2 43.5709002530613 15.3844793413297
"933" 186.4 43.2971835155533 16.184302132386
"934" 186.6 42.7023027911193 16.9251312242297
"935" 186.8 42.0325479439412 17.9853517492297
"936" 187 41.2883069228415 18.9819590427297
"937" 187.2 40.5391001568137 20.2020282007297
"938" 187.4 39.7890816824804 21.2589865087297
"939" 187.6 39.4371074107417 22.2199298352973
"940" 187.8 38.9984777928693 23.1274212954797
"941" 188 38.852968398726 23.8511613064929
"942" 188.2 38.3077359629038 24.7678976483514
"943" 188.4 38.0832125961207 25.980530529335
"944" 188.6 37.5186858042941 27.3589485084944
"945" 188.8 37.3517303658899 28.0889504323297
"946" 189 37.0291719800533 29.5192257855735
"947" 189.2 36.7656305859471 30.5753190235297
"948" 189.4 36.2737866185681 32.087400753335
"949" 189.6 35.9097844475882 32.9045255133768
"950" 189.8 35.3579660424526 33.4963780299797
"951" 190 34.6165980594899 34.4248282897297
"952" 190.2 33.9334179662026 35.1397198437297
"953" 190.4 33.4001036713903 36.1667010225405
"954" 190.6 32.8254361291193 36.8678792994797
"955" 190.8 31.9496028674248 37.5676248459797
"956" 191 31.1516277888768 38.2710954916216
"957" 191.2 30.0557592260944 39.5502372277297
"958" 191.4 29.0674241169579 40.4786465523243
"959" 191.6 28.3233676336765 41.0881806481121
"960" 191.8 27.3929676066925 41.8403135617297
"961" 192 26.6312900494248 42.6248767502297
"962" 192.2 25.6777541653895 43.2513706968206
"963" 192.4 24.7256854332647 43.9732277943768
"964" 192.6 23.7737521305471 44.7192666673297
"965" 192.8 22.8151150721765 45.5673005366709
"966" 193 22.0516317894804 46.1544472616388
"967" 193.2 21.1335896958971 46.5158860769797
"968" 193.4 19.9583375329908 47.052622717761
"969" 193.6 19.6496854498033 47.0645501986672
"970" 193.8 18.6327164064804 47.3216536759797
"971" 194 18.1895236716471 47.4223746258547
"972" 194.2 17.9877126941783 47.8994738621047
"973" 194.4 18.2453883020882 48.4074442254062
"974" 194.6 18.9330020962042 48.6669220621297
"975" 194.8 19.5718629160082 49.5693211889797
"976" 195 19.9489655061734 50.217171730835
"977" 195.2 20.4787974222523 50.7696024254402
"978" 195.4 20.8177596572866 50.6544445681716
"979" 195.6 20.9899173258137 50.6678727637297
"980" 195.8 21.1555058201471 50.5210729987297
"981" 196 21.1310229426065 50.319785393027
"982" 196.2 21.2236893178137 50.4036331867297
"983" 196.4 21.1905716189471 50.3994738600547
"984" 196.6 21.2529108168137 50.3840598847297
"985" 196.8 21.3016133151471 50.3253399787297
"986" 197 21.2331922443178 50.2186416129492
"987" 197.2 21.3235294393971 50.2459346512979
"988" 197.4 21.3340816473693 50.2711871765297
"989" 197.6 21.3171981146137 50.3135959975297
"990" 197.8 21.5482142579276 50.2931156400712
"991" 198 22.2596610323613 50.3735741872297
"992" 198.2 22.8893147608137 50.4819263947297
"993" 198.4 23.9620402241036 50.3534234120341
"994" 198.6 24.8374146941471 50.2372601197297
"995" 198.8 25.0273544376471 50.136818175256
"996" 199 25.3650250927582 50.0888292462297
"997" 199.2 25.4028167213099 49.8822095253111
"998" 199.4 25.6921435398971 49.8364967612797
"999" 199.6 25.7335406634804 49.8457940797297
"1000" 199.8 25.6690427602822 49.8865277082162
"1001" 200 25.8504266594804 49.7919674992297
"1002" 200.2 25.6514421662899 49.7465294767297
"1003" 200.4 25.6777541653895 49.7167882256388
"1004" 200.6 26.0364093249908 49.8436532498235
"1005" 200.8 26.2747965368498 50.2991540747027
"1006" 201 26.6957440764984 50.7530430778378
"1007" 201.2 26.6957440764984 50.9903032385676
"1008" 201.4 26.6752100501741 51.2688260359459
"1009" 201.6 26.6933973306328 51.3604880359297
"1010" 201.8 26.6840510892859 51.5095247497297
"1011" 202 26.4437622391756 51.8403135535297
"1012" 202.2 26.4307980979526 52.1774636804797
"1013" 202.4 26.3463804341748 52.4743254274797
"1014" 202.6 26.3569326421471 52.9090158427297
"1015" 202.8 26.4463160508529 53.3692762824062
"1016" 203 26.5231299177096 54.1017639333547
"1017" 203.2 26.529605136238 54.4472994408206
"1018" 203.4 26.4637737478658 54.972470039511
"1019" 203.6 26.3569326421471 55.7716112602297
"1020" 203.8 26.393695173147 56.0609488615684
"1021" 204 26.5197381365756 56.3223200929297
"1022" 204.2 26.4835591378137 56.9929853050297
"1023" 204.4 26.5824860875533 58.0378326324172
"1024" 204.6 26.6933973306328 58.8959296873297
"1025" 204.8 26.8708872422059 59.8578258954062
"1026" 205 26.8562028250613 60.9897137641297
"1027" 205.2 26.8911381707408 61.8546265224172
"1028" 205.4 26.6893271932721 62.9280998039797
"1029" 205.6 26.6537134913658 64.3474700318235
"1030" 205.8 26.6139099421765 65.6279201879356
"1031" 206 26.6238749843633 66.9279966441081
"1032" 206.2 26.6537134913658 68.2954662117922
"1033" 206.4 26.7473643371193 69.6605001377297
"1034" 206.6 26.8908173265795 71.1264699231081
"1035" 206.8 27.1275453157756 72.5164313119297
"1036" 207 27.0719999117941 73.2839596967003
"1037" 207.2 26.8453491254328 74.3921128807297
"1038" 207.4 26.6020161821471 75.255728456762
"1039" 207.6 26.5468723856471 76.0006188772297
"1040" 207.8 26.4654696384328 77.0638686037297
"1041" 208 26.295661757147 78.309163568762
"1042" 208.2 26.2675492334412 78.9193436166415
"1043" 208.4 26.0664365638529 80.1092852411709
"1044" 208.6 25.7514997097408 81.7019547504172
"1045" 208.8 25.5754662688899 82.9199209435297
"1046" 209 25.389966675238 84.3802163720934
"1047" 209.2 25.0089731721471 85.9796880638265
"1048" 209.4 24.6647422000562 87.4683496103661
"1049" 209.6 24.267595463647 89.1685577977297
"1050" 209.8 23.8680670376643 90.6821139954883
"1051" 210 23.697776233147 92.0311532152297
"1052" 210.2 23.2585405763033 93.4863058857922
"1053" 210.4 22.8511876621185 95.0682306391297
"1054" 210.6 22.350930779238 96.5939568200934
"1055" 210.8 21.9883185416471 97.7563440502297
"1056" 211 21.9686696026643 97.9340223864883
"1057" 211.2 22.8430473873971 98.006821149261
"1058" 211.4 23.5680612863666 98.0402762786322
"1059" 211.6 24.6129404518289 98.1553725023661
"1060" 211.8 25.5712727940334 98.7539151805706
"1061" 212 26.583051384409 98.9649954487297
"1062" 212.2 27.3602041078137 99.0922219117297
"1063" 212.4 27.7351000833564 99.154355765753
"1064" 212.6 28.1679860104029 99.0300880577065
"1065" 212.8 28.4734040697185 99.0649590982297
"1066" 213 28.9012417643796 99.1809845603344
"1067" 213.2 29.7202559050983 99.2877162329248
"1068" 213.4 30.8069494898613 99.3921128602297
"1069" 213.6 31.4039029694328 99.5829525547297
"1070" 213.8 32.2541094403375 99.7647046447297
"1071" 214 33.0445784946819 100.095239840962
"1072" 214.2 33.7374483895756 100.25543528773
"1073" 214.4 34.5660357026836 100.544465440608
"1074" 214.6 35.6097115755042 100.76434113973
"1075" 214.8 36.3635142509276 100.879598562657
"1076" 215 37.0907367515657 100.769835970358
"1077" 215.2 37.8132982237786 100.508453328809
"1078" 215.4 38.7030159696471 100.23726007873
"1079" 215.6 38.9300171265129 99.6321586083639
"1080" 215.8 38.6080460978971 99.3069165680422
"1081" 216 38.5299597589026 99.1855213179297
"1082" 216.2 38.595658723321 98.9013822172297
"1083" 216.4 38.5777365643598 98.8485967698148
"1084" 216.6 38.4600697861005 98.9945829982646
"1085" 216.8 38.5130762261471 98.9565136845297
"1086" 217 38.1247549727693 98.7783966363297
"1087" 217.2 38.210899361488 98.6671698648888
"1088" 217.4 38.3954944801709 98.3197755292297
"1089" 217.6 38.6632611396122 98.1158327770786
"1090" 217.8 39.0961470666587 97.9649362744507
"1091" 218 39.9030898035789 97.7303204555252
"1092" 218.2 40.7040090814029 97.3347214693576
"1093" 218.4 41.1812773848375 97.2020001757297
"1094" 218.6 41.6755729554221 97.3269547376047
"1095" 218.8 42.4786474562934 97.2303712336809
"1096" 219 43.2415761564365 97.3043553000981
"1097" 219.2 43.9135251494444 97.266350240027
"1098" 219.4 44.4911797320944 97.465062411256
"1099" 219.6 45.1091655004198 97.7563440502297
"1100" 219.8 45.8501771750613 97.9798991209297
"1101" 220 46.5190364146721 98.2716112253797
"1102" 220.2 47.0115230353185 98.4488195131297
"1103" 220.4 47.8364042070899 99.1140321625297
"1104" 220.6 48.729835060726 99.7953155230455
"1105" 220.8 49.334508099066 100.247575737892
"1106" 221 50.4687278586748 101.26567398798
"1107" 221.2 51.2749735867146 101.908396863
"1108" 221.4 51.9488138716207 102.537380607177
"1109" 221.6 52.7926487374804 103.51578816373
"1110" 221.8 53.7082557061471 104.275026246572
"1111" 222 54.4897220794042 105.16637675953
"1112" 222.2 55.3417375002471 106.048328776255
"1113" 222.4 56.4518297789248 107.09688687548
"1114" 222.6 57.3985135798613 108.07804524133
"1115" 222.8 57.9724029477221 108.92046617848
"1116" 223 58.7185581292822 109.345987118919
"1117" 223.2 59.3642391792582 110.05490214023
"1118" 223.4 60.1316724863289 110.958981097002
"1119" 223.6 61.1012949531471 111.98124127873
"1120" 223.8 62.2612999134501 112.809547831548
"1121" 224 63.1946906731748 113.56423207798
"1122" 224.2 64.0314807653721 114.47390128843
"1123" 224.4 65.1362969400637 115.59985548598
"1124" 224.6 66.0543390336471 116.64947380573
"1125" 224.8 67.0040377511471 117.60856560373
"1126" 225 68.0949737138137 118.65573726073
"1127" 225.2 69.0733812724365 119.240875973151
"1128" 225.4 69.8993354628768 119.496595734486
"1129" 225.6 70.8123296083221 119.81741273443
"1130" 225.8 71.9424710821471 119.75743454473
"1131" 226 72.6022617700944 119.602466973256
"1132" 226.2 73.5543921486065 119.764802872703
"1133" 226.4 74.7210181870613 120.08458830673
"1134" 226.6 76.0821834404804 120.45648104473
"1135" 226.8 77.4060319392941 120.690784983377
"1136" 227 78.523626519093 120.920156698865
"1137" 227.2 79.6244784859248 121.28263749998
"1138" 227.4 80.5277474883471 121.26779441263
"1139" 227.6 81.359483628305 121.199493890388
"1140" 227.8 82.4936238335721 121.03878677923
"1141" 228 83.298868377726 120.99861000144
"1142" 228.2 84.1807507714444 120.992366313
"1143" 228.4 84.6830446461471 120.71093397073
"1144" 228.6 84.9343495375471 120.609397466605
"1145" 228.8 85.0527305869843 120.253237339079
"1146" 229 85.0783038694628 120.185030251203
"1147" 229.2 85.3648796228137 120.00629509873
"1148" 229.4 85.2667440886721 119.846038688605
"1149" 229.6 85.3558348731232 119.81196017173
"1150" 229.8 85.7002687194444 119.971116055946
"1151" 230 85.9980121011471 120.055962352555
"1152" 230.2 86.4558155854804 119.85949533373
"1153" 230.4 86.5578345030418 119.632599556598
"1154" 230.6 86.9708742020007 119.135044460925
"1155" 230.8 87.3909035534804 119.00805669673
"1156" 231 88.1728221642221 118.586496704905
"1157" 231.2 88.8603598636587 118.18506762659
"1158" 231.4 89.6701804754804 117.75210315173
"1159" 231.6 90.5936273585129 117.235956769315
"1160" 231.8 91.2091794228137 116.74734031573
"1161" 232 91.6962044061471 116.45863411123
"1162" 232.2 92.3943613011741 116.257478757568
"1163" 232.4 93.4887607354283 115.945752432261
"1164" 232.6 94.5299000389038 115.607592230351
"1165" 232.8 95.4949992761471 115.142844638624
"1166" 233 96.7046155373839 114.781253638519
"1167" 233.2 97.3943967111471 114.58840510513
"1168" 233.4 98.6290050438971 113.968176098005
"1169" 233.6 99.9387058333796 113.072339066962
"1170" 233.8 100.759043596004 112.39647489973
"1171" 234 101.581905474821 111.421353802916
"1172" 234.2 102.043398052052 110.62439202223
"1173" 234.4 102.658441031004 109.63384313173
"1174" 234.6 103.410627656426 108.998133496009
"1175" 234.8 104.135049003728 108.199269658567
"1176" 235 104.48548046848 107.63596823473
"1177" 235.2 105.062661704542 106.867829929497
"1178" 235.4 105.887416670504 106.07150216773
"1179" 235.6 106.750033379356 105.358864903218
"1180" 235.8 107.518185039697 104.922374578705
"1181" 236 108.206351341147 104.52381321673
"1182" 236.2 108.781284333972 103.987260075655
"1183" 236.4 109.668122041123 103.35430842223
"1184" 236.6 110.770153384989 102.67799932944
"1185" 236.8 111.690836917025 102.229440304242
"1186" 237 112.291832809444 101.908396863
"1187" 237.2 112.852569682147 101.53888466173
"1188" 237.4 113.543907585318 100.63755797451
"1189" 237.6 114.004627280222 99.6456570257797
"1190" 237.8 114.146155552513 98.9432738574858
"1191" 238 114.303254765836 98.1592278497297
"1192" 238.2 114.62711162142 97.4093627875025
"1193" 238.4 114.849372113814 96.5574793027297
"1194" 238.6 115.00699110842 95.9173433577752
"1195" 238.8 115.19693085192 95.6831310054343
"1196" 239 115.265999849556 95.6137347528888
"1197" 239.2 115.230643100766 95.5934941792297
"1198" 239.4 115.248732600147 95.6012518903883
"1199" 239.6 115.339180097052 95.6752826197297
"1200" 239.8 115.276528660171 95.7595091980224
"1201" 240 115.31204584798 95.6752826197297
"1202" 240.2 115.096780805347 95.6952753496297
"1203" 240.4 115.204560566775 95.6216023512879
"1204" 240.6 115.721265620562 95.4616130895346
"1205" 240.8 116.181164068238 95.1539845797752
"1206" 241 116.703128350376 95.1881870185297
"1207" 241.2 117.232547698925 95.3178368427297
"1208" 241.4 117.550355374324 95.4662677162297
"1209" 241.6 117.700682016238 95.6108432423661
"1210" 241.8 117.861843010723 95.4604846951843
"1211" 242 117.88618160989 95.2536177709297
"1212" 242.2 118.055619920758 95.0315773009797
"1213" 242.4 117.997272417853 94.4222623286709
"1214" 242.6 117.99127718922 93.9628232937053
"1215" 242.8 118.139522842684 93.5066698775834
"1216" 243 118.316259457672 92.7849700085047
"1217" 243.2 118.343360616196 92.2964669368517
"1218" 243.4 118.20563239085 91.9434701123514
"1219" 243.6 117.907889009147 91.3250463455797
"1220" 243.8 118.069337791122 90.6952753537297
"1221" 244 118.157809724279 90.7655847148613
"1222" 244.2 118.16114200048 90.4995423337297
"1223" 244.4 117.957873152173 90.3939495203087
"1224" 244.6 117.75204101448 89.8536233677297
"1225" 244.8 117.644895518147 89.8340500657297
"1226" 245 117.622979393897 89.4357333700297
"1227" 245.2 117.374248777409 88.7232651772297
"1228" 245.4 117.315983761961 88.0235196307297
"1229" 245.6 116.922011292885 87.2601608527297
"1230" 245.8 116.677803051242 86.5876781197297
"1231" 246 116.686847800933 85.8788449687297
"1232" 246.2 116.44997314012 85.3105012710811
"1233" 246.4 116.25269981579 84.6611059657297
"1234" 246.6 115.958507431121 84.0962396018087
"1235" 246.8 115.696795584814 83.2769938957297
"1236" 247 115.418678686437 82.5494336569139
"1237" 247.2 115.119228229579 81.6130408018434
"1238" 247.4 114.897344074672 80.6666494077547
"1239" 247.6 114.659919395297 79.9700845228297
"1240" 247.8 114.248074439269 79.524171285437
"1241" 248 113.773386685519 79.1650072999855
"1242" 248.2 113.349335165147 78.659060202939
"1243" 248.4 112.952572145392 77.8284390623297
"1244" 248.6 112.669085851217 77.1944765009623
"1245" 248.8 112.450595891025 77.1316931641444
"1246" 249 112.336323199814 76.8639413047297
"1247" 249.2 112.389639619042 76.553049571835
"1248" 249.4 112.174359077449 75.8364079773111
"1249" 249.6 111.811286510464 75.1208944318517
"1250" 249.8 111.395669232004 74.2830616267297
"1251" 250 111.134915716537 73.8175989572175
"1252" 250.2 110.807760502123 72.9199209517297
"1253" 250.4 110.500239012647 71.9929852927297
"1254" 250.6 110.243820358922 71.1532906369297
"1255" 250.8 109.691890801938 70.7503082122646
"1256" 251 109.123175872272 70.1800081949797
"1257" 251.2 108.782147696443 69.6074891114797
"1258" 251.4 108.467883757197 68.9013822418297
"1259" 251.6 108.202872591266 68.4760823512297
"1260" 251.8 107.84595285348 68.2153380067297
"1261" 252 107.081323629647 67.9185578151547
"1262" 252.2 106.573345245868 67.5015952733344
"1263" 252.4 105.974718167517 67.022855857708
"1264" 252.6 105.553172056943 66.5020068100706
"1265" 252.8 105.13012444642 66.2851435208661
"1266" 253 104.454595957342 66.0816093899248
"1267" 253.2 104.060377233028 66.0496919497297
"1268" 253.4 103.681402220997 66.5635959842047
"1269" 253.6 103.53578175098 66.7767003097297
"1270" 253.8 103.667541753228 67.0827315315405
"1271" 254 103.567438374897 67.1265730829797
"1272" 254.2 103.287161436318 67.42214187812
"1273" 254.4 103.074499516766 68.0217021262297
"1274" 254.6 102.99518401948 68.9982700867297
"1275" 254.8 103.472468503147 69.7029089587297
"1276" 255 103.766875105572 70.2945120116797
"1277" 255.2 104.042287733647 70.6872400145718
"1278" 255.4 104.562122821121 71.0387868202297
"1279" 255.6 104.970882035203 71.6113059037297
"1280" 255.8 105.445731393953 71.9505764717297
"1281" 256 105.899476336758 71.8339522139797
"1282" 256.2 106.326991505461 72.1892775499297
"1283" 256.4 106.771993190233 72.4619056849297
"1284" 256.6 107.250729346823 72.4365586367027
"1285" 256.8 107.640590652175 72.7987528917297
"1286" 257 108.125992218897 73.1738059024485
"1287" 257.2 108.258950039347 73.3016003407297
"1288" 257.4 108.963453815238 73.8551180693661
"1289" 257.6 109.474564397747 74.2067257489297
"1290" 257.8 110.072874589772 74.4977562830422
"1291" 258 110.969501908353 75.023968675965
"1292" 258.2 111.786402418633 75.7007279287297
"1293" 258.4 112.739225686026 76.283986908457
"1294" 258.6 113.805190549547 76.9330070989297
"1295" 258.8 114.595814731866 77.4199891050735
"1296" 259 115.98474910621 78.350332615761
"1297" 259.2 117.262093881247 79.0667766355297
"1298" 259.4 118.276914796518 79.4084705647297
"1299" 259.6 119.62310245045 79.719101409457
"1300" 259.8 120.885654020147 80.0328769384394
"1301" 260 122.015335962335 80.2945120034797
"1302" 260.2 122.812803561882 80.5695456808474
"1303" 260.4 123.181510122794 80.9287733410827
"1304" 260.6 123.39179032148 81.5643299707297
"1305" 260.8 123.493144169363 82.4633793423243
"1306" 261 123.25270504717 83.3901093735669
"1307" 261.2 123.152079000415 84.4208385687053
"1308" 261.4 122.916300140384 85.6731781300455
"1309" 261.6 122.31967123317 86.8177597427525
"1310" 261.8 121.724352692496 88.0501484253111
"1311" 262 120.856477408242 89.0685941482297
"1312" 262.2 119.906778690742 90.1409314792297
"1313" 262.4 119.013760404636 90.8649106377297
"1314" 262.6 118.031762754908 91.4752288877732
"1315" 262.8 117.190338867036 92.0608393899297
"1316" 263 116.371854561712 92.1722086415993
"1317" 263.2 115.573212995293 92.2776544872922
"1318" 263.4 114.868853113147 92.2219929097297
"1319" 263.6 113.820385729027 92.1227562685897
"1320" 263.8 112.658645188783 91.9791060258206
"1321" 264 111.863584282658 91.6452329441297
"1322" 264.2 111.191296377296 91.0931964188574
"1323" 264.4 111.085563528331 90.7030647290154
"1324" 264.6 110.739728254451 90.1476484042949
"1325" 264.8 110.471950114679 90.0943333370063
"1326" 265 110.647969924258 90.0082524535297
"1327" 265.2 110.756244753886 89.8738349295775
"1328" 265.4 110.649766044764 89.7694998144531
"1329" 265.6 110.614202858747 89.6944271781297
"1330" 265.8 110.533272011517 89.3925870043167
"1331" 266 110.192114539858 88.8632142865297
"1332" 266.2 109.983426222194 88.1389110739158
"1333" 266.4 109.645510166897 87.8587035309343
"1334" 266.6 109.05581352138 87.2335320581483
"1335" 266.8 108.410901834147 86.6212627450558
"1336" 267 107.660187609838 85.9424582002297
"1337" 267.2 106.957449883886 85.3849534198167
"1338" 267.4 106.113094205464 84.9235382517785
"1339" 267.6 105.17366794493 84.4307549473167
"1340" 267.8 103.963532230245 84.1136332068273
"1341" 268 102.986576136054 83.7895412922879
"1342" 268.2 102.138669415458 83.4348851985297
"1343" 268.4 101.156130167781 83.1920171211931
"1344" 268.6 101.04641996117 83.0443385105933
"1345" 268.8 100.537036103602 82.4718194270934
"1346" 269 100.208958364829 82.0120692539797
"1347" 269.2 100.136135617321 81.7755939803602
"1348" 269.4 99.9691354563693 81.7385323585297
"1349" 269.6 99.9053074666837 81.7770106058761
"1350" 269.8 99.7570618132202 81.888721646559
"1351" 270 99.5692067742221 82.2124509332047
"1352" 270.2 99.6736736331471 82.3165040047297
"1353" 270.4 99.6736736331471 82.3503759851388
"1354" 270.6 99.7200003998544 81.8701031397785
"1355" 270.8 99.8455238772661 81.2896046962297
"1356" 271 99.9585832483971 80.9051990258797
"1357" 271.2 100.089732118909 80.5989467542297
"1358" 271.4 100.462654106147 80.0963323207297
"1359" 271.6 100.563391379015 79.5462195171508
"1360" 271.8 100.594881389122 78.9490921572547
"1361" 272 100.609474320635 78.5839366930224
"1362" 272.2 100.802759886175 78.3118996217297
"1363" 272.4 101.053235980673 77.9592367944665
"1364" 272.6 101.421119273347 77.6418402499297
"1365" 272.8 101.478101196397 77.2834857124797
"1366" 273 101.665163064996 76.920119223457
"1367" 273.2 101.974657954404 76.5949482115297
"1368" 273.4 102.132893470042 76.0608840439139
"1369" 273.6 102.108798549814 75.6923393707297
"1370" 273.8 102.170024547718 75.2863331635297
"1371" 274 102.290621210258 74.5269123474797
"1372" 274.2 102.176409076912 74.1371253897591
"1373" 274.4 102.157501048147 73.3435431307297
"1374" 274.6 102.128992268635 72.7097978037785
"1375" 274.8 102.271227963174 71.8691973827838
"1376" 275 102.312296015823 71.0129976723243
"1377" 275.2 102.243446633441 70.3652349572885
"1378" 275.4 102.128992268635 69.7215274655102
"1379" 275.6 102.224293045861 69.2667039427297
"1380" 275.8 102.470008745786 68.4306443287297
"1381" 276 102.734416928404 67.3583069977297
"1382" 276.2 103.272531931042 66.8403135412297
"1383" 276.4 103.561851911853 66.1892134070533
"1384" 276.6 104.042287733647 65.2817893694797
"1385" 276.8 104.538241508341 63.8822982764797
"1386" 277 105.15757494548 62.2748408497297
"1387" 277.2 105.351331911823 61.1202805358108
"1388" 277.4 105.399661998171 60.1143779667785
"1389" 277.6 105.561805681647 58.3434033337297
"1390" 277.8 105.561805681647 56.4350063887297
"1391" 278 105.428847861197 55.2277181309047
"1392" 278.2 105.23619469279 54.2358060997297
"1393" 278.4 105.082433948052 53.7178126432297
"1394" 278.6 105.07537463122 53.7561579012419
"1395" 278.8 105.051967422779 53.843125926335
"1396" 279 104.991986451147 53.7868784374297
"1397" 279.2 104.862027679279 53.7025072040718
"1398" 279.4 104.826397956814 53.7213078757297
"1399" 279.6 104.774912458576 53.7450754567297
"1400" 279.8 104.647444590845 53.716755945032
"1401" 280 104.294068323868 53.8765287125204
"1402" 280.2 103.981852360715 53.7591199364116
"1403" 280.4 103.949526463566 53.7966423287762
"1404" 280.6 103.937820874722 53.7010005749047
"1405" 280.8 103.937820874722 53.7010005749047
"1406" 281 104.022294076437 53.7728165652034
"1407" 281.2 104.01793648448 53.7310945267297
"1408" 281.4 104.251221451497 53.8345883610547
"1409" 281.6 104.263028516634 53.6311119840811
"1410" 281.8 104.48548046848 53.6087613892297
"1411" 282 104.57314496548 53.6919479227297
"1412" 282.2 104.427300727228 53.4660614374865
"1413" 282.4 104.242224305752 53.3610045928613
"1414" 282.6 103.770945242933 53.0089794922297
"1415" 282.8 103.574387389903 52.8717788291687
"1416" 283 103.36128426305 52.6762845079736
"1417" 283.2 103.073108016814 52.3511767357297
"1418" 283.4 102.876981739742 52.1972353605405
"1419" 283.6 102.595823533147 52.1848036687297
"1420" 283.8 102.17698204748 51.9401373937297
"1421" 284 102.110461561952 51.6895036486078
"1422" 284.2 101.982172054147 51.6269645617297
"1423" 284.4 101.725022862947 51.3059624089297
"1424" 284.6 101.263169381384 50.8298675921245
"1425" 284.8 101.152123528498 50.5364142354324
"1426" 285 101.070289394176 50.4505515429944
"1427" 285.2 100.881495591814 50.0904603547297
"1428" 285.4 100.475641439036 49.4314925207297
"1429" 285.6 100.382097541336 48.7827521778649
"1430" 285.8 100.157156616602 48.1206744170934
"1431" 286 99.9635816626997 47.6056811745192
"1432" 286.2 99.9171861248137 47.1446784037297
"1433" 286.4 99.4888673962282 46.3379409564324
"1434" 286.6 99.5542829372328 45.9297355867297
"1435" 286.8 99.2527260934984 45.2754280627297
"1436" 287 99.0144709939412 44.6355537929356
"1437" 287.2 98.6996236664804 44.0325233857297
"1438" 287.4 98.2653399252446 43.4228866380712
"1439" 287.6 98.1170942717812 42.8550221812663
"1440" 287.8 97.9342254558313 41.6896506450192
"1441" 288 97.8814216944804 40.5582622807297
"1442" 288.2 97.6305380138768 39.5089745910811
"1443" 288.4 97.4378115096613 38.1870965527297
"1444" 288.6 97.2301245005525 36.5483804115405
"1445" 288.8 97.187189718238 35.2708016540934
"1446" 289 97.357634180147 33.9851054913426
"1447" 289.2 97.639480251147 32.8154428476329
"1448" 289.4 97.6513740111765 31.5349700587297
"1449" 289.6 97.5843364546471 30.6125782019797
"1450" 289.8 97.5354948063185 29.8992012487297
"1451" 290 97.7857876977531 29.082969135457
"1452" 290.2 98.053599350353 28.0998555577297
"1453" 290.4 98.3002631801471 26.9694973672297
"1454" 290.6 98.2016406210221 26.6924128107922
"1455" 290.8 98.1066707492721 26.8355425816672
"1456" 291 98.1066707492721 26.8355425816672
"1457" 291.2 97.850252095547 26.9111968891297
"1458" 291.4 97.3075671141185 26.4313713715297
"1459" 291.6 96.8391882301471 26.2501785187297
"1460" 291.8 96.3132012481471 26.3676183307297
"1461" 292 96.059685000066 26.71755723
"1462" 292.2 95.7824756446876 27.0476583231892
"1463" 292.4 95.4081696791185 27.6418402909297
"1464" 292.6 94.8166430493613 28.0271547217297
"1465" 292.8 94.4682979599308 28.6465854933243
"1466" 293 93.7514498358137 29.3525468857297
"1467" 293.2 93.1233192356876 29.8947802519459
"1468" 293.4 92.3943613011741 30.5859294158108
"1469" 293.6 91.8091415509308 31.297709898
"1470" 293.8 91.1507364248137 32.0732358637297
"1471" 294 90.5565659451471 32.9874721779797
"1472" 294.2 90.6150089431471 33.4531536547297
"1473" 294.4 90.0567245148839 34.1966815872823
"1474" 294.6 89.4461489831471 35.0679510697297
"1475" 294.8 88.7156115081471 36.0368295187297
"1476" 295 87.7434043387146 37.0022694146757
"1477" 295.2 86.3984256144714 38.0028883534054
"1478" 295.4 85.3543274148415 38.8929005022297
"1479" 295.6 84.0575466134984 39.8184443659459
"1480" 295.8 83.0608950919032 40.4904718201444
"1481" 296 81.5805563523185 41.5785905521297
"1482" 296.2 80.1926742998137 42.5743123867297
"1483" 296.4 78.6057626243903 43.5630286418108
"1484" 296.6 77.383988058093 44.1716525323784
"1485" 296.8 75.4640565967687 44.8834330145676
"1486" 297 73.2964005358137 45.4222278277297
"1487" 297.2 71.9035090834804 45.5983875457297
"1488" 297.4 70.2561767740007 46.2063534017541
"1489" 297.6 69.055386980947 46.5186123583297
"1490" 297.8 67.7537998965418 46.7519246464929
"1491" 298 66.3642407204102 46.972896924335
"1492" 298.2 64.8274309607687 47.0290901202973
"1493" 298.4 63.2852175099891 47.2541343688613
"1494" 298.6 61.3858200749891 47.6358137578613
"1495" 298.8 59.4729269213721 48.3193211900047
"1496" 299 58.1799799531185 49.1031270781297
"1497" 299.2 56.8422614738971 49.7029089751297
"1498" 299.4 55.3077482829891 50.4280998142297
"1499" 299.6 53.9443970088768 51.4957705375135
"1500" 299.8 52.6554468421756 52.3855698235297
"1501" 300 51.277026989347 53.2470747301297
"1502" 300.2 49.7792164406042 53.8577617525297
"1503" 300.4 48.244694849 54.604121364465
"1504" 300.6 46.4289433741741 55.4363523374595
"1505" 300.8 44.7451532155795 56.6432844594324
"1506" 301 42.9661079904248 57.5951905632297
"1507" 301.2 41.1332706364804 58.4580469597297
"1508" 301.4 39.7069831852899 59.4084705811297
"1509" 301.6 38.6359784131176 60.1496983693474
"1510" 301.8 37.3934314223576 61.5972440397034
"1511" 302 35.9203987273721 62.8326799567297
"1512" 302.2 34.9964775464899 63.8795719951297
"1513" 302.4 34.4082673249526 64.4654195652297
"1514" 302.6 33.4925067898498 65.0711779949189
"1515" 302.8 32.1702399432077 65.9439452791843
"1516" 303 30.8937790868899 66.8566712293297
"1517" 303.2 29.5300436512059 67.8618672000238
"1518" 303.4 28.1741939718498 68.6197647467027
"1519" 303.6 26.6101856334804 69.3318317749797
"1520" 303.8 25.1328765173693 69.9997707057297
"1521" 304 23.7215187010846 70.6451799503235
"1522" 304.2 22.0218373199118 71.0949161421415
"1523" 304.4 20.463044843844 71.0908340096388
"1524" 304.6 19.1792097035681 71.3401126536508
"1525" 304.8 17.3483619504328 71.5240649005297
"1526" 305 15.6609508363033 71.623233384636
"1527" 305.2 14.1374758103137 71.3568529777297
"1528" 305.4 12.9230126018743 71.0561358833661
"1529" 305.6 12.1114518796471 71.1819165911047
"1530" 305.8 12.1168787294613 71.5785905275297
"1531" 306 11.5090715502613 72.7018184437297
"1532" 306.2 11.0317943902786 73.690454154335
"1533" 306.4 11.3716865628576 74.5241222934665
"1534" 306.6 11.5508980024885 74.7485242962419
"1535" 306.8 11.6853708334173 75.0257890864054
"1536" 307 11.369782405028 76.0187940862297
"1537" 307.2 11.3232019441221 77.3555807081797
"1538" 307.4 11.2358759888788 78.4629163989492
"1539" 307.6 10.9494675664706 79.5592178864356
"1540" 307.8 10.9085001708137 80.4535450822297
"1541" 308 10.9572026691471 81.4371035077297
"1542" 308.2 11.3273416564804 82.0830224737297
"1543" 308.4 11.7315723926471 82.6513822305547
"1544" 308.6 12.1874277770471 83.0426036042797
"1545" 308.8 12.9143789771698 83.3652961786161
"1546" 309 13.1936666972633 83.9493140597762
"1547" 309.2 13.6263371509763 84.4208385687053
"1548" 309.4 14.1520865598137 84.9015779617297
"1549" 309.6 14.4511641745789 85.2389949973434
"1550" 309.8 14.6975545411471 85.5964301827297
"1551" 310 15.0405226609892 86.2155646302034
"1552" 310.2 15.1188311517304 86.8996858742297
"1553" 310.4 15.0482125291471 86.8784814637297
"1554" 310.6 15.0256702299185 87.2274454765297
"1555" 310.8 14.8569445356925 87.7459346205479
"1556" 311 14.7506146314365 88.2746244919139
"1557" 311.2 14.7962758215525 89.1685577977297
"1558" 311.4 14.7860088083903 89.7256033924865
"1559" 311.6 15.0164126625882 90.0217234907885
"1560" 311.8 15.7308592141193 90.6740709432297
"1561" 312 16.3047369861471 91.3803409237297
"1562" 312.2 17.0498852106471 92.1551990166547
"1563" 312.4 17.6671893770221 92.8803898557547
"1564" 312.6 17.8924384318137 93.2593779157297
"1565" 312.8 18.0850568127221 93.8727562671547
"1566" 313 18.4866089114804 94.6295090557297
"1567" 313.2 18.9168539089519 95.8339832251444
"1568" 313.4 19.5096048889721 96.9643593180547
"1569" 313.6 20.0750230766349 97.9844207582907
"1570" 313.8 20.8676740549971 99.2448936673297
"1571" 314 21.541703469093 100.515782876108
"1572" 314.2 22.0224102904804 101.26485843373
"1573" 314.4 22.5219587733851 101.88211649323
"1574" 314.6 22.9760052078471 102.47008450438
"1575" 314.8 23.4083442430518 102.39102234523
"1576" 315 23.7323107319652 102.388543907639
"1577" 315.2 23.8517814305795 102.382917184459
"1578" 315.4 23.8677223194365 102.446982857151
"1579" 315.6 23.7811644132202 102.434243878827
"1580" 315.8 23.6597882844471 102.56550435163
"1581" 316 23.4478555180155 102.426894468256
"1582" 316.2 23.5378269754628 102.537380607177
"1583" 316.4 23.5378269754628 102.537380607177
"1584" 316.6 23.5478238040681 102.467071246045
"1585" 316.8 23.5032038129763 102.397006865266
"1586" 317 23.5982839865518 102.24562067323
"1587" 317.2 23.5564257263563 102.269924731776
"1588" 317.4 23.6447697931005 102.269924731776
"1589" 317.6 23.490569240238 102.180355150002
"1590" 317.8 23.4939384596349 102.350460598315
"1591" 318 23.5838123870471 102.60367229053
"1592" 318.2 23.6893344667693 102.62911758313
"1593" 318.4 24.1239824868544 102.564573426291
"1594" 318.6 24.6733758247607 102.81359595448
"1595" 318.8 25.2172941811471 102.90901580173
"1596" 319 25.6620311415373 102.890397294949
"1597" 319.2 26.2429687960471 103.223901297655
"1598" 319.4 26.9309727558359 103.57907517353
"1599" 319.6 27.7351000833564 103.87652867152
"1600" 319.8 28.5602336667471 103.93955015203
"1601" 320 29.5316397835042 104.16310522273
"1602" 320.2 30.3992400038137 104.41616005573
"1603" 320.4 31.1506499780994 104.86285076923
"1604" 320.6 31.0959292424721 105.02733641068
"1605" 320.8 31.0266707262446 105.022216321315
"1606" 321 31.2158563130773 105.119205751986
"1607" 321.2 31.2871077234297 105.066334087382
"1608" 321.4 31.2682317240756 105.11730369523
"1609" 321.6 31.1395179784804 105.06207902173
"1610" 321.8 30.9836699838137 105.22845208873
"1611" 322 31.1105597362282 105.560140206405
"1612" 322.2 31.6070619624804 106.05053077273
"1613" 322.4 31.8512871736349 106.493078356974
"1614" 322.6 32.4255074469721 106.85939747788
"1615" 322.8 33.3847031516471 107.48916846973
"1616" 323 34.2644240689102 108.152085303256
"1617" 323.2 35.4481394560334 109.085282278275
"1618" 323.4 36.8360472713422 110.067831658827
"1619" 323.6 38.1838473374137 110.87339238553
"1620" 323.8 39.9089124807052 111.918424635102
"1621" 324 41.6581250022401 112.735041002265
"1622" 324.2 43.0354510713851 113.75961557473
"1623" 324.4 44.5566135193289 114.74107686073
"1624" 324.6 46.2923474599297 115.753356979382
"1625" 324.8 48.2211075605915 116.73429144773
"1626" 325 49.8103618395384 117.60367227823
"1627" 325.2 51.6653482427249 118.26100900373
"1628" 325.4 53.5609554969022 118.573449501301
"1629" 325.6 54.2780749366471 118.36703105623
"1630" 325.8 55.2277736541471 117.79451197273
"1631" 326 56.3508956157123 117.429427339773
"1632" 326.2 56.4805677070194 117.542765992751
"1633" 326.4 56.7947765380221 117.548010700667
"1634" 326.6 56.7904597256698 117.490903367843
"1635" 326.8 56.8403233132491 117.436200709587
"1636" 327 56.8604471940194 117.461557612113
"1637" 327.2 56.919964096238 117.473554304707
"1638" 327.4 56.7860548151062 117.327149455587
"1639" 327.6 56.7119539754494 117.315193670265
"1640" 327.8 56.868529736296 117.250415822453
"1641" 328 57.0235675926925 117.109223978843
"1642" 328.2 56.9414522288359 117.03963495893
"1643" 328.4 56.8015601002899 117.09476642623
"1644" 328.6 57.1536743091703 117.075534519032
"1645" 328.8 57.2981168582971 117.021611210005
"1646" 329 57.6843276700804 116.81910908973
"1647" 329.2 58.1596640538137 116.74734031573
"1648" 329.4 58.3753465464328 116.90392673173
"1649" 329.6 58.5430855406925 116.979106005321
"1650" 329.8 59.2165082676471 116.989666304621
"1651" 330 60.1041858444124 116.968838192444
"1652" 330.2 61.1792189504804 116.84455438233
"1653" 330.4 62.5490874036016 116.701520995139
"1654" 330.6 63.8766577884029 116.84475163266
"1655" 330.8 65.2481503445693 116.85303614653
"1656" 331 66.6594958908447 116.977895605567
"1657" 331.2 68.305327057679 116.917461461836
"1658" 331.4 70.0430736471471 116.831638968662
"1659" 331.6 71.6502560921471 116.73755366473
"1660" 331.8 73.5639079169032 116.65878305912
"1661" 332 75.4725707052446 116.770494099803
"1662" 332.2 77.4021344069377 116.47194850852
"1663" 332.4 79.0335548394804 116.39502087973
"1664" 332.6 80.8411480651221 116.735351668255
"1665" 332.8 82.4323250981698 117.117898510412
"1666" 333 84.134793664909 117.85812520423
"1667" 333.2 85.2834768755994 118.01261448073
"1668" 333.4 86.9012811035693 117.59094963193
"1669" 333.6 88.4207990515693 116.74277321193
"1670" 333.8 90.3914009507992 115.902709783773
"1671" 334 92.5137711281688 115.056377225556
"1672" 334.2 94.5000768101947 114.64111321123
"1673" 334.4 96.3645012130582 114.07949925313
"1674" 334.6 97.8052867685144 113.229938055301
"1675" 334.8 99.3015467887389 112.240687394015
"1676" 335 100.919678350507 110.68000816177
"1677" 335.2 102.444559303029 109.128144669553
"1678" 335.4 104.474703745445 107.740914449708
"1679" 335.6 105.727497798317 106.742051367857
"1680" 335.8 107.041752849751 105.723901295605
"1681" 336 108.548305052849 104.362645815155
"1682" 336.2 110.318741035525 103.11257814253
"1683" 336.4 111.933420713602 102.041562644912
"1684" 336.6 113.554470088127 100.19145855205
"1685" 336.8 114.694741681605 98.5197028282297
"1686" 337 116.049782822734 96.7274691755341
"1687" 337.2 116.835784679169 96.0048597429297
"1688" 337.4 117.256667031433 95.5558455320154
"1689" 337.6 117.140377392555 95.6804755365869
"1690" 337.8 117.165013567903 95.5722897687297
"1691" 338 117.181163034017 95.5077546063384
"1692" 338.2 117.132624749963 95.6259499095869
"1693" 338.4 117.057289288256 95.3584018019471
"1694" 338.6 116.768250548147 94.926231984985
"1695" 338.8 116.807821328043 94.5200208976672
"1696" 339 116.759416141473 94.7872334544041
"1697" 339.2 116.809541796734 94.6116377799906
"1698" 339.4 116.828685921079 94.668210811957
"1699" 339.6 116.821256988194 94.6274606869158
"1700" 339.8 116.768250548147 94.0486014142297
"1701" 340 116.79475376817 93.9706170872413
"1702" 340.2 117.013061773103 93.9522728065297
"1703" 340.4 117.398294575367 93.8324937462419
"1704" 340.6 117.636546518433 93.9849881827297
"1705" 340.8 117.774931188697 93.8536722977047
"1706" 341 117.833766182415 93.6928549453883
"1707" 341.2 117.880754760076 93.7032724432297
"1708" 341.4 117.761781514147 93.4648975867297
"1709" 341.6 117.750378002342 93.0039701945102
"1710" 341.8 117.685520528952 92.4640334978761
"1711" 342 117.733777577605 92.1345247164172
"1712" 342.2 117.600752402636 91.7428634639638
"1713" 342.4 117.338069778647 91.6494738262297
"1714" 342.6 116.989846915564 91.4188758620422
"1715" 342.8 116.759808781769 91.4586341317297
"1716" 343 116.664647051693 91.5974266368206
"1717" 343.2 116.178224961956 91.2718548562616
"1718" 343.4 116.422138126658 91.4840794243297
"1719" 343.6 116.364123434317 91.4748758078574
"1720" 343.8 116.339875807487 91.4992383220489
"1721" 344 116.422138126658 91.4840794243297
"1722" 344.2 116.404887560582 91.450336753708
"1723" 344.4 116.479211808038 91.3839577295341
"1724" 344.6 116.310844635229 91.0380078663011
"1725" 344.8 116.202307638943 90.9445353628726
"1726" 345 116.140286498208 90.8744309853011
"1727" 345.2 115.993296394667 90.7792448193097
"1728" 345.4 116.066299322169 90.7616543779036
"1729" 345.6 116.114857830507 90.6952753537297
"1730" 345.8 115.897693390439 90.6475654301047
"1731" 346 115.546029589973 90.8114386460341
"1732" 346.2 115.138989637236 90.9921371007297
"1733" 346.4 114.905032111909 90.8315894212297
"1734" 346.6 114.730715117874 90.6779262905933
"1735" 346.8 114.775993682992 90.6783118253297
"1736" 347 114.929288486079 90.755997074707
"1737" 347.2 115.574343589004 90.9406406752297
"1738" 347.4 115.569519722503 90.9666918081297
"1739" 347.6 115.507373952998 90.9551421717723
"1740" 347.8 115.422844031689 90.9417766257922
"1741" 348 115.367444939835 90.9497282797297
"1742" 348.2 115.332306087287 90.9395501626897
"1743" 348.4 115.367444939835 90.9497282797297
"1744" 348.6 115.418465987956 90.9551421717723
"1745" 348.8 115.479963592234 90.8695202921863
"1746" 349 115.47355923531 90.851062859444
"1747" 349.2 115.475043783892 90.8495712769425
"1748" 349.4 115.475043783892 90.8495712769425
"1749" 349.6 115.507373952998 90.8658129530701
"1750" 349.8 115.521254840821 90.8197360240558
"1751" 350 115.521254840821 90.8197360240558
"1752" 350.2 115.531621579828 90.8414504388786
"1753" 350.4 115.59695546323 90.9099700100422
"1754" 350.6 115.644117372331 90.9367459875869
"1755" 350.8 115.644117372331 90.9367459875869
"1756" 351 115.675127942698 90.9445353628726
"1757" 351.2 115.774097848126 90.9795046859638
"1758" 351.4 115.69192533498 90.9656315876047
"1759" 351.6 115.675127942698 90.9445353628726
"1760" 351.8 115.667375300106 91.0302184910154
"1761" 352 115.628612087147 91.0311532160497
"1762" 352.2 115.602711213033 91.0509311480252
"1763" 352.4 115.637245711852 91.0596056795933
"1764" 352.6 115.611728554392 91.0684729785297
"1765" 352.8 115.672784120519 91.0858310075902
"1766" 353 116.049782822734 91.2180101690993
"1767" 353.2 115.868101328951 91.1101442548167
"1768" 353.4 115.628612087147 90.9700845138097
"1769" 353.6 115.504738341386 90.9690888284471
"1770" 353.8 115.380527524208 90.8199053583011
"1771" 354 115.446930593364 90.7948438899906
"1772" 354.2 115.231063786798 90.6153889699855
"1773" 354.4 115.058792856647 90.565157380207
"1774" 354.6 114.824681079775 90.6508940294274
"1775" 354.8 114.550814472868 90.6775228240088
"1776" 355 114.176628270169 90.7292024105297
"1777" 355.2 113.765393650909 90.7043629582297
"1778" 355.4 113.702080403076 90.8588522347297
"1779" 355.6 113.712331119392 91.0430276859297
"1780" 355.8 113.435671412193 91.0769547427297
"1781" 356 113.087640407436 91.0599912143297
"1782" 356.2 112.710025784586 91.356232344437
"1783" 356.4 112.319661818805 91.3983689650455
"1784" 356.6 111.971167723938 91.6627882235204
"1785" 356.8 111.810336217814 92.0556198427297
"1786" 357 111.88408571529 92.2765185367297
"1787" 357.2 111.929309463742 92.4764458357297
"1788" 357.4 111.911219964361 92.6036722987297
"1789" 357.6 111.934284076072 92.5273364209297
"1790" 357.8 111.839314204322 92.3651226806047
"1791" 358 111.52786172748 92.1241263997297
"1792" 358.2 111.366549550074 91.9054782944614
"1793" 358.4 111.211408749938 91.7426746072646
"1794" 358.6 111.156394490193 91.4759831948661
"1795" 358.8 111.02876699456 91.3175787053601
"1796" 359 110.787169263466 91.2637340181978
"1797" 359.2 110.929667997951 91.1765232789906
"1798" 359.4 111.17135943968 91.1956994415297
"1799" 359.6 111.037728074041 91.1256797711127
"1800" 359.8 111.021562989487 91.1175589330489
"1801" 360 111.045810616317 91.0931964188574
"1802" 360.2 111.142801123636 91.0119880382191
"1803" 360.4 111.061223836473 90.8905531806599
"1804" 360.6 110.948820108998 90.873933791134
"1805" 360.8 111.005200769757 90.8442234079736
"1806" 361 111.009622870215 90.755997074707
"1807" 361.2 110.880118499647 90.6952753537297
"1808" 361.4 110.884535702984 90.739656678032
"1809" 361.6 110.793062783876 90.6714203919172
"1810" 361.8 110.74444725429 90.6641178525869
"1811" 362 110.566497062705 90.6952753537297
"1812" 362.2 110.442431264625 90.6288963295558
"1813" 362.4 110.368107017169 90.5957068174689
"1814" 362.6 110.534773511465 90.6345536327525
"1815" 362.8 110.690178756147 90.6952753537297
"1816" 363 110.699013162821 90.6420177645669
"1817" 363.2 110.671648049464 90.7325123672907
"1818" 363.4 110.647969924258 90.7461659389297
"1819" 363.6 110.609353333381 90.8495712769425
"1820" 363.8 110.512901662214 90.9242829871297
"1821" 364 110.549788510951 90.8529255361428
"1822" 364.2 110.672911506738 90.9208131745025
"1823" 364.4 110.739728254451 90.8197360240558
"1824" 364.6 110.665931129317 90.6952753537297
"1825" 364.8 110.673662256712 90.7367622438384
"1826" 365 110.450689514343 90.6703832196645
"1827" 365.2 110.256030771004 90.7043629582297
"1828" 365.4 110.051290528011 90.6779262905933
"1829" 365.6 109.850910122077 90.6775228240088
"1830" 365.8 109.577674544218 90.4135596142297
"1831" 366 109.426858601705 90.2603383755669
"1832" 366.2 108.877117568193 90.1054072070934
"1833" 366.4 108.540406204715 90.0533600176843
"1834" 366.6 108.048289596556 89.8278221969116
"1835" 366.8 107.50437124017 89.5415626551615
"1836" 367 106.632375145011 89.2032559240025
"1837" 367.2 105.837218309722 88.7773364240047
"1838" 367.4 104.802046707647 88.3388199955558
"1839" 367.6 103.967195276915 87.703974095753
"1840" 367.8 103.414660755125 87.4592979252514
"1841" 368 102.468501287504 87.0602335537297
"1842" 368.2 101.554540361464 86.5992038620224
"1843" 368.4 100.537036103602 86.2539151908206
"1844" 368.6 99.0952207779425 85.9242829912297
"1845" 368.8 97.7742761981471 85.8730820975834
"1846" 369 96.5457297721045 86.1232435237935
"1847" 369.2 95.1977022863209 86.4138282945123
"1848" 369.4 93.8373433328743 86.7136653639343
"1849" 369.6 92.4401350681887 86.7353516928547
"1850" 369.8 90.9206171201887 86.6876417692297
"1851" 370 89.7104707241016 86.5922219219797
"1852" 370.2 88.9575383370773 86.5678121936134
"1853" 370.4 88.5395867641708 86.2968747757297
"1854" 370.6 87.4813510503851 86.0878598722297
"1855" 370.8 87.220233059321 85.6587668945341
"1856" 371 86.4814950846016 85.2476695289115
"1857" 371.2 85.9319461034079 85.0032740308167
"1858" 371.4 85.130895880821 84.7211631780775
"1859" 371.6 84.4166533064261 84.5351475405669
"1860" 371.8 83.6151316826925 84.1807021460252
"1861" 372 82.6586063782168 83.5942634653576
"1862" 372.2 81.7741139956947 83.0071619467297
"1863" 372.4 80.7292487814514 82.3564104418819
"1864" 372.6 79.4978519902582 81.7724594153297
"1865" 372.8 77.9753191256947 81.5077072042297
"1866" 373 76.9162420398447 81.4462073691251
"1867" 373.2 75.0574828755471 81.5604153103297
"1868" 373.4 73.6139408249471 81.9452753609047
"1869" 373.6 72.2368776845721 82.4605425360547
"1870" 373.8 70.9047515079032 82.9313580262663
"1871" 374 69.7558476935617 82.9872135466078
"1872" 374.2 67.9493192653099 82.9640486602646
"1873" 374.4 66.1343136624891 83.041599184835
"1874" 374.6 64.0576553885617 82.8010284788029
"1875" 374.8 62.5540209034328 82.7617966252297
"1876" 375 60.9815580791959 82.7451729584614
"1877" 375.2 59.5301297045889 82.7776470981948
"1878" 375.4 57.6307322695889 82.7776470981948
"1879" 375.6 55.4746953206971 82.5941303222047
"1880" 375.8 53.3542770932607 82.3070033272979
"1881" 376 52.1010732611471 82.3864086547297
"1882" 376.2 50.168890729708 82.5869156508273
"1883" 376.4 48.528923188269 82.4007305830224
"1884" 376.6 46.9156486885994 82.0802262877297
"1885" 376.8 44.8783739717324 81.8235568728273
"1886" 377 43.3588560237324 81.4977330041688
"1887" 377.2 41.4707093749328 81.5258824132297
"1888" 377.4 39.9354157007285 81.7923816986832
"1889" 377.6 38.4935952268137 82.3081154467297
"1890" 377.8 37.8063236921936 82.3782151794739
"1891" 378 36.1578234067471 82.5188546649297
"1892" 378.2 34.6266168591471 82.7680880437297
"1893" 378.4 33.0238176389971 82.9567257417547
"1894" 378.6 31.0054579435944 83.1319969348613
"1895" 378.8 29.1585438587721 83.0903135279047
"1896" 379 27.4089066061471 83.1497674327297
"1897" 379.2 25.4315851738137 83.0714742247297
"1898" 379.4 23.5419282384804 82.6702215337297
"1899" 379.6 22.2842711652401 82.2361949417065
"1900" 379.8 21.1833358191947 82.0529634742297
"1901" 380 19.9731041898788 81.7304643389248
"1902" 380.2 18.8407456493613 81.4440939727297
"1903" 380.4 17.4899894943666 80.9857240677053
"1904" 380.6 15.9302404068576 80.8921415730981
"1905" 380.8 14.7136263655971 80.6761913924797
"1906" 381 13.667148826409 80.4989831047297
"1907" 381.2 12.717450108909 80.0082524617297
"1908" 381.4 12.2236890008062 79.210195557457
"1909" 381.6 11.6538697703062 78.255997084957
"1910" 381.8 10.9677721475088 77.3852217671127
"1911" 382 10.3464020680983 76.7313952683639
"1912" 382.2 10.0911836987834 76.1307368507525
"1913" 382.4 10.1360785472471 75.8479471216297
"1914" 382.6 9.69524165419356 75.108554258753
"1915" 382.8 9.05032996696102 73.9368872971716
"1916" 383 8.76429151085818 72.8750887695297
"1917" 383.2 8.54258406756811 71.7619688204402
"1918" 383.4 8.0027553228839 70.9283006813087
"1919" 383.6 7.66332811907729 69.4632498074971
"1920" 383.8 7.64565930572845 68.6643859700553
"1921" 384 7.87579559959707 68.2048173569047
"1922" 384.2 7.97076547134707 67.2856061617297
"1923" 384.4 7.85258074205817 66.9124085369297
"1924" 384.6 7.92814484597633 66.239866697559
"1925" 384.8 8.32478082306194 65.4232272990914
"1926" 385 8.79202874324229 64.4502735577297
"1927" 385.2 9.02382674693774 64.0487282426134
"1928" 385.4 9.03442803494707 63.7773364445047
"1929" 385.6 9.0945020003331 63.6670488536135
"1930" 385.8 9.08191297082207 63.6055807194547
"1931" 386 9.09240964085757 63.0636964290192
"1932" 386.2 8.96198590021683 62.5308869514739
"1933" 386.4 8.90014505349589 62.3977429785669
"1934" 386.6 8.90056573952801 62.4510005677297
"1935" 386.8 9.1386740337052 62.2024651516367
"1936" 387 9.60846814863594 61.3059624007297
"1937" 387.2 10.1811340212866 59.9301413473576
"1938" 387.4 10.5875167283098 58.9182471532646
"1939" 387.6 11.2358759888788 57.7870646192175
"1940" 387.8 11.6741487492633 56.5749132301018
"1941" 388 12.0924579052971 55.5712295810047
"1942" 388.2 12.6130876124804 54.3476535397297
"1943" 388.4 13.5273663311925 52.6574544272525
"1944" 388.6 14.3216598040107 50.8444773295025
"1945" 388.8 14.8339215364804 49.1830979977297
"1946" 389 15.3496928724885 47.3886285823151
"1947" 389.2 15.6176368745254 46.1625747506757
"1948" 389.4 15.5449780121471 44.8937486737297
"1949" 389.6 15.6158401472221 43.6342066900297
"1950" 389.8 16.0353290197568 42.7898574075346
"1951" 390 16.7209651670251 41.7937672947785
"1952" 390.2 17.25835566083 41.2259028379736
"1953" 390.4 17.9254611014154 40.4625440599736
"1954" 390.6 18.6779401549328 39.3048719062297
"1955" 390.8 19.6951435896349 37.6976958030712
"1956" 391 20.6792743634714 36.2079636591892
"1957" 391.2 21.6316024380007 35.0631770936322
"1958" 391.4 22.4251799516971 33.7391685302047
"1959" 391.6 22.7980616586734 32.3686381978613
"1960" 391.8 23.4055612431471 30.6052382137297
"1961" 392 24.2213939044173 29.3583659755135
"1962" 392.2 24.691307199147 28.9415075437297
"1963" 392.4 25.5157709209328 28.3179580657297
"1964" 392.6 26.1764898858221 27.7086341840047
"1965" 392.8 26.5322616361471 26.9939639947297
"1966" 393 27.7011215961471 26.2501785187297
"1967" 393.2 29.0160890511471 25.2232962601444
"1968" 393.4 29.9706580184804 25.0953537007297
"1969" 393.6 30.5830919350221 25.5903135750547
"1970" 393.8 30.8180814894804 25.8489258277297
"1971" 394 31.1784799771471 26.2599651697297
"1972" 394.2 31.3395380065191 26.6974057097762
"1973" 394.4 31.4992037466593 27.2899505127785
"1974" 394.6 31.4250809199276 27.9509075034858
"1975" 394.8 31.6567147534641 28.6677200145346
"1976" 395 31.6474494001227 29.6545008739005
"1977" 395.2 31.5452866882786 30.5405948084403
"1978" 395.4 31.1054262296471 31.2677944864297
"1979" 395.6 31.0240234824328 32.6436578077297
"1980" 395.8 30.6400738580721 34.3307715831547
"1981" 396 30.0427903673633 36.1873323408649
"1982" 396.2 29.1495602222552 37.9100474209459
"1983" 396.4 28.1451458370495 40.1460294447053
"1984" 396.6 26.9135002626354 42.1243540372646
"1985" 396.8 25.7725026621471 43.4844709297297
"1986" 397 24.1916195662471 44.8937486737297
"1987" 397.2 22.346112011961 46.2695697271018
"1988" 397.4 20.5592480905518 47.3110514707297
"1989" 397.6 18.657424015391 48.3940279484614
"1990" 397.8 16.6066924758137 49.5829525957297
"1991" 398 14.4637825491471 50.5993662067297
"1992" 398.2 12.0914582224365 51.3119889255981
"1993" 398.4 10.1550725215971 52.0120692785797
"1994" 398.6 9.61374425262206 52.3746646981297
"1995" 398.8 9.38603742058891 53.0687886102181
"1996" 399 8.88247624014706 54.1928465148206
"1997" 399.2 8.04357570635537 55.7318529905422
"1998" 399.4 7.1420981252866 57.4359109215669
"1999" 399.6 6.88177760861373 58.6681337345297
"2000" 399.8 6.58553050479822 59.193411363939
"2001" 400 5.74434134753837 60.8081197194254
"2002" 400.2 5.24363062783127 61.7378627619666
"2003" 400.4 4.447126554093 62.8017329792433
"2004" 400.6 3.27366734385294 64.1573319538474
"2005" 400.8 2.69888236842484 64.9319165962297
"2006" 401 1.85912293398426 66.0458878362181
"2007" 401.2 1.36628924736135 66.1405679947297
"2008" 401.4 1.23061800200419 66.3404952937297
"2009" 401.6 1.05695880794707 66.4395501827797
"2010" 401.8 1.00692589990315 66.202629683998
"2011" 402 1.12586718000751 66.2322893982879
"2012" 402.2 1.05695880794707 66.4395501827797
"2013" 402.4 1.15192867969707 66.6208478925547
"2014" 402.6 1.19223296673242 66.6494738467297
"2015" 402.8 1.41151299581372 66.4313713387297
"2016" 403 0.950230761599427 66.3950209207297
"2017" 403.2 0.923537719829988 66.4539795255346
"2018" 403.4 0.884472986822728 66.1852691844324
"2019" 403.6 1.07384234070262 66.3102032787297
"2020" 403.8 1.21076367341535 66.7146386204614
"2021" 404 1.17173090827471 67.2504158634531
"2022" 404.2 1.15309157608582 67.6075670068726
"2023" 404.4 1.36402805993872 67.6990921664797
"2024" 404.6 1.14674850487433 68.0200498345025
"2025" 404.8 1.01580519685538 68.4147410208547
"2026" 405 0.830682765690528 68.7321157301863
"2027" 405.2 0.772049192697069 68.8536723182047
"2028" 405.4 0.58672960512004 68.9808128173784
"2029" 405.6 0.572612462022056 68.7964204098547
"2030" 405.8 0.643839865834556 68.6532906389797
"2031" 406 0.667582333772056 68.6914585778797
"2032" 406.2 0.577888566008155 68.6214840232297
"2033" 406.4 0.632273022480385 68.9395501807297
"2034" 406.6 0.792069868363275 69.1871260006216
"2035" 406.8 0.803705816613729 69.3127478055297
"2036" 407 1.07474040095556 69.118208618134
"2037" 407.2 1.34819974798038 69.5756824957297
"2038" 407.4 1.47078497250876 70.0358633193467
"2039" 407.6 1.70517869853003 70.6368053360701
"2040" 407.8 2.06152900690263 70.8394653615297
"2041" 408 2.57993020582888 71.3163718304116
"2042" 408.2 3.03751231516979 71.6807021562752
"2043" 408.4 3.78713616451662 72.175527609208
"2044" 408.6 3.86321748638109 72.4315105481765
"2045" 408.8 4.43472057985538 72.8279089561672
"2046" 409 4.84625669077206 73.1539267676047
"2047" 409.2 5.29839586279922 73.478215958621
"2048" 409.4 5.59569285262531 73.7852189454254
"2049" 409.6 6.1344118661045 74.3074241409212
"2050" 409.8 6.39305321895556 74.745949396368
"2051" 410 6.85391977956707 75.1914585725497
"2052" 410.2 7.09623439701938 75.5823957169425
"2053" 410.4 7.38720591897685 76.0452834865808
"2054" 410.6 8.06731817429288 76.4697664595422
"2055" 410.8 8.84206352876408 77.3446175767936
"2056" 411 9.6732457845144 77.9596467615869
"2057" 411.2 10.688841964045 78.6762692878726
"2058" 411.4 11.772863641234 79.6680599628384
"2059" 411.6 12.9138503879021 80.545719356444
"2060" 411.8 13.8129954151679 80.9067893566672
"2061" 412 14.8365057506777 81.4103400131583
"2062" 412.2 15.3066604536359 81.4331888473297
"2063" 412.4 16.274931057167 81.5578707810697
"2064" 412.6 16.652738474238 81.1966632865706
"2065" 412.8 16.9155375871959 81.088125854998
"2066" 413 17.4462811970818 81.0371273364254
"2067" 413.2 18.0679622358071 80.9853516975697
"2068" 413.4 18.5060899108137 81.1024000435297
"2069" 413.6 19.0566398919731 81.2860486770775
"2070" 413.8 19.3869698806688 81.8419730045341
"2071" 414 20.0929623777854 82.3714163383042
"2072" 414.2 21.159857958296 82.8911499743893
"2073" 414.4 21.8490293964137 83.1889140367297
"2074" 414.6 22.8850108191005 83.3989856384274
"2075" 414.8 24.0453255510407 83.5570586956233
"2076" 415 25.0669252175429 83.4990285402922
"2077" 415.2 25.8473382083666 83.45267621612
"2078" 415.4 26.9400034826587 83.5410058761948
"2079" 415.6 27.8522029633173 83.8169255136659
"2080" 415.8 28.7195977442202 83.8902111254614
"2081" 416 29.0821550488862 84.2316178747949
"2082" 416.2 29.4124850375818 84.3062942769906
"2083" 416.4 30.294707812269 84.560477369559
"2084" 416.6 31.1518559447249 84.6732227717297
"2085" 416.8 32.0551249471471 84.7792448242297
"2086" 417 32.477213266036 85.0888292175297
"2087" 417.2 32.6508450517607 85.2650185920479
"2088" 417.4 32.5386079306016 85.3517639077297
"2089" 417.6 32.6038397617026 85.3941727287297
"2090" 417.8 32.892586543488 85.412485628707
"2091" 418 33.1947634081471 85.323836147559
"2092" 418.2 33.9123135502582 85.7843338819297
"2093" 418.4 34.7054469494726 85.9819787128228
"2094" 418.6 35.0058167764029 86.0884938911483
"2095" 418.8 35.4555096234641 86.7853889298273
"2096" 419 35.733470223708 87.3067071196809
"2097" 419.2 36.2708607175129 87.576675467998
"2098" 419.4 36.8753735488582 87.9047749319297
"2099" 419.6 37.7080935036947 88.0598700487297
"2100" 419.8 38.4247321594029 88.067900955032
"2101" 420 38.7781084263796 88.1122822793344
"2102" 420.2 39.2296670766243 88.3444772987525
"2103" 420.4 39.8711453921721 88.8536723018047
"2104" 420.6 40.7274956747568 89.2523410782419
"2105" 420.8 41.4019272086819 89.6656286299158
"2106" 421 41.8777231110042 90.2590703377297
"2107" 421.2 42.3593560320221 91.3345883303047
"2108" 421.4 42.6740817697982 92.03559134766
"2109" 421.6 43.1953117635889 92.5149096501251
"2110" 421.8 43.9242484743026 92.9938334519297
"2111" 422 44.485135138054 93.5356801090786
"2112" 422.2 45.1782344980562 94.5207437752979
"2113" 422.4 45.9537592215166 95.4413755821645
"2114" 422.6 46.6639686972123 96.4785478348819
"2115" 422.8 47.4263461406349 96.9604028853639
"2116" 423 48.1276451471232 97.6382051917297
"2117" 423.2 49.037464740988 98.7365661174343
"2118" 423.4 50.0216979573062 99.8642552212979
"2119" 423.6 51.221771791238 100.983269793593
"2120" 423.8 52.3584711459556 101.6584067399
"2121" 424 53.5731874441026 102.10324820273
"2122" 424.2 53.975898071988 102.457940160184
"2123" 424.4 53.9413635731698 102.249751402548
"2124" 424.6 53.9615086974804 102.36618289293
"2125" 424.8 54.0798769434297 102.477552144599
"2126" 425 54.2255384118492 102.705994850134
"2127" 425.2 54.3039758107607 102.839619549184
"2128" 425.4 54.366095793391 102.508717905949
"2129" 425.6 54.8219932930334 102.189029681571
"2130" 425.8 55.1735051560042 102.00934295623
"2131" 426 55.2018727800334 102.154331555298
"2132" 426.2 55.3966089817026 102.28136525093
"2133" 426.4 55.4349806470562 102.275774997252
"2134" 426.6 55.3426209409145 102.580594001893
"2135" 426.8 55.625742640528 103.02715466023
"2136" 427 56.1816932548359 103.68933810813
"2137" 427.2 56.5573518586471 103.967308653048
"2138" 427.4 56.8739180978137 104.49510570713
"2139" 427.6 56.8992433969471 105.017794425955
"2140" 427.8 56.9858205823563 105.40324622752
"2141" 428 57.5865602362168 105.918069589427
"2142" 428.2 57.8869300631471 106.31686748923
"2143" 428.4 58.5355047970495 107.079561320559
"2144" 428.6 59.1595263445971 108.04260358378
"2145" 428.8 59.6438726905221 108.76779442288
"2146" 429 60.5460864721471 109.723389283388
"2147" 429.2 61.1876607168582 110.17788772113
"2148" 429.4 62.1009420468447 110.54260358173
"2149" 429.6 63.3588111844024 110.92428297073
"2150" 429.8 64.1913130388917 111.289720683602
"2151" 430 64.9147005726471 111.671046992686
"2152" 430.2 65.6917267960562 111.791736127548
"2153" 430.4 66.0091152851947 111.76943018923
"2154" 430.6 66.1924770289198 111.731014406571
"2155" 430.8 66.1838434042153 111.765712532843
"2156" 431 66.1872968540971 111.849855489055
"2157" 431.2 66.2442787771471 112.00570790623
"2158" 431.4 66.4042280348312 112.380691165598
"2159" 431.6 66.5608450163137 112.85085512473
"2160" 431.8 66.8900739050471 113.44336693813
"2161" 432 67.2319654433471 114.101763884155
"2162" 432.2 67.5884677311471 114.85851667273
"2163" 432.4 68.282656512269 116.035063081974
"2164" 432.6 69.177301793054 117.075534519032
"2165" 432.8 70.0521183968375 118.05805250323
"2166" 433 71.1827121081471 119.23944108823
"2167" 433.2 72.6504283079198 120.492291290434
"2168" 433.4 73.7492149837324 121.676470636461
"2169" 433.6 75.0698510448913 122.720838970288
"2170" 433.8 76.1952682658788 123.352136246705
"2171" 434 77.0662114799763 123.212497445852
"2172" 434.2 78.2199796048221 123.452908914655
"2173" 434.4 79.6049182955373 123.985165477242
"2174" 434.6 80.8005700290107 125.081118490002
"2175" 434.8 81.4162003293715 125.801989766444
"2176" 435 81.612130751238 126.547114325025
"2177" 435.2 81.8283824938375 126.87302886823
"2178" 435.4 81.9341850309145 126.981446103311
"2179" 435.6 81.9762444887775 127.220333405425
"2180" 435.8 82.4603843784596 128.044193898167
"2181" 436 82.6854629745071 128.46626768917
"2182" 436.2 82.7158533334671 128.73344326147
"2183" 436.4 82.819428638494 128.676269246873
"2184" 436.6 82.9366303529706 128.908117711259
"2185" 436.8 82.6819807458762 128.86321425373
"2186" 437 82.6610315094608 128.953021168789
"2187" 437.2 82.5864020928971 128.72375447698
"2188" 437.4 82.6908259790294 128.511470503083
"2189" 437.6 82.5644859686471 128.57695471198
"2190" 437.8 82.5044775332006 128.37248361073
"2191" 438 82.0655559301656 128.700647106563
"2192" 438.2 81.5231605169945 129.109041656814
"2193" 438.4 81.5098063102952 129.421597063563
"2194" 438.6 81.6329817693923 129.331311617598
"2195" 438.8 81.8699883424137 129.34667481313
"2196" 439 81.8430802120846 129.43573333723
"2197" 439.2 82.0010192379297 129.468922849317
"2198" 439.4 81.7863047452775 129.43573333723
"2199" 439.6 81.7789250327641 129.529122974964
"2200" 439.8 81.7322820283762 129.515249876605
"2201" 440 81.7076084832647 129.259861461906
"2202" 440.2 81.7295480472198 129.085282261875
"2203" 440.4 81.6434676112767 128.955100032563
"2204" 440.6 80.8764225889149 129.13584238873
"2205" 440.8 80.4490581660399 129.17673660898
"2206" 441 79.9691839463508 129.570027937063
"2207" 441.2 78.9927768154521 129.652449600475
"2208" 441.4 78.2597262548508 130.11427447323
"2209" 441.6 77.8472645116558 130.175655661519
"2210" 441.8 77.0052286088925 129.952735418693
"2211" 442 76.3905145299289 130.133165675312
"2212" 442.2 75.7120444531471 130.11835224448
"2213" 442.4 74.4471002421979 130.047067273848
"2214" 442.6 73.7226906388725 130.105543245377
"2215" 442.8 72.7866477199248 130.19909211523
"2216" 443 71.8250537861652 130.070709048021
"2217" 443.2 71.2497496646765 130.060639787847
"2218" 443.4 70.5825025186871 130.07695471075
"2219" 443.6 69.5915187852414 130.209894362088
"2220" 443.8 68.8190175223693 130.587839641063
"2221" 444 68.3820319686961 131.093419311024
"2222" 444.2 68.1359235695552 131.254552466444
"2223" 444.4 68.4602424513137 131.097629010167
"2224" 444.6 68.5980418730686 130.764127289141
"2225" 444.8 68.5468136269226 131.09876496073
"2226" 445 68.5094860885174 130.905905798563
"2227" 445.2 68.4902329371295 130.865357013572
"2228" 445.4 68.3636064414628 130.610904087572
"2229" 445.6 67.8200751676656 130.32631857823
"2230" 445.8 66.8955007548613 130.28088055573
"2231" 446 65.6917267960561 130.38993180973
"2232" 446.2 64.8580518772172 130.302882124519
"2233" 446.4 63.7954127984506 130.246802038855
"2234" 446.6 62.9067661413613 129.95372679373
"2235" 446.8 61.621217095732 129.835416470994
"2236" 447 59.9152151812363 129.53115318448
"2237" 447.2 58.2201576833225 129.49934656873
"2238" 447.4 56.7334778026198 129.425323899348
"2239" 447.6 55.1667215937363 129.238077939355
"2240" 447.8 53.7475535841126 129.086957343833
"2241" 448 52.0577448315953 128.817149499885
"2242" 448.2 50.4892768952523 128.615457457361
"2243" 448.4 49.3192909188435 128.215722433105
"2244" 448.6 47.9477880754094 127.649348655926
"2245" 448.8 46.4407251925569 126.854704682107
"2246" 449 44.6828430667333 126.09932902304
"2247" 449.2 43.0037944474685 125.557598116855
"2248" 449.4 41.2770269763884 124.697644370333
"2249" 449.6 39.8461078805289 123.533582058239
"2250" 449.8 38.4700710012036 122.511493100937
"2251" 450 36.8528621718508 121.286171568396
"2252" 450.2 35.5932182084216 120.383944690259
"2253" 450.4 34.0155744425578 119.041785690355
"2254" 450.6 32.3818213059671 117.92428296499
"2255" 450.8 31.1015499083511 116.556001302301
"2256" 451 29.9341311447304 115.21817609698
"2257" 451.2 28.6957985032843 114.000169811494
"2258" 451.4 27.4089066061471 112.62716024473
"2259" 451.6 26.2353712063071 110.84794709293
"2260" 451.8 25.0022680564301 109.037490519447
"2261" 452 23.8801183869071 107.18382495853
"2262" 452.2 22.8758551612743 105.358703516584
"2263" 452.4 21.5856462854271 103.47390129745
"2264" 452.6 20.6739355166271 101.47390129909
"2265" 452.8 19.9650473608862 99.3162511183167
"2266" 453 18.9937366281683 97.0701332338361
"2267" 453.2 18.0945537998971 95.2754280217297
"2268" 453.4 17.1211126144596 92.9217384562297
"2269" 453.6 16.2375897118492 91.0850755807935
"2270" 453.8 15.2475680889915 89.1261489767297
"2271" 454 14.5476355462775 87.1191054263602
"2272" 454.2 14.0425059385637 85.5744102179797
"2273" 454.4 14.0472207548917 84.3529008258786
"2274" 454.6 14.4109351573386 83.9224964084957
"2275" 454.8 14.6756384168971 83.5626417717922
"2276" 455 14.9130630962721 83.2763822300422
"2277" 455.2 14.8465841860471 83.1685578026497
"2278" 455.4 14.8734923163762 83.1809623827922
"2279" 455.6 14.7792419133516 83.2438527366616
"2280" 455.8 14.9436644993915 83.0362422811297
"2281" 456 14.9770645315818 82.9538216594471
"2282" 456.2 15.3636854469226 82.1581200405869
"2283" 456.4 15.5303672626471 81.7099064043547
"2284" 456.6 16.0924338505552 80.8884518690154
"2285" 456.8 16.3588278459981 80.0813400043042
"2286" 457 16.8827382363671 79.0235196381097
"2287" 457.2 16.9165232630832 78.2054264115595
"2288" 457.4 17.0498852106471 77.9090158222297
"2289" 457.6 17.3884734490601 77.4028757629036
"2290" 457.8 17.9918312855552 76.7912404687297
"2291" 458 18.4522062956364 76.5893796368574
"2292" 458.2 18.4022561843671 76.8021455941297
"2293" 458.4 18.2106280875915 76.8106273583297
"2294" 458.6 18.3133974174079 76.7971671673167
"2295" 458.8 18.3034875177471 76.8191091225297
"2296" 459 18.0719419256708 76.7003644237297
"2297" 459.2 18.0326169270166 76.1582690596428
"2298" 459.4 18.0082175528516 75.8271282458661
"2299" 459.6 18.0879279948912 75.4547285883111
"2300" 459.8 18.2413254198743 74.7081136735706
"2301" 460 18.4657996621925 74.0315002112525
"2302" 460.2 18.2528369194804 73.5392761507297
"2303" 460.4 18.233355920147 73.1282368087297
"2304" 460.6 18.2749965562221 72.4987104831547
"2305" 460.8 18.0945537998971 71.8455182560706
"2306" 461 18.277544528391 70.9875859265834
"2307" 461.2 18.3794634151471 69.9814317561081
"2308" 461.4 18.6738700175721 69.2448936919297
"2309" 461.6 18.9957123607249 68.3797537435297
"2310" 461.8 19.6694708397512 67.8660768991672
"2311" 462 20.4308126449471 67.0565985283297
"2312" 462.2 21.07903253553 66.4870570854531
"2313" 462.4 21.7293098005107 65.7906952214797
"2314" 462.6 22.5177250607641 65.252689699751
"2315" 462.8 23.3261549958644 65.1061615346863
"2316" 463 24.0466451497797 65.0448625378726
"2317" 463.2 24.0423180934494 65.1937664096134
"2318" 463.4 23.9826858483971 65.2528742642525
"2319" 463.6 24.0101215891248 65.1990921685297
"2320" 463.8 23.9308841001698 65.2702233273888
"2321" 464 23.9847962899915 65.2669462821297
"2322" 464.2 23.9274708066819 65.2736527933576
"2323" 464.4 23.9274708066819 65.2559002636367
"2324" 464.6 24.0776557201471 65.6440744805834
"2325" 464.8 24.5409233872202 66.0816093899248
"2326" 465 24.6939046657249 66.5222473837297
"2327" 465.2 25.3163931777557 67.0311532357297
"2328" 465.4 25.4388905485637 67.1742830066047
"2329" 465.6 25.4650416726688 67.595374941208
"2330" 465.8 25.8043806610562 68.1848659342979
"2331" 466 26.1796555482137 68.6087613769297
"2332" 466.2 26.1752511483644 68.6657367060123
"2333" 466.4 25.932881121775 68.7797774132413
"2334" 466.6 25.7057106644328 68.9213749717297
"2335" 466.8 25.3926231751471 69.4386693817297
"2336" 467 25.0016869047417 70.0123787335946
"2337" 467.2 24.5409233872202 70.5779787774127
"2338" 467.4 23.7255722931714 70.9317304062419
"2339" 467.6 23.1020561285334 71.4204662092297
"2340" 467.8 22.5669721788215 71.7444498766367
"2341" 468 21.6784168548839 72.1034714316508
"2342" 468.2 20.7029123705191 72.3125308277065
"2343" 468.4 19.2296698860518 72.8381325112297
"2344" 468.6 18.3794634151471 73.3800640478761
"2345" 468.8 17.1911224558137 74.0090353987297
"2346" 469 16.1255117922804 73.8929004735297
"2347" 469.2 14.840098438708 74.2272061063883
"2348" 469.4 13.3810491125155 74.2730174322823
"2349" 469.6 11.9020311368137 73.9405288417297
"2350" 469.8 11.6292971461471 73.4218363387297
"2351" 470 12.4182776191471 73.9405288417297
"2352" 470.2 12.7234799420359 74.3784814739797
"2353" 470.4 13.2782245897185 74.5920401797297
"2354" 470.6 13.7481666906577 75.0951454331127
"2355" 470.8 14.0068080435088 75.6636040975808
"2356" 471 14.1332549271248 75.8776332963297
"2357" 471.2 14.3043925546016 76.0439915350706
"2358" 471.4 14.5252694532929 75.9529089536047
"2359" 471.6 14.701906679296 76.3051503046233
"2360" 471.8 14.8393098979981 76.4269628755808
"2361" 472 15.4591398588346 76.3186850347297
"2362" 472.2 15.6459827586905 76.6063274728167
"2363" 472.4 15.7123928501679 76.9309623879172
"2364" 472.6 16.1648468313598 77.6694510993467
"2365" 472.8 16.7649755953971 78.2386480218206
"2366" 473 17.401475799679 78.7495225618361
"2367" 473.2 18.0693577114736 79.6655199491583
"2368" 473.4 18.9492826456471 80.4486517567297
"2369" 473.6 20.0848798355088 81.3887949325808
"2370" 473.8 21.3501210034871 82.5120692535697
"2371" 474 22.418590205494 83.7237844730154
"2372" 474.2 23.6435077350042 85.289448905444
"2373" 474.4 25.2172941811471 87.1011277739797
"2374" 474.6 26.7368121291471 88.7056700280914
"2375" 474.8 28.450146141943 90.2434915871583
"2376" 475 30.0102417511683 91.3287007227084
"2377" 475.2 32.0470424048705 92.4493763755169
"2378" 475.4 34.1727510236151 93.7974354941127
"2379" 475.6 35.7589499453971 95.1212882684797
"2380" 475.8 37.3889430503307 96.1556274290154
"2381" 476 38.9549768538817 97.0514055868726
"2382" 476.2 40.9291097634671 98.3670310726297
"2383" 476.4 41.9557340770846 99.3546264916672
"2384" 476.6 42.9924885103554 100.133888577542
"2385" 476.8 42.8776490555088 100.424039354198
"2386" 477 43.0629964454425 100.766406504389
"2387" 477.2 43.6302763745588 100.9557153992
"2388" 477.4 44.211268531147 101.031776357873
"2389" 477.6 45.2597359152671 101.60367229135
"2390" 477.8 45.9950504701036 102.203738669882
"2391" 478 46.4079629559731 102.369686230317
"2392" 478.2 46.5243125186582 102.24743819413
"2393" 478.4 46.4905454531471 102.267100465684
"2394" 478.6 46.6144191989079 102.402875742404
"2395" 478.8 46.7691237436137 102.37466465713
"2396" 479 46.6760679933099 102.278800996637
"2397" 479.2 46.8704249401471 101.95481732923
"2398" 479.4 47.233037177738 101.781326697866
"2399" 479.6 47.4613485865915 101.79790469153
"2400" 479.8 47.7433395060194 101.812702663113
"2401" 480 48.6341511297899 102.56368683073
"2402" 480.2 49.6179254158912 103.139798688102
"2403" 480.4 50.5529301712695 103.711321456158
"2404" 480.6 51.7427922734079 104.767628478599
"2405" 480.8 52.9402384824297 105.688637439012
"2406" 481 54.0628098940137 106.64099204973
"2407" 481.2 55.2773231524514 107.555547493904
"2408" 481.4 56.9328141423099 108.998133496009
"2409" 481.6 58.2905520180846 110.423328772667
"2410" 481.8 59.4908656749248 111.78942291913
"2411" 482 60.7316090123099 113.507276045125
"2412" 482.2 61.7110502322804 115.52988093133
"2413" 482.4 62.6734115993471 117.37042376273
"2414" 482.6 63.5941671178375 119.45754359623
"2415" 482.8 64.237524095821 120.731783792425
"2416" 483 64.5950458823666 122.653942242437
"2417" 483.2 65.1046403161471 124.335108775139
"2418" 483.4 65.9334682877834 125.167863805684
"2419" 483.6 67.1823485307593 126.837976679444
"2420" 483.8 68.5552123230637 128.020338936355
"2421" 484 69.8303411344271 128.58840509365
"2422" 484.2 71.279408704838 129.487780526639
"2423" 484.4 72.0690975778137 130.13547888373
"2424" 484.6 72.3645594010359 130.60197591473
"2425" 484.8 72.4349074541841 130.884701388063
"2426" 485 72.4083610190338 130.930044152654
"2427" 485.2 72.3223505691471 130.719223831612
"2428" 485.4 72.225518543049 130.749159469965
"2429" 485.6 72.2036382294596 130.77161119873
"2430" 485.8 72.2919602101871 130.59603867979
"2431" 486 72.3588774428971 130.03027238548
"2432" 486.2 72.2756987023225 129.988164031835
"2433" 486.4 72.2890278071295 129.673445939151
"2434" 486.6 71.9424710821471 129.683118126396
"2435" 486.8 71.1686424975174 130.11427447323
"2436" 487 70.2892918331656 130.404068083396
"2437" 487.2 69.3454767710198 130.445448811766
"2438" 487.4 68.51022659434 130.811787976519
"2439" 487.6 68.0894077140042 131.379182471015
"2440" 487.8 67.8397726225471 131.56550432785
"2441" 488 67.5817711376262 131.781471248792
"2442" 488.2 67.5557674822661 131.82577332073
"2443" 488.4 67.445758084868 131.73024780366
"2444" 488.6 67.2524204926471 131.54964995323
"2445" 488.8 67.4838855241997 131.213555754414
"2446" 489 67.1939774946471 130.83522443023
"2447" 489.2 66.2909306439716 130.47698149494
"2448" 489.4 65.3042380127064 130.157042691018
"2449" 489.6 64.0986631561285 129.548823526563
"2450" 489.8 63.0059618387864 128.850700175402
"2451" 490 61.9689078234561 128.266406481839
"2452" 490.2 61.3724909701821 128.066374827572
"2453" 490.4 60.6967283376815 127.72475676585
"2454" 490.6 60.0462450418839 127.16909345694
"2455" 490.8 59.2406824168198 126.538439793457
"2456" 491 58.2532424256113 125.748437811355
"2457" 491.2 57.0427534253693 124.79196743773
"2458" 491.4 55.8587599206894 124.108394746696
"2459" 491.6 54.5716181766016 123.249057422802
"2460" 491.8 53.2861673872582 122.325187682896
"2461" 492 51.7103709967396 120.968105410896
"2462" 492.2 50.6190470477131 119.86854336956
"2463" 492.4 49.5295813491471 118.493057269579
"2464" 492.6 48.4797325850743 117.392013707966
"2465" 492.8 47.4183280463971 116.15035460473
"2466" 493 46.4835106478322 115.052074881396
"2467" 493.2 46.1344084340846 114.208316046917
"2468" 493.4 45.678646157402 113.483780049906
"2469" 493.6 45.3655177416471 112.67120017423
"2470" 493.8 44.7518662626471 112.04730117298
"2471" 494 44.0651610361471 110.80684315873
"2472" 494.2 43.404993701596 109.241777909015
"2473" 494.4 42.5097249956262 107.600491624855
"2474" 494.6 41.7056804254024 106.254801084028
"2475" 494.8 40.7339101501471 105.05963235898
"2476" 495 39.7302411130654 103.898266463015
"2477" 495.2 38.846439857596 102.14565702373
"2478" 495.4 37.8153383928817 100.45536258673
"2479" 495.6 36.5908860219271 98.6647409960497
"2480" 495.8 35.6335897146871 96.8937486310897
"2481" 496 34.8963069436679 95.6014458331672
"2482" 496.2 34.0701378781905 94.1303898547297
"2483" 496.4 33.4142493339693 92.6291175913297
"2484" 496.6 33.0443944445429 91.2598427832922
"2485" 496.8 33.1240881547517 90.4378636727762
"2486" 497 33.1039226612557 90.1642431603384
"2487" 497.2 32.9668357159471 89.8555806979297
"2488" 497.4 33.5408758296359 89.5926460077297
"2489" 497.6 33.6629869618912 89.4525982732646
"2490" 497.8 34.0272652626364 89.2335245022404
"2491" 498 33.9629641485248 89.1515942693297
"2492" 498.2 33.9280191621238 88.6626107006832
"2493" 498.4 33.842285260988 88.3965244881615
"2494" 498.6 33.9464398398705 88.3321114771553
"2495" 498.8 34.2135311232834 88.1883357305252
"2496" 499 34.4845867826122 87.8814993929623
"2497" 499.2 35.2682722746887 86.8466748479797
"2498" 499.4 35.4585350449634 86.3020676925869
"2499" 499.6 35.6639800736471 85.7334432967297
"2500" 499.8 35.7863856861248 85.1227562743297
"2501" 500 35.9280426438788 84.6721884102419
"2502" 500.2 36.0129391372866 83.9315615300553
"2503" 500.4 35.9069262571936 83.5498821410553
"2504" 500.6 35.7996513190042 82.3528544227297
"2505" 500.8 35.5629482951896 81.3400699041978
"2506" 501 35.5203670968544 80.0082524617297
"2507" 501.2 35.2593258374949 78.6889693562732
"2508" 501.4 34.7638308544514 77.6020128354254
"2509" 501.6 34.5660357026836 76.545210200559
"2510" 501.8 34.2299350102221 75.6189394882297
"2511" 502 34.0701378781905 74.6149567475993
"2512" 502.2 33.9830133436721 73.6342066654297
"2513" 502.4 34.0870384822633 73.2534149029158
"2514" 502.6 33.8595525103971 73.1475654444547
"2515" 502.8 33.9273881330756 73.0653226237297
"2516" 503 33.8595525103971 73.1475654444547
"2517" 503.2 33.8473768858137 73.1771700637297
"2518" 503.4 33.534655580726 72.5554601817824
"2519" 503.6 33.3979547616587 71.9663564981483
"2520" 503.8 33.1594257814494 71.3183891633344
"2521" 504 32.8623688570221 70.0368784241047
"2522" 504.2 32.4526732474959 68.5933758511716
"2523" 504.4 32.1523034205657 67.0666582951716
"2524" 504.6 32.2202899414949 65.1642431808384
"2525" 504.8 31.8651852036471 63.1475654526547
"2526" 505 31.3787541532202 61.7434973100712
"2527" 505.2 30.708279493238 60.1522497021615
"2528" 505.4 30.2456989695944 58.3529692332034
"2529" 505.6 30.0348567662834 56.3614794068661
"2530" 505.8 29.8017488992607 54.4704315250025
"2531" 506 29.414058037528 53.0816803282297
"2532" 506.2 29.0258295508137 51.6661111657297
"2533" 506.4 28.4914935690994 49.8374055217297
"2534" 506.6 28.4595214306587 47.9649363154507
"2535" 506.8 28.5485450671471 46.8412922227297
"2536" 507 28.869981556147 45.2362814587297
"2537" 507.2 29.2985635414804 43.7291372047297
"2538" 507.4 29.5004353970721 42.5559624161047
"2539" 507.6 29.7378600764471 41.1055807379047
"2540" 507.8 30.1285932630756 39.8592157807297
"2541" 508 30.8128163545254 38.4155147198919
"2542" 508.2 31.4473177679471 37.3460387562547
"2543" 508.4 32.1964754539377 36.6299460886367
"2544" 508.6 32.9686446658851 36.1969111672297
"2545" 508.8 33.5746428951471 35.6091756296832
"2546" 509 34.305180370147 34.8428580967297
"2547" 509.2 35.1913393165657 33.7274074792646
"2548" 509.4 35.6006668258137 33.2737317197297
"2549" 509.6 36.295640150868 33.3368518254041
"2550" 509.8 37.3101245173137 32.8617603157297
"2551" 510 38.0978591124494 32.4403490744972
"2552" 510.2 38.3631237970681 32.1175333366771
"2553" 510.4 39.3542379473613 31.7258097532297
"2554" 510.6 40.4631242594137 31.2635536043297
"2555" 510.8 41.4616646252423 30.9988013932297
"2556" 511 42.4818171824365 30.751522891835
"2557" 511.2 43.7632055464804 30.6248115157297
"2558" 511.4 44.6766209027221 30.6093975404047
"2559" 511.6 45.7615875186335 30.2970909592703
"2560" 511.8 46.8704249401471 30.2724920797297
"2561" 512 47.6573181632185 29.9719020847297
"2562" 512.2 48.6724173784804 29.5776398587297
"2563" 512.4 49.3776295543471 29.0254280760547
"2564" 512.6 50.4222981435971 28.5769547939797
"2565" 512.8 51.8396593106336 27.7594388053784
"2566" 513 53.3948551293721 26.7735196809547
"2567" 513.2 55.0914066588137 25.7216993647297
"2568" 513.4 57.1174305894804 24.7430342647297
"2569" 513.6 58.7131679473721 24.1113059426797
"2570" 513.8 60.0006184908137 23.4120497287297
"2571" 514 61.2317226194154 22.8121996320712
"2572" 514.2 62.8156228944804 22.0712785417297
"2573" 514.4 64.7042268028228 21.1058386457838
"2574" 514.6 66.3842343776207 20.446179388835
"2575" 514.8 67.9999380278768 19.6719620222432
"2576" 515 69.1664286771471 18.9689101747297
"2577" 515.2 70.3361235371185 17.9253735595297
"2578" 515.4 71.4082655535533 17.2219929712297
"2579" 515.6 72.2402144638498 16.793893116
"2580" 515.8 72.6816960298228 16.4637920228108
"2581" 516 72.8474780952941 15.7850823302885
"2582" 516.2 73.0082440873415 15.1651651527297
"2583" 516.4 72.8328136298033 14.5860196909485
"2584" 516.6 72.495023063238 14.2437371328206
"2585" 516.8 72.0075932799185 14.5229744347297
"2586" 517 71.2671297719248 14.9213144319797
"2587" 517.2 70.452174633147 15.2695560967297
"2588" 517.4 69.2735741734804 14.9465966137297
"2589" 517.6 67.8037840395681 14.831474692756
"2590" 517.8 66.0543390336471 14.6138504797297
"2591" 518 64.6078748331471 14.5355572717297
"2592" 518.2 62.9556077896899 14.3484924283297
"2593" 518.4 61.5012120394613 14.4139231807297
"2594" 518.6 59.8252894968137 14.3593975537297
"2595" 518.8 58.2579751434726 14.4925415266367
"2596" 519 56.9477835536193 14.5926460692297
"2597" 519.2 55.5981561539721 14.6170311413047
"2598" 519.4 53.7569582044804 14.3789708557297
"2599" 519.6 51.6189185276471 14.1473534487297
"2600" 519.8 50.3315491550359 13.6914586229797
"2601" 520 48.8766634808658 12.9280998449797
"2602" 520.2 47.9995111931748 12.4085917877297
"2603" 520.4 47.2614773532353 12.5183557950238
"2604" 520.6 45.5608403928576 12.049232830835
"2605" 520.8 43.7978702658823 11.3620917636415
"2606" 521 42.4677190908137 10.7872699387297
"2607" 521.2 42.1270648592281 11.2234371684324
"2608" 521.4 41.7920360086734 11.587199886256
"2609" 521.6 41.5910741208137 12.2356942867297
"2610" 521.8 40.8466216462899 12.8962932292297
"2611" 522 39.9376243023971 13.6151227451797
"2612" 522.2 38.7315069311721 14.3498555690047
"2613" 522.4 37.1740010344721 14.8651227441547
"2614" 522.6 35.4265553942721 15.2658861026047
"2615" 522.8 34.3436672224885 15.7464763088761
"2616" 523 33.5366549464471 16.0292448806047
"2617" 523.2 32.1427894441471 16.3558743577297
"2618" 523.4 30.973929484147 16.8354202567297
"2619" 523.6 30.5797790325191 17.8033883195902
"2620" 523.8 29.853550647488 18.8354558429115
"2621" 524 28.7829811841243 20.1800082359797
"2622" 524.2 27.4603921043851 21.4477290637297
"2623" 524.4 26.2067477286819 22.5965713442414
"2624" 524.6 24.8904211341936 23.8481246895669
"2625" 524.8 23.2274492492423 25.3372237897297
"2626" 525 21.8231535472992 26.5980301357949
"2627" 525.2 20.8022503655693 27.7521032255297
"2628" 525.4 19.6604523829377 29.2715225193111
"2629" 525.6 18.5003341610107 30.4246300180025
"2630" 525.8 17.137906067391 31.5349700587297
"2631" 526 16.0597737817641 32.8749083392616
"2632" 526.2 15.3227587057982 33.7629125387065
"2633" 526.4 14.8254797701026 35.0209751449297
"2634" 526.6 14.0799183122834 36.2105425739797
"2635" 526.8 13.3596273369328 37.2328980802297
"2636" 527 12.6489409410407 38.3970782226659
"2637" 527.2 11.9667358845994 40.0591430797297
"2638" 527.4 11.3643555552137 41.8063865049297
"2639" 527.6 10.6092011810562 43.427752838707
"2640" 527.8 9.72174487421683 44.6629657873576
"2641" 528 8.58517925032097 45.5575389154688
"2642" 528.2 8.34719150846525 45.8479471462297
"2643" 528.4 8.52112745982999 46.6159605509249
"2644" 528.6 8.8924730687523 47.6157253689666
"2645" 528.8 8.67863846663487 49.3249532874858
"2646" 529 8.45079500491979 50.9485717083206
"2647" 529.2 8.11445901642965 53.0417738910775
"2648" 529.4 7.76934099917031 54.7641551985669
"2649" 529.6 7.34486879276611 56.5804080607297
"2650" 529.8 6.72407006401069 58.2872254150025
"2651" 530 6.21448542447264 60.1254191742879
"2652" 530.2 5.98589515177206 62.1011277944797
"2653" 530.4 5.99539213894707 64.2915433991297
"2654" 530.6 6.00383390532483 66.3526120997297
"2655" 530.8 5.79494509048747 68.0543788317723
"2656" 531 5.86070759355615 70.0238666267525
"2657" 531.2 6.40884237130985 71.9130989089855
"2658" 531.4 6.87189456504951 74.255133866559
"2659" 531.6 6.86489407585818 76.3356485631297
"2660" 531.8 6.88590033172845 78.1974944301948
"2661" 532 7.15022577942706 80.5349700185497
"2662" 532.2 7.53770285616705 82.3364967346297
"2663" 532.4 7.88322802434271 84.0573729363384
"2664" 532.6 7.86946427481374 86.0642321005297
"2665" 532.8 7.54848083230985 87.9258807172646
"2666" 533 6.93352930684271 89.1436656636645
"2667" 533.2 6.32620385887622 89.8444483824172
"2668" 533.4 5.95567746530615 89.8711948547525
"2669" 533.6 6.0024596642866 89.7810200731018
"2670" 533.8 6.09399915472153 90.2729917744106
"2671" 534 6.04604273721373 90.5934941833297
"2672" 534.2 6.05712255558456 90.6634687379797
"2673" 534.4 5.85169859386444 90.5791120614254
"2674" 534.6 5.77437134651069 90.374317685707
"2675" 534.8 5.70837208210261 90.1015518597297
"2676" 535 5.91941624154705 89.9912889251297
"2677" 535.2 6.25565000025344 89.6964122718786
"2678" 535.4 6.34203217083456 89.3275908764797
"2679" 535.6 6.67023687467647 89.146106068965
"2680" 535.8 6.63696638365817 89.0498130989297
"2681" 536 6.22331983114706 88.7258097064897
"2682" 536.2 5.68838749231031 88.5999334018726
"2683" 536.4 5.14025916608323 88.4295615339212
"2684" 536.6 5.13000813685437 88.4238175265102
"2685" 536.8 5.17865124189706 88.4225480828661
"2686" 537 5.51632189700816 88.4370056354797
"2687" 537.2 5.45406386997206 88.4815348975297
"2688" 537.4 5.52687410498038 88.2382142870422
"2689" 537.6 5.62311024168706 88.1990921496697
"2690" 537.8 5.55473193402706 87.8937486384697
"2691" 538 5.35276267343872 87.4191939314797
"2692" 538.2 4.71963019510538 86.4968020747297
"2693" 538.4 4.34159120949589 86.044112566846
"2694" 538.6 4.13398265264706 85.7868784111897
"2695" 538.8 3.91979528231726 85.7984100012404
"2696" 539 4.05628003030615 85.8462122071161
"2697" 539.2 3.92456190981373 86.0466161287297
"2698" 539.4 4.08040990448039 85.9976828737297
"2699" 539.6 3.86264016193277 85.9333705957297
"2700" 539.8 4.40184639348038 86.4185088667297
"2701" 540 3.72561220412206 86.0674127621047
"2702" 540.2 3.79409048006811 86.2758297968876
"2703" 540.4 3.85637841214706 86.0564027797297
"2704" 540.6 3.83088731727471 85.6116307257723
"2705" 540.8 3.88072966131372 85.3915221774172
"2706" 541 3.88072966131372 84.8905679793547
"2707" 541.2 3.67052967850707 83.9853516951097
"2708" 541.4 3.59338492114706 83.1130674914797
"2709" 541.6 3.37018240750876 82.4120205286233
"2710" 541.8 3.12469499600979 81.3329044588474
"2711" 542 2.67260952408582 80.5301406058726
"2712" 542.2 2.69044060204705 80.8288631480797
"2713" 542.4 2.57828570588514 81.0169765612297
"2714" 542.6 2.36454398951546 80.9323183508876
"2715" 542.8 2.36408958821525 80.8236584291388
"2716" 543 2.53746210593084 81.1842376062162
"2717" 543.2 2.56562305631848 81.4368238891297
"2718" 543.4 2.37704002527206 81.4013822315797
"2719" 543.6 2.51949483289706 80.7889603028661
"2720" 543.8 2.62206229438705 80.7334433008297
"2721" 544 2.92311678783456 80.2308987719797
"2722" 544.2 2.87278275580706 79.4128326148897
"2723" 544.4 2.82766237592256 78.2790111483011
"2724" 544.6 2.75590919448747 77.417705119368
"2725" 544.8 2.77063738263594 76.4289479693297
"2726" 545 2.8586729462899 75.5825890702297
"2727" 545.2 3.01161144105615 74.534623042207
"2728" 545.4 3.43465905157888 73.5110283171615
"2729" 545.6 3.99055876469807 72.8420271988726
"2730" 545.8 4.62782598574706 72.3135959794897
"2731" 546 5.08368137014706 71.8058875530238
"2732" 546.2 5.42479764418786 71.3230990181583
"2733" 546.4 5.94571559064706 70.6497674429797
"2734" 546.6 6.17013670296706 70.1227562866297
"2735" 546.8 6.82951050189173 69.3943171123042
"2736" 547 7.14262818968706 68.5502372039497
"2737" 547.2 7.74283777914706 67.8019959233179
"2738" 547.4 7.97660977114707 66.9944532944797
"2739" 547.6 8.33544977886706 65.8479471298297
"2740" 547.8 8.92204702004287 64.6058987847922
"2741" 548 9.06029217023215 63.6447637631127
"2742" 548.2 9.22436777844707 62.3593975143697
"2743" 548.4 9.60266443425122 61.2980107467922
"2744" 548.6 9.78121551426901 60.1609242337297
"2745" 548.8 10.2584841597248 58.9141048963297
"2746" 549 10.4526447864137 58.4051990443297
"2747" 549.2 10.8974891711905 57.8791452777515
"2748" 549.4 11.2013239420429 57.4335069331672
"2749" 549.6 11.7273515094582 56.7512550253297
"2750" 549.8 12.0658663412071 56.0693211836497
"2751" 550 12.762096532913 55.3858714521978
"2752" 550.2 13.615774648167 54.7945120243897
"2753" 550.4 15.0656210817428 54.1677457426233
"2754" 550.6 15.9058295463098 54.0984353340321
"2755" 550.8 17.0054312281258 54.281437475517
"2756" 551 18.1262104238137 54.4277817447922
"2757" 551.2 18.2905554501045 54.8823794922404
"2758" 551.4 18.8543127738971 55.3342702936672
"2759" 551.6 19.9749572605471 55.9878962473297
"2760" 551.8 20.6504820874297 56.7755940008602
"2761" 552 21.5639850721258 57.4729268346021
"2762" 552.2 21.6835315113796 58.0838782563809
"2763" 552.4 22.0246899818917 58.9021943338361
"2764" 552.6 22.3479916729556 60.0228699866446
"2765" 552.8 22.4631679003971 60.8447664723547
"2766" 553 22.2773572817557 61.9531578864254
"2767" 553.2 22.2914138770194 63.6691262773042
"2768" 553.4 22.3808606782137 65.5977350859297
"2769" 553.6 22.214437283909 67.1038540717297
"2770" 553.8 21.8237040972804 68.8632143029297
"2771" 554 21.3678487128804 70.5934941997297
"2772" 554.2 20.6316060880756 72.3474018682297
"2773" 554.4 19.6572398714198 74.0922219322297
"2774" 554.6 18.5176014104198 76.0006188772297
"2775" 554.8 17.0377613972321 77.7344178038574
"2776" 555 15.9676703930308 79.1827598297065
"2777" 555.2 14.621959793734 80.7052322155558
"2778" 555.4 12.8838735032137 82.3661829093297
"2779" 555.6 11.4098377250858 83.7783101000154
"2780" 555.8 11.2749087540194 84.5234384252191
"2781" 556 10.9965881677992 86.073635795621
"2782" 556.2 11.2124037604137 87.1414161539297
"2783" 556.4 11.8097828752647 86.6240285377297
"2784" 556.6 11.8856744486942 86.7344515056165
"2785" 556.8 12.4834172106679 87.5225654326672
"2786" 557 13.4484787015392 89.0413313347297
"2787" 557.2 14.0899908744387 90.3851608501672
"2788" 557.4 14.5502781861871 91.7258097040297
"2789" 557.6 15.5595887616471 93.3083111707297
"2790" 557.8 16.4944010551282 94.4184497709561
"2791" 558 17.6988460009387 95.6889140264797
"2792" 558.2 18.3794634151471 96.7703389619797
"2793" 558.4 19.1887718874514 98.2541867315341
"2794" 558.6 19.9474766168066 99.7012847665169
"2795" 558.8 20.7330645846036 101.24124281936
"2796" 559 21.4845653088862 103.09985549623
"2797" 559.2 22.0774739314532 104.552573987015
"2798" 559.4 22.9855021950221 105.67619137198
"2799" 559.6 24.0776557201471 106.53496999723
"2800" 559.8 25.2545372681078 106.9353591602
"2801" 560 26.4016243465 107.638846661494
"2802" 560.2 27.4733131753715 107.863058483444
"2803" 560.4 28.8489420768671 108.03115320211
"2804" 560.6 30.233430134488 108.608183042025
"2805" 560.8 31.8177002677721 109.326000529292
"2806" 561 32.9118744284662 109.795486479857
"2807" 561.2 34.1672548948671 110.22199289497
"2808" 561.4 35.6474635742123 111.048743641056
"2809" 561.6 36.8748459384596 112.124982715292
"2810" 561.8 38.0789282410042 113.588249318444
"2811" 562 39.3719341967557 114.98170082336
"2812" 562.2 40.5188399175071 116.39756540899
"2813" 562.4 41.4227914457215 117.989412086262
"2814" 562.6 41.8728992445026 118.75295132733
"2815" 562.8 42.4687778407775 119.288040016643
"2816" 563 43.7693679034124 119.687330167158
"2817" 563.2 45.5834862699022 119.819749547015
"2818" 563.4 47.5352140423971 120.249404406525
"2819" 563.6 49.0769589816577 120.506871886049
"2820" 563.8 51.170337431296 121.099693064708
"2821" 564 52.9788870911071 121.56550433605
"2822" 564.2 54.6503568339071 122.03115319063
"2823" 564.4 56.8002980421936 122.587694997381
"2824" 564.6 58.3741667964731 122.839317809947
"2825" 564.8 59.6538113980308 122.800725354032
"2826" 565 60.9879870998817 122.982235913015
"2827" 565.2 62.6526909000562 123.380910302639
"2828" 565.4 64.3448813421471 124.076318583355
"2829" 565.6 65.8485709781887 124.457997972355
"2830" 565.8 67.8473702122871 124.74107685253
"2831" 566 69.860731493387 124.59603868471
"2832" 566.2 71.8749369511249 124.81741273033
"2833" 566.4 73.4387311023715 125.178839743587
"2834" 566.6 75.4880129608137 125.68255267873
"2835" 566.8 77.6406633871471 126.00061883623
"2836" 567 80.1359502135196 126.662944834789
"2837" 567.2 81.1603631238409 127.204077317873
"2838" 567.4 81.0833212380846 126.883252423292
"2839" 567.6 80.6499048135784 126.490814914259
"2840" 567.8 80.4548726479838 125.59167663373
"2841" 568 80.4216679334867 124.542315510333
"2842" 568.2 80.2267660486471 124.17296176198
"2843" 568.4 79.8227618357285 123.13802341873
"2844" 568.6 79.4640849247471 121.95481731283
"2845" 568.8 79.2764709740246 121.019313341015
"2846" 569 79.160181335147 120.723317080158
"2847" 569.2 79.0037603699118 120.623429797083
"2848" 569.4 78.9626440019071 120.59603868799
"2849" 569.6 78.8990141878346 120.537832581167
"2850" 569.8 78.8119584720637 120.52988092723
"2851" 570 78.8772923554662 120.53123440024
"2852" 570.2 78.9746587949843 120.359752517404
"2853" 570.4 79.2592803317557 120.433078183643
"2854" 570.6 79.2724184563062 120.422895037889
"2855" 570.8 79.4492200752558 120.565836231991
"2856" 571 79.4688334183346 120.43446107998
"2857" 571.2 79.7141722536887 120.68891400598
"2858" 571.4 79.7340418367854 120.190159201559
"2859" 571.6 80.0803338703248 120.04217948573
"2860" 571.8 80.0896736969556 120.263246744134
"2861" 572 80.1934535397871 120.15329059675
"2862" 572.2 80.2026413227285 120.217732279637
"2863" 572.4 80.2254955486905 120.126075196838
"2864" 572.6 80.0718921039471 120.20333300553
"2865" 572.8 80.1177942086262 120.156153192167
"2866" 573 80.2534930294397 120.140443827071
"2867" 573.2 80.472492290238 120.153984559275
"2868" 573.4 80.4206905420107 120.067239243593
"2869" 573.6 80.4348880581915 119.99977066473
"2870" 573.8 80.4348880581915 119.99977066473
"2871" 574 80.3887277611896 120.076467468666
"2872" 574.2 80.4807147899566 120.00279986623
"2873" 574.4 80.472492290238 119.963144864775
"2874" 574.6 80.4236935419079 119.736098429817
"2875" 574.8 80.2585285475601 119.528663979273
"2876" 575 80.1237780826593 119.572579370266
"2877" 575.2 80.2218957988137 119.48760259573
"2878" 575.4 80.2218957988137 119.48760259573
"2879" 575.6 80.2291445427517 119.472126031358
"2880" 575.8 80.2274617986232 119.52115682773
"2881" 576 80.2238438987471 119.64565700938
"2882" 576.2 80.1849725093796 119.596393739404
"2883" 576.4 80.2069603659915 119.52479186953
"2884" 576.6 80.3080780458644 119.462284955099
"2885" 576.8 80.2829362633915 119.64353656833
"2886" 577 80.461470641679 119.556733832581
"2887" 577.2 80.5062760390818 119.470582333121
"2888" 577.4 80.5277474883471 119.45693775593
"2889" 577.6 80.7292487814514 119.570150869382
"2890" 577.8 80.9408664304596 119.504117569292
"2891" 578 81.0017710221253 119.453987577078
"2892" 578.2 81.0272486010407 119.459283775815
"2893" 578.4 81.1545486418971 119.529418286366
"2894" 578.6 81.2454772425088 119.605458860964
"2895" 578.8 81.5407594536804 119.42301069913
"2896" 579 81.5914100519471 119.47390128433
"2897" 579.2 81.6334392717853 119.394317071304
"2898" 579.4 81.6541727497992 119.404203308947
"2899" 579.6 81.7615299961253 119.221660992469
"2900" 579.8 82.199217231147 118.869445762158
"2901" 580 82.2239919802992 118.516383860621
"2902" 580.2 82.1285419777517 118.318211599497
"2903" 580.4 82.3852806533511 117.934720727873
"2904" 580.6 82.6922523100194 117.632095211453
"2905" 580.8 82.7892428173385 117.705182754028
"2906" 581 82.9503425804425 117.673068530775
"2907" 581.2 83.3388556921471 117.562185388121
"2908" 581.4 83.6568943324261 117.572605351218
"2909" 581.6 84.2885544096471 117.586323215093
"2910" 581.8 84.6955681457185 117.61275988273
"2911" 582 85.1057370270308 117.652491734962
"2912" 582.2 85.7585228593427 117.711538192512
"2913" 582.4 86.0068465078215 117.856645826753
"2914" 582.6 86.231784093147 117.96088503973
"2915" 582.8 86.0929819728971 117.96626769778
"2916" 583 85.8167059823516 117.594997746662
"2917" 583.2 85.6019675295939 116.998669842474
"2918" 583.4 85.2712861260166 116.325876062882
"2919" 583.6 85.2382531271471 115.406985581964
"2920" 583.8 84.8127881017071 114.85558067743
"2921" 584 84.5250100086981 114.117926837873
"2922" 584.2 84.2441004271258 113.506709475028
"2923" 584.4 83.9668197420858 112.630156158301
"2924" 584.6 83.579187612494 112.466579277301
"2925" 584.8 83.0302036089596 112.16474098498
"2926" 585 82.5183160002271 111.84794709211
"2927" 585.2 81.8351660561054 110.979944548292
"2928" 585.4 81.0237410826942 110.247342167598
"2929" 585.6 80.542942667827 109.51970281921
"2930" 585.8 80.1058387815088 108.520514903836
"2931" 586 79.7261242443511 107.458010968587
"2932" 586.2 79.1278511660407 106.100505160815
"2933" 586.4 78.8866681045071 104.65710740335
"2934" 586.6 78.9238118765693 103.49425753153
"2935" 586.8 79.0712733701045 102.332436299198
"2936" 587 79.5653861212804 101.75549587053
"2937" 587.2 80.3159848807002 100.432160192262
"2938" 587.4 80.8221540907721 99.0365603341672
"2939" 587.6 81.3972494252582 97.5570225915297
"2940" 587.8 82.3123728230194 96.2093243990701
"2941" 588 83.1527922699429 95.0339573878726
"2942" 588.2 84.2453862861243 94.000271881207
"2943" 588.4 85.2461672831262 93.3749827306672
"2944" 588.6 86.2540178423862 93.0517307119036
"2945" 588.8 87.791396656054 92.8788365094041
"2946" 589 89.2391115540619 92.6442764890489
"2947" 589.2 90.2415439315373 92.6502185656809
"2948" 589.4 90.8069410615789 92.8465591826388
"2949" 589.6 91.8375549129378 93.2782684281251
"2950" 589.8 92.7246586270495 93.720782705559
"2951" 590 93.7222283368137 94.4102880733297
"2952" 590.2 94.7081060530756 95.1936395812297
"2953" 590.4 96.0376842575756 96.3659405617297
"2954" 590.6 97.3310834633137 97.2383505937297
"2955" 590.8 98.5599360462607 98.4156084494116
"2956" 591 99.561436511988 99.6126938058206
"2957" 591.2 100.569103852504 101.17328334223
"2958" 591.4 101.440939072669 102.469254766578
"2959" 591.6 102.315946509391 104.24913454533
"2960" 591.8 103.101633765838 106.26234186223
"2961" 592 103.430259671258 107.96414726493
"2962" 592.2 103.187558887897 109.866712997042
"2963" 592.4 102.822452492058 111.48407940793
"2964" 592.6 102.220592920988 111.843783316957
"2965" 592.8 101.588899380105 112.522565412167
"2966" 593 101.13360264201 112.922486830789
"2967" 593.2 100.656891128912 114.284558375847
"2968" 593.4 99.9427549364387 115.66346871748
"2969" 593.6 99.2861965564071 116.45863411123
"2970" 593.8 98.3552683547353 117.128444019377
"2971" 594 97.1005276740338 117.715295495767
"2972" 594.2 95.5161036920915 118.38823546673
"2973" 594.4 93.8041631281274 118.804839767141
"2974" 594.6 91.9773152265271 119.05405395643
"2975" 594.8 90.2822085378693 119.15159424473
"2976" 595 88.5402825141471 118.86615025723
"2977" 595.2 86.6847173276471 118.46245090348
"2978" 595.4 84.6473294807026 118.00655607773
"2979" 595.6 82.8055633353971 117.61101226648
"2980" 595.8 81.3339361774248 117.34921935223
"2981" 596 79.8819523604471 117.06168754585
"2982" 596.2 78.5222704984867 116.663876801541
"2983" 596.4 78.1135745852491 116.32232004373
"2984" 596.6 77.8963515033971 116.09163469873
"2985" 596.8 77.2682325175392 115.5867586442
"2986" 597 76.9539581606471 115.09339629673
"2987" 597.2 76.2240294668762 114.629753705605
"2988" 597.4 75.6974337036471 114.47683728373
"2989" 597.6 74.8786229504179 113.898201543355
"2990" 597.8 74.2540781732534 113.376776066006
"2991" 598 73.2914308931266 112.45100052673
"2992" 598.2 72.4830688136471 111.62892184273
"2993" 598.4 71.8475012103971 111.186687550667
"2994" 598.6 70.9243940569871 110.67237457399
"2995" 598.8 70.0114170232304 110.272247347855
"2996" 599 69.3861987008762 109.93827788248
"2997" 599.2 68.5012098469706 109.449952781847
"2998" 599.4 67.6134277615429 109.007934371792
"2999" 599.6 66.5437991418971 108.34060710673
"3000" 599.8 65.6992342957992 107.431086823578
"3001" 600 64.7892686665622 106.329727306918
"3002" 600.2 63.9953922141071 105.21435931129
"3003" 600.4 63.3875850349071 104.15329060987
"3004" 600.6 62.8626064811078 102.804241067494
"3005" 600.8 62.8486213219226 102.130078273158
"3006" 601 62.7202903445513 101.650285901836
"3007" 601.2 62.8346287474885 101.512627793193
"3008" 601.4 62.6806473990994 101.13693292423
"3009" 601.6 62.6663440740075 101.116010299916
"3010" 601.8 62.4800184059653 100.445448836366
"3011" 602 62.5101442453598 99.6281972239425
"3012" 602.2 62.4997524052899 98.8105061722297
"3013" 602.4 62.7325039639915 98.3034178411297
"3014" 602.6 62.9137074608912 98.009317598753
"3015" 602.8 63.0870581518582 97.9047749237297
"3016" 603 63.4558016917215 97.6223502221765
"3017" 603.2 63.5285445722109 97.4680542989638
"3018" 603.4 63.9304673563289 97.2618957508434
"3019" 603.6 63.9650018551471 97.2170144788167
"3020" 603.8 64.0283151029804 97.0645501576672
"3021" 604 64.4499543917428 96.8589914441765
"3022" 604.2 65.1046403161471 96.5034399689471
"3023" 604.4 65.5161764270637 96.5317893438547
"3024" 604.6 65.8997369168447 96.7932693128693
"3025" 604.8 65.985637424296 96.8671122822404
"3026" 605 65.6830931713516 97.0970796510479
"3027" 605.2 65.5586426298788 97.0628046726566
"3028" 605.4 65.5014033359026 97.0226714469297
"3029" 605.6 65.6140241737153 97.0016598037979
"3030" 605.8 65.4586189290334 97.1057541826161
"3031" 606 65.4050101430773 97.1216911127065
"3032" 606.2 65.2989972629843 97.0684335235437
"3033" 606.4 65.3463818078743 97.0450324616388
"3034" 606.6 65.3463818078743 97.0450324616388
"3035" 606.8 65.5659225503613 97.0747737127297
"3036" 607 65.9023872388471 97.2410768750797
"3037" 607.2 66.4001267718137 97.3991312887297
"3038" 607.4 66.090518032409 97.1838249667297
"3039" 607.6 66.0675906436587 97.1305673775669
"3040" 607.8 66.0592092834804 97.2229715707297
"3041" 608 66.2917637130221 97.3746646612297
"3042" 608.2 66.4975317684804 97.5018911242297
"3043" 608.4 66.5541804639102 97.3244436889929
"3044" 608.6 66.5420221588498 97.1012996934324
"3045" 608.8 66.5420221588498 97.1012996934324
"3046" 609 66.5420221588498 97.1012996934324
"3047" 609.2 66.6036242378228 97.2457189217027
"3048" 609.4 66.2853468297957 97.2972972175135
"3049" 609.6 66.2442787771471 97.274222716756
"3050" 609.8 66.2242851199365 97.1938691611771
"3051" 610 66.3142565773839 97.2039133556245
"3052" 610.2 66.1683028797471 97.1402044651297
"3053" 610.4 66.1140343816042 97.1947300921297
"3054" 610.6 66.1929437113363 97.1219310117568
"3055" 610.8 66.0286715007417 97.2354032625405
"3056" 611 66.1108076060389 97.1528779892433
"3057" 611.2 66.1108076060389 97.1528779892433
"3058" 611.4 66.2157878156221 97.1551990125547
"3059" 611.6 66.2157878156221 97.1551990125547
"3060" 611.8 65.7694294183971 96.8498555013547
"3061" 612 65.7124474953471 96.8021455777297
"3062" 612.2 65.805956292147 96.8608654837297
"3063" 612.4 65.7346843433666 96.9231658718029
"3064" 612.6 65.762480403391 96.8952381116322
"3065" 612.8 65.8732336968215 96.8997844911948
"3066" 613 65.8732336968215 96.8997844911948
"3067" 613.2 65.9367572876709 96.8839340182297
"3068" 613.4 65.8903001642607 96.9149144881161
"3069" 613.6 65.9199914101958 96.8673103514614
"3070" 613.8 65.8732336968215 96.8997844911948
"3071" 614 65.9367572876709 96.8839340182297
"3072" 614.2 65.9199914101958 96.8673103514614
"3073" 614.4 65.8264113414471 96.8784814555297
"3074" 614.6 65.9199914101958 96.8673103514614
"3075" 614.8 65.762480403391 96.8207640845102
"3076" 615 65.7829965429328 96.8384959957297
"3077" 615.2 65.8264113414471 96.8784814555297
"3078" 615.4 65.762480403391 96.8207640845102
"3079" 615.6 65.762480403391 96.8207640845102
"3080" 615.8 65.7346843433666 96.8207640845102
"3081" 616 65.7244436896734 96.8724549388613
"3082" 616.2 65.7015937957185 96.8657588092297
"3083" 616.4 65.5509987133721 96.8880234402547
"3084" 616.6 65.455298304147 96.8902254367297
"3085" 616.8 65.3325680083471 96.8307715319047
"3086" 617 65.5215812165129 96.9045473650224
"3087" 617.2 65.5544976033839 96.8222339666245
"3088" 617.4 65.4845198031471 96.9156178285135
"3089" 617.6 65.4650388038137 96.9489453427297
"3090" 617.8 65.7182917951471 97.0076652487297
"3091" 618 65.7244436896734 97.0532504389139
"3092" 618.2 65.7767347931471 97.0663851547297
"3093" 618.4 65.6111462988137 97.0565985037297
"3094" 618.6 65.6744595466471 96.9929852722297
"3095" 618.8 65.6944532038576 96.9126317166508
"3096" 619 65.7044500324628 96.8724549388613
"3097" 619.2 65.6533551307026 96.8445543987297
"3098" 619.4 65.6744595466471 96.8423223555192
"3099" 619.6 65.6590590269038 96.8640395327027
"3100" 619.8 65.7588772104248 96.9293720407297
"3101" 620 65.7244436896734 97.0532504389139
"3102" 620.2 65.7244436896734 97.0532504389139
"3103" 620.4 65.6111462988137 96.9611786564797
"3104" 620.6 65.6795930532281 96.8949865101892
"3105" 620.8 65.6533551307026 96.8445543987297
"3106" 621 65.669326040066 96.8227768960541
"3107" 621.2 65.7044500324628 96.8724549388613
"3108" 621.4 65.5930567994328 96.9439122079297
"3109" 621.6 65.6111462988137 97.0565985037297
"3110" 621.8 65.6111462988137 97.0565985037297
"3111" 622 65.5930567994328 97.0747737127297
"3112" 622.2 65.5930567994328 97.0747737127297
"3113" 622.4 65.5930567994328 97.0747737127297
"3114" 622.6 65.5930567994328 97.0747737127297
"3115" 622.8 65.4845198031471 97.0909840342703
"3116" 623 65.4845198031471 97.0909840342703
"3117" 623.2 65.4845198031471 97.0909840342703
"3118" 623.4 65.5721843001471 97.1348917117297
"3119" 623.6 65.5527033008137 97.1446783627297
"3120" 623.8 65.6111462988137 97.1944271719797
"3121" 624 65.6364715979471 97.3364967223297
"3122" 624.2 65.7953302925107 97.3688816401843
"3123" 624.4 65.7861888075294 97.3858905256121
"3124" 624.6 65.9078140886613 97.4891684779297
"3125" 624.8 65.8746663033092 97.5551886965676
"3126" 625 65.8432948742026 97.5549021504797
"3127" 625.2 65.8432948742026 97.5549021504797
"3128" 625.4 66.1929437113363 97.6170826515405
"3129" 625.6 66.3392486488971 97.4912889189797
"3130" 625.8 66.3448351119412 97.352212932465
"3131" 626 66.4131141047026 97.0565985037297
"3132" 626.2 66.4742058350681 96.9025875222034
"3133" 626.4 66.383259077269 96.8021455777297
"3134" 626.6 66.2832407758137 96.6455591617297
"3135" 626.8 66.1777998669221 96.6113058832297
"3136" 627 66.0786902828137 96.5183326987297
"3137" 627.2 66.0452942839566 96.2932397257297
"3138" 627.4 66.0258480721221 96.1819165706047
"3139" 627.6 65.9783631362471 96.2105425247797
"3140" 627.8 65.9477874702202 96.1504978404127
"3141" 628 65.9213812131971 96.1628326011547
"3142" 628.2 65.7995418167568 96.1504978404127
"3143" 628.4 65.7789264055721 96.1437486317047
"3144" 628.6 65.8643992901471 96.1024000312297
"3145" 628.8 65.9075674136698 96.0648103944343
"3146" 629 65.9085713235191 96.100920653753
"3147" 629.2 65.9014607035129 96.1784256005834
"3148" 629.4 65.88292999683 96.1411885870224
"3149" 629.6 65.8833932644971 96.1055806928047
"3150" 629.8 65.8915335392185 96.0933124267297
"3151" 630 65.8915335392185 96.0933124267297
"3152" 630.2 65.9014607035129 96.1784256005834
"3153" 630.4 65.8088071700983 96.3832291751688
"3154" 630.6 65.5206988019089 96.8384959957297
"3155" 630.8 65.6226577984198 96.7587729198888
"3156" 631 65.5092945522992 96.8436324678384
"3157" 631.2 65.5092945522992 96.8436324678384
"3158" 631.4 65.5092945522992 96.8436324678384
"3159" 631.6 65.5715755189179 96.7464840001672
"3160" 631.8 65.5715755189179 96.7464840001672
"3161" 632 65.6364715979471 96.6800081732497
"3162" 632.2 65.6550779401674 96.6385686967297
"3163" 632.4 65.605757937296 96.7290580351553
"3164" 632.6 65.6085620846164 96.7242518248726
"3165" 632.8 65.6428029227304 96.7067257304797
"3166" 633 65.605757937296 96.7290580351553
"3167" 633.2 65.5715755189179 96.7464840001672
"3168" 633.4 65.5715755189179 96.7464840001672
"3169" 633.6 65.4927780528644 96.8187403337732
"3170" 633.8 65.526728635036 96.8021455777297
"3171" 634 65.5014033359026 96.7851820493297
"3172" 634.2 65.5017870525562 96.7587729198888
"3173" 634.4 65.4423109712582 96.7936638135297
"3174" 634.6 65.4169856721249 96.7682185209297
"3175" 634.8 65.3156844755915 96.8445543987297
"3176" 635 65.3156844755915 96.8445543987297
"3177" 635.2 65.3156844755915 96.8445543987297
"3178" 635.4 65.3974640873762 96.7226290383547
"3179" 635.6 65.4069933772287 96.6930943237297
"3180" 635.8 65.3217143087185 96.6930943237297
"3181" 636 65.1841499762168 96.7666405182879
"3182" 636.2 65.0202226523693 96.9208902765297
"3183" 636.4 64.9237453223375 96.9748100632297
"3184" 636.6 64.9961033198613 96.7567075552297
"3185" 636.8 64.9273632222137 96.6240285295297
"3186" 637 64.8822718359519 96.3459921616078
"3187" 637.2 64.6857988304804 96.3323863297297
"3188" 637.4 64.5443180728221 96.3155043567547
"3189" 637.6 64.4653309355861 96.1132608268517
"3190" 637.8 64.5023923489519 96.1411885870224
"3191" 638 64.3828692908471 96.2487104636797
"3192" 638.2 64.4353288390518 96.0478744042297
"3193" 638.4 64.4805525875042 96.1296628447297
"3194" 638.6 64.4685630355889 96.1719307726367
"3195" 638.8 64.4571184633062 96.1168575838434
"3196" 639 64.4124154731693 96.1066409133297
"3197" 639.2 64.4685630355889 96.0742918591716
"3198" 639.4 64.4534183384328 96.1751008672297
"3199" 639.6 64.5348210856471 96.3386777482297
"3200" 639.8 64.5209230556349 96.2994458946566
"3201" 640 64.4830193374198 96.1428811785479
"3202" 640.2 64.4715078378137 96.0981591491297
"3203" 640.4 64.5348210856471 96.1255321154115
"3204" 640.6 64.6150178662359 96.1914585553297
"3205" 640.8 64.7790293272899 96.1569256582297
"3206" 641 64.9056558229566 96.1660132627297
"3207" 641.2 64.9456209960075 96.1097969186135
"3208" 641.4 64.8801660738289 96.0474613312979
"3209" 641.6 64.8604320745042 95.9842611727297
"3210" 641.8 64.892614555961 95.8967665619623
"3211" 642 64.892614555961 95.8967665619623
"3212" 642.2 64.8661113359377 96.1985595672181
"3213" 642.4 64.9749253693666 96.010859039559
"3214" 642.6 65.0141928192423 96.0387867997297
"3215" 642.8 65.0141928192423 96.0387867997297
"3216" 643 65.002721429391 96.0294775463395
"3217" 643.2 64.9147005726471 96.1932760762297
"3218" 643.4 64.9014489626354 96.1896833023576
"3219" 643.6 64.897433323238 96.1428811785479
"3220" 643.8 64.8694768241947 96.1024000312297
"3221" 644 64.9358049885915 95.9963779787297
"3222" 644.2 64.9716824956971 96.0864967233547
"3223" 644.4 64.9237453223375 96.1478380537297
"3224" 644.6 64.9100678959763 96.2622088810956
"3225" 644.8 64.9102833693099 96.2518171563809
"3226" 645 64.9695720541026 96.1914585553297
"3227" 645.2 64.9193332493178 96.0760238132907
"3228" 645.4 64.9780138204804 95.9996401957297
"3229" 645.6 64.9689690707899 95.8842975232297
"3230" 645.8 64.9544554026819 95.8878902971018
"3231" 646 64.9293113221471 96.0485734507297
"3232" 646.2 64.9241975598221 95.9910768761047
"3233" 646.4 64.9241975598221 96.0674127539047
"3234" 646.6 64.7647481435681 95.8479471052297
"3235" 646.8 64.7139071295185 95.9079252949297
"3236" 647 64.6547830289102 95.7977261329929
"3237" 647.2 64.6053701332328 95.7879689155297
"3238" 647.4 64.5396913354804 95.7060406657297
"3239" 647.6 64.2572168451471 95.5886008537297
"3240" 647.8 64.3272125287982 95.6748599404506
"3241" 648 64.3254003428137 95.7354006187297
"3242" 648.2 64.2453890955518 95.5934941792297
"3243" 648.4 64.2279953461471 95.5298809477297
"3244" 648.6 64.0449764839891 95.5867980495981
"3245" 648.8 63.811241110409 95.5117057387297
"3246" 649 63.6314491348544 95.4616130895346
"3247" 649.2 63.4901524963971 95.3135959606297
"3248" 649.4 63.3534885346105 95.1823354878273
"3249" 649.6 63.282945503488 95.0585647325252
"3250" 649.8 63.1403854077568 95.0240781801931
"3251" 650 63.1620747576243 95.1713336429115
"3252" 650.2 62.9972136382661 95.1118511407297
"3253" 650.4 62.8902208675373 94.8937486327297
"3254" 650.6 62.6544176249971 94.7601608465797
"3255" 650.8 62.2952989936819 94.4055540654041
"3256" 651 62.1097764535191 93.9351120277995
"3257" 651.2 61.7969091732446 93.6276901716566
"3258" 651.4 61.4648647662866 93.4824225199158
"3259" 651.6 60.987806805868 93.162876984939
"3260" 651.8 60.3521054575088 92.8554182787084
"3261" 652 59.5532196311243 92.2740400991388
"3262" 652.2 58.5971395388427 91.9398820569906
"3263" 652.4 57.9038135959026 91.6367511799297
"3264" 652.6 57.1536743091703 91.2988613642413
"3265" 652.8 56.1310426565693 90.6613482969297
"3266" 653 55.2432789393307 89.8072865711583
"3267" 653.2 54.4184651818427 88.8864469449906
"3268" 653.4 54.0010794773762 88.2143593252297
"3269" 653.6 53.7648335020832 87.487544318517
"3270" 653.8 53.5701177108743 86.9218541215706
"3271" 654 53.5265742123644 86.5548837208819
"3272" 654.2 53.5580707926819 86.425791955846
"3273" 654.4 53.7937285907221 86.3727562733047
"3274" 654.6 53.6989903528056 86.5526575950712
"3275" 654.8 53.8584406196122 86.5056783395902
"3276" 655 53.9615086974804 86.5646561883297
"3277" 655.2 53.9361833983471 86.6240285377297
"3278" 655.4 54.0037175293693 86.5561744241297
"3279" 655.6 54.1744714401925 86.6616181745252
"3280" 655.8 54.4442722122096 86.5683669601672
"3281" 656 54.3920387827471 86.5731379525297
"3282" 656.2 54.2880717652523 86.5269346580718
"3283" 656.4 54.3653445485254 86.6927995988108
"3284" 656.6 54.5379924803839 86.7479069359139
"3285" 656.8 54.4180305371207 86.7479069359139
"3286" 657 54.4494839734641 86.7016056493151
"3287" 657.2 54.5534875647221 86.6590158150547
"3288" 657.4 54.5479893089891 86.6273766025455
"3289" 657.6 54.4245998816328 86.5731379525297
"3290" 657.8 54.4245998816328 86.5731379525297
"3291" 658 54.4245998816328 86.5731379525297
"3292" 658.2 54.5479893089891 86.6273766025455
"3293" 658.4 54.6579544236471 86.6202865829356
"3294" 658.6 54.6803002758235 86.5866089897885
"3295" 658.8 54.657954423647 86.4968020747297
"3296" 659 54.7054393595221 86.3775272656672
"3297" 659.2 54.7249919801765 86.2161554651709
"3298" 659.4 54.7067960719756 86.2023636889297
"3299" 659.6 54.7067960719756 86.2023636889297
"3300" 659.8 54.657954423647 86.3441303191297
"3301" 660 54.7845809193137 86.3695756117297
"3302" 660.2 54.657954423647 86.4968020747297
"3303" 660.4 54.7788251695107 86.4274058221843
"3304" 660.6 54.8370404675185 86.2896046921297
"3305" 660.8 54.8786952066336 86.2079636181892
"3306" 661 54.8786952066336 86.2079636181892
"3307" 661.2 54.8584463751193 86.2317469434797
"3308" 661.4 54.90949624612 86.1770166407027
"3309" 661.6 54.9197632592822 86.1460696632162
"3310" 661.8 54.7212676714804 86.1729528961843
"3311" 662 54.7585107584412 86.1824778720238
"3312" 662.2 54.7502108704899 86.2023636889297
"3313" 662.4 54.9130163649185 86.3223200683297
"3314" 662.6 54.8179036813313 86.2758297968876
"3315" 662.8 54.9484505019412 86.2386071939356
"3316" 663 55.032700404066 86.135754004054
"3317" 663.2 54.8179036813313 86.1151226857297
"3318" 663.4 54.8584463751193 86.1045204804797
"3319" 663.6 54.8581611803092 86.1254383448919
"3320" 663.8 54.7423720874248 86.1045204804797
"3321" 664 54.8878814815681 86.1352110746245
"3322" 664.2 54.8673751664804 86.2619224507297
"3323" 664.4 54.9778529390155 86.4465811024929
"3324" 664.6 54.9402972856065 86.5690116888649
"3325" 664.8 54.9850728707859 86.5604153062297
"3326" 665 54.9850728707859 86.5604153062297
"3327" 665.2 54.9850728707859 86.5604153062297
"3328" 665.4 55.032700404066 86.4761707564054
"3329" 665.6 54.9672848630613 86.4968020747297
"3330" 665.8 55.032700404066 86.5896430071892
"3331" 666 54.9889922623185 86.5840430779297
"3332" 666.2 54.9672848630613 86.4968020747297
"3333" 666.4 55.0378339106471 86.4968020747297
"3334" 666.6 55.020566661238 86.3233114433661
"3335" 666.8 55.1083829582328 86.3768456953297
"3336" 667 55.0378339106471 86.4518986172003
"3337" 667.2 55.0378339106471 86.4867578802824
"3338" 667.4 54.9564311634328 86.4531815731297
"3339" 667.6 54.9372775758529 86.4182210240533
"3340" 667.8 55.0483861186193 86.3801778169797
"3341" 668 55.0866755589756 86.3332251937297
"3342" 668.2 54.9707963541176 86.249833058318
"3343" 668.4 54.9564311634328 86.2677944413297
"3344" 668.6 54.9564311634328 86.2677944413297
"3345" 668.8 55.0378339106471 86.3762717413613
"3346" 669 54.9916323514173 86.3730141647838
"3347" 669.2 55.0378339106471 86.3762717413613
"3348" 669.4 55.0378339106471 86.3762717413613
"3349" 669.6 54.9745206628137 86.3271667907297
"3350" 669.8 54.9745206628137 86.3271667907297
"3351" 670 55.0224333909038 86.321435868973
"3352" 670.2 54.9564311634328 86.2677944413297
"3353" 670.4 54.807906852726 86.2256088246508
"3354" 670.6 54.8284131678137 86.1836292427297
"3355" 670.8 54.8478941671471 86.2492262548378
"3356" 671 54.9564311634328 86.2677944413297
"3357" 671.2 54.8678878243576 86.3059623802297
"3358" 671.4 54.9745206628137 86.3271667907297
"3359" 671.6 54.9745206628137 86.3271667907297
"3360" 671.8 54.9745206628137 86.3271667907297
"3361" 672 54.9916323514173 86.3523828464594
"3362" 672.2 54.9916323514173 86.3523828464594
"3363" 672.4 54.9916323514173 86.3523828464594
"3364" 672.6 54.9745206628137 86.3271667907297
"3365" 672.8 54.9564311634328 86.2677944413297
"3366" 673 54.9564311634328 86.2677944413297
"3367" 673.2 54.9428640388971 86.1787359172297
"3368" 673.4 54.9372775758529 86.1375744144944
"3369" 673.6 54.9037587975882 86.249833058318
"3370" 673.8 54.9564311634328 86.2677944413297
"3371" 674 54.9916323514173 86.3523828464594
"3372" 674.2 55.0178402534365 86.4465811024929
"3373" 674.4 55.0178402534365 86.4465811024929
"3374" 674.6 55.0018993645795 86.3833298239459
"3375" 674.8 55.0018993645795 86.3833298239459
"3376" 675 55.0649681597185 86.4422764477297
"3377" 675.2 55.0018993645795 86.3833298239459
"3378" 675.4 54.9956250787582 86.4013822274797
"3379" 675.6 55.0018993645795 86.3833298239459
"3380" 675.8 54.8573911543221 86.3345883344047
"3381" 676 54.8942209338544 86.3292355137053
"3382" 676.2 54.8763851286721 86.2773364260547
"3383" 676.4 54.8478941671471 86.2492262548378
"3384" 676.6 54.807906852726 86.2256088246508
"3385" 676.8 54.8763851286721 86.2010005482547
"3386" 677 54.807906852726 86.2256088246508
"3387" 677.2 54.807906852726 86.2256088246508
"3388" 677.4 54.807906852726 86.2256088246508
"3389" 677.6 54.807906852726 86.2256088246508
"3390" 677.8 54.807906852726 86.2256088246508
"3391" 678 54.807906852726 86.2256088246508
"3392" 678.2 54.8284131678137 86.2814957527297
"3393" 678.4 54.90949624612 86.3523828464594
"3394" 678.6 55.0178402534365 86.4465811024929
"3395" 678.8 55.0018993645795 86.3833298239459
"3396" 679 55.0224333909038 86.3523828464594
"3397" 679.2 54.9707963541176 86.249833058318
"3398" 679.4 54.9707963541176 86.249833058318
"3399" 679.6 55.0840354698768 86.2079636181892
"3400" 679.8 55.0378339106471 86.1575315067297
"3401" 680 55.0378339106471 86.0253157706709
"3402" 680.2 55.0378339106471 85.9916381775238
"3403" 680.4 54.909165052147 86.0535614939555
"3404" 680.6 54.7885379973033 86.1031952048235
"3405" 680.8 54.701786672147 86.1346959877297
"3406" 681 54.701786672147 86.1346959877297
"3407" 681.2 54.4988157196335 86.2182792773514
"3408" 681.4 54.5979734520155 86.2356530190982
"3409" 681.6 54.6733549433903 86.2698575731622
"3410" 681.8 54.7122229217899 86.1878235217297
"3411" 682 54.6051933837859 86.1893381224797
"3412" 682.2 54.7602296701471 86.2129891957297
"3413" 682.4 54.7719182697471 86.2296265024297
"3414" 682.6 54.5350522366765 86.283510651465
"3415" 682.8 54.4372136406606 86.2079636181892
"3416" 683 54.4680146801471 86.2959181857824
"3417" 683.2 54.767919538305 86.3561833524665
"3418" 683.4 54.807906852726 86.2256088246508
"3419" 683.6 54.8584463751193 86.2317469434797
"3420" 683.8 54.8068261144984 86.1151226857297
"3421" 684 54.9197632592822 86.0738600490811
"3422" 684.2 54.9998459619471 86.1478380619297
"3423" 684.4 55.0378339106471 86.1575315067297
"3424" 684.6 55.0378339106471 86.1575315067297
"3425" 684.8 55.0866755589756 86.1260278111297
"3426" 685 54.9278687959891 86.1251668801771
"3427" 685.2 54.9006552070082 86.0939182752297
"3428" 685.4 54.9006552070082 86.0939182752297
"3429" 685.6 54.9006552070082 86.0939182752297
"3430" 685.8 54.8786952066336 86.1151226857297
"3431" 686 54.9006552070082 86.0939182752297
"3432" 686.2 54.9197632592822 86.0738600490811
"3433" 686.4 54.8273601408228 86.0841757082433
"3434" 686.6 54.7318198794526 86.0091006332297
"3435" 686.8 54.6742349730899 85.9733560555297
"3436" 687 54.6633812734613 85.8861150523297
"3437" 687.2 54.6379607664365 85.7334432967297
"3438" 687.4 54.4490207057971 85.8479471134297
"3439" 687.6 54.5534875647221 85.8574890981547
"3440" 687.8 54.6836219565525 85.8365998883514
"3441" 688 54.8179036813313 85.8539736300982
"3442" 688.2 54.8273601408228 85.9191251616487
"3443" 688.4 54.9178719673839 85.904194602335
"3444" 688.6 54.9931422062941 85.9467347199944
"3445" 688.8 55.0154880584706 86.0814450925827
"3446" 689 55.256995153147 86.1444826387297
"3447" 689.2 55.2077799969365 86.1653436579665
"3448" 689.4 54.971098325093 86.2698575731622
"3449" 689.6 54.9878497676207 86.1352110746245
"3450" 689.8 55.0178402534365 85.9745039634665
"3451" 690 55.3417375002471 85.8479471134297
"3452" 690.2 55.187786339726 85.904194602335
"3453" 690.4 55.1401091571471 86.0270428267297
"3454" 690.6 55.3677292546207 86.1854320468613
"3455" 690.8 55.4044617876354 86.4435444855669
"3456" 691 55.4221306009843 86.3636581018228
"3457" 691.2 55.4128431478137 86.3010690547297
"3458" 691.4 55.3841946193823 86.2722847870827
"3459" 691.6 55.4774087456042 86.1042175603297
"3460" 691.8 55.412579891066 86.1460696632162
"3461" 692 55.3607314745971 86.3059623802297
"3462" 692.2 55.4086686479566 86.4059260297297
"3463" 692.4 55.2926311275373 86.4781835679492
"3464" 692.6 55.4448476467185 86.4150136342297
"3465" 692.8 55.4719818957899 86.3877508207297
"3466" 693 55.3482232475861 86.3478540204858
"3467" 693.2 55.3945500142934 86.2640707399736
"3468" 693.4 55.1897857054471 86.2773364260547
"3469" 693.6 55.4044617876354 86.3192767775204
"3470" 693.8 55.5316772437471 86.4531815731297
"3471" 694 55.8475770276734 86.5671114358613
"3472" 694.2 55.7880958974721 86.5254280289047
"3473" 694.4 55.6795222332822 86.3317515281351
"3474" 694.6 55.5533846430042 86.3550354445297
"3475" 694.8 55.7880958974721 86.3918402427547
"3476" 695 55.7216169872471 86.4872600900047
"3477" 695.2 55.636874640147 86.4968020747297
"3478" 695.4 55.6376436269628 86.4465811024929
"3479" 695.6 55.5126832693971 86.4331888432297
"3480" 695.8 55.3977197404365 86.4264927135982
"3481" 696 55.4719818957899 86.3332251937297
"3482" 696.2 55.4719818957899 86.3332251937297
"3483" 696.4 55.4719818957899 86.3332251937297
"3484" 696.6 55.4719818957899 86.3332251937297
"3485" 696.8 55.4128431478137 86.4087222157297
"3486" 697 55.3815343988851 86.4241012387297
"3487" 697.2 55.3815343988851 86.4241012387297
"3488" 697.4 55.3574886009276 86.3757817806566
"3489" 697.6 55.3815343988851 86.4241012387297
"3490" 697.8 55.3634448995042 86.4513640522297
"3491" 698 55.2562646156721 86.4395501663797
"3492" 698.2 55.2277736541471 86.4452237789189
"3493" 698.4 55.2277736541471 86.4452237789189
"3494" 698.6 55.453892396409 86.4604516567297
"3495" 698.8 55.4928058543796 86.4524207504274
"3496" 699 55.4719818957899 86.3332251937297
"3497" 699.2 55.4038153676349 86.2919985001444
"3498" 699.4 55.5297291438137 86.1640559407297
"3499" 699.6 55.3201767726065 86.1563853223784
"3500" 699.8 55.3817788515795 86.1460696632162
"3501" 700 55.3201767726065 86.1563853223784
"3502" 700.2 55.3201767726065 86.1563853223784
"3503" 700.4 55.337738768805 86.1352110746245
"3504" 700.6 55.4408767810007 86.049957911998
"3505" 700.8 55.373881149147 86.0368294777297
"3506" 701 55.373881149147 86.0368294777297
"3507" 701.2 55.2494810534042 86.0715021841297
"3508" 701.4 55.2853311521774 85.8722358018206
"3509" 701.6 55.0800427425359 86.1045204804797
"3510" 701.8 55.0800427425359 86.1045204804797
"3511" 702 55.2180331544804 86.1542692897297
"3512" 702.2 55.1977831683312 86.1854320468613
"3513" 702.4 55.2082926548137 86.2032025447297
"3514" 702.6 55.1764385883363 86.2492262548378
"3515" 702.8 55.2657616028471 86.2677944413297
"3516" 703 55.2764761524804 86.3108557057297
"3517" 703.2 55.2072396278228 86.3626985056216
"3518" 703.4 55.1456375488498 86.3420671872973
"3519" 703.6 55.1577958539102 86.3561833524665
"3520" 703.8 55.1677926825155 86.285873991335
"3521" 704 55.2372706413221 86.2391684871547
"3522" 704.2 55.1178085394891 86.205520435756
"3523" 704.4 55.0429674172281 86.1770166407027
"3524" 704.6 55.032700404066 86.1048070265676
"3525" 704.8 55.0078434248313 85.9745039634665
"3526" 705 54.8590670932353 86.0028640419062
"3527" 705.2 54.8901029990359 85.9454874017297
"3528" 705.4 54.8261867678899 85.9951663063297
"3529" 705.6 54.8689985830915 85.9878962227297
"3530" 705.8 54.8478941671471 86.0278816825297
"3531" 706 54.9505642987687 85.9810191166216
"3532" 706.2 55.0272817026748 86.0833160699797
"3533" 706.4 54.9745206628137 86.0857627327297
"3534" 706.6 55.0178402534365 86.0548575190455
"3535" 706.8 55.0178402534365 86.0548575190455
"3536" 707 55.0178402534365 86.0548575190455
"3537" 707.2 55.0621851598137 86.0564027797297
"3538" 707.4 55.0378339106471 86.0849901023876
"3539" 707.6 55.1328037823971 86.0515094542297
"3540" 707.8 55.1961170302304 86.1363270962297
"3541" 708 55.1160443932647 86.2161554651709
"3542" 708.2 55.1559045620119 86.1563853223784
"3543" 708.4 54.9745206628137 86.0857627327297
"3544" 708.6 55.0178402534365 86.095034296835
"3545" 708.8 54.9300302724444 86.0635443899189
"3546" 709 54.9278687959891 86.0347691301508
"3547" 709.2 54.9778529390155 86.014680741256
"3548" 709.4 54.9608313119309 86.0429130715946
"3549" 709.6 55.0078434248313 86.0448133245982
"3550" 709.8 54.9813653382552 86.0738600490811
"3551" 710 54.9813653382552 86.0738600490811
"3552" 710.2 54.8702400193235 86.1600261432591
"3553" 710.4 54.8702400193235 86.1600261432591
"3554" 710.6 54.9956250787582 86.1257248909797
"3555" 710.8 55.0121663777417 86.1048070265676
"3556" 711 55.0078434248313 86.0448133245982
"3557" 711.2 54.9608313119309 86.0429130715946
"3558" 711.4 54.8153330682613 85.9515458047297
"3559" 711.6 54.7504891704804 86.0172561757297
"3560" 711.8 54.8889622197957 85.9294408208108
"3561" 712 54.8267897512026 86.0197028384797
"3562" 712.2 54.9505642987687 85.9810191166216
"3563" 712.4 54.9678561104102 86.0649017134929
"3564" 712.6 55.0378339106471 86.0833160699797
"3565" 712.8 55.032700404066 86.1048070265676
"3566" 713 55.1477990253049 86.2256088246508
"3567" 713.2 55.0694905345637 86.2105425329797
"3568" 713.4 55.1952125552613 86.1260278111297
"3569" 713.6 55.1952125552613 86.1260278111297
"3570" 713.8 55.0694905345637 86.1893381224797
"3571" 714 55.032700404066 86.1048070265676
"3572" 714.2 54.8901029990359 85.9454874017297
"3573" 714.4 54.9063371651471 85.8215231557297
"3574" 714.6 54.877115666147 85.8313098067297
"3575" 714.8 54.9842611624804 85.7725899007297
"3576" 715 54.8373419591748 85.9348851964797
"3577" 715.2 54.8373419591748 85.9348851964797
"3578" 715.4 54.8273601408228 85.9191251616487
"3579" 715.6 54.9505642987687 86.0222817532703
"3580" 715.8 55.1278053680944 86.1251668801771
"3581" 716 55.3407107989309 86.1667009815405
"3582" 716.2 55.3939709297096 86.270179937511
"3583" 716.4 55.5126832693971 86.3377689959797
"3584" 716.6 55.4512321759118 86.3733175665238
"3585" 716.8 55.4882624452328 86.4749918239297
"3586" 717 55.417713397647 86.6113058914297
"3587" 717.2 55.6421876399653 86.7743870849116
"3588" 717.4 55.6076531411471 86.8996858742297
"3589" 717.6 55.6907517789283 87.0454661964172
"3590" 717.8 55.9766789285185 87.3037813543297
"3591" 718 55.9529981293289 87.3989533578206
"3592" 718.2 55.9980848361193 87.6206358312297
"3593" 718.4 56.1026476242077 88.116047967457
"3594" 718.6 55.9017533891471 88.306701112891
"3595" 718.8 55.8378831332683 88.3358027671843
"3596" 719 55.7640741063823 88.6184904429944
"3597" 719.2 55.7382367148033 88.6914585614797
"3598" 719.4 55.7382367148033 88.6914585614797
"3599" 719.6 55.5159580925608 89.1027510065228
"3600" 719.8 55.3464859938346 89.1685577977297
"3601" 720 55.0317068221471 89.451739279891
"3602" 720.2 55.0140914427096 89.4548173394797
"3603" 720.4 55.075821859347 89.3848427848297
"3604" 720.6 55.1011471584804 89.4357333700297
"3605" 720.8 55.2146743614919 89.6818507691435
"3606" 721 55.0043151323823 89.9319165757297
"3607" 721.2 54.9745206628137 89.9955298072297
"3608" 721.4 54.8587478667756 89.9537268265297
"3609" 721.6 54.6752216730562 89.9434826178206
"3610" 721.8 54.3967872763346 90.0631188656985
"3611" 722 54.1572041907834 90.1285392912752
"3612" 722.2 54.0772814935185 90.2590703377297
"3613" 722.4 54.1371519011471 90.3012837263749
"3614" 722.6 54.0420891947228 90.7299734800025
"3615" 722.8 53.7312787053592 91.6436908051843
"3616" 723 53.3673382178137 91.9871132857297
"3617" 723.2 52.9684903893576 92.3023464653087
"3618" 723.4 52.5053039973137 92.8263186089797
"3619" 723.6 52.055266587039 93.3773467358919
"3620" 723.8 51.6856541132011 93.8106044207027
"3621" 724 51.0490992971471 94.2258097019797
"3622" 724.2 50.6887008094804 94.4435626867297
"3623" 724.4 50.629232495726 94.4518040770455
"3624" 724.6 50.6580468840588 94.6580054807003
"3625" 724.8 50.9156281260389 94.718382426973
"3626" 725 51.3673767051741 94.7493294044594
"3627" 725.2 51.7560972312859 94.9255552484797
"3628" 725.4 51.6822317754804 94.6882289617297
"3629" 725.6 51.8181236244885 94.6237802844127
"3630" 725.8 52.144565724775 94.4854404491483
"3631" 726 52.2859162315657 94.2013999736134
"3632" 726.2 52.4714387717285 93.9617408223809
"3633" 726.4 52.4537699583796 93.8729781737762
"3634" 726.6 52.762777871836 93.6384475311297
"3635" 726.8 52.7420404892123 93.6408445514471
"3636" 727 52.5776619948375 93.5942211892297
"3637" 727.2 52.4614717488137 93.3278844727297
"3638" 727.4 52.4007635183331 93.429164930753
"3639" 727.6 52.4979419917517 93.3315260172879
"3640" 727.8 52.707597545269 93.2180830224858
"3641" 728 52.8743739054154 93.1901552623151
"3642" 728.2 52.8630238475721 93.2716112294797
"3643" 728.4 52.8743739054154 93.1901552623151
"3644" 728.6 52.8915148090971 93.1952753516797
"3645" 728.8 52.8103587368743 93.0200498140025
"3646" 729 52.6635871168971 93.1189394738797
"3647" 729.2 52.6635871168971 93.1189394738797
"3648" 729.4 52.8103587368743 93.0200498140025
"3649" 729.6 52.8128254867899 93.1943665912297
"3650" 729.8 53.0946042271471 93.1908713587297
"3651" 730 53.269933221147 92.9951383387297
"3652" 730.2 53.269933221147 92.9951383387297
"3653" 730.4 53.4043521165471 93.0998555044297
"3654" 730.6 53.5044179326349 93.1715367555346
"3655" 730.8 53.5329267121471 93.2398046137297
"3656" 731 53.9712491971471 93.1321514527297
"3657" 731.2 54.4772800334885 92.9760424343395
"3658" 731.4 54.7122229217899 92.9762640832297
"3659" 731.6 55.1456375488498 93.1710335526487
"3660" 731.8 55.8114909146593 93.3297940631688
"3661" 732 56.0825024998971 93.6151226795797
"3662" 732.2 56.1774723716471 93.8250463435297
"3663" 732.4 56.1635743416349 94.065225080998
"3664" 732.6 56.2274565146734 94.3714505214665
"3665" 732.8 56.2574470004891 94.7732182993613
"3666" 733 56.172338865066 94.8009077002703
"3667" 733.2 56.137485057226 95.2252070494929
"3668" 733.4 55.7342796368137 95.3439345787297
"3669" 733.6 55.7342796368137 95.7419250527297
"3670" 733.8 55.6466151398137 96.0877200547297
"3671" 734 55.5316772437471 96.6167584459297
"3672" 734.2 55.0541144600899 96.6276635713297
"3673" 734.4 54.5579861375944 97.3244436889929
"3674" 734.6 54.1952806894804 97.7318774227297
"3675" 734.8 54.2042094808415 98.0213991814797
"3676" 735 53.7185227193092 98.8033834551892
"3677" 735.2 53.4105123244444 99.2469567991622
"3678" 735.4 53.1184428184365 99.8154039119403
"3679" 735.6 53.708255706147 99.6647409952297
"3680" 735.8 54.2970689109971 99.3403135145797
"3681" 736 54.7318198794526 99.7071498162297
"3682" 736.2 54.727444573708 99.5576845812419
"3683" 736.4 54.7244333338721 99.4261913771047
"3684" 736.6 54.6284082413248 99.2279301389297
"3685" 736.8 55.1108876581471 99.1215818647297
"3686" 737 55.2277736541471 98.7868784005297
"3687" 737.2 55.5558513929198 98.4242829809797
"3688" 737.4 55.6406861400166 98.1131313051645
"3689" 737.6 56.0033609401054 97.6609242029797
"3690" 737.8 56.3842956479026 97.3025696655297
"3691" 738 56.6868562292153 97.0103343353661
"3692" 738.2 57.3922032893796 96.4559712481716
"3693" 738.4 57.6890761636679 96.1103516851672
"3694" 738.6 57.8714247779634 95.5091092803011
"3695" 738.8 58.0726489234582 94.7580404055297
"3696" 739 58.4205702948851 93.7487104657297
"3697" 739.2 58.8810827631683 92.5793097845382
"3698" 739.4 59.2436425167185 91.7935772690154
"3699" 739.6 59.8173380685144 91.014639740444
"3700" 739.8 60.4329308802747 90.2080250698999
"3701" 740 61.1454518849693 89.4569377805297
"3702" 740.2 61.9864628603554 88.5960387142297
"3703" 740.4 63.3103159307428 87.8123778410701
"3704" 740.6 64.4243910022168 87.570830122846
"3705" 740.8 65.7405255443862 87.4178110351428
"3706" 741 67.1680766205334 87.4510005472297
"3707" 741.2 68.221378834488 87.8760525940706
"3708" 741.4 69.0273089319079 88.0816012768819
"3709" 741.6 70.0960800871936 88.6714869655437
"3710" 741.8 71.2080374072804 89.2024848545297
"3711" 742 71.7061016235693 89.0922219199297
"3712" 742.2 72.4274236187428 89.0386243887084
"3713" 742.4 72.8576353008289 89.229279518707
"3714" 742.6 73.428221964636 89.3975654311297
"3715" 742.8 74.1975003773173 89.7451373002616
"3716" 743 75.1334587729471 90.2118147943297
"3717" 743.2 76.0693436909198 90.5391337855025
"3718" 743.4 77.2607839001471 90.9158012229297
"3719" 743.6 78.6348160871683 91.7753468162191
"3720" 743.8 79.9458411832607 92.8031865247979
"3721" 744 81.2164855147775 93.9976318063819
"3722" 744.2 82.1675606072304 95.0130234417922
"3723" 744.4 82.9985469850429 96.4681761123547
"3724" 744.6 83.8737880309838 97.6823449850154
"3725" 744.8 84.9326978876036 98.9179769732732
"3726" 745 86.1499638959471 100.37296830593
"3727" 745.2 86.9146778197775 101.349108733643
"3728" 745.4 87.8085015711045 102.819686583028
"3729" 745.6 88.6888251340637 104.292603586855
"3730" 745.8 89.7968069711471 105.67164756973
"3731" 746 91.2172259225384 106.883459874143
"3732" 746.2 92.4963760915301 107.984539591623
"3733" 746.4 93.5876876851679 108.95227279423
"3734" 746.6 95.0755490092512 110.312005617542
"3735" 746.8 96.4446979936471 111.78306159598
"3736" 747 97.7109629503137 112.944003070855
"3737" 747.2 98.4101614263862 113.554551803621
"3738" 747.4 98.4332508184532 113.70508994773
"3739" 747.6 98.385386677234 113.654120339882
"3740" 747.8 98.6001011698862 113.737094120099
"3741" 748 98.9227490658215 113.59603869373
"3742" 748.2 99.5386053711026 113.33310400353
"3743" 748.4 100.441346763126 112.999664648417
"3744" 748.6 101.487791999637 112.583419906587
"3745" 748.8 101.856118529049 111.957062493906
"3746" 749 102.867762380984 111.461749865444
"3747" 749.2 103.875605917923 110.939861721301
"3748" 749.4 105.170753268559 110.220795469436
"3749" 749.6 106.427930912007 109.35939747583
"3750" 749.8 107.798443069392 108.727679140158
"3751" 750 108.917407816814 108.12530078473
"3752" 750.2 109.806228411397 107.21024891623
"3753" 750.4 110.565987385397 106.34413030273
"3754" 750.6 111.542969441249 105.370458392015
"3755" 750.8 112.539403428713 104.680584286522
"3756" 751 113.066446185466 104.257074920325
"3757" 751.2 113.015971533698 104.178683973301
"3758" 751.4 113.122868547897 104.16415379248
"3759" 751.6 113.950811019564 103.57695473248
"3760" 751.8 114.965843620466 102.69787401207
"3761" 752 115.628612087147 101.5983431829
"3762" 752.2 116.07971897796 100.292921656292
"3763" 752.4 116.644059177397 98.8206423464797
"3764" 752.6 117.334028507509 97.4193292705808
"3765" 752.8 118.272871261363 96.2782719065532
"3766" 753 119.199479264947 95.1990921439297
"3767" 753.2 120.136028307897 93.8221103482297
"3768" 753.4 120.881176532397 92.5669723574797
"3769" 753.6 121.089379712772 91.7687486352922
"3770" 753.8 120.968841029397 91.3338543314797
"3771" 754 121.128950492668 91.3314076687297
"3772" 754.2 121.136864648647 91.2996010529797
"3773" 754.4 121.263491144314 91.1008097045422
"3774" 754.6 121.227705395538 91.1267390108601
"3775" 754.8 121.184349584522 90.6316621222297
"3776" 755 120.734192392427 90.0006188657497
"3777" 755.2 120.713152913147 89.0878179269797
"3778" 755.4 120.657886165038 88.3471173735775
"3779" 755.6 120.718997212947 87.6842490627297
"3780" 755.8 120.80015328517 86.8177597427525
"3781" 756 121.007705623067 85.9853516934697
"3782" 756.2 121.425573058767 84.7639776486697
"3783" 756.4 121.884499809232 83.475850314985
"3784" 756.6 122.437221354147 81.9239893949797
"3785" 756.8 123.211006647667 80.3441303240497
"3786" 757 123.827677681564 78.5530997911672
"3787" 757.2 124.42915353598 76.8593975024797
"3788" 757.4 124.939700789785 75.9153500775595
"3789" 757.6 125.772202644275 74.9570911860276
"3790" 757.8 126.475383822339 74.1937324080276
"3791" 758 126.482311715718 74.111695370444
"3792" 758.2 126.447579876907 73.9929852910897
"3793" 758.4 126.475383822339 73.4628569822829
"3794" 758.6 126.515796533722 72.4721147384957
"3795" 758.8 126.957462566125 70.8309835973297
"3796" 759 126.909381201104 69.8190722510341
"3797" 759.2 126.564758087897 68.7046705567297
"3798" 759.4 126.236016224147 67.4935724954797
"3799" 759.6 126.148351727147 65.7613352684797
"3800" 759.8 126.227249774447 64.6723746117097
"3801" 760 126.24149525521 63.4211023481047
"3802" 760.2 126.576738902487 62.2143593465497
"3803" 760.4 126.621859282372 60.7762848813011
"3804" 760.6 126.418806026402 59.4950155124957
"3805" 760.8 126.281754222582 58.0284980821428
"3806" 761 126.114868759543 56.8530361957297
"3807" 761.2 125.768472240147 55.6394914717297
"3808" 761.4 124.988842646827 54.1303898875297
"3809" 761.6 124.329313414397 52.7915760307297
"3810" 761.8 123.474584568647 51.3162383924797
"3811" 762 122.570723496637 49.8406129115533
"3812" 762.2 121.587506000873 48.2615079884356
"3813" 762.4 120.917130435578 47.1015020022591
"3814" 762.6 119.749946144223 45.6210999622014
"3815" 762.8 119.01651689978 44.7924867950154
"3816" 763 117.878094539578 43.599032314965
"3817" 763.2 116.844226445547 42.3746647063297
"3818" 763.4 115.836470674373 41.3362087083335
"3819" 763.6 114.944829010547 40.0311532578697
"3820" 763.8 113.752472579923 38.615512193444
"3821" 764 112.512049765229 37.4782634017297
"3822" 764.2 111.503120858327 37.0769547870097
"3823" 764.4 110.30221672687 36.529285467985
"3824" 764.6 109.192576932397 35.9169430439797
"3825" 764.8 108.07402757209 34.9772860576354
"3826" 765 107.285598448128 33.7386284178618
"3827" 765.2 106.995664529637 32.941945061318
"3828" 765.4 106.982554963027 32.6342066990497
"3829" 765.6 106.689320329232 32.1196703993255
"3830" 765.8 106.832291521503 31.4077435957297
"3831" 766 106.638130894814 30.4262823097297
"3832" 766.2 106.30890200608 29.1940031395297
"3833" 766.4 105.677421177691 27.7513656808167
"3834" 766.6 104.857445799501 26.4300082308547
"3835" 766.8 104.209434707927 24.9395502168097
"3836" 767 103.984142914208 23.6443328943011
"3837" 767.2 104.102723106579 23.2421178795479
"3838" 767.4 104.10560098148 23.3197755907297
"3839" 767.6 103.964585111306 23.962103999707
"3840" 767.8 103.711957744951 24.6149567885993
"3841" 768 103.401241099335 25.3008733717297
"3842" 768.2 103.197662065743 25.8179000617936
"3843" 768.4 103.026523018408 26.6312196478819
"3844" 768.6 102.854233259598 27.3664324180827
"3845" 768.8 102.511140821759 28.3880624433012
"3846" 769 102.348335327331 29.1981574730154
"3847" 769.2 102.123508692167 29.564258111444
"3848" 769.4 101.843369933897 30.0302724674797
"3849" 769.6 101.386855633343 30.4797388067885
"3850" 769.8 101.03813872931 30.927398786444
"3851" 770 100.137126607287 31.6113059365297
"3852" 770.2 99.3665370266364 32.144032913517
"3853" 770.4 98.7999508130471 32.3517639511897
"3854" 770.6 97.7122550574123 32.4774844683011
"3855" 770.8 96.6428959868644 32.4725737751862
"3856" 771 95.6728152062322 32.0384620186872
"3857" 771.2 95.4266209684871 32.0311532644297
"3858" 771.4 94.5664049745915 31.6197877007297
"3859" 771.6 93.9176735801253 30.7965034147949
"3860" 771.8 93.2529654411078 30.0980594177885
"3861" 772 93.1614538560042 29.564258111444
"3862" 772.2 93.1001068581036 29.2780832368167
"3863" 772.4 93.1083651078209 29.1038382983602
"3864" 772.6 92.8099419930334 28.8024926147525
"3865" 772.8 92.9049118647834 28.7244218306388
"3866" 773 92.6741920216151 27.9130762822616
"3867" 773.2 92.7754074942153 27.1369825536615
"3868" 773.4 92.8005052404494 26.2802212613344
"3869" 773.6 92.8458396957523 25.7495140570455
"3870" 773.8 93.0111718611471 25.7216993647297
"3871" 774 93.3856684404365 25.4381440291771
"3872" 774.2 94.0207050765994 24.7556171017297
"3873" 774.4 94.4028457510221 24.3498555608047
"3874" 774.6 94.3824950642185 23.8377690472297
"3875" 774.8 94.5362558089566 23.3652136132297
"3876" 775 94.9203097958137 22.8052773667297
"3877" 775.2 94.5995690567899 22.9926218287297
"3878" 775.4 94.2997686950983 23.6314139304127
"3879" 775.6 94.4613736952401 24.3274429920321
"3880" 775.8 94.1901958207992 24.8721755072732
"3881" 776 93.7369523479378 25.1440593591948
"3882" 776.2 93.1473440464871 25.6647410559097
"3883" 776.4 92.3733808829731 26.1997559907515
"3884" 776.6 91.777029828913 27.2065633707085
"3885" 776.8 91.2172259225384 28.1081529357515
"3886" 777 90.4270615745789 29.1928465353206
"3887" 777.2 89.6996284977284 30.2479116539623
"3888" 777.4 88.9420781253971 31.6564135006843
"3889" 777.6 88.2013131257471 33.2482864271297
"3890" 777.8 87.155740061528 34.8519457012297
"3891" 778 85.6265743805248 36.7088462207297
"3892" 778.2 84.0511297302721 38.1952753967797
"3893" 778.4 82.1733163570334 39.2639776859797
"3894" 778.6 80.0149101808971 40.2355252216161
"3895" 778.8 78.2060654143098 40.872800691939
"3896" 779 75.9776354107249 41.3314077097297
"3897" 779.2 73.7691256366577 41.6210509340063
"3898" 779.4 71.4902335976232 41.6767366807297
"3899" 779.6 69.0327558625726 41.7266218288361
"3900" 779.8 66.4177020212123 41.4420394166862
"3901" 780 63.8246116099514 41.1184416738384
"3902" 780.2 61.2250200233811 40.6546712044106
"3903" 780.4 58.6820266638447 40.1715757679623
"3904" 780.6 56.2702336417285 39.8875352924274
"3905" 780.8 53.8895618249425 39.7931241116388
"3906" 781 51.395211718636 39.5841642845297
"3907" 781.2 49.4536054517471 39.2353517318047
"3908" 781.4 46.9427829376708 38.6778271957297
"3909" 781.6 44.5663732689949 38.6375256453384
"3910" 781.8 42.5560793377899 38.8414040767297
"3911" 782 41.6280880195471 39.1494738692797
"3912" 782.2 39.8767461794804 39.1000512817297
"3913" 782.4 38.2568784325889 39.0354138658227
"3914" 782.6 37.4264442051936 38.8578885686134
"3915" 782.8 35.8715886304959 38.2720550878227
"3916" 783 34.8216386024732 37.4841901003167
"3917" 783.2 33.9710388815818 36.4387204695776
"3918" 783.4 32.895709343913 35.2624347300276
"3919" 783.6 31.8611439325088 33.7194754978999
"3920" 783.8 31.1962669765384 32.7961715180341
"3921" 784 30.3802017544653 31.4568992746161
"3922" 784.2 29.4909384098971 30.2372601361297
"3923" 784.4 28.4100908218851 28.9631779852297
"3924" 784.6 27.2975866099566 28.1089431622297
"3925" 784.8 26.7368121291471 28.1571074660797
"3926" 785 25.995142654528 28.4542721332297
"3927" 785.2 24.9787652009377 28.8809668654507
"3928" 785.4 24.0776557201471 29.2448937247297
"3929" 785.6 23.7484268314137 29.4993466507297
"3930" 785.8 23.1036057534804 28.7849211277297
"3931" 786 22.2523811118788 27.9415982500956
"3932" 786.2 21.5775186312866 27.4607644877762
"3933" 786.4 21.9929512183178 27.7367946755102
"3934" 786.6 23.1047936192934 28.2022573450224
"3935" 786.8 23.6051226997324 28.4722256933395
"3936" 787 24.3309087114804 28.5542357827297
"3937" 787.2 25.0356126873644 27.5688233643384
"3938" 787.4 25.758824513679 27.1984425326446
"3939" 787.6 26.5220976364949 26.3822983072297
"3940" 787.8 27.0035360242747 25.8828667663042
"3941" 788 27.2217646657428 25.9153501185595
"3942" 788.2 27.7728470936925 25.9572462603888
"3943" 788.4 27.8671852368056 25.8470162372907
"3944" 788.6 28.144092955988 25.8184537552979
"3945" 788.8 28.3270053305424 25.8186554885902
"3946" 789 28.5528213840739 25.8842532508517
"3947" 789.2 28.4879639106836 25.9028717576322
"3948" 789.4 28.534290677391 25.9494180245834
"3949" 789.6 28.4937547565221 26.1151227349297
"3950" 789.8 29.0445800126721 26.3250463988797
"3951" 790 29.1643347046105 26.2938604000224
"3952" 790.2 29.4330299515129 26.3776436805346
"3953" 790.4 29.432147536909 26.4368239342297
"3954" 790.6 29.4054655253221 26.4490922003047
"3955" 790.8 29.3959685381471 26.5545194949492
"3956" 791 29.4054655253221 26.5731380017297
"3957" 791.2 29.3277850404804 26.4752714917297
"3958" 791.4 29.3959685381471 26.5413313859797
"3959" 791.6 29.315993909305 26.4526076683613
"3960" 791.8 29.3359875665155 26.4626518628087
"3961" 792 29.4678376302822 26.5318753650811
"3962" 792.2 29.5128545341471 26.6612178607297
"3963" 792.4 29.3294896279221 26.8403135740297
"3964" 792.6 29.3104956535721 27.2315349477547
"3965" 792.8 29.4267695776336 27.480916008
"3966" 793 29.4057090378137 27.7377494707297
"3967" 793.2 29.6881835281471 28.1487888127297
"3968" 793.4 29.8592362052202 28.8073588153883
"3969" 793.6 29.7568540507971 29.2639776941797
"3970" 793.8 29.8558226539892 30.0383850860718
"3971" 794 29.6758797390944 30.9021858085455
"3972" 794.2 29.4909384098971 31.9426730424343
"3973" 794.4 29.2011585448137 33.0714742657297
"3974" 794.6 28.5762285925155 33.6944718649139
"3975" 794.8 27.7296789701698 34.8486411177752
"3976" 795 26.7283703627693 35.9370056785297
"3977" 795.2 25.6876211650518 37.4964386107297
"3978" 795.4 24.8287810694425 38.3358028081843
"3979" 795.6 23.5986772365384 39.3593975332297
"3980" 795.8 21.992539424836 40.3984136477297
"3981" 796 20.261593600738 41.4933322990025
"3982" 796.2 18.1450696891258 42.7011223964957
"3983" 796.4 16.0242105957471 43.5621116943297
"3984" 796.6 14.1118810931045 44.260323304751
"3985" 796.8 12.4675888987096 44.9176036355422
"3986" 797 11.4012424039514 44.9435329418602
"3987" 797.2 10.688841964045 45.5324774471583
"3988" 797.4 9.65840029870024 46.8589914851765
"3989" 797.6 8.29746183016705 48.6265730981497
"3990" 797.8 7.72700946718872 49.8794356925422
"3991" 798 7.62654814026949 50.774727014444
"3992" 798.2 7.39672535765817 51.2550718237297
"3993" 798.4 7.05740305260358 52.1290623086862
"3994" 798.6 6.99152057152484 52.8835705501297
"3995" 798.8 7.28381673235538 53.6246646971047
"3996" 799 7.00785355429922 54.1453251679688
"3997" 799.2 6.67752356560359 54.9252787020123
"3998" 799.4 6.35264050757259 55.329025585751
"3999" 799.6 5.53768368387876 56.0369249818517
"4000" 799.8 5.54148485448038 56.0798907667297
"4001" 800 5.73369738123594 56.1914585881297
"4002" 800.2 6.16905133300419 56.4350063887297
"4003" 800.4 6.3823391512866 56.6903046732879
"4004" 800.6 6.32241882775575 57.6883055832515
"4005" 800.8 6.44943857340895 58.9886232532297
"4006" 801 6.45968928972483 60.3475230461297
"4007" 801.2 6.48274972470803 61.1942513600468
"4008" 801.4 6.53413032051069 63.0582177775025
"4009" 801.6 6.62797406729922 64.2432342204254
"4010" 801.8 6.69210728318961 65.3176564042616
"4011" 802 6.81334541733855 66.8443739602616
"4012" 802.2 6.79313906164706 68.4851699557297
"4013" 802.4 6.51016760704502 70.0144839701583
"4014" 802.6 6.31037554691788 71.4045629013547
"4015" 802.8 6.53413032051069 72.7736931338661
"4016" 803 6.6574678162899 74.7815816450154
"4017" 803.2 6.75515111294707 76.7868784185697
"4018" 803.4 7.21860408708706 78.5197028446297
"4019" 803.6 7.75900286370024 80.3087234700914
"4020" 803.8 7.72764259966705 82.7716112380897
"4021" 804 7.65650153210162 84.744546697957
"4022" 804.2 7.37104083442365 86.2612977708786
"4023" 804.4 6.65977711408323 87.820498679134
"4024" 804.6 5.83568770155522 88.342884017444
"4025" 804.8 5.48780848397685 88.583857457134
"4026" 805 5.30815561246525 88.6047132457979
"4027" 805.2 5.35381789423594 88.5917978321297
"4028" 805.4 5.51895994900122 88.5403771366672
"4029" 805.6 5.5213686051688 88.554551824121
"4030" 805.8 5.47200262352484 88.5578707753297
"4031" 806 5.39602672612485 88.5239437185297
"4032" 806.2 5.48007735658184 88.5047675559906
"4033" 806.4 5.62184397673038 88.3097791724797
"4034" 806.6 5.88301112404288 88.1825527094797
"4035" 806.8 6.01686358821228 88.3056304834689
"4036" 807 6.27871892300122 88.1268911319172
"4037" 807.2 6.86151736930706 88.5426035997697
"4038" 807.4 8.03333385744117 89.2808164415533
"4039" 807.6 8.94325695806707 89.5578707745097
"4040" 807.8 9.68099842710623 89.9708634521583
"4041" 808 10.4969640598971 90.3869958472297
"4042" 808.2 11.3868669322211 90.8295699535631
"4043" 808.4 12.3386347101078 91.4586341317297
"4044" 808.6 13.1049828456471 92.0458331917297
"4045" 808.8 13.8879471276765 92.6560596658474
"4046" 809 14.2007890581471 93.2248367945533
"4047" 809.2 15.0517191090271 93.8250463435297
"4048" 809.4 16.0782703688971 94.3432495139797
"4049" 809.6 16.8107018299433 95.0139069588964
"4050" 809.8 17.6972308670654 95.7505799141583
"4051" 810 18.5201595214433 96.575965199063
"4052" 810.2 19.7470295683471 97.6036722946297
"4053" 810.4 21.1356103314662 98.9298051504531
"4054" 810.6 22.4792948597508 100.244461576635
"4055" 810.8 23.6900235905552 101.54587512673
"4056" 811 24.3362970729981 102.738478202389
"4057" 811.2 25.1460667773346 104.252845317167
"4058" 811.4 26.1828212106054 105.54896490898
"4059" 811.6 27.3238986090561 106.434345431039
"4060" 811.8 28.8793324358271 107.60367228643
"4061" 812 30.4238777382647 109.008402116141
"4062" 812.2 31.756070882913 110.64817447656
"4063" 812.4 32.5386079306016 112.659189284366
"4064" 812.6 33.1249896248205 114.125716213158
"4065" 812.8 34.0912789974671 114.80977915075
"4066" 813 35.8969250420904 115.324398191088
"4067" 813.2 37.1276333912059 115.369725266141
"4068" 813.4 38.4987411511659 115.050741270673
"4069" 813.6 40.2073387381671 115.06168754749
"4070" 813.8 41.8224109878971 115.11541626148
"4071" 814 43.9768748051258 115.691214914198
"4072" 814.2 46.0174879787697 117.160780157032
"4073" 814.4 47.3936551769584 119.206005562239
"4074" 814.6 49.0230753664804 120.862083358396
"4075" 814.8 50.8926783319118 122.307309454436
"4076" 815 52.7343828394743 123.59603868553
"4077" 815.2 53.6384819228205 125.48262537973
"4078" 815.4 54.6068168003971 126.74195764948
"4079" 815.6 55.8311116629118 127.650820900436
"4080" 815.8 57.5134892115199 127.970472632001
"4081" 816 59.2337755170561 128.217829105057
"4082" 816.2 60.8837571272582 128.304831443896
"4083" 816.4 63.1029676346471 129.02469399523
"4084" 816.6 64.5348210856471 129.789140178896
"4085" 816.8 64.973409220638 130.244199679384
"4086" 817 65.0754188171471 130.33121190373
"4087" 817.2 65.2799693101471 130.92575095198
"4088" 817.4 65.2907037383511 131.059818084301
"4089" 817.6 65.2907037383511 131.161079963015
"4090" 817.8 65.0616350912036 130.713999215484
"4091" 818 65.1344347857157 130.374963990553
"4092" 818.2 65.1960927852396 129.873957820896
"4093" 818.4 65.2427783114198 129.675150408512
"4094" 818.6 65.5490276405622 129.180080161579
"4095" 818.8 66.5124290032647 129.1999901852
"4096" 819 67.0564349217677 129.284377717454
"4097" 819.2 68.0925385888971 129.14213380723
"4098" 819.4 69.2142456755107 129.237954017475
"4099" 819.6 70.4651619660359 129.174212274396
"4100" 819.8 71.9356875198792 129.074501058355
"4101" 820 73.1511785407834 128.814636876948
"4102" 820.2 74.3875135984743 128.78687837593
"4103" 820.4 75.9101012797026 128.559284369896
"4104" 820.6 77.3338376476471 128.38611501748
"4105" 820.8 79.2259297078971 127.97507567548
"4106" 821 81.1328888465856 127.671303179309
"4107" 821.2 82.7147679635042 127.29560247748
"4108" 821.4 84.0693931671471 126.42633815473
"4109" 821.6 85.7838982084743 125.421160127475
"4110" 821.8 87.0792075641471 124.75282083373
"4111" 822 88.3211212716471 123.87936223198
"4112" 822.2 89.2787894888743 122.506517520566
"4113" 822.4 90.2822085378693 121.448738715563
"4114" 822.6 92.0161029215155 120.024323140045
"4115" 822.8 93.9212128300042 118.73507903848
"4116" 823 95.5173451283235 117.846899339847
"4117" 823.2 97.850252095547 117.003394693712
"4118" 823.4 100.136435917311 115.650167769075
"4119" 823.6 102.054703989165 114.161742073855
"4120" 823.8 103.752002465279 112.847082911541
"4121" 824 105.637064825298 111.176335397428
"4122" 824.2 107.390855063499 109.94888008773
"4123" 824.4 109.421524620317 109.059095013164
"4124" 824.6 111.650628779883 108.144504779145
"4125" 824.8 112.703540037247 107.01588602737
"4126" 825 114.007340705129 105.437641753855
"4127" 825.2 115.497380991638 104.019355842457
"4128" 825.4 117.555143771218 102.25470827773
"4129" 825.6 118.674682788462 100.72496152023
"4130" 825.8 119.542727515701 98.5742284552297
"4131" 826 120.93359580034 96.8021455777297
"4132" 826.2 122.24424919094 95.1674055531448
"4133" 826.4 123.447222619583 93.4503065797843
"4134" 826.6 124.810227612562 91.941134491409
"4135" 826.8 125.520375983931 91.308955939965
"4136" 827 125.892955825887 91.3899318417097
"4137" 827.2 126.265237723147 91.4128326050497
"4138" 827.4 126.273320265424 91.5642050265595
"4139" 827.6 126.556773143403 91.5296442506134
"4140" 827.8 126.468429076659 91.6095306343576
"4141" 828 126.223028891258 91.5858605947297
"4142" 828.2 126.29056302228 91.5180064811297
"4143" 828.4 126.49834559017 91.3805633476161
"4144" 828.6 126.441925856635 91.3787477479855
"4145" 828.8 126.207429975125 91.450336753708
"4146" 829 125.909605862977 91.304338208517
"4147" 829.2 125.54848397409 91.0265442573901
"4148" 829.4 125.55132627344 91.155922892178
"4149" 829.6 125.403203502647 91.5540539789797
"4150" 829.8 125.639140050129 92.038221352063
"4151" 830 125.900255470931 92.2893480960238
"4152" 830.2 125.945793609079 92.3174127569797
"4153" 830.4 126.083212135626 92.4366875660422
"4154" 830.6 126.304000936106 92.6426191751583
"4155" 830.8 126.337980603636 92.4737388897084
"4156" 831 126.282504972556 92.3521108832525
"4157" 831.2 126.109832478465 91.9097097732752
"4158" 831.4 126.127834504445 91.7672259781553
"4159" 831.6 124.986618962025 90.8721511681444
"4160" 831.8 124.625757831884 89.7511210756771
"4161" 832 125.191347634897 89.5649171632297
"4162" 832.2 124.99897276648 90.0993198165192
"4163" 832.4 125.448138449223 90.6520663662957
"4164" 832.6 125.547687581036 90.8437062272297
"4165" 832.8 125.756342561317 90.9041187929939
"4166" 833 125.815584452821 90.6251709761583
"4167" 833.2 126.146059844873 90.4707580660827
"4168" 833.4 126.215688224843 90.3633802328602
"4169" 833.6 126.475383822339 90.5166169163255
"4170" 833.8 126.721093107547 90.5044356592297
"4171" 834 126.839277836836 90.6189394759297
"4172" 834.2 126.957462566125 90.5680488907297
"4173" 834.4 127.176948491947 90.4408224277297
"4174" 834.6 127.263525677356 90.4201111430553
"4175" 834.8 127.286691454858 90.6698300611297
"4176" 835 127.169712692195 90.2045447107297
"4177" 835.2 127.25810456417 89.897218449457
"4178" 835.4 127.040501982331 89.4957115597297
"4179" 835.6 126.952253816658 89.2741286925595
"4180" 835.8 126.774004893236 89.2094520179797
"4181" 836 126.705098181779 89.2823920014666
"4182" 836.2 126.702457510072 88.2899750532392
"4183" 836.4 126.538750953787 87.8937486384697
"4184" 836.6 126.019019537129 86.779527548063
"4185" 836.8 125.997915121184 85.7263751598964
"4186" 837 125.526199448438 85.1852129016206
"4187" 837.2 124.932206068765 84.7549561358388
"4188" 837.4 124.534675615703 84.277407109063
"4189" 837.6 123.671829686897 83.7516464692297
"4190" 837.8 122.758657843147 83.4066670214797
"4191" 838 122.71969584448 83.4716395100631
"4192" 838.2 122.429915979397 83.5975067159797
"4193" 838.4 122.405662135227 83.7563440617097
"4194" 838.6 121.772432251897 83.4800669039797
"4195" 838.8 121.256456338999 83.8179782148964
"4196" 839 120.817909230317 83.7602328705788
"4197" 839.2 120.424590610522 83.8568529674797
"4198" 839.4 120.357724068167 84.2612513677297
"4199" 839.6 120.004823777387 84.9013822287097
"4200" 839.8 119.791781158963 85.4608151617297
"4201" 840 119.807286444147 85.6361524720827
"4202" 840.2 119.748843446147 85.5719635552297
"4203" 840.4 119.735611069241 85.6470253218618
"4204" 840.6 119.478544580397 86.0637427679797
"4205" 840.8 119.047527470147 86.2296265024297
"4206" 841 118.079909908921 86.8136679825788
"4207" 841.2 117.073643861225 87.2227413047885
"4208" 841.4 116.022305373674 87.4336514840933
"4209" 841.6 115.69983949096 87.3158224302922
"4210" 841.8 115.458878699339 87.2764025288574
"4211" 842 115.098363636543 87.3158224302922
"4212" 842.2 114.008309785453 86.9641645918726
"4213" 842.4 112.897780303241 86.7056455139939
"4214" 842.6 112.138469300335 86.7592066546672
"4215" 842.8 111.354967858397 86.2741557644797
"4216" 843 110.37495960736 86.1882102283042
"4217" 843.2 109.773998816912 86.4144790692591
"4218" 843.4 108.192673192679 86.7323063785808
"4219" 843.6 107.070150703559 87.492162049965
"4220" 843.8 106.101234553187 87.9624509284897
"4221" 844 105.918892399427 88.7181761187097
"4222" 844.2 105.923766324921 89.2117667851637
"4223" 844.4 105.927074419147 90.0787163407297
"4224" 844.6 105.227511733087 91.3364967272497
"4225" 844.8 104.583436814185 92.4524408427108
"4226" 845 103.706240495147 93.3083111707297
"4227" 845.2 102.551991284647 94.2184697137297
"4228" 845.4 101.276074378311 94.8868090074752
"4229" 845.6 100.592291301711 95.2129713944388
"4230" 845.8 99.1934486212791 95.779532875126
"4231" 846 97.635474077897 96.2663264354797
"4232" 846.2 96.4841194498452 96.7877425819184
"4233" 846.4 94.975572222494 97.3084549713011
"4234" 846.6 93.8669443318613 97.6823449850154
"4235" 846.8 92.4869739505144 98.2431800055869
"4236" 847 90.8023703190882 98.9500276295532
"4237" 847.2 89.2083661971667 99.1071897309062
"4238" 847.4 87.6744367937775 99.2581694721645
"4239" 847.6 85.6702729358922 99.1895127363768
"4240" 847.8 83.8081185878529 98.9799632679062
"4241" 848 81.4915985788922 98.9200919912003
"4242" 848.2 79.4082658980858 98.6793850215869
"4243" 848.4 76.8413336332512 98.4322346349172
"4244" 848.6 74.3812973886871 97.8097791646897
"4245" 848.8 72.5360327805846 96.8180488856047
"4246" 849 70.4381483136271 95.2677944339497
"4247" 849.2 68.7573276911471 93.8221103482297
"4248" 849.4 66.4038281616871 91.9548173374297
"4249" 849.6 64.4953996294489 90.2055734961448
"4250" 849.8 62.8481561633671 88.5273364242097
"4251" 850 61.8020145720246 86.6993258321583
"4252" 850.2 61.7806948048971 84.9223745951047
"4253" 850.4 61.7033937464959 83.0616875737297
"4254" 850.6 62.0022911723137 81.1453389747922
"4255" 850.8 62.6480863002137 79.3975654393297
"4256" 851 63.2888163682871 78.4357333790497
"4257" 851.2 63.4261030480075 78.0022166032646
"4258" 851.4 63.4234715226151 77.8156261844957
"4259" 851.6 63.4084342346587 77.6205372142646
"4260" 851.8 63.6174525372534 76.4838087420276
"4261" 852 63.7971481283331 75.1973169073576
"4262" 852.2 63.9396765560137 73.7741557747297
"4263" 852.4 63.8493863591036 72.2833935234906
"4264" 852.6 63.7386906714024 70.2957301373893
"4265" 852.8 63.8130500603471 68.4051990361297
"4266" 853 63.5661283937971 66.5540539994797
"4267" 853.2 63.3714401567096 64.6615603623547
"4268" 853.4 63.7337708630601 62.6833271523384
"4269" 853.6 64.3195560430137 60.9836553611297
"4270" 853.8 64.9526885213471 59.6435366175297
"4271" 854 65.6435391232866 58.2081459644274
"4272" 854.2 66.5271677568279 56.4984262669425
"4273" 854.4 67.5611943320804 54.5629598617297
"4274" 854.6 68.604381121913 53.038949251751
"4275" 854.8 69.6227814487641 51.8695485705595
"4276" 855 70.6603778135221 51.4936214418547
"4277" 855.2 71.4697321649915 51.3144441731297
"4278" 855.4 72.1633312490075 51.1248866057762
"4279" 855.6 72.2632582045026 50.9073194915297
"4280" 855.8 72.5785483627052 50.8408461302414
"4281" 856 73.3860131327471 50.4917130457297
"4282" 856.2 74.3857868735334 49.9336515148434
"4283" 856.4 76.087378373636 49.3381931145297
"4284" 856.6 77.2607839001471 49.2318607535834
"4285" 856.8 78.1774496187775 49.2581695131645
"4286" 857 79.0304663883666 48.989820165437
"4287" 857.2 79.8837613103851 48.7105425637297
"4288" 857.4 81.0120938342721 48.5578708081297
"4289" 857.6 82.1422353080971 48.6342066859297
"4290" 857.8 83.6609274311253 48.4450264670341
"4291" 858 85.2382531271471 48.2114233627297
"4292" 858.2 86.6673235782423 48.0653226442297
"4293" 858.4 88.7837950058137 48.1777817499172
"4294" 858.6 90.6781273809871 48.6189395103697
"4295" 858.8 92.3568643835384 48.9677612824036
"4296" 859 94.0963520740107 49.0922219527297
"4297" 859.2 95.7144852019693 48.9904407823297
"4298" 859.4 97.6152568780075 49.1898608661948
"4299" 859.6 99.4721049257593 49.5362163440154
"4300" 859.8 101.427585307168 49.8961849210489
"4301" 860 103.643026640167 50.011368236444
"4302" 860.2 105.930056204759 50.0814726140154
"4303" 860.4 108.194891929774 50.0127428320827
"4304" 860.6 109.70882341473 49.9987105016047
"4305" 860.8 110.591079759538 49.8887702428167
"4306" 861 111.585608975504 49.8101427082297
"4307" 861.2 113.150761796943 49.916302451707
"4308" 861.4 114.574252694657 50.0814726140154
"4309" 861.6 116.04890428553 50.6270603467935
"4310" 861.8 117.528009522147 51.1787359459297
"4311" 862 118.956686723256 51.531651091121
"4312" 862.2 120.541720119014 51.4840794571297
"4313" 862.4 120.851955033397 50.9832698345934
"4314" 862.6 122.069679833392 50.8309836137297
"4315" 862.8 123.268410659036 51.1024000681297
"4316" 863 124.559656352943 51.4524026643011
"4317" 863.2 124.950854698127 52.0235196602497
"4318" 863.4 125.376463074317 52.923418838541
"4319" 863.6 125.741004031087 53.1838250028097
"4320" 863.8 126.302480810108 53.8594723604356
"4321" 864 127.488449671287 54.8097791999497
"4322" 864.2 128.459235576637 55.7988740737297
"4323" 864.4 128.582502593847 56.0693211836497
"4324" 864.6 128.576171269064 55.9942575704797
"4325" 864.8 128.655312828855 55.7636596062922
"4326" 865 129.494213362647 55.6969348580341
"4327" 865.2 129.886755499214 55.4365815743297
"4328" 865.4 129.692067262126 55.2229471385422
"4329" 865.6 129.805714541987 55.1914585889497
"4330" 865.8 130.081701406496 55.2168447064507
"4331" 866 130.072666217852 55.1817431135934
"4332" 866.2 129.901227098718 55.4016159341583
"4333" 866.4 129.589183234397 55.3605719182297
"4334" 866.6 129.449318514183 55.2476695535115
"4335" 866.8 129.000370029547 55.2060318019843
"4336" 867 129.029916211869 56.1532906492297
"4337" 867.2 129.355411242397 56.9313294037297
"4338" 867.4 129.837437811428 58.1186046960981
"4339" 867.6 130.366529221684 58.6059341303964
"4340" 867.8 130.830959104638 58.9294680918618
"4341" 868 130.765983819125 58.9495070425558
"4342" 868.2 130.541090553566 58.5987016182879
"4343" 868.4 130.471708140171 58.4666401167053
"4344" 868.6 130.48708020367 58.3392726044115
"4345" 868.8 130.387334284211 58.333735669368
"4346" 869 130.3539406227 58.152085344256
"4347" 869.2 130.529384964722 58.2811532429047
"4348" 869.4 130.451217454897 58.0837075589797
"4349" 869.6 130.533295488853 58.0654295490238
"4350" 869.8 130.481900028847 57.9090158386297
"4351" 870 130.73061357977 58.4685722258995
"4352" 870.2 131.167833366694 58.7638336400316
"4353" 870.4 131.401208387387 58.7868784333297
"4354" 870.6 131.079797308386 58.4931512513602
"4355" 870.8 130.793801081331 58.423278594335
"4356" 871 130.857310345412 58.2974307462591
"4357" 871.2 130.88710481498 58.1253008257297
"4358" 871.4 130.855448191064 58.0298809784797
"4359" 871.6 130.611765806961 57.9684868131948
"4360" 871.8 130.426644830738 57.9662677469797
"4361" 872 130.467654548085 58.0934942099797
"4362" 872.2 130.740403387074 57.9080849132907
"4363" 872.4 130.757312656922 57.8803898844547
"4364" 872.6 130.892860564783 57.8130176892752
"4365" 872.8 130.988406011514 57.6927308515297
"4366" 873 130.864492940754 57.7209024254797
"4367" 873.2 130.984509811647 57.6946881817297
"4368" 873.4 131.06799980879 57.6254825782297
"4369" 873.6 131.06799980879 57.6254825782297
"4370" 873.8 131.08577742025 57.6471048096263
"4371" 874 131.119253390369 57.7860302577297
"4372" 874.2 131.135835431468 57.7209024254797
"4373" 874.4 131.256068224768 57.77871839204
"4374" 874.6 131.256068224768 57.77871839204
"4375" 874.8 131.203671054147 57.6800082052297
"4376" 875 131.138174590871 57.6207820931435
"4377" 875.2 131.119253390369 57.4043508687297
"4378" 875.4 131.154654346147 57.316797173762
"4379" 875.6 131.154654346147 57.2921726970523
"4380" 875.8 131.178345755014 57.3110514625297
"4381" 876 131.228179408147 57.4029828422459
"4382" 876.2 131.215925231147 57.4522317956652
"4383" 876.4 131.203671054147 57.5146138033297
"4384" 876.6 131.156186118272 57.6800082052297
"4385" 876.8 131.393610797647 57.2983288162297
"4386" 877 131.466664545147 57.4010886517297
"4387" 877.2 131.433598112068 57.4992127051771
"4388" 877.4 131.349778549147 57.4304486047297
"4389" 877.6 131.176536805076 57.5255189287297
"4390" 877.8 131.136136923125 57.5994314453297
"4391" 878 131.148271962293 57.3698937016672
"4392" 878.2 130.904150689397 57.3203487809797
"4393" 878.4 130.577573381129 56.9519901113964
"4394" 878.6 130.145967384461 56.957810929965
"4395" 878.8 129.959751949657 56.2917429766121
"4396" 879 129.466074141388 55.8705651758964
"4397" 879.2 128.795378457317 55.3143161432203
"4398" 879.4 128.098886785397 54.7880528347297
"4399" 879.6 127.566676706388 54.6124368195631
"4400" 879.8 126.970728199004 54.4425491021047
"4401" 880 126.702457510072 54.0756585034467
"4402" 880.2 125.847370287447 53.8784814907897
"4403" 880.4 124.916277912167 53.5477446161583
"4404" 880.6 124.160072232689 53.4497283104797
"4405" 880.8 123.66034981229 53.6022702431583
"4406" 881 123.40347892108 53.7996010837297
"4407" 881.2 123.489791675269 54.0151071333012
"4408" 881.4 123.052090395605 54.0779089715422
"4409" 881.6 122.578172114029 54.3833460316121
"4410" 881.8 122.288132073535 54.809623412444
"4411" 882 122.187347719841 54.8719384147297
"4412" 882.2 122.253710340427 55.0464204211297
"4413" 882.4 122.009036940229 55.2068815520154
"4414" 882.6 122.102068651331 55.3626690577297
"4415" 882.8 121.615512802267 55.4204662223497
"4416" 883 121.558035384234 55.4397161393602
"4417" 883.2 121.278309138487 55.5401673754106
"4418" 883.4 120.922677278317 55.8406383837723
"4419" 883.6 121.029507402321 55.8379902844036
"4420" 883.8 120.946924905147 55.8511277996047
"4421" 884 120.980691970658 55.8352244917297
"4422" 884.2 120.955007447424 55.8974842502191
"4423" 884.4 120.971172531977 56.0355384973042
"4424" 884.6 120.399898443867 56.4739013359897
"4425" 884.8 120.020018956867 57.0082524805897
"4426" 885 120.187165931147 57.0411100975558
"4427" 885.2 120.187165931147 57.2721351326709
"4428" 885.4 120.033597627892 57.4242018062191
"4429" 885.6 119.823114756105 58.0934942099797
"4430" 885.8 119.49863436096 58.4672219450422
"4431" 886 119.211397052774 58.8811756941415
"4432" 886.2 119.311117318269 59.2417779500154
"4433" 886.4 118.931237831269 59.8026129705869
"4434" 886.6 118.404058135025 60.4569204945869
"4435" 886.8 117.860404073272 61.1866875916672
"4436" 887 117.000829825902 61.7110099155869
"4437" 887.2 116.132533855616 61.8356399201583
"4438" 887.4 115.499453061567 62.0769547665097
"4439" 887.6 114.314229062127 62.4204662166097
"4440" 887.8 113.054734746657 63.0663612153011
"4441" 888 111.700658191567 63.4433669791297
"4442" 888.2 110.884159770785 63.7909388482616
"4443" 888.4 110.147493774718 63.6116174853011
"4444" 888.6 109.170660808147 63.4051990402297
"4445" 888.8 108.257333530892 63.3118094024957
"4446" 889 107.410065493397 63.4712589344797
"4447" 889.2 106.168867999108 63.2293271649062
"4448" 889.4 104.782665101167 62.7625755791583
"4449" 889.6 103.496210971085 62.4987104913547
"4450" 889.8 102.014971695882 62.0303743023011
"4451" 890 100.144724197027 61.4128326296497
"4452" 890.2 98.1778981530846 60.9163313577922
"4453" 890.4 96.406710044947 60.2448936993097
"4454" 890.6 94.7756530135301 59.5437405408787
"4455" 890.8 92.9228985829179 58.5546901383547
"4456" 891 90.9054348617797 57.2866447533011
"4457" 891.2 89.3603496882109 56.3197678295382
"4458" 891.4 87.6183144028409 55.627507817444
"4459" 891.6 85.356437856436 54.9276757223297
"4460" 891.8 83.1093451687512 54.2369420502922
"4461" 892 80.7292487814514 53.4151559020558
"4462" 892.2 78.7398891367641 52.9008950046659
"4463" 892.4 76.8255053212929 52.0820438332297
"4464" 892.6 74.9899487445248 51.2465900595297
"4465" 892.8 72.7950894863026 50.2542236481297
"4466" 893 70.7184149573693 49.2957842935297
"4467" 893.2 68.606138196321 48.1629156142949
"4468" 893.4 66.9090678793971 47.0088886211047
"4469" 893.6 65.0286644187471 45.9624509629297
"4470" 893.8 62.9773151889471 44.7156316255297
"4471" 894 61.3719114438862 43.1595966671862
"4472" 894.2 60.3199677298851 41.3677581277297
"4473" 894.4 59.7450362495601 39.699590032121
"4474" 894.6 59.067859772734 38.4632807068819
"4475" 894.8 58.4616195434804 37.1818676857297
"4476" 895 57.8782964384425 35.7594669324343
"4477" 895.2 57.1995290866709 33.8977472287297
"4478" 895.4 56.2465413692834 32.1855599263434
"4479" 895.6 54.8108327537812 30.5854262129249
"4480" 895.8 53.3531509682992 29.2946779928602
"4481" 896 52.1238802847568 27.8205779560224
"4482" 896.2 50.8055868054804 26.2208185657297
"4483" 896.4 49.8023153398137 24.6549544057297
"4484" 896.6 49.1143642354494 23.5640842140321
"4485" 896.8 48.3022783911471 22.2865848637297
"4486" 897 47.8247563343178 20.9038026870712
"4487" 897.2 47.1303424838839 19.8234393330981
"4488" 897.4 46.169108964147 18.8906169667297
"4489" 897.6 45.7015649801471 18.6068040877297
"4490" 897.8 45.3908943065681 17.9853517492297
"4491" 898 44.6211385039628 17.3023465268087
"4492" 898.2 43.5163670305373 16.6680923945102
"4493" 898.4 42.4807064237026 15.5892533627297
"4494" 898.6 42.2502690171741 15.1846502867027
"4495" 898.8 42.3224233041193 15.5574467469797
"4496" 899 42.3224233041193 16.5010430142297
"4497" 899.2 41.6729828680107 17.3174128184797
"4498" 899.4 41.2959143285889 17.9276560276367
"4499" 899.6 40.3702648292582 18.6172431821297
"4500" 899.8 38.8497875896243 19.5988146209115
"4501" 900 37.5422730927026 20.3899318999297
"4502" 900.2 36.1409398739915 21.1363271495297
"4503" 900.4 34.9082623707854 21.9442603053467
"4504" 900.6 33.5250933968427 22.6650729534906
"4505" 900.8 31.7000202092992 23.6524609380776
"4506" 901 30.5524905319026 24.1388716763297
"4507" 901.2 28.903851929988 24.9249770037752
"4508" 901.4 27.3198829696587 25.5612438076367
"4509" 901.6 25.4567834229514 25.9508346500993
"4510" 901.8 23.5243529890818 26.2495402588819
"4511" 902 22.3075789615726 26.7111922488148
"4512" 902.2 21.5055550269179 27.7181761687297
"4513" 902.4 20.8931340631683 29.041872773134
"4514" 902.6 19.9369693118471 30.2601608994697
"4515" 902.8 18.7751712141054 31.6621965217297
"4516" 903 17.5352867773693 33.0616876147297
"4517" 903.2 16.2862499153511 34.417038914444
"4518" 903.4 15.2058868675012 35.6459751444172
"4519" 903.6 14.4178630507185 37.252371518444
"4520" 903.8 13.4885150200221 38.8107334115422
"4521" 904 12.3237374753235 40.575532841318
"4522" 904.2 11.3554172143431 42.3417355041415
"4523" 904.4 10.2828163098725 43.9283243368474
"4524" 904.6 9.22278494725122 45.1004916761047
"4525" 904.8 8.15805489284472 45.7547463651948
"4526" 905 7.95594090600072 45.5733241712175
"4527" 905.2 7.62238818570803 45.9550035602175
"4528" 905.4 7.19618193200072 46.9604029263639
"4529" 905.6 7.00160951182999 48.1519873603151
"4530" 905.8 6.71804660491449 49.7401892875437
"4531" 906 6.46506132287433 51.2261567185025
"4532" 906.2 6.22331983114706 53.0308284136872
"4533" 906.4 6.17680397559602 54.8329915383012
"4534" 906.6 6.13626411537622 56.4554534988547
"4535" 906.8 6.00730992677451 58.1178169161415
"4536" 907 5.97523526820827 60.2777648630154
"4537" 907.2 5.66869578012706 62.5197028577497
"4538" 907.4 5.17485244702706 64.8021456039697
"4539" 907.6 4.88670682133224 66.9604718673964
"4540" 907.8 5.34438297887255 69.3361973889062
"4541" 908 5.5798504960246 71.8995127893012
"4542" 908.2 5.75259959725575 74.3826301629906
"4543" 908.4 6.57994139037153 76.7055573405869
"4544" 908.6 7.47253891339706 78.9512941537297
"4545" 908.8 7.88436150959804 81.1532906287297
"4546" 909 8.52585468092256 83.2797900817297
"4547" 909.2 9.20391272914707 85.6233434729797
"4548" 909.4 9.73161862285294 87.7540988855533
"4549" 909.6 10.5584151533824 90.0591430387297
"4550" 909.8 11.4969409447941 92.1845733617885
"4551" 910 12.6812711101471 94.3927944346672
"4552" 910.2 13.4625326966187 96.9245710421259
"4553" 910.4 13.6736093619021 99.0688537858726
"4554" 910.6 14.1612182782512 101.119893665792
"4555" 910.8 15.0973046474671 102.52733641273
"4556" 911 16.2170724891471 103.46685490873
"4557" 911.2 17.2074947850407 103.964724750028
"4558" 911.4 17.817241774387 104.24489366323
"4559" 911.6 18.0154122401054 104.56295982073
"4560" 911.8 18.6424569061471 105.25781204173
"4561" 912 19.5683455133508 106.55617440773
"4562" 912.2 20.7469266466292 107.73453379123
"4563" 912.4 22.3094893806561 109.647391923893
"4564" 912.6 23.4039071960338 111.630029765484
"4565" 912.8 24.4997440390359 113.694992609396
"4566" 913 25.6853599776292 115.46354141848
"4567" 913.2 25.9621559203627 116.454892156436
"4568" 913.4 26.2018797903103 117.062310695873
"4569" 913.6 26.1623602219763 117.329049303218
"4570" 913.8 26.0720230268971 117.516926962548
"4571" 914 25.9152123084261 117.190925962218
"4572" 914.2 25.9366404437641 116.9255822999
"4573" 914.4 26.0530290525471 116.79451197355
"4574" 914.6 26.5088844369471 116.47390128679
"4575" 914.8 26.6176342508725 116.597086438612
"4576" 915 26.7442607465392 116.567150800259
"4577" 915.2 27.1506094274863 116.85394490698
"4578" 915.4 27.7920329263693 117.087698289396
"4579" 915.6 28.6701273754863 117.351491253355
"4580" 915.8 29.644616929638 117.614081716112
"4581" 916 30.8789596123971 117.73579206673
"4582" 916.2 32.4350044341471 117.898606351548
"4583" 916.4 33.9268947830925 117.891666726293
"4584" 916.6 35.2037414643971 118.02939159673
"4585" 916.8 36.5630281928804 117.74362138753
"4586" 917 37.3734377651471 117.463243069069
"4587" 917.2 38.0256836767886 117.297608617239
"4588" 917.4 39.3622186088529 116.918894550906
"4589" 917.6 40.6059971733923 116.469436358088
"4590" 917.8 41.4159289098263 116.073353973277
"4591" 918 42.3329755120915 115.214642028563
"4592" 918.2 42.5340647583546 114.676263379579
"4593" 918.4 42.5502268526961 114.336945742965
"4594" 918.6 42.6641229840925 113.734831198821
"4595" 918.8 42.7055643826743 113.29069518253
"4596" 919 42.6046948673762 112.99171299448
"4597" 919.2 42.7867204548971 112.38494063248
"4598" 919.4 43.171975595015 111.406783330409
"4599" 919.6 43.9878100093823 110.3704736612
"4600" 919.8 45.0157192095 109.577179244847
"4601" 920 46.3117786357353 108.836272195612
"4602" 920.2 46.9689122145545 108.365617437063
"4603" 920.4 48.2140727552767 107.991006184896
"4604" 920.6 49.2180801698071 107.89374862207
"4605" 920.8 50.5141669583103 108.026635364444
"4606" 921 51.6901459314596 108.673964906417
"4607" 921.2 52.9558021068971 109.55904515623
"4608" 921.4 54.1424036912899 110.672101945855
"4609" 921.6 55.7715227237745 111.68764174873
"4610" 921.8 57.648574306598 112.683001723965
"4611" 922 59.5887901649071 113.74871044933
"4612" 922.2 61.1816540753971 114.64565701348
"4613" 922.4 62.6548052571266 115.239596879015
"4614" 922.6 64.1321488294271 115.99298525665
"4615" 922.8 65.9165396118921 116.574634709847
"4616" 923 67.5206738534671 116.74871044687
"4617" 923.2 69.1541556475671 117.26779441591
"4618" 923.4 70.0754038162534 117.534645154687
"4619" 923.6 70.8105852637389 117.755565096301
"4620" 923.8 71.7711528821275 118.348321282259
"4621" 924 72.7528806544137 118.71902427053
"4622" 924.2 74.3070270726572 119.383544531015
"4623" 924.4 75.7175234842096 119.973265151605
"4624" 924.6 77.2375259723715 120.536372073301
"4625" 924.8 78.9848523411471 121.47918607423
"4626" 925 81.1415135614608 122.898538311906
"4627" 925.2 83.3388556921471 123.58576270198
"4628" 925.4 85.5138519706568 123.340088977612
"4629" 925.6 87.6230521288693 122.600845019396
"4630" 925.8 89.4549154328471 122.06932112953
"4631" 926 91.1052807597026 121.18721765273
"4632" 926.2 93.6321287148971 120.05522835373
"4633" 926.4 96.0312997283823 119.283809980789
"4634" 926.6 98.5121190478971 118.11013146748
"4635" 926.8 100.682080998638 116.940938066421
"4636" 927 103.204318277029 116.177987501671
"4637" 927.2 105.174328604907 116.03115319555
"4638" 927.4 105.858111681507 116.36703105787
"4639" 927.6 106.198662468676 116.851539364612
"4640" 927.8 106.683525298921 117.153578659126
"4641" 928 106.667925364382 117.098508381024
"4642" 928.2 106.745276391147 116.85499347673
"4643" 928.4 106.454164099223 116.93033222405
"4644" 928.6 105.990928805851 116.875654184396
"4645" 928.8 105.691764453515 116.549031861256
"4646" 929 105.677126240201 116.301872933605
"4647" 929.2 105.385935548777 116.11936354323
"4648" 929.4 105.589944902906 115.497367501896
"4649" 929.6 105.491457628499 114.712804313396
"4650" 929.8 105.643208428861 113.234806414855
"4651" 930 105.138093946147 112.11336106723
"4652" 930.2 104.841468163845 111.579619280145
"4653" 930.4 104.440086064373 110.866670987484
"4654" 930.6 103.838278379517 110.295218792563
"4655" 930.8 103.370193256647 109.85998467448
"4656" 931 102.830126825129 109.32122953693
"4657" 931.2 101.939383430611 108.89320336498
"4658" 931.4 101.239843447972 108.018162710624
"4659" 931.6 100.648458731864 107.352340009522
"4660" 931.8 99.8143697394433 106.655128323396
"4661" 932 99.0428023422363 105.96245091373
"4662" 932.2 98.1921436338471 105.10748908237
"4663" 932.4 97.7742761981471 104.84031351007
"4664" 932.6 97.1015729399179 104.578863128605
"4665" 932.8 96.7206481870338 104.018046479201
"4666" 933 96.3238272477834 103.401729194802
"4667" 933.2 95.9619344789179 102.84540257023
"4668" 933.4 95.8051049798205 102.480600161015
"4669" 933.6 95.608963122247 102.26016084043
"4670" 933.8 95.2685326588971 101.43367816348
"4671" 934 94.9093517336887 100.55532623623
"4672" 934.2 94.4769222509871 99.2677944306697
"4673" 934.4 94.0339243261471 98.0793035332297
"4674" 934.6 93.3447380289772 97.1910264646354
"4675" 934.8 92.8746060801062 96.2646786830154
"4676" 935 92.235633277687 95.2219929072697
"4677" 935.2 91.1567755346071 94.0693211524897
"4678" 935.4 90.1687723021679 93.1125781507297
"4679" 935.6 89.4246801267389 92.6581979257297
"4680" 935.8 88.2075152398205 92.1518885321583
"4681" 936 87.0110240664804 91.4665857856672
"4682" 936.2 85.9495168474875 91.158163123368
"4683" 936.4 84.5445601508862 90.6786805976862
"4684" 936.6 83.2303186958613 90.4226472187297
"4685" 936.8 82.0219401372137 90.2457418511297
"4686" 937 80.4264462918137 89.8301354053297
"4687" 937.2 78.8500756314736 89.2620303011583
"4688" 937.4 76.9552286606036 88.2226567032514
"4689" 937.6 75.0052494460846 87.1885959672922
"4690" 937.8 73.2139044672083 86.2942783173011
"4691" 938 71.2586880055471 85.7334432967297
"4692" 938.2 69.3530884564736 84.9467163928726
"4693" 938.4 67.4472304859804 83.9840794304797
"4694" 938.6 65.2986213307854 83.0210833834106
"4695" 938.8 63.5851223681471 81.9624509334097
"4696" 939 62.3391176507871 81.0540539875897
"4697" 939.2 61.0684207667721 80.3422219271047
"4698" 939.4 59.9838648313871 79.8937486450297
"4699" 939.6 59.524632740436 79.0158860503297
"4700" 939.8 59.144753253436 78.3712719711297
"4701" 940 59.2126319463511 78.2634323977297
"4702" 940.2 59.3546462629198 78.6029783476843
"4703" 940.4 59.3579527574875 78.5708641244318
"4704" 940.6 59.4791908916364 78.8226101044106
"4705" 940.8 59.6273081780075 78.9963582676367
"4706" 941 59.7782449558705 78.8226101044106
"4707" 941.2 59.6707120021036 78.7968352705558
"4708" 941.4 59.8111022472992 78.9212959408819
"4709" 941.6 60.0712371133971 78.6810491317979
"4710" 941.8 60.0480222558582 78.6172431329297
"4711" 942 60.0885043628062 78.446836779457
"4712" 942.2 60.0425252917052 78.543668759753
"4713" 942.4 59.9100091915889 78.6856889975204
"4714" 942.6 60.1662069851471 78.5058974199212
"4715" 942.8 60.2266423580789 78.446836779457
"4716" 943 60.2759499480582 78.3373449143297
"4717" 943.2 60.228047831868 78.3483909328228
"4718" 943.4 60.1397037651238 78.3927722571251
"4719" 943.6 60.0480222558582 78.5239437267297
"4720" 943.8 59.9720463584582 78.5239437267297
"4721" 944 59.980488124836 78.4645713773297
"4722" 944.2 60.1820352971054 78.4417766360422
"4723" 944.4 60.1579487354297 78.5728060639689
"4724" 944.6 60.4683838498062 78.351416932207
"4725" 944.8 60.9259659591471 78.1507461019297
"4726" 945 61.0209358308971 78.1519027061388
"4727" 945.2 61.0978162032661 78.2906952112297
"4728" 945.4 61.0073687063613 78.3724836517297
"4729" 945.6 61.0019418565471 78.4529089515547
"4730" 945.8 60.9544569206721 78.2525272723297
"4731" 946 60.9789723991936 78.0199691329855
"4732" 946.2 60.8162229962359 77.8708478833297
"4733" 946.4 60.8689840360971 77.7658860513547
"4734" 946.6 60.779858464147 77.7181761277297
"4735" 946.8 60.4561150146997 77.7081319332823
"4736" 947 60.5175955106221 77.5082524637797
"4737" 947.2 60.4616688083693 77.4849276122297
"4738" 947.4 60.4997597054397 77.5040632997541
"4739" 947.6 60.3666989366193 77.4425187912297
"4740" 947.8 60.2506246489248 77.3364967387297
"4741" 948 60.195428484147 77.1994836247297
"4742" 948.2 60.1940030451714 77.0758376438029
"4743" 948.4 60.0493209891471 76.9743906517297
"4744" 948.6 59.8684636034444 76.7278728481622
"4745" 948.8 59.6425893138768 76.6453475748649
"4746" 949 59.5064162971997 76.6233589329666
"4747" 949.2 59.4968955080518 76.9184669317297
"4748" 949.4 59.4968955080518 76.9184669317297
"4749" 949.6 59.5077492076804 76.9802626423297
"4750" 949.8 59.4807722586036 77.1124675321428
"4751" 950 59.4807722586036 77.1124675321428
"4752" 950.2 59.4807722586036 77.1124675321428
"4753" 950.4 59.4807722586036 77.1124675321428
"4754" 950.6 59.4807722586036 77.1124675321428
"4755" 950.8 59.4807722586036 77.1124675321428
"4756" 951 59.4807722586036 77.1124675321428
"4757" 951.2 59.4807722586036 77.0460885079689
"4758" 951.4 59.4878507583613 76.9548173497297
"4759" 951.6 59.4435094245129 76.9827451099004
"4760" 951.8 59.4435094245129 76.9827451099004
"4761" 952 59.3974032614566 76.9548173497297
"4762" 952.2 59.3974032614566 76.9548173497297
"4763" 952.4 59.4435094245129 76.9827451099004
"4764" 952.6 59.4349389726721 76.9261913955547
"4765" 952.8 59.4648910091471 76.6318578667297
"4766" 953 59.4064480111471 76.5731379607297
"4767" 953.2 59.3964511825418 76.5128727940455
"4768" 953.4 59.3964511825418 76.5128727940455
"4769" 953.6 59.3964511825418 76.5128727940455
"4770" 953.8 59.3964511825418 76.5128727940455
"4771" 954 59.3964511825418 76.5128727940455
"4772" 954.2 59.4064480111471 76.5731379607297
"4773" 954.4 59.3674860124804 76.6612178197297
"4774" 954.6 59.4064480111471 76.5731379607297
"4775" 954.8 59.3964511825418 76.5128727940455
"4776" 955 59.3859139848227 76.5731379607297
"4777" 955.2 59.2835458241765 76.550686231965
"4778" 955.4 59.1044925214804 76.2893250817297
"4779" 955.6 59.1044925214804 76.2893250817297
"4780" 955.8 59.0821606441959 76.3497158793639
"4781" 956 59.0550594856721 76.4300081898547
"4782" 956.2 58.7764039839276 76.2286955852907
"4783" 956.4 58.2573125629721 76.0101608619547
"4784" 956.6 57.7824632042221 75.8193211674547
"4785" 956.8 57.5997041095617 75.8004699293395
"4786" 957 57.6218978629145 75.9517994204972
"4787" 957.2 57.6395666762633 75.9251706259158
"4788" 957.4 57.543229574909 75.8279543917297
"4789" 957.6 57.1978463425424 75.5701200314972
"4790" 957.8 56.6695889798062 75.011722278457
"4791" 958 55.9163052243346 74.4579980133547
"4792" 958.2 55.269982486036 73.9607545871297
"4793" 958.4 54.3144463768917 73.1786276500489
"4794" 958.6 53.7251392389026 72.5273364373297
"4795" 958.8 53.0145627298862 71.6196032817515
"4796" 959 52.2815971883026 70.9412465319297
"4797" 959.2 51.6633725101683 69.9708966148361
"4798" 959.4 50.9334838011036 68.8067921323819
"4799" 959.6 50.5787723132423 68.0217021262297
"4800" 959.8 50.0861489696354 66.7382364953344
"4801" 960 49.7195210926471 65.7861514192297
"4802" 960.2 49.5567155982185 64.7956025287297
"4803" 960.4 49.7195210926471 63.9860155017515
"4804" 960.6 50.0068658328137 63.1262794867297
"4805" 960.8 50.0804066052971 62.4223746135547
"4806" 961 50.5024434500007 62.1810322194127
"4807" 961.2 50.7487294702168 62.0515686490088
"4808" 961.4 50.9800302995107 62.1907646206843
"4809" 961.6 51.0027725304397 62.2461969931444
"4810" 961.8 51.0393587974804 62.3042008027297
"4811" 962 51.4954576943721 62.0693211787297
"4812" 962.2 51.6235512043178 62.1810322194127
"4813" 962.4 51.7484228982153 62.225462746957
"4814" 962.6 51.8488455855681 62.2601608732297
"4815" 962.8 52.1516763447812 62.423072807559
"4816" 963 52.1357313181005 62.3977429785669
"4817" 963.2 52.1222588479221 62.4510005677297
"4818" 963.4 52.1032648735721 62.4223746135547
"4819" 963.6 51.9143803508693 62.4191939519797
"4820" 963.8 51.9939277648137 62.2846275007297
"4821" 964 51.9848999846349 62.1437952058517
"4822" 964.2 51.8788360713839 62.1496747343087
"4823" 964.4 52.0515590545082 61.8466748684797
"4824" 964.6 52.2276997568137 61.8442282057297
"4825" 964.8 52.7123554294173 61.6876417897297
"4826" 965 53.1113022265756 61.3332252142297
"4827" 965.2 53.3283762191471 60.9443714006244
"4828" 965.4 53.5020354132042 60.5971292497297
"4829" 965.6 53.7861797034804 60.2783640457297
"4830" 965.8 54.0199516954804 59.8575380527297
"4831" 966 54.5494174273613 59.3157770152297
"4832" 966.2 54.9238700645471 59.1113059139797
"4833" 966.4 54.9523610260721 59.0731379750797
"4834" 966.6 54.9478624531997 58.995797677835
"4835" 966.8 55.3322405130721 58.7773364486047
"4836" 967 55.3797254489471 58.8536723264047
"4837" 967.2 55.5881721418137 58.9278062077297
"4838" 967.4 56.0730055127221 58.8536723264047
"4839" 967.6 56.5156577686105 58.64351593112
"4840" 967.8 56.8492104889032 58.2432180353395
"4841" 968 57.0671901175155 57.850759510835
"4842" 968.2 57.4570664331207 57.4489917329403
"4843" 968.4 57.7469744626734 57.388726566256
"4844" 968.6 58.208366552147 57.2738621887297
"4845" 968.8 58.9973470251471 56.8041029407297
"4846" 969 59.3879173044641 56.73511898612
"4847" 969.2 60.0103589904804 56.7943162897297
"4848" 969.4 60.1553532855185 56.9002917391297
"4849" 969.6 60.3199677298851 56.9257370317297
"4850" 969.8 60.7962510123666 56.8561392801931
"4851" 970 61.1005051829038 56.746441051054
"4852" 970.2 61.4032504428137 56.8432495447297
"4853" 970.4 61.8198000462059 57.1972960367885
"4854" 970.6 61.627281935147 57.3130087927297
"4855" 970.8 61.1621072618768 57.0662264850811
"4856" 971 60.7993394634804 56.6101493118206
"4857" 971.2 60.2295202329804 56.3335281384797
"4858" 971.4 59.7192899416176 56.512518309465
"4859" 971.6 59.326473382305 56.4847490659929
"4860" 971.8 58.9665875525155 56.4144397048613
"4861" 972 58.4757432679971 56.1628326339547
"4862" 972.2 57.386600982708 55.7855751403151
"4863" 972.4 56.4803492599309 55.6426655207027
"4864" 972.6 55.4408767810007 55.4132050047053
"4865" 972.8 54.3866119329328 55.2808806172297
"4866" 973 53.1836602240994 55.0264276912297
"4867" 973.2 52.1254245103137 54.7083615337297
"4868" 973.4 50.7958463058137 54.2267184952297
"4869" 973.6 49.3263899956354 53.468220528939
"4870" 973.8 48.0900380299891 52.9692810094139
"4871" 974 47.0824507003331 52.5184601888693
"4872" 974.2 46.0515736015026 52.1286935363297
"4873" 974.4 45.2397227520495 51.9315442367541
"4874" 974.6 44.1834724711227 51.5498648477541
"4875" 974.8 42.9721378235518 51.1551081742297
"4876" 975 41.6516043687423 50.4371874187297
"4877" 975.2 40.3383508344154 49.48321059512
"4878" 975.4 38.9948745999032 48.6267592832175
"4879" 975.6 37.7333235949365 47.8266534523613
"4880" 975.8 36.8126632843375 46.9021092682297
"4881" 976 35.8639166457523 45.9986100629403
"4882" 976.2 35.0276819329221 44.9319166126297
"4883" 976.4 34.3843860121734 44.2107434513087
"4884" 976.6 33.6264446433743 42.9940262602979
"4885" 976.8 32.6295768543178 41.2165935845834
"4886" 977 31.7215722268544 39.6991852819736
"4887" 977.2 30.4813385010042 38.4142866652297
"4888" 977.4 29.052268049909 37.0420583857297
"4889" 977.6 28.0577567089425 35.8115141218434
"4890" 977.8 27.3297947430007 35.0724863470224
"4891" 978 26.6463646322423 34.5429671482297
"4892" 978.2 25.871040275054 34.0647055439623
"4893" 978.4 25.0134564076349 32.9872135876078
"4894" 978.6 24.139496566868 31.6237327073344
"4895" 978.8 22.836098372391 30.4085503985102
"4896" 979 22.4381758288839 30.5908157806771
"4897" 979.2 21.827600297147 30.9184110457297
"4898" 979.4 21.7107143011471 31.5349700587297
"4899" 979.6 21.6343399287607 32.072791015957
"4900" 979.8 20.7803017729871 32.5731379968097
"4901" 980 19.4413992538062 33.1831310566843
"4902" 980.2 17.6450297402804 34.0879810829297
"4903" 980.4 16.4378571482582 34.8852669177297
"4904" 980.6 14.9767131167002 35.7253224996659
"4905" 980.8 14.5384597132582 36.2762762465297
"4906" 981 14.4709255822359 37.0311532603297
"4907" 981.2 13.7863750723289 38.2490574925025
"4908" 981.4 13.0523161904726 39.7543913195204
"4909" 981.6 12.1775178773862 41.0271705155993
"4910" 981.8 11.3370821561471 42.0898731622297
"4911" 982 10.4872732566572 43.2657692390154
"4912" 982.2 9.83217495764706 44.7334433303497
"4913" 982.4 9.33073403480706 46.4280998175097
"4914" 982.6 8.64989696239194 48.1263394173011
"4915" 982.8 7.92855663945816 49.5078283985297
"4916" 983 7.23633179648038 51.1914585922297
"4917" 983.2 6.76010606277749 53.0666660251428
"4918" 983.4 6.13046040099151 54.9531210149297
"4919" 983.6 5.694791849234 56.3441303437297
"4920" 983.8 5.33951857567765 58.026635405444
"4921" 984 4.5648215830251 59.5930597769249
"4922" 984.2 3.29652105630615 61.2192170850479
"4923" 984.4 2.545763095296 61.8013335226233
"4924" 984.6 1.73544124054241 62.131455032753
"4925" 984.8 1.34672734686799 61.9716822652646
"4926" 985 1.32194791351292 62.1996507261931
"4927" 985.2 1.1492152547899 62.4237377542297
"4928" 985.4 0.914747512813711 62.2552675477297
"4929" 985.6 1.33764754000816 62.0375145629797
"4930" 985.8 1.47482624364706 61.9739013314797
"4931" 986 1.68203323655615 62.2081136838206
"4932" 986.2 1.61296423891979 62.0172739893206
"4933" 986.4 1.77792157901938 61.9069044174531
"4934" 986.6 2.00846647538514 61.9693575292297
"4935" 986.8 1.79408666357259 61.3465665910489
"4936" 987 1.47904712683595 61.0175824179297
"4937" 987.2 1.29314474986444 60.7915249633819
"4938" 987.4 1.18748150348038 60.8557764547297
"4939" 987.6 1.13877900514704 60.9830029177297
"4940" 987.8 1.054959442226 61.1050785117824
"4941" 988 1.06645579512206 61.2391685076547
"4942" 988.2 1.35136541037206 61.4681761410547
"4943" 988.4 1.38935335907207 61.5349700341297
"4944" 988.6 1.80113298248039 61.3157490517297
"4945" 988.8 1.8315423472934 61.240797626998
"4946" 989 1.75973585889706 61.2365661481843
"4947" 989.2 1.83743848123796 61.3233114638661
"4948" 989.4 1.68203323655615 61.2192170850479
"4949" 989.6 1.22445112721525 61.0370519221161
"4950" 989.8 1.36827468022024 61.1011588261444
"4951" 990 1.61175954710054 60.8976542171483
"4952" 990.2 1.82641683267897 60.8917996594744
"4953" 990.4 1.77792157901938 60.6075703272404
"4954" 990.6 1.36439616021683 60.2851919417762
"4955" 990.8 0.963450011147048 59.9651912137297
"4956" 991 0.905007013147056 60.0705264837034
"4957" 991.2 0.672858437758155 59.9170735129797
"4958" 991.4 0.825032384304949 60.2914987615455
"4959" 991.6 0.810037141397056 60.4662677449297
"4960" 991.8 0.905007013147056 60.7170856291297
"4961" 992 1.08544976947207 60.9051990422797
"4962" 992.2 1.39973378691449 61.3414674601716
"4963" 992.4 1.50574666700751 61.0929320440786
"4964" 992.6 1.57710149014706 61.6803018014797
"4965" 992.8 1.895996979234 61.836994594121
"4966" 993 1.73544124054241 62.8326799567297
"4967" 993.2 1.62942836044939 64.0931095669158
"4968" 993.4 1.43683829494707 65.2067257563097
"4969" 993.6 1.08631313194252 65.755997095207
"4970" 993.8 0.800540154222065 66.0483288090547
"4971" 994 0.461814278313716 66.1678308082297
"4972" 994.2 0.398501030480375 65.9741949277297
"4973" 994.4 0.645089469410218 65.8861150687297
"4974" 994.6 0.340321289228149 65.9376933645405
"4975" 994.8 0.299253236579493 65.7210645221351
"4976" 995 0.5698192305 65.448306357818
"4977" 995.2 0.681548491382359 65.3135959852297
"4978" 995.4 0.915003841752304 65.6149218186508
"4979" 995.6 0.870472514328884 66.2070727367525
"4980" 995.8 0.825865453355375 66.3552626510422
"4981" 996 1.31468096971568 66.7392807617885
"4982" 996.2 1.33553709841372 67.8878114199297
"4983" 996.4 1.56566699053837 69.2050662774254
"4984" 996.6 1.54605364745956 70.4424127749172
"4985" 996.8 1.97711134312485 71.6113059037297
"4986" 997 2.00147735062433 72.5221317183888
"4987" 997.2 2.19501443775122 73.7582524668547
"4988" 997.4 2.18204869284918 75.1113871092404
"4989" 997.6 2.2841347159514 76.5233536925993
"4990" 997.8 1.84566098095658 77.4182851792297
"4991" 998 1.83360131470262 77.7012125993297
"4992" 998.2 1.68475964435757 77.8387064610981
"4993" 998.4 1.70182740051292 77.8485056751932
"4994" 998.6 1.56979611539706 78.1952753639797
"4995" 998.8 1.80611649393774 78.5347924948925
"4996" 999 1.94386112045318 78.7931099171583
"4997" 999.2 2.40901967596336 78.800899292444
"4998" 999.4 3.06799429626949 79.5331005693012
"4999" 999.6 3.67374404339706 80.6468314394797
"5000" 999.8 4.87353527095556 81.664903426751
"5001" 1000 5.65350060064706 82.0561091834797
"5002" 1000.2 6.20870908164705 82.4744885137297
"5003" 1000.4 6.75922125030777 82.7004552948547
"5004" 1000.6 7.20605154751662 82.8210636110993
"5005" 1000.8 7.56081219162622 82.8390412634797
"5006" 1001 8.03333385744117 82.6351047272003
"5007" 1001.2 8.41731768463685 82.4307481755869
"5008" 1001.4 8.34902844989174 82.1927579008999
"5009" 1001.6 8.44181603522707 82.0311532234297
"5010" 1001.8 8.70905299608184 81.7507018462949
"5011" 1002 8.64412048359804 81.5948412944356
"5012" 1002.2 8.78750636839706 81.3123237074797
"5013" 1002.4 8.88247624014706 81.1380234531697
"5014" 1002.6 8.94713657835982 80.950269677134
"5015" 1002.8 8.99101323643277 80.9118199948726
"5016" 1003 8.95521912063641 80.7878529158574
"5017" 1003.2 8.95001037116929 80.5680488989297
"5018" 1003.4 8.94854223788618 80.5558794111645
"5019" 1003.6 8.98983348647315 80.4977977650123
"5020" 1003.8 9.01198061071525 80.4159554454343
"5021" 1004 9.04867351570956 79.9764458459797
"5022" 1004.2 9.21280622884271 79.7261416089906
"5023" 1004.4 9.37551131901938 79.5697272062829
"5024" 1004.6 9.52661971810359 79.203406793621
"5025" 1004.8 9.47038497002801 79.0267911757297
"5026" 1005 9.60920221527749 78.8383221606645
"5027" 1005.2 9.48184165296928 78.6935790107297
"5028" 1005.4 9.47707021979922 78.3487768573819
"5029" 1005.6 9.43208911495556 78.2379097638148
"5030" 1005.8 9.53863171769252 77.9870866063434
"5031" 1006 9.54937578399151 77.5400590795297
"5032" 1006.2 9.82054599375928 76.947027974444
"5033" 1006.4 10.0389982339026 76.1405679865297
"5034" 1006.6 10.0673384495994 75.4008369802297
"5035" 1006.8 10.2781204423862 74.6647410157297
"5036" 1007 10.5168414749145 73.8658771782879
"5037" 1007.2 10.6497416796688 73.1795103498384
"5038" 1007.4 10.5319529600155 72.6358137373613
"5039" 1007.6 10.1888910612934 71.8254187317053
"5040" 1007.8 10.0486179211703 70.7503082122646
"5041" 1008 9.93997859584977 69.6203836854324
"5042" 1008.2 9.54505674072845 68.6377571754739
"5043" 1008.4 9.26235572714706 67.8581252452297
"5044" 1008.6 9.33471372467085 67.8853880587297
"5045" 1008.8 9.81107054170262 67.8199573063297
"5046" 1009 10.2391886937185 67.1479938650154
"5047" 1009.2 10.9222639203427 66.6245817126645
"5048" 1009.4 11.4318896862359 65.6231803785297
"5049" 1009.6 11.8524431385107 64.324699386457
"5050" 1009.8 12.1193660356262 62.9678580736672
"5051" 1010 12.4617851843248 61.5434517983297
"5052" 1010.2 12.6390622782582 60.2457418757297
"5053" 1010.4 12.5003761163375 59.2158133657297
"5054" 1010.6 12.4999649913516 58.408668856957
"5055" 1010.8 12.5546446144804 57.5570226243297
"5056" 1011 12.8474683857096 56.9007461193547
"5057" 1011.2 12.8402904302866 56.1044711924972
"5058" 1011.4 12.9797478499328 55.5080707297297
"5059" 1011.6 13.3777168363137 54.7356243472297
"5060" 1011.8 13.4669309582607 54.4791060565706
"5061" 1012 14.2255638072992 53.9378907174254
"5062" 1012.2 14.7098275707271 53.7410769107497
"5063" 1012.4 14.8103631186819 53.5924882369855
"5064" 1012.6 14.7792419133516 53.5075585209343
"5065" 1012.8 14.7043502385889 53.5303543829623
"5066" 1013 14.8015287120075 53.352829085753
"5067" 1013.2 14.8701005352423 53.4270092992297
"5068" 1013.4 15.1902426056819 53.2108088479855
"5069" 1013.6 15.6253371343971 52.7702233376388
"5070" 1013.8 16.3937297331016 51.7813267388661
"5071" 1014 16.7009261470075 50.9384850437065
"5072" 1014.2 17.2484585788516 49.9423260464115
"5073" 1014.4 17.6106596914566 49.0286087212297
"5074" 1014.6 18.1636227975334 48.2247687959115
"5075" 1014.8 18.8240032403598 47.6791961296233
"5076" 1015 19.5795372490789 46.9322635922525
"5077" 1015.2 20.234688816775 46.0920444298925
"5078" 1015.4 21.0551363235818 45.3666992209688
"5079" 1015.6 22.0956757879731 44.3378243462732
"5080" 1015.8 23.2209062388279 43.4644811744957
"5081" 1016 24.6214047897745 43.0003195479062
"5082" 1016.2 25.5022037963971 43.1523364614172
"5083" 1016.4 25.8533714617052 43.4735462960553
"5084" 1016.6 25.9348443232582 43.7402287425297
"5085" 1016.8 26.0023784542804 43.8250463845297
"5086" 1017 26.038894001868 44.0327509822646
"5087" 1017.2 26.2920751687568 44.8844394203395
"5088" 1017.4 26.6573024690773 46.0387868407297
"5089" 1017.6 26.6101856334804 47.2092703003297
"5090" 1017.8 26.6133512958721 48.3384051594547
"5091" 1018 26.2862573887517 49.651426638939
"5092" 1018.2 25.61570437483 51.0285466579005
"5093" 1018.4 25.0231335544582 52.4001099907297
"5094" 1018.6 24.3625653353971 54.1097155872922
"5095" 1018.8 23.7464787314804 56.3930635987297
"5096" 1019 23.2756879142582 58.1761914109297
"5097" 1019.2 22.9121163850334 60.0828534496161
"5098" 1019.4 22.9380172591471 61.8784814842297
"5099" 1019.6 23.1008227535756 63.097518716444
"5100" 1019.8 23.3974064062168 64.022099448032
"5101" 1020 23.8560593527304 64.8205934411047
"5102" 1020.2 23.8921331799843 65.4067967662646
"5103" 1020.4 23.9003786262137 66.6494738467297
"5104" 1020.6 24.0528809709949 68.3836258532732
"5105" 1020.8 24.2758537133644 70.2588332861862
"5106" 1021 23.957206126708 71.8626557452663
"5107" 1021.2 23.5892392368613 74.0493803681583
"5108" 1021.4 23.2683472478427 76.0752952794254
"5109" 1021.6 22.8636930116905 78.1164502727732
"5110" 1021.8 22.3726152319843 80.3721793210088
"5111" 1022 21.7392864335026 82.7987528835297
"5112" 1022.2 21.311142064821 84.6547841539036
"5113" 1022.4 20.6824828050846 86.7910132704172
"5114" 1022.6 20.0097795468554 89.0333796807922
"5115" 1022.8 19.4867717070407 91.6048092168786
"5116" 1023 19.2787699558001 93.9668129737297
"5117" 1023.2 19.0306853928613 96.5684643191583
"5118" 1023.4 18.2806947485271 98.7334432860697
"5119" 1023.6 17.3948778059838 99.7309506851583
"5120" 1023.8 16.9817936044867 100.287670564069
"5121" 1024 16.700396082607 100.84031351335
"5122" 1024.2 16.3981311888333 101.12784531973
"5123" 1024.4 15.6830639191863 101.517008618318
"5124" 1024.6 15.1464465045088 101.049343885113
"5125" 1024.8 14.415815182864 100.395693032654
"5126" 1025 13.7916880721471 99.5106012419797
"5127" 1025.2 12.3013916231471 98.0107969762297
"5128" 1025.4 11.0826116023554 96.4443211505422
"5129" 1025.6 10.183765546679 95.0886487462616
"5130" 1025.8 9.92176917627912 93.5182625327486
"5131" 1026 9.36663637063725 91.6756675097885
"5132" 1026.2 8.43136934933456 89.7013186115422
"5133" 1026.4 7.01540897425344 88.1696947158786
"5134" 1026.6 6.55470406448747 87.5200276707723
"5135" 1026.8 5.66932891260538 86.8387231940422
"5136" 1027 4.98238017361373 86.8021455859297
"5137" 1027.2 4.51827934298426 86.8962339934507
"5138" 1027.4 4.76378285477863 86.8885256581771
"5139" 1027.6 5.13019722569807 86.816166461444
"5140" 1027.8 5.53953675454705 86.9090158148497
"5141" 1028 5.84344034414706 86.6240285377297
"5142" 1028.2 5.64137678723215 85.6197515638361
"5143" 1028.4 5.02710357421088 83.9874631130063
"5144" 1028.6 4.16701565151662 82.7380898308819
"5145" 1028.8 3.3193521971915 82.3831464377297
"5146" 1029 3.0953759701045 82.3551746621765
"5147" 1029.2 3.13795716843974 82.6706989313395
"5148" 1029.4 3.11942646175681 82.68931743812
"5149" 1029.6 3.28146240856566 82.5912455361251
"5150" 1029.8 3.47581935540287 82.5291116821018
"5151" 1030 3.57161203953921 82.4929104450238
"5152" 1030.2 3.70661822977206 82.3301354114797
"5153" 1030.4 3.82585817985818 81.7300505943297
"5154" 1030.6 3.70767345056928 80.3475230297297
"5155" 1030.8 3.7414405160804 79.2618572121297
"5156" 1031 3.08349958145318 78.2400642718726
"5157" 1031.2 2.38323371256009 77.0377911299471
"5158" 1031.4 1.63944068801372 76.6918826595297
"5159" 1031.6 1.434838929226 76.4325192384666
"5160" 1031.8 1.22002902675681 76.6383027344614
"5161" 1032 0.968320260980375 76.7003644237297
"5162" 1032.2 2.40869664918872 74.8714840181047
"5163" 1032.4 1.93148988227471 73.9988322944957
"5164" 1032.6 1.30140299958184 73.4118369344471
"5165" 1032.8 1.20348375293277 73.3470383632297
"5166" 1033 0.992671510147055 73.5490628017297
"5167" 1033.2 1.21670300248039 73.8524489827297
"5168" 1033.4 1.30542052647138 73.8498039419189
"5169" 1033.6 1.65668344487047 73.7958113428999
"5170" 1033.8 1.70517869853003 73.6821196100063
"5171" 1034 2.04464547414706 73.3537552882949
"5172" 1034.2 2.13729900756169 72.2164073740956
"5173" 1034.4 2.2923929656688 70.8313523696862
"5174" 1034.6 2.74659670012531 69.6697194466428
"5175" 1034.8 3.0453036350251 68.7533651129248
"5176" 1035 3.36980647530985 67.7057493651251
"5177" 1035.2 3.74085155563543 66.4719485495204
"5178" 1035.4 4.30809408418872 65.2261277919172
"5179" 1035.6 4.88256870055881 64.1872675922003
"5180" 1035.8 5.35719460078707 62.9929853001097
"5181" 1036 5.82824516466705 61.7639776675297
"5182" 1036.2 6.78583368689706 60.2857040339797
"5183" 1036.4 7.32571520518626 59.1056929817885
"5184" 1036.6 8.1016128502026 58.2030503308964
"5185" 1036.8 8.78213071527912 57.2731235735599
"5186" 1037 9.52038707680744 56.8986456824656
"5187" 1037.2 10.2658109758263 56.5673767788052
"5188" 1037.4 10.9645080438971 56.2193505434797
"5189" 1037.6 11.6049458969804 56.0048597757297
"5190" 1037.8 12.249251301402 55.5732876561415
"5191" 1038 13.1707312183971 55.0229324587297
"5192" 1038.2 13.6230556716679 54.5550082077922
"5193" 1038.4 14.5958637246271 53.8632143152297
"5194" 1038.6 15.3480251088871 52.9242830182897
"5195" 1038.8 16.530238742581 52.0952465793901
"5196" 1039 17.4516808218971 51.7566376874797
"5197" 1039.2 17.817241774387 51.8403135535297
"5198" 1039.4 17.7980152207593 51.7873458015869
"5199" 1039.6 17.737889170436 51.5943423917297
"5200" 1039.8 18.0319140972534 51.6502859428361
"5201" 1040 18.193399992943 51.6782945475869
"5202" 1040.2 18.4823474428762 51.3982015946047
"5203" 1040.4 18.6508059058613 51.0707232753011
"5204" 1040.6 19.0341493395513 50.5458519661553
"5205" 1040.8 19.906578952887 49.9166494329697
"5206" 1041 20.7072355908066 49.3683304468999
"5207" 1041.2 21.4738984030012 48.8059624109797
"5208" 1041.4 22.3942681895196 48.5084770048474
"5209" 1041.6 23.4995782399297 48.1712129923167
"5210" 1041.8 24.9847149033919 48.0172881633011
"5211" 1042 26.439515139321 47.8227231154036
"5212" 1042.2 27.3066313596471 47.9471837857297
"5213" 1042.4 28.1297035814804 48.3129598668547
"5214" 1042.6 28.9823219856359 48.7359878563297
"5215" 1042.8 29.7842897915248 49.0074043107297
"5216" 1043 30.3539255053644 49.1005193307515
"5217" 1043.2 30.8986029533915 49.2279301799297
"5218" 1043.4 31.7476034576709 49.7192666632297
"5219" 1043.6 32.9032279878912 50.1218686765437
"5220" 1043.8 34.1908918407249 50.7800930285297
"5221" 1044 34.756490188036 51.3907800509297
"5222" 1044.2 35.3980644327471 52.2474382351297
"5223" 1044.4 36.2253575377693 53.2822134675297
"5224" 1044.6 36.8076598057854 54.3139208277723
"5225" 1044.8 37.3653552228705 55.2965422334957
"5226" 1045 37.9311331822322 56.425338724368
"5227" 1045.2 38.3695661977249 57.5485408601297
"5228" 1045.4 38.5303434755562 58.8944426247752
"5229" 1045.6 38.744307218234 60.534306244708
"5230" 1045.8 38.685748720238 61.939203205207
"5231" 1046 38.5874004736036 63.4383885523167
"5232" 1046.2 38.5038108728056 65.2810135983639
"5233" 1046.4 38.3628913126819 67.4394614193111
"5234" 1046.6 38.1669638046582 69.4823830895297
"5235" 1046.8 37.604668757234 71.4287635872515
"5236" 1047 37.266080518821 73.0799418135775
"5237" 1047.2 36.807839417836 74.6308139589297
"5238" 1047.4 36.0640659163385 75.6798457737085
"5239" 1047.6 34.9042210996471 77.1622518002732
"5240" 1047.8 34.0099214740012 78.5451481372297
"5241" 1048 33.2477698481936 80.1325201697762
"5242" 1048.2 32.3111306883862 81.875162516621
"5243" 1048.4 31.0737696057304 83.6024000414797
"5244" 1048.6 29.5776500319297 85.3517639077297
"5245" 1048.8 28.0663903336471 87.0776185362514
"5246" 1049 26.5429960643511 88.233832763444
"5247" 1049.2 24.7889194404875 89.5339955106021
"5248" 1049.4 22.9633425582804 90.1948512659297
"5249" 1049.6 21.080828656036 90.8055382883297
"5250" 1049.8 19.1887718874514 91.2511996811863
"5251" 1050 17.1976161222582 91.3568529613297
"5252" 1050.2 15.4164034165471 91.1108817995297
"5253" 1050.4 14.2166173701054 90.8861150482297
"5254" 1050.6 14.0689941340858 91.1003228685869
"5255" 1050.8 14.24120176953 91.7591051400914
"5256" 1051 14.2860681266572 92.4245166671583
"5257" 1051.2 14.5724102954297 92.8359988833384
"5258" 1051.4 14.8779655349731 93.0766228459689
"5259" 1051.6 15.4754957811915 93.1040963865297
"5260" 1051.8 16.1634997409804 92.5188546567297
"5261" 1052 16.8521928245552 92.5101997953011
"5262" 1052.2 17.8377834059063 92.7308987617297
"5263" 1052.4 18.5422689095756 92.8529323078726
"5264" 1052.6 18.8381858145433 92.5892693029184
"5265" 1052.8 19.5472410974063 92.3916281937297
"5266" 1053 20.0889211066471 92.2219929097297
"5267" 1053.2 20.4647593225088 92.0920595007084
"5268" 1053.4 20.3758513574662 92.1407845290914
"5269" 1053.6 20.5455847452747 91.9458844155595
"5270" 1053.8 20.3811360966471 91.6494738262297
"5271" 1054 20.5536672875513 91.2393715040063
"5272" 1054.2 20.5903620294871 91.0387868038297
"5273" 1054.4 20.5716846213762 90.5362422749797
"5274" 1054.6 20.4730214768359 90.2457418511297
"5275" 1054.8 20.551383090821 90.2223248064906
"5276" 1055 20.5236720751026 90.1778877375297
"5277" 1055.2 20.3677688151896 90.3054751266659
"5278" 1055.4 20.3126279156582 90.4832312487297
"5279" 1055.6 20.4647593225088 90.346079316985
"5280" 1055.8 20.5132545761683 90.3298376408574
"5281" 1056 20.6033412452929 90.5203389671047
"5282" 1056.2 20.9230043281036 90.1559457823167
"5283" 1056.4 21.0224547395939 89.7451373002616
"5284" 1056.6 21.311142064821 89.1436656636645
"5285" 1056.8 21.4750771070832 88.5594949429425
"5286" 1057 21.501081808321 87.8575720702949
"5287" 1057.2 21.701546772049 87.3873873157297
"5288" 1057.4 21.7653457992775 86.6876417692297
"5289" 1057.6 21.5825381805334 85.8809103333888
"5290" 1057.8 21.6040218513098 85.0943522267762
"5291" 1058 21.2014253185756 84.6701935702297
"5292" 1058.2 20.9911348882721 84.6599700151672
"5293" 1058.4 20.9246559780471 84.4929852824797
"5294" 1058.6 20.7347162345471 84.0731379545797
"5295" 1058.8 20.2695954968056 83.0896153339005
"5296" 1059 19.6726701794024 82.2820871196021
"5297" 1059.2 18.801551734036 81.0006188731297
"5298" 1059.4 17.5009921014596 79.7935578054172
"5299" 1059.6 16.6583767597593 78.7152161643011
"5300" 1059.8 15.6015946664596 77.1933669678547
"5301" 1060 14.5722267787693 76.1236044581297
"5302" 1060.2 13.7631018231253 75.2455574772515
"5303" 1060.4 12.9868263496905 74.1254114443167
"5304" 1060.6 12.5071596786054 72.7722473786047
"5305" 1060.8 11.5982104450832 71.5057350088999
"5306" 1061 10.5725523251674 70.2871121051583
"5307" 1061.2 9.3166242252899 68.877235178444
"5308" 1061.4 9.12559911182705 67.5578707925497
"5309" 1061.6 8.88247624014706 65.7614850641583
"5310" 1061.8 8.55917454908323 63.8477847147084
"5311" 1062 8.65901771838236 62.6231304882591
"5312" 1062.2 9.10730287531031 61.0411236410154
"5313" 1062.4 9.31449604889215 59.2179516256121
"5314" 1062.6 9.49978040652206 57.3778453556047
"5315" 1062.8 9.91131651743872 56.0181125322922
"5316" 1063 10.8516474584736 54.9108852911583
"5317" 1063.2 11.8344564203762 53.1396138069172
"5318" 1063.4 12.6317216118427 51.5980301152949
"5319" 1063.6 12.7136012792534 51.1630356590063
"5320" 1063.8 13.1007213770429 50.8574891268547
"5321" 1064 13.0694088468644 51.1167821900341
"5322" 1064.2 13.333672837821 50.8844556054254
"5323" 1064.4 13.7734246352721 50.1895501961047
"5324" 1064.6 14.3246628039079 49.3245485373384
"5325" 1064.8 14.9363004053173 48.2151714418361
"5326" 1065 15.7361353181054 46.7226290793547
"5327" 1065.2 15.960638926494 45.6882649528726
"5328" 1065.4 16.6146066317929 44.3927944756672
"5329" 1065.6 16.9569359744662 43.3913936319212
"5330" 1065.8 17.660995689734 42.0311532562297
"5331" 1066 18.5810321225348 40.632960392444
"5332" 1066.2 19.0862159491005 39.5679897574507
"5333" 1066.4 19.5675971298066 38.5594949839425
"5334" 1066.6 20.2465306810407 37.4306984930702
"5335" 1066.8 20.6339655879949 36.4221257135341
"5336" 1067 20.8918482041698 35.8548867796843
"5337" 1067.2 20.9577944013811 35.3517639487297
"5338" 1067.4 20.8758143297185 35.1972746722297
"5339" 1067.6 21.0838435725994 34.6065803797297
"5340" 1067.8 21.436588810528 34.2249009907297
"5341" 1068 21.9188283915861 33.759881618998
"5342" 1068.2 22.3284431986122 32.9374199066832
"5343" 1068.4 23.0705333592633 31.6681140316367
"5344" 1068.6 24.0776557201471 30.4717203322297
"5345" 1068.8 25.1741260576243 29.5745259243206
"5346" 1069 25.8991291578137 28.7947077787297
"5347" 1069.2 25.8413819097899 28.8268639177297
"5348" 1069.4 25.7612125375334 28.7677944884797
"5349" 1069.6 25.7780686619566 28.7359878727297
"5350" 1069.8 25.8195421483422 28.8445958289492
"5351" 1070 26.0806566516016 28.7851435516161
"5352" 1070.2 25.9675561679721 28.7105425801297
"5353" 1070.4 25.7915306149843 28.8543380708693
"5354" 1070.6 25.9589636557661 28.8723019402297
"5355" 1070.8 26.3310317680334 28.9933323092525
"5356" 1071 26.4835591378137 29.1431125543297
"5357" 1071.2 26.944841372028 29.0813168437297
"5358" 1071.4 27.4016012313971 29.0800776249343
"5359" 1071.6 27.5799592832202 29.0680179103151
"5360" 1071.8 27.5054055098215 28.9786057789158
"5361" 1072 27.5142399164959 29.0141108383576
"5362" 1072.2 27.4612334764494 28.9431007194739
"5363" 1072.4 27.5250620646721 28.8918402899047
"5364" 1072.6 27.5250620646721 28.8918402899047
"5365" 1072.8 27.7719837312221 28.9109242593547
"5366" 1073 27.8764505901471 28.8632143357297
"5367" 1073.2 28.0663903336471 28.7677944884797
"5368" 1073.4 28.6904780622899 28.4724473422297
"5369" 1073.6 29.4700913648788 28.0905463043395
"5370" 1073.8 30.0607576403971 27.8916668000934
"5371" 1074 30.3505375054804 27.6790295647297
"5372" 1074.2 30.7445407169971 27.3555807491797
"5373" 1074.4 30.8006391993796 27.3098679851483
"5374" 1074.6 31.1814021270471 27.2029089935797
"5375" 1074.8 32.0456279599721 26.9739013601797
"5376" 1075 32.7199140493971 26.4777181544797
"5377" 1075.2 33.7513310286354 25.8807893426134
"5378" 1075.4 34.9263071163331 25.1618118889158
"5379" 1075.6 35.7539515310944 24.5743433067034
"5380" 1075.8 36.5024945510495 23.8455267583883
"5381" 1076 37.011647777528 23.4379144492297
"5382" 1076.2 37.5958062453422 22.9239106727541
"5383" 1076.4 38.162418238147 22.5116778367297
"5384" 1076.6 39.0164165464221 22.0311532726297
"5385" 1076.8 39.480864443028 21.5386051087297
"5386" 1077 40.0026036883312 21.3099801113087
"5387" 1077.2 40.8208441096721 20.9242830445297
"5388" 1077.4 41.9143227957982 20.8213183721483
"5389" 1077.6 43.130073068147 20.6424274957297
"5390" 1077.8 44.7567365124804 20.3488279657297
"5391" 1078 46.8611595868056 19.7680737734614
"5392" 1078.2 48.3806775348056 19.3863943844614
"5393" 1078.4 49.9818188336709 18.8850245947297
"5394" 1078.6 51.6289153562523 18.1159262770455
"5395" 1078.8 53.1884206186734 17.694070110256
"5396" 1079 54.6308201745756 17.1947301577297
"5397" 1079.2 55.717618255805 17.3425233045981
"5398" 1079.4 57.1841530121971 17.6990922074797
"5399" 1079.6 58.6087010884471 18.0616876270297
"5400" 1079.8 59.8934729944804 18.5774441347297
"5401" 1080 60.8111186723796 19.1525805783809
"5402" 1080.2 62.0742380448516 19.954470415207
"5403" 1080.4 63.3287037144221 20.6571074722297
"5404" 1080.6 64.6982576091238 21.6290584744507
"5405" 1080.8 65.900578288909 22.2656134687297
"5406" 1081 67.1522834046105 22.7935811252907
"5407" 1081.2 68.541645198528 23.3743012177297
"5408" 1081.4 70.0960800871936 24.1410414299623
"5409" 1081.6 71.4359650994804 24.7528209157297
"5410" 1081.8 73.1906465394328 25.6825527607297
"5411" 1082 74.5553007244397 26.507973227998
"5412" 1082.2 75.8678924478137 27.4455480337297
"5413" 1082.4 77.3693208964328 28.7632506862297
"5414" 1082.6 78.4710976145424 29.7685933514972
"5415" 1082.8 79.5400608221471 31.0387868530297
"5416" 1083 80.3554119161958 32.1586900358761
"5417" 1083.2 81.3931314904397 33.3316559630468
"5418" 1083.4 82.4886492212423 34.2339885952297
"5419" 1083.6 83.5740191840994 34.9973473732297
"5420" 1083.8 84.752360760054 35.8754635754972
"5421" 1084 85.8685077305789 36.5401747735706
"5422" 1084.2 87.1980859350789 36.9912504151161
"5423" 1084.4 88.2266384248804 37.2771244221297
"5424" 1084.6 89.1889997919471 37.5824679333297
"5425" 1084.8 90.2296928981936 37.703974136753
"5426" 1085 91.0359376787423 38.0053444627297
"5427" 1085.2 92.1710537648971 38.3444773397525
"5428" 1085.4 93.2713144741958 38.6658581556566
"5429" 1085.6 94.5406678819763 38.8427339700712
"5430" 1085.8 96.0993530054653 39.3680720647979
"5431" 1086 97.851978820488 40.0186619324115
"5432" 1086.2 98.9398155332607 40.2702233478888
"5433" 1086.4 100.045111353769 40.3814501193297
"5434" 1086.6 101.242741079451 40.7201675287949
"5435" 1086.8 102.35933326217 40.9881921351251
"5436" 1087 103.19860189624 41.2899851403809
"5437" 1087.2 104.207979850317 41.5154800391765
"5438" 1087.4 105.418192704854 41.7286025210468
"5439" 1087.6 107.213455625125 42.1141270364471
"5440" 1087.8 109.025175047168 42.4899806068361
"5441" 1088 110.475464263495 42.943864838621
"5442" 1088.2 111.97846571206 43.7321157506862
"5443" 1088.4 113.278107761335 44.0508733563547
"5444" 1088.6 114.519984196514 44.340703028444
"5445" 1088.8 116.088001234217 44.7517284359623
"5446" 1089 117.368460137607 45.3059624138497
"5447" 1089.2 118.460440990238 45.5096404150706
"5448" 1089.4 119.784028516372 46.2958362251583
"5449" 1089.6 120.305350660436 46.9972261953297
"5450" 1089.8 120.6117371225 47.9022803282003
"5451" 1090 120.63827282196 48.6548809861672
"5452" 1090.2 120.787375520607 49.7868784407097
"5453" 1090.4 121.114071879427 51.1761914166697
"5454" 1090.6 121.348720516397 52.3585167239797
"5455" 1090.8 121.205242956307 53.4204662239897
"5456" 1091 121.349150244324 54.8997357932003
"5457" 1091.2 121.670157005397 56.2707304612297
"5458" 1091.4 121.807468232841 57.9253735267297
"5459" 1091.6 122.048575417447 59.1685578223297
"5460" 1091.8 122.288132073535 60.1687136090154
"5461" 1092 122.618394647947 61.3441303396297
"5462" 1092.2 122.867426756092 63.0659284722297
"5463" 1092.4 122.887613588734 64.6166162314036
"5464" 1092.6 122.809079253186 66.1330840851415
"5465" 1092.8 122.739956083787 67.7487104870497
"5466" 1093 122.787879342147 69.3946294522297
"5467" 1093.2 122.951395389743 70.7586179070276
"5468" 1093.4 123.192434761636 72.3661829175297
"5469" 1093.6 123.517173349104 73.9095030757936
"5470" 1093.8 123.461727109087 75.5807715493297
"5471" 1094 123.416141570647 77.2983287998297
"5472" 1094.2 123.398874321238 79.114775710207
"5473" 1094.4 123.431336750127 81.1761913920697
"5474" 1094.6 122.913359896676 82.7548472806121
"5475" 1094.8 122.094011983539 84.341436113318
"5476" 1095 121.094655816758 85.8818741702297
"5477" 1095.2 120.10115548126 87.8866911705222
"5478" 1095.4 119.233742904951 89.5951406442591
"5479" 1095.6 118.295217113539 91.0095995564356
"5480" 1095.8 117.605535948065 92.6270404245869
"5481" 1096 116.693764374225 94.6243278875533
"5482" 1096.2 115.917320497267 96.4662677154097
"5483" 1096.4 115.007655233397 98.5637427577297
"5484" 1096.6 114.217631135433 100.283996330444
"5485" 1096.8 113.267400373833 102.205528300436
"5486" 1097 112.689921716015 103.629165592296
"5487" 1097.2 112.019756960647 104.38435343998
"5488" 1097.4 111.199073917977 104.889427725786
"5489" 1097.6 110.302993894397 105.32387193598
"5490" 1097.8 109.718563914397 105.47801168923
"5491" 1098 109.046469437397 105.47801168923
"5492" 1098.2 107.870304102647 105.68353136023
"5493" 1098.4 106.843898950272 105.96245091373
"5494" 1098.6 106.017661066047 105.90138221149
"5495" 1098.8 105.466835809897 105.70555132498
"5496" 1099 105.356968703363 105.700514078141
"5497" 1099.2 105.177884923509 105.532046496347
"5498" 1099.4 105.262122975236 105.58077152473
"5499" 1099.6 105.154791945576 105.47172027073
"5500" 1099.8 105.015728919085 105.278608675105
"5501" 1100 104.406972041167 104.97771809011
"5502" 1100.2 104.385795780402 105.044796212517
"5503" 1100.4 104.405650721212 105.066334087382
"5504" 1100.6 104.389134221777 105.091226221447
"5505" 1100.8 104.333011830841 105.027725879444
"5506" 1101 104.376581682207 104.85558068563
"5507" 1101.2 104.306551724604 104.734438966512
"5508" 1101.4 104.248055789105 104.634524706167
"5509" 1101.6 104.208969549372 104.622678364587
"5510" 1101.8 104.240141633126 104.62657305223
"5511" 1102 104.264557646253 104.663116823517
"5512" 1102.2 104.317506545657 104.560363362301
"5513" 1102.4 104.042287733647 104.36703106771
"5514" 1102.6 103.860100632739 104.38120773073
"5515" 1102.8 103.814360041447 104.29069518991
"5516" 1103 103.728474244386 104.220001529164
"5517" 1103.2 103.502858862107 103.80977915977
"5518" 1103.4 103.573252856841 103.72690020673
"5519" 1103.6 103.455952003712 103.381966348969
"5520" 1103.8 103.2321365828 103.391957069444
"5521" 1104 102.987515966551 103.193245133964
"5522" 1104.2 103.021361612335 103.298646844667
"5523" 1104.4 103.027928677934 103.323178542985
"5524" 1104.6 103.027928677934 103.323178542985
"5525" 1104.8 103.003681051104 102.998345020432
"5526" 1105 103.027928677934 102.649148983687
"5527" 1105.2 103.125622015017 102.477552144599
"5528" 1105.4 103.029275768314 102.41828515873
"5529" 1105.6 103.038320518004 102.20018265073
"5530" 1105.8 102.87890680471 101.970720637105
"5531" 1106 102.87099264873 101.962768983167
"5532" 1106.2 102.883267666167 101.70945200773
"5533" 1106.4 102.902649272647 101.58222554473
"5534" 1106.6 103.04078726792 101.38229824573
"5535" 1106.8 103.092589016147 101.284848188964
"5536" 1107 103.075705483391 101.24659001853
"5537" 1107.2 103.083955391443 101.200133082798
"5538" 1107.4 103.255394510576 101.22780896923
"5539" 1107.6 103.391643080381 101.146793941879
"5540" 1107.8 103.437130876449 100.911856208125
"5541" 1108 103.565122036562 100.898217069437
"5542" 1108.2 103.604984603263 100.858598618962
"5543" 1108.4 103.55039250048 100.95168560173
"5544" 1108.6 103.530911501147 100.91253899773
"5545" 1108.8 103.490137316496 100.973990062148
"5546" 1109 103.366455623054 101.080505240474
"5547" 1109.2 103.337400241103 101.00061885673
"5548" 1109.4 103.348594757386 100.950834588599
"5549" 1109.6 103.363931506861 100.91883041623
"5550" 1109.8 103.363931506861 100.91883041623
"5551" 1110 103.361670319439 100.666649391355
"5552" 1110.2 103.196192512602 100.497496025775
"5553" 1110.4 103.27811155631 100.530176819125
"5554" 1110.6 103.416876383098 100.432754399925
"5555" 1110.8 103.687182995799 100.42809977323
"5556" 1111 103.825213741076 100.23726007873
"5557" 1111.2 103.982062936928 100.23726007873
"5558" 1111.4 104.012741551325 100.09307008733
"5559" 1111.6 103.907940110196 100.144167544827
"5560" 1111.8 103.759694456732 100.162786051608
"5561" 1112 103.622653416612 100.139621165265
"5562" 1112.2 103.499602752218 100.13729642923
"5563" 1112.4 103.247994260829 100.124491168343
"5564" 1112.6 103.160123147169 100.23726007873
"5565" 1112.8 103.13300172753 100.139810021964
"5566" 1113 103.161658013783 100.280632736571
"5567" 1113.2 102.721151295525 100.02521597373
"5568" 1113.4 102.639966648658 99.7256472807084
"5569" 1113.6 102.583205158579 99.5172739585706
"5570" 1113.8 102.486398345402 99.3683304058999
"5571" 1114 102.405572922636 99.4170554342829
"5572" 1114.2 102.382379540451 99.5236855688602
"5573" 1114.4 102.284334788487 99.5145054910489
"5574" 1114.6 102.332830042147 99.5794721955595
"5575" 1114.8 102.308582415317 99.555109681368
"5576" 1115 102.299797043277 99.5070908128167
"5577" 1115.2 102.357077668977 99.4495387865382
"5578" 1115.4 102.448445538191 99.432414410621
"5579" 1115.6 102.552315967969 99.2364119031297
"5580" 1115.8 102.615719021828 99.3358470536446
"5581" 1116 102.607636479551 99.4820221387935
"5582" 1116.2 102.594524799858 99.4484560081297
"5583" 1116.4 102.577641267103 99.4823830649297
"5584" 1116.6 102.607636479551 99.4820221387935
"5585" 1116.8 102.619850098992 99.4993465933297
"5586" 1117 102.611408332614 99.5587189427297
"5587" 1117.2 102.605352282821 99.5070908128167
"5588" 1117.4 102.658441031004 99.6452675570154
"5589" 1117.6 102.697514349667 99.5884051174297
"5590" 1117.8 102.826673375247 99.5884051174297
"5591" 1118 102.942404102682 99.4472725061483
"5592" 1118.2 103.04193841788 99.2194483747297
"5593" 1118.4 103.237305011195 99.4102880692297
"5594" 1118.6 103.437934004329 99.3698069219115
"5595" 1118.8 103.51563662667 99.343783327207
"5596" 1119 103.541537500783 99.3524578587752
"5597" 1119.2 103.617184498195 99.4739013007297
"5598" 1119.4 103.734163260858 99.3890836587297
"5599" 1119.6 103.987416252192 99.3042660167297
"5600" 1119.8 104.108545783705 99.3052522683809
"5601" 1120 104.143883410403 99.2431184143576
"5602" 1120.2 104.069421982718 99.2648863972297
"5603" 1120.4 104.137257605397 99.2258096978797
"5604" 1120.6 104.10560098148 99.2390216767297
"5605" 1120.8 104.102512530367 99.1760051922419
"5606" 1121 104.037655056976 99.2784069795346
"5607" 1121.2 104.069421982718 99.2648863972297
"5608" 1121.4 104.114645731171 99.3284996287297
"5609" 1121.6 104.033654108943 99.4045050481843
"5610" 1121.8 104.150824729933 99.3375872332297
"5611" 1122 103.899832926022 99.3212295451297
"5612" 1122.2 103.879482239218 99.1558351432297
"5613" 1122.4 103.738384144047 99.1590158048047
"5614" 1122.6 103.62071415661 98.9339646040956
"5615" 1122.8 103.389886005973 98.6026766084471
"5616" 1123 103.175171513321 98.3288631337297
"5617" 1123.2 103.208878655025 97.9471837447297
"5618" 1123.4 103.05129776756 97.8393178304471
"5619" 1123.6 102.96596252048 97.8597155514172
"5620" 1123.8 102.947103255168 97.8497336879638
"5621" 1124 102.957520754103 97.9132566879297
"5622" 1124.2 103.030748169426 98.2312242202646
"5623" 1124.4 103.04078726792 98.1119998445252
"5624" 1124.6 103.068341389317 98.0040296111765
"5625" 1124.8 103.15590226398 98.2288994842297
"5626" 1125 103.15590226398 98.2288994842297
"5627" 1125.2 103.15590226398 98.2288994842297
"5628" 1125.4 103.027731542757 98.2171520930468
"5629" 1125.6 103.026523018408 98.2624841095558
"5630" 1125.8 103.04078726792 98.3201886021616
"5631" 1126 103.120385076171 98.5709037218761
"5632" 1126.2 103.110678515528 98.6105788732297
"5633" 1126.4 103.120385076171 98.5709037218761
"5634" 1126.6 103.120385076171 98.5709037218761
"5635" 1126.8 103.120385076171 98.5709037218761
"5636" 1127 103.120385076171 98.5709037218761
"5637" 1127.2 103.120385076171 98.5709037218761
"5638" 1127.4 103.039582576101 98.5330172255204
"5639" 1127.6 102.971718270283 98.5370518913661
"5640" 1127.8 102.890525459232 98.7267841988574
"5641" 1128 102.663160030843 98.6939477666863
"5642" 1128.2 102.462150718573 98.5724882756446
"5643" 1128.4 102.243922077104 98.3857090001765
"5644" 1128.6 102.20620354648 98.4560895967297
"5645" 1128.8 102.118115549495 98.5860818524036
"5646" 1129 101.851649358614 98.5324254745297
"5647" 1129.2 101.686226660019 98.4181923524319
"5648" 1129.4 101.705203063625 98.4450264260341
"5649" 1129.6 101.557242756189 98.3368147876672
"5650" 1129.8 101.419502764892 98.2232922388999
"5651" 1130 101.501843664335 98.1698300549797
"5652" 1130.2 101.473972071538 98.1712129513167
"5653" 1130.4 101.53177981956 98.0633470370341
"5654" 1130.6 101.573071068147 98.0852379918148
"5655" 1130.8 101.707611719793 98.3050081719172
"5656" 1131 101.880207674658 98.4425548666233
"5657" 1131.2 101.808596350087 98.3364967215097
"5658" 1131.4 101.728123919984 98.3132843831583
"5659" 1131.6 101.743629205167 98.3678100101583
"5660" 1131.8 101.743629205167 98.3678100101583
"5661" 1132 101.699697563814 98.3845247112922
"5662" 1132.2 101.689360707025 98.3522312595869
"5663" 1132.4 101.715525875772 98.3606697494797
"5664" 1132.6 101.715525875772 98.3606697494797
"5665" 1132.8 101.715525875772 98.3606697494797
"5666" 1133 101.720371277392 98.3911781360154
"5667" 1133.2 101.699697563814 98.3924763652297
"5668" 1133.4 101.7126186348 98.430125012444
"5669" 1133.6 101.745091967921 98.5233035771826
"5670" 1133.8 101.745091967921 98.5233035771826
"5671" 1134 101.73075689294 98.5449080708995
"5672" 1134.2 101.73075689294 98.5449080708995
"5673" 1134.4 101.763010811647 98.5857627224797
"5674" 1134.6 101.752259505411 98.5953185562392
"5675" 1134.8 101.770608401387 98.6723745838297
"5676" 1135 101.751381847759 98.7650681497297
"5677" 1135.2 101.620556004022 98.8059623699797
"5678" 1135.4 101.61348377953 98.9216843123893
"5679" 1135.6 101.622620566451 98.9926533754689
"5680" 1135.8 101.710474286849 99.173430292368
"5681" 1136 101.763010811647 99.2830616062297
"5682" 1136.2 101.681608064433 99.357060671444
"5683" 1136.4 101.771269061364 99.4739013007297
"5684" 1136.6 101.632660007284 99.3691265664944
"5685" 1136.8 101.650597494065 99.3804287973011
"5686" 1137 101.621566321807 99.3602095678361
"5687" 1137.2 101.63638431598 99.3466748377297
"5688" 1137.4 101.628470160001 99.3784814534797
"5689" 1137.6 101.557242756189 99.3228198759172
"5690" 1137.8 101.534307855188 99.2947456691583
"5691" 1138 101.581512834525 99.3042660167297
"5692" 1138.2 101.653896490913 99.3764512439638
"5693" 1138.4 101.653896490913 99.3764512439638
"5694" 1138.6 101.476239042049 99.3092552897885
"5695" 1138.8 101.406873792585 99.2274000286672
"5696" 1139 101.507005070408 99.2166825820558
"5697" 1139.2 101.524575814487 99.1328261020489
"5698" 1139.4 101.500328187658 99.1490677781765
"5699" 1139.6 101.438995955088 98.9949310870827
"5700" 1139.8 101.330594799849 98.9541676646446
"5701" 1140 101.28209954619 99.0028926930276
"5702" 1140.2 101.26441898496 98.9411404869172
"5703" 1140.4 101.37046867508 98.9480319203297
"5704" 1140.6 101.317233862616 98.702753147444
"5705" 1140.8 101.314429715296 98.5968507898361
"5706" 1141 101.363749718167 98.5158081405868
"5707" 1141.2 101.414787948564 98.4481379427922
"5708" 1141.4 101.463328105236 98.2949360769297
"5709" 1141.6 101.387007645943 98.1964437538726
"5710" 1141.8 101.438530416501 98.1936850167922
"5711" 1142 101.375217168668 98.1300717852922
"5712" 1142.2 101.44644457248 98.1846731423297
"5713" 1142.4 101.414787948564 98.2175399786047
"5714" 1142.6 101.530862236258 98.3627901905297
"5715" 1142.8 101.523521569843 98.320565755708
"5716" 1143 101.487791999637 98.4145462618726
"5717" 1143.2 101.424422573234 98.4533238040558
"5718" 1143.4 101.424422573234 98.4533238040558
"5719" 1143.6 101.383131324647 98.3447664416047
"5720" 1143.8 101.265934461636 98.2720172672829
"5721" 1144 101.300548827473 98.287376243621
"5722" 1144.2 101.290182088466 98.2476547530914
"5723" 1144.4 101.290182088466 98.2476547530914
"5724" 1144.6 101.290182088466 98.2476547530914
"5725" 1144.8 101.300548827473 98.287376243621
"5726" 1145 101.300548827473 98.287376243621
"5727" 1145.2 101.317065326908 98.2292945974689
"5728" 1145.4 101.508410729934 98.3288631337297
"5729" 1145.6 101.530862236258 98.3543084263297
"5730" 1145.8 101.421119273347 98.2949360769297
"5731" 1146 101.352210901287 98.0980802473576
"5732" 1146.2 101.369879714635 98.0625751879158
"5733" 1146.4 101.528899034775 97.8406685664041
"5734" 1146.6 101.62733956629 97.7018184232297
"5735" 1146.8 101.606838133658 97.4382778927297
"5736" 1147 101.573071068147 97.1927012315902
"5737" 1147.2 101.387352207836 96.9717808617297
"5738" 1147.4 101.32955857648 96.9000120877297
"5739" 1147.6 101.193191581147 96.8384959957297
"5740" 1147.8 101.063687210579 96.7761219830252
"5741" 1148 101.058123319103 96.8021455777297
"5742" 1148.2 101.058123319103 96.8021455777297
"5743" 1148.4 101.227726079965 96.9843107406615
"5744" 1148.6 101.246198021194 96.7400117237065
"5745" 1148.8 101.243842179414 96.7512549925297
"5746" 1149 101.243842179414 96.7512549925297
"5747" 1149.2 101.29449277768 96.7427732283297
"5748" 1149.4 101.355997075576 97.0293356902297
"5749" 1149.6 101.253626954079 96.9843107406615
"5750" 1149.8 101.292290577756 97.142338076621
"5751" 1150 101.259257578886 97.1506354546428
"5752" 1150.2 101.242741079451 97.175527588708
"5753" 1150.4 101.201633347525 97.2431973161297
"5754" 1150.6 101.14138983292 97.2792448139797
"5755" 1150.8 101.177026496594 97.216308318985
"5756" 1151 101.209708080582 97.2336092348602
"5757" 1151.2 101.234482829734 97.2336092348602
"5758" 1151.4 101.305428702306 97.2965938771161
"5759" 1151.6 101.296075608876 97.2235832364172
"5760" 1151.8 101.293975934841 97.1448780903011
"5761" 1152 101.33132957642 97.3486410665252
"5762" 1152.2 101.302934544058 97.3280149581297
"5763" 1152.4 101.346759884402 97.4355709467085
"5764" 1152.6 101.432680822951 97.9637785007732
"5765" 1152.8 101.419502764892 97.7279211170063
"5766" 1153 101.481899991267 97.7563440502297
"5767" 1153.2 101.51348212901 97.797505552965
"5768" 1153.4 101.535083119447 97.8097791646897
"5769" 1153.6 101.521933444897 97.7857040032297
"5770" 1153.8 101.51348212901 97.797505552965
"5771" 1154 101.521933444897 97.7857040032297
"5772" 1154.2 101.521933444897 97.7857040032297
"5773" 1154.4 101.421119273347 97.6904176103115
"5774" 1154.6 101.367936145167 97.7334432868897
"5775" 1154.8 101.426963573147 97.7710240267297
"5776" 1155 101.426963573147 97.7710240267297
"5777" 1155.2 101.394304250735 97.7451181858474
"5778" 1155.4 101.436314452827 97.8021455769097
"5779" 1155.6 101.462272884439 97.9074254750422
"5780" 1155.8 101.459107222047 97.9090158058297
"5781" 1156 101.436314452827 97.8021455769097
"5782" 1156.2 101.461341807265 97.8124733721415
"5783" 1156.4 101.491136276833 97.8723446488474
"5784" 1156.6 101.491136276833 97.8873124680238
"5785" 1156.8 101.495544642229 97.8926581177297
"5786" 1157 101.587968302931 98.0220228406121
"5787" 1157.2 101.642844851474 98.102971250444
"5788" 1157.4 101.63638431598 98.0823618616672
"5789" 1157.6 101.685308189306 98.2074196917752
"5790" 1157.8 101.677351711637 98.0145389310238
"5791" 1158 101.747182499689 97.8756188592922
"5792" 1158.2 101.619586923698 97.7368706120154
"5793" 1158.4 101.518802570004 97.5966618568726
"5794" 1158.6 101.540740899041 97.5736251937935
"5795" 1158.8 101.548296318995 97.6152886238602
"5796" 1159 101.493929508355 97.5893593175422
"5797" 1159.2 101.62733956629 97.7135024861583
"5798" 1159.4 101.738236062495 97.7729388062732
"5799" 1159.6 101.72171956306 97.8061283183602
"5800" 1159.8 101.72171956306 97.8061283183602
"5801" 1160 101.628470160001 97.7404407423547
"5802" 1160.2 101.807464794168 97.9309420686021
"5803" 1160.4 101.807464794168 97.9309420686021
"5804" 1160.6 101.808596350087 97.8632142791497
"5805" 1160.8 101.876974657747 97.9217384521297
"5806" 1161 101.849347058693 97.9038110868888
"5807" 1161.2 101.849347058693 97.9038110868888
"5808" 1161.4 101.734721913679 97.8091294976446
"5809" 1161.6 101.580985224126 97.7483923962922
"5810" 1161.8 101.653896490913 97.9065795544106
"5811" 1162 101.56498852587 97.8822170402191
"5812" 1162.2 101.476080560828 97.646712736368
"5813" 1162.4 101.470187040418 97.6688758569172
"5814" 1162.6 101.293975934841 97.503189353444
"5815" 1162.8 101.293975934841 97.503189353444
"5816" 1163 101.398326504127 97.6113058824097
"5817" 1163.2 101.487791999637 97.666766234444
"5818" 1163.4 101.500328187658 97.6873169266872
"5819" 1163.6 101.399647824082 97.5986938678167
"5820" 1163.8 101.44644457248 97.6927308187297
"5821" 1164 101.44644457248 97.6927308187297
"5822" 1164.2 101.512290350227 97.7563440502297
"5823" 1164.4 101.504692760487 97.7868784013497
"5824" 1164.6 101.605401237253 97.9390629066659
"5825" 1164.8 101.493929508355 97.8279089356672
"5826" 1165 101.550278298927 97.7792448135697
"5827" 1165.2 101.518802570004 97.7368706120154
"5828" 1165.4 101.518802570004 97.7368706120154
"5829" 1165.6 101.512290350227 97.7563440502297
"5830" 1165.8 101.504692760487 97.7868784013497
"5831" 1166 101.493929508355 97.8279089356672
"5832" 1166.2 101.449197322386 97.7397492941862
"5833" 1166.4 101.493929508355 97.8279089356672
"5834" 1166.6 101.487791999637 97.8459218660154
"5835" 1166.8 101.434268947897 97.7269840972297
"5836" 1167 101.491136276833 97.7451181858474
"5837" 1167.2 101.500328187658 97.7116794408786
"5838" 1167.4 101.538536569329 97.7650185817979
"5839" 1167.6 101.498746820691 97.6567755139689
"5840" 1167.8 101.362924968956 97.4599334608999
"5841" 1168 101.298264630743 97.5086584892829
"5842" 1168.2 101.26441898496 97.4859878163547
"5843" 1168.4 101.25785191936 97.5492626796021
"5844" 1168.6 101.322512257573 97.6061085460489
"5845" 1168.8 101.379090053509 97.5898668699212
"5846" 1169 101.379090053509 97.5898668699212
"5847" 1169.2 101.379090053509 97.5898668699212
"5848" 1169.4 101.280247296918 97.5177944321047
"5849" 1169.6 101.322512257573 97.6061085460489
"5850" 1169.8 101.336701609569 97.7012125829297
"5851" 1170 101.383131324647 97.8144256963819
"5852" 1170.2 101.325323576625 97.6318833799036
"5853" 1170.4 101.309481220025 97.5343468545868
"5854" 1170.6 101.350098325777 97.5738017337515
"5855" 1170.8 101.350098325777 97.5738017337515
"5856" 1171 101.362924968956 97.4599334608999
"5857" 1171.2 101.452200322283 97.5568298241616
"5858" 1171.4 101.469467571693 97.5221316978888
"5859" 1171.6 101.391389574364 97.4825305755123
"5860" 1171.8 101.243842179414 97.3025696655297
"5861" 1172 101.288161452897 97.3667130072922
"5862" 1172.2 101.243842179414 97.3025696655297
"5863" 1172.4 101.106855334102 97.1751504351615
"5864" 1172.6 101.217439207977 97.4680542989638
"5865" 1172.8 101.226958646658 97.5315772989297
"5866" 1173 101.201449830864 97.4742331974906
"5867" 1173.2 100.928927590191 97.3082856370558
"5868" 1173.4 100.76266149588 97.3789055433297
"5869" 1173.6 100.822356843838 97.4837159152297
"5870" 1173.8 100.714213097538 97.333177771121
"5871" 1174 100.740569213658 97.1675832906021
"5872" 1174.2 100.751471247426 97.1039385829855
"5873" 1174.4 100.744243096511 96.9669616775252
"5874" 1174.6 100.839212968261 96.9669616775252
"5875" 1174.8 100.759043596004 96.9384596452297
"5876" 1175 100.648147099799 96.9017141139906
"5877" 1175.2 100.666011884902 96.9735118340154
"5878" 1175.4 100.724404129104 97.0376498815808
"5879" 1175.6 100.804870327769 97.0735620321297
"5880" 1175.8 100.788537344995 97.0842564304689
"5881" 1176 100.788537344995 97.0842564304689
"5882" 1176.2 100.640639600056 96.8975654249797
"5883" 1176.4 100.716133620728 96.9885471397995
"5884" 1176.6 100.740569213658 96.7534205493467
"5885" 1176.8 100.813312094147 96.6867541345437
"5886" 1177 100.993754850472 96.7353516846547
"5887" 1177.2 100.97890058848 96.6064125577297
"5888" 1177.4 101.075609835171 96.3750281662297
"5889" 1177.6 101.134099216503 96.2762761973297
"5890" 1177.8 101.274594328361 96.2932397257297
"5891" 1178 101.440939072669 96.2130317381862
"5892" 1178.2 101.618294816599 96.0387867997297
"5893" 1178.4 101.637928541537 96.04809605312
"5894" 1178.6 101.684255308245 96.0015497861688
"5895" 1178.8 101.728476312829 95.8479471052297
"5896" 1179 101.699697563814 95.8479471052297
"5897" 1179.2 101.611059016847 96.0006188608297
"5898" 1179.4 101.65099506548 96.1268666587297
"5899" 1179.6 101.611059016847 96.0006188608297
"5900" 1179.8 101.611059016847 96.0006188608297
"5901" 1180 101.65099506548 96.1268666587297
"5902" 1180.2 101.624872816374 95.9346924209115
"5903" 1180.4 101.608408694845 95.9944054754274
"5904" 1180.6 101.49093496285 96.1419433913514
"5905" 1180.8 101.509757820314 96.1342066469797
"5906" 1181 101.509757820314 96.1342066469797
"5907" 1181.2 101.509757820314 96.1342066469797
"5908" 1181.4 101.553077410937 96.0588751886245
"5909" 1181.6 101.554077093797 96.0197028302797
"5910" 1181.8 101.554077093797 96.0197028302797
"5911" 1182 101.554077093797 96.0197028302797
"5912" 1182.2 101.554077093797 96.0197028302797
"5913" 1182.4 101.554077093797 96.0197028302797
"5914" 1182.6 101.554077093797 96.0197028302797
"5915" 1182.8 101.603061553963 96.1191403553087
"5916" 1183 101.687034914247 96.0483287844547
"5917" 1183.2 101.81727930979 96.0569620087297
"5918" 1183.4 101.832500961708 96.04809605312
"5919" 1183.6 101.832500961708 96.04809605312
"5920" 1183.8 101.952950555147 95.8724137327297
"5921" 1184 101.85554555848 95.8136938267297
"5922" 1184.2 101.81727930979 95.7207206422297
"5923" 1184.4 101.747610291904 95.8118422981622
"5924" 1184.6 101.728919062814 95.9213469877297
"5925" 1184.8 101.690652814123 95.8206842917297
"5926" 1185 101.690652814123 95.8206842917297
"5927" 1185.2 101.690652814123 95.8206842917297
"5928" 1185.4 101.591160567528 95.9024727322297
"5929" 1185.6 101.52674430144 96.010859039559
"5930" 1185.8 101.426963573147 96.0681467527297
"5931" 1186 101.43739982279 95.9115603367297
"5932" 1186.2 101.493096439305 95.9684774385981
"5933" 1186.4 101.563574080972 95.7906951968797
"5934" 1186.6 101.614139120796 95.7602640023514
"5935" 1186.8 101.749112781635 95.7222721844614
"5936" 1187 101.943453567972 95.3422219148047
"5937" 1187.2 102.03087455248 95.0209750957297
"5938" 1187.4 102.109857299778 94.7029089382297
"5939" 1187.6 102.209369208872 94.6074890909797
"5940" 1187.8 102.477546037195 94.4848064302297
"5941" 1188 102.942404102682 94.1836474438925
"5942" 1188.2 103.324222849684 93.5718346513151
"5943" 1188.4 103.742382875489 93.1460587988876
"5944" 1188.6 104.019124350293 92.882949900437
"5945" 1188.8 104.375965661417 92.5417783437568
"5946" 1189 104.556514844098 92.3802502173639
"5947" 1189.2 104.811543694822 91.9929852763297
"5948" 1189.4 104.927128977757 91.8030765071688
"5949" 1189.6 104.86535995548 91.6152205477297
"5950" 1189.8 105.000620075852 91.0682802111616
"5951" 1190 105.42613443629 90.3681215917297
"5952" 1190.2 105.869930154436 89.7198724707297
"5953" 1190.4 106.15695021128 89.1176672125297
"5954" 1190.6 106.519946165525 88.6342066531297
"5955" 1190.8 106.83958213792 88.0668922885706
"5956" 1191 107.198905375623 87.6327526372297
"5957" 1191.2 107.490749298969 86.8869632279297
"5958" 1191.4 107.675917609299 86.3889361604471
"5959" 1191.6 107.817919220293 86.12443193912
"5960" 1191.8 107.750241856756 86.0072567714471
"5961" 1192 107.854334213659 85.9375973885204
"5962" 1192.2 108.100091344783 85.8028395492752
"5963" 1192.4 108.43038283348 85.6649367397297
"5964" 1192.6 108.781736571457 85.4517275572297
"5965" 1192.8 109.067057311693 85.0915279606843
"5966" 1193 109.496271797004 84.5884051297297
"5967" 1193.2 109.664504141247 84.3403135268797
"5968" 1193.4 109.723212789238 84.1286549566161
"5969" 1193.6 110.034023278602 84.0072115146615
"5970" 1193.8 110.57899451605 83.7412630712175
"5971" 1194 110.918106448347 83.3670310849297
"5972" 1194.2 111.525913627547 82.9344611107297
"5973" 1194.4 112.16336993744 82.2610917821688
"5974" 1194.6 112.779515934647 81.5826799413547
"5975" 1194.8 113.620677655861 80.7716112397297
"5976" 1195 114.59027482268 80.2711871519297
"5977" 1195.2 115.911313100728 79.7330882510553
"5978" 1195.4 117.307149355287 79.4756765701018
"5979" 1195.6 118.525193175522 79.2639776531797
"5980" 1195.8 119.925471173436 78.7699148885297
"5981" 1196 121.263491144314 78.0453298897297
"5982" 1196.2 122.350827357104 77.2203334464254
"5983" 1196.4 123.276852425414 76.4459114977297
"5984" 1196.6 123.438227587333 76.4666227824041
"5985" 1196.8 123.376386740612 76.3867363986599
"5986" 1197 122.753462909992 76.6834008953297
"5987" 1197.2 122.094477522126 76.7878326170422
"5988" 1197.4 121.772749876886 76.9880068618167
"5989" 1197.6 121.421774263897 77.0263822351672
"5990" 1197.8 121.09589725299 76.9847529880827
"5991" 1198 120.961822139931 77.0221725360238
"5992" 1198.2 120.647870840913 76.8573672929638
"5993" 1198.4 120.582873730105 76.8434941946047
"5994" 1198.6 120.520529562596 76.8535554710154
"5995" 1198.8 120.498667110487 76.8250463574697
"5996" 1199 120.543787490372 76.837976720444
"5997" 1199.2 120.633111415886 76.8635461914906
"5998" 1199.4 120.550880333594 76.8411256168361
"5999" 1199.6 120.519560482272 76.8912041182297
"6000" 1199.8 120.534715249041 76.9710590258574
"6001" 1200 120.263141828547 77.0311532275297
"6002" 1200.2 119.97348371971 76.7878326170422
"6003" 1200.4 119.791781158963 76.6276635877297
"6004" 1200.6 119.352920783225 76.4084919497885
"6005" 1200.8 118.754703698918 76.1517003020422
"6006" 1201 118.578740018104 75.9640751059425
"6007" 1201.2 117.977662792474 75.5605191735869
"6008" 1201.4 117.115097036278 75.1127994289036
"6009" 1201.6 116.301315345376 74.6249827460422
"6010" 1201.8 115.175989719658 73.9013822377297
"6011" 1202 114.390204959527 73.1303898719497
"6012" 1202.2 113.630445985527 72.0769547583097
"6013" 1202.4 112.779515934647 71.0845883469097
"6014" 1202.6 111.705774935678 70.0456414713011
"6015" 1202.8 110.975088371397 69.2099064146047
"6016" 1203 110.997315362658 69.1344502942616
"6017" 1203.2 111.127865991169 69.3212295697297
"6018" 1203.4 110.824253869206 69.1041961916709
"6019" 1203.6 110.868489535759 69.1888101898726
"6020" 1203.8 110.956902651275 69.1994169987723
"6021" 1204 110.887716089387 69.0540539974297
"6022" 1204.2 110.868489535759 69.1187058123011
"6023" 1204.4 110.741316379397 69.1450698517297
"6024" 1204.6 110.359848767451 68.9976318268819
"6025" 1204.8 110.167844461522 68.7725654480422
"6026" 1205 110.104531213689 68.4863059062922
"6027" 1205.2 109.900029423187 68.0769547615897
"6028" 1205.4 109.793016563445 67.5508868718148
"6029" 1205.6 109.453708269049 66.8889589535533
"6030" 1205.8 108.920101997573 66.1134985345169
"6031" 1206 108.25584898231 65.442120677444
"6032" 1206.2 107.734716347287 64.4662677416497
"6033" 1206.4 107.224747517596 63.697300613444
"6034" 1206.6 106.598560114918 62.5225654531672
"6035" 1206.8 106.200003219807 61.2754280496097
"6036" 1207 105.483595199029 59.4873723707885
"6037" 1207.2 104.725262556019 57.8952104139212
"6038" 1207.4 104.094824258445 56.1654719063255
"6039" 1207.6 103.678236558605 54.1653771648547
"6040" 1207.8 103.584705624306 52.4405911380479
"6041" 1208 103.723027313722 51.0980689544957
"6042" 1208.2 104.059554983056 49.8469061991615
"6043" 1208.4 104.555529168211 48.6618175353467
"6044" 1208.6 105.469044411566 47.5655043967297
"6045" 1208.8 106.276340907195 46.6113059242297
"6046" 1209 107.112244053008 45.2754280627297
"6047" 1209.2 108.182974141947 43.5960387511297
"6048" 1209.4 109.291110401586 42.0358078829248
"6049" 1209.6 110.284973970014 40.8903559713297
"6050" 1209.8 111.49864022848 40.0885030327297
"6051" 1210 113.186529670718 39.3139595107297
"6052" 1210.2 114.241610239263 38.8135072443111
"6053" 1210.4 114.090563432464 38.721713675998
"6054" 1210.6 113.653238754747 38.2949361261297
"6055" 1210.8 113.411356305882 37.6028934063011
"6056" 1211 112.790688860735 37.4397747238474
"6057" 1211.2 111.975924712147 36.7316817397297
"6058" 1211.4 111.340357108897 35.6527034669797
"6059" 1211.6 110.617435875658 34.7102177416872
"6060" 1211.8 109.883903926596 33.4044201273012
"6061" 1212 109.325713659984 32.5787463470154
"6062" 1212.2 108.722403013487 31.4739013564897
"6063" 1212.4 108.006247597995 30.0663341488819
"6064" 1212.6 107.356542441657 28.7775312075869
"6065" 1212.8 106.770145751998 27.3040134274744
"6066" 1213 106.424448683376 25.9211023788547
"6067" 1213.2 106.608682872566 25.1706881537762
"6068" 1213.4 106.543834568253 24.3074241819212
"6069" 1213.6 106.230723908756 24.0175455710341
"6070" 1213.8 105.103715712029 22.8835705747297
"6071" 1214 104.083578982234 21.3706819820993
"6072" 1214.2 103.337927851501 19.9494102717922
"6073" 1214.4 103.054601067447 18.9929853361897
"6074" 1214.6 102.886820960689 17.8660769401672
"6075" 1214.8 102.882442916956 17.8838412734318
"6076" 1215 102.902649272647 18.6113059471897
"6077" 1215.2 102.531028035364 19.1967689404036
"6078" 1215.4 102.116820137774 20.0172332024356
"6079" 1215.6 101.713461313343 20.6819996062949
"6080" 1215.8 101.265934461636 21.4488891834531
"6081" 1216 100.798414859363 22.352212993965
"6082" 1216.2 100.456690534923 22.9822359950154
"6083" 1216.4 100.433432607147 23.2732016176672
"6084" 1216.6 100.362205203335 23.9888504720422
"6085" 1216.8 100.132694679939 24.7283542882297
"6086" 1217 99.8801298760818 25.577452639121
"6087" 1217.2 99.4916480456262 26.6685578489797
"6088" 1217.4 98.9060005031679 28.1396138274172
"6089" 1217.6 98.4469794563762 29.1335705696047
"6090" 1217.8 97.9138237648001 29.8290968711583
"6091" 1218 97.3118142139731 30.7716112807297
"6092" 1218.2 96.6583802050846 31.6860514835422
"6093" 1218.4 95.9144495430429 32.8628962662922
"6094" 1218.6 95.0100467395513 33.8331672307935
"6095" 1218.8 93.7337398364198 34.8052684599343
"6096" 1219 92.7345416706137 35.0888292585297
"6097" 1219.2 91.6166947460773 35.3872690081716
"6098" 1219.4 90.2630227051925 35.5512781747979
"6099" 1219.6 89.2876068077215 35.3517639487297
"6100" 1219.8 88.0059465324327 35.2699755082297
"6101" 1220 86.3448585892775 35.0447609619254
"6102" 1220.2 84.6148611484804 34.9407246067297
"6103" 1220.4 82.5614279047982 34.6239102301716
"6104" 1220.6 80.5393090379514 34.198428403708
"6105" 1220.8 78.8074360972185 33.9068348332297
"6106" 1221 76.7542779174804 33.3615785632297
"6107" 1221.2 74.3771532488289 32.8188007308206
"6108" 1221.4 72.2360143221016 32.168210863207
"6109" 1221.6 70.2782371390994 31.2805171327297
"6110" 1221.8 68.1613450254959 29.8307272055204
"6111" 1222 66.4817034565221 28.3384051758547
"6112" 1222.2 64.8042704892168 26.9548173907297
"6113" 1222.4 62.8253633941471 26.0369693362297
"6114" 1222.6 60.8784810232721 24.9414586137547
"6115" 1222.8 59.2510427664653 23.4156085109115
"6116" 1223 58.7036709601971 22.5750464019547
"6117" 1223.2 58.880461029147 22.4040246757297
"6118" 1223.4 58.6466890371471 22.4796265547047
"6119" 1223.6 58.6014652886947 22.3655771182297
"6120" 1223.8 58.7166668373839 22.465062472756
"6121" 1224 58.7666509804102 22.2641785838087
"6122" 1224.2 58.4067651506207 21.6213501391771
"6123" 1224.4 58.2215858016947 20.5026181957297
"6124" 1224.6 58.2019520767568 19.5167239319249
"6125" 1224.8 58.0768698066471 17.9853517492297
"6126" 1225 58.1311383047899 16.5040722157297
"6127" 1225.2 58.6766795229628 14.9520050261245
"6128" 1225.4 59.3653799584984 14.2768722804324
"6129" 1225.6 59.8243154468471 13.3288632034297
"6130" 1225.8 60.4331493273633 12.1724778113514
"6131" 1226 61.5493579378137 10.8557764957297
"6132" 1226.2 62.3885019840971 10.3613059539547
"6133" 1226.4 62.6829085865221 10.3326799997797
"6134" 1226.6 63.0053063090418 9.96004038578236
"6135" 1226.8 63.0153031376471 9.87466473297973
"6136" 1227 63.0652872806734 10.0303497469139
"6137" 1227.2 63.3192067272471 10.1132143511047
"6138" 1227.4 63.7426333749519 9.81648189929071
"6139" 1227.6 64.6857988304804 8.96695285272972
"6140" 1227.8 65.5225077518471 7.78497007820473
"6141" 1228 66.1079117818137 6.84324958572973
"6142" 1228.2 65.7303241770882 6.72580977372973
"6143" 1228.4 65.0503718180042 6.93300715632973
"6144" 1228.6 64.2766978444804 7.79255473272973
"6145" 1228.8 63.2405805078447 8.19926974056694
"6146" 1229 61.8756646766471 8.23344336027973
"6147" 1229.2 60.9649279578137 8.63420671872973
"6148" 1229.4 59.6506562527899 8.98862329422972
"6149" 1229.6 58.1311383047899 9.27033903372972
"6150" 1229.8 56.3674121151471 9.59749279572972
"6151" 1230 54.6535372203099 10.0544090964041
"6152" 1230.2 53.0133542055373 10.4215833696566
"6153" 1230.4 51.2146877914804 10.5817502677297
"6154" 1230.6 49.6595401210155 10.9242830527297
"6155" 1230.8 47.6206869269721 11.1819166403047
"6156" 1231 45.8141746592202 11.0546126001931
"6157" 1231.2 43.970369344269 10.9708293196809
"6158" 1231.4 43.3215507852786 11.205520497256
"6159" 1231.6 41.5616091093221 11.0387868694297
"6160" 1231.8 39.7371323509248 10.6486257162297
"6161" 1232 38.3231364826471 10.2518003197297
"6162" 1232.2 37.789496250909 10.6243921042297
"6163" 1232.4 37.0280927769653 11.0544010262525
"6164" 1232.6 36.2675663696582 11.8487953505297
"6165" 1232.8 34.9759761138582 12.9090158755297
"6166" 1233 33.3887444227854 13.9777181647297
"6167" 1233.2 31.2246907197517 15.0783750074274
"6168" 1233.4 29.0613127995994 15.6589249972297
"6169" 1233.6 27.3117648662281 16.1027439521351
"6170" 1233.8 26.204980847347 16.2805171450297
"6171" 1234 25.4923793269057 16.0440514086263
"6172" 1234.2 25.141318283747 15.9624509875297
"6173" 1234.4 24.894396617197 15.8288632013797
"6174" 1234.6 24.7469671972423 15.7770638557297
"6175" 1234.8 24.8597605463235 15.9534702960238
"6176" 1235 24.457535207147 15.8861151097297
"6177" 1235.2 24.457535207147 15.785673165256
"6178" 1235.4 24.5575034931997 15.785673165256
"6179" 1235.6 24.6992766988743 15.8340679203206
"6180" 1235.8 24.8892164423743 16.0249076148206
"6181" 1236 24.7165439482834 15.8167188571843
"6182" 1236.2 24.5438714541925 15.9208132360024
"6183" 1236.4 24.579096642987 15.8097792319297
"6184" 1236.6 24.8150688419706 15.7065012796121
"6185" 1236.8 24.7650566966232 15.7043630197297
"6186" 1237 24.6774654364628 15.7053196096771
"6187" 1237.2 24.6052661187581 15.5468445417297
"6188" 1237.4 24.6374781220418 15.7254079985718
"6189" 1237.6 24.6926986990994 15.9042903187297
"6190" 1237.8 24.837414694147 15.8861151097297
"6191" 1238 25.1309579341016 15.8167188571843
"6192" 1238.2 25.4256151901471 15.8861151097297
"6193" 1238.4 25.6378750417542 15.7906952624797
"6194" 1238.6 25.4705471724804 16.4056231669797
"6195" 1238.8 25.3066775898529 17.547543038318
"6196" 1239 25.3439206768137 18.5774441347297
"6197" 1239.2 25.0938333478721 19.5120693052297
"6198" 1239.4 25.0273544376471 20.5026181957297
"6199" 1239.6 24.8036476286359 21.3314077261297
"6200" 1239.8 24.5298932046708 22.3019638867297
"6201" 1240 24.3338535137052 23.2889200033576
"6202" 1240.2 24.3128192120994 24.5466021982297
"6203" 1240.4 24.2263042150601 25.5193709929689
"6204" 1240.6 24.2404612145756 26.4095611207297
"6205" 1240.8 24.1467247177834 27.2584259956161
"6206" 1241 23.7638422308862 28.2741004961862
"6207" 1241.2 23.4083442430518 29.8174128082297
"6208" 1241.4 23.2302322491471 31.2217972267297
"6209" 1241.6 22.7701635323331 33.2125841173576
"6210" 1241.8 22.2754367585657 34.4730137275437
"6211" 1242 21.8415469216698 36.2539152318206
"6212" 1242.2 21.5620093395693 37.8623661519297
"6213" 1242.4 21.1923805688851 39.2866966972297
"6214" 1242.6 20.5536672875513 41.1662840024318
"6215" 1242.8 19.6969178062322 43.017835080985
"6216" 1243 18.7593429021471 44.6663652079425
"6217" 1243.2 17.6751035330012 46.4920311151672
"6218" 1243.4 16.5065692001703 48.4265020881948
"6219" 1243.6 15.1732805448671 50.2754280586297
"6220" 1243.8 13.5359999558971 51.6606061745422
"6221" 1244 11.9680279916981 52.9713308450154
"6222" 1244.2 10.6848831678279 54.3951292084106
"6223" 1244.4 9.62031908989707 55.9037310487297
"6224" 1244.6 8.35924600333573 57.5179745023524
"6225" 1244.8 7.80858615189707 59.1700258199797
"6226" 1245 7.95557029186706 61.0082524773097
"6227" 1245.2 8.01843662265687 62.8326799567297
"6228" 1245.4 7.59088598434707 64.8479471306497
"6229" 1245.6 7.03521912689215 66.7991520384944
"6230" 1245.8 6.7823877554112 68.3922363398995
"6231" 1246 6.74565412577206 69.4802626484797
"6232" 1246.2 6.37383811844893 70.8191411341071
"6233" 1246.4 5.61861370898378 71.930670290444
"6234" 1246.6 4.97632412382097 72.1838249872297
"6235" 1246.8 4.96211993430706 72.0235196438497
"6236" 1247 5.40929235900419 72.1020365467297
"6237" 1247.2 6.32208849776705 72.6342066662497
"6238" 1247.4 6.79313906164706 73.0585069203547
"6239" 1247.6 7.01473542906372 73.2652499227297
"6240" 1247.8 7.13664710840238 73.5278236867936
"6241" 1248 7.44048471806541 74.0961166198726
"6242" 1248.2 7.65926429200707 75.1609242214297
"6243" 1248.4 8.1149646235552 76.3316673268726
"6244" 1248.6 8.35222778954287 77.4319165859797
"6245" 1248.8 8.64214431980011 78.5516392833011
"6246" 1249 8.57097506080706 80.1456570417697
"6247" 1249.2 8.97185964885294 81.9840045930238
"6248" 1249.4 9.61356506418478 84.0338897909939
"6249" 1249.6 10.3191113909834 85.8722358018206
"6250" 1249.8 11.5416326491471 87.7716112339897
"6251" 1250 12.9296538516471 89.6236370692297
"6252" 1250.2 14.2007890581471 90.8225018167297
"6253" 1250.4 15.3749620179652 92.2358721602388
"6254" 1250.6 16.0257003192255 93.6140000931415
"6255" 1250.8 17.0954707490871 95.5502371818097
"6256" 1251 17.9753363013173 97.5573835176659
"6257" 1251.2 18.7228160283971 99.7748408189797
"6258" 1251.4 19.7127659283431 102.025914470318
"6259" 1251.6 20.5219837218271 103.59603870193
"6260" 1251.8 21.8843892480338 104.140471943598
"6261" 1252 22.9595198716187 104.536554328409
"6262" 1252.2 23.1602109213546 104.370919876579
"6263" 1252.4 23.265756424402 104.413281628965
"6264" 1252.6 23.1575031849693 104.57992334913
"6265" 1252.8 23.3625884505 104.533024182377
"6266" 1253 23.6564849845601 104.269785797295
"6267" 1253.2 24.7323416445513 104.037812292602
"6268" 1253.4 26.6070971823666 104.06336322212
"6269" 1253.6 28.1128200487248 104.26609807373
"6270" 1253.8 29.7603427399634 104.87193837373
"6271" 1254 30.8132112396471 105.59545150123
"6272" 1254.2 32.2139836417107 106.531500184602
"6273" 1254.4 33.4358407748971 107.37906864598
"6274" 1254.6 34.7214488936376 108.281333239352
"6275" 1254.8 35.6317261549395 109.534393874937
"6276" 1255 36.516846765049 111.036541614553
"6277" 1255.2 37.6292749706777 112.700260535873
"6278" 1255.4 38.4902834569271 114.07695472387
"6279" 1255.6 39.6131439072512 116.275746070667
"6280" 1255.8 40.3271945926369 118.425451370873
"6281" 1256 40.3364977637471 118.83776896933
"6282" 1256.2 40.1908772937304 119.790377111042
"6283" 1256.4 40.3955901283915 121.75549585413
"6284" 1256.6 41.2080703225999 122.777948523447
"6285" 1256.8 42.4707297907107 123.74871044113
"6286" 1257 43.8452028436743 123.908321821984
"6287" 1257.2 45.1644206985289 123.998536950293
"6288" 1257.4 46.7115662455834 123.866684070457
"6289" 1257.6 48.4849127598971 123.79862236123
"6290" 1257.8 50.0782961637026 124.02860865973
"6291" 1258 51.7300153587508 124.340673568975
"6292" 1258.2 53.8795739061667 125.158679007553
"6293" 1258.4 56.2141274098663 126.238331438151
"6294" 1258.6 58.5371084158971 126.96215729698
"6295" 1258.8 60.7878279638743 127.461409952312
"6296" 1259 62.9817843593823 127.583465714141
"6297" 1259.2 65.4041606808971 127.82093592223
"6298" 1259.4 67.8606287512451 128.174694571612
"6299" 1259.6 69.9188822763971 127.62275623948
"6300" 1259.8 72.4630466754433 126.559001646063
"6301" 1260 74.3532447496471 125.84647908298
"6302" 1260.2 76.0094161782647 125.196098555494
"6303" 1260.4 78.6512861733169 124.866382916088
"6304" 1260.6 80.4718406959206 124.592725995673
"6305" 1260.8 82.3453247261471 124.09956187948
"6306" 1261 84.5560205790654 123.472966556015
"6307" 1261.2 86.3213137922109 123.292319341942
"6308" 1261.4 88.7734581490246 123.387283427873
"6309" 1261.6 91.1409959251471 123.98212206748
"6310" 1261.8 92.5348062925433 124.477502029183
"6311" 1262 93.6378106730359 124.869716942896
"6312" 1262.2 93.7429020503919 124.968526610873
"6313" 1262.4 93.7506546929838 124.93736910973
"6314" 1262.6 94.0636676376292 124.848764965855
"6315" 1262.8 94.0485350756471 124.87760063398
"6316" 1263 94.3553608151471 125.218550284259
"6317" 1263.2 94.0631458251471 125.14918019923
"6318" 1263.4 93.8542431939981 125.281924667581
"6319" 1263.6 93.4870648448613 125.357995375158
"6320" 1263.8 92.7007746051026 125.11427447733
"6321" 1264 92.8978640078817 125.04642036373
"6322" 1264.2 93.1727171292036 124.931196397239
"6323" 1264.4 93.1263389454412 125.158679007553
"6324" 1264.6 93.2552931340429 125.17364682673
"6325" 1264.8 92.9574043029871 125.37466463827
"6326" 1265 92.8645130171093 125.147241334409
"6327" 1265.2 92.5607577213884 124.980613572523
"6328" 1265.4 92.1507030780935 125.34631131223
"6329" 1265.6 91.7238320052016 126.017967899366
"6330" 1265.8 91.6477091524875 126.280787749432
"6331" 1266 91.7890638363026 126.59858321233
"6332" 1266.2 91.6781149067661 126.68218917373
"6333" 1266.4 91.6582164574471 126.754435629505
"6334" 1266.6 91.8137861521232 126.80032803223
"6335" 1266.8 91.773907028488 126.781326677366
"6336" 1267 91.7776071533613 126.74580240523
"6337" 1267.2 91.6697011861238 126.874930924986
"6338" 1267.4 91.6286702751248 126.95481730873
"6339" 1267.6 91.6616699073289 126.868071993048
"6340" 1267.8 91.7845484728912 126.874930924986
"6341" 1268 91.9325738647249 126.79366378893
"6342" 1268.2 92.1484418906709 126.55496271073
"6343" 1268.4 95.2612272841471 123.91116884773
"6344" 1268.6 95.0347606668971 123.07196352448
"6345" 1268.8 95.5301733027211 123.003728818896
"6346" 1269 96.0987363179863 122.545057225105
"6347" 1269.2 96.2814164597611 122.575548529677
"6348" 1269.4 96.2744071891298 122.302277170402
"6349" 1269.6 96.4921829295221 121.65220008298
"6350" 1269.8 96.6346377371471 121.462515592442
"6351" 1270 96.6487073477767 120.819674537396
"6352" 1270.2 96.3547265361997 120.42609091794
"6353" 1270.4 96.3180714979804 120.08458830673
"6354" 1270.6 95.8237411398971 119.25516963448
"6355" 1270.8 95.5221335252185 118.442003793355
"6356" 1271 94.9932716518074 117.535258048126
"6357" 1271.2 94.5918895523357 117.167981654937
"6358" 1271.4 94.2120100653357 116.627869312013
"6359" 1271.6 93.6439501394925 115.775081023657
"6360" 1271.8 93.6227360902185 115.12275624973
"6361" 1272 93.4235809413735 114.683464877484
"6362" 1272.2 93.0444041541274 114.239654918318
"6363" 1272.4 92.3963744410098 113.379005315671
"6364" 1272.6 92.2122671054678 112.40059004139
"6365" 1272.8 92.0048564893346 111.186687550667
"6366" 1273 91.6813071713628 109.592147064024
"6367" 1273.2 91.8642280253971 108.39198702448
"6368" 1273.4 92.2233841023919 107.356749089873
"6369" 1273.6 92.7426648797697 105.86162994305
"6370" 1273.8 93.0741986236961 104.443217267318
"6371" 1274 93.3165067078409 102.79996454773
"6372" 1274.2 93.6314395285999 100.726961936315
"6373" 1274.4 93.8860979194412 98.4860252350827
"6374" 1274.6 94.4561451688409 96.6229899461583
"6375" 1274.8 95.4949992761471 94.591285720692
"6376" 1275 96.3664875110294 93.5092253589062
"6377" 1275.2 97.6687541184248 92.2219929097297
"6378" 1275.4 99.0716004839395 90.5872528851448
"6379" 1275.6 100.341980138054 89.0554676083964
"6380" 1275.8 101.914962606447 87.6876417684097
"6381" 1276 103.392109380897 86.4747821099797
"6382" 1276.2 105.105950297247 85.0998555109897
"6383" 1276.4 107.010096225835 84.0556443159172
"6384" 1276.6 108.945834172984 83.162949452444
"6385" 1276.8 110.579380572439 82.4971201441672
"6386" 1277 112.070149137494 81.8777025303011
"6387" 1277.2 113.486091780467 80.8403135297497
"6388" 1277.4 115.161068103147 80.1110122972297
"6389" 1277.6 116.737860189187 79.5884051338297
"6390" 1277.8 118.564763955418 79.0540539892297
"6391" 1278 120.392300854127 78.7563440658097
"6392" 1278.2 122.590485134616 78.2945898988726
"6393" 1278.4 124.388186140324 77.2766254620238
"6394" 1278.6 125.319122774392 76.0114211240882
"6395" 1278.8 126.580609372732 74.8807859528995
"6396" 1279 127.4495678885 74.7096444732591
"6397" 1279.2 128.985174850067 74.9624509391497
"6398" 1279.4 129.940158847386 75.0962046728602
"6399" 1279.6 130.122475591147 75.0244004399797
"6400" 1279.8 129.999524755732 74.8015694759373
"6401" 1280 130.312415334647 74.8115407807297
"6402" 1280.2 130.12869293136 74.9814537002191
"6403" 1280.4 129.957666336787 74.9166494124697
"6404" 1280.6 130.049697518166 74.8015694759373
"6405" 1280.8 130.049697518166 74.8015694759373
"6406" 1281 129.654358636578 74.926677851318
"6407" 1281.2 129.504964668883 74.7511589905976
"6408" 1281.4 129.037691523007 74.7986636083613
"6409" 1281.6 129.004368760989 75.1200778306771
"6410" 1281.8 128.924394132147 76.2428384894797
"6411" 1282 129.163577512851 77.5061320227297
"6412" 1282.2 129.820336318468 78.5535498847863
"6413" 1282.4 129.963687068279 78.6543708554656
"6414" 1282.6 130.126053733882 78.5204817821583
"6415" 1282.8 129.934873567567 78.3975654401497
"6416" 1283 130.246058180668 78.1634687482297
"6417" 1283.2 130.096362762253 77.9293179173893
"6418" 1283.4 129.699658391331 78.0764873908726
"6419" 1283.6 129.592700637054 78.3543084427297
"6420" 1283.8 129.440456831468 78.0278405376731
"6421" 1284 129.23462904653 77.9217384685297
"6422" 1284.2 129.628897908038 78.6342066613297
"6423" 1284.4 129.647626232397 78.9219342007297
"6424" 1284.6 129.947146597147 79.2522336719797
"6425" 1284.8 130.187714286589 79.2981512728925
"6426" 1285 130.311395980031 79.05849212166
"6427" 1285.2 130.311395980031 79.040739591939
"6428" 1285.4 130.471046329218 78.9177399217297
"6429" 1285.6 130.651941323028 78.7450754362297
"6430" 1285.8 130.525314827361 78.7541630407297
"6431" 1286 130.541090553566 78.8543380298693
"6432" 1286.2 130.523421740217 79.0762446513809
"6433" 1286.4 130.207542621569 79.7029089505297
"6434" 1286.6 130.151088308918 79.8015094593547
"6435" 1286.8 129.975846283665 79.5993102592297
"6436" 1287 129.785906540165 79.4834433018547
"6437" 1287.2 129.311057181415 80.1036723089797
"6438" 1287.4 128.924394132147 81.3441303232297
"6439" 1287.6 129.254100856713 82.1470973397108
"6440" 1287.8 129.601570608973 82.447681600121
"6441" 1288 129.758477353604 82.1572733693602
"6442" 1288.2 129.807834799589 82.1563085579623
"6443" 1288.4 129.801734852123 82.0166130562297
"6444" 1288.6 129.70947840528 82.1965476253297
"6445" 1288.8 129.245830621147 82.0340892187297
"6446" 1289 129.114333875647 81.8484923729797
"6447" 1289.2 128.663692523422 82.5752334504944
"6448" 1289.4 128.171802695638 83.6378074061826
"6449" 1289.6 127.653524575638 85.0811185228024
"6450" 1289.8 127.764404984343 86.4218293376047
"6451" 1290 127.953590998703 86.7017780428964
"6452" 1290.2 128.155800751473 86.807471344846
"6453" 1290.4 128.226476004868 86.9672441123344
"6454" 1290.6 128.387003638342 86.7946981832175
"6455" 1290.8 128.415193968722 86.5049229127935
"6456" 1291 128.374781257339 86.6186146456872
"6457" 1291.2 128.415193968722 86.5049229127935
"6458" 1291.4 128.404124399951 86.6129653670341
"6459" 1291.6 128.31328365306 87.0195368900993
"6460" 1291.8 128.401004616725 87.4213143725297
"6461" 1292 128.255082655052 87.4237377337297
"6462" 1292.2 128.371842151056 87.3902788262525
"6463" 1292.4 128.035314481722 87.4144567759425
"6464" 1292.6 127.863598583543 87.2457578569184
"6465" 1292.8 127.476551559053 87.3897878150316
"6466" 1293 126.979149172854 88.2011979669883
"6467" 1293.2 126.333073345826 89.6115785171047
"6468" 1293.4 125.856136737147 90.8053751774797
"6469" 1293.6 125.363023941522 91.7244465633547
"6470" 1293.8 124.994606335595 92.7484472393849
"6471" 1294 124.996583587317 93.4606505495033
"6472" 1294.2 125.06601032301 93.9133564766709
"6473" 1294.4 125.463269917258 94.2491345535297
"6474" 1294.6 125.226383615841 93.8343935938726
"6475" 1294.8 125.553974002807 94.0491814740914
"6476" 1295 125.642881967849 93.829918846368
"6477" 1295.2 125.823517389426 93.8996069683576
"6478" 1295.4 125.829766116098 93.8138752394614
"6479" 1295.6 125.894623589489 93.6742364386078
"6480" 1295.8 125.721319366761 93.7920831235706
"6481" 1296 125.545049529043 93.9156951984172
"6482" 1296.2 125.190107099562 93.5182625327486
"6483" 1296.4 125.291364856474 93.6029783353843
"6484" 1296.6 124.7815574626 94.0871808672957
"6485" 1296.8 124.172447094765 95.0186618873115
"6486" 1297 123.339499218007 96.0521790589929
"6487" 1297.2 123.042811729975 96.7429194656435
"6488" 1297.4 122.614173764758 97.2333019245631
"6489" 1297.6 121.903173268975 98.6513164106435
"6490" 1297.8 120.607746791754 99.9237377234797
"6491" 1298 119.495242579826 101.17782714448
"6492" 1298.2 118.506682098825 102.456175848679
"6493" 1298.4 117.321973190215 103.76294257034
"6494" 1298.6 116.211998442183 104.91283259398
"6495" 1298.8 114.32320803182 106.108183044075
"6496" 1299 112.470398312873 106.763229239671
"6497" 1299.2 110.828980876397 106.68910975048
"6498" 1299.4 109.46452984526 106.228906336239
"6499" 1299.6 108.157648842814 105.356254237083
"6500" 1299.8 107.575166962747 104.83267992229
"6501" 1300 106.608336425245 104.338442533083
"6502" 1300.2 106.606474270897 104.395975088042
"6503" 1300.4 106.329822905364 104.24489366323
"6504" 1300.6 106.042241503441 103.866956229024
"6505" 1300.8 105.99595366679 103.53606051223
"6506" 1301 105.854020671647 103.12187546098
"6507" 1301.2 105.880904450727 103.19909213737
"6508" 1301.4 105.838801140918 102.956725725355
"6509" 1301.6 105.351515251343 102.05023717648
"6510" 1301.8 104.707076835897 101.25017845723
"6511" 1302 104.517137092397 101.14007863348
"6512" 1302.2 103.954101424165 100.65983368798
"6513" 1302.4 102.951892909851 99.8343762792297
"6514" 1302.6 102.045982266249 99.684214433444
"6515" 1302.8 101.157353893694 99.3226698447108
"6516" 1303 99.9641697114412 98.8527368049062
"6517" 1303.2 98.8335555368971 98.3949230279797
"6518" 1303.4 97.7500285713173 97.7847669834531
"6519" 1303.6 96.558661839747 96.9777180966697
"6520" 1303.8 95.2011302390338 96.1468092683146
"6521" 1304 93.8563034498725 95.0883302820238
"6522" 1304.2 92.6794219019118 93.8010978328474
"6523" 1304.4 91.2651872958971 92.4568725337297
"6524" 1304.6 89.6561108648507 90.7730248588964
"6525" 1304.8 88.5987255121471 89.2566376567297
"6526" 1305 87.5333583611054 87.4191939314797
"6527" 1305.2 86.3623863029634 85.8113370495869
"6528" 1305.4 85.4989547358725 84.7979545982003
"6529" 1305.6 84.4933913879314 83.4733026010827
"6530" 1305.8 83.3705123160637 81.7258097122297
"6531" 1306 82.4552229723862 80.0165498397514
"6532" 1306.2 81.7686871458804 78.2101184513297
"6533" 1306.4 81.1113805183743 75.9832698140933
"6534" 1306.6 80.4372230148492 74.0719198370701
"6535" 1306.8 79.8208413125383 72.1174459630558
"6536" 1307 79.4026576034449 69.9871382909638
"6537" 1307.2 78.9483254673971 67.8312119549797
"6538" 1307.4 78.7457673493289 65.7299735005025
"6539" 1307.6 78.9913460075915 63.3839946297297
"6540" 1307.8 79.011532840234 61.3889361809471
"6541" 1308 79.2592803317557 59.2482126513384
"6542" 1308.2 79.2206167080789 56.9339984903661
"6543" 1308.4 79.3121331299471 54.9700845433297
"6544" 1308.6 79.5738278876582 52.7733076155297
"6545" 1308.8 79.8404306490773 51.2935356381251
"6546" 1309 80.2523348602721 49.5025272959047
"6547" 1309.2 80.7352914031959 47.9285652789492
"6548" 1309.4 81.1151708901959 46.1411886280224
"6549" 1309.6 81.5570400031232 44.1940031272297
"6550" 1309.8 81.9675833976105 42.4547242854858
"6551" 1310 82.7057232138137 40.1570095897297
"6552" 1310.2 82.9497108518056 38.0700659386809
"6553" 1310.4 83.2317101958137 36.2521358407297
"6554" 1310.6 83.7187351791471 34.6701936112297
"6555" 1310.8 84.5259790890221 32.9471837980297
"6556" 1311 85.4746225857249 31.0939183203297
"6557" 1311.2 86.2630443013796 29.3159038436134
"6558" 1311.4 86.9338127886349 27.4202800602419
"6559" 1311.6 88.0963940293375 25.7279907832297
"6560" 1311.8 89.114750619488 24.8382316880934
"6561" 1312 90.2427524558862 24.3743328259688
"6562" 1312.2 91.4199284156016 23.7625897736388
"6563" 1312.4 92.7176581378582 22.9005341031297
"6564" 1312.6 94.549521441836 21.9166494559297
"6565" 1312.8 96.2288573760334 21.4291407817979
"6566" 1313 97.2217242170561 21.385768123957
"6567" 1313.2 97.9682572127854 21.6194267827935
"6568" 1313.4 98.1812899342185 21.4477290637297
"6569" 1313.6 98.2866717852634 21.1674927017065
"6570" 1313.8 98.6721731674198 20.9693906086843
"6571" 1314 99.9740434600773 20.6704218695204
"6572" 1314.2 101.35938885671 19.9732652336047
"6573" 1314.4 102.943940521234 19.312932232708
"6574" 1314.6 104.480312040086 19.0563908510154
"6575" 1314.8 105.751745425147 19.3389821404507
"6576" 1315 106.98029185119 20.0764675506659
"6577" 1315.2 107.810692244687 20.7105425866897
"6578" 1315.4 108.634360355912 21.716080678965
"6579" 1315.6 110.138981069127 22.9658935802003
"6580" 1315.8 111.707969079807 24.1102257179939
"6581" 1316 113.089047368499 25.3856910137297
"6582" 1316.2 114.799784115511 26.8021456351297
"6583" 1316.4 116.306436269833 28.3243728453768
"6584" 1316.6 117.689810044388 30.0860020078964
"6585" 1316.8 119.223397603017 32.0509440475631
"6586" 1317 120.660349151796 34.0527148002034
"6587" 1317.2 121.706683879147 36.2879586764656
"6588" 1317.4 122.635278180703 38.3698583765631
"6589" 1317.6 123.303728253065 40.5862241407297
"6590" 1317.8 124.084448075554 42.9924198655631
"6591" 1318 125.214982670853 45.2380085147885
"6592" 1318.2 126.223028891258 47.445346070563
"6593" 1318.4 126.849667703147 49.2390217177297
"6594" 1318.6 127.024996697147 51.5943423917297
"6595" 1318.8 127.229547190147 53.2246353374797
"6596" 1319 127.427222036324 54.9072197027885
"6597" 1319.2 127.605567233883 56.9418546698995
"6598" 1319.4 127.552964797723 59.0417626354755
"6599" 1319.6 127.302600937647 61.5848819542297
"6600" 1319.8 127.247190359355 64.2945840315788
"6601" 1320 127.121828723245 67.0760566932591
"6602" 1320.2 126.616977988888 69.413115348563
"6603" 1320.4 125.840666531794 71.6562093612591
"6604" 1320.6 125.297620161921 73.8869792419184
"6605" 1320.8 124.882476390467 75.8097791827297
"6606" 1321 124.502023500468 77.818997098409
"6607" 1321.2 123.957290651185 80.469148327692
"6608" 1321.4 123.437245986592 82.7648258267297
"6609" 1321.6 122.54382571161 85.3305594972297
"6610" 1321.8 121.527104485293 87.8153308730934
"6611" 1322 120.242421129256 90.3135959647297
"6612" 1322.2 118.737996036295 92.9358747298964
"6613" 1322.4 117.155297572638 95.7435253855976
"6614" 1322.6 115.269083286951 98.0153407784797
"6615" 1322.8 113.585863902336 100.122036112239
"6616" 1323 112.310042229015 102.188866011164
"6617" 1323.2 110.56355226048 104.025781421396
"6618" 1323.4 108.424001126802 105.96245091373
"6619" 1323.6 106.497169324166 107.798832879673
"6620" 1323.8 104.210724864675 109.980886745088
"6621" 1324 101.697262438897 111.99592125523
"6622" 1324.2 99.3078637567767 113.539493599063
"6623" 1324.4 96.8667863125359 115.200505754896
"6624" 1324.6 94.8269353507333 116.781087388144
"6625" 1324.8 92.3842880052414 117.816116466447
"6626" 1325 89.6214779771471 118.83679030423
"6627" 1325.2 87.2212240492871 119.68000815439
"6628" 1325.4 84.5827747966373 120.496203334083
"6629" 1325.6 81.7129714877871 121.35939746599
"6630" 1325.8 78.5632278555756 122.468137144158
"6631" 1326 75.382107164438 122.777162905493
"6632" 1326.2 72.8455808059584 122.641120063239
"6633" 1326.4 69.4918759601275 122.494407194141
"6634" 1326.6 66.531126553045 122.366875265444
"6635" 1326.8 63.9869179793971 122.39668460548
"6636" 1327 60.9611399857211 122.20502935673
"6637" 1327.2 58.1984312424871 122.25252723625
"6638" 1327.4 55.2074229673435 122.204272056355
"6639" 1327.6 52.5550501206113 121.468176091855
"6640" 1327.8 50.1486442168508 120.480403969396
"6641" 1328 47.4581630143735 119.530072967994
"6642" 1328.2 45.0498704175433 118.356228809371
"6643" 1328.4 42.5121711892925 116.795205936075
"6644" 1328.6 40.0677682007211 115.999205217063
"6645" 1328.8 37.3361946781863 115.279918351083
"6646" 1329 34.2964139204471 114.30596235727
"6647" 1329.2 31.8838067471275 113.446360501965
"6648" 1329.4 28.8657200875429 112.951954724792
"6649" 1329.6 28.3475011540271 112.86321426685
"6650" 1329.8 28.0967806926071 113.12275625137
"6651" 1330 28.2994982006698 113.205684773162
"6652" 1330.2 28.1009248324652 113.179661178457
"6653" 1330.4 27.9524264875471 112.69527533569
"6654" 1330.6 27.0582486181471 111.79774157248
"6655" 1330.8 25.3999285498971 110.43984374623
"6656" 1331 23.4007795433107 109.057523777257
"6657" 1331.2 21.4737545092561 107.745934604148
"6658" 1331.4 19.8644468643289 106.385768054257
"6659" 1331.6 18.0361108018971 104.88347264098
"6660" 1331.8 16.0769285653715 104.186473348587
"6661" 1332 15.1850222744653 104.479106015571
"6662" 1332.2 14.7458335394949 104.875494392882
"6663" 1332.4 14.1742858381238 105.243473460032
"6664" 1332.6 14.4540420494804 104.984397479417
"6665" 1332.8 14.2222916706187 104.824614244635
"6666" 1333 14.8711646234412 104.735089741259
"6667" 1333.2 14.5968336297002 103.696737093921
"6668" 1333.4 14.0260444941271 102.22199290153
"6669" 1333.6 13.1268989698971 100.70701932673
"6670" 1333.8 12.0506711617271 99.5349700029697
"6671" 1334 10.7744250577549 98.1193136652591
"6672" 1334.2 9.59840296564707 96.9562853309797
"6673" 1334.4 8.34094590761514 96.0387867997297
"6674" 1334.6 7.99300231936658 96.0853330666809
"6675" 1334.8 8.30778675981373 96.1855865647297
"6676" 1335 8.33265066685757 96.2798474664665
"6677" 1335.2 8.39263163848916 96.5209081332034
"6678" 1335.4 8.44700463309828 96.6811252836566
"6679" 1335.6 8.38863290704705 96.7926035930047
"6680" 1335.8 8.86480742679822 96.5447338967762
"6681" 1336 8.79805857636928 96.5476926517297
"6682" 1336.2 8.99732352691449 96.2873222158228
"6683" 1336.4 9.29274608610705 96.1380234408697
"6684" 1336.6 9.68264792553003 96.0469076377936
"6685" 1336.8 9.67262557310705 96.0387867997297
"6686" 1337 9.49028341934707 95.4586341284497
"6687" 1337.2 8.88247624014706 94.2576163177297
"6688" 1337.4 8.14551003536706 93.1609242066697
"6689" 1337.6 7.3552056495552 92.105152280444
"6690" 1337.8 6.344557965296 91.539842512368
"6691" 1338 5.94945322424008 91.6539119586599
"6692" 1338.2 5.7600521640739 91.9054782944614
"6693" 1338.4 6.00963761970956 92.1742829861047
"6694" 1338.6 5.87424138363355 92.1807302730811
"6695" 1338.8 5.82344668693652 92.1516835485981
"6696" 1339 5.82109449197058 91.6719255549944
"6697" 1339.2 5.73347522948916 91.2778386316771
"6698" 1339.4 5.68178949861514 90.9957463620914
"6699" 1339.6 5.65350060064706 91.5582026679906
"6700" 1339.8 5.79785480570705 91.0998555060697
"6701" 1340 6.00963761970956 90.0352880769172
"6702" 1340.2 5.86669827192256 88.5220396490154
"6703" 1340.4 5.47100947453921 86.9233849212591
"6704" 1340.6 5.47164339942365 85.7902891631765
"6705" 1340.8 5.66467352673528 84.6557603160238
"6706" 1341 5.99539213894705 82.7077666857479
"6707" 1341.2 6.42908788660538 81.4077435547297
"6708" 1341.4 7.19719269781978 80.1678638425843
"6709" 1341.6 7.94395044873528 79.1101833111415
"6710" 1341.8 8.64139887339707 78.8411943299797
"6711" 1342 9.15484266478855 78.7047813408052
"6712" 1342.2 9.43037934639707 78.7310945062297
"6713" 1342.4 9.40387945759804 78.7584395604944
"6714" 1342.6 9.48581424891175 78.7584395604944
"6715" 1342.8 10.0904930088071 78.9166494091897
"6716" 1343 11.4745950926176 78.7958591084356
"6717" 1343.2 12.9503524134387 78.9109242183547
"6718" 1343.4 14.2007890581471 79.1568138247297
"6719" 1343.6 14.9301576731871 79.6342066605097
"6720" 1343.8 15.9363169105196 80.1654145630827
"6721" 1344 16.9707436508554 80.8272728172922
"6722" 1344.2 17.5886938707797 81.8309662785869
"6723" 1344.4 18.6440223435935 82.9458206163547
"6724" 1344.6 19.8215985046841 84.4329061193964
"6725" 1344.8 20.6967282858471 86.0998555101697
"6726" 1345 21.7271513943346 88.1905043634172
"6727" 1345.2 22.5823853989769 90.4029251834318
"6728" 1345.4 23.2343232590071 92.1609242074897
"6729" 1345.6 23.7452611690221 93.6294356566672
"6730" 1345.8 23.859427078679 95.3403947262404
"6731" 1346 23.9594709908582 97.7096943471297
"6732" 1346.2 23.9539740267052 100.157373694986
"6733" 1346.4 23.6712730131238 102.358687380381
"6734" 1346.6 23.6447697931005 104.506743476613
"6735" 1346.8 23.7968752297557 106.866865118099
"6736" 1347 23.7866841981896 108.674810827049
"6737" 1347.2 24.4293959858878 108.690751731396
"6738" 1347.4 25.3554321764198 108.564810384184
"6739" 1347.6 27.1470819751071 109.15329060577
"6740" 1347.8 28.7425758205071 109.86321426931
"6741" 1348 30.2386103093107 110.903464094966
"6742" 1348.2 32.0774707993235 111.8971912172
"6743" 1348.4 34.0178356299804 113.136609799563
"6744" 1348.6 35.9781111878971 114.93925654348
"6745" 1348.8 37.3287460607941 117.165863567318
"6746" 1349 38.3706214185221 119.846038688605
"6747" 1349.2 39.0125474034989 121.97178084123
"6748" 1349.4 39.5964362446285 122.685662661396
"6749" 1349.6 40.2121735680016 122.180355133602
"6750" 1349.8 40.9784165703511 121.626884613301
"6751" 1350 42.3995355931471 121.37642623873
"6752" 1350.2 44.3333726519685 121.713541413355
"6753" 1350.4 46.5980585155055 121.856156791522
"6754" 1350.6 48.7416831538878 122.190893083063
"6755" 1350.8 50.9385889009289 122.950653536857
"6756" 1351 52.8218702364804 123.77415573373
"6757" 1351.2 54.7634765033693 125.159510553063
"6758" 1351.4 56.7818261009652 127.322617447221
"6759" 1351.6 57.147891788438 128.530112241512
"6760" 1351.8 57.3901645801471 128.58429470023
"6761" 1352 57.7418851681107 127.877787467584
"6762" 1352.2 58.8147126563971 127.31447673298
"6763" 1352.4 60.0888241266841 126.72156879323
"6764" 1352.6 61.7842122075545 126.417638909396
"6765" 1352.8 63.8971662324685 126.38229822523
"6766" 1353 66.2909306439716 126.492784364151
"6767" 1353.2 69.1399639233357 127.192466739617
"6768" 1353.4 71.7558636148488 128.026198049782
"6769" 1353.6 73.7916957547131 128.114258471541
"6770" 1353.8 75.9706271518452 128.582355835409
"6771" 1354 77.8939163784804 129.385512364993
"6772" 1354.2 78.2458951121979 129.639511316103
"6773" 1354.4 78.2499040738452 129.828214973088
"6774" 1354.6 78.2886931002647 130.098059335789
"6775" 1354.8 78.3712008621471 129.92751254998
"6776" 1355 78.1384365080436 129.646315069092
"6777" 1355.2 78.1901319308435 129.415286227105
"6778" 1355.4 78.5137197520067 128.548496161045
"6779" 1355.6 79.6619089594867 127.941422521805
"6780" 1355.8 81.5709550026471 127.10161707373
"6781" 1356 83.3126571068367 126.461266374678
"6782" 1356.2 84.9971757603971 125.92721895373
"6783" 1356.4 86.9043912280242 125.093293271151
"6784" 1356.6 88.298009722438 124.331638962512
"6785" 1356.8 89.513624080838 123.075566791439
"6786" 1357 91.2319072553693 121.92937202023
"6787" 1357.2 93.0292360605289 120.681396078621
"6788" 1357.4 94.9144287394112 119.753319403069
"6789" 1357.6 97.2956280445271 118.51970281183
"6790" 1357.8 99.2802270216113 117.37193836348
"6791" 1358 101.207802330647 116.68617374698
"6792" 1358.2 103.538216875897 115.96685489848
"6793" 1358.4 105.607391220087 115.06932113527
"6794" 1358.6 107.382992634029 114.651269945671
"6795" 1358.8 108.105641532093 114.59113138648
"6796" 1359 108.279405088647 114.56491714273
"6797" 1359.2 108.880164729853 114.673721674436
"6798" 1359.4 109.170660808147 114.92428296745
"6799" 1359.6 109.368514707626 115.12275624973
"6800" 1359.8 109.574787921977 115.065910383283
"6801" 1360 109.46452984526 114.582643906805
"6802" 1360.2 109.391681600583 114.484310726312
"6803" 1360.4 109.030705207673 113.837099360467
"6804" 1360.6 109.763805972059 112.397431489677
"6805" 1360.8 110.598483707561 111.049315874023
"6806" 1361 111.643209749849 109.330604118414
"6807" 1361.2 112.700086587365 108.044338490093
"6808" 1361.4 113.642575470901 106.705721302835
"6809" 1361.6 114.412997728747 105.157454384202
"6810" 1361.8 115.888899883795 103.177605001396
"6811" 1362 116.924272480308 101.45045527948
"6812" 1362.2 118.006376283554 99.544582669063
"6813" 1362.4 118.991249027629 97.6008450398964
"6814" 1362.6 120.130887488629 96.0599912102297
"6815" 1362.8 120.735069037397 94.1817697724797
"6816" 1363 120.895787281897 92.1852929684797
"6817" 1363.2 121.412083460657 90.1110722073011
"6818" 1363.4 122.138703687892 87.8364218910238
"6819" 1363.6 122.933378055918 85.6141684876672
"6820" 1363.8 123.971063566363 83.450850872318
"6821" 1364 124.724615359203 81.6480602070631
"6822" 1364.2 125.527824601324 79.604121343965
"6823" 1364.4 126.348120520311 77.8083912560388
"6824" 1364.6 127.168347446958 75.7737716932014
"6825" 1364.8 126.981164448647 74.3491215209797
"6826" 1365 126.513620464647 72.3453047287297
"6827" 1365.2 126.409591928207 70.3746646833697
"6828" 1365.4 126.4047852898 67.9970357711583
"6829" 1365.6 126.064125053559 65.7289529673768
"6830" 1365.8 125.935530998581 63.293575822692
"6831" 1366 125.961334133547 60.7029089661097
"6832" 1366.2 125.684245566559 58.4770445763768
"6833" 1366.4 125.687820902907 56.1380234736697
"6834" 1366.6 125.403203502647 53.5989747382297
"6835" 1366.8 124.89469212299 51.7041063990238
"6836" 1367 124.225144181851 49.8343763202297
"6837" 1367.2 123.788715682897 48.4096030454797
"6838" 1367.4 123.313866324147 46.3397263589797
"6839" 1367.6 123.476922288567 44.3059624146697
"6840" 1367.8 124.115119826727 42.5731379886097
"6841" 1368 124.796857398397 42.7211121517297
"6842" 1368.2 124.548182441907 42.9624509653897
"6843" 1368.4 123.785269751411 43.2157996617108
"6844" 1368.6 122.781814502732 42.9565457371071
"6845" 1368.8 121.633630131647 42.5155924807297
"6846" 1369 120.455316157265 41.7579905562591
"6847" 1369.2 119.218845670167 40.5530811125533
"6848" 1369.4 117.827529886897 39.5795971807297
"6849" 1369.6 116.180512473921 38.2971765921448
"6850" 1369.8 114.868853113147 36.9067540520631
"6851" 1370 113.686209427204 35.5101969026543
"6852" 1370.2 112.355804199147 34.0012061107297
"6853" 1370.4 110.945866872397 32.4818285429797
"6854" 1370.6 109.536205220166 30.8004172723524
"6855" 1370.8 108.190571731687 29.0158860913297
"6856" 1371 107.728669286065 28.1777493105869
"6857" 1371.2 106.769822450307 26.9548173907297
"6858" 1371.4 106.139539068126 24.7919675197297
"6859" 1371.6 106.067117074732 22.6555231410505
"6860" 1371.8 105.697476927004 20.7700534138726
"6861" 1372 105.313422940147 18.8661503392297
"6862" 1372.2 105.90039392006 17.4875090679254
"6863" 1372.4 106.794205412728 16.1612793204041
"6864" 1372.6 106.901380714752 16.0267338319929
"6865" 1372.8 106.99852938248 15.7980352507297
"6866" 1373 107.151301429884 15.8158057485981
"6867" 1373.2 107.155189085453 15.8118996729797
"6868" 1373.4 107.222560874814 16.0035549217297
"6869" 1373.6 107.137602072166 16.0628185305631
"6870" 1373.8 106.654855148958 16.3614139715033
"6871" 1374 105.982976417234 16.4752289492732
"6872" 1374.2 105.255576299269 16.4080032538726
"6873" 1374.4 104.460155169347 16.7003644729297
"6874" 1374.6 103.196192512602 16.5887521667525
"6875" 1374.8 102.464624966208 16.8909445215869
"6876" 1375 101.452200322283 16.9444079610479
"6877" 1375.2 100.4692702946 17.1679817369373
"6878" 1375.4 99.3558152868817 17.3037814117297
"6879" 1375.6 98.0659693756649 17.4878054028547
"6880" 1375.8 96.4718322427185 17.5218839197297
"6881" 1376 94.6463323371045 17.6645786457085
"6882" 1376.2 93.2689054823271 17.5197028946497
"6883" 1376.4 91.4860583069556 16.9499448960914
"6884" 1376.6 89.6184961915348 16.3067413751583
"6885" 1376.8 88.6830693842607 15.7993697940479
"6886" 1377 87.0363493656137 15.2839098515297
"6887" 1377.2 85.2559219404959 14.5280465860786
"6888" 1377.4 83.7096904294566 13.7414404477297
"6889" 1377.6 82.5338729696947 12.8054171842297
"6890" 1377.8 81.5076417548137 11.9127348037297
"6891" 1378 80.7953147791905 11.0321489670123
"6892" 1378.2 79.6512450622446 9.63960608487607
"6893" 1378.4 78.5439323895693 8.44760790632973
"6894" 1378.6 77.5294791470495 7.71259063309558
"6895" 1378.8 76.9093953746721 6.75443572790473
"6896" 1379 76.2006550992168 5.77604943365996
"6897" 1379.2 75.5910810386819 5.30560739605531
"6898" 1379.4 74.869269856988 5.52004988575245
"6899" 1379.6 73.504197862036 5.24998280292973
"6900" 1379.8 72.0353305123026 4.74107695092973
"6901" 1380 70.4953111316708 4.30850697672972
"6902" 1380.2 68.9476072195191 3.92978634268322
"6903" 1380.4 67.1100506312401 2.97114973775298
"6904" 1380.6 65.4117769226577 2.03196537283611
"6905" 1380.8 65.1552909144137 1.68764183892973
"6906" 1381 65.3377481831698 1.48639270654791
"6907" 1381.2 65.3705559570471 1.43000825135473
"6908" 1381.4 65.3135740339971 1.15329069432973
"6909" 1381.6 65.1679535639804 0.905199091479727
"6910" 1381.8 64.9384430405846 0.738214358792227
"6911" 1382 64.9147005726471 0.809779244229727
"6912" 1382.2 64.8811817943823 0.78732751546502
"6913" 1382.4 64.8811817943823 0.78732751546502
"6914" 1382.6 64.8476630161177 0.78732751546502
"6915" 1382.8 64.786031714147 0.754374171632954
"6916" 1383 64.724760829147 0.809779244229716
"6917" 1383.2 64.786031714147 0.729749694923272
"6918" 1383.4 64.786031714147 0.729749694923272
"6919" 1383.6 64.5633120471721 0.80023725950473
"6920" 1383.8 64.4398512138971 0.939897217752455
"6921" 1384 63.6003175476271 0.626573137509725
"6922" 1384.2 63.0112618665088 0.659543740048875
"6923" 1384.4 61.9073213005637 0.626891203667225
"6924" 1384.6 61.1159057026471 1.00061893872973
"6925" 1384.8 60.0364920383666 0.888907898046804
"6926" 1385 59.1954038517026 1.00061893872973
"6927" 1385.2 58.4673015016193 0.735563807479722
"6928" 1385.4 58.3561929588529 0.70874646478855
"6929" 1385.6 58.4567492936471 0.809779244229727
"6930" 1385.8 58.450993543844 0.815562265275181
"6931" 1386 58.4109017693539 0.790037206867648
"6932" 1386.2 58.634434860147 0.97599446202005
"6933" 1386.4 58.684676985847 0.911560414629715
"6934" 1386.6 58.6221806831471 0.951369985310373
"6935" 1386.8 58.6340263875804 1.02606423132972
"6936" 1387 58.4092643577721 1.01254641963598
"6937" 1387.2 58.228821601447 0.860669829429718
"6938" 1387.4 58.0179229896987 0.869005356315925
"6939" 1387.6 57.8063495659046 0.884958517820638
"6940" 1387.8 57.7888966471471 0.93905774695553
"6941" 1388 57.5830264735471 0.781153290054731
"6942" 1388.2 57.3566816125429 0.706407743042223
"6943" 1388.4 57.3391968493331 0.973990144148332
"6944" 1388.6 56.5903848575166 1.37400094970799
"6945" 1388.8 55.7371575117153 1.79000131143428
"6946" 1389 54.9776091139276 2.59250126846143
"6947" 1389.2 54.2685779494721 3.09031359350473
"6948" 1389.4 53.847236006269 3.73753943546143
"6949" 1389.6 53.3555104682185 4.54478469372972
"6950" 1389.8 52.8440298732221 5.37084794277973
"6951" 1390 52.7541397853099 6.51277941707856
"6952" 1390.2 52.9661655454959 7.2672619302181
"6953" 1390.4 53.3283762191471 7.68000824622973
"6954" 1390.6 53.6829304070137 8.05744675312973
"6955" 1390.8 54.1140360672607 8.66023031343427
"6956" 1391 54.4766483048516 8.89444266577518
"6957" 1391.2 54.7270234212834 9.18937673909336
"6958" 1391.4 55.2467676284971 9.64565709957973
"6959" 1391.6 55.6076531411471 10.2287783883297
"6960" 1391.8 56.028823876734 10.7085512241645
"6961" 1392 56.6916994820983 11.3990549756322
"6962" 1392.2 57.1876064620789 11.7049908938661
"6963" 1392.4 57.3310088626593 11.7621158578517
"6964" 1392.6 57.8339236231005 11.865167127939
"6965" 1392.8 58.6213637380137 12.2135112111297
"6966" 1393 59.3287453888062 12.6591893663661
"6967" 1393.2 60.1485381717982 13.40963721366
"6968" 1393.4 61.1707771841026 14.1812805055297
"6969" 1393.6 62.1539484868912 15.1405088614507
"6970" 1393.8 63.1699052544494 16.3388046176134
"6971" 1394 64.0686053516016 17.5602997023888
"6972" 1394.2 65.2403115615042 18.8395865722297
"6973" 1394.4 66.3478822736016 20.0325411993206
"6974" 1394.6 67.0305409711703 21.2828841448925
"6975" 1394.8 67.9157485199471 22.7817894043297
"6976" 1395 68.8857663727982 24.0522787813576
"6977" 1395.2 69.5925189067517 25.1174305646134
"6978" 1395.4 70.3625177612153 25.9745953235252
"6979" 1395.6 71.1473744814494 26.2890975261948
"6980" 1395.8 72.1633312490075 26.2802212613344
"6981" 1396 72.6340465584804 26.2991117737297
"6982" 1396.2 72.7994085295657 25.9961807857995
"6983" 1396.4 73.7270212303796 25.5701200724972
"6984" 1396.6 74.6920749880518 25.1645593042297
"6985" 1396.8 74.7518124046122 24.8511426187995
"6986" 1397 74.9091489806232 24.1740104137297
"6987" 1397.2 74.9453279793851 23.4833524717297
"6988" 1397.4 75.2872636384154 22.4491387498517
"6989" 1397.6 75.6178051188721 22.0406952573547
"6990" 1397.8 76.0759216906947 21.4749918772297
"6991" 1398 76.4710344403313 20.7977261944929
"6992" 1398.2 76.8204690402153 20.6397584090934
"6993" 1398.4 77.6684594471714 20.3917937506078
"6994" 1398.6 78.9037626814221 20.0941303734547
"6995" 1398.8 79.9101998094804 19.6833356977297
"6996" 1399 80.6488982436606 19.2902826332432
"6997" 1399.2 81.3560700770739 19.1257352895346
"6998" 1399.4 82.3691633174365 19.0399921662034
"6999" 1399.6 83.7092381919721 18.6055807563547
"7000" 1399.8 84.03863 18.2465
"7001" 1400 84.469 18.39566
"7002" 1400.2 84.68743 18.78688
"7003" 1400.4 85.91359 19.36364
"7004" 1400.6 87.5607 19.68556
"7005" 1400.8 88.7247 19.80469
"7006" 1401 90.20259 19.79833
"7007" 1401.2 91.94637 19.6936
"7008" 1401.4 93.78554 19.89375
"7009" 1401.6 95.66974 20.45863
"7010" 1401.8 98.18581 20.95927
"7011" 1402 100.4334 21.14481
"7012" 1402.2 101.8317 21.46513
"7013" 1402.4 103.5105 21.83268
"7014" 1402.6 104.4028 22.28119
"7015" 1402.8 105.5472 23.19674
"7016" 1403 107.5692 24.98655
"7017" 1403.2 109.2997 26.58034
"7018" 1403.4 111.2892 28.20262
"7019" 1403.6 112.9993 29.46193
"7020" 1403.8 115.2909 30.78575
"7021" 1404 117.468 33.10856
"7022" 1404.2 119.0405 35.55674
"7023" 1404.4 120.2857 37.80441
"7024" 1404.6 121.0214 40.38095
"7025" 1404.8 121.4042 42.96415
"7026" 1405 121.7481 46.77439
"7027" 1405.2 121.5371 49.11267
"7028" 1405.4 121.3341 52.02088
"7029" 1405.6 121.1887 54.90763
"7030" 1405.8 121.6293 57.70828
"7031" 1406 121.6791 60.45933
"7032" 1406.2 121.5778 62.70318
"7033" 1406.4 121.7295 64.80978
"7034" 1406.6 121.4926 67.13525
"7035" 1406.8 120.8344 69.3283
"7036" 1407 120.1664 71.72234
"7037" 1407.2 119.4561 73.72855
"7038" 1407.4 118.5993 75.4968
"7039" 1407.6 117.6303 77.6301
"7040" 1407.8 116.9311 80.10951
"7041" 1408 115.9878 82.59673
"7042" 1408.2 115.2268 85.6527
"7043" 1408.4 114.6719 88.7374
"7044" 1408.6 114.1021 91.57172
"7045" 1408.8 113.416 94.15048
"7046" 1409 112.5421 96.5227
"7047" 1409.2 111.4271 98.70291
"7048" 1409.4 110.3177 101.517
"7049" 1409.6 108.3349 104.63
"7050" 1409.8 105.8553 107.3573
"7051" 1410 103.269 109.8065
"7052" 1410.2 100.5001 112.1765
"7053" 1410.4 98.0117 114.3458
"7054" 1410.6 95.7387 116.3902
"7055" 1410.8 93.63559 117.9083
"7056" 1411 90.83975 119.0853
"7057" 1411.2 87.5311 119.7915
"7058" 1411.4 84.45699 120.5887
"7059" 1411.6 81.41183 121.188
"7060" 1411.8 77.93914 121.4205
"7061" 1412 74.62235 122.111
"7062" 1412.2 71.64143 122.6195
"7063" 1412.4 68.87581 122.916
"7064" 1412.6 65.81226 123.2503
"7065" 1412.8 62.28268 123.6755
"7066" 1413 59.23761 124.5163
"7067" 1413.2 57.32747 126.0874
"7068" 1413.4 57.42104 126.926
"7069" 1413.6 57.49215 127.0147
"7070" 1413.8 57.77437 127.2163
"7071" 1414 58.01843 127.0429
"7072" 1414.2 58.05577 126.1915
"7073" 1414.4 57.27328 125.3107
"7074" 1414.6 55.72021 124.2265
"7075" 1414.8 53.77042 123.1658
"7076" 1415 52.06663 122.6882
"7077" 1415.2 51.09927 122.1874
"7078" 1415.4 49.80283 121.7318
"7079" 1415.6 48.13669 121.2296
"7080" 1415.8 46.5109 120.3163
"7081" 1416 44.7957 119.1744
"7082" 1416.2 42.80917 117.8847
"7083" 1416.4 41.02171 116.8727
"7084" 1416.6 39.04624 116.0669
"7085" 1416.8 36.75248 115.1888
"7086" 1417 34.69967 114.7778
"7087" 1417.2 32.36926 114.6163
"7088" 1417.4 31.80475 115.0273
"7089" 1417.6 32.03896 114.733
"7090" 1417.8 32.24865 113.632
"7091" 1418 32.10578 112.0439
"7092" 1418.2 31.53089 110.2373
"7093" 1418.4 30.45808 108.1746
"7094" 1418.6 29.14041 106.4205
"7095" 1418.8 27.78342 104.8875
"7096" 1419 26.5357 103.0213
"7097" 1419.2 24.99696 101.1533
"7098" 1419.4 23.24192 99.22407
"7099" 1419.6 21.82652 97.66446
"7100" 1419.8 20.09623 96.35441
"7101" 1420 18.38663 95.29703
"7102" 1420.2 16.6776 94.20673
"7103" 1420.4 14.7495 92.4199
"7104" 1420.6 13.57019 90.48917
"7105" 1420.8 12.97922 87.48468
"7106" 1421 12.52932 84.85558
"7107" 1421.2 12.08771 82.58459
"7108" 1421.4 11.44085 80.21078
"7109" 1421.6 10.67551 77.63421
"7110" 1421.8 10.21593 75.358
"7111" 1422 9.452295 72.59731
"7112" 1422.2 8.720825 70.2064
"7113" 1422.4 8.352412 67.88327
"7114" 1422.6 8.771678 65.67142
"7115" 1422.8 9.649684 63.44636
"7116" 1423 10.1115 60.87938
"7117" 1423.2 9.808001 58.27335
"7118" 1423.4 9.110404 55.84795
"7119" 1423.6 7.932778 54.61131
"7120" 1423.8 7.564527 54.77068
"7121" 1424 7.587785 55.05109
"7122" 1424.2 7.429996 54.90722
"7123" 1424.4 7.552898 55.06697
"7124" 1424.6 7.574814 55.11835
"7125" 1424.8 7.574814 55.11835
"7126" 1425 7.538287 55.14771
"7127" 1425.2 7.190286 55.36391
"7128" 1425.4 6.666513 55.66029
"7129" 1425.6 5.556593 56.16497
"7130" 1425.8 4.108082 56.58702
"7131" 1426 2.37704 56.89279
"7132" 1426.2 1.724747 56.98696
"7133" 1426.4 1.695567 56.97339
"7134" 1426.6 1.598287 56.73535
"7135" 1426.8 1.449159 56.69486
"7136" 1427 1.634776 56.94678
"7137" 1427.2 1.870106 56.9837
"7138" 1427.4 2.35385 57.26726
"7139" 1427.6 2.473227 57.50874
"7140" 1427.8 3.044328 56.95683
"7141" 1428 3.434448 55.99038
"7142" 1428.2 4.060117 55.01885
"7143" 1428.4 4.667623 54.11767
"7144" 1428.6 5.11986 53.2907
"7145" 1428.8 5.598629 52.28985
"7146" 1429 6.282412 51.24659
"7147" 1429.2 7.204675 49.95895
"7148" 1429.4 7.725954 48.80384
"7149" 1429.6 8.551092 47.2894
"7150" 1429.8 9.119005 45.96677
"7151" 1430 9.716559 44.76929
"7152" 1430.2 10.49883 43.85349
"7153" 1430.4 11.54972 42.93663
"7154" 1430.6 12.3324 41.59884
"7155" 1430.8 12.92608 40.18637
"7156" 1431 13.75184 38.21436
"7157" 1431.2 14.31303 36.27994
"7158" 1431.4 14.3821 34.44094
"7159" 1431.6 13.9865 33.56081
"7160" 1431.8 13.57583 33.89892
"7161" 1432 13.40304 34.02543
"7162" 1432.2 13.93171 34.01589
"7163" 1432.4 14.74347 33.86399
"7164" 1432.6 16.03941 33.13802
"7165" 1432.8 17.02614 32.34604
"7166" 1433 18.44148 31.51939
"7167" 1433.2 20.09265 30.89135
"7168" 1433.4 21.62571 30.6068
"7169" 1433.6 22.7518 30.56955
"7170" 1433.8 23.99815 30.58521
"7171" 1434 24.72426 30.68228
"7172" 1434.2 26.2894 31.17025
"7173" 1434.4 27.88489 31.83183
"7174" 1434.6 29.35468 32.47257
"7175" 1434.8 31.21095 33.49426
"7176" 1435 32.6209 34.40975
"7177" 1435.2 33.85955 35.31201
"7178" 1435.4 35.16539 36.18669
"7179" 1435.6 36.09245 37.21578
"7180" 1435.8 37.03485 38.49647
"7181" 1436 37.66046 39.57568
"7182" 1436.2 38.16623 40.72017
"7183" 1436.4 38.44976 41.68128
"7184" 1436.6 38.34522 42.57704
"7185" 1436.8 38.71884 44.27352
"7186" 1437 39.07077 46.23369
"7187" 1437.2 39.14333 48.12935
"7188" 1437.4 38.95902 49.98004
"7189" 1437.6 38.67824 51.91333
"7190" 1437.8 38.82458 54.02352
"7191" 1438 38.80211 56.02053
"7192" 1438.2 38.74277 57.96849
"7193" 1438.4 38.8283 60.02287
"7194" 1438.6 38.80405 61.91503
"7195" 1438.8 38.56848 64.06519
"7196" 1439 37.50006 66.07695
"7197" 1439.2 36.60542 68.01024
"7198" 1439.4 36.12064 70.42566
"7199" 1439.6 35.62599 73.01589
"7200" 1439.8 35.46477 75.58636
"7201" 1440 35.09416 77.61261
"7202" 1440.2 34.34991 80.14067
"7203" 1440.4 33.75246 82.77746
"7204" 1440.6 33.00482 85.85272
"7205" 1440.8 31.98675 88.32123
"7206" 1441 30.78141 90.80753
"7207" 1441.2 29.44711 93.21289
"7208" 1441.4 28.11022 95.62775
"7209" 1441.6 27.26399 98.34444
"7210" 1441.8 26.7289 100.8336
"7211" 1442 25.71033 103.4694
"7212" 1442.2 24.18724 105.5221
"7213" 1442.4 23.14987 105.6322
"7214" 1442.6 21.92988 105.2725
"7215" 1442.8 19.7821 105.6689
"7216" 1443 18.6805 106.4377
"7217" 1443.2 18.26258 107.1589
"7218" 1443.4 17.93384 107.9075
"7219" 1443.6 17.42151 108.5263
"7220" 1443.8 17.74094 108.6261
"7221" 1444 17.87835 108.7885
"7222" 1444.2 17.91357 108.375
"7223" 1444.4 17.74633 107.885
"7224" 1444.6 17.89924 107.8925
"7225" 1444.8 18.15727 107.6836
"7226" 1445 18.54523 107.4545
"7227" 1445.2 19.18757 107.1283
"7228" 1445.4 19.81132 107.0781
"7229" 1445.6 20.38844 107.7094
"7230" 1445.8 21.59178 108.4802
"7231" 1446 22.782 109.3567
"7232" 1446.2 23.80138 110.2858
"7233" 1446.4 24.67256 111.0899
"7234" 1446.6 25.28764 111.6028
"7235" 1446.8 26.02723 112.1053
"7236" 1447 26.77902 112.5443
"7237" 1447.2 27.34462 112.6037
"7238" 1447.4 27.84342 112.7082
"7239" 1447.6 28.25633 112.9243
"7240" 1447.8 29.43181 113.1856
"7241" 1448 30.82052 113.4052
"7242" 1448.2 32.66293 113.7869
"7243" 1448.4 34.26166 114.1077
"7244" 1448.6 35.41776 114.211
"7245" 1448.8 36.57327 114.6274
"7246" 1449 37.99912 115.0329
"7247" 1449.2 39.20009 115.2527
"7248" 1449.4 40.6275 115.0219
"7249" 1449.6 41.5442 115.0194
"7250" 1449.8 42.1392 115.1575
"7251" 1450 42.52555 114.924
"7252" 1450.2 42.6675 114.8629
"7253" 1450.4 42.44103 115.077
"7254" 1450.6 42.87438 115.1595
"7255" 1450.8 43.09876 115.0342
"7256" 1451 44.63185 115.1568
"7257" 1451.2 46.12586 115.4663
"7258" 1451.4 47.67853 115.6293
"7259" 1451.6 49.23412 115.978
"7260" 1451.8 50.53304 116.5487
"7261" 1452 52.21108 117.6373
"7262" 1452.2 53.71556 118.6827
"7263" 1452.4 54.72918 119.8301
"7264" 1452.6 55.80922 120.8012
"7265" 1452.8 56.58244 120.8119
"7266" 1453 57.31339 120.3091
"7267" 1453.2 59.10541 119.8181
"7268" 1453.4 61.54068 119.5988
"7269" 1453.6 63.69366 119.5939
"7270" 1453.8 66.05838 119.8166
"7271" 1454 68.40888 120.5455
"7272" 1454.2 70.5825 121.3136
"7273" 1454.4 72.23878 122.5273
"7274" 1454.6 73.8857 123.6298
"7275" 1454.8 74.45111 122.85
"7276" 1455 75.26104 121.6113
"7277" 1455.2 75.34588 120.4818
"7278" 1455.4 75.48801 119.2576
"7279" 1455.6 75.30294 119.057
"7280" 1455.8 75.10555 119.1343
"7281" 1456 75.17503 118.954
"7282" 1456.2 75.13919 118.8747
"7283" 1456.4 74.87297 118.2385
"7284" 1456.6 74.89212 117.1434
"7285" 1456.8 74.85732 115.9228
"7286" 1457 74.95284 115.1444
"7287" 1457.2 74.85995 114.8021
"7288" 1457.4 74.61713 114.4217
"7289" 1457.6 74.09273 112.7175
"7290" 1457.8 73.88144 111.7115
"7291" 1458 73.89252 110.144
"7292" 1458.2 73.8505 108.5735
"7293" 1458.4 74.18522 106.8212
"7294" 1458.6 74.45126 105.3899
"7295" 1458.8 75.21986 104.316
"7296" 1459 76.07556 103.6647
"7297" 1459.2 76.72749 103.1806
"7298" 1459.4 77.94018 102.1236
"7299" 1459.6 79.99592 100.9548
"7300" 1459.8 81.69018 100.0464
"7301" 1460 83.35468 98.9968
"7302" 1460.2 84.82736 97.76024
"7303" 1460.4 85.91444 96.80978
"7304" 1460.6 87.53273 95.52734
"7305" 1460.8 88.77346 94.88596
"7306" 1461 90.05006 94.45641
"7307" 1461.2 90.90543 94.4887
"7308" 1461.4 92.19765 94.17619
"7309" 1461.6 93.80575 93.65938
"7310" 1461.8 95.26707 93.01928
"7311" 1462 96.8581 92.25193
"7312" 1462.2 98.35235 91.74074
"7313" 1462.4 100.3343 91.28439
"7314" 1462.6 101.961 90.5491
"7315" 1462.8 103.6046 89.95681
"7316" 1463 105.8568 89.62332
"7317" 1463.2 107.7829 89.53466
"7318" 1463.4 109.7025 89.23641
"7319" 1463.6 111.3206 88.84372
"7320" 1463.8 113.7457 88.44669
"7321" 1464 115.8226 88.19406
"7322" 1464.2 117.8235 87.71818
"7323" 1464.4 120.2748 86.92986
"7324" 1464.6 121.8966 85.83268
"7325" 1464.8 122.0292 84.51639
"7326" 1465 122.2299 82.73762
"7327" 1465.2 122.9581 80.38245
"7328" 1465.4 123.5476 78.50355
"7329" 1465.6 124.3813 76.8925
"7330" 1465.8 125.0842 74.94927
"7331" 1466 124.6139 73.6677
"7332" 1466.2 124.158 71.91377
"7333" 1466.4 123.9556 69.88612
"7334" 1466.6 123.8668 67.88432
"7335" 1466.8 123.8983 65.35764
"7336" 1467 123.8668 62.92249
"7337" 1467.2 123.8545 60.60866
"7338" 1467.4 124.2166 58.04806
"7339" 1467.6 125.3039 55.37046
"7340" 1467.8 126.0601 54.95482
"7341" 1468 126.2272 55.22199
"7342" 1468.2 125.1573 55.77161
"7343" 1468.4 124.4776 55.93252
"7344" 1468.6 123.3826 56.38155
"7345" 1468.8 122.0348 56.72581
"7346" 1469 120.1287 56.96069
"7347" 1469.2 118.5514 56.99844
"7348" 1469.4 116.9582 56.9371
"7349" 1469.6 116.0317 57.0997
"7350" 1469.8 115.2031 57.09986
"7351" 1470 114.691 57.02628
"7352" 1470.2 114.0078 57.16686
"7353" 1470.4 113.6905 57.41906
"7354" 1470.6 113.3411 57.48087
"7355" 1470.8 113.3251 57.74904
"7356" 1471 112.9619 58.20673
"7357" 1471.2 112.53 59.03834
"7358" 1471.4 112.3065 59.68195
"7359" 1471.6 112.0417 60.00678
"7360" 1471.8 111.3816 60.80978
"7361" 1472 110.855 61.83887
"7362" 1472.2 110.2962 63.10127
"7363" 1472.4 110.2799 63.90138
"7364" 1472.6 110.683 64.73388
"7365" 1472.8 110.6824 64.60866
"7366" 1473 110.639 64.7264
"7367" 1473.2 110.7931 64.77288
"7368" 1473.4 111.0785 64.92768
"7369" 1473.6 111.5319 65.33979
"7370" 1473.8 111.9591 66.23531
"7371" 1474 112.2024 67.15593
"7372" 1474.2 112.1084 68.43064
"7373" 1474.4 112.3336 70.31691
"7374" 1474.6 112.5153 71.75236
"7375" 1474.8 112.7576 73.65182
"7376" 1475 112.8538 75.31194
"7377" 1475.2 112.9371 77.12535
"7378" 1475.4 112.827 79.24489
"7379" 1475.6 112.6704 81.39692
"7380" 1475.8 112.4604 83.51207
"7381" 1476 112.4452 85.85558
"7382" 1476.2 112.6656 88.19909
"7383" 1476.4 112.6671 90.46159
"7384" 1476.6 112.0735 92.70449
"7385" 1476.8 111.4737 95.10844
"7386" 1477 110.6127 97.72129
"7387" 1477.2 109.3295 99.98049
"7388" 1477.4 107.7637 101.4883
"7389" 1477.6 105.7857 102.6909
"7390" 1477.8 103.3363 103.7444
"7391" 1478 100.349 104.9093
"7392" 1478.2 97.9009 106.6659
"7393" 1478.4 95.59377 108.6113
"7394" 1478.6 92.93461 109.9777
"7395" 1478.8 90.52677 111.3359
"7396" 1479 88.05383 113.2293
"7397" 1479.2 85.5064 114.9282
"7398" 1479.4 82.52176 116.6927
"7399" 1479.6 79.97312 118.2602
"7400" 1479.8 78.22986 119.6016
"7401" 1480 76.41124 120.6051
"7402" 1480.2 74.14092 120.5475
"7403" 1480.4 71.44517 119.6543
"7404" 1480.6 69.10413 118.7883
"7405" 1480.8 66.1081 117.9529
"7406" 1481 63.98611 116.7414
"7407" 1481.2 61.52087 114.8995
"7408" 1481.4 58.8627 113.5586
"7409" 1481.6 55.90152 112.7319
"7410" 1481.8 53.37138 112.2926
"7411" 1482 50.63883 111.7716
"7412" 1482.2 47.62274 111.3209
"7413" 1482.4 45.66504 111.1812
"7414" 1482.6 43.38447 110.8045
"7415" 1482.8 40.73695 110.7812
"7416" 1483 38.26221 110.7659
"7417" 1483.2 36.12526 110.6984
"7418" 1483.4 34.41968 110.27
"7419" 1483.6 33.13398 109.3441
"7420" 1483.8 31.23909 107.786
"7421" 1484 28.67345 106.4489
"7422" 1484.2 25.83751 105.9001
"7423" 1484.4 23.46338 106.1167
"7424" 1484.6 22.17018 106.7827
"7425" 1484.8 22.36432 106.8349
"7426" 1485 22.72434 106.5509
"7427" 1485.2 22.717 105.8722
"7428" 1485.4 21.9489 104.3421
"7429" 1485.6 20.95574 102.6939
"7430" 1485.8 19.71237 101.1546
"7431" 1486 18.37268 99.63748
"7432" 1486.2 17.15625 97.58077
"7433" 1486.4 15.88833 95.73051
"7434" 1486.6 14.91586 94.01065
"7435" 1486.8 14.06199 91.71553
"7436" 1487 13.34254 89.00599
"7437" 1487.2 12.58457 86.45516
"7438" 1487.4 11.78744 83.75769
"7439" 1487.6 10.75908 81.83268
"7440" 1487.8 10.0829 79.91665
"7441" 1488 10.67551 77.93192
"7442" 1488.2 11.41247 75.62657
"7443" 1488.4 11.84237 72.5655
"7444" 1488.6 12.15704 69.95482
"7445" 1488.8 12.05827 67.62657
"7446" 1489 12.04539 65.03978
"7447" 1489.2 11.67095 62.54845
"7448" 1489.4 11.47041 59.88262
"7449" 1489.6 11.64452 57.48917
"7450" 1489.8 12.15591 54.78493
"7451" 1490 13.07666 51.97429
"7452" 1490.2 13.4087 49.67692
"7453" 1490.4 13.58968 47.35807
"7454" 1490.6 13.90349 44.96843
"7455" 1490.8 13.90349 42.36305
"7456" 1491 13.55419 40.26487
"7457" 1491.2 13.79558 39.29578
"7458" 1491.4 14.98429 38.68351
"7459" 1491.6 16.08529 37.78403
"7460" 1491.8 16.06565 37.65051
"7461" 1492 16.03112 37.71991
"7462" 1492.2 16.29435 37.85388
"7463" 1492.4 16.90124 37.84927
"7464" 1492.6 17.34836 37.96899
"7465" 1492.8 17.58517 37.73726
"7466" 1493 17.79382 37.61799
"7467" 1493.2 18.15464 37.55616
"7468" 1493.4 19.05217 37.21245
"7469" 1493.6 19.93432 36.85185
"7470" 1493.8 20.9766 36.45786
"7471" 1494 22.05163 35.86862
"7472" 1494.2 23.55823 35.38292
"7473" 1494.4 25.14132 35.09731
"7474" 1494.6 26.18282 35.02575
"7475" 1494.8 27.17578 34.546
"7476" 1495 28.01996 33.74871
"7477" 1495.2 29.00817 32.60049
"7478" 1495.4 29.73364 31.40774
"7479" 1495.6 30.50971 30.01693
"7480" 1495.8 30.90704 28.51546
"7481" 1496 31.1909 26.70673
"7482" 1496.2 31.54862 25.09535
"7483" 1496.4 32.40047 23.61512
"7484" 1496.6 33.38029 22.03737
"7485" 1496.8 34.05899 20.50444
"7486" 1497 34.13983 18.893
"7487" 1497.2 34.31541 17.47008
"7488" 1497.4 34.31441 15.98656
"7489" 1497.6 34.45485 14.49904
"7490" 1497.8 34.3133 13.9035
"7491" 1498 33.95452 13.37262
"7492" 1498.2 33.55354 13.12954
"7493" 1498.4 33.44117 13.26594
"7494" 1498.6 33.56581 13.32087
"7495" 1498.8 33.76458 14.07314
"7496" 1499 34.07539 14.42012
"7497" 1499.2 35.04894 14.22308
"7498" 1499.4 35.83583 13.79597
"7499" 1499.6 36.25754 13.51652
"7500" 1499.8 36.73455 13.13629
"7501" 1500 37.49712 12.74392
"7502" 1500.2 38.53034 11.85246
"7503" 1500.4 39.82999 11.1024
"7504" 1500.6 40.84415 10.72477
"7505" 1500.8 42.07671 10.28815
"7506" 1501 43.23444 9.924647
"7507" 1501.2 44.34694 9.997347
"7508" 1501.4 45.12298 9.881026
"7509" 1501.6 46.03469 9.721993
"7510" 1501.8 47.50047 9.769936
"7511" 1502 49.08972 9.769201
"7512" 1502.2 50.35752 9.603085
"7513" 1502.4 51.63217 9.530709
"7514" 1502.6 53.12577 9.473901
"7515" 1502.8 54.57248 9.292604
"7516" 1503 56.00606 9.276545
"7517" 1503.2 57.00672 9.527895
"7518" 1503.4 57.9046 9.752616
"7519" 1503.6 58.63719 9.683825
"7520" 1503.8 59.69136 9.540695
"7521" 1504 60.9531 9.233989
"7522" 1504.2 62.68723 9.154679
"7523" 1504.4 64.67843 8.941412
"7524" 1504.6 66.11081 8.29379
"7525" 1504.8 67.71381 7.680008
"7526" 1505 68.79347 6.72581
"7527" 1505.2 69.12747 5.707998
"7528" 1505.4 69.3403 4.779245
"7529" 1505.6 69.22633 4.664741
"7530" 1505.8 68.67551 4.5775
"7531" 1506 68.06154 4.435733
"7532" 1506.2 67.48838 3.739169
"7533" 1506.4 66.40179 2.434244
"7534" 1506.6 65.5207 1.49135
"7535" 1506.8 65.40238 1.103776
"7536" 1507 65.07011 0.7808641
"7537" 1507.2 64.96897 0.4826255
"7538" 1507.4 65.11925 0.5602196
"7539" 1507.6 65.11925 0.5602196
"7540" 1507.8 65.23563 0.5794555
"7541" 1508 65.24989 0.7311982
"7542" 1508.2 65.53632 0.7750811
"7543" 1508.4 66.19473 0.7434002
"7544" 1508.6 66.95339 0.4917131
"7545" 1508.8 67.56386 0.08659724
"7546" 1509 67.45299 0.07533557
"7547" 1509.2 67.41953 0.08220291
"7548" 1509.4 67.35678 0.1554717
"7549" 1509.6 67.36872 0.1609243
"7550" 1509.8 67.36872 0.1609243
"7551" 1510 67.32314 0.1151228
"7552" 1510.2 67.13066 0.1645593
"7553" 1510.4 66.98504 0.1800083
"7554" 1510.6 66.8141 0.2372602
"7555" 1510.8 66.8141 0.2372602
"7556" 1511 66.74572 0.1456571
"7557" 1511.2 66.64067 0.3700182
"7558" 1511.4 66.53299 0.313596
"7559" 1511.6 66.44477 0.2372602
"7560" 1511.8 66.72683 0.2888385
"7561" 1512 66.07086 0.2621523
"7562" 1512.2 66.07243 0.5644139
"7563" 1512.4 65.34945 0.423859
"7564" 1512.6 64.23173 0.4159186
"7565" 1512.8 62.99156 0.4042449
"7566" 1513 61.44091 0.7207207
"7567" 1513.2 60.33888 0.8444774
"7568" 1513.4 59.16111 0.8574892
"7569" 1513.6 57.56889 1.275783
"7570" 1513.8 56.44692 1.826112
"7571" 1514 55.49912 2.218358
"7572" 1514.2 54.26482 2.580594
"7573" 1514.4 52.64859 3.200298
"7574" 1514.6 51.26903 3.722596
"7575" 1514.8 49.90946 4.47297
"7576" 1515 48.23799 5.13972
"7577" 1515.2 46.65335 5.753436
"7578" 1515.4 45.07956 6.08059
"7579" 1515.6 43.68528 6.69645
"7580" 1515.8 42.14509 7.247128
"7581" 1516 40.29763 7.924106
"7582" 1516.2 38.49499 8.516068
"7583" 1516.4 36.94222 9.108727
"7584" 1516.6 34.91422 10.00022
"7585" 1516.8 33.0748 10.96446
"7586" 1517 31.29537 12.06932
"7587" 1517.2 29.55029 12.86846
"7588" 1517.4 27.86062 13.29388
"7589" 1517.6 28.3254 13.26641
"7590" 1517.8 27.67747 13.37794
"7591" 1518 27.43959 13.21436
"7592" 1518.2 27.68651 13.4052
"7593" 1518.4 27.24819 13.53732
"7594" 1518.6 27.26593 14.1413
"7595" 1518.8 26.38407 15.34086
"7596" 1519 25.39774 16.95482
"7597" 1519.2 24.22139 18.27935
"7598" 1519.4 23.06056 19.57979
"7599" 1519.6 21.55146 21.03879
"7600" 1519.8 20.37383 22.25198
"7601" 1520 18.99397 24.09222
"7602" 1520.2 17.76744 25.75677
"7603" 1520.4 16.14889 27.58116
"7604" 1520.6 14.64974 29.48778
"7605" 1520.8 13.77342 31.48726
"7606" 1521 12.52485 34.08324
"7607" 1521.2 11.72158 36.29592
"7608" 1521.4 10.25426 38.64905
"7609" 1521.6 8.811249 41.3155
"7610" 1521.8 7.60174 44.07586
"7611" 1522 6.397859 47.12193
"7612" 1522.2 5.568355 50.09249
"7613" 1522.4 5.133666 53.40118
"7614" 1522.6 4.416014 56.56389
"7615" 1522.8 4.005645 59.52135
"7616" 1523 3.364727 62.71818
"7617" 1523.2 2.668733 64.95009
"7618" 1523.4 2.190131 65.95108
"7619" 1523.6 2.25569 67.20927
"7620" 1523.8 2.35385 68.7354
"7621" 1524 2.517178 70.62453
"7622" 1524.2 2.804404 73.15664
"7623" 1524.4 3.26026 75.1482
"7624" 1524.6 4.027431 77.44821
"7625" 1524.8 4.548397 80.16439
"7626" 1525 4.736835 82.46428
"7627" 1525.2 4.812339 85.07914
"7628" 1525.4 5.036196 86.71945
"7629" 1525.6 6.060514 87.32248
"7630" 1525.8 7.332568 88.30596
"7631" 1526 8.875441 89.99553
"7632" 1526.2 10.11529 91.72509
"7633" 1526.4 11.21803 93.69923
"7634" 1526.6 12.13752 95.97143
"7635" 1526.8 13.2933 98.40661
"7636" 1527 14.81444 101.0887
"7637" 1527.2 15.75264 103.5749
"7638" 1527.4 16.87545 105.6509
"7639" 1527.6 18.45982 108.091
"7640" 1527.8 19.93774 111.0255
"7641" 1528 20.37585 112.3211
"7642" 1528.2 20.19181 112.5226
"7643" 1528.4 20.07942 112.5464
"7644" 1528.6 19.81758 112.3147
"7645" 1528.8 22.93802 112.7509
"7646" 1529 24.423 111.2782
"7647" 1529.2 23.95848 111.5829
"7648" 1529.4 23.72592 111.5251
"7649" 1529.6 23.2655 111.0427
"7650" 1529.8 22.23454 111.002
"7651" 1530 20.79203 110.2279
"7652" 1530.2 19.58694 109.3226
"7653" 1530.4 18.45544 108.1554
"7654" 1530.6 17.54086 106.9419
"7655" 1530.8 16.33672 105.0839
"7656" 1531 14.61943 103.5945
"7657" 1531.2 13.05398 102.5345
"7658" 1531.4 12.54509 102.088
"7659" 1531.6 12.78634 101.5772
"7660" 1531.8 12.75432 99.85558
"7661" 1532 12.55211 97.80978
"7662" 1532.2 11.65631 95.39785
"7663" 1532.4 10.5803 93.32029
"7664" 1532.6 8.766187 90.83548
"7665" 1532.8 7.109705 89.25338
"7666" 1533 6.07981 89.04133
"7667" 1533.2 5.967314 88.7205
"7668" 1533.4 5.446677 88.43064
"7669" 1533.6 5.201866 88.55787
"7670" 1533.8 4.889324 88.62711
"7671" 1534 5.350405 88.43768
"7672" 1534.2 5.554732 88.34413
"7673" 1534.4 5.801232 88.65965
"7674" 1534.6 5.800272 86.98258
"7675" 1534.8 5.936472 85.07135
"7676" 1535 5.827275 84.06055
"7677" 1535.2 5.044111 82.56869
"7678" 1535.4 3.610679 80.98971
"7679" 1535.6 2.943952 80.28867
"7680" 1535.8 2.647498 79.36106
"7681" 1536 1.943861 78.04533
"7682" 1536.2 2.210234 78.24666
"7683" 1536.4 2.009308 78.33064
"7684" 1536.6 2.185996 78.7567
"7685" 1536.8 2.107959 78.74508
"7686" 1537 2.165516 78.42949
"7687" 1537.2 2.519495 78.81117
"7688" 1537.4 2.724895 78.63243
"7689" 1537.6 3.007007 77.38739
"7690" 1537.8 3.296521 75.36738
"7691" 1538 3.459697 73.30024
"7692" 1538.2 3.068668 71.45366
"7693" 1538.4 2.415891 69.434
"7694" 1538.6 1.359211 68.26746
"7695" 1538.8 0.93804 67.73643
"7696" 1539 0.9138414 67.84777
"7697" 1539.2 1.276445 67.59943
"7698" 1539.4 1.880607 67.21332
"7699" 1539.6 2.596375 65.84068
"7700" 1539.8 3.801588 63.8155
"7701" 1540 4.854171 61.44114
"7702" 1540.2 5.176713 59.2963
"7703" 1540.4 5.32902 57.20291
"7704" 1540.6 5.317453 55.07187
"7705" 1540.8 4.775671 52.85744
"7706" 1541 3.591959 51.61503
"7707" 1541.2 2.755702 51.36272
"7708" 1541.4 2.524493 51.06088
"7709" 1541.6 2.72648 51.10827
"7710" 1541.8 3.274731 51.32777
"7711" 1542 3.675348 51.42884
"7712" 1542.2 5.368591 50.47147
"7713" 1542.4 7.122626 49.34927
"7714" 1542.6 8.624158 47.76398
"7715" 1542.8 9.711304 45.99715
"7716" 1543 10.28803 43.72581
"7717" 1543.2 10.64681 41.50104
"7718" 1543.4 11.12299 39.17635
"7719" 1543.6 11.56111 37.07421
"7720" 1543.8 12.4589 35.34245
"7721" 1544 13.35269 33.43449
"7722" 1544.2 14.62288 31.64523
"7723" 1544.4 15.83789 30.02643
"7724" 1544.6 16.9673 28.11645
"7725" 1544.8 18.54505 26.09359
"7726" 1545 20.62421 24.22234
"7727" 1545.2 22.5664 22.60699
"7728" 1545.4 24.15518 20.661
"7729" 1545.6 25.77848 19.0263
"7730" 1545.8 26.94484 17.35831
"7731" 1546 27.34225 15.73106
"7732" 1546.2 26.91915 15.00062
"7733" 1546.4 26.72162 15.18383
"7734" 1546.6 26.64915 14.81448
"7735" 1546.8 26.66084 15.12276
"7736" 1547 26.65103 14.56871
"7737" 1547.2 26.62997 15.00348
"7738" 1547.4 28.20206 14.97008
"7739" 1547.6 30.50562 14.57033
"7740" 1547.8 31.86519 14.00374
"7741" 1548 32.89747 13.27244
"7742" 1548.2 33.92076 12.05236
"7743" 1548.4 34.97329 10.75947
"7744" 1548.6 35.80394 9.146461
"7745" 1548.8 35.8247 8.311247
"7746" 1549 35.85392 8.252527
"7747" 1549.2 35.72179 8.385285
"7748" 1549.4 35.76275 8.527336
"7749" 1549.6 35.74312 8.618303
"7750" 1549.8 35.68236 8.449523
"7751" 1550 35.57956 8.114699
"7752" 1550.2 35.96246 8.328863
"7753" 1550.4 37.51158 8.426018
"7754" 1550.6 39.06481 8.061688
"7755" 1550.8 40.15647 7.812766
"7756" 1551 41.41076 7.196252
"7757" 1551.2 42.53484 6.111804
"7758" 1551.4 43.67388 4.882578
"7759" 1551.6 44.26755 4.138872
"7760" 1551.8 44.31257 3.93955
"7761" 1552 44.21127 4.054054
"7762" 1552.2 44.02133 4.244894
"7763" 1552.4 44.08464 4.37212
"7764" 1552.6 44.06516 4.274254
"7765" 1552.8 44.08464 4.520551
"7766" 1553 44.01373 4.680008
"7767" 1553.2 43.93993 4.776519
"7768" 1553.4 43.83139 5.333803
"7769" 1553.6 44.17673 5.23379
"7770" 1553.8 43.34959 5.003598
"7771" 1554 42.55457 5.209694
"7772" 1554.2 41.74748 5.155472
"7773" 1554.4 41.47153 5.303187
"7774" 1554.6 40.89232 5.630993
"7775" 1554.8 39.66327 5.824622
"7776" 1555 39.17056 5.991811
"7777" 1555.2 38.74824 6.016977
"7778" 1555.4 38.66503 5.987896
"7779" 1555.6 39.0829 6.153291
"7780" 1555.8 39.03541 6.201001
"7781" 1556 39.22218 6.166013
"7782" 1556.2 37.71878 7.09014
"7783" 1556.4 36.3878 8.675469
"7784" 1556.6 36.84161 8.383389
"7785" 1556.8 36.21432 8.44826
"7786" 1557 35.89391 8.634207
"7787" 1557.2 35.20812 8.88866
"7788" 1557.4 33.99794 9.76834
"7789" 1557.6 33.85092 9.767679
"7790" 1557.8 32.66523 10.48477
"7791" 1558 32.15643 10.60622
"7792" 1558.2 31.51882 11.17125
"7793" 1558.4 30.36677 12.31317
"7794" 1558.6 28.8156 13.63845
"7795" 1558.8 26.921 15.04179
"7796" 1559 25.04002 16.43319
"7797" 1559.2 23.21562 17.83855
"7798" 1559.4 21.0861 19.48026
"7799" 1559.6 19.89898 20.70482
"7800" 1559.8 17.79965 23.13802
"7801" 1560 16.07205 24.89092
"7802" 1560.2 15.04993 26.59559
"7803" 1560.4 13.71731 28.06516
"7804" 1560.6 11.96493 30.22636
"7805" 1560.8 11.14988 31.85701
"7806" 1561 10.32141 33.77878
"7807" 1561.2 9.083589 35.92428
"7808" 1561.4 7.647868 38.26737
"7809" 1561.6 6.972812 40.27233
"7810" 1561.8 6.339394 42.52946
"7811" 1562 5.063147 45.10006
"7812" 1562.2 3.88073 48.69237
"7813" 1562.4 2.883914 51.79948
"7814" 1562.6 2.508943 54.50359
"7815" 1562.8 1.73909 57.7132
"7816" 1563 1.689014 60.87556
"7817" 1563.2 1.73909 64.72448
"7818" 1563.4 1.884252 68.18467
"7819" 1563.6 2.124155 71.37165
"7820" 1563.8 2.179714 74.37636
"7821" 1564 2.47302 77.1822
"7822" 1564.2 3.248944 80.43866
"7823" 1564.4 4.094412 83.49903
"7824" 1564.6 5.429794 86.55617
"7825" 1564.8 6.264611 90.34679
"7826" 1565 7.054306 92.90584
"7827" 1565.2 8.977446 95.55374
"7828" 1565.4 10.68884 98.78844
"7829" 1565.6 13.03965 102.0808
"7830" 1565.8 15.26737 105.4487
"7831" 1566 17.77166 108.1484
"7832" 1566.2 20.12989 110.9542
"7833" 1566.4 23.02403 113.8553
"7834" 1566.6 26.01159 116.5593
"7835" 1566.8 29.31599 118.7655
"7836" 1567 32.16842 120.5533
"7837" 1567.2 34.36832 121.3728
"7838" 1567.4 36.08571 122.2453
"7839" 1567.6 37.10612 123.6116
"7840" 1567.8 36.95632 124.0211
"7841" 1568 36.81628 124.2067
"7842" 1568.2 36.80362 124.1669
"7843" 1568.4 36.31908 124.174
"7844" 1568.6 36.17953 123.917
"7845" 1568.8 36.12406 123.7742
"7846" 1569 36.1784 123.9411
"7847" 1569.2 36.08515 123.6857
"7848" 1569.4 36.16542 123.3518
"7849" 1569.6 36.09566 123.5197
"7850" 1569.8 35.92841 123.4074
"7851" 1570 35.8074 123.7144
"7852" 1570.2 36.16542 123.8403
"7853" 1570.4 36.66908 123.6946
"7854" 1570.6 36.94887 123.4823
"7855" 1570.8 37.37999 123.2499
"7856" 1571 38.0658 123.7598
"7857" 1571.2 39.01292 123.7072
"7858" 1571.4 40.07818 123.6647
"7859" 1571.6 41.25108 123.7574
"7860" 1571.8 42.40006 123.3289
"7861" 1572 43.52186 122.5302
"7862" 1572.2 43.92988 121.5124
"7863" 1572.4 43.94881 120.4454
"7864" 1572.6 43.67067 119.3873
"7865" 1572.8 43.06418 117.7646
"7866" 1573 42.2767 116.2466
"7867" 1573.2 41.15113 115.2288
"7868" 1573.4 39.87079 113.8222
"7869" 1573.6 38.2553 112.2806
"7870" 1573.8 36.27179 110.5502
"7871" 1574 33.93342 108.7685
"7872" 1574.2 31.39897 107.1005
"7873" 1574.4 29.01609 105.5101
"7874" 1574.6 26.72248 104.1333
"7875" 1574.8 24.08456 102.7355
"7876" 1575 21.06784 101.2355
"7877" 1575.2 18.33112 99.16856
"7878" 1575.4 16.41556 96.64371
"7879" 1575.6 14.42726 93.65329
"7880" 1575.8 12.73459 90.1328
"7881" 1576 11.60122 86.39203
"7882" 1576.2 10.40944 82.29833
"7883" 1576.4 9.13334 78.43112
"7884" 1576.6 7.796021 74.89375
"7885" 1576.8 7.109705 70.99108
"7886" 1577 6.924636 67.22933
"7887" 1577.2 7.219608 63.3944
"7888" 1577.4 8.151939 59.50767
"7889" 1577.6 9.094332 55.30919
"7890" 1577.8 9.563094 51.39025
"7891" 1578 10.31672 47.7135
"7892" 1578.2 12.0384 43.69733
"7893" 1578.4 13.25109 40.62371
"7894" 1578.6 14.78788 36.90451
"7895" 1578.8 16.24567 33.27283
"7896" 1579 16.71446 30.54423
"7897" 1579.2 16.25419 29.82257
"7898" 1579.4 16.35638 29.60882
"7899" 1579.6 16.69714 29.78106
"7900" 1579.8 18.07264 29.06139
"7901" 1580 20.36777 27.74254
"7902" 1580.2 22.40619 26.00062
"7903" 1580.4 23.82957 24.16622
"7904" 1580.6 25.43201 22.19212
"7905" 1580.8 27.40823 20.35088
"7906" 1581 29.50993 18.06169
"7907" 1581.2 31.52329 16.04727
"7908" 1581.4 33.76846 14.67097
"7909" 1581.6 35.87008 12.81644
"7910" 1581.8 38.05061 11.55488
"7911" 1582 39.36983 11.41965
"7912" 1582.2 40.61508 10.59349
"7913" 1582.4 40.53616 9.930141
"7914" 1582.6 39.95847 10.26333
"7915" 1582.8 39.03906 10.61111
"7916" 1583 37.30525 10.1022
"7917" 1583.2 35.3438 9.615668
"7918" 1583.4 34.09266 10.05683
"7919" 1583.6 32.60059 11.73658
"7920" 1583.8 31.04211 13.35137
"7921" 1584 28.74336 14.93681
"7922" 1584.2 26.67169 16.01698
"7923" 1584.4 24.49683 16.42573
"7924" 1584.6 23.20936 16.9221
"7925" 1584.8 23.50784 16.84031
"7926" 1585 23.28336 16.87501
"7927" 1585.2 23.50784 17.03115
"7928" 1585.4 24.04462 17.23029
"7929" 1585.6 24.31143 17.19263
"7930" 1585.8 24.74878 17.03115
"7931" 1586 24.78993 17.31741
"7932" 1586.2 24.16449 18.87412
"7933" 1586.4 23.03299 21.06481
"7934" 1586.6 21.75617 23.12954
"7935" 1586.8 19.95216 25.4052
"7936" 1587 17.75925 27.71039
"7937" 1587.2 16.00522 29.90416
"7938" 1587.4 14.29989 32.74639
"7939" 1587.6 12.36787 35.30405
"7940" 1587.8 10.50149 38.50516
"7941" 1588 8.787506 41.55405
"7942" 1588.2 7.558032 44.76996
"7943" 1588.4 6.133348 48.16816
"7944" 1588.6 4.763783 51.70371
"7945" 1588.8 2.804404 55.15471
"7946" 1589 2.085937 57.27344
"7947" 1589.2 1.441793 60.07795
"7948" 1589.4 1.058575 62.58093
"7949" 1589.6 0.775848 65.10749
"7950" 1589.8 0.6632655 66.28514
"7951" 1590 0.340058 66.17971
"7952" 1590.2 0.1337365 65.99021
"7953" 1590.4 0.06466754 65.64323
"7954" 1590.6 2.627716 69.07269
"7955" 1590.8 3.268702 71.0812
"7956" 1591 3.730361 70.89566
"7957" 1591.2 3.390052 71.44432
"7958" 1591.4 2.882107 72.66092
"7959" 1591.6 2.853954 73.72714
"7960" 1591.8 3.082983 75.28391
"7961" 1592 3.192542 77.22033
"7962" 1592.2 3.555905 79.69295
"7963" 1592.4 4.299675 82.1684
"7964" 1592.6 5.370529 84.6663
"7965" 1592.8 6.636966 87.11597
"7966" 1593 8.509764 89.72307
"7967" 1593.2 10.57837 91.41092
"7968" 1593.4 11.99319 93.25901
"7969" 1593.6 12.97296 95.73208
"7970" 1593.8 14.14345 98.71054
"7971" 1594 15.82583 101.1703
"7972" 1594.2 17.50641 103.5251
"7973" 1594.4 18.92006 106.1093
"7974" 1594.6 20.66565 107.9264
"7975" 1594.8 23.38365 109.493
"7976" 1595 25.71249 110.7198
"7977" 1595.2 28.21412 112.9528
"7978" 1595.4 29.15564 115.0994
"7979" 1595.6 29.07453 117.2954
"7980" 1595.8 28.31291 116.82
"7981" 1596 28.2405 115.6953
"7982" 1596.2 27.39229 115.1677
"7983" 1596.4 25.26478 114.2503
"7984" 1596.6 23.44939 113.3832
"7985" 1596.8 22.05641 112.0189
"7986" 1597 20.43488 109.8474
"7987" 1597.2 18.50379 107.6557
"7988" 1597.4 16.61625 105.2063
"7989" 1597.6 14.59586 102.6647
"7990" 1597.8 12.33178 100.6876
"7991" 1598 10.86545 98.32886
"7992" 1598.2 10.55064 95.17586
"7993" 1598.4 10.31598 91.44423
"7994" 1598.6 9.29689 87.46835
"7995" 1598.8 7.519379 84.55099
"7996" 1599 5.405118 81.39551
"7997" 1599.2 3.093443 79.37765
"7998" 1599.4 2.400277 77.572
"7999" 1599.6 2.606206 75.07131
"8000" 1599.8 2.483617 71.89969
"8001" 1600 1.76765 69.23376
"8002" 1600.2 1.375727 66.29269
"8003" 1600.4 1.706057 63.18117
"8004" 1600.6 2.004658 60.17097
"8005" 1600.8 2.044645 57.61639
"8006" 1601 2.096447 55.9451
"8007" 1601.2 2.794907 54.55978
"8008" 1601.4 4.200462 52.10749
"8009" 1601.6 5.979807 49.26838
"8010" 1601.8 7.751096 46.52003
"8011" 1602 8.811249 43.26366
"8012" 1602.2 10.30702 39.73153
"8013" 1602.4 12.25488 36.43449
"8014" 1602.6 14.04328 33.01514
"8015" 1602.8 15.68135 28.71641
"8016" 1603 17.45854 25.3934
"8017" 1603.2 17.65769 23.74871
"8018" 1603.4 17.42976 23.64693
"8019" 1603.6 17.75266 24.64566
"8020" 1603.8 19.54759 24.57886
"8021" 1604 22.16174 24.50709
"8022" 1604.2 24.63988 23.93192
"8023" 1604.4 27.15545 22.7174
"8024" 1604.6 29.10137 21.46331
"8025" 1604.8 31.145 20.61735
"8026" 1605 32.75708 19.78588
"8027" 1605.2 33.51421 19.37328
"8028" 1605.4 33.81554 19.53534
"8029" 1605.6 33.70436 19.71222
"8030" 1605.8 33.70436 19.71222
"8031" 1606 34.197 20.39318
"8032" 1606.2 35.64589 20.84795
"8033" 1606.4 36.95902 20.94337
"8034" 1606.6 38.77811 20.56391
"8035" 1606.8 39.66116 19.5672
"8036" 1607 41.06105 18.26928
"8037" 1607.2 42.71955 16.41674
"8038" 1607.4 44.2788 14.40181
"8039" 1607.6 46.06544 12.5237
"8040" 1607.8 47.86141 10.26049
"8041" 1608 48.93409 7.561378
"8042" 1608.2 48.87249 5.426037
"8043" 1608.4 48.54579 5.306745
"8044" 1608.6 48.19001 6.595235
"8045" 1608.8 48.47135 7.198365
"8046" 1609 49.26455 7.711075
"8047" 1609.2 50.82507 8.340607
"8048" 1609.4 53.16052 8.953752
"8049" 1609.6 56.21723 9.228916
"8050" 1609.8 58.76756 9.31082
"8051" 1610 61.13799 9.042515
"8052" 1610.2 63.85504 8.332881
"8053" 1610.4 67.71631 7.078863
"8054" 1610.6 70.271 5.924283
"8055" 1610.8 71.57259 4.817413
"8056" 1611 73.66583 3.22553
"8057" 1611.2 75.51515 2.263796
"8058" 1611.4 76.53406 2.618608
"8059" 1611.6 76.94697 3.365372
"8060" 1611.8 78.60763 4.331639
"8061" 1612 81.10275 5.528724
"8062" 1612.2 83.93458 6.734484
"8063" 1612.4 87.08464 7.648941
"8064" 1612.6 90.52424 9.072732
"8065" 1612.8 93.54495 10.55957
"8066" 1613 96.6734 12.20953
"8067" 1613.2 99.65217 13.76167
"8068" 1613.4 103.0122 15.51178
"8069" 1613.6 106.3292 16.80978
"8070" 1613.8 109.6176 18.57284
"8071" 1614 112.2572 21.03879
"8072" 1614.2 114.1701 23.88775
"8073" 1614.4 115.917 27.31529
"8074" 1614.6 117.4133 30.44034
"8075" 1614.8 119.2867 33.81798
"8076" 1615 121.1673 36.77924
"8077" 1615.2 123.5846 39.73748
"8078" 1615.4 125.1878 43.22824
"8079" 1615.6 126.3383 47.08841
"8080" 1615.8 127.1325 51.67756
"8081" 1616 127.5626 57.07868
"8082" 1616.2 127.6152 61.70809
"8083" 1616.4 127.7496 66.25366
"8084" 1616.6 127.8621 70.49454
"8085" 1616.8 128.1135 74.87026
"8086" 1617 127.308 79.07276
"8087" 1617.2 125.6023 83.2413
"8088" 1617.4 124.0557 88.19489
"8089" 1617.6 122.0662 92.7877
"8090" 1617.8 119.3844 97.37106
"8091" 1618 116.3884 101.6822
"8092" 1618.2 114.3412 104.9376
"8093" 1618.4 111.1202 108.0221
"8094" 1618.6 107.7443 110.6506
"8095" 1618.8 104.4418 113.5368
"8096" 1619 101.1532 115.933
"8097" 1619.2 97.44758 117.7487
"8098" 1619.4 93.492 119.7376
"8099" 1619.6 89.46907 121.6637
"8100" 1619.8 85.36948 123.603
"8101" 1620 81.63285 125.5322
"8102" 1620.2 78.26288 127.093
"8103" 1620.4 74.71492 127.899
"8104" 1620.6 70.83737 129.1408
"8105" 1620.8 68.31635 130.3899
"8106" 1621 67.04267 130.1312
"8107" 1621.2 64.37942 130.5773
"8108" 1621.4 62.79669 131.3189
"8109" 1621.6 62.43773 131.5661
"8110" 1621.8 62.60239 131.6594
"8111" 1622 62.46874 131.5583
"8112" 1622.2 62.17197 131.4357
"8113" 1622.4 61.70006 131.1029
"8114" 1622.6 61.26586 130.8721
"8115" 1622.8 59.82631 130.3899
"8116" 1623 57.17466 129.797
"8117" 1623.2 54.732 129.0767
"8118" 1623.4 52.26205 128.7427
"8119" 1623.6 49.21635 128.1199
"8120" 1623.8 46.46479 127.5823
"8121" 1624 43.61812 126.6602
"8122" 1624.2 41.84433 125.9125
"8123" 1624.4 40.09834 125.4795
"8124" 1624.6 39.28616 124.6982
"8125" 1624.8 37.92599 123.3323
"8126" 1625 36.29378 121.4372
"8127" 1625.2 34.19275 119.9811
"8128" 1625.4 31.2263 118.2595
"8129" 1625.6 28.11819 116.6495
"8130" 1625.8 25.11066 115.3437
"8131" 1626 22.75883 113.1423
"8132" 1626.2 20.80647 110.684
"8133" 1626.4 18.66265 107.6141
"8134" 1626.6 16.94283 103.8736
"8135" 1626.8 14.70968 99.84838
"8136" 1627 12.54761 96.25083
"8137" 1627.2 10.73966 92.17958
"8138" 1627.4 8.712887 88.59604
"8139" 1627.6 7.013469 85.01589
"8140" 1627.8 5.392333 81.27257
"8141" 1628 3.31091 77.25168
"8142" 1628.2 1.753674 74.35615
"8143" 1628.4 1.462702 73.48722
"8144" 1628.6 2.05369 71.63857
"8145" 1628.8 2.78541 68.06169
"8146" 1629 3.175019 64.20114
"8147" 1629.2 4.257443 60.4281
"8148" 1629.4 5.328493 56.10664
"8149" 1629.6 6.328393 52.23499
"8150" 1629.8 6.841981 48.07805
"8151" 1630 6.486313 44.47292
"8152" 1630.2 5.966343 43.9171
"8153" 1630.4 5.84344 43.01398
"8154" 1630.6 6.539886 42.62912
"8155" 1630.8 7.588512 41.08888
"8156" 1631 8.929961 39.97963
"8157" 1631.2 10.48747 38.28115
"8158" 1631.4 12.33442 35.5426
"8159" 1631.6 14.4743 32.61894
"8160" 1631.8 16.96073 29.63436
"8161" 1632 18.48921 26.42047
"8162" 1632.2 19.78502 23.57059
"8163" 1632.4 19.48111 21.45863
"8164" 1632.6 19.70904 21.47251
"8165" 1632.8 20.17334 21.48408
"8166" 1633 21.64196 21.20717
"8167" 1633.2 23.60492 20.79706
"8168" 1633.4 26.36469 19.79638
"8169" 1633.6 29.11106 18.72269
"8170" 1633.8 31.36811 17.39659
"8171" 1634 33.89409 15.41769
"8172" 1634.2 36.2338 12.78063
"8173" 1634.4 38.63126 9.864063
"8174" 1634.6 40.685 7.953822
"8175" 1634.8 41.49027 7.427035
"8176" 1635 41.5806 7.221993
"8177" 1635.2 41.73255 7.527336
"8178" 1635.4 42.79776 7.719951
"8179" 1635.6 45.52818 7.616395
"8180" 1635.8 48.58893 7.171102
"8181" 1636 51.94137 6.193234
"8182" 1636.2 55.24544 5.145835
"8183" 1636.4 58.30215 4.240456
"8184" 1636.6 60.59564 3.423453
"8185" 1636.8 62.7054 2.828662
"8186" 1637 64.34488 2.718176
"8187" 1637.2 65.91999 3.216221
"8188" 1637.4 68.76837 3.731747
"8189" 1637.6 71.71454 4.011645
"8190" 1637.8 74.6193 4.506744
"8191" 1638 77.47389 4.845341
"8192" 1638.2 80.26364 5.798874
"8193" 1638.4 83.50289 6.873277
"8194" 1638.6 86.71144 7.805683
"8195" 1638.8 89.26498 8.727506
"8196" 1639 92.2908 10.33517
"8197" 1639.2 95.41306 12.11422
"8198" 1639.4 98.53404 13.90761
"8199" 1639.6 101.2616 15.98535
"8200" 1639.8 103.2521 18.52734
"8201" 1640 105.0553 21.05999
"8202" 1640.2 107.0309 23.48855
"8203" 1640.4 109.126 25.92204
"8204" 1640.6 111.1139 28.3274
"8205" 1640.8 113.7739 31.19819
"8206" 1641 116.0718 34.04416
"8207" 1641.2 118.1537 36.78119
"8208" 1641.4 120.1797 39.71488
"8209" 1641.6 122.7294 42.53027
"8210" 1641.8 124.1227 45.20673
"8211" 1642 124.1303 48.84031
"8212" 1642.2 123.019 52.17342
"8213" 1642.4 121.9647 55.57357
"8214" 1642.6 120.5742 59.10951
"8215" 1642.8 119.6553 62.64531
"8216" 1643 118.8983 66.15193
"8217" 1643.2 117.9663 69.60015
"8218" 1643.4 117.5435 72.84982
"8219" 1643.6 116.9474 75.96821
"8220" 1643.8 117.0736 79.06528
"8221" 1644 117.6654 82.20088
"8222" 1644.2 118.775 85.67536
"8223" 1644.4 119.5946 88.93192
"8224" 1644.6 120.5433 92.65138
"8225" 1644.8 119.948 96.7456
"8226" 1645 118.1471 100.4281
"8227" 1645.2 115.8186 103.4462
"8228" 1645.4 113.376 106.0897
"8229" 1645.6 110.507 108.7296
"8230" 1645.8 107.4542 111.4615
"8231" 1646 103.9297 113.589
"8232" 1646.2 100.1202 115.9598
"8233" 1646.4 96.35325 117.9571
"8234" 1646.6 92.39862 120.279
"8235" 1646.8 88.21025 121.9705
"8236" 1647 83.94964 123.1829
"8237" 1647.2 79.78587 124.4103
"8238" 1647.4 75.36139 125.4145
"8239" 1647.6 70.88477 125.5254
"8240" 1647.8 66.68747 124.5799
"8241" 1648 62.55721 124.2531
"8242" 1648.2 58.04335 123.9538
"8243" 1648.4 53.71542 124.0166
"8244" 1648.6 49.54478 123.9166
"8245" 1648.8 45.49426 122.8068
"8246" 1649 41.42062 121.2443
"8247" 1649.2 37.56696 118.8027
"8248" 1649.4 34.52807 115.4296
"8249" 1649.6 30.95693 112.5967
"8250" 1649.8 27.77285 109.807
"8251" 1650 24.89073 107.5293
"8252" 1650.2 21.83982 104.3247
"8253" 1650.4 19.45579 101.5519
"8254" 1650.6 16.93029 99.05688
"8255" 1650.8 14.79875 95.75606
"8256" 1651 13.41868 92.1247
"8257" 1651.2 12.17016 87.69736
"8258" 1651.4 11.2275 83.69293
"8259" 1651.6 9.863256 79.49472
"8260" 1651.8 8.502597 76.07623
"8261" 1652 7.215658 72.26561
"8262" 1652.2 7.787529 68.34084
"8263" 1652.4 9.177077 64.53855
"8264" 1652.6 10.97585 60.71314
"8265" 1652.8 12.41768 57.57485
"8266" 1653 13.45686 54.30056
"8267" 1653.2 14.04722 51.05746
"8268" 1653.4 14.25988 47.4722
"8269" 1653.6 14.19271 44.43898
"8270" 1653.8 14.49625 40.9158
"8271" 1654 14.7073 37.49076
"8272" 1654.2 14.71574 34.40181
"8273" 1654.4 15.89812 33.16726
"8274" 1654.6 18.08152 32.11872
"8275" 1654.8 20.99986 30.21078
"8276" 1655 23.6218 27.99807
"8277" 1655.2 26.58816 25.93424
"8278" 1655.4 28.85205 23.57175
"8279" 1655.6 30.69965 21.00409
"8280" 1655.8 31.84041 18.30065
"8281" 1656 32.04608 15.15911
"8282" 1656.2 31.56013 14.98396
"8283" 1656.4 31.56406 15.75579
"8284" 1656.6 31.75476 16.25892
"8285" 1656.8 32.20708 16.62403
"8286" 1657 32.98673 16.54042
"8287" 1657.2 35.00525 16.17847
"8288" 1657.4 36.57991 15.72496
"8289" 1657.6 38.05061 14.86554
"8290" 1657.8 39.73042 13.8129
"8291" 1658 41.99243 12.64184
"8292" 1658.2 43.76491 11.201
"8293" 1658.4 45.73079 9.146216
"8294" 1658.6 47.82012 7.54989
"8295" 1658.8 49.83154 6.275624
"8296" 1659 51.16955 5.106
"8297" 1659.2 50.69157 5.053156
"8298" 1659.4 50.54926 5.882097
"8299" 1659.6 50.7292 6.34413
"8300" 1659.8 51.03057 7.042324
"8301" 1660 52.66148 7.972629
"8302" 1660.2 53.84639 8.677579
"8303" 1660.4 55.14637 9.288514
"8304" 1660.6 56.51606 10.16922
"8305" 1660.8 58.02591 10.79395
"8306" 1661 59.81936 11.42213
"8307" 1661.2 61.66764 11.96936
"8308" 1661.4 63.965 12.32695
"8309" 1661.6 66.25378 12.32695
"8310" 1661.8 68.74759 11.89316
"8311" 1662 71.43235 11.57859
"8312" 1662.2 73.7084 10.62513
"8313" 1662.4 76.6961 9.511038
"8314" 1662.6 79.56855 8.853672
"8315" 1662.8 82.63469 8.429403
"8316" 1663 85.32822 7.830671
"8317" 1663.2 87.84182 7.563643
"8318" 1663.4 90.8869 8.376988
"8319" 1663.6 93.92593 8.849939
"8320" 1663.8 96.5483 9.59708
"8321" 1664 99.0182 10.93177
"8322" 1664.2 101.4971 12.2907
"8323" 1664.4 102.2086 12.13538
"8324" 1664.6 102.7127 12.45968
"8325" 1664.8 102.7338 12.50401
"8326" 1665 102.8936 12.60549
"8327" 1665.2 102.8296 12.56844
"8328" 1665.4 102.8227 12.39074
"8329" 1665.6 102.8667 12.39942
"8330" 1665.8 103.0191 12.27863
"8331" 1666 103.1045 12.28402
"8332" 1666.2 103.1686 12.4401
"8333" 1666.4 103.2686 12.42307
"8334" 1666.6 103.2165 12.72481
"8335" 1666.8 103.424 13.02758
"8336" 1667 104.1519 13.49328
"8337" 1667.2 105.1163 14.01936
"8338" 1667.4 105.7374 14.59705
"8339" 1667.6 106.7693 15.38857
"8340" 1667.8 107.601 16.07335
"8341" 1668 108.6687 16.75171
"8342" 1668.2 109.2792 17.45373
"8343" 1668.4 109.5705 18.1628
"8344" 1668.6 110.5468 19.28522
"8345" 1668.8 111.731 20.69528
"8346" 1669 113.2803 22.00686
"8347" 1669.2 114.5337 23.56461
"8348" 1669.4 116.0914 25.15745
"8349" 1669.6 117.0908 26.71717
"8350" 1669.8 118.0441 28.48153
"8351" 1670 119.8004 31.10471
"8352" 1670.2 121.3549 33.31614
"8353" 1670.4 123.2408 35.38846
"8354" 1670.6 124.0619 37.14913
"8355" 1670.8 124.3658 39.67515
"8356" 1671 125.0645 43.16938
"8357" 1671.2 125.8997 46.41326
"8358" 1671.4 126.6037 49.28653
"8359" 1671.6 127.7561 52.20327
"8360" 1671.8 128.9674 54.87502
"8361" 1672 129.5058 58.68873
"8362" 1672.2 129.2093 61.2787
"8363" 1672.4 128.807 64.83823
"8364" 1672.6 128.1057 68.61052
"8365" 1672.8 127.9781 72.43712
"8366" 1673 127.3834 75.62254
"8367" 1673.2 126.6963 78.53291
"8368" 1673.4 126.1105 82.03681
"8369" 1673.6 126.1808 85.88187
"8370" 1673.8 126.6595 88.51322
"8371" 1674 126.9552 88.91151
"8372" 1674.2 127.0804 88.73917
"8373" 1674.4 126.9775 88.71531
"8374" 1674.6 126.8562 88.44761
"8375" 1674.8 126.4552 88.17347
"8376" 1675 125.2571 88.56668
"8377" 1675.2 123.5094 90.00131
"8378" 1675.4 122.0391 91.58132
"8379" 1675.6 120.662 93.64057
"8380" 1675.8 119.3799 96.11376
"8381" 1676 118.3983 98.95343
"8382" 1676.2 117.1341 101.5873
"8383" 1676.4 116.0424 104.5993
"8384" 1676.6 114.3577 107.2116
"8385" 1676.8 112.069 109.7015
"8386" 1677 110.0661 112.1579
"8387" 1677.2 107.3755 114.1723
"8388" 1677.4 104.8055 115.9486
"8389" 1677.6 101.7494 117.5151
"8390" 1677.8 97.95743 118.9055
"8391" 1678 94.8229 120.2534
"8392" 1678.2 91.54425 122.2428
"8393" 1678.4 89.20588 124.3184
"8394" 1678.6 86.03133 126.1714
"8395" 1678.8 82.42845 128.1525
"8396" 1679 78.48484 128.9339
"8397" 1679.2 74.31672 129.2082
"8398" 1679.4 70.08237 129.6068
"8399" 1679.6 65.57755 129.8914
"8400" 1679.8 61.62467 130.7103
"8401" 1680 59.39263 130.7716
"8402" 1680.2 58.72395 130.1247
"8403" 1680.4 56.05537 129.1836
"8404" 1680.6 52.97717 128.6616
"8405" 1680.8 48.86313 127.9057
"8406" 1681 45.12298 126.7119
"8407" 1681.2 41.6962 125.2504
"8408" 1681.4 38.24173 123.5742
"8409" 1681.6 34.59639 121.631
"8410" 1681.8 30.38637 119.1168
"8411" 1682 27.51729 117.1075
"8412" 1682.2 24.93411 114.4219
"8413" 1682.4 22.23721 111.8851
"8414" 1682.6 19.57908 108.9288
"8415" 1682.8 17.04285 105.503
"8416" 1683 15.07523 101.656
"8417" 1683.2 13.66322 97.37106
"8418" 1683.4 12.25122 93.57587
"8419" 1683.6 10.16092 89.48418
"8420" 1683.8 7.659264 85.65711
"8421" 1684 5.649459 81.6649
"8422" 1684.2 4.020019 77.03963
"8423" 1684.4 2.139615 73.58332
"8424" 1684.6 1.194046 72.18382
"8425" 1684.8 1.463197 71.70478
"8426" 1685 2.381357 69.64219
"8427" 1685.2 3.554898 66.10023
"8428" 1685.4 5.347271 62.34974
"8429" 1685.6 6.781966 58.30491
"8430" 1685.8 7.627222 54.03746
"8431" 1686 7.788423 50.13039
"8432" 1686.2 7.806151 46.11149
"8433" 1686.4 8.410194 41.95379
"8434" 1686.6 10.32378 38.01229
"8435" 1686.8 12.91078 34.62021
"8436" 1687 14.23532 32.48917
"8437" 1687.2 15.42485 30.4069
"8438" 1687.4 16.97113 27.77403
"8439" 1687.6 19.03187 25.69362
"8440" 1687.8 21.69102 23.63587
"8441" 1688 24.25934 21.0056
"8442" 1688.2 26.129 18.45291
"8443" 1688.4 27.20352 15.60258
"8444" 1688.6 27.07111 14.66474
"8445" 1688.8 26.89222 14.60228
"8446" 1689 26.68933 14.40711
"8447" 1689.2 26.87357 14.86321
"8448" 1689.4 27.17513 14.96128
"8449" 1689.6 27.12786 14.96559
"8450" 1689.8 27.23181 15.16902
"8451" 1690 28.25633 14.64855
"8452" 1690.2 29.64105 13.64529
"8453" 1690.4 31.14136 12.22406
"8454" 1690.6 32.74785 10.87938
"8455" 1690.8 33.92372 9.5523
"8456" 1691 34.3737 9.121177
"8457" 1691.2 34.64123 8.531447
"8458" 1691.4 34.6781 8.579681
"8459" 1691.6 34.69845 9.063596
"8460" 1691.8 34.52434 8.825046
"8461" 1692 34.54161 9.050584
"8462" 1692.2 34.52434 9.015886
"8463" 1692.4 34.52434 9.015886
"8464" 1692.6 34.59867 8.966102
"8465" 1692.8 34.73237 8.779608
"8466" 1693 34.929 8.534638
"8467" 1693.2 34.89065 8.484261
"8468" 1693.4 35.24121 8.067844
"8469" 1693.6 35.21737 8.200949
"8470" 1693.8 36.34234 7.827227
"8471" 1694 37.29746 7.314687
"8472" 1694.2 37.98547 6.747014
"8473" 1694.4 39.37024 6.500717
"8474" 1694.6 41.01078 5.933825
"8475" 1694.8 42.94192 5.068763
"8476" 1695 44.85984 4.547444
"8477" 1695.2 47.33578 4.054054
"8478" 1695.4 49.6743 3.445185
"8479" 1695.6 51.86584 2.708634
"8480" 1695.8 54.33234 2.218358
"8481" 1696 57.01232 1.879369
"8482" 1696.2 59.92308 1.283062
"8483" 1696.4 62.44548 1.10967
"8484" 1696.6 65.20413 0.746166
"8485" 1696.8 67.7638 1.000619
"8486" 1697 69.90801 1.594342
"8487" 1697.2 72.2075 2.287677
"8488" 1697.4 74.98151 2.439257
"8489" 1697.6 78.17595 2.024214
"8490" 1697.8 80.7833 2.110959
"8491" 1698 82.66168 3.265803
"8492" 1698.2 83.49637 3.802704
"8493" 1698.4 84.75391 4.502527
"8494" 1698.6 86.71144 5.422514
"8495" 1698.8 89.31744 6.171466
"8496" 1699 91.18682 7.081466
"8497" 1699.2 93.32888 8.236286
"8498" 1699.4 95.66215 9.160924
"8499" 1699.6 97.96826 9.608707
"8500" 1699.8 100.26 10.11114
"8501" 1700 101.6388 11.22522
"8502" 1700.2 103.2001 12.49421
"8503" 1700.4 104.899 13.48699
"8504" 1700.6 105.0585 13.51016
"8505" 1700.8 104.916 13.44337
"8506" 1701 104.8654 13.48153
"8507" 1701.2 104.5829 13.30244
"8508" 1701.4 104.5443 13.21436
"8509" 1701.6 104.4287 13.17488
"8510" 1701.8 104.3894 12.99062
"8511" 1702 104.3894 12.99062
"8512" 1702.2 104.3894 12.99062
"8513" 1702.4 104.4146 12.98535
"8514" 1702.6 104.4222 13.02352
"8515" 1702.8 104.4602 13.03115
"8516" 1703 104.5558 13.00232
"8517" 1703.2 104.6402 13.05886
"8518" 1703.4 104.6121 13.01645
"8519" 1703.6 104.4697 13.05533
"8520" 1703.8 104.3968 13.02352
"8521" 1704 104.4357 13.05078
"8522" 1704.2 104.6402 13.05886
"8523" 1704.4 104.802 13.07123
"8524" 1704.6 104.802 13.07123
"8525" 1704.8 104.802 13.07123
"8526" 1705 104.802 13.07123
"8527" 1705.2 104.992 13.25253
"8528" 1705.4 105.0778 13.34979
"8529" 1705.6 105.5812 13.50257
"8530" 1705.8 105.6011 13.77372
"8531" 1706 105.6432 13.91638
"8532" 1706.2 105.9417 14.23217
"8533" 1706.4 106.7014 15.23463
"8534" 1706.6 107.3541 15.78896
"8535" 1706.8 107.6978 16.02004
"8536" 1707 107.8129 16.09109
"8537" 1707.2 107.8017 16.01574
"8538" 1707.4 107.7169 15.93016
"8539" 1707.6 107.8376 16.10124
"8540" 1707.8 108.1139 16.87848
"8541" 1708 108.6642 17.52592
"8542" 1708.2 109.5782 18.55093
"8543" 1708.4 111.049 19.63223
"8544" 1708.6 112.6334 20.91401
"8545" 1708.8 114.2739 22.74914
"8546" 1709 115.5676 24.72608
"8547" 1709.2 117.0093 26.85206
"8548" 1709.4 118.7272 29.00541
"8549" 1709.6 120.2434 30.98366
"8550" 1709.8 121.1182 32.82969
"8551" 1710 122.1004 34.11651
"8552" 1710.2 122.6977 34.43075
"8553" 1710.4 122.7703 34.34031
"8554" 1710.6 122.7703 34.32123
"8555" 1710.8 122.8693 34.32239
"8556" 1711 122.6736 34.1142
"8557" 1711.2 122.8118 33.89444
"8558" 1711.4 122.7378 33.90138
"8559" 1711.6 122.8118 33.89444
"8560" 1711.8 122.7312 33.94071
"8561" 1712 122.7681 33.90363
"8562" 1712.2 122.7681 33.90363
"8563" 1712.4 122.7324 34.01589
"8564" 1712.6 122.7039 34.03974
"8565" 1712.8 122.824 33.91485
"8566" 1713 122.7888 33.91757
"8567" 1713.2 122.6923 34.10357
"8568" 1713.4 122.6264 34.58841
"8569" 1713.6 122.8563 34.74911
"8570" 1713.8 123.1443 34.7755
"8571" 1714 123.0297 35.09512
"8572" 1714.2 123.4194 35.76579
"8573" 1714.4 124.1039 36.91138
"8574" 1714.6 124.8699 37.75928
"8575" 1714.8 125.2226 37.99104
"8576" 1715 125.0903 37.78386
"8577" 1715.2 125.0728 37.72666
"8578" 1715.4 124.9875 37.57244
"8579" 1715.6 124.7981 37.47074
"8580" 1715.8 124.7212 37.46947
"8581" 1716 124.8243 37.39177
"8582" 1716.2 124.705 37.36921
"8583" 1716.4 124.8243 37.247
"8584" 1716.6 124.9427 37.23189
"8585" 1716.8 124.6288 37.09868
"8586" 1717 124.4925 36.75126
"8587" 1717.2 123.9455 35.53854
"8588" 1717.4 123.5344 35.08531
"8589" 1717.6 123.6739 35.33132
"8590" 1717.8 123.5785 35.03254
"8591" 1718 123.5217 35.02663
"8592" 1718.2 123.2815 34.70638
"8593" 1718.4 122.4529 34.12494
"8594" 1718.6 121.463 33.37135
"8595" 1718.8 121.2725 33.23208
"8596" 1719 121.1861 33.18891
"8597" 1719.2 121.2225 33.34608
"8598" 1719.4 120.3305 33.54419
"8599" 1719.6 119.4522 33.62591
"8600" 1719.8 117.8483 33.79511
"8601" 1720 116.7287 34.11926
"8602" 1720.2 115.4722 34.58841
"8603" 1720.4 114.2309 35.40217
"8604" 1720.6 112.8919 36.40333
"8605" 1720.8 111.8298 37.21436
"8606" 1721 110.4015 38.3823
"8607" 1721.2 109.0544 39.72939
"8608" 1721.4 107.934 40.83333
"8609" 1721.6 107.2389 41.75911
"8610" 1721.8 106.4887 42.79451
"8611" 1722 105.065 44.11571
"8612" 1722.2 103.604 45.52499
"8613" 1722.4 101.9306 46.96679
"8614" 1722.6 100.375 48.16738
"8615" 1722.8 98.91391 49.09222
"8616" 1723 97.11486 49.99961
"8617" 1723.2 95.27467 51.00825
"8618" 1723.4 93.20781 52.24108
"8619" 1723.6 90.99184 53.70418
"8620" 1723.8 88.82104 55.18412
"8621" 1724 87.09636 56.71751
"8622" 1724.2 85.0318 58.18615
"8623" 1724.4 82.61786 60.07524
"8624" 1724.6 80.49802 61.75402
"8625" 1724.8 78.42368 63.86867
"8626" 1725 76.31496 65.91727
"8627" 1725.2 74.11814 68.09812
"8628" 1725.4 71.99097 70.39318
"8629" 1725.6 69.79533 72.67337
"8630" 1725.8 67.45514 74.58522
"8631" 1726 64.75398 76.09604
"8632" 1726.2 61.88684 77.8454
"8633" 1726.4 59.30962 79.45444
"8634" 1726.6 57.06251 80.69852
"8635" 1726.8 54.79132 82.22524
"8636" 1727 52.34231 83.50021
"8637" 1727.2 49.71126 84.33948
"8638" 1727.4 46.93245 85.4686
"8639" 1727.6 44.95552 86.17744
"8640" 1727.8 42.10466 86.72234
"8641" 1728 39.09872 86.84667
"8642" 1728.2 36.05711 87.02938
"8643" 1728.4 33.44802 87.83268
"8644" 1728.6 30.41999 88.65412
"8645" 1728.8 27.79563 89.47715
"8646" 1729 24.92632 90.49225
"8647" 1729.2 21.22468 91.00685
"8648" 1729.4 18.6198 91.51316
"8649" 1729.6 15.94823 92.1711
"8650" 1729.8 14.50944 92.81042
"8651" 1730 14.86752 92.99314
"8652" 1730.2 14.86938 93.32886
"8653" 1730.4 13.87749 94.02482
"8654" 1730.6 11.82073 94.44196
"8655" 1730.8 10.26792 93.53168
"8656" 1731 9.415769 91.92105
"8657" 1731.2 7.902387 89.50444
"8658" 1731.4 5.95973 87.18227
"8659" 1731.6 4.680059 86.14693
"8660" 1731.8 4.537605 86.2503
"8661" 1732 4.406505 86.40553
"8662" 1732.2 4.650795 86.42579
"8663" 1732.4 5.068176 86.55912
"8664" 1732.6 5.537885 86.40553
"8665" 1732.8 5.995392 85.04642
"8666" 1733 6.473879 82.97236
"8667" 1733.2 6.87135 80.69677
"8668" 1733.4 6.96725 78.23503
"8669" 1733.6 6.916041 75.95197
"8670" 1733.8 6.445513 73.28205
"8671" 1734 5.768954 70.55607
"8672" 1734.2 6.018185 67.82505
"8673" 1734.4 6.381006 64.82029
"8674" 1734.6 6.41326 62.20362
"8675" 1734.8 6.861517 59.52734
"8676" 1735 7.444893 56.68091
"8677" 1735.2 7.756907 53.03624
"8678" 1735.4 8.748401 50.00526
"8679" 1735.6 10.02211 46.72141
"8680" 1735.8 10.93224 43.6851
"8681" 1736 11.6366 40.49648
"8682" 1736.2 12.52436 37.70822
"8683" 1736.4 12.61967 34.82567
"8684" 1736.6 11.25672 33.74023
"8685" 1736.8 10.90442 33.76349
"8686" 1737 10.04586 33.52686
"8687" 1737.2 9.882826 33.25253
"8688" 1737.4 9.760948 33.20482
"8689" 1737.6 9.936335 32.86469
"8690" 1737.8 10.48882 33.02897
"8691" 1738 10.74835 33.47704
"8692" 1738.2 11.27687 33.11952
"8693" 1738.4 12.53162 31.97448
"8694" 1738.6 13.86312 31.06847
"8695" 1738.8 14.95081 29.80273
"8696" 1739 16.44473 28.10873
"8697" 1739.2 18.3633 26.07777
"8698" 1739.4 20.34217 24.40234
"8699" 1739.6 22.54125 22.2644
"8700" 1739.8 24.97196 20.40265
"8701" 1740 27.10843 18.86487
"8702" 1740.2 29.22713 17.57399
"8703" 1740.4 31.55437 15.73865
"8704" 1740.6 33.41774 13.82837
"8705" 1740.8 35.32028 11.67855
"8706" 1741 37.12607 9.681606
"8707" 1741.2 38.1948 7.67485
"8708" 1741.4 37.97039 7.557326
"8709" 1741.6 37.9891 7.370716
"8710" 1741.8 38.25982 6.862823
"8711" 1742 39.30133 6.907107
"8712" 1742.2 40.24689 6.931329
"8713" 1742.4 41.66435 6.639064
"8714" 1742.6 43.34177 6.310203
"8715" 1742.8 45.06368 6.130018
"8716" 1743 47.02944 5.962451
"8717" 1743.2 49.51231 5.61547
"8718" 1743.4 51.89931 5.226355
"8719" 1743.6 54.68645 4.731535
"8720" 1743.8 57.2538 4.384843
"8721" 1744 59.62352 3.578902
"8722" 1744.2 62.08327 2.855758
"8723" 1744.4 64.30954 1.435556
"8724" 1744.6 64.72476 0.6375581
"8725" 1744.8 64.93098 0.4444575
"8726" 1745 64.87671 0.4026546
"8727" 1745.2 64.76546 0.4553627
"8728" 1745.4 64.73833 0.33268
"8729" 1745.6 64.57865 0.4574598
"8730" 1745.8 64.57865 0.4574598
"8731" 1746 64.73833 0.33268
"8732" 1746.2 64.84165 0.31066
"8733" 1746.4 65.22253 0.3293897
"8734" 1746.6 65.37279 0.1474532
"8735" 1746.8 65.49335 0.2017551
"8736" 1747 65.89362 0.5014997
"8737" 1747.2 67.2683 0.7931845
"8738" 1747.4 68.87969 0.8813441
"8739" 1747.6 70.66329 0.7124121
"8740" 1747.8 72.00291 0.9919444
"8741" 1748 73.24492 1.10967
"8742" 1748.2 74.3613 1.156406
"8743" 1748.4 75.54269 1.711931
"8744" 1748.6 77.21123 2.386281
"8745" 1748.8 78.95004 2.608545
"8746" 1749 80.77054 2.792853
"8747" 1749.2 82.30052 3.188914
"8748" 1749.4 83.89141 3.698398
"8749" 1749.6 85.73298 4.648764
"8750" 1749.8 88.05281 5.632819
"8751" 1750 90.54812 6.666437
"8752" 1750.2 92.7118 7.824112
"8753" 1750.4 95.00538 8.846251
"8754" 1750.6 97.37114 9.919454
"8755" 1750.8 99.6235 11.08272
"8756" 1751 101.4911 12.36119
"8757" 1751.2 103.666 13.27917
"8758" 1751.4 105.7095 14.76935
"8759" 1751.6 107.0113 16.66287
"8760" 1751.8 108.5401 18.5197
"8761" 1752 110.6328 20.22862
"8762" 1752.2 112.3409 21.99992
"8763" 1752.4 114.0953 24.34552
"8764" 1752.6 115.903 26.57314
"8765" 1752.8 117.528 29.02679
"8766" 1753 119.5874 32.19789
"8767" 1753.2 121.8142 34.32915
"8768" 1753.4 123.0322 34.97008
"8769" 1753.6 122.9632 34.85264
"8770" 1753.8 122.6112 34.95191
"8771" 1754 122.6418 34.72542
"8772" 1754.2 122.6864 34.61854
"8773" 1754.4 122.7539 34.4543
"8774" 1754.6 122.4773 34.3703
"8775" 1754.8 122.6564 34.20673
"8776" 1755 122.5641 34.13039
"8777" 1755.2 122.6718 34.14483
"8778" 1755.4 122.6618 34.18492
"8779" 1755.6 122.5054 34.20673
"8780" 1755.8 122.4764 34.06611
"8781" 1756 122.3715 34.11131
"8782" 1756.2 122.7197 34.3594
"8783" 1756.4 122.9637 34.40104
"8784" 1756.6 122.982 34.72472
"8785" 1756.8 123.6661 35.85397
"8786" 1757 124.5276 36.99864
"8787" 1757.2 124.9679 37.56983
"8788" 1757.4 125.2396 37.5655
"8789" 1757.6 125.1256 37.451
"8790" 1757.8 125.0525 37.3776
"8791" 1758 124.999 37.32377
"8792" 1758.2 124.9005 37.09053
"8793" 1758.4 124.999 37.32377
"8794" 1758.6 125.1624 37.53103
"8795" 1758.8 125.1889 37.76907
"8796" 1759 125.2663 38.02352
"8797" 1759.2 125.1049 38.09292
"8798" 1759.4 125.1714 38.56314
"8799" 1759.6 125.6344 39.74108
"8800" 1759.8 126.2301 41.09816
"8801" 1760 126.7766 41.67149
"8802" 1760.2 126.93 41.94307
"8803" 1760.4 127.044 42.14566
"8804" 1760.6 127.1516 42.13391
"8805" 1760.8 126.9568 42.19263
"8806" 1761 126.7554 42.17274
"8807" 1761.2 126.9018 42.25294
"8808" 1761.4 126.8351 42.03115
"8809" 1761.6 126.8351 42.03115
"8810" 1761.8 126.6704 42.06932
"8811" 1762 126.7106 42.09038
"8812" 1762.2 126.7036 42.20731
"8813" 1762.4 126.8421 42.09477
"8814" 1762.6 126.8562 42.05236
"8815" 1762.8 126.7717 41.99935
"8816" 1763 126.762 42.00179
"8817" 1763.2 126.8351 41.84031
"8818" 1763.4 126.5593 41.69257
"8819" 1763.6 126.53 41.5396
"8820" 1763.8 126.4024 41.58586
"8821" 1764 126.44 41.34413
"8822" 1764.2 126.2366 41.22098
"8823" 1764.4 125.7787 41.0033
"8824" 1764.6 125.312 40.3424
"8825" 1764.8 124.8261 39.48418
"8826" 1765 124.3319 38.81414
"8827" 1765.2 123.8774 38.1462
"8828" 1765.4 123.5769 37.3042
"8829" 1765.6 123.0259 36.42047
"8830" 1765.8 122.577 35.73344
"8831" 1766 122.3007 35.00478
"8832" 1766.2 122.3934 34.32417
"8833" 1766.4 122.5579 34.1007
"8834" 1766.6 122.3905 34.13733
"8835" 1766.8 121.7348 34.11484
"8836" 1767 120.7643 33.20115
"8837" 1767.2 119.6831 32.05611
"8838" 1767.4 118.58 31.02851
"8839" 1767.6 117.2655 29.73067
"8840" 1767.8 116.0962 28.46685
"8841" 1768 114.5382 27.42838
"8842" 1768.2 113.1366 26.32123
"8843" 1768.4 111.3404 25.40608
"8844" 1768.6 109.467 24.57314
"8845" 1768.8 108.093 24.29864
"8846" 1769 106.9069 24.39211
"8847" 1769.2 105.2452 24.29896
"8848" 1769.4 103.6624 24.28306
"8849" 1769.6 102.3328 24.4739
"8850" 1769.8 101.3253 25.05472
"8851" 1770 100.4257 25.5761
"8852" 1770.2 99.81108 26.00468
"8853" 1770.4 99.38683 26.65103
"8854" 1770.6 98.5883 27.71039
"8855" 1770.8 97.79753 28.73858
"8856" 1771 97.23611 29.59477
"8857" 1771.2 96.84109 30.86288
"8858" 1771.4 96.13914 32.34811
"8859" 1771.6 95.00432 34.0954
"8860" 1771.8 93.37976 35.97633
"8861" 1772 91.61868 37.64184
"8862" 1772.2 90.2189 39.22793
"8863" 1772.4 88.50987 40.77317
"8864" 1772.6 86.86137 42.43018
"8865" 1772.8 85.08788 43.84413
"8866" 1773 83.33886 45.0318
"8867" 1773.2 81.31542 46.60741
"8868" 1773.4 79.34149 48.59777
"8869" 1773.6 77.4386 50.2535
"8870" 1773.8 75.07041 52.10505
"8871" 1774 72.55028 54.3136
"8872" 1774.2 70.13013 56.39184
"8873" 1774.4 67.97312 58.37716
"8874" 1774.6 65.71245 60.32123
"8875" 1774.8 63.3994 61.96754
"8876" 1775 60.94876 63.62657
"8877" 1775.2 58.5992 66.069
"8878" 1775.4 56.59224 68.22293
"8879" 1775.6 54.12855 70.63681
"8880" 1775.8 51.5098 72.6995
"8881" 1776 48.99328 74.97907
"8882" 1776.2 46.4114 77.01843
"8883" 1776.4 43.50365 78.83328
"8884" 1776.6 40.63878 80.47114
"8885" 1776.8 37.23389 81.75307
"8886" 1777 33.39795 82.609
"8887" 1777.2 30.1953 83.27638
"8888" 1777.4 27.00815 83.66926
"8889" 1777.6 23.80414 84.15329
"8890" 1777.8 20.13209 84.37154
"8891" 1778 16.96283 84.89057
"8892" 1778.2 13.67845 85.11321
"8893" 1778.4 10.95319 84.27408
"8894" 1778.6 9.764083 83.1049
"8895" 1778.8 9.371936 83.14243
"8896" 1779 8.516932 83.73143
"8897" 1779.2 7.318267 85.04492
"8898" 1779.4 5.7913 86.48932
"8899" 1779.6 5.149747 86.91997
"8900" 1779.8 5.18278 86.70424
"8901" 1780 5.74645 86.44808
"8902" 1780.2 5.879967 86.43074
"8903" 1780.4 6.398064 86.06169
"8904" 1780.6 6.866193 85.52058
"8905" 1780.8 6.73252 84.28793
"8906" 1781 6.502415 82.75011
"8907" 1781.2 5.629758 80.60463
"8908" 1781.4 4.669267 78.75912
"8909" 1781.6 3.137768 77.12618
"8910" 1781.8 1.992844 76.3476
"8911" 1782 2.16283 76.1236
"8912" 1782.2 1.682855 76.09149
"8913" 1782.4 1.474826 76.15329
"8914" 1782.6 1.331213 76.09837
"8915" 1782.8 1.61176 75.92517
"8916" 1783 1.986838 76.11678
"8917" 1783.2 2.329555 75.93122
"8918" 1783.4 2.82973 74.81741
"8919" 1783.6 2.779079 74.50359
"8920" 1783.8 3.400125 72.80839
"8921" 1784 3.455626 70.84795
"8922" 1784.2 3.281462 69.33011
"8923" 1784.4 2.876762 67.28561
"8924" 1784.6 2.225952 65.84274
"8925" 1784.8 1.397124 64.8018
"8926" 1785 1.359009 64.17321
"8927" 1785.2 1.899929 63.90502
"8928" 1785.4 2.346822 62.77196
"8929" 1785.6 2.977077 61.95655
"8930" 1785.8 3.716115 60.83947
"8931" 1786 4.661593 59.27882
"8932" 1786.2 5.408162 57.65615
"8933" 1786.4 6.138041 56.11045
"8934" 1786.6 6.775872 54.23622
"8935" 1786.8 7.094808 52.0783
"8936" 1787 7.494753 49.70758
"8937" 1787.2 8.007102 47.44934
"8938" 1787.4 8.646107 45.0549
"8939" 1787.6 9.905825 42.74388
"8940" 1787.8 11.5258 40.29769
"8941" 1788 12.95827 37.35558
"8942" 1788.2 14.27353 34.58841
"8943" 1788.4 15.08442 31.759
"8944" 1788.6 16.4405 29.51525
"8945" 1788.8 18.03335 27.6588
"8946" 1789 19.83145 26.01334
"8947" 1789.2 21.97968 24.36981
"8948" 1789.4 24.45754 22.36618
"8949" 1789.6 26.85243 20.49116
"8950" 1789.8 29.26384 18.55787
"8951" 1790 31.23627 16.45439
"8952" 1790.2 33.30451 14.04557
"8953" 1790.4 34.69529 11.73535
"8954" 1790.6 34.93774 9.678212
"8955" 1790.8 34.68715 9.970085
"8956" 1791 34.55312 9.721415
"8957" 1791.2 34.29906 10.62249
"8958" 1791.4 34.63831 10.75253
"8959" 1791.6 34.90422 11.0865
"8960" 1791.8 36.00977 11.31575
"8961" 1792 37.12863 11.41623
"8962" 1792.2 38.31047 11.00062
"8963" 1792.4 39.46277 10.81523
"8964" 1792.6 40.31298 11.1333
"8965" 1792.8 42.50181 11.53315
"8966" 1793 44.706 11.56337
"8967" 1793.2 46.6425 11.3823
"8968" 1793.4 48.95513 10.98014
"8969" 1793.6 50.80174 10.39171
"8970" 1793.8 52.71686 10.133
"8971" 1794 54.87569 9.546514
"8972" 1794.2 56.94165 9.113525
"8973" 1794.4 58.45675 8.426018
"8974" 1794.6 59.99353 7.45447
"8975" 1794.8 62.0078 6.833676
"8976" 1795 64.30592 6.794316
"8977" 1795.2 66.72134 7.054232
"8978" 1795.4 69.55959 7.54989
"8979" 1795.6 72.33118 7.693323
"8980" 1795.8 75.3314 7.388727
"8981" 1796 78.10688 6.647739
"8982" 1796.2 80.27332 6.27312
"8983" 1796.4 82.18022 6.076955
"8984" 1796.6 82.96761 5.78896
"8985" 1796.8 83.09149 5.25235
"8986" 1797 83.06344 4.512069
"8987" 1797.2 83.1889 3.752728
"8988" 1797.4 83.03956 3.336959
"8989" 1797.6 83.04836 3.200888
"8990" 1797.8 83.07071 3.0325
"8991" 1798 83.02025 2.995202
"8992" 1798.2 83.16618 2.95528
"8993" 1798.4 83.02025 2.995202
"8994" 1798.6 83.02025 2.995202
"8995" 1798.8 82.92336 2.968653
"8996" 1799 82.92336 3.076001
"8997" 1799.2 83.10893 3.089811
"8998" 1799.4 83.50769 2.900534
"8999" 1799.6 84.01947 3.17142
"9000" 1799.8 85.30311 3.206912
"9001" 1800 85.90033 3.247075
