# Supplementary material for: Adaptive switch to sexually dimorphic movements by partner-seeking termites
Source: Sci Adv. 2019 Jun 19;5(6):eaau6108. doi: 10.1126/sciadv.aau6108 (PMC6584256; doi:10.1126/sciadv.aau6108)
Supplement: Data file S1 [file aau6108_Data_file_S1.zip › Dataset/RsExperiments/170526_163_F_2_before-position_set2_5FPS.txt]

"time" "x" "y"
"1" 0 74.5301343220629 82.0302425966353
"2" 0.2 68.9178291359724 87.7270251217697
"3" 0.4 63.6287486277379 93.8004295613846
"4" 0.6 57.3967941941037 99.5719157400638
"5" 0.8 50.3111828903646 104.558337785711
"6" 1 42.8327710286391 109.168426092064
"7" 1.2 35.9136013607167 113.366899371064
"8" 1.4 31.9061053521445 116.015286968207
"9" 1.6 27.3967032621768 117.412700894464
"10" 1.8 23.6078895394822 115.851557354358
"11" 2 21.0679110087567 113.359559382814
"12" 2.2 17.5177645302476 109.563984731573
"13" 2.4 14.9138633193567 106.534838307964
"14" 2.6 12.2948451203039 103.320809792668
"15" 2.8 9.97691971183518 99.3570206218874
"16" 3 7.3289362289234 93.9012505320638
"17" 3.2 5.33643107652144 90.3014900201226
"18" 3.4 3.80277595673633 86.0106133676352
"19" 3.6 2.64763221055266 80.7683638003495
"20" 3.8 1.61491561196506 74.2606653064388
"21" 4 1.58552017547101 68.3287314690638
"22" 4.2 2.06419615909007 61.8793284600638
"23" 4.4 3.51958915095118 55.5106653218138
"24" 4.6 6.10488010414562 49.3083752505638
"25" 4.8 9.28356436948015 43.5520545363191
"26" 5 12.4519209419057 37.404580122
"27" 5.2 15.5855593213704 31.8263026301547
"28" 5.4 19.463975396979 26.8698680594638
"29" 5.6 22.8678161971615 21.8819848695638
"30" 5.8 26.505614522671 16.4312396904638
"31" 6 30.1619956975446 11.6435591815184
"32" 6.2 35.0889175289386 8.2431428067911
"33" 6.4 40.3151383500901 5.53186977331383
"34" 6.6 44.384297900027 3.78365209141518
"35" 6.8 48.2146835797567 2.73859646706383
"36" 7 52.4531924347091 1.57118881206383
"37" 7.2 56.5370935449524 0.796371750129046
"38" 7.4 60.4545069108931 0.597988984700194
"39" 7.6 65.6108014950759 0.397921065127659
"40" 7.8 68.2390333944959 0.398097605085568
"41" 8 72.9395504836377 0.607902735063829
"42" 8.2 77.8558530441184 1.64040928889362
"43" 8.4 82.7587568663609 2.56060175200133
"44" 8.6 87.0222257517091 3.56137419756383
"45" 8.8 90.2491457662795 5.02200008447292
"46" 9 94.4963812606391 6.84841420171089
"47" 9.2 98.6995095690775 9.45648609029024
"48" 9.4 103.341041443257 12.1778213565638
"49" 9.6 106.935010145738 14.9224230006865
"50" 9.8 110.712686378489 18.2469430695638
"51" 10 113.820667934629 21.3821666220638
"52" 10.2 117.041238007436 25.4438114408563
"53" 10.4 120.188829516702 29.577864047682
"54" 10.6 122.840439498183 33.6241796173972
"55" 10.8 125.021229145775 37.8791979910638
"56" 11 126.667103020007 41.7873339570638
"57" 11.2 128.151717510868 45.8449882022305
"58" 11.4 129.115485838997 50.7220026172305
"59" 11.6 130.341972169248 55.5390021249366
"60" 11.8 130.71238664546 59.0482678068971
"61" 12 131.039298186561 63.4641902367109
"62" 12.2 131.111114101417 67.6445891680261
"63" 12.4 131.10633574309 69.9402666670638
"64" 12.6 130.663143008257 73.0997238315638
"65" 12.8 129.978643177908 77.7842982191959
"66" 13 129.305425582497 81.5249429368971
"67" 13.2 128.308606942606 84.9929976227619
"68" 13.4 127.556271489578 87.7194075709388
"69" 13.6 126.253087509175 91.4238043161911
"70" 13.8 124.896859097096 94.3549449001204
"71" 14 122.481398962776 96.9330811503468
"72" 14.2 119.354944707739 101.398524244564
"73" 14.4 116.677579789494 106.295786480116
"74" 14.6 114.223530726015 109.536944122822
"75" 14.8 110.595145745011 113.158710613427
"76" 15 107.176111277533 116.676980968771
"77" 15.2 104.159765227739 118.989854655439
"78" 15.4 100.680802756516 120.816715593397
"79" 15.6 96.457327797248 123.236994448011
"80" 15.8 91.8964413599068 125.618807757964
"81" 16 86.9666416536113 127.607010393391
"82" 16.2 82.262426227096 129.567826293439
"83" 16.4 78.367551447884 130.271826491137
"84" 16.6 74.1650287388699 130.772919809045
"85" 16.8 69.4846267575303 130.988964746215
"86" 17 64.5641122702567 131.411852706564
"87" 17.2 60.1885912699931 131.382166531864
"88" 17.4 56.7426649754175 130.433420622064
"89" 17.6 52.4687494041768 129.565372640224
"90" 17.8 47.371290660343 128.581429498098
"91" 18 42.4826860112077 126.845420539476
"92" 18.2 38.3252934181853 125.175592304207
"93" 18.4 34.2345340281768 123.053922263884
"94" 18.6 30.1716895919497 120.759426484327
"95" 18.8 26.4898273232113 117.662527403627
"96" 19 22.401072982002 114.591154015026
"97" 19.2 19.5922253092568 112.082401427314
"98" 19.4 16.9264797387175 109.131006544123
"99" 19.6 14.4833332340901 105.66595640477
"100" 19.8 11.4126407141734 101.606403197501
"101" 20 9.01255177845062 97.9750938064924
"102" 20.2 7.01236998975674 94.2065940432638
"103" 20.4 5.48525445201675 90.4737696188438
"104" 20.6 4.36081117049674 86.9241513011438
"105" 20.8 2.75920945883518 82.2413193935932
"106" 21 1.94180466327849 77.7960397918682
"107" 21.2 1.53001830237038 73.1604455525411
"108" 21.4 0.863070793944243 68.0742785430638
"109" 21.6 0.616259557477681 63.5177959146917
"110" 21.8 0.92585643137898 59.8130402122638
"111" 22 1.5940888857041 55.3817648264059
"112" 22.2 2.7473593857113 50.7367814487911
"113" 22.4 4.43631221853799 45.9647047698451
"114" 22.6 5.94870742615674 40.9241513388638
"115" 22.8 8.15200845075674 35.8298540821521
"116" 23 10.2176031613192 32.0214795904388
"117" 23.2 11.3698111641685 31.373185922358
"118" 23.4 12.5757663477567 30.4316618128703
"119" 23.6 15.5723210968234 26.8656271773638
"120" 23.8 18.3243369359789 23.2269503355638
"121" 24 21.8276699827567 19.4172245823972
"122" 24.2 25.30989861359 15.4534134462638
"123" 24.4 28.4428127736188 12.2876680772707
"124" 24.6 31.1663740381734 10.5361106513138
"125" 24.8 34.8029287106005 8.14266281612633
"126" 25 38.60568065859 6.26766281766382
"127" 25.2 42.4811178812304 4.90968772837962
"128" 25.4 47.0331872958649 3.15439688252329
"129" 25.6 50.6011059980901 2.10246415206383
"130" 25.8 54.1915492044885 1.54414764745408
"131" 26 59.1487191389123 0.796924908663834
"132" 26.2 64.2222207319568 0.262573764063831
"133" 26.4 68.3456398908477 0.172936937859286
"134" 26.6 72.4445011839123 0.457654340663829
"135" 26.8 75.9424073808758 1.20768463206383
"136" 27 81.1330419881288 2.24493958290104
"137" 27.2 84.9049320741658 2.99215969751838
"138" 27.4 88.545109187966 4.25097544136616
"139" 27.6 91.8014714881568 5.80964755086383
"140" 27.8 95.7829318136078 7.5523793993617
"141" 28 98.9280106642768 9.55773915084383
"142" 28.2 102.878757329077 12.0157544160038
"143" 28.4 105.855522783678 14.2500007844756
"144" 28.6 109.652885227257 17.6974925205638
"145" 28.8 113.127762537587 21.4541816011204
"146" 29 116.677579789494 25.4801979565901
"147" 29.2 119.601743036793 28.9741166505366
"148" 29.4 121.890740780683 32.5286184082305
"149" 29.6 124.216364655345 36.7690847354756
"150" 29.8 125.993492333153 41.2078903563468
"151" 30 127.6783756104 45.5779136033138
"152" 30.2 129.297727116304 50.4618151651204
"153" 30.4 130.085875160365 54.6705964705344
"154" 30.6 130.459636140221 59.3047402005638
"155" 30.8 130.779772675318 64.4650646716428
"156" 31 131.154119326361 69.3657471674789
"157" 31.2 130.815094803057 72.4356016947038
"158" 31.4 130.034880779757 76.1164590023138
"159" 31.6 129.228042724035 80.6626302432305
"160" 31.8 128.394226435902 84.5258168131729
"161" 32 127.151119907855 87.9814780477697
"162" 32.2 125.668431234738 92.4310780707305
"163" 32.4 124.065424748191 95.593602539894
"164" 32.6 121.72264595895 99.5259994225901
"165" 32.8 119.014656556884 103.693061766227
"166" 33 116.709877235757 107.370128970814
"167" 33.2 114.072888860481 109.865978078857
"168" 33.4 110.585808639775 113.183127813397
"169" 33.6 106.724185680929 115.545104160012
"170" 33.8 102.884455521382 119.221588570189
"171" 34 99.3298688930246 122.118262504564
"172" 34.2 95.9958649963429 123.803856456478
"173" 34.4 92.0726268461188 125.778060192685
"174" 34.6 88.8904690488863 127.284060795897
"175" 34.8 85.7695279195782 127.904794669939
"176" 35 81.6690495349022 129.314158206009
"177" 35.2 78.6629728798795 130.093831190748
"178" 35.4 75.4773168310024 130.703178987222
"179" 35.6 71.4951861830658 131.264192902537
"180" 35.8 68.0305125891317 131.367171984439
"181" 36 63.1599148808103 130.801468604314
"182" 36.2 57.9921971451567 130.424498246737
"183" 36.4 52.5300728070782 129.785928801439
"184" 36.6 49.2807464807746 129.329276675314
"185" 36.8 46.7621735518774 128.561687460736
"186" 37 43.3661201419077 127.546648747309
"187" 37.2 40.288480140476 126.28373343038
"188" 37.4 36.5374478960345 124.53455556773
"189" 37.6 34.073603263684 123.200348356755
"190" 37.8 30.9102431719385 120.958849399537
"191" 38 27.2117311735068 118.262671533814
"192" 38.2 23.2887449327568 115.422096081064
"193" 38.4 20.1934714349077 112.826787028139
"194" 38.6 17.6928278742568 109.667545293064
"195" 38.8 15.049428155894 105.785698958181
"196" 39 12.0951575258167 101.114990984164
"197" 39.2 9.29164691175674 96.6604744483763
"198" 39.4 6.85282060521674 92.0233879381838
"199" 39.6 4.68560813188174 87.5558306899388
"200" 39.8 3.05318155857897 82.4847959188638
"201" 40 2.32202122169551 77.7227180636352
"202" 40.2 1.55054714333452 72.4423871060638
"203" 40.4 0.85659557541584 67.3571839334275
"204" 40.6 0.492577864035806 62.6656744880871
"205" 40.8 0.726268954875795 59.8045584480638
"206" 41 1.24350243136139 58.9909008358545
"207" 41.2 1.98846377418176 56.1722429294138
"208" 41.4 2.47281012010675 51.4394185058138
"209" 41.6 3.27293128960049 47.3363650740638
"210" 41.8 4.56425774020118 43.4347535420638
"211" 42 6.61138608681228 39.2998934945638
"212" 42.2 9.42882561539562 34.6561275950638
"213" 42.4 11.8856811229853 30.4879463310638
"214" 42.6 14.5837611444464 27.3311005471673
"215" 42.8 17.7059775488067 23.2333116587138
"216" 43 20.9762159601705 19.236865228719
"217" 43.2 24.188349651971 16.2431262773138
"218" 43.4 28.534507822205 13.3010926618569
"219" 43.6 32.6318895100803 10.7512730519756
"220" 43.8 36.9468735653567 8.56728113638883
"221" 44 41.2810334798265 6.08836226748243
"222" 44.2 45.9400205786515 3.74456117248488
"223" 44.4 50.6700200332318 2.29819717206383
"224" 44.6 53.9274866342567 1.72567808856383
"225" 44.8 58.7867784054651 1.11340073537633
"226" 45 63.757923581179 1.12771371246383
"227" 45.2 68.8463901237113 0.910272121154737
"228" 45.4 74.5160713889893 1.1087776807615
"229" 45.6 77.2011671197142 1.62416761276596
"230" 45.8 81.0284345818249 2.33289529833656
"231" 46 85.0776045682567 3.44323533906383
"232" 46.2 89.1095073052795 4.49285365881383
"233" 46.4 92.6962987242012 6.08106400526383
"234" 46.6 96.6639289217567 8.28532484265206
"235" 46.8 100.531792789393 10.2700916832229
"236" 47 102.486312597507 11.8108219440638
"237" 47.2 104.992056136757 13.9834584660638
"238" 47.4 108.495448216866 17.1420555915366
"239" 47.6 112.124307288908 20.5755988566299
"240" 47.8 115.497954014073 24.1208836413796
"241" 48 118.470472550507 28.5900350835638
"242" 48.2 121.984623455248 32.5410840313729
"243" 48.4 123.921948252108 36.0132098670638
"244" 48.6 125.564564403325 39.8150359378874
"245" 48.8 127.377888926238 44.3324069198972
"246" 49 128.794826622193 48.6132561209002
"247" 49.2 129.47352040423 53.0213791312743
"248" 49.4 129.935637952964 58.210626911611
"249" 49.6 130.079509978229 63.5334504181729
"250" 49.8 130.385538767757 68.5048911870638
"251" 50 130.51789496911 73.3579187123579
"252" 50.2 130.383413567829 77.1420555423365
"253" 50.4 129.132452134169 81.0813134074168
"254" 50.6 128.371742272842 85.3337663747234
"255" 50.8 127.434167368757 88.0563171436521
"256" 51 126.127915097669 91.1290528645901
"257" 51.2 124.611141377129 94.7544162251227
"258" 51.4 123.069277576953 97.8377869754756
"259" 51.6 121.173461208007 100.668719698564
"260" 51.8 118.056771884109 104.764976844897
"261" 52 115.26469467995 108.699697017853
"262" 52.2 112.476412568132 111.894707442064
"263" 52.4 109.359901250441 115.054324038222
"264" 52.6 106.340859011651 117.264046816643
"265" 52.8 102.242159283494 120.170167076748
"266" 53 98.0427507634604 122.71097626473
"267" 53.2 93.3467669727746 125.212591836814
"268" 53.4 89.046690242774 127.383745898133
"269" 53.6 85.0972535072395 128.653816968426
"270" 53.8 80.5294110739022 129.6819583445
"271" 54 76.0644261738699 130.391240420045
"272" 54.2 71.0253958254585 131.232173228116
"273" 54.4 66.8506945670067 131.812289843314
"274" 54.6 63.2607326510671 131.36505676615
"275" 54.8 59.3919069472568 130.953511218064
"276" 55 54.5628023280326 130.351632181564
"277" 55.2 50.1528659134295 129.675018719246
"278" 55.4 46.6957067706271 128.492712194397
"279" 55.6 42.5627586481734 126.757484601814
"280" 55.8 38.0174430287204 124.9491339209
"281" 56 34.6192483450113 123.595906996264
"282" 56.2 31.5249572509022 121.319709912773
"283" 56.4 27.9057417747567 118.386343411309
"284" 56.6 23.6814818793167 114.901250514844
"285" 56.8 19.4838852233416 111.350479957479
"286" 57 15.9201563277771 107.462552904492
"287" 57.2 13.2219385272568 104.595613412314
"288" 57.4 11.2275712205068 101.439418464814
"289" 57.6 9.27548182720354 97.6693193936808
"290" 57.8 7.21882623269153 93.3619209606508
"291" 58 5.21427375129007 88.3711402736638
"292" 58.2 3.57019667898122 83.5335920267781
"293" 58.4 2.32168415027849 78.1777191808682
"294" 58.6 0.926215655480153 73.4286177731489
"295" 58.8 0.606220458984012 69.0747411839275
"296" 59 0.450815214302206 65.4574615199956
"297" 59.2 0.983847696061088 61.4999893571725
"298" 59.4 0.952387697137692 57.1328027250638
"299" 59.6 1.58959031283175 53.7581207939888
"300" 59.8 2.52379394599358 50.0482975748533
"301" 60 3.70199160304245 45.9186987720638
"302" 60.2 5.08846420075674 42.0297903431283
"303" 60.4 6.66600928102144 38.7149012284168
"304" 60.6 9.10684067483784 34.751260896226
"305" 60.8 12.1154177651234 31.1277136878638
"306" 61 15.3064054559234 27.7307671257638
"307" 61.2 18.4695353176767 24.1913269251038
"308" 61.4 22.0064368001685 20.8882285892403
"309" 61.6 25.5875028540901 17.8002523560638
"310" 61.8 29.1308531203318 15.2275864744388
"311" 62 32.2834006249472 12.4308761895638
"312" 62.2 36.3072625221288 9.8874036277615
"313" 62.4 40.574280945873 7.99675921248243
"314" 62.6 44.9296434363614 6.28364009441267
"315" 62.8 49.7950138364865 4.46448559611788
"316" 63 54.5515743628996 2.35272279906383
"317" 63.2 58.7018810958704 1.12713541035929
"318" 63.4 63.3010129759817 0.599723891013834
"319" 63.6 67.9830276532567 0.58063992156383
"320" 63.8 72.8286997141754 1.19754032936616
"321" 64 77.8598943152568 1.91651778306383
"322" 64.2 82.8956138563421 2.81020610852724
"323" 64.4 87.0305747514234 3.81512807706383
"324" 64.6 90.3171618828543 5.37956004423456
"325" 64.8 94.3134245959442 7.65761192593883
"326" 65 98.741637136369 10.1343087094924
"327" 65.2 102.898421678992 12.8879292394168
"328" 65.4 106.657085222634 16.0464445513495
"329" 65.6 110.178872209257 19.9068289838138
"330" 65.8 113.242443137436 24.219556796894
"331" 66 115.934179262302 28.3356711271184
"332" 66.2 118.524918267983 32.6669138402336
"333" 66.4 120.765171930312 37.1511798972305
"334" 66.6 122.671604170627 41.3920619972305
"335" 66.8 124.266115797927 46.2561403882148
"336" 67 125.293692567007 51.3146387055638
"337" 67.2 126.566895332398 56.1798045022148
"338" 67.4 128.083415946539 60.8269965689002
"339" 67.6 128.985341940673 65.0844566625638
"340" 67.8 129.143625060257 69.2829299415638
"341" 68 129.199489690698 75.4309616682991
"342" 68.2 128.254707060677 80.7180444360038
"343" 68.4 127.047380981993 85.2891755911729
"344" 68.6 125.412921796417 89.4075158389317
"345" 68.8 123.165703314829 94.4494809271729
"346" 69 120.905868036609 100.368595734564
"347" 69.2 118.718855292007 104.103834199564
"348" 69.4 116.864579289286 106.653832470417
"349" 69.6 113.891796884827 109.992050036748
"350" 69.8 110.237837019739 113.169243973189
"351" 70 105.919174605029 116.815893122573
"352" 70.2 102.846795054998 118.86834711596
"353" 70.4 98.1234658981252 121.496000743801
"354" 70.6 93.6316765880246 124.183420627189
"355" 70.8 88.9530417908971 126.377479245222
"356" 71 84.1348127505204 128.176059664264
"357" 71.2 79.0389542324549 129.714299616913
"358" 71.4 74.1681563915931 130.910272014555
"359" 71.6 69.5419670574549 131.529077089139
"360" 71.8 65.494162048774 131.503251027685
"361" 72 61.2059776051768 130.511937524944
"362" 72.2 56.256747699283 129.410825968327
"363" 72.4 51.6447562623749 128.099723786464
"364" 72.6 46.5198366377567 126.417398479564
"365" 72.8 41.8590075472567 124.743881158564
"366" 73 37.1276438039981 123.165530581771
"367" 73.2 32.8165475067022 120.938030523773
"368" 73.4 28.6947222477568 117.829612227064
"369" 73.6 24.6556617193123 114.63209586423
"370" 73.8 21.005748910884 111.146219289609
"371" 74 17.4058727540767 107.725678001644
"372" 74.2 14.0474458740067 103.479935198314
"373" 74.4 11.0723320070692 99.1572937847513
"374" 74.6 8.38837790933452 94.9190622360638
"375" 74.8 6.2367827037984 90.3071029523138
"376" 75 4.72465130137898 85.5297492666638
"377" 75.2 3.10383215684563 80.3643548688638
"378" 75.4 1.64556191809716 75.4913106413617
"379" 75.6 1.08294669266978 72.0044699326942
"380" 75.8 1.02695173117138 68.4962980300882
"381" 76 0.771492703328166 64.0212069360638
"382" 76.2 0.726268954875795 60.1589750235638
"383" 76.4 1.22651318775675 56.9077097520638
"384" 76.6 2.17840351768176 52.6703345353388
"385" 76.8 3.23467953570118 48.2905635465638
"386" 77 5.15518138664562 43.5301733893138
"387" 77.2 7.53634169596361 39.3210979050638
"388" 77.4 9.85571039245372 34.8797377421547
"389" 77.6 12.24204426079 30.5424719580638
"390" 77.8 15.2820542067567 25.8889194075638
"391" 78 18.1504365485967 21.9623192933438
"392" 78.2 21.1101198406456 18.8517736357305
"393" 78.4 24.7039003843282 16.3930717515638
"394" 78.6 28.5515369026567 14.0030317680638
"395" 78.8 32.3474096227567 11.8499685480638
"396" 79 36.466928262269 9.44770377577115
"397" 79.2 40.8658163661288 7.28665802364522
"398" 79.4 45.3621086773758 5.41524551556383
"399" 79.6 50.1191947770818 3.48140327796383
"400" 79.8 54.9278359500234 1.62813780026383
"401" 80 59.3753038228249 0.632687110972922
"402" 80.2 63.4793452907123 0.38980022706383
"403" 80.4 67.1728765024098 0.382010851778112
"404" 80.6 71.0716130475611 0.86275077430296
"405" 80.8 75.7175506967102 1.71236369127313
"406" 81 80.3202765740823 2.97279330145918
"407" 81.2 84.8786200750663 3.98849160906382
"408" 81.4 89.4100396699948 5.33345707506383
"409" 81.6 94.5058901339057 7.34935844776596
"410" 81.8 98.5870688246942 9.80455848906383
"411" 82 102.476085072857 12.6264414384038
"412" 82.2 106.431214962507 15.9579153053138
"413" 82.4 110.202833838437 18.8859834180038
"414" 82.6 113.547461677312 22.2515474525638
"415" 82.8 116.776039120285 26.0487372649317
"416" 83 119.657810811345 30.3179546704168
"417" 83.2 121.699448190007 35.0712447083138
"418" 83.4 123.452467560572 39.4059155470638
"419" 83.6 125.161925252072 43.9648638045638
"420" 83.8 126.688222194284 47.9956294732456
"421" 84 127.884394908905 52.0861530260638
"422" 84.2 129.168711441474 56.6334988702714
"423" 84.4 129.749971164507 61.1649029370638
"424" 84.6 130.030010529923 65.9397012193971
"425" 84.8 129.893387205651 71.0473600994849
"426" 85 128.945932674165 75.6819017387781
"427" 85.2 127.982882183312 80.8605380745638
"428" 85.4 126.970714394617 86.0462887064438
"429" 85.6 125.504975464188 91.0947844364756
"430" 85.8 123.733859773164 95.5481264142305
"431" 86 121.879325813568 99.3527844466487
"432" 86.2 120.216457115757 102.261497148814
"433" 86.4 117.866355204655 105.170496220843
"434" 86.6 115.192878382498 108.194485582202
"435" 86.8 112.69625023422 111.465570562897
"436" 87 110.439558739809 113.788755537853
"437" 87.2 107.341995956339 116.378696731537
"438" 87.4 103.688245981375 119.092090206064
"439" 87.6 99.4234308556247 120.914069176196
"440" 87.8 95.0408074773022 123.4987522427
"441" 88 90.8775503072746 126.214500232939
"442" 88.2 87.1945693458113 127.801319900518
"443" 88.4 83.3611120714419 129.022822456897
"444" 88.6 79.3827445394585 129.839378264748
"445" 88.8 74.7927191979975 130.66263020223
"446" 89 70.5144064166295 130.986607892355
"447" 89.2 66.1618407008744 131.216023739005
"448" 89.4 62.0745449179532 131.401250501314
"449" 89.6 58.8591364029889 131.033202519064
"450" 89.8 55.0232928467568 130.351632181564
"451" 90 50.8884507382567 129.206594014564
"452" 90.2 46.3705982678639 128.068371550939
"453" 90.4 42.1477690873749 126.573006230464
"454" 90.6 38.201119735994 124.752589619199
"455" 90.8 33.8691329669077 122.375973251045
"456" 91 29.6636154793058 120.491581299064
"457" 91.2 27.1183552017022 118.120542670427
"458" 91.4 23.9877690264822 115.327683683181
"459" 91.6 20.2874313354658 111.625053432173
"460" 91.8 16.9225594137743 107.722062091643
"461" 92 14.0438648079528 103.360912251593
"462" 92.2 10.9852762912984 98.9744057441888
"463" 92.4 8.20981619877849 95.0213965649986
"464" 92.6 5.86528291136459 90.6382659515932
"465" 92.8 4.05775175753452 86.4881886212638
"466" 93 2.78051250457675 82.9012505410838
"467" 93.2 2.09818428558654 79.6491797300425
"468" 93.4 1.6445076734524 75.3815027875421
"469" 93.6 1.34007855887038 70.6101332714956
"470" 93.8 1.4177811812113 65.9692588825184
"471" 94 1.51801545826895 60.853400996698
"472" 94.2 2.12392080178304 55.7534000209586
"473" 94.4 3.21357511975674 50.4826411185233
"474" 94.6 4.67553556972645 45.9484400231547
"475" 94.8 6.64400200236282 41.1947967237911
"476" 95 8.51832081322103 36.6357107753138
"477" 95.2 11.2453128448996 32.6417085975638
"478" 95.4 14.6391812287567 28.9570344960638
"479" 95.6 18.5037244715067 25.8382734886388
"480" 95.8 22.2163838764312 23.9474071667382
"481" 96 25.5193193564234 22.2042453060638
"482" 96.2 28.5473160194679 20.7121072502638
"483" 96.4 30.2514976069817 20.0653727300138
"484" 96.6 30.3795911169275 20.0974896542102
"485" 96.8 31.5922995235976 19.8381000029275
"486" 97 32.1793860035067 19.7679808727513
"487" 97.2 32.2570886258477 19.7600292188138
"488" 97.4 32.3028468367818 19.7695712035388
"489" 97.6 32.4832895931067 19.7218612799138
"490" 97.8 32.4168106828817 19.6741513562888
"491" 98 32.5307745289818 19.6646093715638
"492" 98.2 32.4642956187567 19.6646093715638
"493" 98.4 32.1943812464146 19.6344767882217
"494" 98.6 32.0746756320901 19.6303560930638
"495" 98.8 31.9144700454673 19.4838138715112
"496" 99 31.8754824139068 19.4451437228888
"497" 99.2 31.8279974780318 19.4260597534388
"498" 99.4 32.0259731337567 19.2486767040638
"499" 99.6 32.5307745289818 18.9585025019138
"500" 99.8 34.3377921796431 18.6149910518138
"501" 100 37.9725481802567 18.7104108990638
"502" 100.2 41.4352958117567 20.4817947300638
"503" 100.4 44.1168780223149 23.9296546370173
"504" 100.6 46.1019692020568 27.8230063114388
"505" 100.8 47.5668215653421 32.0691895140638
"506" 101 49.3862000396658 35.8079126199502
"507" 101.2 50.7889584916615 40.7842022295638
"508" 101.4 51.4768006754397 45.4372773824541
"509" 101.6 51.4675353220982 50.9018091225272
"510" 101.8 51.0598597750738 56.8131850253321
"511" 102 50.9568290459167 62.1149910161438
"512" 102.2 50.0034123589695 67.3298683872127
"513" 102.4 47.5934091010176 72.1621201151073
"514" 102.6 44.8929614434307 76.3191065039986
"515" 102.8 41.8701117168767 81.0157543594238
"516" 103 38.8193628700276 84.7886551196888
"517" 103.2 35.2025935875484 88.2953345061263
"518" 103.4 30.9912935263078 91.4320185664924
"519" 103.6 27.0510129290067 94.2829299210638
"520" 103.8 22.2745870262862 96.7152005372403
"521" 104 17.9591013294302 98.9176082160638
"522" 104.2 17.0183956773368 99.2065940391638
"523" 104.4 16.3632496697568 99.6925012613138
"524" 104.6 14.8656478460068 101.945877654064
"525" 104.8 14.9606177177568 103.523975127814
"526" 105 15.8348772592669 106.66803662535
"527" 105.2 17.11406328692 108.872429831207
"528" 105.4 18.185296077992 110.231141253593
"529" 105.6 18.9633786507767 111.031021510384
"530" 105.8 18.8196446571241 110.827563027921
"531" 106 18.6754784948844 109.64755553783
"532" 106.2 17.9125854738792 108.79453607835
"533" 106.4 15.5410369037763 107.327384333358
"534" 106.6 13.388386477443 104.812790711711
"535" 106.8 10.9899316771685 101.938969429829
"536" 107 9.43600111681674 98.7104108334638
"537" 107.2 7.66039970287438 95.9368739400638
"538" 107.4 7.13624373551762 93.3038393144986
"539" 107.6 5.74322715818857 89.0088147276093
"540" 107.8 3.98916240571506 84.0491513035013
"541" 108 2.50561789398401 78.7034712246093
"542" 108.2 1.44080418042342 73.2142276482638
"543" 108.4 0.605069309023407 67.6077815120638
"544" 108.6 0.537902211321962 63.6241181307377
"545" 108.8 1.34131193382817 59.9226973065638
"546" 109 2.8065613836853 55.3061942205638
"547" 109.2 4.34321675215147 50.0482975748533
"548" 109.4 5.64927300699205 44.3390592839756
"549" 109.6 6.93178949251433 38.916286431882
"550" 109.8 9.23578228131558 34.3143623905344
"551" 110 12.6834280456853 30.2698438230638
"552" 110.2 16.0686969598367 26.7256780680638
"553" 110.4 19.9282725477567 22.5399274353638
"554" 110.6 23.6004409220901 18.8376373620638
"555" 110.8 27.6640002830295 15.252164313882
"556" 111 32.0369311958817 11.9356017443138
"557" 111.2 36.4730238894673 8.74657000727435
"558" 111.4 41.2964936915067 6.51575442051383
"559" 111.6 45.9175886705616 4.58827350606383
"560" 111.8 50.7179919940901 3.32579552706383
"561" 112 56.1722290574386 2.24614998265474
"562" 112.2 61.508559874822 1.81694924680296
"563" 112.4 66.9094551899959 0.871048152324699
"564" 112.6 71.7487895243872 0.67191107980296
"565" 112.8 75.1805315505652 0.901413025085104
"566" 113 78.6526862881263 1.70908333252035
"567" 113.2 82.4972036626592 2.94053565599066
"568" 113.4 87.0149899519567 5.30392236043883
"569" 113.6 91.3014440703847 7.54406970459871
"570" 113.8 95.6825735803401 9.24794271343883
"571" 114 100.051833734389 11.4195556316353
"572" 114.2 104.30621036611 14.422130705005
"573" 114.4 108.321480679069 17.8277773120013
"574" 114.6 112.203813862183 21.7921185583972
"575" 114.8 115.374720381448 25.5390021495366
"576" 115 118.76025241559 29.0369588125638
"577" 115.2 121.574174541516 32.9456384813972
"578" 115.4 123.292736098718 37.0534732998285
"579" 115.6 124.359293785304 41.9856521301582
"580" 115.8 125.447105436757 47.3950849800638
"581" 116 126.271736138537 52.2142276654838
"582" 116.2 127.768461317317 57.2065940736038
"583" 116.4 128.863895619829 62.3398348743911
"584" 116.6 130.064102278757 67.0809334665638
"585" 116.8 130.564374341637 71.5119375733238
"586" 117 130.395820406294 75.8209565123971
"587" 117.2 129.792287203153 79.3686277584412
"588" 117.4 128.88391153343 83.0584401343495
"589" 117.6 127.638717861757 86.6787020940638
"590" 117.8 126.12493985106 91.2499419191888
"591" 118 124.943846287312 93.7457515217305
"592" 118.2 123.946873678097 96.0768230493638
"593" 118.4 123.914467632063 96.6509000079209
"594" 118.6 124.104159950799 96.4511936841064
"595" 118.8 124.234737911579 96.3948892068638
"596" 119 124.158762014179 95.9199104116638
"597" 119.2 124.255583906104 95.5915449690638
"598" 119.4 124.265810796331 95.5091764687021
"599" 119.6 123.894802392318 95.204546006698
"600" 119.8 123.714215411153 95.2911396278563
"601" 120 123.751662137634 95.1475505777781
"602" 120.2 123.980717486939 94.6784885605729
"603" 120.4 123.958973543238 94.7140862678971
"604" 120.6 124.263634727257 94.2242100150638
"605" 120.8 124.755695053638 93.3772500149621
"606" 121 125.421472542897 92.0865994019059
"607" 121.2 126.701542643828 90.3639004804388
"608" 121.4 127.047120344266 89.6091577802902
"609" 121.6 126.974313252915 88.9728991232217
"610" 121.8 127.040474082229 87.8429576848456
"611" 122 127.821352230507 86.3337226463138
"612" 122.2 128.822454221248 84.2274129272274
"613" 122.4 128.960990691507 83.9922663945638
"614" 122.6 128.975601441007 83.5665470760638
"615" 122.8 128.788831954474 82.7101227866676
"616" 123 128.939350241776 81.5002711385167
"617" 123.2 129.833035981109 78.6482112457305
"618" 123.4 130.078426542972 75.7752215093579
"619" 123.6 130.63805662704 71.591010020328
"620" 123.8 131.000813663368 68.1025510903971
"621" 124 131.071161716516 65.1763424413971
"622" 124.2 130.585760149794 63.0346969808972
"623" 124.4 130.55058612322 59.3734021012305
"624" 124.6 130.17070663622 55.0477023592305
"625" 124.8 129.880591265037 52.0004872076438
"626" 125 128.672574496377 49.1684261412638
"627" 125.2 127.783656496797 45.3363650757038
"628" 125.4 126.508211119194 41.4680444681888
"629" 125.6 125.387039022146 40.1410017777305
"630" 125.8 124.593329465974 39.8023458303247
"631" 126 124.581194894961 40.6063448272067
"632" 126.2 126.567775556301 42.7562124060638
"633" 126.4 127.860698722581 45.7092055735901
"634" 126.6 129.197381591436 50.0225237928751
"635" 126.8 129.828124890606 54.3434225362714
"636" 127 130.167942962703 59.3388187174388
"637" 127.2 130.48011016452 64.7062470861911
"638" 127.4 130.131311726457 70.2218612385038
"639" 127.6 129.043068725463 74.9295397258874
"640" 127.8 127.961777767368 80.1042474333971
"641" 128 127.094989255364 85.4838568639388
"642" 128.2 125.615129056007 90.6643157138138
"643" 128.4 123.107762100146 95.7743067928971
"644" 128.6 120.452985852945 101.145957425158
"645" 128.8 117.004142857265 105.867234183695
"646" 129 112.893224783035 110.101420154064
"647" 129.2 108.468863168719 114.094250659536
"648" 129.4 104.038830686619 118.177375808288
"649" 129.6 99.0600918397568 121.250046751564
"650" 129.8 93.6952410789049 123.672242874064
"651" 130 88.493187675055 126.009192115485
"652" 130.2 83.1489856342568 128.098255788814
"653" 130.4 77.7079425204568 129.427968060184
"654" 130.6 72.2363211952032 130.569734689564
"655" 130.8 66.2516538375068 130.975531182814
"656" 131 60.6486877331953 131.191996450327
"657" 131.2 56.3296657432273 130.969054722593
"658" 131.4 52.1780416283357 129.979996987011
"659" 131.6 47.2345251641466 128.110074413962
"660" 131.8 42.1961173857204 126.371757098082
"661" 132 37.2054838315067 124.002542345314
"662" 132.2 32.3468783227749 121.486260918882
"663" 132.4 27.6570933832658 118.620195688755
"664" 132.6 24.3196794174767 116.351632193044
"665" 132.8 21.1721916522469 113.366899371064
"666" 133 17.6282749264658 109.751354613446
"667" 133.2 14.4666089799454 105.495662160177
"668" 133.4 11.5557286542767 101.221861213084
"669" 133.6 9.83955001800676 98.8557426008138
"670" 133.8 9.00673729650674 97.2556251623138
"671" 134 7.57393097053934 93.8846557760203
"672" 134.2 5.63437577220772 88.8795471983579
"673" 134.4 3.65003240269292 83.6527528955106
"674" 134.6 2.29690940112631 78.7668330204116
"675" 134.8 1.17172287713174 74.5230698863763
"676" 135 0.974710909139716 71.4714957997659
"677" 135.2 0.942212353735903 67.2314032256888
"678" 135.4 0.917414665001196 62.8155847390638
"679" 135.6 0.97047719651864 58.9139732070638
"680" 135.8 1.54387225829162 55.5291575402731
"681" 136 2.55378443180937 52.167622603248
"682" 136.2 3.84670759809006 47.8982819523138
"683" 136.4 5.2395990504234 42.7268524530638
"684" 136.6 7.14295356341299 38.4265368370951
"685" 136.8 9.4978672046996 34.1738787162638
"686" 137 12.0900924659901 30.5170266654638
"687" 137.2 14.67327297759 26.8370012231888
"688" 137.4 17.8389353692567 22.9300885885638
"689" 137.6 21.4070891221496 19.6646093715638
"690" 137.8 24.6767661352567 16.9488137190638
"691" 138 28.3773163103429 13.99864464865
"692" 138.2 31.6584906463325 11.435370423882
"693" 138.4 35.549377513181 9.22625638451838
"694" 138.6 39.7199938204568 6.79247197753883
"695" 138.8 43.9903951755372 5.14682870947847
"696" 139 48.6043035664234 3.14963580906383
"697" 139.2 53.2713311567113 1.91651778306383
"698" 139.4 58.1665963641886 0.944970247427465
"699" 139.6 61.7236497424613 0.433172884904737
"700" 139.8 65.372460480966 0.309913843319645
"701" 140 69.4334766036204 0.58063992156383
"702" 140.2 73.0945171950012 1.00048724946383
"703" 140.4 77.5145493270749 1.8818196567911
"704" 140.6 81.8034051803044 2.68896416556383
"705" 140.8 86.3541763327102 3.81603846320337
"706" 141 90.3613828874386 5.3169341577911
"707" 141.2 94.1017630200759 6.74029559297872
"708" 141.4 97.4163825210068 9.00694643256383
"709" 141.6 101.002152663297 11.7638460192638
"710" 141.8 104.458763780007 14.4825776670638
"711" 142 108.045702782257 17.2497532373138
"712" 142.2 111.593909514606 20.1075014927619
"713" 142.4 114.552799309575 23.0823748094275
"714" 142.6 117.162810470257 26.5641983265638
"715" 142.8 119.471595376541 30.4751167717697
"716" 143 122.101784940127 34.3663339848972
"717" 143.2 124.632556152132 38.6736060844388
"718" 143.4 126.724581157191 42.8930408662714
"719" 143.6 128.122250967851 47.3939770573091
"720" 143.8 129.089868529078 51.700472804894
"721" 144 130.108221012541 56.0700875635344
"722" 144.2 130.810077526813 60.5079047435167
"723" 144.4 131.202571879797 64.9088841436238
"724" 144.6 130.887000563096 69.0580117301888
"725" 144.8 130.412151204346 72.8884370269388
"726" 145 129.657165848238 77.9131250150638
"727" 145.2 128.739571424084 82.1594046013729
"728" 145.4 127.731164058593 86.6909798925911
"729" 145.6 126.440636402757 90.3780561720638
"730" 145.8 124.710503122342 94.1461014608563
"731" 146 122.755651581494 97.9992818665901
"732" 146.2 120.399362053942 101.916517701064
"733" 146.4 117.522126680183 105.542471896564
"734" 146.6 114.5612700357 109.046000627668
"735" 146.8 111.341090919484 112.645178344591
"736" 147 107.546772743775 115.26822817923
"737" 147.2 103.598456284448 118.3842484301
"738" 147.4 100.140184604681 121.194927594517
"739" 147.6 96.3116770338113 123.720820250846
"740" 147.8 92.1985530651341 125.609445810686
"741" 148 88.7814295665067 126.674298068314
"742" 148.2 84.5954498347568 127.694556435064
"743" 148.4 80.0577684900425 129.390618005689
"744" 148.6 76.3303795386515 130.502295098274
"745" 148.8 72.2943014538322 131.205009683385
"746" 149 68.0941244843605 131.413853122649
"747" 149.2 63.8423412449567 131.319709904573
"748" 149.4 59.4979012936295 130.986607892355
"749" 149.6 55.2570648387567 130.484859892819
"750" 149.8 50.7384983091778 129.578229209116
"751" 150 46.7097763812567 128.415972423064
"752" 150.2 43.0865861797756 127.352208303856
"753" 150.4 39.7973264303103 125.826005140564
"754" 150.6 35.9384661998658 123.811035379155
"755" 150.8 32.5098811571967 121.756212341284
"756" 151 29.0320511309497 119.520642502485
"757" 151.2 25.5668759136195 117.221112809005
"758" 151.4 22.6544665132862 114.78135828324
"759" 151.6 19.9354400852473 111.732159346479
"760" 151.8 16.5093571647567 108.107357390644
"761" 152 13.8282846315068 104.771773130314
"762" 152.2 11.2357360511097 100.696640438181
"763" 152.4 8.79861183288439 96.418710331851
"764" 152.6 6.8911318556078 91.8547993399787
"765" 152.8 4.95756731007494 88.0372671919729
"766" 153 3.3763806141853 83.3544363952067
"767" 153.2 2.38915580754398 78.9264251423617
"768" 153.4 1.31417768475674 74.539696071882
"769" 153.6 0.950126509715062 71.0004871920638
"770" 153.8 0.925032844415288 67.0254359944297
"771" 154 0.917414665001196 62.9682564946638
"772" 154.2 1.00336719539311 59.0469826911093
"773" 154.4 1.27100956123401 56.0629438316547
"774" 154.6 2.23797552814311 52.7752963673138
"775" 154.8 3.6031951064234 48.8826559320638
"776" 155 4.92303281125672 44.9582088810638
"777" 155.2 6.14407401947103 40.8341840543138
"778" 155.4 7.9508957811685 36.750374961505
"779" 155.6 9.62811160024246 33.0942713016638
"780" 155.8 11.6603072424626 30.5873754155932
"781" 156 14.6361583150671 27.8575548768224
"782" 156.2 18.0173636131507 25.6153380273366
"783" 156.4 21.960186082873 23.5390989831569
"784" 156.6 25.0875660456172 21.9680001028545
"785" 156.8 27.797204778471 19.7827482300638
"786" 157 31.0483811672113 17.6000708583366
"787" 157.2 33.5597620463846 14.9113695387848
"788" 157.4 36.1940214911204 12.4127009805638
"789" 157.6 39.1208202659613 10.1486482412684
"790" 157.8 42.8419125136204 7.37279813945019
"791" 158 46.2159330481568 5.63789182581383
"792" 158.2 50.2586505361252 3.39301436682699
"793" 158.4 54.2378759711958 1.86066226272237
"794" 158.6 58.3053660880982 1.04144796438091
"795" 158.8 62.431606968234 0.736781489791101
"796" 159 66.9124581898931 0.58063992156383
"797" 159.2 71.4969129080067 1.09243728408656
"798" 159.4 75.5310678949524 1.62610955230296
"799" 159.6 80.2142636939893 2.6354952367615
"800" 159.8 84.6597371325568 3.50048724741383
"801" 160 89.0200124150494 4.93271588150286
"802" 160.2 92.8209620183847 6.84284478062197
"803" 160.4 97.2629696512568 8.79408677331383
"804" 160.6 100.519002234275 10.6668711827305
"805" 160.8 103.714492200477 13.0844567052038
"806" 161 107.181842218069 16.1976882548138
"807" 161.2 110.146066941511 19.6105981372714
"808" 161.4 113.8015110617 23.2689590733468
"809" 161.6 116.630394758477 26.6722429536038
"810" 161.8 119.141326492172 30.1319865774412
"811" 162 121.594451333306 33.9251990919462
"812" 162.2 123.562318751257 37.8824602080638
"813" 162.4 125.306842241557 42.0462887425238
"814" 162.6 126.738916232172 46.356961358894
"815" 162.8 128.456388533775 50.7159625730275
"816" 163 129.519780238561 55.1944701417109
"817" 163.2 130.286595797458 60.2264146148533
"818" 163.4 130.52244690196 65.4307953673972
"819" 163.6 130.414760266757 70.2811683435638
"820" 163.8 129.847519403816 75.3785743011815
"821" 164 128.900502188577 79.9012505435438
"822" 164.2 127.649193493474 84.4528852798374
"823" 164.4 126.474108301611 89.4876488701729
"824" 164.6 125.139993211972 93.4821515951226
"825" 164.8 123.377597132578 96.3412723403138
"826" 165 121.123947001368 100.333255050397
"827" 165.2 118.553588417945 104.199392537158
"828" 165.4 115.726972269393 107.627829285555
"829" 165.6 112.281196720646 111.15457254223
"830" 165.8 109.206735555025 114.368807767189
"831" 166 105.787820172025 117.735765234439
"832" 166.2 102.807497177033 119.987062566478
"833" 166.4 99.03978537435 121.964389336843
"834" 166.6 95.3909994126866 124.24811002238
"835" 166.8 91.8642977110068 125.734779572314
"836" 167 87.7979280132991 127.463160195318
"837" 167.2 83.4401929863602 129.127625865116
"838" 167.4 80.0137393311718 129.815120587592
"839" 167.6 76.2703985670199 130.462118320485
"840" 167.8 72.5767555238308 131.242217422564
"841" 168 68.5739512997012 131.136195370064
"842" 168.2 64.5933337692568 131.276470701064
"843" 168.4 60.4859942480509 130.879247807534
"844" 168.6 56.0846594354353 130.188055300564
"845" 168.8 51.6271052963123 129.503455761564
"846" 169 47.8283104263123 128.740096983564
"847" 169.2 44.0360092227568 127.599136587814
"848" 169.4 40.7318546358295 126.330119346555
"849" 169.6 37.101692375153 124.399594162536
"850" 169.8 33.2724028911022 122.367593326209
"851" 170 29.8624795096813 120.467576306045
"852" 170.2 26.9524592885115 118.45115689246
"853" 170.4 23.968808909484 115.809647460664
"854" 170.6 20.4443352470775 112.0130177648
"855" 170.8 17.5101935055068 108.728026797064
"856" 171 14.2455855279404 104.92321656135
"857" 171.2 11.2051139573864 101.068341281064
"858" 171.4 9.01813368111675 97.7027772465038
"859" 171.6 7.57427506427756 94.6805126179388
"860" 171.8 5.74123478325676 90.8257954553138
"861" 172 4.1949304611734 87.0310215300638
"862" 172.2 3.09961127365674 83.3592658078838
"863" 172.4 2.1768206864859 79.8268230626888
"864" 172.6 1.73534842034369 76.4601619303682
"865" 172.8 1.44924594680119 72.0522259528638
"866" 173 1.90510133120118 69.1514625964638
"867" 173.2 1.9388683967123 66.6747874500638
"868" 173.4 1.55591917648401 62.993894554632
"869" 173.6 1.58804429166372 58.5027062685289
"870" 173.8 1.91113116432817 53.7340386420638
"871" 174 2.72075848797296 49.698651022199
"872" 174.2 3.60462753284497 46.3484890084168
"873" 174.4 5.11297255475674 42.2173709157109
"874" 174.6 6.92659075075674 38.7670471790961
"875" 174.8 9.09558007975675 35.3319326780961
"876" 175 11.3220372733084 31.3979602437535
"877" 175.2 13.3210828988639 28.8930717413138
"878" 175.4 15.7306042164067 26.0577391373138
"879" 175.6 18.7042164229789 22.1667298105638
"880" 175.8 21.6021165373505 20.0939986841888
"881" 176 24.7967280785199 17.6859030654322
"882" 176.2 27.9817176721567 16.0277500506638
"883" 176.4 31.924022570579 14.0115135322638
"884" 176.6 34.8792437861139 11.6129917845638
"885" 176.8 37.8567312634884 8.77743753167359
"886" 177 40.9791553395616 6.19877434257602
"887" 177.2 44.820375774862 4.23672670040593
"888" 177.4 48.7339913619853 3.05065082466383
"889" 177.6 53.0264904150901 2.02417094406383
"890" 177.8 57.5449753854613 1.22255525760929
"891" 178 61.6286798707113 0.415823821768379
"892" 178.2 65.3027668283123 0.364354934463831
"893" 178.4 69.1399333636658 0.710757895086558
"894" 178.6 73.0354248303567 1.40761193106383
"895" 178.8 77.4800148282567 2.29819717206383
"896" 179 81.2471530743401 3.25239564456383
"897" 179.2 85.5640356186836 4.22521262384432
"898" 179.4 89.9383352769158 5.83740605188201
"899" 179.6 94.2738538160484 7.33954576843883
"900" 179.8 98.004680052345 9.23578136035795
"901" 180 101.535324696227 11.750374982005
"902" 180.2 105.264973910436 14.8071990341959
"903" 180.4 108.246669506511 17.7022011922714
"904" 180.6 111.658417352021 20.6620168314978
"905" 180.8 115.036946418007 24.0832822980638
"906" 181 117.757991756493 27.8635147371582
"907" 181.2 120.266629878191 31.5794876564789
"908" 181.4 122.523361636811 35.2891756321729
"909" 181.6 124.559001055384 39.4707760968285
"910" 181.8 126.574062869889 43.7212131254223
"911" 182 128.017553723792 47.8748056406888
"912" 182.2 129.108451033683 52.2981971310638
"913" 182.4 129.821981287042 56.9942167564388
"914" 182.6 130.131311726457 61.9470520849838
"915" 182.8 130.227398890816 66.9367242856521
"916" 183 130.214885213597 72.0768230690438
"917" 183.2 129.684222791757 76.6229181915638
"918" 183.4 128.320552838423 81.1998086425638
"919" 183.6 126.510538812129 86.0955328315344
"920" 183.8 124.733569561175 90.493894532082
"921" 184 122.868829962489 95.1621556564388
"922" 184.2 120.665405600393 99.5223469882456
"923" 184.4 118.288389530794 103.6160712068
"924" 184.6 115.128785414864 107.675787052939
"925" 184.8 111.831480802702 111.250313668427
"926" 185 108.220262789441 114.860136278906
"927" 185.2 104.41075703165 118.226495877439
"928" 185.4 101.042903371902 121.097641904627
"929" 185.6 97.6636117822831 123.203513799853
"930" 185.8 93.8255840754926 125.170154438441
"931" 186 90.0723163417753 126.88824513323
"932" 186.2 86.5167633940067 128.098255788814
"933" 186.4 82.5017550643006 129.457698875748
"934" 186.6 78.8488909107222 130.246341315633
"935" 186.8 75.4042447742925 130.774205790814
"936" 187 71.2331077087012 130.712107160064
"937" 187.2 67.0954910336295 130.986607892355
"938" 187.4 62.7561673043493 131.016037043897
"939" 187.6 58.1624394337753 130.994832633397
"940" 187.8 55.1146100311317 130.542471876064
"941" 188 51.6732960934737 129.599075650422
"942" 188.2 47.4236878309636 128.351105728874
"943" 188.4 43.2424449852077 126.845420539476
"944" 188.6 39.288559260221 124.933147998439
"945" 188.8 35.1856141256295 122.700695338427
"946" 189 31.3646444721778 120.284001280485
"947" 189.2 27.7480559499643 118.047873009743
"948" 189.4 23.7494132699332 115.552200970829
"949" 189.6 20.6951990592473 113.136451438083
"950" 189.8 18.25370174792 110.695143648064
"951" 190 15.9879539473058 107.506998163476
"952" 190.2 13.6710123184926 103.760101164913
"953" 190.4 11.4417648081768 99.5348383137038
"954" 190.6 9.13125335057897 95.3092233892638
"955" 190.8 7.73979879465036 91.5462074935532
"956" 191 6.41426186128866 87.0959882345745
"957" 191.2 4.61490833846787 82.5780953250638
"958" 191.4 3.63762664012883 79.0335068907847
"959" 191.6 2.39338077282494 74.2621110617002
"960" 191.8 1.61323174899078 69.7092739399149
"961" 192 1.42733327662907 65.4214714422127
"962" 192.2 1.4769831791853 60.6678808755638
"963" 192.4 2.0039588585199 55.793576798748
"964" 192.6 2.58677396620675 51.2772047654888
"965" 192.8 3.52641705022733 46.7862977193285
"966" 193 4.71999377510155 43.7959597071328
"967" 193.2 5.85038567658027 40.6345240377991
"968" 193.4 8.00955364313174 37.3172811128138
"969" 193.6 10.60856246669 33.7358561793638
"970" 193.8 13.9323368610541 30.7900477779557
"971" 194 17.4190685678357 27.740141707248
"972" 194.2 21.0596527590393 25.5225582549117
"973" 194.4 23.968808909484 23.4033324774502
"974" 194.6 27.5949312853931 21.0698834856093
"975" 194.8 31.3517914068282 19.0375646610638
"976" 195 35.0112149065977 16.9841791169956
"977" 195.2 38.7686785945014 15.1047587987234
"978" 195.4 42.906348834586 13.3855179598443
"979" 195.6 47.032232224873 11.7070379241569
"980" 195.8 51.2050169774234 10.2225882960638
"981" 196 55.5535561456836 9.68043511052725
"982" 196.2 59.8651681810611 9.46713178284644
"983" 196.4 64.4432415243931 9.7062471312911
"984" 196.6 69.0449634919158 10.7905635773138
"985" 196.8 72.9559954830749 12.2652339439047
"986" 197 77.6346169450591 14.1302582310638
"987" 197.2 81.384331777979 16.5899698490638
"988" 197.4 85.3013113772679 19.2786891004638
"989" 197.6 88.7468950676886 22.2322707157456
"990" 197.8 92.1619528736929 25.3451355972128
"991" 198 95.5166928710168 28.7791131808838
"992" 198.2 98.4016755112248 31.9961019714894
"993" 198.4 100.927882347267 35.5744083926352
"994" 198.6 102.635634457397 39.7562124085238
"995" 198.8 104.350902070463 44.3053816908285
"996" 199 105.826622148197 48.1226246154038
"997" 199.2 106.905169785573 52.1813565017781
"998" 199.4 107.737774344681 56.6046928786487
"999" 199.6 107.799146384444 61.0211615005013
"1000" 199.8 107.084544653384 65.1106503461226
"1001" 200 105.902884747096 69.2865306905167
"1002" 200.2 103.952866578569 72.6623828650013
"1003" 200.4 101.468700951775 76.2379765855638
"1004" 200.6 99.3230853307568 79.7579087285638
"1005" 200.8 97.4624511087159 82.6066563677781
"1006" 201 94.3314688715767 86.2905635154038
"1007" 201.2 91.2611984399789 88.8899415172305
"1008" 201.4 87.5313159485731 90.9568666740638
"1009" 201.6 84.4673726263738 92.8049373934468
"1010" 201.8 80.3924242285901 94.6487060021888
"1011" 202 75.2775220578844 96.2887769228298
"1012" 202.2 70.7608964019443 97.1773319543138
"1013" 202.4 66.9364969096587 97.8452708850638
"1014" 202.6 62.3684088353968 98.7333115968038
"1015" 202.8 58.1667800583312 99.7807372902766
"1016" 203 53.2445118118844 100.803962886319
"1017" 203.2 49.070456050471 101.636100190778
"1018" 203.4 44.8063376751184 102.769205697766
"1019" 203.6 39.956812309161 103.621893694468
"1020" 203.8 35.5292323888704 104.189244971927
"1021" 204 31.1954981321768 104.985219988624
"1022" 204.2 26.9115890747355 105.23794046917
"1023" 204.4 23.238650934471 105.19584469635
"1024" 204.6 21.5950907050016 105.14131906935
"1025" 204.8 21.3186314701768 105.061555866424
"1026" 205 21.0502421954079 105.147478110273
"1027" 205.2 21.0425857096234 105.148069861264
"1028" 205.4 21.0425857096234 105.148069861264
"1029" 205.6 20.9902083864158 105.08272172345
"1030" 205.8 20.9017137331942 105.089227622126
"1031" 206 18.2795955741768 104.374532966224
"1032" 206.2 14.3820320375568 104.359265790664
"1033" 206.4 13.8709214550477 104.005344902682
"1034" 206.6 13.7818224480967 104.084456630584
"1035" 206.8 13.5859367648002 104.015754340564
"1036" 207 13.2100334721086 103.18171419423
"1037" 207.2 11.8732768948384 100.576745151921
"1038" 207.4 9.71109717865256 96.5968612168763
"1039" 207.6 6.71776957126693 92.1797985939209
"1040" 207.8 4.83008357507589 88.3222347822127
"1041" 208 3.42213640673714 83.6183587578285
"1042" 208.2 2.45381614575674 78.8116002692731
"1043" 208.4 1.36482828302341 73.5195711594638
"1044" 208.6 1.0971036921853 69.0284770155638
"1045" 208.8 1.10524396690674 63.5768230760138
"1046" 209 1.21225879800065 58.5819431694785
"1047" 209.2 1.54794967675673 54.3044605860638
"1048" 209.4 2.49180409445675 50.2180444610138
"1049" 209.6 4.10900533911388 46.1095384665638
"1050" 209.8 6.46489661143322 41.0498810199462
"1051" 210 9.06371921955671 36.7129554135638
"1052" 210.2 11.7819679932012 32.7053218290638
"1053" 210.4 14.840189721878 29.501528169882
"1054" 210.6 19.0758600403421 26.5208744934785
"1055" 210.8 23.7722911662091 23.8812578595638
"1056" 211 28.7559482456615 21.5639187120638
"1057" 211.2 33.9342640684524 19.0671981539986
"1058" 211.4 38.8726973994524 17.1588012089986
"1059" 211.6 43.8606802287567 14.8936170090638
"1060" 211.8 48.328786575852 12.8943440190638
"1061" 212 53.4028911522091 10.8405454020638
"1062" 212.2 58.2961007347567 8.62909660265078
"1063" 212.4 63.3611605614234 6.62389691406383
"1064" 212.6 68.3953358769519 5.04442692218578
"1065" 212.8 73.5746683948299 3.85284248823456
"1066" 213 78.4043882466234 3.03611065746383
"1067" 213.2 83.0854458631754 2.96391703659871
"1068" 213.4 87.0079224266172 3.86929605236616
"1069" 213.6 90.5352065314901 5.47885874706383
"1070" 213.8 94.4735599647993 7.92593795029787
"1071" 214 98.3353986645567 10.1378918221238
"1072" 214.2 102.444703723931 12.694811833303
"1073" 214.4 106.477482335923 15.6428395133972
"1074" 214.6 110.267915078851 18.940858832045
"1075" 214.8 113.174075856757 22.9382441310638
"1076" 215 115.833773404627 26.5277702367305
"1077" 215.2 118.742524706197 30.3821666146838
"1078" 215.4 121.452792173448 34.4702998521365
"1079" 215.6 123.942198238257 38.7265588568138
"1080" 215.8 126.055345527053 43.4630260893972
"1081" 216 127.413062952812 47.6332268210638
"1082" 216.2 128.880631569257 52.2981971310638
"1083" 216.4 129.922765640736 56.8004560462067
"1084" 216.6 130.673139836862 61.599121189327
"1085" 216.8 130.570035290855 66.0985264117697
"1086" 217 130.294892485144 71.1484853224924
"1087" 217.2 129.670439065813 76.2071701778563
"1088" 217.4 128.666983817134 81.111390251611
"1089" 217.6 127.543747990007 86.0915030340638
"1090" 217.8 126.170337537007 90.5175159488138
"1091" 218 124.875356484625 94.448564372894
"1092" 218.2 122.329120227669 97.7046521628007
"1093" 218.4 119.802043129939 101.638932690882
"1094" 218.6 117.134415994813 105.776520578498
"1095" 218.8 113.730878237702 109.806871615482
"1096" 219 110.232957615301 113.232976778432
"1097" 219.2 107.026197150479 116.611174177564
"1098" 219.4 104.041588432441 119.212620539432
"1099" 219.6 100.723011588405 121.021691561564
"1100" 219.8 96.6086737236477 122.929702971827
"1101" 220 92.5485678125901 124.647645757064
"1102" 220.2 87.6171692869049 126.110750081564
"1103" 220.4 83.1917742577925 128.027477330689
"1104" 220.6 79.2989293210957 129.98612564803
"1105" 220.8 75.9876311293282 130.406157808564
"1106" 221 71.5366275816476 130.8269965115
"1107" 221.2 66.7755535695782 131.319462060814
"1108" 221.4 63.4375731019119 131.549315781529
"1109" 221.6 59.5103583807032 130.862809934689
"1110" 221.8 55.0222302467931 130.278766116391
"1111" 222 50.8346942070775 129.159784278177
"1112" 222.2 46.1467407130246 127.223224332439
"1113" 222.4 41.5261481086476 125.247537806846
"1114" 222.6 36.6429699757567 123.277402126822
"1115" 222.8 32.4642956187567 120.771479517664
"1116" 223 28.6862214480477 118.391188055355
"1117" 223.2 24.6235830070767 115.595907002824
"1118" 223.4 20.551848309436 112.452309137045
"1119" 223.6 17.805416590992 110.066495242652
"1120" 223.8 15.6812198830967 107.092090215904
"1121" 224 13.3507295784049 103.111032825897
"1122" 224.2 10.6948752208792 98.9176082160638
"1123" 224.4 8.37831963450142 95.3386388693617
"1124" 224.6 6.10531080651184 91.1126541797781
"1125" 224.8 4.39278436065256 87.0071665682513
"1126" 225 3.00084260703674 82.9546856555438
"1127" 225.2 2.20847731040256 79.1111742083138
"1128" 225.4 1.5120315842359 74.7377645426888
"1129" 225.6 0.907794977733494 70.2548809437847
"1130" 225.8 0.891130074234012 65.761070124882
"1131" 226 1.31417768475674 61.0768230780638
"1132" 226.2 1.96099951397296 56.7751932074422
"1133" 226.4 2.68995744848647 52.246618835253
"1134" 226.6 4.04037165028616 47.5945599548579
"1135" 226.8 5.67736493544245 43.2796584252638
"1136" 227 7.57031798628799 39.1541131723763
"1137" 227.2 10.0007552874901 34.9317849315638
"1138" 227.4 12.6188672461705 31.4111216019948
"1139" 227.6 15.9107591852416 27.8244520667002
"1140" 227.8 19.1944144478704 25.4418473959729
"1141" 228 23.1076986889524 23.0250474703682
"1142" 228.2 27.1955322990611 20.8843239407595
"1143" 228.4 30.1496810700591 19.0477089637615
"1144" 228.6 33.5870505470012 16.6917510194638
"1145" 228.8 36.9256709893381 14.1391344959243
"1146" 229 40.3491113123421 11.8867281640151
"1147" 229.2 44.373075815873 9.79864097915685
"1148" 229.4 48.880516306971 7.96886238006383
"1149" 229.6 53.0863249130425 6.70568535456383
"1150" 229.8 57.8438632502329 6.11499106206383
"1151" 230 62.4482718717335 6.23925877011034
"1152" 230.2 66.8665525756104 6.29186687647847
"1153" 230.4 71.4593666796405 6.29251635927313
"1154" 230.6 76.3749108660749 6.60943936145019
"1155" 230.8 80.6913216544079 7.19789537504057
"1156" 231 84.9567338223931 8.33567114351838
"1157" 231.2 89.3813611953665 9.54079630967359
"1158" 231.4 93.9799977636046 11.3755287278464
"1159" 231.6 98.5633263567567 13.3516322775038
"1160" 231.8 102.648969002655 15.298664523921
"1161" 232 106.875983366404 17.2585324389462
"1162" 232.2 110.866770150002 19.2478777937781
"1163" 232.4 113.744170761776 22.2031373833091
"1164" 232.6 115.66481017152 24.4147828583002
"1165" 232.8 117.922282958972 27.0849057282991
"1166" 233 120.321979195479 31.1079229047305
"1167" 233.2 122.536435411364 35.0817304058138
"1168" 233.4 124.55998483504 39.0258364909318
"1169" 233.6 126.545392719927 43.1738992845921
"1170" 233.8 128.259674715507 47.5418847450638
"1171" 234 129.499330398084 51.1947967155911
"1172" 234.2 130.12916146521 54.5234599839129
"1173" 234.4 130.145464099502 58.5397777276521
"1174" 234.6 130.296830645792 63.2646638614388
"1175" 234.8 130.535224405491 67.6510558192067
"1176" 235 130.114428193701 72.7392488530638
"1177" 235.2 129.333564803757 77.4026188301959
"1178" 235.4 128.315774480096 82.234823924894
"1179" 235.6 127.197638631568 86.5125136808563
"1180" 235.8 125.412921796417 90.9630393865544
"1181" 236 123.525791877507 94.9949087813138
"1182" 236.2 120.997320505701 99.2942389358972
"1183" 236.4 118.799214414257 103.457915233564
"1184" 236.6 115.699344670339 107.2392102713
"1185" 236.8 112.401793383185 110.776932088564
"1186" 237 108.716469009302 113.9567675177
"1187" 237.2 104.64806270116 116.969417112853
"1188" 237.4 100.666733145886 119.473769595064
"1189" 237.6 96.4301569297567 122.218925200564
"1190" 237.8 91.9697038323996 125.035383549064
"1191" 238 87.7595537464768 127.664609283004
"1192" 238.2 83.8226455487032 129.049832836939
"1193" 238.4 80.0734228645068 129.830493015814
"1194" 238.6 75.6558765369077 130.211202972403
"1195" 238.8 71.0186100993749 130.799238010482
"1196" 239 66.4169207115681 131.04657672946
"1197" 239.2 61.6466378100967 130.779113097244
"1198" 239.4 56.5831895933749 130.167732112318
"1199" 239.6 51.7089904301768 129.183693251224
"1200" 239.8 47.0792955186113 128.314852169355
"1201" 240 42.5311020242567 126.534838291564
"1202" 240.2 38.1765575343864 124.66178203073
"1203" 240.4 34.0189875933308 122.407046380897
"1204" 240.6 29.9556574970586 119.891456473592
"1205" 240.8 25.9625120912568 116.779993907314
"1206" 241 22.2577222321907 113.446115848026
"1207" 241.2 18.4589273621907 109.974993857498
"1208" 241.4 15.2952325298352 106.324540448534
"1209" 241.6 13.3843108188699 103.205585826177
"1210" 241.8 12.0699811990313 101.624645227123
"1211" 242 9.52907159113174 97.8214159232513
"1212" 242.2 7.58623049139504 93.9824589127021
"1213" 242.4 5.6669634732984 89.5119375585638
"1214" 242.6 3.99060134316584 84.7322706644956
"1215" 242.8 2.51712939359006 80.3834388383138
"1216" 243 1.80380013466786 75.8605380786638
"1217" 243.2 1.34197374478113 71.0097964454541
"1218" 243.4 1.41327668136543 66.3539554998899
"1219" 243.6 1.55838592639959 61.7220429975638
"1220" 243.8 1.63561417375673 57.2991757920638
"1221" 244 2.15940954333175 52.8420902603888
"1222" 244.2 3.58290239878452 48.2799613413138
"1223" 244.4 5.42162463794424 43.9728154585013
"1224" 244.6 7.98317312320118 39.5755508310638
"1225" 244.8 10.5533894935782 35.8041949635638
"1226" 245 13.8773350048282 32.3872556715638
"1227" 245.2 17.3351821364959 30.1524951910421
"1228" 245.4 21.2751180016658 27.974810613882
"1229" 245.6 24.9789429999158 26.1878571108366
"1230" 245.8 28.6383664996853 24.6718794510638
"1231" 246 32.1815946051753 23.4858413939941
"1232" 246.2 36.3374147362133 22.4193388747812
"1233" 246.4 40.4072303469386 21.0959070803138
"1234" 246.6 44.6204392027567 20.3174820106428
"1235" 246.8 48.2061309459031 20.4977875499907
"1236" 247 51.6157809755616 20.7677558983077
"1237" 247.2 55.7060133233931 21.7378224163593
"1238" 247.4 59.3312723368318 23.1283498267388
"1239" 247.6 62.8988266121288 25.5540111064824
"1240" 247.8 66.1786000900067 28.1569757768138
"1241" 248 69.0917456908963 31.2614494117615
"1242" 248.2 71.7685709132451 34.5811724695755
"1243" 248.4 74.5104690823177 37.8874728829663
"1244" 248.6 77.0639563424948 41.8111015380638
"1245" 248.8 78.9822655268477 46.0351853388366
"1246" 249 80.4828717254948 50.6624283210638
"1247" 249.2 81.3240334467091 55.0153908765638
"1248" 249.4 81.8890416401397 60.0129932917021
"1249" 249.6 82.5356450222674 64.6905960164681
"1250" 249.8 82.8700826604679 68.7104108580638
"1251" 250 82.3680559824098 72.9244628876352
"1252" 250.2 81.360212445471 77.5980880590638
"1253" 250.4 80.1866561731318 81.8067848931263
"1254" 250.6 78.3134239068792 86.2754521273495
"1255" 250.8 75.9770133796915 90.6320835914986
"1256" 251 73.4751151302035 94.3478966255745
"1257" 251.2 70.9959933883842 98.6385653014168
"1258" 251.4 68.5309307595068 102.657856514314
"1259" 251.6 65.8860928850168 107.206594032604
"1260" 251.8 63.3537119440313 110.717595376829
"1261" 252 59.9544208030068 114.196318043314
"1262" 252.2 56.4574840176768 116.931784864324
"1263" 252.4 54.3511983697568 118.460851216564
"1264" 252.6 52.3900498425303 119.401754616007
"1265" 252.8 49.9387520207567 121.321097837824
"1266" 253 47.1577474744171 124.183549225366
"1267" 253.2 45.7749748985411 126.052126123123
"1268" 253.4 45.9880053559568 126.053922261424
"1269" 253.6 47.1061723676915 126.792057010238
"1270" 253.8 48.7060818486547 128.104397411635
"1271" 254 49.9679735197568 128.758854731314
"1272" 254.2 51.7828942576476 129.119848698882
"1273" 254.4 53.7841987575813 130.020173764801
"1274" 254.6 55.8168872406515 130.515687357538
"1275" 254.8 55.8561055682568 130.476411981814
"1276" 255 55.4981422055068 130.476411981814
"1277" 255.2 55.1051130439568 130.652734810664
"1278" 255.4 55.0469187395652 130.729251151532
"1279" 255.6 55.0595275055168 130.351632181564
"1280" 255.8 55.0559521691685 130.400277593887
"1281" 256 55.2299305896853 130.099451156689
"1282" 256.2 55.0874757820603 129.772297394689
"1283" 256.4 53.8041924147918 129.230030468274
"1284" 256.6 51.0444726704175 128.463682346689
"1285" 256.8 47.369385308684 127.558433016609
"1286" 257 43.1009212547567 125.962319208064
"1287" 257.2 38.7458742787925 124.169789220439
"1288" 257.4 34.6028764344604 122.131389044397
"1289" 257.6 30.4407068130068 119.598549395314
"1290" 257.8 26.9166216010586 116.614774926517
"1291" 258 22.9198235078817 112.985219982064
"1292" 258.2 19.0662383272567 109.432665669064
"1293" 258.4 15.7569035655067 105.520451931814
"1294" 258.6 12.3616933781241 101.277788927635
"1295" 258.8 9.48158665525674 96.2908954023247
"1296" 259 7.44405122498401 91.2294948090638
"1297" 259.2 5.71233796757897 85.9538374766638
"1298" 259.4 4.30471832709716 80.4531426983617
"1299" 259.6 2.83369563275674 74.8936169598638
"1300" 259.8 1.28114468588718 69.5899329283682
"1301" 260 0.598590744128826 64.7693492600173
"1302" 260.2 0.686934810873014 60.9703078997382
"1303" 260.4 1.09331751789629 56.9138548585057
"1304" 260.6 2.31136133813174 52.5176627797388
"1305" 260.8 3.76878360075674 48.0899372010638
"1306" 261 5.95094201137438 43.2950538964168
"1307" 261.2 8.36908244332817 39.0484697700638
"1308" 261.4 11.8241768250901 34.9953981630638
"1309" 261.6 15.4688177003654 31.5630494547377
"1310" 261.8 19.5949089163078 28.4782875073495
"1311" 262 23.5913961723996 25.2989241615638
"1312" 262.2 27.7791152790901 22.6798765446638
"1313" 262.4 32.4973286176263 20.3035074792377
"1314" 262.6 37.2386900803704 18.1899390049729
"1315" 262.8 42.2704870273614 16.9706629864127
"1316" 263 47.1821906150901 16.1756682900638
"1317" 263.2 52.3570092428787 15.7593775743565
"1318" 263.4 57.6660567075372 15.6662850404541
"1319" 263.6 62.5887389378568 16.4585025039638
"1320" 263.8 66.9700156879234 18.1197166065638
"1321" 264 71.512373119687 20.1572420713196
"1322" 264.2 75.8971836324234 22.6271684385638
"1323" 264.4 79.7283713268963 25.5362585767615
"1324" 264.6 83.2234308817091 28.8976155435638
"1325" 264.8 86.2431439033704 32.6937557869729
"1326" 265 88.8843135942359 36.6175355663138
"1327" 265.2 91.5431534369967 40.5959070643238
"1328" 265.4 94.0503580511968 44.5806398854838
"1329" 265.6 95.6881600433842 49.1325033752403
"1330" 265.8 97.1246338315227 53.7355854683617
"1331" 266 97.8415553314568 58.4966704084238
"1332" 266.2 98.0056309396716 63.5374370114042
"1333" 266.4 98.2179813685749 68.0858445851547
"1334" 266.6 97.7593953493847 73.1307907585754
"1335" 266.8 96.7668129494859 78.1092658121888
"1336" 267 95.3847428941037 82.9571782556352
"1337" 267.2 93.9898752779724 87.6222503875344
"1338" 267.4 92.6713179869608 92.0318004634924
"1339" 267.6 90.8184364075118 96.5807956303495
"1340" 267.8 88.0435867167568 100.756799557564
"1341" 268 85.3097531436456 104.503455782064
"1342" 268.2 81.9561419911152 108.174619381083
"1343" 268.4 77.8412727717763 112.02727955477
"1344" 268.6 73.9858403016058 114.879213931252
"1345" 268.8 69.821373027846 117.210956074564
"1346" 269 65.1261788581649 118.998617702635
"1347" 269.2 60.466840660471 119.909974611064
"1348" 269.4 55.8519704504737 119.574590565743
"1349" 269.6 51.2124655948156 118.276344060946
"1350" 269.8 46.3549832754737 117.010857311328
"1351" 270 41.4142563324767 115.122624560464
"1352" 270.2 37.266545737436 113.32369038363
"1353" 270.4 32.8848764793639 111.029113113439
"1354" 270.6 29.3805680184038 108.360163856534
"1355" 270.8 25.5296328266587 105.127114914417
"1356" 271 21.4477904957567 102.103887582937
"1357" 271.2 17.8353516005115 98.7334556267619
"1358" 271.4 14.8393209294548 95.3487516111015
"1359" 271.6 11.9578381260715 91.9221722187305
"1360" 271.8 9.29164691175674 88.1302581703838
"1361" 272 5.76765847916101 85.0008120141064
"1362" 272.2 3.29615761693065 82.6583033126073
"1363" 272.4 2.28865115140891 80.3350374665203
"1364" 272.6 1.93148185113174 78.5386551248138
"1365" 272.8 1.69405717175674 75.872512334005
"1366" 273 1.2213182546012 72.6883582678638
"1367" 273.2 0.826940951430652 68.6357344558682
"1368" 273.4 0.596627542645644 65.0462887236638
"1369" 273.6 0.563052335461303 61.7013893509729
"1370" 273.8 0.94313260443116 58.3873148253429
"1371" 274 1.8628924993123 54.5119375872638
"1372" 274.2 2.83369563275674 50.3625373725638
"1373" 274.4 4.92303281125674 45.4840974509756
"1374" 274.6 6.73933160847549 41.0386551555638
"1375" 274.8 8.32195453704621 36.327927959748
"1376" 275 10.1848770568649 32.1310834690368
"1377" 275.2 12.5341896757925 29.2338569100638
"1378" 275.4 15.5596584472567 26.4235152184388
"1379" 275.6 20.1815255390901 22.8452709465638
"1380" 275.8 23.9929830586568 20.6188078440638
"1381" 276 28.5026952543282 18.2378554650638
"1382" 276.2 32.6500144790678 15.7587569574638
"1383" 276.4 37.2127892062567 13.0233880029638
"1384" 276.6 41.6785817801753 10.4732371085522
"1385" 276.8 46.2756283961139 8.17787728356383
"1386" 277 50.9017023482684 6.49667045106383
"1387" 277.2 55.6104411057335 5.02321048422662
"1388" 277.4 60.9214900782457 3.51108945266383
"1389" 277.6 65.4414529902329 2.45268644856383
"1390" 277.8 70.2580836920679 1.62813780026383
"1391" 278 74.6580529248282 1.45304995356383
"1392" 278.2 78.9912745265393 2.38946833030296
"1393" 278.4 83.2356307766404 3.50536919308708
"1394" 278.6 88.0280019172901 4.84272643206383
"1395" 278.8 92.2914384999608 6.23962106663526
"1396" 279 96.5243813551037 8.10907113520668
"1397" 279.2 99.6883540682567 9.96848489331383
"1398" 279.4 102.921189151021 12.4235032274223
"1399" 279.6 106.391823235914 15.567168872005
"1400" 279.8 109.351903787557 18.7562124257438
"1401" 280 112.641213227933 21.1576493344168
"1402" 280.2 115.903707645698 24.3532787285932
"1403" 280.4 118.421340324247 27.0325183611815
"1404" 280.6 120.779241540942 30.6555621473972
"1405" 280.8 122.722200655007 34.1243862240638
"1406" 281 124.732005734813 38.003223788328
"1407" 281.2 126.488192959953 42.2922100115932
"1408" 281.4 128.166792093685 46.1504326868138
"1409" 281.6 128.62304946696 50.1424153968972
"1410" 281.8 129.147501381553 54.938795352921
"1411" 282 129.899659725561 59.3929434207109
"1412" 282.2 130.602362290337 63.8554490299838
"1413" 282.4 130.807497213317 68.5501055146838
"1414" 282.6 130.443981765757 73.3713033968138
"1415" 282.8 130.107934527257 77.4523368638138
"1416" 283 129.305425582497 81.3765120633971
"1417" 283.2 128.311343638739 84.9768924547184
"1418" 283.4 126.805639490266 88.9255392245547
"1419" 283.6 124.882524022115 93.5555786325921
"1420" 283.8 122.76305663972 97.4494552223972
"1421" 284 120.257158489364 101.541654015439
"1422" 284.2 117.702345601793 105.837405969882
"1423" 284.4 115.718955332167 108.207411916189
"1424" 284.6 113.730878237702 110.570230393482
"1425" 284.8 110.919406512862 113.246369037695
"1426" 285 107.93368703609 116.032293770914
"1427" 285.2 104.914644797301 118.536311446643
"1428" 285.4 101.125786169066 120.8269965197
"1429" 285.6 97.0238147515462 123.176729281327
"1430" 285.8 92.4174189420782 125.294380277314
"1431" 286 87.7096267281853 127.025568934564
"1432" 286.2 82.5353341552567 128.164315683064
"1433" 286.4 78.2465573645246 129.220225421314
"1434" 286.6 73.7598157141878 130.739892249685
"1435" 286.8 69.6791562399497 131.386184209643
"1436" 287 66.2800085971296 131.538719772776
"1437" 287.2 62.3568814578602 130.976796698029
"1438" 287.4 57.6313116325067 130.241532357814
"1439" 287.6 53.1677276602567 129.779113098064
"1440" 287.8 48.3934795312652 128.782865201352
"1441" 288 44.6000885159532 128.034293034064
"1442" 288.2 41.065340607436 126.459222563554
"1443" 288.4 36.9806406308678 123.96203648423
"1444" 288.6 32.5001333062096 121.317353058913
"1445" 288.8 27.9817176721567 118.6895919413
"1446" 289 23.9803204090901 116.05362291324
"1447" 289.2 20.7103773739332 113.292060275181
"1448" 289.4 18.2188148562567 110.155527960167
"1449" 289.6 15.0734127038968 106.573006246864
"1450" 289.8 12.344496607284 102.534144348718
"1451" 290 9.68769148330992 98.3433489529787
"1452" 290.2 7.40913300951231 93.8588417110638
"1453" 290.4 5.50901712630992 89.5647230059787
"1454" 290.6 3.80277595673633 85.7769321090638
"1455" 290.8 2.77829654090256 82.1964159360638
"1456" 291 2.07393665875674 78.3965855744638
"1457" 291.2 1.57587244246787 73.5704617446638
"1458" 291.4 1.00336719539311 68.6149910108138
"1459" 291.6 0.876490449734997 64.030689653803
"1460" 291.8 0.701190330734012 60.3828605526093
"1461" 292 1.53001830237038 56.3925760312456
"1462" 292.2 2.79473363409008 52.3471303860638
"1463" 292.4 4.87123106302947 47.2091386110638
"1464" 292.6 6.86531986575675 42.7931491211283
"1465" 292.8 8.40934616775675 38.1883719764187
"1466" 293 9.80251932530843 34.780429311788
"1467" 293.2 11.7179739577567 31.3304552127735
"1468" 293.4 13.7766756937567 28.2523956240638
"1469" 293.6 15.9817467661456 25.3261869750638
"1470" 293.8 19.600194808984 21.867940389882
"1471" 294 22.8867279465143 19.7744867714275
"1472" 294.2 27.1737788607811 17.8167225736004
"1473" 294.4 31.4265760445129 15.7500683209663
"1474" 294.6 35.7442307016348 14.251278525137
"1475" 294.8 40.3995560138679 12.6798765528638
"1476" 295 44.577271079234 11.8054837707911
"1477" 295.2 49.5125457670494 11.0302768521126
"1478" 295.4 54.0984324034068 10.8955254092888
"1479" 295.6 58.7750792183654 10.786414888303
"1480" 295.8 63.5172350793381 11.2099670919708
"1481" 296 67.8268549752679 11.6620648488638
"1482" 296.2 72.4813567005372 12.6128499284541
"1483" 296.4 77.0338772911986 13.0562301829475
"1484" 296.6 82.1335385440067 13.7485788420638
"1485" 296.8 86.3649739408679 15.0886975856638
"1486" 297 90.9819017013099 17.1024849624255
"1487" 297.2 95.0370537274306 19.1252798001508
"1488" 297.4 99.2188046872666 21.5617804521815
"1489" 297.6 102.652617305051 24.0165027971227
"1490" 297.8 106.745930506737 26.6340750147038
"1491" 298 110.339590453757 29.5688000473495
"1492" 298.2 113.185233156375 33.3113824346275
"1493" 298.4 116.231175952139 37.1559348256456
"1494" 298.6 118.600107141659 41.4016247705932
"1495" 298.8 120.748288397557 45.8096475180638
"1496" 299 122.983126587115 50.8362930562148
"1497" 299.2 124.373215348507 55.3516322430638
"1498" 299.4 125.542522576349 60.1966236707781
"1499" 299.6 126.423544582587 64.9728334450261
"1500" 299.8 127.276481543964 69.5961951004601
"1501" 300 127.244227625257 74.2905635252438
"1502" 300.2 126.875099444493 79.181388812894
"1503" 300.4 126.484468651257 84.1073574103238
"1504" 300.6 125.483632310507 88.6458189450638
"1505" 300.8 124.05994369011 93.7066688827697
"1506" 301 122.726375154864 98.2155907684388
"1507" 301.2 121.296114605125 100.570595645116
"1508" 301.4 119.47634708074 103.048394509822
"1509" 301.6 116.83337942021 105.711707097347
"1510" 301.8 113.846692146239 109.216136015689
"1511" 302 111.045080929614 112.876168728064
"1512" 302.2 108.48488472311 115.859041263946
"1513" 302.4 105.467802646792 118.060886242801
"1514" 302.6 102.613113030667 120.066735788689
"1515" 302.8 98.6945574522659 122.103887566537
"1516" 303 94.7170465508817 123.999396636064
"1517" 303.2 90.6687399269204 125.969258833318
"1518" 303.4 86.4071827727567 127.803754856748
"1519" 303.6 82.7150207412129 129.410825968327
"1520" 303.8 78.2538434128864 130.075974845064
"1521" 304 73.6704686520209 130.61448685512
"1522" 304.2 68.7820845052222 131.108410280443
"1523" 304.4 64.4530154391529 131.363442637309
"1524" 304.6 59.9087966701341 131.277024662441
"1525" 304.8 55.8336676315246 130.617444613189
"1526" 305 50.8673463223123 129.503455761564
"1527" 305.2 47.1507079286675 128.484129456814
"1528" 305.4 42.9765970590113 126.566066605209
"1529" 305.6 38.4609646635425 124.333366101439
"1530" 305.8 33.9105034903181 122.319624688485
"1531" 306 29.504102635153 119.6466055448
"1532" 306.2 25.5090475567749 117.114297008518
"1533" 306.4 22.4838254603022 114.858918800791
"1534" 306.6 19.7705867229643 111.753763840196
"1535" 306.8 16.6585955346496 108.180149102689
"1536" 307 13.7362369096567 104.282929912864
"1537" 307.2 10.6924525200692 100.191008796626
"1538" 307.4 8.14392590848015 96.3943478176596
"1539" 307.6 6.61759326797242 93.302537765005
"1540" 307.8 5.53843758019674 90.1073574054038
"1541" 308 4.38554374986313 85.8859833630638
"1542" 308.2 3.08953283828734 81.1734113152067
"1543" 308.4 1.66172700265036 76.2546694193617
"1544" 308.6 1.12423794125674 72.2454890085638
"1545" 308.8 0.595709959343687 68.5195711635638
"1546" 309 0.602913964416306 64.7149585306596
"1547" 309.2 0.730460424244561 61.2443896390882
"1548" 309.4 1.67552646507381 57.0272978533077
"1549" 309.6 2.65836663875675 52.5037168020638
"1550" 309.8 3.70199160304245 47.8161905916638
"1551" 310 5.25407064992817 43.2033225474638
"1552" 310.2 7.06992748778706 38.7196637163366
"1553" 310.4 9.10746291805977 34.6715489845184
"1554" 310.6 11.3142485047027 31.2748837585773
"1555" 310.8 14.5178677329083 27.6393953932456
"1556" 311 17.4058727540767 25.3516322676638
"1557" 311.2 21.7553119852329 22.5726428115638
"1558" 311.4 25.3647700950456 19.8639308302638
"1559" 311.6 28.7025621621226 17.6584652659663
"1560" 311.8 32.399635280544 15.8681175767234
"1561" 312 36.2189184553846 14.1036294364824
"1562" 312.2 40.1590638321753 12.2751188752266
"1563" 312.4 43.9330382262805 10.3770775725638
"1564" 312.6 48.3043867859893 8.29855221773824
"1565" 312.8 52.7154901757329 6.87834984006383
"1566" 313 57.1759432730901 5.82139153206383
"1567" 313.2 61.7150161177567 4.91906230986383
"1568" 313.4 66.2735699617567 3.74009708606383
"1569" 313.6 70.741676308852 3.00703032306383
"1570" 313.8 75.3906776497568 2.29819717206383
"1571" 314 79.6223584468032 2.36920729094755
"1572" 314.2 83.6185219931886 3.37383908651838
"1573" 314.4 87.6590583549158 4.69236788488201
"1574" 314.6 91.7578257598631 6.26928698527659
"1575" 314.8 95.8050709511481 8.24741721365078
"1576" 315 100.000909513443 10.4332068944756
"1577" 315.2 103.659445512549 13.2732799802902
"1578" 315.4 106.934744681386 16.6747874910638
"1579" 315.6 109.850130345507 20.2004285138138
"1580" 315.8 113.108327484007 24.2154020865638
"1581" 316 116.030615221266 27.9283282183091
"1582" 316.2 118.971296575035 31.8712816827305
"1583" 316.4 121.998968554757 36.5465823465638
"1584" 316.6 124.387963935266 40.6245690259884
"1585" 316.8 126.73772164259 44.9614710980638
"1586" 317 128.224936913124 49.5641264057781
"1587" 317.2 129.160892309666 54.463360210482
"1588" 317.4 129.496370298185 59.2930561376352
"1589" 317.6 129.683053931797 64.2600291823238
"1590" 317.8 129.555758465964 69.4089561549129
"1591" 318 129.164729476201 74.3861247352305
"1592" 318.2 128.506768273227 79.5096923938874
"1593" 318.4 127.584685656059 84.1576238657053
"1594" 318.6 126.315249607048 89.3696752408456
"1595" 318.8 124.144267660587 93.7788250676676
"1596" 319 121.722407939221 98.2496692853138
"1597" 319.2 119.266758398257 102.679876479064
"1598" 319.4 116.104428282792 106.121687109695
"1599" 319.6 112.253057499386 109.896444185897
"1600" 319.8 108.916769102448 113.262804992246
"1601" 320 105.513714007794 116.766673187897
"1602" 320.2 101.762311510441 119.915714150748
"1603" 320.4 97.6594751635499 122.527204707064
"1604" 320.6 93.2306784637756 124.738064564102
"1605" 320.8 88.5800934383968 126.168426078124
"1606" 321 83.5546331703749 127.634768894409
"1607" 321.2 79.0996828228295 128.987995819046
"1608" 321.4 74.1577354551076 130.093831190748
"1609" 321.6 69.5025456012567 130.712107160064
"1610" 321.8 64.8210895702862 130.070985572005
"1611" 322 60.1731523175803 129.532144081652
"1612" 322.2 55.3133432812753 129.249002835564
"1613" 322.4 50.6985109947567 128.835324063446
"1614" 322.6 46.3485184377371 127.855748333887
"1615" 322.8 41.9331435724975 125.61598050323
"1616" 323 37.6712644491878 122.889142058702
"1617" 323.2 33.9551434167945 119.934665461026
"1618" 323.4 29.9722861840367 117.282929902204
"1619" 323.6 25.1278730260692 115.315054585751
"1620" 323.8 21.3689475833605 113.093242450649
"1621" 324 17.9022486170901 110.165033385564
"1622" 324.2 15.3154502056139 107.010769137921
"1623" 324.4 12.8625140895567 103.359959754009
"1624" 324.6 10.1322313085227 99.1797952735532
"1625" 324.8 8.37149437657897 94.6222004890638
"1626" 325 7.28588322039675 89.5501054974638
"1627" 325.2 5.50129380813453 84.8851351874638
"1628" 325.4 3.58519635703934 80.3101453324551
"1629" 325.6 2.28596241894278 75.6960313032499
"1630" 325.8 1.99961241130022 70.8594317656943
"1631" 326 2.18617377991584 66.1687731085866
"1632" 326.2 2.27777443226895 60.9744212907711
"1633" 326.4 2.3538478597041 56.1451236044059
"1634" 326.6 2.65765391926895 51.4324365657711
"1635" 326.8 3.59345460675674 47.7657543866888
"1636" 327 4.78585410761784 43.0636763583138
"1637" 327.2 6.12598452009006 39.8427264033638
"1638" 327.4 8.08688625298531 36.2022320406638
"1639" 327.6 10.3481867349755 32.6774910402826
"1640" 327.8 13.2738318789291 29.6343382394086
"1641" 328 16.68663425869 26.5602836661638
"1642" 328.2 19.7307352145167 23.2447620403838
"1643" 328.4 23.2748299332329 20.2825664775638
"1644" 328.6 27.2388422309123 17.9300885926638
"1645" 328.8 30.7945927572916 15.9410162625987
"1646" 329 35.2161055611714 14.0278564437712
"1647" 329.2 39.4229971306204 12.0049979968593
"1648" 329.4 43.200413501352 10.1771502735638
"1649" 329.6 47.6502097454153 8.64710798421017
"1650" 329.8 52.4212202962684 7.26002922906383
"1651" 330 57.1662027734234 6.29115078006383
"1652" 330.2 62.0022420713421 5.9381152476492
"1653" 330.4 66.5607959153421 6.236011356137
"1654" 330.6 71.6518637513883 7.34038278464277
"1655" 330.8 76.1041098570494 8.36783038250286
"1656" 331 80.9498896546348 9.93178495206383
"1657" 331.2 85.604255675234 11.3457335976775
"1658" 331.4 89.9764671193609 13.5418358396888
"1659" 331.6 93.9886074282036 15.9087217670426
"1660" 331.8 98.004680052345 18.6655074415344
"1661" 332 101.811683602736 21.2108003657781
"1662" 332.2 105.583791491507 23.9805224625638
"1663" 332.4 109.736252444992 26.7256780680638
"1664" 332.6 113.311588793227 29.6294349882991
"1665" 332.8 117.089756722757 33.0307279748138
"1666" 333 120.603371408072 36.1545726037305
"1667" 333.2 123.151212368267 39.9272945817109
"1668" 333.4 125.247922157859 44.3374555890638
"1669" 333.6 127.28912247372 48.7936863775184
"1670" 333.8 129.231811369739 53.0820030191888
"1671" 334 130.322684977455 57.3464471629318
"1672" 334.2 130.430198039813 61.7321593874789
"1673" 334.4 129.914135340493 66.6507824570449
"1674" 334.6 129.452277143444 70.7380826121263
"1675" 334.8 129.075533454096 74.5724301532714
"1676" 335 128.361949962007 80.2782323400638
"1677" 335.2 127.233054699169 85.2797866864168
"1678" 335.4 126.310357219715 89.4006144034388
"1679" 335.6 124.44097899705 93.1313110749431
"1680" 335.8 122.109070988489 97.3363650330638
"1681" 336 118.696939167757 101.978974328355
"1682" 336.2 115.313197811331 105.330427791564
"1683" 336.4 112.081302063964 107.634507038158
"1684" 336.6 107.85245494453 110.320665756969
"1685" 336.8 103.928155030308 112.946273105635
"1686" 337 98.9432058437567 116.05279136773
"1687" 337.2 95.2188971476783 117.565372650064
"1688" 337.4 90.4642956939168 119.282929900564
"1689" 337.6 85.8857795553058 120.603839942887
"1690" 337.8 80.9473462243058 121.65158728524
"1691" 338 76.1233023746853 122.138709614689
"1692" 338.2 71.0062352372984 122.423833205876
"1693" 338.4 66.0352142052077 122.594559893358
"1694" 338.6 61.5250763742567 122.718044401564
"1695" 338.8 56.7909178617379 122.303958271988
"1696" 339 51.9842569507568 121.484926375564
"1697" 339.2 47.221787863735 120.610510384042
"1698" 339.4 42.8180322750759 118.91343176866
"1699" 339.6 38.2198282236813 116.679588407668
"1700" 339.8 33.9908483720715 114.094917464897
"1701" 340 29.3477332968384 111.061244286492
"1702" 340.2 25.3657632440313 108.225453483946
"1703" 340.4 21.3211640000901 105.306728744534
"1704" 340.6 17.5472421917389 102.386801233939
"1705" 340.8 14.0173477300367 98.9394184668638
"1706" 341 10.8856510336783 95.9368739400638
"1707" 341.2 7.3764211647984 92.8357289044388
"1708" 341.4 5.19490734607046 89.3660013215932
"1709" 341.6 3.84153916969551 85.9950346170638
"1710" 341.8 2.91897470126693 82.3340282327781
"1711" 342 2.36939848197896 77.8113438446638
"1712" 342.2 1.8628924993123 73.3584176396638
"1713" 342.4 1.3848529381521 68.9145649498545
"1714" 342.6 0.799229935712299 64.4271199370638
"1715" 342.8 0.786052544293334 60.3879383271858
"1716" 343 1.18446273797627 56.999370093137
"1717" 343.2 1.84600896655676 53.7655423376638
"1718" 343.4 2.88645667261784 49.7854744868138
"1719" 343.6 4.33086772858027 45.9443578906521
"1720" 343.8 6.08980552132817 41.7747511200638
"1721" 344 8.18762215266299 37.5916131736576
"1722" 344.2 10.1582469914755 33.7748192836576
"1723" 344.4 12.1695218132719 29.9179056851547
"1724" 344.6 14.2991492403931 26.6042346261093
"1725" 344.8 17.3776531350424 22.5999056250638
"1726" 345 20.8190244483084 19.894933140788
"1727" 345.2 24.4378096837567 17.5407482553542
"1728" 345.4 28.5833646434595 15.4300312854963
"1729" 345.6 32.6674869722684 13.4024045125057
"1730" 345.8 36.7465734722113 11.2503137504275
"1731" 346 40.5251530258299 9.09395214694188
"1732" 346.2 44.983802190322 7.25173185104209
"1733" 346.4 48.8812496650541 5.44447321652329
"1734" 346.6 53.283544577025 3.97386278230773
"1735" 346.8 57.8908959486234 3.03611065746383
"1736" 347 63.2067380057324 2.44714522630773
"1737" 347.2 67.6506331021317 2.29819717206383
"1738" 347.4 72.4466116255067 2.13338107226838
"1739" 347.6 76.9101955977567 2.29819717206383
"1740" 347.8 81.4144809436139 3.00703032306383
"1741" 348 85.7573889134146 4.4376105893533
"1742" 348.2 90.1697986439949 6.44214482406383
"1743" 348.4 94.22959914792 8.74779990863526
"1744" 348.6 98.1913610257359 11.1483880045013
"1745" 348.8 101.436164977194 12.6114923290013
"1746" 349 105.824868858257 14.6000174790638
"1747" 349.2 109.046539123007 16.9194537660638
"1748" 349.4 112.178207170837 20.0386551727838
"1749" 349.6 114.876641685285 23.859481901611
"1750" 349.8 117.437709016405 27.9131250560638
"1751" 350 119.931547500507 31.9396911499388
"1752" 350.2 122.854110912285 35.9724013789317
"1753" 350.4 125.344830190257 40.0367467594388
"1754" 350.6 127.216088403997 44.6434049405638
"1755" 350.8 128.320552838423 49.0539223245638
"1756" 351 129.190214053945 53.9329371556487
"1757" 351.2 129.981594516874 58.9289410262403
"1758" 351.4 130.553562387007 63.7632587775638
"1759" 351.6 130.526386392937 68.9394184914638
"1760" 351.8 129.880591265037 74.1836932963238
"1761" 352 129.297037930007 78.8983145490638
"1762" 352.2 128.370298961721 83.7185896898138
"1763" 352.4 126.871382943572 88.3174224337305
"1764" 352.6 124.978517827792 92.9879462798138
"1765" 352.8 123.269562622386 96.7214371285638
"1766" 353 120.696682127625 100.670658563385
"1767" 353.2 117.817588503405 104.397433729564
"1768" 353.4 114.560473642646 107.95270655673
"1769" 353.6 111.064175401183 111.34541223673
"1770" 353.8 107.411064953975 114.935254678591
"1771" 354 103.607281767479 118.307527017564
"1772" 354.2 99.9428887042831 121.241547817801
"1773" 354.4 95.5805689032753 123.396585537564
"1774" 354.6 91.2022653539454 124.291571693951
"1775" 354.8 86.1661054060067 125.316400242064
"1776" 355 81.2680583920209 126.091946170366
"1777" 355.2 76.4801433483228 127.085752881347
"1778" 355.4 71.9945550359767 128.229494778724
"1779" 355.6 67.2405359286658 129.244761953464
"1780" 355.8 62.4264267934113 130.223249114355
"1781" 356 57.7711763527204 130.556351126573
"1782" 356.2 53.6425770190067 130.102072581064
"1783" 356.4 49.3077657542144 129.048100030996
"1784" 356.6 44.8211302524926 127.366611299668
"1785" 356.8 40.5384614424477 125.067107550227
"1786" 357 36.656783775284 121.867940307882
"1787" 357.2 32.9778364067382 119.247589216397
"1788" 357.4 28.3501290991718 117.061267796668
"1789" 357.6 24.2789678045303 115.095258868422
"1790" 357.8 20.386994947153 112.243465697781
"1791" 358 17.1472680014171 109.413277020856
"1792" 358.2 15.1721813705168 106.985219986984
"1793" 358.4 13.2073277777567 103.311115468564
"1794" 358.6 10.5088117986751 99.5096007377781
"1795" 358.8 8.3968196757123 95.1904786904638
"1796" 359 6.98862752181924 90.7762505346263
"1797" 359.2 5.36622554609008 85.9792827692638
"1798" 359.4 3.05666837512631 81.9862156928464
"1799" 359.6 1.76528457556924 77.9820393491888
"1800" 359.8 1.36166262063174 74.6980062730013
"1801" 360 1.5350378516172 71.1158786352499
"1802" 360.2 1.94142055864047 66.5446022321103
"1803" 360.4 1.71405082896726 62.2319054395112
"1804" 360.6 1.82657327187301 57.606203517622
"1805" 360.8 2.22070827873401 53.2263720088593
"1806" 361 3.54347046373042 49.5661762413796
"1807" 361.2 5.08131593084006 45.2265262293138
"1808" 361.4 6.54310709405086 40.6008464446521
"1809" 361.6 8.49735343893857 37.0657196973366
"1810" 361.8 11.5709238337567 33.1649787276445
"1811" 362 14.8826937204234 29.8671930390638
"1812" 362.2 17.2983376377567 26.9018377860638
"1813" 362.4 20.5698467924679 23.7400970696638
"1814" 362.6 24.1069469047567 20.6932818711858
"1815" 362.8 27.3790906677795 18.0858446261547
"1816" 363 31.0154529241521 15.3640590466685
"1817" 363.2 35.0305925976012 13.2396729900638
"1818" 363.4 38.7956204020901 11.3906483944638
"1819" 363.6 43.4355769933044 9.75912046656383
"1820" 363.8 47.7945433608012 9.15994440986383
"1821" 364 53.0049221658282 8.73222115806383
"1822" 364.2 57.3464020172567 8.89170861703883
"1823" 364.4 61.3260918810662 10.1771502735638
"1824" 364.6 63.8089859729275 12.035676218259
"1825" 364.8 66.6092774153846 14.2012683499475
"1826" 365 69.4362875511986 16.4114583002034
"1827" 365.2 71.3091817661754 18.9145649908545
"1828" 365.4 72.2159705083996 20.6733334710638
"1829" 365.6 73.5274592135186 23.5813669110638
"1830" 365.8 75.3454539013044 26.8074665085638
"1831" 366 77.4105246781958 30.7100385190882
"1832" 366.2 79.5198025084524 34.832216395303
"1833" 366.4 81.6932236840749 38.2454559906093
"1834" 366.6 83.8999781585568 42.6713947640638
"1835" 366.8 85.6220984996234 46.8953133356638
"1836" 367 87.5798542326263 51.4186750607595
"1837" 367.2 88.3507522411288 55.9285894589941
"1838" 367.4 88.4965199512567 60.7714795668638
"1839" 367.6 88.1331569636915 65.4661360515638
"1840" 367.8 87.8267324347041 70.2069958307217
"1841" 368 86.8741179755276 74.9922174686888
"1842" 368.2 85.3519619755345 79.4059155142638
"1843" 368.4 83.1337531507355 83.5553028387447
"1844" 368.6 81.7061741211318 87.2536678403138
"1845" 368.8 80.0235557412133 91.1714131629116
"1846" 369 77.5407955461768 95.1607925157638
"1847" 369.2 74.2510391887567 98.7358561260638
"1848" 369.4 70.7825743074524 101.999491481281
"1849" 369.6 66.924791939471 105.30489595035
"1850" 369.8 63.1270210033982 107.98017893763
"1851" 370 58.8472984217764 110.62778846177
"1852" 370.2 54.8548394995803 112.730767056064
"1853" 370.4 50.182448295436 114.886415429158
"1854" 370.6 45.5190002970068 116.178114870814
"1855" 370.8 40.7322609240509 116.906788606299
"1856" 371 35.8975460767379 117.248506742215
"1857" 371.2 31.6095667730067 117.422242879189
"1858" 371.4 27.7503365300749 117.148995134791
"1859" 371.6 24.4635684639812 115.789395084921
"1860" 371.8 21.1162593071022 113.568148503446
"1861" 372 18.7886340867567 111.347468421991
"1862" 372.2 16.5625402929367 108.878349756424
"1863" 372.4 14.7923018835168 106.664609300224
"1864" 372.6 14.3725350503817 106.353540598189
"1865" 372.8 14.5647359813044 106.805648922064
"1866" 373 14.5265715496836 106.794566477552
"1867" 373.2 14.7365862254234 106.941962989564
"1868" 373.4 14.849883616283 106.948659119195
"1869" 373.6 14.8145102227567 106.995789570064
"1870" 373.8 15.3438178296431 107.043165857859
"1871" 374 16.2690252444098 107.088662890778
"1872" 374.2 15.7647933702368 107.389800139324
"1873" 374.4 16.0326456516587 107.694095903181
"1874" 374.6 16.5017595750168 107.756212352764
"1875" 374.8 17.347959051153 108.549097272177
"1876" 375 18.3640628954038 110.044043513887
"1877" 375.2 20.1423864404295 112.312076332373
"1878" 375.4 21.665869460516 113.88994149673
"1879" 375.6 22.1695615210568 114.580639828084
"1880" 375.8 22.1032688262666 114.511937538064
"1881" 376 22.1827747206046 114.387476867738
"1882" 376.2 22.2385600401241 114.620988792064
"1883" 376.4 22.288952216971 114.911792136064
"1884" 376.6 22.1442362219234 114.702777232564
"1885" 376.8 22.1978089700901 114.551084142064
"1886" 377 22.1722118430591 114.591823921808
"1887" 377.2 22.1351914722329 114.430149097564
"1888" 377.4 21.9944463429031 114.269896949917
"1889" 377.6 21.8630076094544 114.25452585711
"1890" 377.8 21.8100011694079 114.112505619343
"1891" 378 21.7277016967041 114.140302343511
"1892" 378.2 22.0029989767567 114.629377350064
"1893" 378.4 22.272406943147 114.800524393161
"1894" 378.6 22.4510619614234 114.737030511064
"1895" 378.8 22.4021218899275 114.567793058405
"1896" 379 22.288952216971 114.321097843564
"1897" 379.2 22.9110300012382 114.490733127564
"1898" 379.4 23.4514685742469 114.751422644887
"1899" 379.6 24.8192209428817 115.759211255689
"1900" 379.8 26.7857522527395 117.308726164357
"1901" 380 29.0260643296381 119.422016457572
"1902" 380.2 31.5500093958076 121.317475118199
"1903" 380.4 34.0231114447222 123.099723790564
"1904" 380.6 36.1997772409234 123.684965520364
"1905" 380.8 38.3458780209292 124.481666405909
"1906" 381 40.9329883203257 126.001803282788
"1907" 381.2 44.1357653745154 127.765425287133
"1908" 381.4 47.4236878309636 128.917044133253
"1909" 381.6 48.6258351972655 129.578229209116
"1910" 381.8 49.2789613328094 129.685367283222
"1911" 382 50.4860360274517 129.397433709064
"1912" 382.2 51.9887913212912 129.35794963434
"1913" 382.4 54.5416251382401 129.887255591614
"1914" 382.6 57.8840280708923 130.820644990081
"1915" 382.8 60.5477500577022 131.257253277282
"1916" 383 62.0805605297756 130.801725800668
"1917" 383.2 64.9834132134549 130.700904829988
"1918" 383.4 68.8672299074809 131.226862504616
"1919" 383.6 72.7816940031907 131.291427658253
"1920" 383.8 76.4836642439322 130.723267376116
"1921" 384 80.2779733575068 129.610293368314
"1922" 384.2 84.3513643725214 128.90349567624
"1923" 384.4 87.5969939961907 127.683477207517
"1924" 384.6 91.0123884835813 126.136418578485
"1925" 384.8 94.9137698566496 124.633257049939
"1926" 385 98.1375993454636 122.882561379581
"1927" 385.2 101.229266328025 120.584729245189
"1928" 385.4 104.787505643757 118.563611052064
"1929" 385.6 106.955849097331 117.00698984023
"1930" 385.8 108.053763885429 115.295038353426
"1931" 386 110.317674329507 113.220099606064
"1932" 386.2 113.691860312722 110.668359129538
"1933" 386.4 116.396557829812 107.84668450423
"1934" 386.6 118.046760815007 105.160792507564
"1935" 386.8 120.181922616939 102.2010423365
"1936" 387 121.539485673929 99.9752173604604
"1937" 387.2 122.378316741775 97.211451778482
"1938" 387.4 124.291527976302 93.8804316563002
"1939" 387.6 126.481136375055 90.4996166792217
"1940" 387.8 127.426999831266 87.1174395049317
"1941" 388 128.739571424084 82.4647481125729
"1942" 388.2 129.706660728489 78.3137369134388
"1943" 388.4 130.673503357902 74.3176280637365
"1944" 388.6 130.562586673463 71.0902941071226
"1945" 388.8 130.817908725183 67.7632805223971
"1946" 389 130.528602356611 66.0863650586888
"1947" 389.2 130.068549028605 66.5613899504334
"1948" 389.4 130.276479958989 67.3745329965638
"1949" 389.6 130.909361194275 69.8837215723971
"1950" 389.8 130.576806761211 72.5272047480638
"1951" 390 129.699630491229 76.1774476319547
"1952" 390.2 128.394617392493 80.3912404610449
"1953" 390.4 127.679971742698 85.3471418727109
"1954" 390.6 126.02996997931 89.9685896846888
"1955" 390.8 123.781992651634 94.4838138100112
"1956" 391 120.75519529732 98.9741165931365
"1957" 391.2 117.217408534178 103.048163608801
"1958" 391.4 113.674088172979 107.323642378564
"1959" 391.6 109.803689034596 111.029113113439
"1960" 391.8 105.387343323229 114.1094392733
"1961" 392 100.192424926007 116.038655094064
"1962" 392.2 95.0859679757568 117.521332720564
"1963" 392.4 89.9154815644626 118.687959088299
"1964" 392.6 84.6783434747771 118.725989567635
"1965" 392.8 79.2844423915067 117.462612814564
"1966" 393 74.2975550443078 115.727080082635
"1967" 393.2 69.630464204022 113.343531245207
"1968" 393.4 65.0627040969442 110.846225072876
"1969" 393.6 60.5096292840067 108.162847701814
"1970" 393.8 55.8901973170901 105.049469352439
"1971" 394 51.9270574207993 101.867792672681
"1972" 394.2 48.4684777099604 98.3753811475638
"1973" 394.4 45.1293343645869 94.2901314189695
"1974" 394.6 41.6589297326751 90.5596085344924
"1975" 394.8 37.6718102530484 87.4286042269388
"1976" 395 33.5010500520276 84.6932352724388
"1977" 395.2 29.4983134702568 81.6581501310638
"1978" 395.4 25.4700438875214 78.5143324186521
"1979" 395.6 21.4552391131489 75.1465731039462
"1980" 395.8 17.5832472530067 72.2849851358138
"1981" 396 13.2842578465527 69.4036652584924
"1982" 396.2 9.56516014239675 66.3134642951438
"1983" 396.4 6.88321096417675 62.8936169697038
"1984" 396.6 5.31942879769153 59.799026862716
"1985" 396.8 3.48491761047103 57.2691167925638
"1986" 397 2.43614733240791 56.8162159450406
"1987" 397.2 2.31483584563479 57.2507199346736
"1988" 397.4 2.06510225208233 57.9435015823196
"1989" 397.6 1.76053608198175 58.6913268968138
"1990" 397.8 1.60360967485198 58.8230971620638
"1991" 398 1.63978867361388 59.0139368565638
"1992" 398.2 1.37883802296951 59.5825888743191
"1993" 398.4 1.52220692763769 59.6864195895638
"1994" 398.6 1.42392064766786 59.8554490332638
"1995" 398.8 1.42902497152418 61.1922145212499
"1996" 399 1.4830130123123 62.2557883018638
"1997" 399.2 0.870984949923403 64.1859197676263
"1998" 399.4 0.538253626203541 66.0224134589362
"1999" 399.6 0.789582202709114 67.0382916300638
"2000" 399.8 1.02715762791231 67.7774167960638
"2001" 400 0.90952344860456 70.9258107898682
"2002" 400.2 1.18485700833121 73.4123760970213
"2003" 400.4 1.58090157988439 75.3370147181489
"2004" 400.6 2.45381614575674 77.6798764995638
"2005" 400.8 2.79328292137377 80.9809971725106
"2006" 401 3.56042160788718 81.778781242303
"2007" 401.2 3.82468559884369 83.1229564818247
"2008" 401.4 4.28343979743021 83.0506507590638
"2009" 401.6 3.84670759809008 82.9682564782638
"2010" 401.8 3.45306436156109 82.666600690629
"2011" 402 2.78717977720571 81.7576144616352
"2012" 402.2 2.3568256384376 79.6897839203617
"2013" 402.4 1.51678007782342 76.2761445244638
"2014" 402.6 1.37883802296951 72.6327756428936
"2015" 402.8 1.00336719539311 67.8256086381093
"2016" 403 1.1061484418758 63.2124101355638
"2017" 403.2 1.39859534853452 58.7188926304638
"2018" 403.4 2.20365160553724 53.5921833523077
"2019" 403.6 3.35467321492817 48.4814032410638
"2020" 403.8 4.73309306775674 43.620603963505
"2021" 404 5.97076494475674 39.5673426721606
"2022" 404.2 7.5188759724234 36.1635684142456
"2023" 404.4 9.13764171432433 32.9563362020098
"2024" 404.6 10.9035679782162 30.5115249805773
"2025" 404.8 13.078570547788 28.8606971502826
"2026" 405 15.7224639416853 26.3985243060638
"2027" 405.2 17.6985451240611 22.1289306440203
"2028" 405.4 20.7797265703429 18.6840881825811
"2029" 405.6 23.71440476819 15.9368740056638
"2030" 405.8 26.4748623737234 13.4941259160638
"2031" 406 29.1430635324139 11.6875101414638
"2032" 406.2 32.4009823709234 10.0590114150638
"2033" 406.4 36.2854363409332 7.59680516053441
"2034" 406.6 39.8482031473192 5.90029640575133
"2035" 406.8 43.6390838613401 4.23840073281383
"2036" 407 47.9333417056637 3.32784389587778
"2037" 407.2 51.1454280382862 2.07367988441677
"2038" 407.4 51.0783904817567 1.94587773606383
"2039" 407.6 50.8584602524409 2.09731328311646
"2040" 407.8 50.9454326613067 2.16460938591382
"2041" 408 50.8539162394386 2.19410279324564
"2042" 408.2 50.6061078762973 2.26725019457734
"2043" 408.4 50.5176160009472 2.28910956756383
"2044" 408.6 50.0367854367567 2.99999475828963
"2045" 408.8 47.4093105585372 3.81560547467359
"2046" 409 43.9325493208919 4.67079877936113
"2047" 409.2 40.42910219619 5.86053813606382
"2048" 409.4 36.7546992366391 7.38351373726971
"2049" 409.6 34.2811105565828 8.75355727297686
"2050" 409.8 30.5775608333234 10.6696984374638
"2051" 410 28.1792550053967 12.3287315149838
"2052" 410.2 26.4404923248996 13.4759507070638
"2053" 410.4 26.1962840832567 13.3668994530638
"2054" 410.6 26.5202989398155 13.3893511818285
"2055" 410.8 26.9180551085567 13.3923447456638
"2056" 411 27.30426592034 13.1442531428138
"2057" 411.2 27.3630567933282 12.9034316235638
"2058" 411.4 27.6271634842901 12.8325483084638
"2059" 411.6 27.9457290891778 12.5030987305901
"2060" 411.8 30.8709122149512 13.0382310903138
"2061" 412 32.1768192502162 13.4287934080368
"2062" 412.2 32.0344319887304 13.045485230748
"2063" 412.4 32.6285678293513 11.6029217363341
"2064" 412.6 34.2768634567282 9.87725932506383
"2065" 412.8 36.5887014776139 8.79583438956383
"2066" 413 39.8675284119195 8.06776933136616
"2067" 413.2 43.2511061682218 7.87249150443592
"2068" 413.4 46.4787685851081 7.97180971125302
"2069" 413.6 50.6685205089409 8.12382995153751
"2070" 413.8 54.8012094543568 9.13980021988883
"2071" 414 58.7113178484544 10.5886285517382
"2072" 414.2 62.3864310250126 12.4171391129941
"2073" 414.4 66.7077179468996 14.3392731345638
"2074" 414.6 70.85862702578 16.367076975901
"2075" 414.8 75.2197318806067 18.8153727310388
"2076" 415 79.3043198065242 21.5241868598313
"2077" 415.2 83.5038181221139 24.3538132935638
"2078" 415.4 87.6872114789524 27.8375267229769
"2079" 415.6 91.7017531228192 31.2978790821263
"2080" 415.8 95.5084621487984 34.8045584685638
"2081" 416 99.2932908611881 38.4454804832403
"2082" 416.2 102.164876108507 42.3745330170638
"2083" 416.4 104.525108509879 46.8845813074924
"2084" 416.6 106.042203757069 51.4632734676263
"2085" 416.8 106.9749435689 56.6057216640638
"2086" 417 107.61066026143 61.645447473921
"2087" 417.2 108.327037426884 66.9238264840213
"2088" 417.4 109.579831479757 72.0230998946676
"2089" 417.6 110.610932944471 76.8814655327781
"2090" 417.8 111.372862658397 82.2447619920038
"2091" 418 111.018524004991 87.2015591294042
"2092" 418.2 111.008508680865 92.2168827936508
"2093" 418.4 110.563048975521 97.1866868412991
"2094" 418.6 110.553272665194 101.630258159314
"2095" 418.8 109.291404461849 105.89587873823
"2096" 419 106.255885968507 109.388625739564
"2097" 419.2 102.794141035502 111.832697905476
"2098" 419.4 98.2877275132469 113.76354657924
"2099" 419.6 93.488709813436 115.008840893554
"2100" 419.8 88.2846640835068 115.678995669814
"2101" 420 83.2617806203968 116.458502421964
"2102" 420.2 78.0194436997968 116.885983337644
"2103" 420.4 72.6893124088678 117.127148166397
"2104" 420.6 68.0463409010901 117.132802675864
"2105" 420.8 62.9785283245176 116.35395545889
"2106" 421 58.2125272476168 115.718044407304
"2107" 421.2 53.1092846622568 115.062436656814
"2108" 421.4 48.0013666370568 114.634074942544
"2109" 421.6 42.9565670496967 113.832548225644
"2110" 421.8 37.5500291590016 113.475950625064
"2111" 422 33.0024582253401 112.977268328126
"2112" 422.2 29.0833681844568 110.962319220364
"2113" 422.4 25.4511358587567 108.228907596064
"2114" 422.6 22.0809229740901 104.828590076397
"2115" 422.8 19.0151007040068 100.991679181564
"2116" 423 16.3413335455067 96.8299058438138
"2117" 423.2 13.5406693219049 92.4734868917305
"2118" 423.4 11.392157016345 88.2883183408874
"2119" 423.6 9.71028961171592 83.8841139146353
"2120" 423.8 8.24899895807589 79.0807210655745
"2121" 424 7.36945670753674 74.2752963496838
"2122" 424.2 6.44255075925674 69.3516322315838
"2123" 424.4 5.40346863305086 64.6840674995932
"2124" 424.6 5.08196198438938 61.0067187004924
"2125" 424.8 5.88117329513453 58.0233879660638
"2126" 425 7.45303019467675 53.8554490381838
"2127" 425.2 9.10996541797412 49.8172811025638
"2128" 425.4 10.2615519849482 45.3386389103617
"2129" 425.6 11.5618790840663 41.0023047375638
"2130" 425.8 13.2592771093123 37.2430656760638
"2131" 426 15.5047869658012 33.4177900218638
"2132" 426.2 18.4087545997567 30.0809061853196
"2133" 426.4 21.5254931180976 26.4047204000411
"2134" 426.6 24.948108625971 23.5541040975638
"2135" 426.8 29.0799147345749 20.8096475385638
"2136" 427 33.3352388328543 18.5149165778687
"2137" 427.2 37.7296019967102 16.4469633596452
"2138" 427.4 41.7492570335707 14.7515967712964
"2139" 427.6 46.652352737873 13.5533010151336
"2140" 427.8 51.2550786152451 13.1361165666917
"2141" 428 56.6468678399763 12.9945293174541
"2142" 428.2 61.4755268759524 12.7694882354986
"2143" 428.4 66.4304767063872 13.1511676244986
"2144" 428.6 71.6609517773931 14.1042346363593
"2145" 428.8 76.1239334037335 15.7812434951103
"2146" 429 80.4499817266204 18.6583637096547
"2147" 429.2 84.4905180883477 21.3821666220638
"2148" 429.4 88.602042030979 24.7918358304638
"2149" 429.6 92.7068509321734 27.9740877362513
"2150" 429.8 97.0058204600567 31.1836933315838
"2151" 430 101.071964478455 34.164825404611
"2152" 430.2 104.712625552569 37.7864286951263
"2153" 430.4 108.258886899961 41.4984053286775
"2154" 430.6 110.905825915511 45.9248714845544
"2155" 430.8 113.454602247157 50.3592658349438
"2156" 431 115.877064514257 54.9038929598138
"2157" 431.2 118.077876300053 59.6702638482305
"2158" 431.4 119.821680393972 64.1826455571815
"2159" 431.6 121.318852489796 69.0771224278873
"2160" 431.8 122.847474303497 73.5874252730638
"2161" 432 124.607863985477 78.1531589419238
"2162" 432.2 125.058058420659 82.1589963881226
"2163" 432.4 124.964950703257 86.8401818355638
"2164" 432.6 124.277714176775 90.5841096603911
"2165" 432.8 123.413178836549 94.9598707241959
"2166" 433 121.918880001942 98.4177899685638
"2167" 433.2 119.72402074372 102.03667602723
"2168" 433.4 116.980931829929 105.812279740512
"2169" 433.6 114.412742731035 109.338061376064
"2170" 433.8 111.303358781886 112.794380287564
"2171" 434 108.033179282685 115.663791408439
"2172" 434.2 105.178469147619 118.434022293995
"2173" 434.4 102.592762343864 119.944053127939
"2174" 434.6 99.7305924168113 122.110827191791
"2175" 434.8 98.2625884295484 123.155385368126
"2176" 435 98.1834468697568 123.363651027638
"2177" 435.2 98.4150807032933 123.095069163869
"2178" 435.4 98.5633263567567 122.834207693868
"2179" 435.6 99.1331455872567 122.427968065924
"2180" 435.8 99.1642266361931 122.214921570609
"2181" 436 98.6699591952129 121.897768521695
"2182" 436.2 99.0627975341086 121.69316456073
"2183" 436.4 99.7029648177568 121.1323400309
"2184" 436.6 101.222482765757 120.427968067564
"2185" 436.8 103.46105831415 119.439691078189
"2186" 437 105.374498913143 117.926963650169
"2187" 437.2 107.251310920553 116.43447075673
"2188" 437.4 108.911524974849 115.218751221397
"2189" 437.6 109.609625949325 115.178005491417
"2190" 437.8 109.830695291927 114.951228910309
"2191" 438 109.967159584149 114.931036475005
"2192" 438.2 109.935968498819 114.933375196751
"2193" 438.4 109.880569406965 115.148069853064
"2194" 438.6 109.693795325857 115.437510056389
"2195" 438.8 109.787038472666 115.561555857814
"2196" 439 109.646310389982 115.685601659239
"2197" 439.2 109.60633469978 115.621470645622
"2198" 439.4 109.698016209046 115.572158063064
"2199" 439.6 109.624003513129 115.665851969924
"2200" 439.8 109.783022833268 115.479450407855
"2201" 440 109.943882654798 114.702777232564
"2202" 440.2 110.153375018953 114.429614532593
"2203" 440.4 110.172976643669 114.28426913059
"2204" 440.6 110.107799580333 113.787393613182
"2205" 440.8 110.919406512862 112.804424482011
"2206" 441 112.11236139309 111.359548510397
"2207" 441.2 114.005094275687 109.242083518011
"2208" 441.4 116.17773835923 106.985487832169
"2209" 441.6 118.477008938441 104.179809516538
"2210" 441.8 120.738791410382 101.289472990564
"2211" 442 122.481920238229 98.5230409515911
"2212" 442.2 123.08590395506 97.4249691769388
"2213" 442.4 123.190985174342 96.0905058953846
"2214" 442.6 124.191122118627 93.7316152480638
"2215" 442.8 126.232366809884 90.341222776482
"2216" 443 127.527471102406 87.0711983078533
"2217" 443.2 128.863895619829 83.9637071675547
"2218" 443.4 129.35321374274 80.7530536489259
"2219" 443.6 130.169299675157 77.4127009272638
"2220" 443.8 130.616554014568 74.8244825799695
"2221" 444 130.115239902007 72.7107044543138
"2222" 444.2 130.625155059557 69.3835545077547
"2223" 444.4 130.742572355539 66.6701610332274
"2224" 444.6 130.466538712353 63.6883136343796
"2225" 444.8 130.626616134507 60.1813445115638
"2226" 445 130.361474003874 56.8558980702991
"2227" 445.2 129.979359931657 54.9088841518238
"2228" 445.4 129.921302877983 53.5512577666487
"2229" 445.6 130.009750290617 53.1989604891038
"2230" 445.8 130.118098526909 53.2523956035638
"2231" 446 130.455534451408 53.5142454169475
"2232" 446.2 130.283263521257 54.0539223204638
"2233" 446.4 130.171026400098 54.4841790862456
"2234" 446.6 129.877313873384 54.5583378267109
"2235" 446.8 129.426596514859 54.6038522156352
"2236" 447 129.439086883479 54.3267524022305
"2237" 447.2 128.784849989201 54.7720450227305
"2238" 447.4 128.908614869147 56.1796824429282
"2239" 447.6 129.58681779509 59.2744481855638
"2240" 447.8 129.935637952964 63.2804814371959
"2241" 448 129.491250628549 67.4789547161959
"2242" 448.2 129.18851990872 71.8540610983729
"2243" 448.4 128.640843386286 76.1419330791815
"2244" 448.6 127.48341100596 80.7545160220638
"2245" 448.8 126.864348138257 85.5043039740638
"2246" 449 126.043537103846 89.6618830328138
"2247" 449.2 125.812895986739 91.1068121483138
"2248" 449.4 124.676766264843 93.7564755914086
"2249" 449.6 122.442417618529 96.9546856440638
"2250" 449.8 120.409850309139 101.194796674591
"2251" 450 118.24799068312 105.087926442391
"2252" 450.2 115.784529767423 108.451940221485
"2253" 450.4 113.282046819164 111.096230463623
"2254" 450.6 110.312456204685 113.653158912814
"2255" 450.8 106.420833640494 116.781925483169
"2256" 451 102.304780926832 119.711419025951
"2257" 451.2 97.8368901447743 122.500420188538
"2258" 451.4 93.2515631850843 125.139734317978
"2259" 451.6 88.6471618167912 127.377165219012
"2260" 451.8 84.5824045227032 129.049832836939
"2261" 452 81.3487874984936 129.598317598011
"2262" 452.2 77.7832519626164 129.946516338853
"2263" 452.4 73.6846734081386 130.105275485027
"2264" 452.6 68.9692532445068 131.386570524814
"2265" 452.8 66.0939905679022 131.611174165264
"2266" 453 63.6988312165345 131.00190077023
"2267" 453.2 59.8224022450246 130.535656172689
"2268" 453.4 54.8378874737912 130.252921994753
"2269" 453.6 50.589973998471 129.588273403564
"2270" 453.8 46.4776278058678 128.64821120473
"2271" 454 42.4157814657032 126.705230875939
"2272" 454.2 38.0381637280113 124.4147827763
"2273" 454.4 33.5107560923794 122.195935803403
"2274" 454.6 29.6331183099831 120.424367318611
"2275" 454.8 26.752536189221 118.049287589689
"2276" 455 22.8567980475386 115.0254698069
"2277" 455.2 19.906769935285 112.221861204064
"2278" 455.4 17.1378850432476 108.946358083918
"2279" 455.6 14.0547512487567 104.573593447564
"2280" 455.8 11.1910443467567 100.296327641635
"2281" 456 8.29353218120773 96.071584312652
"2282" 456.2 6.10531080651184 91.8760129577781
"2283" 456.4 4.40069851663174 87.8341385777513
"2284" 456.6 3.01572122027756 83.2857925255013
"2285" 456.8 1.98865759024654 78.5250237180638
"2286" 457 1.13636175467163 74.7035893491702
"2287" 457.2 1.15252683922483 69.847328187
"2288" 457.4 0.603968209061088 65.524217697716
"2289" 457.6 0.598590744128826 61.6537802939941
"2290" 457.8 0.99210594577849 58.6373939396725
"2291" 458 2.13091858180676 55.1417085791138
"2292" 458.2 3.14871764636649 50.6690777877711
"2293" 458.4 4.06830396550674 45.7990453128138
"2294" 458.6 5.47174762581228 41.6217764443138
"2295" 458.8 7.42223996257253 37.2519938489059
"2296" 459 9.54489990309004 33.7104108867638
"2297" 459.2 13.0098612845143 28.3911881291547
"2298" 459.4 15.2674434572567 25.0962006765638
"2299" 459.6 18.3426886020176 21.4485456462377
"2300" 459.8 21.7400054857567 18.6370110165638
"2301" 460 26.2683301928602 16.0123324595811
"2302" 460.2 30.328756881027 13.6144752729557
"2303" 460.4 34.3195210203846 11.9822021348313
"2304" 460.6 38.5001585788679 10.3643549262638
"2305" 460.8 42.8160116395067 8.45277731968883
"2306" 461 47.6119901628817 6.60163228303883
"2307" 461.2 52.143906116025 5.20268422981993
"2308" 461.4 57.3377683925522 4.31936302745019
"2309" 461.6 62.8146672643357 4.19654992261646
"2310" 461.8 68.1266406300494 4.24383113062481
"2311" 462 73.3800959746592 4.95133438828334
"2312" 462.2 78.0584676834613 6.27980716185929
"2313" 462.4 82.9159093922329 7.90524914856383
"2314" 462.6 87.5721465328901 9.91482142366383
"2315" 462.8 92.33020171292 12.626908800921
"2316" 463 96.4208060500767 15.3439986880838
"2317" 463.2 100.678733696129 18.2613763237697
"2318" 463.4 104.937704148617 20.7409452485438
"2319" 463.6 109.625417018197 23.3210979181838
"2320" 463.8 114.049001915051 25.9248997421227
"2321" 464 118.309611063365 28.8062049335932
"2322" 464.2 120.877728815349 31.8783498195638
"2323" 464.4 122.451901789257 35.7685435920638
"2324" 464.6 123.956808987757 40.8991953788138
"2325" 464.8 125.132097677537 46.1073574414838
"2326" 465 127.102636180102 50.7714795750638
"2327" 465.2 129.460191299423 55.4152454745638
"2328" 465.4 129.996627181066 60.1469132939547
"2329" 465.6 130.005659280757 64.9376568975638
"2330" 465.8 130.039055279614 70.3052854478138
"2331" 466 129.491250628549 75.6166473495921
"2332" 466.2 128.677409326211 80.5424719170638
"2333" 466.4 127.251011187525 85.6542494483138
"2334" 466.6 125.120355947939 90.646566287682
"2335" 466.8 123.228358762685 95.8778045108138
"2336" 467 121.674923003346 99.0880008004388
"2337" 467.2 119.266758398257 102.364003881271
"2338" 467.4 115.936029324739 106.707957173689
"2339" 467.6 112.47382248072 111.2086759169
"2340" 467.8 109.752503973848 114.220473277373
"2341" 468 105.429296344016 118.08841477573
"2342" 468.2 101.819436245328 120.400705254064
"2343" 468.4 97.2302947023749 122.7353934647
"2344" 468.6 93.3095213761718 124.759669057819
"2345" 468.8 88.4543111193679 127.12149364873
"2346" 469 83.354579752221 129.288382455064
"2347" 469.2 79.9033839694636 129.719886985978
"2348" 469.4 76.5506667975603 130.099451156689
"2349" 469.6 71.7185092754234 130.224405718564
"2350" 469.8 66.5567528520658 130.799238010482
"2351" 470 60.6783958227229 131.441682639979
"2352" 470.2 57.4563671319146 130.924151265064
"2353" 470.4 53.3319128622652 130.212545624555
"2354" 470.6 48.7231376623567 128.752048560391
"2355" 470.8 43.7410885384049 126.90944954373
"2356" 471 39.0396641937386 124.845039542082
"2357" 471.2 34.3559404111649 122.26236594735
"2358" 471.4 29.8498309141097 119.383962680005
"2359" 471.6 25.4584412335068 115.921215282064
"2360" 471.8 21.0468065928123 112.72369891923
"2361" 472 17.4590558822567 109.652865316564
"2362" 472.2 14.8724219207749 106.586885497373
"2363" 472.4 12.5510129102167 102.908884112464
"2364" 472.6 10.3249191163968 98.3592657955838
"2365" 472.8 8.91176742475674 93.6149909903138
"2366" 473 7.05278270113972 88.265388915766
"2367" 473.2 5.89647399669424 83.4209706424388
"2368" 473.4 4.77108101645675 78.2294948197238
"2369" 473.6 2.89700888059006 72.9270593460638
"2370" 473.8 1.08970344243857 68.2593352165184
"2371" 474 0.438803214713272 64.3128005065421
"2372" 474.2 1.06681429787301 60.8992977808545
"2373" 474.4 1.7647324251521 56.461165350622
"2374" 474.6 2.22588845355676 51.9928536198638
"2375" 474.8 3.17016032124246 48.8412723792638
"2376" 475 4.43379407799918 44.768703729882
"2377" 475.2 5.96482352560523 41.1022683870638
"2378" 475.4 8.22107744839311 36.5105496769729
"2379" 475.6 10.4059600736234 32.2218612696638
"2380" 475.8 13.2497460827568 28.0800242870961
"2381" 476 16.1294776777567 24.6951437185838
"2382" 476.2 19.0476428278931 21.2433741169729
"2383" 476.4 22.65074220459 17.6130826556888
"2384" 476.6 26.1420155851139 14.9617740428138
"2385" 476.8 30.5449045265462 13.0756178140901
"2386" 477 34.8159305382805 11.4130644855638
"2387" 477.2 38.9493811468282 9.43196670456383
"2388" 477.4 43.3632189957805 7.75075987206383
"2389" 477.6 47.8968997781317 6.94514373313883
"2390" 477.8 52.8258361219568 6.80201396226383
"2391" 478 57.1101355070494 7.22279221550285
"2392" 478.2 62.1744052648265 8.39619113120337
"2393" 478.4 66.354972708971 10.4497784085638
"2394" 478.6 70.5969603138044 13.3578118485638
"2395" 478.8 74.5739367527068 16.4012505956138
"2396" 479 78.5288125423654 19.4820670550856
"2397" 479.2 82.4817614070901 22.8543585510638
"2398" 479.4 85.8329463389195 26.2552360304592
"2399" 479.6 89.2942668739568 30.4322090234638
"2400" 479.8 92.8651340517567 34.1801102164924
"2401" 480 96.0514701570016 37.7320653467781
"2402" 480.2 99.0600918397568 41.7579740040638
"2403" 480.4 101.133574800714 45.2249471774681
"2404" 480.6 102.7962692119 46.3003781610638
"2405" 480.8 106.124389223007 49.0172223833138
"2406" 481 108.946699001423 52.4329075036521
"2407" 481.2 111.216235423757 56.5480503278138
"2408" 481.4 112.745493871423 61.2676627725638
"2409" 481.6 113.956043169997 65.9699528450438
"2410" 481.8 115.138476218104 71.0004871920638
"2411" 482 116.446883744757 75.6246797895638
"2412" 482.2 117.669029967639 80.3104707198285
"2413" 482.4 118.331956915541 85.0178498508285
"2414" 482.6 118.517750730493 90.4589345331582
"2415" 482.8 118.093601158992 95.1360956141227
"2416" 483 117.712066423683 99.0892629677305
"2417" 483.2 116.11971755007 103.069039777652
"2418" 483.4 114.222802987535 106.99850808423
"2419" 483.6 111.87945908856 111.124532960689
"2420" 483.8 109.248300291102 114.116378898555
"2421" 484 106.023373523877 116.979692208322
"2422" 484.2 102.029726675632 119.419243968064
"2423" 484.4 97.8242880820476 121.5140194199
"2424" 484.6 93.2864549373386 123.644484373046
"2425" 484.8 89.4462186687567 125.892922955518
"2426" 485 85.0353957363678 127.729353416397
"2427" 485.2 80.162497170669 129.323776283116
"2428" 485.4 75.6828926397567 130.138772522314
"2429" 485.6 70.9754745555681 130.643292846743
"2430" 485.8 66.0203169704234 130.617310971946
"2431" 486 60.8764142313605 130.038367022668
"2432" 486.2 56.1434503084234 129.913407697897
"2433" 486.4 51.4144377202568 129.162554085064
"2434" 486.6 46.4132037993006 128.06490391238
"2435" 486.8 42.0034916256456 126.23090840773
"2436" 487 37.6911559676641 124.414397241564
"2437" 487.2 33.2240545927567 121.821457912309
"2438" 487.4 29.0315664362295 118.592437187737
"2439" 487.6 24.782288214979 115.550953652564
"2440" 487.8 20.6880315217567 112.061555860684
"2441" 488 17.5540257540067 108.492535507376
"2442" 488.2 14.3269122688548 104.22156185424
"2443" 488.4 10.9280508557567 100.257680356564
"2444" 488.6 8.36215454994824 95.8664933435106
"2445" 488.8 6.3080101076109 91.6986423913763
"2446" 489 4.52036055503674 87.3516322168238
"2447" 489.2 3.28195342741675 82.5806398543238
"2448" 489.4 2.32718965009008 77.3872556346638
"2449" 489.6 1.32301209143116 72.5804623372266
"2450" 489.8 0.640754957802206 67.6954906645866
"2451" 490 0.513127462169778 64.379179530716
"2452" 490.2 0.731106844245119 60.890421515994
"2453" 490.4 1.84600896655676 57.2006568386638
"2454" 490.6 2.97980312775673 52.4058502920638
"2455" 490.8 4.16327383725674 47.9804490430013
"2456" 491 5.12352476272896 43.1484940003138
"2457" 491.2 6.66810420466299 38.9274910351576
"2458" 491.4 8.55639629175674 35.0610634342896
"2459" 491.6 11.0183718526658 30.8547550945184
"2460" 491.8 14.0520117332255 27.0357925716263
"2461" 492 17.1108330191734 23.5291131851888
"2462" 492.2 20.7928258629981 20.4082261122017
"2463" 492.4 24.3131671976996 17.7398547384638
"2464" 492.6 28.1194239861942 15.0844567035638
"2465" 492.8 32.1266249636456 12.9343294788638
"2466" 493 36.1702310586012 11.4076119228638
"2467" 493.2 39.9352588630901 9.81304025326383
"2468" 493.4 43.4976842745123 8.33721328246383
"2469" 493.6 47.1181468297818 6.17224297041383
"2470" 493.8 51.3949567209234 5.05477053706383
"2471" 494 56.1726718074234 5.36141893506383
"2472" 494.2 60.8383711477567 6.52603040406383
"2473" 494.4 65.3148264945662 8.69587074006383
"2474" 494.6 69.6406835965295 11.5539223553138
"2475" 494.8 73.5545934625901 14.7663905460638
"2476" 495 76.8606460994524 18.577652850716
"2477" 495.2 80.187760473966 22.4384421404592
"2478" 495.4 82.7119913992113 25.9623192900638
"2479" 495.6 85.1656254250007 30.5610904648443
"2480" 495.8 86.9136887554234 34.8863469090638
"2481" 496 88.7107073215865 39.6134480753617
"2482" 496.2 90.4537251342785 43.9510348411943
"2483" 496.4 92.6091283105176 48.8215957399551
"2484" 496.6 94.7241187753738 53.6624979257872
"2485" 496.8 95.9595690396109 58.2778408920638
"2486" 497 97.2701195925014 63.0501867275745
"2487" 497.2 98.384559539345 67.7524704307697
"2488" 497.4 99.9403894971317 72.3761233232513
"2489" 497.6 101.068914462501 76.8231280838298
"2490" 497.8 102.056727913678 81.8970595525344
"2491" 498 102.689860392012 86.6044386835344
"2492" 498.2 103.494454313007 91.7359539983138
"2493" 498.4 103.940082172757 96.4408864665638
"2494" 498.6 104.580962775825 101.448092996382
"2495" 498.8 105.416352302237 105.863082583324
"2496" 499 105.841817327677 110.763845938084
"2497" 499.2 105.545511327817 114.962319217084
"2498" 499.4 104.168214928108 118.35551594659
"2499" 499.6 101.320727460671 120.888615606012
"2500" 499.8 98.0936571728295 122.756212340464
"2501" 500 94.5379367050374 124.529347466906
"2502" 500.2 90.6251550077223 126.363740634426
"2503" 500.4 86.5075282976247 127.669074211705
"2504" 500.6 82.1742399176139 129.077095650439
"2505" 500.8 77.6492338724658 129.820750849591
"2506" 501 73.2823464969067 130.981403173414
"2507" 501.2 69.9618544355386 131.396045782373
"2508" 501.4 67.3461708662273 131.350734111593
"2509" 501.6 63.7004240026435 130.765718311139
"2510" 501.8 59.0100121844636 130.535891196943
"2511" 502 54.1737048202753 129.927543971564
"2512" 502.2 49.3792931399022 128.703471183609
"2513" 502.4 44.4576337083282 127.250487145939
"2514" 502.6 39.9113670714548 125.739072772988
"2515" 502.8 35.6432871152304 123.558408670327
"2516" 503 31.9117436376658 120.493894507482
"2517" 503.2 27.9125253370246 116.911065126064
"2518" 503.4 23.3901931557001 114.353504584139
"2519" 503.6 19.3730640667567 111.311702661064
"2520" 503.8 15.8372626877567 108.096787807564
"2521" 504 13.5921694060964 104.969952813064
"2522" 504.2 11.1769747361271 101.280385386064
"2523" 504.4 8.93502535253225 97.2428925296352
"2524" 504.6 6.54721143424654 92.5147417312067
"2525" 504.8 4.57667210252144 88.5801908148285
"2526" 505 3.43703364152144 85.1750119521815
"2527" 505.2 2.6986273707123 80.8647789566638
"2528" 505.4 2.3674798987113 75.7367814282911
"2529" 505.6 2.04614059873236 70.7584466039175
"2530" 505.8 1.52220692763769 65.7842022090638
"2531" 506 1.51801545826895 60.6020511551614
"2532" 506.2 1.57360757831772 55.6402190981614
"2533" 506.4 2.24488242790674 51.7447620170138
"2534" 506.6 3.47091283675675 47.7426689397735
"2535" 506.8 5.26002267875674 42.9408959813864
"2536" 507 6.97885121149205 38.7373529571815
"2537" 507.2 9.02205501775673 34.4947004699671
"2538" 507.4 11.106626682979 30.5848807790638
"2539" 507.6 13.5354434665282 28.4268776304638
"2540" 507.8 17.0867739849967 25.9165177633838
"2541" 508 21.4082197158609 23.1394821422513
"2542" 508.2 24.6315423868044 20.2371284550638
"2543" 508.4 27.6778140825568 17.2176203998638
"2544" 508.6 30.7729274266377 14.0121193725638
"2545" 508.8 33.9114555692329 11.4494149035638
"2546" 509 37.9182796821139 9.01393689756383
"2547" 509.2 42.1425889125522 6.79160452438201
"2548" 509.4 46.2233453308299 4.37416067808822
"2549" 509.6 50.6799802880738 2.72642282801505
"2550" 509.8 55.4849925309568 1.50939310146383
"2551" 510 60.3221246654234 1.38216663846383
"2552" 510.2 65.0183160047133 1.26932229736818
"2553" 510.4 69.9154580871263 1.70908333252035
"2554" 510.6 74.3607821516679 2.91736595866383
"2555" 510.8 78.9995327762567 4.71231930748883
"2556" 511 83.4237389968055 6.83180357311261
"2557" 511.2 87.2766847096679 9.37198851486383
"2558" 511.4 91.7096672787984 12.0151182836888
"2559" 511.6 95.9358265716734 14.4801310043138
"2560" 511.8 100.204405740597 17.2065941064038
"2561" 512 103.765349535879 20.1358665763495
"2562" 512.2 107.814974696403 23.1394821422513
"2563" 512.4 111.697307879516 26.1602271213972
"2564" 512.6 115.051557167507 29.7424132388138
"2565" 512.8 118.572747797007 33.2656075988138
"2566" 513 121.05909888692 37.3155462065002
"2567" 513.2 123.083472111983 41.9352416448185
"2568" 513.4 124.760675884776 46.0761029405733
"2569" 513.6 126.574062869889 51.2179724452148
"2570" 513.8 128.024192954948 55.6683449275532
"2571" 514 128.616014661646 60.2357147948972
"2572" 514.2 129.799454740644 65.462535302611
"2573" 514.4 130.530543564681 70.0354864727053
"2574" 514.6 130.272903171611 74.5813338234093
"2575" 514.8 129.364575374124 78.9768074846352
"2576" 515 127.503941152083 83.5491707773495
"2577" 515.2 125.240900896644 87.9024027766487
"2578" 515.4 122.808575968227 92.3146616993579
"2579" 515.6 120.765171930312 96.7426415390638
"2580" 515.8 118.423425937117 101.343998617564
"2581" 516 115.859015941345 106.04763579377
"2582" 516.2 113.192270375002 110.162232803045
"2583" 516.4 109.628179778102 114.116378898555
"2584" 516.6 105.753409010702 116.420334483064
"2585" 516.8 100.91998613722 118.774024048564
"2586" 517 98.2919838660424 120.230312669689
"2587" 517.2 95.9245206345603 121.961501326939
"2588" 517.4 91.7669369893386 124.144137391373
"2589" 517.6 87.3920555168308 125.842160881897
"2590" 517.8 82.4633430077204 127.565372641864
"2591" 518 78.4907656061675 129.404249412439
"2592" 518.2 74.1291910514171 130.931352762969
"2593" 518.4 70.162154528684 131.493200535937
"2594" 518.6 66.7145015091675 131.558011678939
"2595" 518.8 62.7209932777752 131.19274046473
"2596" 519 58.7641665312389 130.808284307689
"2597" 519.2 54.019181682843 129.706725627736
"2598" 519.4 49.3689327902567 128.279658355564
"2599" 519.6 45.1224228105782 126.623442435439
"2600" 519.8 40.4782917195067 125.536599889564
"2601" 520 36.3123341259604 124.209421273397
"2602" 520.2 33.7027027463767 122.725677989344
"2603" 520.4 30.4495776252032 120.121261415689
"2604" 520.6 26.4898273232113 116.913047876137
"2605" 520.8 22.7919794497567 114.269717925814
"2606" 521 19.0120926085214 111.13669431377
"2607" 521.2 16.3875090274171 108.750739213536
"2608" 521.4 14.7029914408588 105.748890341635
"2609" 521.6 12.1803138441526 101.646161467189
"2610" 521.8 9.36917333767509 97.5622569163495
"2611" 522 6.81080128236897 93.4806242666352
"2612" 522.2 5.21375690845062 89.0952059807781
"2613" 522.4 3.81642734912631 84.1103444664116
"2614" 522.6 2.39841705390256 79.5246602130638
"2615" 522.8 1.27100956123401 75.3464275077229
"2616" 523 1.04745378962907 72.0237127881064
"2617" 523.2 0.877720401820569 67.4354392820426
"2618" 523.4 1.0379016942113 62.9158237705184
"2619" 523.6 1.88399691525674 58.4909452175888
"2620" 523.8 2.82369880415147 53.3829701313796
"2621" 524 3.26491018556756 49.2860246557125
"2622" 524.2 4.54928041275674 44.9847275482896
"2623" 524.4 6.3978590549038 40.7804602747697
"2624" 524.6 8.38663989860969 36.4360507587991
"2625" 524.8 11.0681421597862 32.2937068017109
"2626" 525 14.3657514881139 28.9475973683138
"2627" 525.2 17.1334448933996 25.7442167820638
"2628" 525.4 19.837825050852 22.5999056250638
"2629" 525.6 23.4557249270425 19.5010324905638
"2630" 525.8 26.7661033137567 17.3696397120638
"2631" 526 30.2841176933654 15.3499728002595
"2632" 526.2 33.6212013291658 12.9418474062229
"2633" 526.4 37.5705826765707 10.5797522868778
"2634" 526.6 41.5725689000823 9.02640593629639
"2635" 526.8 45.7410836894068 7.78483838893883
"2636" 527 50.7649899049817 7.08827350401383
"2637" 527.2 55.4470045822567 7.26002922906383
"2638" 527.4 60.2262992092432 7.35287016152329
"2639" 527.6 64.5243574402218 8.45832498522662
"2640" 527.8 68.9960396185901 10.3589023635638
"2641" 528 72.6953422419948 13.1215341315638
"2642" 528.2 76.1239334037335 16.5179734785289
"2643" 528.4 79.4721735333381 19.6069136499708
"2644" 528.6 82.8770831496592 23.0950692458687
"2645" 528.8 86.2086094045522 26.6649563470866
"2646" 529 89.2136393910016 30.2776331983495
"2647" 529.2 91.95032222592 34.0321120860638
"2648" 529.4 94.5619290936901 38.2608773800638
"2649" 529.6 96.6493181722567 42.8809922063138
"2650" 529.8 97.9403239980767 47.5348383563438
"2651" 530 98.9735962027168 51.9852200320838
"2652" 530.2 99.4524060071823 57.1869416454894
"2653" 530.4 98.9777403425749 61.7100638825411
"2654" 530.6 98.2299627253078 67.316112681921
"2655" 530.8 97.5652116262077 72.2053966357697
"2656" 531 96.3666319319306 77.0492757699116
"2657" 531.2 94.5821893329967 81.2065940539238
"2658" 531.4 92.2692446603842 85.4818522452991
"2659" 531.6 89.2679078891445 89.4301491180638
"2660" 531.8 86.086892224894 93.0630526581815
"2661" 532 82.8735867899077 96.5297972676298
"2662" 532.2 79.0907038531367 99.3974337336638
"2663" 532.4 75.2329918249643 102.643868989536
"2664" 532.6 71.9419677971881 105.987764517064
"2665" 532.8 68.5886845712096 109.463687506196
"2666" 533 65.657161737568 112.913205003007
"2667" 533.2 62.7538702250628 116.97338012835
"2668" 533.4 60.059314957436 120.762837720177
"2669" 533.6 56.5725734326271 123.545016411064
"2670" 533.8 53.0468569143931 125.781888951446
"2671" 534 50.0720430688269 127.616263227064
"2672" 534.2 47.1463045636866 128.27918006059
"2673" 534.4 45.1550844066827 127.623331363897
"2674" 534.6 41.8368395135326 126.324256559702
"2675" 534.8 38.2961492247382 124.93743936723
"2676" 535 34.7367889784889 122.745307215064
"2677" 535.2 31.2472742992938 120.491581299064
"2678" 535.4 27.5603967865749 117.593131151082
"2679" 535.6 24.044784806884 114.324567656191
"2680" 535.8 20.2938169597756 111.19924850146
"2681" 536 16.7723506557568 107.972008007314
"2682" 536.2 13.9743921265067 104.235953988064
"2683" 536.4 11.6241069619367 100.092090221644
"2684" 536.6 9.23506911582057 95.898976695766
"2685" 536.8 7.12316817346506 91.1340749618138
"2686" 537 4.90365120477713 87.1400727840638
"2687" 537.2 3.2863180002461 83.2954360207021
"2688" 537.4 2.12458725702341 79.1175355314638
"2689" 537.6 1.27376497337377 75.0690270620426
"2690" 537.8 0.967331196626307 70.8926212777812
"2691" 538 0.868232200017617 66.6526611086725
"2692" 538.2 0.8414387676012 62.1540071314638
"2693" 538.4 1.15137219032817 58.3051037055638
"2694" 538.6 2.20960790411388 54.0339295905638
"2695" 538.8 3.24356560557253 49.9679440192743
"2696" 539 4.94268175023949 45.2437091136845
"2697" 539.2 6.81630315775675 40.9586256062574
"2698" 539.4 8.69808521331924 36.1006780603763
"2699" 539.6 10.8998034067234 32.3745330252638
"2700" 539.8 13.6199707636355 28.2755277082456
"2701" 540 16.5283511391067 25.2180444815138
"2702" 540.2 20.3212513274119 22.1455254000638
"2703" 540.4 24.2748006315707 19.8732015957848
"2704" 540.6 28.2223080139234 17.5926355455638
"2705" 540.8 31.6527348965295 15.1365038929729
"2706" 541 35.2247532242901 12.2388248144638
"2707" 541.2 39.3190099175123 10.4067637472638
"2708" 541.4 43.6105156885372 8.4609229164053
"2709" 541.6 48.1630362791986 6.67419574827313
"2710" 541.8 52.4649506093068 5.22758648263883
"2711" 542 57.3123102684234 4.51976694906383
"2712" 542.2 61.9049558612567 4.20659411706383
"2713" 542.4 66.7329591088265 4.86343771673824
"2714" 542.6 71.4806985396592 5.41679705779554
"2715" 542.8 76.4353462390067 6.11499106206383
"2716" 543 80.8039603395067 7.98522006816383
"2717" 543.2 85.072971891586 10.4251753817468
"2718" 543.4 89.1438656076751 13.5927913363495
"2719" 543.6 92.3823705370276 16.9769503406888
"2720" 543.8 95.6881600433842 20.9930033234756
"2721" 544 98.6772902028567 24.7409452452638
"2722" 544.2 101.781129070169 28.7238819281226
"2723" 544.4 104.432076798777 33.2142276810638
"2724" 544.6 106.339682914169 37.7195412531815
"2725" 544.8 107.716960918507 42.5360127585638
"2726" 545 108.994817069777 47.0004872117438
"2727" 545.2 109.863014370066 51.7499667359547
"2728" 545.4 109.524432387903 56.7511233360638
"2729" 545.6 108.849866975325 61.4210829191226
"2730" 545.8 108.164594175247 66.1359459597109
"2731" 546 107.300554557757 70.8172810853438
"2732" 546.2 105.959347389369 75.2846435992067
"2733" 546.4 104.542629482137 79.9623192457838
"2734" 546.6 102.71965486158 83.9775864180638
"2735" 546.8 99.8444885482077 88.2883183408874
"2736" 547 97.2483589017567 92.1690133050638
"2737" 547.2 94.3846519997567 96.105643737921
"2738" 547.4 91.7105983559725 100.075475942358
"2739" 547.6 88.9371801561767 104.038655103904
"2740" 547.8 85.7559607950424 107.556025407921
"2741" 548 82.5041072592665 110.672691919299
"2742" 548.2 78.7260195456168 113.496670363324
"2743" 548.4 74.9158282910067 116.420334483064
"2744" 548.6 71.4019430362568 119.799787406501
"2745" 548.8 67.8079851445411 122.886432367299
"2746" 549 64.236034531484 125.580639819064
"2747" 549.2 60.9552571437567 128.013845923939
"2748" 549.4 57.7408922537567 129.360733767814
"2749" 549.6 53.9167353280209 129.908740060366
"2750" 549.8 50.178675907283 129.08271561638
"2751" 550 46.0156329550113 128.092784161209
"2752" 550.2 42.3622666967012 126.25211281823
"2753" 550.4 38.2937190192658 124.574394157155
"2754" 550.6 34.2619396197389 122.097815394439
"2755" 550.8 30.5182463169322 119.688045743274
"2756" 551 26.9484454675168 117.305830665544
"2757" 551.2 22.8125427268308 114.82293555873
"2758" 551.4 20.3373735337568 112.787040299314
"2759" 551.6 18.0647128002096 109.996598351215
"2760" 551.8 15.6660247036168 106.305830674564
"2761" 552 13.671433938345 102.193422355829
"2762" 552.2 11.5709238337567 97.6401506692067
"2763" 552.4 9.25512003800676 93.7250908140638
"2764" 552.6 6.53752063100674 90.1719248353763
"2765" 552.8 4.15464021255221 86.3804316624502
"2766" 553 3.07112031213174 83.2937441794388
"2767" 553.2 2.40730029020571 79.7635343884924
"2768" 553.4 1.60963950797896 75.5212675106638
"2769" 553.6 1.31417768475674 71.3157875568899
"2770" 553.8 0.76162570366584 66.6892450026775
"2771" 554 0.791843390131743 62.2886551381388
"2772" 554.2 0.92585643137898 58.6510385168638
"2773" 554.4 1.50411742825674 55.2657543805388
"2774" 554.6 2.78952359938464 51.7656212394359
"2775" 554.8 4.08729793985673 47.6417085852638
"2776" 555 5.25111055002948 43.114759710882
"2777" 555.2 6.82243024625674 38.6924494996521
"2778" 555.4 8.8140841280996 34.5991786068638
"2779" 555.6 11.3698111641685 31.3395083292109
"2780" 555.8 14.9898392167567 27.7434897720638
"2781" 556 17.9943406139386 24.2621111027002
"2782" 556.2 20.8855688549967 21.1684261642238
"2783" 556.4 24.5668010205989 18.198156982248
"2784" 556.6 28.3331061976317 15.5806399092638
"2785" 556.8 32.3461108894679 13.4601988592638
"2786" 557 36.8726645492916 11.8224293673429
"2787" 557.2 40.9482708284234 10.5594355028638
"2788" 557.4 45.337030053234 9.23782242660929
"2789" 557.6 49.7708982939428 7.49968838029639
"2790" 557.8 53.6348767591351 6.08404408457734
"2791" 558 58.2034472013421 5.472652578137
"2792" 558.2 62.8094308303044 5.95141418106383
"2793" 558.4 67.7116851625425 6.85108702656382
"2794" 558.6 72.3938505856457 8.15061447006383
"2795" 558.8 76.8638688310494 9.39184825542969
"2796" 559 81.2503187367318 11.3535406760888
"2797" 559.2 85.6804567976263 13.8647421343682
"2798" 559.4 89.9877490012886 16.2335552895957
"2799" 559.6 94.2402977946967 18.8554490668838
"2800" 559.8 97.9788963767568 21.5289663870638
"2801" 560 101.311866174463 24.981927134005
"2802" 560.2 104.495912387778 28.910183507234
"2803" 560.4 107.505689480737 32.7562124142638
"2804" 560.6 110.353660064386 36.5221157190638
"2805" 560.8 113.264662503657 40.2676627897838
"2806" 561 116.191195628507 44.2388900325638
"2807" 561.2 118.954970517417 48.1645373332148
"2808" 561.4 121.749788863284 52.0830687481729
"2809" 561.6 124.424925942325 55.9877645580638
"2810" 561.8 127.067616986564 59.8782158740112
"2811" 562 128.795999491964 64.2814896460827
"2812" 562.2 129.684222791757 68.8718905995638
"2813" 562.4 130.107658852738 73.5498174506676
"2814" 562.6 129.450982099739 78.2940333345911
"2815" 562.8 128.426074918146 82.9102977562305
"2816" 563 126.90924298672 87.2045121614274
"2817" 563.2 124.871707556448 91.7985440799365
"2818" 563.4 122.827265226411 96.2676627438638
"2819" 563.6 120.610406213386 100.114142808564
"2820" 563.8 117.550517144489 104.063464264189
"2821" 564 114.731530487669 107.949730499116
"2822" 564.2 111.852324839489 111.778840484689
"2823" 564.4 108.723375909066 114.942194303846
"2824" 564.6 104.716017333703 117.565372650064
"2825" 564.8 100.428189292939 119.917905611355
"2826" 565 96.4885999277568 122.343705000814
"2827" 565.2 92.1453623921778 124.743623615116
"2828" 565.4 87.9741856566317 126.923333383939
"2829" 565.6 83.6073302574604 128.598734246897
"2830" 565.8 78.985965651721 129.697324657564
"2831" 566 74.1018008188639 130.535656172689
"2832" 566.2 69.204068861471 131.019571112314
"2833" 566.4 64.4724172216705 131.476928311202
"2834" 566.6 60.6597953205345 131.376512022397
"2835" 566.8 56.9561621806113 130.882513513537
"2836" 567 53.0054155158113 129.9873018557
"2837" 567.2 48.5549053181139 128.511392270314
"2838" 567.4 44.0402596226113 126.954685619464
"2839" 567.6 39.3874054532669 125.393694812207
"2840" 567.8 34.9269626379292 123.507725896047
"2841" 568 31.0809608830775 121.432577025403
"2842" 568.2 27.7861500844049 119.176907848064
"2843" 568.4 24.6588472915303 116.679588407668
"2844" 568.6 21.4548253010715 113.42344446573
"2845" 568.8 17.944457448979 109.613718712564
"2846" 569 14.766380694992 106.114990980064
"2847" 569.2 11.6731990802567 101.982577595314
"2848" 569.4 9.54489990309008 98.8780504082403
"2849" 569.6 7.76368719737898 95.3431504460638
"2850" 569.8 6.22028084665036 90.9858696671489
"2851" 570 4.96432405984369 86.292554886129
"2852" 570.2 3.52738860901762 82.2434344115203
"2853" 570.4 2.58332051632494 77.593131183882
"2854" 570.6 1.51237567797412 72.742936576629
"2855" 570.8 0.824555234845631 68.6849655654638
"2856" 571 0.625093964152098 64.3344122818545
"2857" 571.2 0.600745477464061 61.542285747576
"2858" 571.4 1.22152415134211 59.7735276034297
"2859" 571.6 1.92569100529333 56.3570316092102
"2860" 571.8 2.77671370970675 52.3077391157888
"2861" 572 3.80177561575675 48.3090319040961
"2862" 572.2 5.16573359461784 43.6361954418138
"2863" 572.4 6.72187391146263 39.1751616680932
"2864" 572.6 8.52001670378799 35.1941895115013
"2865" 572.8 10.9111331458094 31.5468914028007
"2866" 573 13.4472982695446 27.974810613882
"2867" 573.2 16.3366846706658 24.2794601658365
"2868" 573.4 19.3584533172567 21.2086759907002
"2869" 573.6 23.216195004205 18.091827061719
"2870" 573.8 27.3359225442567 16.1340750233138
"2871" 574 31.7768946422805 14.6846021055638
"2872" 574.2 36.0585399957567 12.9558601110638
"2873" 574.4 39.8176771171139 10.9223338425638
"2874" 574.6 43.4536664926853 8.52320625456382
"2875" 574.8 46.9880601915009 6.31914515385452
"2876" 575 51.0505944217324 4.93271588150286
"2877" 575.2 55.5906175590494 4.327614411137
"2878" 575.4 60.2588114175901 4.26111974406383
"2879" 575.6 64.7630967634472 4.97904049956383
"2880" 575.8 69.7209763062818 6.04819716898883
"2881" 576 74.2872181875186 7.36908048306383
"2882" 576.2 78.7836921586431 9.66287447345019
"2883" 576.4 82.1832846673043 12.2763869130638
"2884" 576.6 85.8373635422568 15.8825136078366
"2885" 576.8 89.388410920735 19.2663352265204
"2886" 577 92.6989367761942 23.3223701828138
"2887" 577.2 95.4353824957142 26.8231281248298
"2888" 577.4 97.8985372545067 31.3853472754388
"2889" 577.6 100.105190156933 35.5641752917697
"2890" 577.8 102.106284021226 41.034760467921
"2891" 578 102.742000713757 45.6035406480038
"2892" 578.2 102.379004759512 50.0420478538638
"2893" 578.4 101.060831920225 54.2715607805745
"2894" 578.6 99.3696011863078 58.537486734921
"2895" 578.8 97.4309932705068 62.5595007045638
"2896" 579 94.6733604098768 66.1149910128638
"2897" 579.2 91.6495196933567 69.6951436816838
"2898" 579.4 88.6864596947567 72.5353255861276
"2899" 579.6 84.5401155068631 74.7685560536808
"2900" 579.8 80.5823639720901 76.1149910046638
"2901" 580 76.4394753638654 77.1405469281508
"2902" 580.2 72.1775303222151 77.9502327334388
"2903" 580.4 67.3894659548192 78.6976882035638
"2904" 580.6 62.7657466137142 79.2675003410425
"2905" 580.8 57.9657707460611 79.6214629566508
"2906" 581 53.9037441663192 79.4769502894388
"2907" 581.2 50.5746372489959 80.0944135038899
"2908" 581.4 45.9880053559568 80.7714795504638
"2909" 581.6 41.9533686377776 80.8525864206263
"2910" 581.8 37.5293554454234 79.8893760736638
"2911" 582 33.1311951626012 79.0751267104638
"2912" 582.2 28.9187537400901 78.3032861682638
"2913" 582.4 24.2930103269608 77.4189324274924
"2914" 582.6 20.1498689151734 76.2485787908138
"2915" 582.8 16.0383066008767 74.9165177232038
"2916" 583 11.8965348226139 73.422982905921
"2917" 583.2 8.34194819425674 72.1137187433138
"2918" 583.4 5.65240142629675 70.3516322307638
"2919" 583.6 3.18983265181924 68.4241513163138
"2920" 583.8 1.58669992543065 67.241774948216
"2921" 584 1.10403158556525 66.0142926208723
"2922" 584.2 0.892089365867864 64.4864922864638
"2923" 584.4 0.899763698938571 63.2107578438366
"2924" 584.6 1.00336719539311 62.1871631187911
"2925" 584.8 1.47821655414311 59.4286620801093
"2926" 585 1.71995804587038 55.7246371004956
"2927" 585.2 2.16659019217138 52.1399398234297
"2928" 585.4 3.32869011581735 48.6433278303366
"2929" 585.6 4.51251788175675 44.8492929263864
"2930" 585.8 6.27563401496887 40.8362494189729
"2931" 586 8.13090403481228 36.7447620293138
"2932" 586.2 10.3945228417567 32.9064217221929
"2933" 586.4 13.0904417817567 28.9309367600638
"2934" 586.6 15.6792501376086 25.9481830163972
"2935" 586.8 18.3243369359789 22.4635915575638
"2936" 587 20.858322326274 18.9078312726845
"2937" 587.2 24.054549734136 16.3282050573742
"2938" 587.4 28.0142787710425 14.3374556136638
"2939" 587.6 32.2110426274234 12.8384202990638
"2940" 587.8 36.8371306024456 11.7468824908638
"2941" 588 41.4801021102234 11.2973489882638
"2942" 588.2 45.685954837025 10.6020511961614
"2943" 588.4 50.3186315077567 9.27338800603883
"2944" 588.6 54.4442994247102 8.28079968801732
"2945" 588.8 58.7731586951753 7.05587513727313
"2946" 589 63.3140437258265 6.52329924564522
"2947" 589.2 67.6782406229893 6.31914515385452
"2948" 589.4 72.2014568402916 6.15937238636616
"2949" 589.6 76.5303161107567 5.73331167306383
"2950" 589.8 81.0128940573567 5.71422770361383
"2951" 590 85.5524539270068 6.11499106206383
"2952" 590.2 90.1468852781123 7.32788334266383
"2953" 590.4 94.4537209973931 9.22047336347292
"2954" 590.6 99.1550617115068 11.4952024493138
"2955" 590.8 103.099964076507 13.8072987480638
"2956" 591 107.442078288208 16.6972392198285
"2957" 591.2 111.172403175257 19.6058894655638
"2958" 591.4 114.335630442007 23.1290838255638
"2959" 591.6 116.825169331811 27.1212367075729
"2960" 591.8 119.415256743175 31.6805704998093
"2961" 592 121.530840140777 36.1073574496838
"2962" 592.2 123.583232177012 40.8178798227109
"2963" 592.4 125.375220549217 45.3210979001438
"2964" 592.6 126.853987788611 50.1399736769002
"2965" 592.8 128.279936792644 55.517266694894
"2966" 593 129.154797986345 60.1188826507697
"2967" 593.2 129.734946903228 64.9656319471204
"2968" 593.4 130.118098526909 70.0213965854986
"2969" 593.6 130.239431272757 74.8980209528138
"2970" 593.8 129.242112334664 79.6094778550638
"2971" 594 127.58340573865 84.2297674429388
"2972" 594.2 125.872440588868 89.0737130748972
"2973" 594.4 124.31628856036 93.7212130844223
"2974" 594.6 122.101243801257 98.3346034350638
"2975" 594.8 119.616647399441 102.284804830801
"2976" 595 116.098834819167 106.312646377939
"2977" 595.2 112.885449471897 109.891608092274
"2978" 595.4 108.681270385507 112.977879993814
"2979" 595.6 104.605560461304 115.455333763705
"2980" 595.8 100.261611122169 118.246408422593
"2981" 596 95.9686777851718 120.345150841649
"2982" 596.2 91.3041747051749 122.534144332318
"2983" 596.4 86.815201481016 124.527487430897
"2984" 596.6 82.3575240905869 126.545640538422
"2985" 596.8 77.9955655606139 128.668153447939
"2986" 597 73.9285000016813 130.369635926328
"2987" 597.2 69.5377196278308 131.030173317564
"2988" 597.4 65.4699787392568 131.217750795064
"2989" 597.6 60.5500523576234 130.548833199214
"2990" 597.8 55.9583808147568 129.602953380064
"2991" 598 51.3898916610967 129.137891724544
"2992" 598.2 46.8030195280658 128.065025660191
"2993" 598.4 42.3192461565068 126.321978632314
"2994" 598.6 38.100325825884 124.151077016627
"2995" 598.8 33.9399813182568 121.360146575314
"2996" 599 29.8051392097567 118.654893815027
"2997" 599.2 25.8164045962567 116.324914635814
"2998" 599.4 21.8348375202473 113.662160785196
"2999" 599.6 18.4379760987567 110.489623977064
"3000" 599.8 15.6229716950901 106.743639385476
"3001" 600 13.3411622431768 102.718044417964
"3002" 600.2 10.9119492134506 98.3100369437781
"3003" 600.4 8.65344937359674 93.9928535854238
"3004" 600.6 6.51687500671327 90.1840251783247
"3005" 600.8 4.53523916827756 85.5440622437513
"3006" 601 3.10133799859765 80.9675239639047
"3007" 601.2 2.17111513217535 76.5215239352731
"3008" 601.4 1.5589889097123 71.3652030526638
"3009" 601.6 1.16399277129162 66.2960668160173
"3010" 601.8 1.24350243136139 61.7425429425987
"3011" 602 2.07393665875674 56.4085905510638
"3012" 602.2 2.86218659428174 52.0310215587638
"3013" 602.4 4.00413513324323 47.4910999614963
"3014" 602.6 4.88741910935049 43.5792085885951
"3015" 602.8 6.18354201812038 39.4483243680638
"3016" 603 8.15200845075674 35.2729831732456
"3017" 603.2 10.0197492618401 32.2176203875638
"3018" 603.4 12.0593403170425 29.4410542926638
"3019" 603.6 14.9767399241015 26.9494211581673
"3020" 603.8 18.9996782462012 24.4780105550638
"3021" 604 23.1843824363282 21.6093567345638
"3022" 604.2 25.6079341460738 18.794194179576
"3023" 604.4 28.7414766461568 15.9241513593638
"3024" 604.6 31.4805051524234 13.0439399700638
"3025" 604.8 34.4355621458919 10.1071511578206
"3026" 605 37.8125989225725 7.66179700695856
"3027" 605.2 41.591400135362 6.63728917332699
"3028" 605.4 46.1099666649409 6.68751014556383
"3029" 605.6 50.5913654984234 7.33832243706383
"3030" 605.8 54.8581913774068 8.15697579321383
"3031" 606 59.3148684498931 9.18577523720019
"3032" 606.2 63.4968318067805 10.6315304985638
"3033" 606.4 67.494611169971 12.7398547425638
"3034" 606.6 71.3838535368758 15.3479972340638
"3035" 606.8 74.7052429232132 18.5942476067595
"3036" 607 77.6602140720901 21.9204324270638
"3037" 607.2 80.2457228006836 26.0367933171858
"3038" 607.4 81.8938526772091 30.0244785015638
"3039" 607.6 83.609888368484 33.9602373959275
"3040" 607.8 84.7642039914818 38.4909452339888
"3041" 608 85.4526138054234 43.3042648620638
"3042" 608.2 85.5318083027133 47.809315621303
"3043" 608.4 84.9214318902679 51.9758900914638
"3044" 608.6 83.4778898396679 56.7002327508638
"3045" 608.8 81.3816937259859 61.3471793119388
"3046" 609 79.2132149876942 65.2355380873763
"3047" 609.2 76.4315474441368 69.2371284148838
"3048" 609.4 73.5756978785345 73.4771623384638
"3049" 609.6 70.9129492285227 77.6839369185957
"3050" 609.8 68.0325771515611 81.2311542928682
"3051" 610 64.4827095230425 84.7175770702067
"3052" 610.2 60.9552571437567 87.7943803080638
"3053" 610.4 57.5521700727151 91.1976881933138
"3054" 610.6 53.9833512646979 94.3502851073579
"3055" 610.8 50.3031262225731 97.2039456532067
"3056" 611 46.2495377720067 99.4723016138138
"3057" 611.2 42.0097780474163 101.510475797872
"3058" 611.4 37.9171490884026 103.117217445626
"3059" 611.6 33.1465281668384 104.440275293635
"3060" 611.8 28.9559968270509 105.583633399299
"3061" 612 24.2588986995568 105.784202176264
"3062" 612.2 20.1419547591942 105.136937545751
"3063" 612.4 19.0393545481768 105.366899377624
"3064" 612.6 16.1133125932035 106.009420085234
"3065" 612.8 15.4062455775068 105.520451931814
"3066" 613 13.8867276295068 103.590035022064
"3067" 613.2 11.41587098192 100.553377026064
"3068" 613.4 9.26790444381924 97.3125100712513
"3069" 613.6 7.40807778871506 93.0504235607513
"3070" 613.8 5.50804722123675 88.9165177117238
"3071" 614 3.81378470921674 84.8554490127638
"3072" 614.2 2.42215952184006 80.6537950721888
"3073" 614.4 1.79104767907589 76.3277569619361
"3074" 614.6 1.51736903826837 71.6307019971568
"3075" 614.8 1.62799117401762 67.1173142778899
"3076" 615 1.40252175150093 62.9230861690406
"3077" 615.2 1.28940293560456 58.5295280253899
"3078" 615.4 1.8568626661853 54.4065213750638
"3079" 615.6 2.85540303201387 50.1062669256638
"3080" 615.8 3.7200811024234 46.1065092650638
"3081" 616 4.4798400764234 43.3075270790638
"3082" 616.2 5.75018975875675 41.3772417103219
"3083" 616.4 7.86422096060523 38.1066634855184
"3084" 616.6 10.1004225937567 33.7929028837412
"3085" 616.8 11.8856811229853 30.0953618166638
"3086" 617 14.6444942285749 26.2977345107002
"3087" 617.2 17.5434735460345 23.3329723880638
"3088" 617.4 21.9312734792113 20.5262795073366
"3089" 617.6 26.0495124632795 18.3460805732002
"3090" 617.8 30.0641479508931 16.2902165915411
"3091" 618 34.3118913055295 13.9914657259729
"3092" 618.2 37.8073831859089 11.3672313498247
"3093" 618.4 41.4702190666592 8.76812827828334
"3094" 618.6 45.3095229233614 6.00847588373825
"3095" 618.8 49.3589359616515 3.36288178348488
"3096" 619 53.8154708880901 1.98502434006383
"3097" 619.2 58.1385897279519 1.26487004574676
"3098" 619.4 63.049011525594 1.1087776807615
"3099" 619.6 67.6376826650749 1.50881479935929
"3100" 619.8 72.3948098772795 2.29819717206383
"3101" 620 76.8302209689146 3.41310275572172
"3102" 620.2 81.7709263064158 5.29091056308656
"3103" 620.4 86.1961386133123 7.42966451306383
"3104" 620.6 90.5858571297567 9.97154322175133
"3105" 620.8 94.2952685910509 13.3668994530638
"3106" 621 97.8193956947151 16.7861106461888
"3107" 621.2 100.785262978832 20.3883599110827
"3108" 621.4 103.428705940257 24.1860421335638
"3109" 621.6 105.986804665215 28.0615559295638
"3110" 621.8 107.687468850072 32.6982536922305
"3111" 622 108.378171878022 37.3036497060638
"3112" 622.2 109.120810432965 42.5574210576263
"3113" 622.4 109.125465818835 46.7900396741226
"3114" 622.6 108.827521123149 51.8865821037109
"3115" 622.8 107.694503655386 56.2563537577305
"3116" 623 105.599011022236 60.6792403811888
"3117" 623.2 102.863848851096 64.4039151104789
"3118" 623.4 99.2745900770972 67.1349682736808
"3119" 623.6 94.9504299591185 69.4575279599361
"3120" 623.8 90.8170881218437 70.3947785964769
"3121" 624 86.3658915241698 70.5026445107595
"3122" 624.2 81.749529932148 70.2786153041725
"3123" 624.4 77.5749847000068 69.5171422939047
"3124" 624.6 72.8141037379307 68.4283000053247
"3125" 624.8 68.0759768894376 67.4841643104255
"3126" 625 63.5400893053002 66.2626843416508
"3127" 625.2 58.9163121421037 64.7378294623495
"3128" 625.4 53.8670512613249 62.6642623550411
"3129" 625.6 49.9210832074079 60.5176183918545
"3130" 625.8 46.2262933978022 57.5809868560866
"3131" 626 42.8760946195935 54.6350097167781
"3132" 626.2 39.7165403705749 51.0490645852456
"3133" 626.4 37.1360050546291 47.2389150172979
"3134" 626.6 34.7806339541226 43.3706231298199
"3135" 626.8 32.9977434090121 38.9962643825106
"3136" 627 31.3505580318704 34.8537141474502
"3137" 627.2 30.3274735043817 30.5615559275138
"3138" 627.4 29.6290974962689 25.5713306476736
"3139" 627.6 29.8051392097567 21.1913269275638
"3140" 627.8 30.490775357025 17.2767858769663
"3141" 628 31.5973911484234 13.6311390300638
"3142" 628.2 32.2743558752567 11.4585025080638
"3143" 628.4 32.6779778301942 10.8024910582201
"3144" 628.6 33.9726406406685 10.0440435958874
"3145" 628.8 37.2174218829275 8.27473784860041
"3146" 629 40.4139687857324 6.5525259714053
"3147" 629.2 43.9401898888265 4.85456145187778
"3148" 629.4 47.5425891027567 3.63896835906383
"3149" 629.6 51.7732919823665 2.59609328055163
"3150" 629.8 55.5765089528249 1.19653166290474
"3151" 630 59.3766468311123 0.584880803663833
"3152" 630.2 63.0611108216915 0.605532055629046
"3153" 630.4 67.4132084227568 1.24123886406383
"3154" 630.6 71.8163570220749 2.36759342460929
"3155" 630.8 75.6981991392329 3.64316263806383
"3156" 631 80.1301264875662 5.29710665706383
"3157" 631.2 84.2957595775707 6.85172104548243
"3158" 631.4 88.4838573016901 9.02423618266383
"3159" 631.6 92.7068509321734 11.2438078517513
"3160" 631.8 96.8994542036967 14.0539223532638
"3161" 632 100.698249073697 16.6646093740238
"3162" 632.2 104.439829441369 19.4504015512067
"3163" 632.4 108.217999356549 22.6424287555544
"3164" 632.6 111.758762876889 26.0991477502714
"3165" 632.8 115.206348409851 29.246202335045
"3166" 633 118.522827736215 32.7689350605638
"3167" 633.2 121.312263328257 36.8255019000638
"3168" 633.4 123.506356823927 41.2150918542525
"3169" 633.6 125.31374914132 45.5806398846638
"3170" 633.8 126.900875012007 50.4265001273138
"3171" 634 128.123578289609 55.4859268428972
"3172" 634.2 128.903512554323 60.1982403335733
"3173" 634.4 129.674681077798 65.0649832243495
"3174" 634.6 129.844941036257 69.7600291778138
"3175" 634.8 128.735606351997 71.3044170758972
"3176" 635 127.719076984007 74.1493421513138
"3177" 635.2 127.325630372471 78.384814962921
"3178" 635.4 127.319486768908 82.6885182929506
"3179" 635.6 126.895429187193 87.3294254160093
"3180" 635.8 125.602605556435 91.3794402833138
"3181" 636 123.693815496757 95.7729475358138
"3182" 636.2 121.397536975339 99.9040263772456
"3183" 636.4 117.937180193757 103.316008794064
"3184" 636.6 114.773820102011 106.670161000427
"3185" 636.8 111.928177399393 110.625747395518
"3186" 637 108.986686315844 114.297661389853
"3187" 637.2 105.604663990792 117.531294133189
"3188" 637.4 101.436596658429 120.015060364918
"3189" 637.6 97.2861453228774 122.079718526857
"3190" 637.8 92.843631439285 123.823474330083
"3191" 638 88.4069257326247 125.760677266705
"3192" 638.2 84.1771494879604 127.849511742564
"3193" 638.4 79.9844055203308 129.545864582564
"3194" 638.6 74.9090447287389 130.569734689564
"3195" 638.8 70.4586829541296 131.150571241589
"3196" 639 65.9080255497379 131.349039641498
"3197" 639.2 61.8642544876496 131.694325746439
"3198" 639.4 57.8958705609532 130.631076019939
"3199" 639.6 53.6175849474936 129.792505357327
"3200" 639.8 48.8060204595204 128.758988185646
"3201" 640 44.5782303708678 127.573854406064
"3202" 640.2 40.7228756661368 126.328731421504
"3203" 640.4 36.829577443055 124.361944226116
"3204" 640.6 33.0582889984295 121.826302556355
"3205" 640.8 29.2245686730209 118.818433285649
"3206" 641 25.2396784659931 115.774949334391
"3207" 641.2 21.4477904957567 113.172589863937
"3208" 641.4 17.9092834224049 110.101420154064
"3209" 641.6 15.2534290648792 107.314554774064
"3210" 641.8 12.8818804947763 103.226201879005
"3211" 642 10.7949997752035 98.9686534838936
"3212" 642.2 8.24899895807589 94.7214551765106
"3213" 642.4 5.96390260563675 90.2218612221038
"3214" 642.6 4.09489552959674 85.8020138974838
"3215" 642.8 2.77942713461388 80.8228894273495
"3216" 643 1.73362795165256 76.5825482561888
"3217" 643.2 0.845390232714186 72.3323046345319
"3218" 643.4 0.918469885798403 68.2253599678763
"3219" 643.6 0.832997001223416 63.6298341022638
"3220" 643.8 1.16399277129162 59.3104463708313
"3221" 644 1.60858428718176 54.9413268998888
"3222" 644.2 3.06162332495675 50.5710978958388
"3223" 644.4 4.65711717035675 46.3112832864638
"3224" 644.6 5.94870742615674 41.3058307278638
"3225" 644.8 7.90930766739562 36.9780105448138
"3226" 645 10.3754207423156 32.7090637838579
"3227" 645.2 12.9123732722255 28.9918994402513
"3228" 645.4 16.2966246520367 26.2065940990238
"3229" 645.6 20.6264294427838 23.5484550461179
"3230" 645.8 24.3745892705976 20.8443456648366
"3231" 646 27.672633907734 17.7995850844047
"3232" 646.2 30.3840031899472 14.6209888740638
"3233" 646.4 32.4168106828817 11.8163269352513
"3234" 646.6 34.4722300500425 9.11390054706382
"3235" 646.8 37.888130516479 7.31304025531383
"3236" 647 41.5624093324068 6.34399869546383
"3237" 647.2 45.7322816037324 5.77054868662481
"3238" 647.4 49.3465869380803 4.58827350606383
"3239" 647.6 53.8950578975616 4.19728486367359
"3240" 647.8 58.5577954924679 4.31685705166383
"3241" 648 62.6918490843282 5.08809175356383
"3242" 648.2 67.2100170692451 5.74218793792429
"3243" 648.4 71.8903595195425 6.56028368256383
"3244" 648.6 76.7487468157818 7.34590709158883
"3245" 648.8 81.3511676957805 8.08700123856383
"3246" 649 85.7078591716886 9.25517148974565
"3247" 649.2 90.3493283925681 10.6735392363468
"3248" 649.4 94.9386429182984 12.9136551786263
"3249" 649.6 98.8628467215068 15.1945565273138
"3250" 649.8 102.787586252197 18.0615559377638
"3251" 650 106.490622821323 21.2669426555733
"3252" 650.2 110.104065171817 24.4279681462838
"3253" 650.4 113.457469262153 28.0435521847997
"3254" 650.6 116.051596558284 32.1177668908456
"3255" 650.8 117.871431821007 36.6860421233138
"3256" 651 119.935346295377 41.2371284378438
"3257" 651.2 121.966882202914 45.3830646715344
"3258" 651.4 123.992459216537 49.9241513314838
"3259" 651.6 125.485526296553 54.5741371913972
"3260" 651.8 126.795969830597 59.3363650642238
"3261" 652 127.530999394855 63.8084500777697
"3262" 652.2 127.729629191979 69.0850221102305
"3263" 652.4 127.266143749507 73.8190426800638
"3264" 652.6 126.659511159972 78.8361405309462
"3265" 652.8 125.771298670945 83.2790411212148
"3266" 653 124.083630293417 88.1760596970638
"3267" 653.2 122.008341488398 92.8066228504034
"3268" 653.4 119.808438407497 96.8769361388972
"3269" 653.6 116.825169331811 101.146219297809
"3270" 653.8 114.257977014109 105.061838591897
"3271" 654 111.364548314908 108.873164677932
"3272" 654.2 108.545715098479 112.582336182564
"3273" 654.4 105.203912004507 116.332254624064
"3274" 654.6 102.231128300205 119.598802498357
"3275" 654.8 98.3284917647931 122.214921570609
"3276" 655 93.8972594503983 123.909892304951
"3277" 655.2 89.2124466767567 125.265020324314
"3278" 655.4 84.9864334913767 126.282929894824
"3279" 655.6 80.3364163555067 127.826676223564
"3280" 655.8 75.9464272696271 129.15711705673
"3281" 656 71.8118130090725 130.656306079801
"3282" 656.2 68.1227946343228 131.529077089139
"3283" 656.4 64.7340583565462 131.285742265169
"3284" 656.6 60.6620168380024 130.522383487169
"3285" 656.8 56.2460614342222 129.700144948616
"3286" 657 52.1144254463022 128.9949354443
"3287" 657.2 47.9104669026675 127.536746687689
"3288" 657.4 43.5341171609848 125.22574494859
"3289" 657.6 39.3313478837567 123.173123673064
"3290" 657.8 35.1526735267568 120.883047339064
"3291" 658 31.2673168578322 118.28552244063
"3292" 658.2 27.2634000967386 115.601458703027
"3293" 658.4 23.5478789804926 112.949212492536
"3294" 658.6 19.879028910553 109.507696660064
"3295" 658.8 16.7700587734822 105.785698958181
"3296" 659 13.8645358307379 101.650062278554
"3297" 659.2 11.4037768594767 97.4737696131038
"3298" 659.4 9.38467862285878 92.8730529943495
"3299" 659.6 7.9736976711445 88.2072171982067
"3300" 659.8 7.2796925917197 83.2990452820638
"3301" 660 6.40158336359988 78.3122668597697
"3302" 660.2 5.6567216243842 73.2306922493579
"3303" 660.4 4.86816132980119 68.2354320628638
"3304" 660.6 4.63230871406287 63.2578481580638
"3305" 660.8 4.62335010484563 58.4559579402638
"3306" 661 5.2757780491853 54.0339295905638
"3307" 661.2 5.90625030702144 49.3121172053579
"3308" 661.4 6.25261101575674 44.5258168459729
"3309" 661.6 6.5542800201391 39.7925842091226
"3310" 661.8 8.29446325838174 35.6951437095638
"3311" 662 10.3332519567567 32.3277465195154
"3312" 662.2 12.8190992910425 29.3429081640638
"3313" 662.4 16.5483191634234 26.7256780680638
"3314" 662.6 20.3471140334234 24.7292012640638
"3315" 662.8 24.2968866482567 22.4508689112638
"3316" 663 27.9718077724959 20.295210101216
"3317" 663.2 31.0985384154948 17.5926355455638
"3318" 663.4 34.4500293008022 14.6594046567229
"3319" 663.6 38.0847853014158 12.4300500437002
"3320" 663.8 41.9612827937567 10.3844744599475
"3321" 664 46.031420154471 9.01393689756383
"3322" 664.2 50.6799802880738 7.52999757738091
"3323" 664.4 54.4550970328679 6.24221752506383
"3324" 664.6 59.0911973354544 5.03208674908708
"3325" 664.8 63.7663653475568 4.32109793376383
"3326" 665 67.8023532630982 3.6480389136492
"3327" 665.2 72.1010829431823 3.64625629065957
"3328" 665.4 76.6009913641521 4.69478868438941
"3329" 665.6 80.2547867333002 6.24774911041165
"3330" 665.8 84.2376488136679 8.57470268006383
"3331" 666 88.1902905688792 11.0067187414924
"3332" 666.2 91.7416606753099 13.7160954898085
"3333" 666.4 95.3231777911685 17.1238220663579
"3334" 666.6 98.4739429480509 20.6487434824168
"3335" 666.8 101.773680452776 24.345794819005
"3336" 667 104.590260525507 28.0395359648138
"3337" 667.2 107.265380531183 32.1115983350638
"3338" 667.4 109.586999017247 36.2532597972525
"3339" 667.6 111.749527780507 40.3119963188138
"3340" 667.8 113.554496482627 44.6363368037305
"3341" 668 114.918864997048 49.0920902634638
"3342" 668.2 116.022885523972 53.8698181445932
"3343" 668.4 117.028448871914 58.1506144290638
"3344" 668.6 117.460468680659 63.0750269381226
"3345" 668.8 116.872027906678 67.7524704307697
"3346" 669 115.868947431201 72.5766817058971
"3347" 669.2 115.102153651886 77.0084035003971
"3348" 669.4 113.832992010678 81.724929632005
"3349" 669.6 112.328777585684 86.0941721207002
"3350" 669.8 110.500308698257 90.5909158313138
"3351" 670 108.533371006134 94.8014377702714
"3352" 670.2 106.069463627664 98.9408320942305
"3353" 670.4 103.080438802175 102.450868845664
"3354" 670.6 100.14615755259 105.775720412064
"3355" 670.8 96.3600253321568 109.084456626484
"3356" 671 93.1646544165067 112.045701486064
"3357" 671.2 89.4876600673386 114.622971542137
"3358" 671.4 85.2112658692382 116.999921703397
"3359" 671.6 81.3153365720068 118.174591674814
"3360" 671.8 76.9329883669767 119.420334480604
"3361" 672 72.6555453433567 120.931784861044
"3362" 672.2 68.7655793964768 121.992853562464
"3363" 672.4 64.5901824311293 123.081014016593
"3364" 672.6 60.0493906747568 123.121743755314
"3365" 672.8 55.5922526214038 122.422429972829
"3366" 673 51.2644539039608 121.802792805492
"3367" 673.2 46.761578129484 120.861694645973
"3368" 673.4 41.2660316571718 119.257724657894
"3369" 673.6 37.1354063477938 117.268510903064
"3370" 673.8 32.8364224631649 115.212981313778
"3371" 674 28.4907561847368 113.267662729924
"3372" 674.2 24.247643011053 110.98493725823
"3373" 674.4 20.4177326560067 107.744468371564
"3374" 674.6 17.2404459887945 104.818721357045
"3375" 674.8 13.7012284079136 101.789291238064
"3376" 675 10.1390703827567 98.5034231648138
"3377" 675.2 7.89299970962038 94.959543383382
"3378" 675.4 6.40951776038718 90.4329465189769
"3379" 675.6 5.40394407671419 85.6910832495319
"3380" 675.8 4.34495533103934 81.2477490489116
"3381" 676 3.16056867971022 76.4150087569475
"3382" 676.2 2.26829360559395 71.8171035592266
"3383" 676.4 1.39859534853452 67.3109197650638
"3384" 676.6 1.21057418830221 62.8204039232684
"3385" 676.8 1.58804429166372 58.3429335010406
"3386" 677 2.14212015642341 53.6487549690638
"3387" 677.2 2.91583173805405 49.5439161347665
"3388" 677.4 4.33086772858027 45.1809991126521
"3389" 677.6 6.15205468096263 40.758008546005
"3390" 677.8 7.94578815781389 36.8129190630638
"3391" 678 10.0881684167567 32.7340503852251
"3392" 678.2 12.487103772992 29.0831095883579
"3393" 678.4 14.9898392167567 26.6042346261093
"3394" 678.6 19.2836285698174 23.8919977557911
"3395" 678.8 23.0432843411567 21.6959918974638
"3396" 679 26.2680390974679 19.1090538164638
"3397" 679.2 28.971257409025 16.1503662167468
"3398" 679.4 31.3816390808068 13.0233880029638
"3399" 679.6 34.6675966433568 10.3230063257888
"3400" 679.8 38.1805774231377 7.69623424506383
"3401" 680 41.8165667987091 6.20586710706382
"3402" 680.2 46.1128229016853 5.36980749306383
"3403" 680.4 50.5409999879519 4.81169558742969
"3404" 680.6 54.8866823389318 4.42605976573883
"3405" 680.8 59.5329176691753 4.63265483036616
"3406" 681 63.9643025539409 5.07039483953751
"3407" 681.2 68.2679372685067 5.37071625351383
"3408" 681.4 72.831013487352 6.17860429356383
"3409" 681.6 76.9278644111056 7.66833741264522
"3410" 681.8 80.855762087734 9.43733665267746
"3411" 682 84.9154608847811 11.9891299513077
"3412" 682.2 88.7181163186734 14.6550673909388
"3413" 682.4 92.2240874174443 17.8834388895638
"3414" 682.6 95.2659724095968 21.3516322709438
"3415" 682.8 98.0419231393058 24.8771523997697
"3416" 683 100.879130152507 28.4652552833138
"3417" 683.2 103.677088681757 32.5022488208138
"3418" 683.4 105.974560122002 36.6277376883468
"3419" 683.6 107.638225212868 40.9750419240638
"3420" 683.8 108.952204501235 45.7266737378464
"3421" 684 109.80465811492 50.1171720510638
"3422" 684.2 109.864741095007 55.0176627776888
"3423" 684.4 109.313915838857 59.6875101021038
"3424" 684.6 108.130087315083 64.0835219383495
"3425" 684.8 106.153610722007 67.9470520800638
"3426" 685 103.709618274983 71.5766070245166
"3427" 685.2 101.050461865983 75.2925799438374
"3428" 685.4 98.3772629345527 78.9378606082067
"3429" 685.6 95.0336127900484 81.8624464706888
"3430" 685.8 91.0849144950312 84.8232682015344
"3431" 686 87.8458752979908 87.3802175668085
"3432" 686.2 83.6549946526547 89.3522553652067
"3433" 686.4 79.5456095388192 91.3408179641888
"3434" 686.6 75.8861726328002 93.162783888129
"3435" 686.8 71.5024993710509 94.574802395005
"3436" 687 66.8627707987363 95.3344955846352
"3437" 687.2 62.4063967840967 96.0462886982438
"3438" 687.4 57.6199152478968 96.0691894615838
"3439" 687.6 53.1829228397368 95.5119375536438
"3440" 687.8 48.6054495075607 94.8442231401815
"3441" 688 44.1139332200901 93.6043887850638
"3442" 688.2 39.7789963790759 91.9684910728723
"3443" 688.4 35.3529625511526 89.7902454463763
"3444" 688.6 31.595999648471 87.5529096742067
"3445" 688.8 27.9057417747567 84.5176987609883
"3446" 689 24.9775040624651 81.1149910005638
"3447" 689.2 22.3183476534651 77.6957798074388
"3448" 689.4 20.0523148292261 73.4852979082067
"3449" 689.6 17.9734760209026 69.5373828675638
"3450" 689.8 16.1779729314163 65.3889880899574
"3451" 690 15.1526447111853 60.936614322921
"3452" 690.2 14.5941314177984 56.7272683742513
"3453" 690.4 14.0672747483282 52.1982334815638
"3454" 690.6 14.0280166858418 47.5475068637234
"3455" 690.8 13.7612927907142 42.9754750337872
"3456" 691 13.7297511623177 39.134912837259
"3457" 691.2 14.2110862684068 34.5214795883888
"3458" 691.4 14.7941437234537 30.5656040422456
"3459" 691.6 15.0404898150234 26.5602836661638
"3460" 691.8 16.1640121765749 24.2100639132911
"3461" 692 18.5694728442567 21.6464061990638
"3462" 692.2 21.3893474977567 19.2976099590638
"3463" 692.4 25.0163553736355 16.8829762487002
"3464" 692.6 28.1987916647282 14.6646093756638
"3465" 692.8 32.408703498708 12.8362720098199
"3466" 693 36.5132550289763 11.272317440259
"3467" 693.2 40.6748727127795 9.88841229422292
"3468" 693.4 44.6964151001568 8.47186128913883
"3469" 693.6 49.104870220025 7.11108117481993
"3470" 693.8 53.6380546441615 5.92415136756383
"3471" 694 58.0111911195067 5.13476899485929
"3472" 694.2 62.6647148352567 4.77911320056383
"3473" 694.4 67.2865819270901 4.69005467646383
"3474" 694.6 71.777189846586 5.11890094930773
"3475" 694.8 76.2885746190295 5.82873152031383
"3476" 695 80.4050868781568 7.19323533598883
"3477" 695.2 85.0025121115242 9.31044641183127
"3478" 695.4 88.9094324371263 11.5995579344334
"3479" 695.6 92.7953602684302 14.2938351120638
"3480" 695.8 96.8855252891734 17.1757416891263
"3481" 696 100.616136661507 20.0903286900638
"3482" 696.2 104.327267034507 22.8208043190638
"3483" 696.4 107.843239539185 25.4793780223495
"3484" 696.6 111.619619159952 29.0904308042595
"3485" 696.8 114.740458472964 32.5300853800261
"3486" 697 117.79648408746 36.3878211192305
"3487" 697.2 120.67827139407 39.8075520282991
"3488" 697.4 123.299325260257 43.6737109373138
"3489" 697.6 125.341376740375 48.0580861005365
"3490" 697.8 127.090814755507 52.2981971310638
"3491" 698 128.617638078257 56.6875101045638
"3492" 698.2 129.558678573831 61.1757769937305
"3493" 698.4 129.742665789757 65.8624954170638
"3494" 698.6 129.523504547257 70.3643548770638
"3495" 698.8 128.499319655835 75.1316052847697
"3496" 699 126.918104669436 79.4982547207431
"3497" 699.2 125.44875948387 84.0640043929317
"3498" 699.4 123.739653142247 88.2733505217109
"3499" 699.6 121.597837068484 92.631299110482
"3500" 699.8 119.660707495886 96.8133229073972
"3501" 700 118.192735485011 100.875573912882
"3502" 700.2 115.9021115134 105.079004067064
"3503" 700.4 113.431942768985 109.181818351327
"3504" 700.6 110.747097539811 112.950521855791
"3505" 700.8 107.203857961066 115.844345586937
"3506" 701 103.144226052933 117.520469192534
"3507" 701.2 99.4253605772568 119.158150100314
"3508" 701.4 94.9106389817567 121.169306880814
"3509" 701.6 91.0079454486456 123.163337022064
"3510" 701.8 86.9566513164532 125.321643090814
"3511" 702 82.6857707612197 127.467832353564
"3512" 702.2 79.0306138251931 128.987995819046
"3513" 702.4 75.187170781721 130.426604918689
"3514" 702.6 71.0113122430209 130.99616624412
"3515" 702.8 66.544912452471 130.908572514492
"3516" 703 62.1582088525901 130.712107160064
"3517" 703.2 57.5092075116853 129.915427165564
"3518" 703.4 53.1880783470603 128.852177439064
"3519" 703.6 49.0312621351456 128.09689653173
"3520" 703.8 44.5306495058295 126.892228992173
"3521" 704 39.9375611630113 125.226718931082
"3522" 704.2 36.1035411042167 123.183693256144
"3523" 704.4 32.2670505005067 120.134368537564
"3524" 704.6 29.1528932981152 117.133282775724
"3525" 704.8 25.8967637185067 113.968778407564
"3526" 705 22.4561978612476 110.473075639918
"3527" 705.2 19.3845234781293 106.691252018358
"3528" 705.4 16.5234267753864 102.82123921573
"3529" 705.6 14.2971177992862 98.7807595835932
"3530" 705.8 12.1188269400068 94.4223896978138
"3531" 706 10.6440178854767 89.9241512986838
"3532" 706.2 9.39592755524693 85.1525602234168
"3533" 706.4 8.38291558991361 80.4676328211815
"3534" 706.6 7.82167846206109 75.9042376029116
"3535" 706.8 7.07146235440119 70.9326330784638
"3536" 707 6.47294111821674 66.5730062796638
"3537" 707.2 5.85812077925674 62.1704813273138
"3538" 707.4 6.22783626660456 57.6251138210203
"3539" 707.6 7.0915115495484 53.2046856799388
"3540" 707.8 8.45436151183837 48.722873874921
"3541" 708 10.1521902394506 44.3374555890638
"3542" 708.2 11.7781308266658 40.1538529356093
"3543" 708.4 13.9552738053525 36.2433002788723
"3544" 708.6 16.451549416735 32.7412771338247
"3545" 708.8 18.9068188160456 29.1684261576638
"3546" 709 21.8441864821915 25.5806399010638
"3547" 709.2 25.0257251988963 22.2520405783894
"3548" 709.4 28.0408100368012 18.9903091176638
"3549" 709.6 31.8176922366291 16.2904011560426
"3550" 709.8 35.2163114579123 13.7655423704638
"3551" 710 38.7495744036658 11.2069410925866
"3552" 710.2 42.7458165169089 8.82823367517252
"3553" 710.4 47.0263426204234 7.55083257306383
"3554" 710.6 51.1154518951226 6.94351461379554
"3555" 710.8 55.6069538399409 6.86830564561646
"3556" 711 59.9449393591823 7.0082832490851
"3557" 711.2 64.3093150533665 7.54861608416139
"3558" 711.4 68.620381014779 8.60014797266383
"3559" 711.6 72.7695091894568 10.2275864785388
"3560" 711.8 76.6991514383123 12.6120224392638
"3561" 712 80.2945764819386 14.997711387882
"3562" 712.2 83.6756683662329 17.9561397255638
"3563" 712.4 86.7870622597568 21.3821666220638
"3564" 712.6 89.4627351681915 24.8338758791073
"3565" 712.8 92.1619528736929 28.5853499846808
"3566" 713 94.6837060639908 32.3209354940426
"3567" 713.2 96.5631445680629 36.0417709097781
"3568" 713.4 98.3179875214026 40.3150546472513
"3569" 713.6 99.640943677022 44.3997705913495
"3570" 713.8 100.082844304757 48.7162828650638
"3571" 714 100.07476176248 53.2483351845319
"3572" 714.2 99.314643564379 57.6417085770638
"3573" 714.4 98.3733866132567 62.0530415153138
"3574" 714.6 97.2970614000901 66.4044312161888
"3575" 714.8 95.9702359454959 70.5524287788899
"3576" 715 94.3450812198609 74.5230698863763
"3577" 715.2 92.9601039235068 78.8567212823138
"3578" 715.4 90.9072936187568 83.0233879455638
"3579" 715.6 88.7834502020759 86.8117589023404
"3580" 715.8 86.4983538496368 90.1607925198638
"3581" 716 83.5258327015492 93.1378917540638
"3582" 716.2 80.4706347112077 96.3035855098874
"3583" 716.4 77.7503136940068 99.6925012613138
"3584" 716.6 74.7455992756058 103.198384328271
"3585" 716.8 71.3609756405999 106.76609111424
"3586" 717 68.2413457044167 109.893616931164
"3587" 717.2 64.5175232765681 112.17865221663
"3588" 717.4 60.4859942480509 113.950644318946
"3589" 717.6 55.8827486996979 115.387554959887
"3590" 717.8 51.5532398405067 115.943235246814
"3591" 718 46.9518564465018 116.360463206358
"3592" 718.2 42.2075009797753 116.151745283397
"3593" 718.4 38.0236858035068 115.018396727314
"3594" 718.6 33.5355557720967 113.565372653344
"3595" 718.8 29.3731194010116 111.585728889064
"3596" 719 25.2537529032473 109.442083012479
"3597" 719.2 21.4047852708133 106.849543766441
"3598" 719.4 18.9921409547925 104.438327949814
"3599" 719.6 15.8356086406435 102.017338671743
"3600" 719.8 12.2137968117568 99.5750614493138
"3601" 720 9.52115743515256 97.0660087991888
"3602" 720.2 8.26762394680022 93.7767898617377
"3603" 720.4 7.43266218813972 89.3292187021276
"3604" 720.6 7.23719662492 84.2502145530638
"3605" 720.8 7.45303019467675 79.9088841313238
"3606" 721 7.48721934850674 75.5329299364388
"3607" 721.2 7.17856726531924 70.8573574211888
"3608" 721.4 6.65673812958654 66.2741594389149
"3609" 721.6 5.95978724452756 61.6970520851888
"3610" 721.8 6.03987850303674 56.7180444556838
"3611" 722 6.37384914990568 52.5661847871702
"3612" 722.2 7.48510890691231 47.7434897556638
"3613" 722.4 8.66139230832494 43.2506607054502
"3614" 722.6 9.51222209775674 39.1487265680961
"3615" 722.8 10.8491528084567 34.7027772981638
"3616" 723 12.366296509663 30.3397047826576
"3617" 723.2 14.0462675877567 27.4397878926445
"3618" 723.4 17.8454850155843 24.7646356900983
"3619" 723.6 21.7179270198456 22.8071030076638
"3620" 723.8 25.5088831067805 21.3276409950638
"3621" 724 29.0626474851658 19.0834157564956
"3622" 724.2 32.3349749423312 16.4528179173191
"3623" 724.4 35.2410337737329 13.6758780060638
"3624" 724.6 37.8730559336615 10.8132825885638
"3625" 724.8 41.2985143270759 7.90969627417021
"3626" 725 45.0003186897567 5.06537274231383
"3627" 725.2 48.2536455784234 3.21814236606383
"3628" 725.4 52.4554536221317 2.39361701931383
"3629" 725.6 56.5822258399195 1.71236369127313
"3630" 725.8 61.1142764638963 1.7212399561336
"3631" 726 65.5416070477811 1.49760138050286
"3632" 726.2 70.0723648317567 1.53483839406383
"3633" 726.4 74.5012037289763 1.60931242118578
"3634" 726.6 78.7565865927102 2.8396493285522
"3635" 726.8 82.8822545096637 4.75692253841267
"3636" 727 86.6694805137805 6.89652504906383
"3637" 727.2 90.4671447900692 9.79660683512633
"3638" 727.4 93.5853222458609 12.7148638301888
"3639" 727.6 96.742771834153 15.5201473268563
"3640" 727.8 99.8169286638567 19.0157544102638
"3641" 728 102.807749086507 22.8281443073138
"3642" 728.2 105.492328199637 26.0539223434238
"3643" 728.4 108.275339656474 29.7791131800638
"3644" 728.6 110.537127786997 33.5730063067238
"3645" 728.8 112.568694613323 38.0680372694789
"3646" 729 114.459821812757 42.5433527468138
"3647" 729.2 115.604720143577 47.0233879750838
"3648" 729.4 116.439578370007 51.7843979535638
"3649" 729.6 117.184588757247 56.662304861894
"3650" 729.8 117.512609002404 61.5483093821226
"3651" 730 117.311496332816 66.3529793377697
"3652" 730.2 116.318893579137 70.8783497875838
"3653" 730.4 115.361597271897 75.2523955855238
"3654" 730.6 113.693997999342 79.7431056495355
"3655" 730.8 111.531369236502 83.5135840235932
"3656" 731 108.680524939104 87.381543417921
"3657" 731.2 105.560706507297 90.7485787789238
"3658" 731.4 102.132760027059 93.6131906158374
"3659" 731.6 98.2766248571341 96.1121103891015
"3660" 731.8 94.6590094070345 98.2198821372305
"3661" 732 90.4640089924171 99.6552473586865
"3662" 732.2 86.4847091986751 101.37905080635
"3663" 732.4 82.4920982638792 103.092713369207
"3664" 732.6 78.0498340587567 104.336365027324
"3665" 732.8 73.6308277814098 105.351632202064
"3666" 733 69.4341672935967 106.069189453384
"3667" 733.2 64.9168575081853 106.387619115064
"3668" 733.4 60.2026657072473 105.913349038705
"3669" 733.6 56.0722229046109 105.025614390626
"3670" 733.8 51.8604953079332 103.338460522829
"3671" 734 47.8610438061445 101.534838312064
"3672" 734.2 43.7199841224604 99.9445075245638
"3673" 734.4 39.9327263331768 97.7180444220638
"3674" 734.6 35.9465242495901 95.4421043617305
"3675" 734.8 32.7511433946547 93.5663073947781
"3676" 735 28.679314548284 90.2510076481729
"3677" 735.2 25.7871830972568 86.5979622233138
"3678" 735.4 23.1386266437763 83.3339701934756
"3679" 735.6 21.3053356881317 79.8586296784388
"3680" 735.8 19.3888436762167 75.7180444401038
"3681" 736 17.8072787453401 70.8812123830013
"3682" 736.2 16.8496658718609 66.2613014453138
"3683" 736.4 16.2956749533192 62.4604108631888
"3684" 736.6 15.7495981907567 57.9155220517812
"3685" 736.8 15.1434075200121 53.6300145735319
"3686" 737 14.9456671833846 48.5967946842499
"3687" 737.2 14.6384506912818 45.1226246178638
"3688" 737.4 14.4806390533312 40.6772778617234
"3689" 737.6 14.7751247241046 36.549773645803
"3690" 737.8 15.7083069421698 32.3595977448247
"3691" 738 16.6390721115372 28.3175603977955
"3692" 738.2 16.95254989959 25.2625737435638
"3693" 738.4 17.5350317796567 22.5653727279638
"3694" 738.6 18.9042495828002 21.6144932066725
"3695" 738.8 21.2849850013282 19.8690804728138
"3696" 739 23.82836861429 17.3109198060638
"3697" 739.2 26.5455281277568 14.5611865734832
"3698" 739.4 29.411692598221 12.0446529983138
"3699" 739.6 33.1409559549755 9.70516281484508
"3700" 739.8 36.4367496828139 7.81619062446383
"3701" 740 40.5196888430901 6.15413766606383
"3702" 740.2 44.9119746230126 4.65040736008708
"3703" 740.4 48.9130774058567 3.06155595006383
"3704" 740.6 53.3938464025186 1.80746652906383
"3705" 740.8 57.8455459943614 0.984509972714993
"3706" 741 61.9481239847795 0.554616326859286
"3707" 741.2 65.8764232253477 0.650036174109286
"3708" 741.4 68.8885543373846 0.664964437738245
"3709" 741.6 73.026983063979 1.23797664706383
"3710" 741.8 77.281633318379 1.85714543366383
"3711" 742 81.6460265356901 3.10396477106383
"3712" 742.2 85.9809765190494 4.43001619842969
"3713" 742.4 90.3441156380295 6.08896746735929
"3714" 742.6 94.7407890188192 8.03133966100133
"3715" 742.8 98.8555413467568 10.2620844233138
"3716" 743 102.585579748521 12.7232832284756
"3717" 743.2 106.475047211007 15.5175160103138
"3718" 743.4 109.855430323267 18.6729913511227
"3719" 743.6 112.801501744507 22.4758248713138
"3720" 743.8 115.418719891053 26.4500207315638
"3721" 744 118.206261497048 30.3516322635638
"3722" 744.2 120.893333292593 34.3176280965366
"3723" 744.4 123.306630635007 38.6678389508138
"3724" 744.6 125.527735128442 42.8480981848972
"3725" 744.8 128.011291974007 47.6740045335638
"3726" 745 128.990212190507 52.0045976010638
"3727" 745.2 129.175878978964 56.6911108535167
"3728" 745.4 128.707880942816 61.8925692231815
"3729" 745.6 128.328001455816 66.4427862528285
"3730" 745.8 128.047818847757 71.3454666398138
"3731" 746 127.715278189137 76.0233879513038
"3732" 746.2 127.076204006007 80.7406515998138
"3733" 746.4 126.322668129016 85.3134642795638
"3734" 746.6 125.857309120832 89.3931128431204
"3735" 746.8 124.528792773738 93.9860681740638
"3736" 747 121.864990738587 97.9412908571393
"3737" 747.2 119.403381722529 101.514749923169
"3738" 747.4 116.349826623078 104.976768516439
"3739" 747.6 112.597364763285 107.555290561196
"3740" 747.8 108.778631107175 109.855448992264
"3741" 748 104.842089198493 112.574734601441
"3742" 748.2 100.944356712775 115.016299587814
"3743" 748.4 96.7131725589604 117.848098123397
"3744" 748.6 92.9654795766247 119.999478942177
"3745" 748.8 88.3942447047568 122.351044989064
"3746" 749 84.5611017569848 124.469082300222
"3747" 749.2 80.4768418923678 126.775154943897
"3748" 749.4 76.5574503598282 129.043017133564
"3749" 749.6 72.9825130446675 130.767390087439
"3750" 749.8 68.880329200136 131.483508990322
"3751" 750 64.7940393281778 131.305830654064
"3752" 750.2 60.5504675264617 130.517443719408
"3753" 750.4 56.7244424650116 129.434853257005
"3754" 750.6 52.1213323460658 128.065025660191
"3755" 750.8 47.610231461553 126.76101867023
"3756" 751 43.3127771225068 125.235660371314
"3757" 751.2 39.1847090887749 123.221167232518
"3758" 751.4 35.1234520277567 120.873260688064
"3759" 751.6 31.5357013172012 118.505434848897
"3760" 751.8 27.5891755355901 115.67111197873
"3761" 752 23.5298222995067 113.146699723564
"3762" 752.2 19.792089335436 110.896785589422
"3763" 752.4 16.3953933186567 107.718044413864
"3764" 752.6 13.6602610122567 103.876294563814
"3765" 752.8 11.3651557782984 100.198960450564
"3766" 753 9.5607282150484 95.9368739400638
"3767" 753.2 8.44660886924654 91.4631760676352
"3768" 753.4 8.05122409706287 86.9219702760638
"3769" 753.6 7.94994489384184 81.8986518737234
"3770" 753.8 7.70045358885108 77.6258652652714
"3771" 754 7.05706169410969 72.7891415836521
"3772" 754.2 6.7591169984234 68.2412632757513
"3773" 754.4 6.79963747703674 63.2065940686838
"3774" 754.6 7.22510250247674 58.7256780418238
"3775" 754.8 7.53660368181674 54.1226246104838
"3776" 755 7.92718181559346 49.431707025921
"3777" 755.2 8.2786349464234 45.0621920479388
"3778" 755.4 7.65816511765672 41.2294948500638
"3779" 755.6 8.32838106972103 37.6716976883138
"3780" 755.8 10.1371851247567 34.5808861384509
"3781" 756 12.8943749497567 31.60132445658
"3782" 756.2 16.0831509110494 28.5689102393321
"3783" 756.4 19.410255065484 25.7454560008593
"3784" 756.6 22.0521442250749 23.1344219988366
"3785" 756.8 25.1582412990126 20.317014838808
"3786" 757 28.1177675349428 17.645259115808
"3787" 757.2 31.2009754643149 14.9646271279475
"3788" 757.4 34.5845532206172 12.3905103184127
"3789" 757.6 38.2981591691139 9.77729567556383
"3790" 757.8 42.0788645397329 7.16006557956382
"3791" 758 45.9931855307795 5.25621243681383
"3792" 758.2 49.7382600692845 3.28420226031383
"3793" 758.4 53.9522613834089 1.8252466248247
"3794" 758.6 57.9515588744544 1.57034345350569
"3795" 758.8 62.1226916647811 1.46967362033212
"3796" 759 66.7506279221754 1.57921971836616
"3797" 759.2 71.1360273953567 1.78929132006383
"3798" 759.4 75.7874406695123 2.47631422026383
"3799" 759.6 80.2024844850901 3.65225024256383
"3800" 759.8 84.3929380509893 5.70668287848244
"3801" 760 88.1934246158844 7.92593795029787
"3802" 760.2 91.9078377445168 10.6569757911638
"3803" 760.4 95.4103266146568 13.8936170098838
"3804" 760.6 98.8444371771368 16.8554490685238
"3805" 760.8 102.204435401964 19.8554490660638
"3806" 761 105.401157122757 23.3363650937438
"3807" 761.2 108.871210129007 26.9458777155638
"3808" 761.4 112.117426452917 30.1760597446238
"3809" 761.6 115.0471166456 33.760553081005
"3810" 761.8 117.127248457323 37.8735968260261
"3811" 762 118.989154157757 42.4332529230638
"3812" 762.2 120.793581721007 46.6170462255638
"3813" 762.4 122.015509025889 51.2323754410261
"3814" 762.6 122.897959376933 55.8231185471226
"3815" 762.8 123.972246760813 60.7023451869695
"3816" 763 124.574319910021 65.1456693947619
"3817" 763.2 124.241563169501 70.0259866244042
"3818" 763.4 123.453346911236 74.6661996572513
"3819" 763.6 122.123159925507 79.4194537148138
"3820" 763.8 120.352128361114 83.5890913256888
"3821" 764 117.974423280718 87.6297342971226
"3822" 764.2 115.181327188066 91.4585024424638
"3823" 764.4 112.611699838266 94.851848255611
"3824" 764.6 109.085988146657 98.1684261010838
"3825" 764.8 105.811426968717 101.160792510844
"3826" 765 102.448131676644 104.213795532969
"3827" 765.2 98.5059860568322 106.78473028529
"3828" 765.4 94.2861647253494 108.94931385023
"3829" 765.6 90.1183131457568 110.739183577564
"3830" 765.8 85.5931553006139 112.39322746035
"3831" 766 81.2203667002568 113.036599899814
"3832" 766.2 76.3935594954367 113.817281050084
"3833" 766.4 71.483345783471 114.566463165064
"3834" 766.6 67.0875974338996 115.072772558635
"3835" 766.8 62.3853916830509 115.050779028417
"3836" 767 57.851560909544 114.861133574809
"3837" 767.2 53.056630829153 114.475930048536
"3838" 767.4 48.2628131075214 113.688707483358
"3839" 767.6 44.1288304548744 112.596056683476
"3840" 767.8 39.6224169326195 110.792434472711
"3841" 768 34.4381792276783 108.614616782534
"3842" 768.2 30.5864007962284 106.223013448649
"3843" 768.4 26.7661033137567 103.630605138937
"3844" 768.6 23.3686905432284 100.800285525686
"3845" 768.8 20.3379465043254 97.6806248741226
"3846" 769 17.2381055683894 94.2128255434924
"3847" 769.2 14.6976242267567 90.1651965128138
"3848" 769.4 12.9735557857568 86.1135229988138
"3849" 769.6 11.7244921370121 81.7687184647021
"3850" 769.8 11.2799523117993 77.4727951289362
"3851" 770 11.4394270882568 72.8795241840638
"3852" 770.2 11.8954042289026 68.5116195096263
"3853" 770.4 12.7648307928996 63.9121556820638
"3854" 770.6 13.8818573796734 59.4705889826888
"3855" 770.8 14.7340020112261 54.9699528540638
"3856" 771 15.9973456822785 50.7797769530856
"3857" 771.2 17.3298968566768 46.6035406471838
"3858" 771.4 19.110705825735 42.399425151129
"3859" 771.6 20.8944877646915 38.3503046765204
"3860" 771.8 22.730938985179 34.1472217430638
"3861" 772 24.396378894852 30.2698438230638
"3862" 772.2 26.1653636598963 26.2641122953196
"3863" 772.4 27.4583281567345 22.5865771384638
"3864" 772.6 28.4711438019195 18.3997416289475
"3865" 772.8 29.8684524575901 14.8936170090638
"3866" 773 31.0668817915782 11.3903454743138
"3867" 773.2 32.8085614038505 9.65745289122008
"3868" 773.4 35.850649902871 8.39416227066383
"3869" 773.6 39.3299224447811 6.9342053604053
"3870" 773.8 43.2422717615474 5.62679649473824
"3871" 774 46.8635371259948 4.07936765406383
"3872" 774.2 51.0320637150494 2.72642282801505
"3873" 774.4 55.6046141566504 1.56732174631915
"3874" 774.6 59.6135551258418 0.844567158638297
"3875" 774.8 63.8170159458234 0.720589030863833
"3876" 775 67.925219905235 1.01210357869426
"3877" 775.2 72.5698703952248 1.35617995665957
"3878" 775.4 76.708626890369 1.76073027734954
"3879" 775.6 81.188362201352 2.36181040356383
"3880" 775.8 85.2375538259409 3.54367728353751
"3881" 776 89.4214439196046 5.0695214313247
"3882" 776.2 93.2146231797967 6.67987655778383
"3883" 776.4 96.8617828212359 8.91397324806383
"3884" 776.6 100.522312730894 11.2564369491815
"3885" 776.8 104.172135253051 13.6812236557697
"3886" 777 107.887641037666 16.5383081943911
"3887" 777.2 109.788392766737 18.2538924141815
"3888" 777.4 112.763912270793 21.5903553797002
"3889" 777.6 115.204970037257 25.3310803005638
"3890" 777.8 117.363777194511 29.202993347611
"3891" 778 119.980931833817 33.3210979099838
"3892" 778.2 122.596079562625 37.1534470354601
"3893" 778.4 125.450352269979 40.6287032192305
"3894" 778.6 127.297984156436 44.3045344557808
"3895" 778.8 128.604196188717 48.4432353021638
"3896" 779 129.713444290757 52.3495770488138
"3897" 779.2 130.405367642078 56.6466158843138
"3898" 779.4 130.473203264757 60.8859833835638
"3899" 779.6 130.493923964048 65.6292172450456
"3900" 779.8 130.544430668569 70.3404999152513
"3901" 780 129.691528166507 74.8980209528138
"3902" 780.2 128.308606942606 79.4910532228374
"3903" 780.4 127.038782596573 84.1255845484924
"3904" 780.6 126.090519553627 88.6778974122305
"3905" 780.8 124.739173272304 92.9362498127053
"3906" 781 122.897529649007 97.3143450683138
"3907" 781.2 120.651591800866 101.028245668482
"3908" 781.4 117.720106201185 104.670061864564
"3909" 781.6 114.504451011229 108.224637057446
"3910" 781.8 111.300462097345 111.368695511005
"3911" 782 107.93368703609 115.020843390064
"3912" 782.2 105.021277635757 118.245455925009
"3913" 782.4 101.873704743471 120.850541676814
"3914" 782.6 97.8179024577379 122.692839158894
"3915" 782.8 93.5434902785424 124.496942982439
"3916" 783 89.5829752840768 126.076823024764
"3917" 783.2 84.8206272682273 127.182196470946
"3918" 783.4 80.2024844850901 128.591666110064
"3919" 783.6 75.8748377802469 130.145824667887
"3920" 783.8 71.398610760055 131.185300320695
"3921" 784 67.0529778747395 131.345314728788
"3922" 784.2 62.7880090547217 131.125035154011
"3923" 784.4 58.3427526015813 130.649609950169
"3924" 784.6 54.1174263777567 129.694295456064
"3925" 784.8 49.3757163525246 128.497760863564
"3926" 785 44.9731844406853 127.373169806689
"3927" 785.2 40.0076168606139 125.519298488689
"3928" 785.4 35.9211989504568 122.915245419214
"3929" 785.6 32.4575120564889 119.950868831314
"3930" 785.8 29.1571094966391 116.442786211829
"3931" 786 25.8271559024926 112.754772049083
"3932" 786.2 22.1934798591271 109.281516281397
"3933" 786.4 18.5424159007382 106.411852727064
"3934" 786.6 15.1432520865068 102.606476596564
"3935" 786.8 12.7836160422568 98.5988430120638
"3936" 787 10.5901440673204 94.1510770412275
"3937" 787.2 8.57937287363174 89.7743421385013
"3938" 787.4 7.0440266136734 84.9158815826888
"3939" 787.6 5.80569397222733 80.1533086184756
"3940" 787.8 4.79090081577849 75.6636136402812
"3941" 788 4.3036640824524 71.025379326129
"3942" 788.2 4.06619352391231 66.0132098424638
"3943" 788.4 3.98418779338531 61.2185897082638
"3944" 788.6 4.68560813188174 56.8688078143388
"3945" 788.8 5.41687614435675 52.3309125072638
"3946" 789 5.77469811275675 47.8288546082574
"3947" 789.2 5.5328393561778 43.007317267248
"3948" 789.4 6.65483635493322 39.0629030242697
"3949" 789.6 8.37993614295673 35.6133552690638
"3950" 789.8 10.7553002293156 32.2937068017109
"3951" 790 13.6663881007567 29.1881257390316
"3952" 790.2 16.8237401884808 26.2650305296155
"3953" 790.4 20.0802243425568 23.3859834143138
"3954" 790.6 21.9992284607567 20.3971875536767
"3955" 790.8 23.9381115772012 17.1412845220638
"3956" 791 26.71545271549 14.4992149737638
"3957" 791.2 30.6915246794234 13.0382310903138
"3958" 791.4 34.6940230424524 11.8152897629986
"3959" 791.6 38.1883887978704 10.3828605936093
"3960" 791.8 41.7799766749613 8.34434567508656
"3961" 792 45.9931855307795 6.01957121481383
"3962" 792.2 50.1335620140901 4.30446062706383
"3963" 792.4 54.2656720312202 2.83813386869798
"3964" 792.6 58.1752299888931 1.74302715170019
"3965" 792.8 62.7720720815828 1.36889083362905
"3966" 793 67.0951697824777 1.45495201031965
"3967" 793.2 71.6087663125123 2.41694187086383
"3968" 793.4 75.9984848289567 3.80795119966383
"3969" 793.6 80.1993960339763 5.16544721625895
"3970" 793.8 84.5164189624613 7.35544907631383
"3971" 794 87.7650498752248 10.7438687584468
"3972" 794.2 90.1030936150276 14.3210979255638
"3973" 794.4 92.6248021314098 18.3365208853495
"3974" 794.6 94.6602508432666 22.3550748685344
"3975" 794.8 96.1338645212916 26.5925340951569
"3976" 795 97.1108459652861 31.4929284757697
"3977" 795.2 98.0014212822359 35.9814032513138
"3978" 795.4 98.9204130745368 40.6646093543438
"3979" 795.6 98.6408527826751 45.1942868704924
"3980" 795.8 97.3715475740117 50.2326380847109
"3981" 796 95.7413644533282 54.3623815817781
"3982" 796.2 93.6733882794163 58.5350007640851
"3983" 796.4 91.2780819727345 62.5441682846638
"3984" 796.6 88.1087263082776 66.0386551350638
"3985" 796.8 84.4592900840972 69.1732986277021
"3986" 797 81.1939430043525 71.9019002171489
"3987" 797.2 77.2978277273486 74.7471767044924
"3988" 797.4 73.5077967141915 77.1488443061725
"3989" 797.6 69.6677105956046 79.804005273129
"3990" 797.8 65.2874998040121 82.2397270724042
"3991" 798 61.189650869778 83.7826863045319
"3992" 798.2 57.0129522453345 85.2583328122638
"3993" 798.4 52.1942864748192 86.5300673320013
"3994" 798.6 47.5040698540749 87.2739084139729
"3995" 798.8 42.9687892592785 87.885651466303
"3996" 799 38.3919984471526 87.3649909954388
"3997" 799.2 33.8669275707568 85.9593832455638
"3998" 799.4 29.8216557091915 84.5003212334334
"3999" 799.6 25.5125010066567 82.8325482510638
"4000" 799.8 21.6106 80.67489
"4001" 800 17.85756 78.49936
"4002" 800.2 14.01735 75.76385
"4003" 800.4 10.6761 72.69684
"4004" 800.6 7.92855 69.09209
"4005" 800.8 6.099198 64.98904
"4006" 801 4.782643 61.4668
"4007" 801.2 3.250637 57.40898
"4008" 801.4 2.236742 54.00667
"4009" 801.6 2.775253 50.65404
"4010" 801.8 3.540694 46.90167
"4011" 802 5.057108 43.01441
"4012" 802.2 6.601689 39.50678
"4013" 802.4 8.589445 35.52744
"4014" 802.6 10.73295 31.93448
"4015" 802.8 13.09044 28.02339
"4016" 803 15.426 24.97278
"4017" 803.2 18.25335 21.79854
"4018" 803.4 21.43554 18.5996
"4019" 803.6 24.57546 16.08955
"4020" 803.8 28.49521 13.538
"4021" 804 31.8185 11.01321
"4022" 804.2 35.37671 8.392345
"4023" 804.4 39.42209 6.466538
"4024" 804.6 43.04248 5.155899
"4025" 804.8 47.2796 3.525024
"4026" 805 51.49626 2.155067
"4027" 805.2 56.02546 1.075088
"4028" 805.4 59.91922 0.2510077
"4029" 805.6 63.39493 0.1438291
"4030" 805.8 66.60928 0.283285
"4031" 806 70.28439 0.8158609
"4032" 806.2 74.63092 1.307455
"4033" 806.4 78.72125 2.253816
"4034" 806.6 82.90686 3.034293
"4035" 806.8 87.23601 4.709717
"4036" 807 91.32979 6.759075
"4037" 807.2 95.05913 8.786747
"4038" 807.4 99.18156 11.02444
"4039" 807.6 102.5813 13.56508
"4040" 807.8 105.9418 17.26443
"4041" 808 108.3531 21.22313
"4042" 808.2 110.3323 25.70542
"4043" 808.4 112.898 29.52206
"4044" 808.6 115.8625 33.44911
"4045" 808.8 118.4924 37.2292
"4046" 809 121.1515 41.09004
"4047" 809.2 123.8764 44.80407
"4048" 809.4 126.4845 48.61881
"4049" 809.6 128.3974 53.21832
"4050" 809.8 129.6704 57.83615
"4051" 810 130.2725 62.58194
"4052" 810.2 129.9737 67.02113
"4053" 810.4 128.5531 71.88876
"4054" 810.6 126.6212 76.58064
"4055" 810.8 125.3341 81.11139
"4056" 811 123.7815 86.03278
"4057" 811.2 122.0265 90.75801
"4058" 811.4 120.0265 95.30074
"4059" 811.6 118.005 99.70823
"4060" 811.8 115.9159 104.221
"4061" 812 113.7442 108.3835
"4062" 812.2 110.9446 112.4339
"4063" 812.4 107.6666 115.9693
"4064" 812.6 103.9563 118.7445
"4065" 812.8 99.57634 120.6683
"4066" 813 95.32028 122.3717
"4067" 813.2 90.83672 124.1187
"4068" 813.4 85.97205 125.2059
"4069" 813.6 81.25689 126.322
"4070" 813.8 76.48014 127.3882
"4071" 814 71.8841 127.9074
"4072" 814.2 67.03333 128.266
"4073" 814.4 62.02583 128.3357
"4074" 814.6 57.51599 128.6409
"4075" 814.8 52.35955 128.7239
"4076" 815 47.93272 128.0649
"4077" 815.2 43.29086 125.9691
"4078" 815.4 39.36877 123.6722
"4079" 815.6 35.01594 120.806
"4080" 815.8 31.36766 117.9831
"4081" 816 27.41331 113.7415
"4082" 816.2 24.50144 109.5941
"4083" 816.4 22.0427 105.7981
"4084" 816.6 19.77632 101.0074
"4085" 816.8 17.99908 96.4832
"4086" 817 16.47835 91.87601
"4087" 817.2 14.71424 87.24805
"4088" 817.4 13.13513 82.80261
"4089" 817.6 11.80645 77.75621
"4090" 817.8 10.71813 73.27498
"4091" 818 10.2736 68.78963
"4092" 818.2 10.95727 64.26238
"4093" 818.4 11.42362 59.74484
"4094" 818.6 12.11597 54.87038
"4095" 818.8 12.719 50.2032
"4096" 819 13.04089 45.81794
"4097" 819.2 14.11692 41.13204
"4098" 819.4 15.53855 36.86139
"4099" 819.6 17.94805 32.69449
"4100" 819.8 20.53263 29.1025
"4101" 820 23.43352 25.62401
"4102" 820.2 26.10584 21.85472
"4103" 820.4 28.65706 18.28632
"4104" 820.6 31.22336 14.73246
"4105" 820.8 33.20352 11.60292
"4106" 821 35.39039 8.508224
"4107" 821.2 38.62576 7.017989
"4108" 821.4 42.23986 5.716348
"4109" 821.6 46.14922 4.476562
"4110" 821.8 50.19867 3.312661
"4111" 822 54.48804 1.776879
"4112" 822.2 58.63281 0.597989
"4113" 822.4 61.96557 0.300471
"4114" 822.6 65.4716 0.109902
"4115" 822.8 68.84567 0.6283498
"4116" 823 72.25254 1.393783
"4117" 823.2 76.30584 1.951216
"4118" 823.4 80.50742 2.165778
"4119" 823.6 84.38116 3.179695
"4120" 823.8 87.86184 4.197285
"4121" 824 91.69899 5.990723
"4122" 824.2 95.27343 7.800142
"4123" 824.4 98.75714 10.04084
"4124" 824.6 101.8109 12.91038
"4125" 824.8 105.0424 15.64284
"4126" 825 108.4253 18.16409
"4127" 825.2 112.0025 20.43877
"4128" 825.4 115.1725 23.74292
"4129" 825.6 117.4828 27.26452
"4130" 825.8 119.581 30.7229
"4131" 826 121.952 34.64365
"4132" 826.2 123.7761 38.87581
"4133" 826.4 125.8358 42.83543
"4134" 826.6 127.5792 47.149
"4135" 826.8 128.6885 51.67167
"4136" 827 129.3054 56.28463
"4137" 827.2 129.5558 61.01201
"4138" 827.4 129.2728 65.80201
"4139" 827.6 129.5128 70.40276
"4140" 827.8 129.212 75.37453
"4141" 828 128.627 79.71804
"4142" 828.2 127.3246 84.56479
"4143" 828.4 125.9817 88.89452
"4144" 828.6 124.0078 93.45222
"4145" 828.8 121.9783 97.92205
"4146" 829 119.2803 101.9915
"4147" 829.2 116.3522 105.6675
"4148" 829.4 113.2023 109.666
"4149" 829.6 110.0959 112.8484
"4150" 829.8 106.4333 116.2547
"4151" 830 102.4625 119.0057
"4152" 830.2 97.85471 121.1106
"4153" 830.4 93.54605 122.5272
"4154" 830.6 89.31214 124.7275
"4155" 830.8 85.21423 127.335
"4156" 831 81.26474 129.3762
"4157" 831.2 77.43931 130.6447
"4158" 831.4 73.9578 131.0715
"4159" 831.6 70.24195 131.3058
"4160" 831.8 66.06571 131.6299
"4161" 832 61.79386 130.7513
"4162" 832.2 57.61518 130.4056
"4163" 832.4 52.83006 129.9912
"4164" 832.6 48.70973 129.1729
"4165" 832.8 45.22134 128.0789
"4166" 833 41.5384 126.5312
"4167" 833.2 37.84105 124.6191
"4168" 833.4 34.20189 121.8063
"4169" 833.6 30.54455 119.2489
"4170" 833.8 26.44954 117.1766
"4171" 834 22.29872 114.0005
"4172" 834.2 19.41473 110.1509
"4173" 834.4 16.02396 106.1645
"4174" 834.6 12.99361 102.8445
"4175" 834.8 10.48447 98.69514
"4176" 835 8.394485 94.00682
"4177" 835.2 6.623857 89.52061
"4178" 835.4 4.650511 84.79073
"4179" 835.6 3.181245 80.29885
"4180" 835.8 2.034366 75.46932
"4181" 836 1.981283 70.89809
"4182" 836.2 2.065495 66.45426
"4183" 836.4 1.332267 61.86744
"4184" 836.6 1.359401 57.56901
"4185" 836.8 1.983489 53.30692
"4186" 837 2.746031 49.90047
"4187" 837.2 3.495421 46.43757
"4188" 837.4 4.407482 44.31565
"4189" 837.6 6.098606 40.9716
"4190" 837.8 7.826397 37.44542
"4191" 838 9.683398 33.70325
"4192" 838.2 11.90476 30.0567
"4193" 838.4 14.32217 26.8876
"4194" 838.6 16.82592 23.19514
"4195" 838.8 19.99862 20.12404
"4196" 839 22.81536 17.12008
"4197" 839.2 26.06966 13.85036
"4198" 839.4 29.30272 11.79093
"4199" 839.6 33.29758 9.636291
"4200" 839.8 37.22819 7.82739
"4201" 840 42.49311 6.725678
"4202" 840.2 46.81831 5.288019
"4203" 840.4 50.84225 3.443235
"4204" 840.6 52.43113 1.944446
"4205" 840.8 53.15868 1.480313
"4206" 841 53.29435 1.371262
"4207" 841.2 54.32062 1.499333
"4208" 841.4 56.97056 1.250609
"4209" 841.6 60.13641 0.7545161
"4210" 841.8 63.86458 0.7621704
"4211" 842 67.95474 1.274972
"4212" 842.2 71.96293 2.209435
"4213" 842.4 76.20109 2.756212
"4214" 842.6 80.52368 3.378071
"4215" 842.8 84.58919 3.988492
"4216" 843 88.65112 5.289498
"4217" 843.2 92.26043 7.602762
"4218" 843.4 96.03825 10.09643
"4219" 843.6 99.47082 12.70956
"4220" 843.8 103.3512 15.46254
"4221" 844 107.0954 18.56537
"4222" 844.2 110.4521 21.22667
"4223" 844.4 113.5648 24.69754
"4224" 844.6 116.1855 28.61994
"4225" 844.8 118.6766 32.82573
"4226" 845 120.9306 36.97759
"4227" 845.2 123.0217 41.94881
"4228" 845.4 124.5007 46.49526
"4229" 845.6 125.462 51.68913
"4230" 845.8 126.9161 56.2746
"4231" 846 128.0524 60.84482
"4232" 846.2 128.3108 66.15609
"4233" 846.4 127.0819 70.76454
"4234" 846.6 125.5279 75.74719
"4235" 846.8 124.1195 80.39279
"4236" 847 122.6126 85.16666
"4237" 847.2 120.7038 89.45072
"4238" 847.4 118.3959 94.17491
"4239" 847.6 116.3884 98.0777
"4240" 847.8 114.2699 102.9001
"4241" 848 112.3586 107.154
"4242" 848.2 110.0119 111.5932
"4243" 848.4 107.0895 115.1622
"4244" 848.6 103.895 118.6903
"4245" 848.8 100.7252 121.1879
"4246" 849 97.87819 123.3246
"4247" 849.2 94.14547 124.683
"4248" 849.4 90.29364 126.1678
"4249" 849.6 85.78497 128.0418
"4250" 849.8 81.28917 129.3489
"4251" 850 77.45002 130.3684
"4252" 850.2 73.34466 130.9509
"4253" 850.4 69.18816 131.1545
"4254" 850.6 65.02539 131.2377
"4255" 850.8 60.38544 130.7333
"4256" 851 55.54756 129.9363
"4257" 851.2 51.15044 129.5949
"4258" 851.4 46.94479 128.5112
"4259" 851.6 42.90753 127.0588
"4260" 851.8 39.14033 125.616
"4261" 852 35.44335 123.391
"4262" 852.2 31.97186 120.4704
"4263" 852.4 28.33227 117.1234
"4264" 852.6 24.82201 114.1003
"4265" 852.8 20.70914 111.515
"4266" 853 16.9769 108.8161
"4267" 853.2 14.47846 105.6599
"4268" 853.4 12.2299 102.2281
"4269" 853.6 9.742754 97.89298
"4270" 853.8 7.540898 93.4283
"4271" 854 5.332458 89.20235
"4272" 854.2 3.894193 84.74095
"4273" 854.4 2.5432 80.03357
"4274" 854.6 1.677541 75.13258
"4275" 854.8 1.314178 70.85431
"4276" 855 1.764035 66.07883
"4277" 855.2 2.539289 61.23904
"4278" 855.4 3.235283 56.52939
"4279" 855.6 3.984507 51.66955
"4280" 855.8 4.76475 46.90167
"4281" 856 5.990625 42.20344
"4282" 856.2 7.300157 38.21076
"4283" 856.4 9.758356 34.20659
"4284" 856.6 12.34294 30.67791
"4285" 856.8 15.21253 27.30478
"4286" 857 18.32242 24.24476
"4287" 857.2 21.1989 20.64513
"4288" 857.4 23.74063 17.52448
"4289" 857.6 26.85188 14.63506
"4290" 857.8 30.44236 12.12336
"4291" 858 33.82451 9.771726
"4292" 858.2 37.3292 7.444713
"4293" 858.4 41.49143 5.934196
"4294" 858.6 45.87404 4.177968
"4295" 858.8 49.94849 2.533077
"4296" 859 54.08036 1.404509
"4297" 859.2 58.46877 0.7628051
"4298" 859.4 62.65259 0.4872503
"4299" 859.6 67.03333 0.3898002
"4300" 859.8 71.43993 0.9623193
"4301" 860 75.87005 1.498488
"4302" 860.2 79.93156 2.236063
"4303" 860.4 84.00422 3.576379
"4304" 860.6 88.58286 5.221514
"4305" 860.8 92.84036 6.563049
"4306" 861 96.99912 8.532294
"4307" 861.2 100.9084 10.95204
"4308" 861.4 104.4442 13.67518
"4309" 861.6 108.105 16.82447
"4310" 861.8 111.2036 20.16229
"4311" 862 114.1814 23.57142
"4312" 862.2 116.8051 27.31346
"4313" 862.4 119.2058 30.98896
"4314" 862.6 121.7292 34.63189
"4315" 862.8 123.8464 38.91821
"4316" 863 125.4344 43.05147
"4317" 863.2 127.4999 47.65932
"4318" 863.4 128.9537 51.66955
"4319" 863.6 129.4304 56.55654
"4320" 863.8 128.8549 61.15316
"4321" 864 128.3503 66.12846
"4322" 864.2 127.9821 70.73625
"4323" 864.4 127.169 75.45101
"4324" 864.6 126.1116 80.30216
"4325" 864.8 125.1996 84.68107
"4326" 865 123.723 89.57066
"4327" 865.2 121.8879 93.8041
"4328" 865.4 119.8908 98.46096
"4329" 865.6 117.9304 102.5367
"4330" 865.8 115.0954 106.7242
"4331" 866 112.2804 110.2718
"4332" 866.2 109.0439 114.3211
"4333" 866.4 105.4878 117.3109
"4334" 866.6 101.2777 119.8832
"4335" 866.8 96.93208 121.5318
"4336" 867 92.2774 122.6496
"4337" 867.2 87.50538 123.6514
"4338" 867.4 83.08324 123.9291
"4339" 867.6 78.17403 123.9291
"4340" 867.8 73.70835 123.4697
"4341" 868 68.92569 122.7605
"4342" 868.2 64.13105 122.3822
"4343" 868.4 59.8985 122.3676
"4344" 868.6 55.03487 121.9871
"4345" 868.8 51.07839 121.2081
"4346" 869 45.61938 119.4879
"4347" 869.2 41.15769 117.9177
"4348" 869.4 36.4703 116.2468
"4349" 869.6 32.88375 114.7902
"4350" 869.8 28.30841 112.4509
"4351" 870 23.53325 109.6592
"4352" 870.2 20.01269 106.6168
"4353" 870.4 17.47313 103.726
"4354" 870.6 14.76048 99.39599
"4355" 870.8 12.58637 95.25915
"4356" 871 10.855 89.97436
"4357" 871.2 9.664221 85.93736
"4358" 871.4 8.735897 81.36238
"4359" 871.6 8.319155 76.54247
"4360" 871.8 8.289412 71.83693
"4361" 872 8.699035 67.02339
"4362" 872.2 9.097666 62.41676
"4363" 872.4 9.423442 57.81307
"4364" 872.6 9.815881 52.97759
"4365" 872.8 10.09017 48.45025
"4366" 873 10.11894 44.17267
"4367" 873.2 9.96927 39.71309
"4368" 873.4 9.615662 35.34714
"4369" 873.6 9.5449 33.78675
"4370" 873.8 9.320868 34.75563
"4371" 874 9.049905 35.05323
"4372" 874.2 9.054222 35.06299
"4373" 874.4 9.360716 34.72938
"4374" 874.6 10.2217 34.93837
"4375" 874.8 12.06592 33.7694
"4376" 875 14.17468 32.65761
"4377" 875.2 16.83384 30.74921
"4378" 875.4 19.35845 28.38251
"4379" 875.6 21.58593 25.98834
"4380" 875.8 24.37708 23.49413
"4381" 876 27.43541 21.01866
"4382" 876.2 30.7218 18.76849
"4383" 876.4 34.23118 16.07416
"4384" 876.6 37.34364 13.29056
"4385" 876.8 40.80355 10.34981
"4386" 877 44.01759 7.708088
"4387" 877.2 47.82831 5.487341
"4388" 877.4 51.34342 3.434359
"4389" 877.6 55.21486 1.933481
"4390" 877.8 59.21414 1.208821
"4391" 878 63.74693 0.9756337
"4392" 878.2 67.5899 1.845508
"4393" 878.4 71.80499 2.605403
"4394" 878.6 76.15044 3.892769
"4395" 878.8 80.17009 5.218488
"4396" 879 84.54312 6.656443
"4397" 879.2 89.08286 8.338688
"4398" 879.4 93.01243 10.68735
"4399" 879.6 97.03621 13.11499
"4400" 879.8 101.0477 15.56537
"4401" 880 104.7478 18.4356
"4402" 880.2 108.5279 21.50695
"4403" 880.4 111.7641 24.0686
"4404" 880.6 115.3906 27.71522
"4405" 880.8 118.6693 31.10458
"4406" 881 121.5325 35.10218
"4407" 881.2 123.9349 39.19632
"4408" 881.4 125.8387 44.05392
"4409" 881.6 127.0689 48.59884
"4410" 881.8 127.5737 53.62239
"4411" 882 128.2461 58.1581
"4412" 882.2 128.5446 63.48434
"4413" 882.4 128.2994 68.1591
"4414" 882.6 127.4418 73.03866
"4415" 882.8 126.9202 77.69859
"4416" 883 125.774 82.66998
"4417" 883.2 123.9807 86.9755
"4418" 883.4 121.9822 91.32138
"4419" 883.6 119.6431 95.5936
"4420" 883.8 116.9363 99.6925
"4421" 884 114.1314 103.8815
"4422" 884.2 111.3601 107.5669
"4423" 884.4 107.9407 111.1192
"4424" 884.6 104.2684 114.1788
"4425" 884.8 100.5 117.1837
"4426" 885 96.74681 119.8485
"4427" 885.2 92.31864 121.958
"4428" 885.4 88.00268 123.0685
"4429" 885.6 83.27131 124.1587
"4430" 885.8 78.56121 124.8613
"4431" 886 74.12188 125.5959
"4432" 886.2 69.74362 126.733
"4433" 886.4 65.08075 128.0997
"4434" 886.6 60.61759 129.5317
"4435" 886.8 56.24329 130.5645
"4436" 887 52.55126 130.2411
"4437" 887.2 48.73695 128.6133
"4438" 887.4 44.86909 126.8645
"4439" 887.6 39.96692 124.531
"4440" 887.8 35.64944 122.674
"4441" 888 31.73216 120.4939
"4442" 888.2 28.10272 117.8905
"4443" 888.4 24.41377 114.4092
"4444" 888.6 21.34227 111.2606
"4445" 888.8 17.89007 108.317
"4446" 889 14.90046 105.2094
"4447" 889.2 12.80553 101.3073
"4448" 889.4 11.15147 96.95469
"4449" 889.6 9.97543 92.26003
"4450" 889.8 9.077965 87.65125
"4451" 890 8.524135 82.66897
"4452" 890.2 7.756301 78.10927
"4453" 890.4 7.048897 73.23918
"4454" 890.6 6.311703 68.64256
"4455" 890.8 5.849474 63.733
"4456" 891 5.432071 59.08446
"4457" 891.2 5.79359 54.08732
"4458" 891.4 6.547018 49.42606
"4459" 891.6 6.874232 44.64148
"4460" 891.8 6.903833 40.2753
"4461" 892 8.071428 37.50523
"4462" 892.2 9.698661 34.46832
"4463" 892.4 11.82056 30.67333
"4464" 892.6 14.07366 27.57884
"4465" 892.8 16.74059 25.0662
"4466" 893 19.83783 22.25458
"4467" 893.2 23.26036 19.41924
"4468" 893.4 26.46763 17.06555
"4469" 893.6 29.84621 14.5532
"4470" 893.8 32.60066 11.67381
"4471" 894 35.60885 8.5641
"4472" 894.2 39.02939 6.379231
"4473" 894.4 42.36016 5.218044
"4474" 894.6 46.57828 4.314247
"4475" 894.8 50.2069 3.454461
"4476" 895 54.78001 1.978652
"4477" 895.2 58.80811 1.410378
"4478" 895.4 62.92219 0.576399
"4479" 895.6 66.78008 0.4406908
"4480" 895.8 70.85992 1.115922
"4481" 896 75.34651 1.881013
"4482" 896.2 79.34987 3.451717
"4483" 896.4 83.27046 4.610084
"4484" 896.6 88.11664 5.43751
"4485" 896.8 92.16722 6.629814
"4486" 897 95.9817 8.467382
"4487" 897.2 99.72531 11.12173
"4488" 897.4 103.0995 14.24252
"4489" 897.6 106.2756 17.50056
"4490" 897.8 109.3433 21.519
"4491" 898 112.1897 24.99398
"4492" 898.2 115.1633 28.7637
"4493" 898.4 118.0568 32.33778
"4494" 898.6 120.5144 36.46973
"4495" 898.8 122.6638 40.83314
"4496" 899 124.5069 45.05377
"4497" 899.2 125.8788 49.81368
"4498" 899.4 126.3014 54.35233
"4499" 899.6 126.8178 59.13242
"4500" 899.8 127.3024 63.8031
"4501" 900 127.5459 68.7628
"4502" 900.2 127.255 73.90269
"4503" 900.4 126.876 78.42376
"4504" 900.6 126.0873 83.2975
"4505" 900.8 124.6393 87.63762
"4506" 901 122.5093 91.93151
"4507" 901.2 120.1376 95.94648
"4508" 901.4 117.6264 99.99424
"4509" 901.6 115.685 104.3974
"4510" 901.8 114.6519 108.6242
"4511" 902 112.2605 111.8546
"4512" 902.2 108.8989 114.2455
"4513" 902.4 104.9848 116.1414
"4514" 902.6 100.5372 118.1267
"4515" 902.8 96.43016 119.716
"4516" 903 91.76933 121.529
"4517" 903.2 87.42994 122.9603
"4518" 903.4 82.82832 124.4088
"4519" 903.6 78.61235 125.9183
"4520" 903.8 74.03071 127.5348
"4521" 904 69.40406 128.4786
"4522" 904.2 65.08645 128.8965
"4523" 904.4 60.25178 128.7825
"4524" 904.6 55.80271 127.9054
"4525" 904.8 51.57295 127.273
"4526" 905 47.11474 125.9551
"4527" 905.2 42.78888 124.0403
"4528" 905.4 38.42278 121.2267
"4529" 905.6 34.9715 118.2802
"4530" 905.8 31.41784 114.9008
"4531" 906 28.17389 111.481
"4532" 906.2 25.09929 107.704
"4533" 906.4 22.25314 103.7409
"4534" 906.6 19.68909 99.70419
"4535" 906.8 17.49257 95.47287
"4536" 907 15.68122 91.39743
"4537" 907.2 14.25158 86.57013
"4538" 907.4 13.07428 82.00422
"4539" 907.6 11.9508 77.1941
"4540" 907.8 11.32512 72.57959
"4541" 908 10.98948 68.02495
"4542" 908.2 11.04952 63.14238
"4543" 908.4 11.77353 58.53229
"4544" 908.6 13.05003 53.52444
"4545" 908.8 14.57693 49.32774
"4546" 909 16.01973 44.74943
"4547" 909.2 17.7379 40.60419
"4548" 909.4 19.76999 36.77657
"4549" 909.6 21.43091 32.64595
"4550" 909.8 23.99959 28.65897
"4551" 910 26.69543 25.50075
"4552" 910.2 29.04538 21.79854
"4553" 910.4 31.05962 18.20446
"4554" 910.6 33.14147 14.41237
"4555" 910.8 34.91352 10.64492
"4556" 911 35.33066 9.330351
"4557" 911.2 36.28419 8.765542
"4558" 911.4 38.95931 8.321284
"4559" 911.6 41.73681 8.274949
"4560" 911.8 45.40733 7.441781
"4561" 912 49.30562 7.06919
"4562" 912.2 53.1726 6.868563
"4563" 912.4 57.15646 7.260029
"4564" 912.6 61.24017 7.641709
"4565" 912.8 65.15983 8.726025
"4566" 913 68.79027 10.18942
"4567" 913.2 72.69699 11.84018
"4568" 913.4 76.9632 13.0296
"4569" 913.6 81.04254 13.62756
"4570" 913.8 85.19687 14.31666
"4571" 914 89.55358 15.91419
"4572" 914.2 93.58448 17.51665
"4573" 914.4 97.49346 19.39588
"4574" 914.6 101.5737 21.69903
"4575" 914.8 105.3666 24.40784
"4576" 915 108.6985 27.39743
"4577" 915.2 112.5902 30.15359
"4578" 915.4 116.1181 33.04541
"4579" 915.6 119.2083 36.24564
"4580" 915.8 121.8415 40.32477
"4581" 916 123.529 44.66461
"4582" 916.2 124.9931 49.34372
"4583" 916.4 126.1153 54.19219
"4584" 916.6 126.758 58.47377
"4585" 916.8 126.9327 63.4356
"4586" 917 126.8544 68.3756
"4587" 917.2 126.8643 73.31783
"4588" 917.4 126.5283 78.1056
"4589" 917.6 125.5202 83.21423
"4590" 917.8 124.0304 87.71041
"4591" 918 121.9008 92.25931
"4592" 918.2 119.8079 96.58021
"4593" 918.4 116.7756 100.6907
"4594" 918.6 113.627 104.1846
"4595" 918.8 110.5903 108.0387
"4596" 919 107.5837 111.5071
"4597" 919.2 104.5464 114.7437
"4598" 919.4 100.8357 117.9679
"4599" 919.6 97.27317 120.6116
"4600" 919.8 93.30952 123.0745
"4601" 920 88.70027 125.421
"4602" 920.2 84.51457 127.8707
"4603" 920.4 79.66605 129.3211
"4604" 920.6 74.96779 130.204
"4605" 920.8 70.18492 130.8323
"4606" 921 65.68265 130.3728
"4607" 921.2 62.78298 130.0024
"4608" 921.4 58.13034 130.2579
"4609" 921.6 53.59759 129.23
"4610" 921.8 49.31466 127.5572
"4611" 922 45.01493 126.0944
"4612" 922.2 40.83546 123.7763
"4613" 922.4 37.23389 120.9581
"4614" 922.6 33.40282 118.1566
"4615" 922.8 29.42526 115.1181
"4616" 923 25.89238 111.718
"4617" 923.2 23.15021 107.8538
"4618" 923.4 20.18383 104.0747
"4619" 923.6 17.59166 100.0009
"4620" 923.8 15.72768 95.68487
"4621" 924 13.75171 91.10934
"4622" 924.2 11.4443 86.70589
"4623" 924.4 9.527172 82.19133
"4624" 924.6 8.106423 77.35927
"4625" 924.8 7.157856 72.53533
"4626" 925 6.834059 67.52643
"4627" 925.2 7.416497 62.94462
"4628" 925.4 8.435056 57.81384
"4629" 925.6 9.010536 53.14553
"4630" 925.8 10.19871 48.48919
"4631" 926 11.1826 44.09633
"4632" 926.2 11.72598 39.26657
"4633" 926.4 12.30289 35.18779
"4634" 926.6 13.54853 31.11499
"4635" 926.8 14.28435 27.32546
"4636" 927 14.97674 26.76516
"4637" 927.2 17.37765 24.3629
"4638" 927.4 19.874 21.46396
"4639" 927.6 22.26882 18.31642
"4640" 927.8 25.05665 15.33891
"4641" 928 27.91761 12.85402
"4642" 928.2 31.26621 10.6511
"4643" 928.4 35.12345 8.369285
"4644" 928.6 39.11732 6.517302
"4645" 928.8 43.23064 5.016499
"4646" 929 46.99469 3.481403
"4647" 929.2 51.46754 2.037538
"4648" 929.4 55.24862 1.221013
"4649" 929.6 58.3738 0.5285927
"4650" 929.8 59.41041 0.4279682
"4651" 930 59.29504 0.3898002
"4652" 930.2 59.59646 0.3457603
"4653" 930.4 59.53934 0.6673852
"4654" 930.6 59.55135 0.7216953
"4655" 930.8 59.43574 0.7714796
"4656" 931 59.36967 0.6885058
"4657" 931.2 59.30911 0.8987061
"4658" 931.4 59.18249 0.8280247
"4659" 931.6 59.18249 0.8280247
"4660" 931.8 59.18249 0.8280247
"4661" 932 59.18249 0.8280247
"4662" 932.2 59.51714 0.9077937
"4663" 932.4 59.57054 1.005412
"4664" 932.6 59.72392 1.087352
"4665" 932.8 59.82872 1.021545
"4666" 933 60.1955 1.343999
"4667" 933.2 60.71912 1.215053
"4668" 933.4 61.16382 1.160643
"4669" 933.6 61.70676 1.161456
"4670" 933.8 62.76832 1.066414
"4671" 934 64.57237 1.103375
"4672" 934.2 67.22327 1.049065
"4673" 934.4 69.85077 1.272434
"4674" 934.6 73.01422 1.490457
"4675" 934.8 76.60099 1.50821
"4676" 935 78.85088 1.816949
"4677" 935.2 81.35056 2.671395
"4678" 935.4 84.45352 3.770389
"4679" 935.6 87.99318 4.941327
"4680" 935.8 91.45069 6.431704
"4681" 936 95.12789 7.832548
"4682" 936.2 98.73388 9.713682
"4683" 936.4 102.3547 12.01231
"4684" 936.6 105.3792 14.75416
"4685" 936.8 108.6512 17.72087
"4686" 937 111.5663 20.69037
"4687" 937.2 114.464 23.87477
"4688" 937.4 117.3708 27.05184
"4689" 937.6 118.9643 30.2032
"4690" 937.8 120.2239 34.22456
"4691" 938 121.5909 38.30791
"4692" 938.2 123.1657 42.17328
"4693" 938.4 125.5038 45.1865
"4694" 938.6 127.9758 48.40365
"4695" 938.8 128.6311 52.49264
"4696" 939 128.3628 56.47547
"4697" 939.2 127.1924 60.16079
"4698" 939.4 125.4033 64.13026
"4699" 939.6 123.9165 68.20659
"4700" 939.8 123.062 72.28956
"4701" 940 123.2717 75.24769
"4702" 940.2 124.4787 79.07682
"4703" 940.4 125.8604 82.92115
"4704" 940.6 126.7861 86.74663
"4705" 940.8 126.1357 90.59105
"4706" 941 123.9432 93.84861
"4707" 941.2 121.6141 97.43719
"4708" 941.4 118.77 101.7183
"4709" 941.6 115.6579 105.1411
"4710" 941.8 112.2032 108.5851
"4711" 942 108.2464 111.7156
"4712" 942.2 103.7476 114.6541
"4713" 942.4 99.75221 117.1201
"4714" 942.6 95.65318 119.5556
"4715" 942.8 91.98118 122.1382
"4716" 943 87.84228 124.683
"4717" 943.2 83.64954 126.7469
"4718" 943.4 79.14112 128.2871
"4719" 943.6 74.60225 129.2966
"4720" 943.8 70.45224 129.8727
"4721" 944 66.03615 130.6311
"4722" 944.2 61.57256 130.413
"4723" 944.4 57.31532 129.2656
"4724" 944.6 52.61982 127.8927
"4725" 944.8 48.43995 126.0595
"4726" 945 43.86772 123.8914
"4727" 945.2 39.53005 121.5765
"4728" 945.4 35.66219 118.6688
"4729" 945.6 32.09849 115.4944
"4730" 945.8 28.52595 111.7545
"4731" 946 25.51474 108.0458
"4732" 946.2 22.20755 104.56
"4733" 946.4 19.10277 101.0431
"4734" 946.6 16.06497 97.08431
"4735" 946.8 13.3023 93.32873
"4736" 947 10.5157 89.28576
"4737" 947.2 8.326753 85.19133
"4738" 947.4 6.933527 80.70811
"4739" 947.6 6.398719 75.61734
"4740" 947.8 5.936045 70.89712
"4741" 948 6.220954 65.77625
"4742" 948.2 7.205894 60.9544
"4743" 948.4 8.064953 55.9321
"4744" 948.6 9.157106 55.00176
"4745" 948.8 10.01184 51.43147
"4746" 949 10.38999 47.24509
"4747" 949.2 11.26702 42.86308
"4748" 949.4 11.8213 38.82665
"4749" 949.6 11.78619 35.14807
"4750" 949.8 12.0616 32.05329
"4751" 950 14.55862 30.07827
"4752" 950.2 17.53925 28.37114
"4753" 950.4 21.08479 26.81898
"4754" 950.6 24.67255 24.91906
"4755" 950.8 27.99465 22.34855
"4756" 951 31.7706 19.6812
"4757" 951.2 35.58775 17.14128
"4758" 951.4 39.33589 14.97843
"4759" 951.6 43.03025 12.52365
"4760" 951.8 46.48278 9.736291
"4761" 952 49.65153 6.682856
"4762" 952.2 52.22686 3.816038
"4763" 952.4 52.86294 2.298197
"4764" 952.6 52.43719 2.356917
"4765" 952.8 52.52193 2.196416
"4766" 953 52.38083 2.23004
"4767" 953.2 52.21803 2.298197
"4768" 953.4 52.13361 2.354742
"4769" 953.6 52.02809 2.298197
"4770" 953.8 52.04774 2.285036
"4771" 954 52.07733 2.227516
"4772" 954.2 52.09592 2.202777
"4773" 954.4 52.20342 2.356917
"4774" 954.6 52.21803 2.298197
"4775" 954.8 52.53279 1.960138
"4776" 955 52.84212 1.934693
"4777" 955.2 53.58379 2.161883
"4778" 955.4 54.94993 1.924639
"4779" 955.6 57.00141 1.838624
"4780" 955.8 58.69215 1.477993
"4781" 956 60.3509 0.8408759
"4782" 956.2 61.25916 0.7714796
"4783" 956.4 62.32459 0.9401286
"4784" 956.6 63.96897 1.051378
"4785" 956.8 66.27357 1.093787
"4786" 957 69.22177 1.393783
"4787" 957.2 72.26047 1.786747
"4788" 957.4 76.02072 2.372671
"4789" 957.6 79.4015 3.381101
"4790" 957.8 83.11489 4.435602
"4791" 958 86.79656 5.399342
"4792" 958.2 90.23075 6.84516
"4793" 958.4 93.74894 8.833483
"4794" 958.6 96.76681 11.09273
"4795" 958.8 99.96816 14.64156
"4796" 959 101.7412 18.06449
"4797" 959.2 101.6812 21.86467
"4798" 959.4 100.2563 24.96663
"4799" 959.6 97.81132 27.54356
"4800" 959.8 94.65946 29.31623
"4801" 960 90.67291 30.34368
"4802" 960.2 86.5132 31.04842
"4803" 960.4 82.30263 30.9707
"4804" 960.6 78.13322 30.20734
"4805" 960.8 73.84526 29.08515
"4806" 961 69.91092 28.08064
"4807" 961.2 66.00343 26.13195
"4808" 961.4 62.13619 23.85479
"4809" 961.6 58.17242 21.4443
"4810" 961.8 54.36479 19.30512
"4811" 962 50.42717 17.21096
"4812" 962.2 46.79118 14.57555
"4813" 962.4 43.71596 11.69478
"4814" 962.6 40.6317 9.032112
"4815" 962.8 37.56268 8.706393
"4816" 963 35.14345 9.941829
"4817" 963.2 32.17939 11.39489
"4818" 963.4 29.33029 13.53388
"4819" 963.6 26.47064 15.2753
"4820" 963.8 23.69785 17.05157
"4821" 964 21.58593 19.21353
"4822" 964.2 19.57878 21.84018
"4823" 964.4 16.61572 24.55774
"4824" 964.6 14.45168 27.21338
"4825" 964.8 12.56946 29.14662
"4826" 965 11.43375 31.6345
"4827" 965.2 9.221669 34.88156
"4828" 965.4 7.829686 38.0257
"4829" 965.6 5.861559 41.47646
"4830" 965.8 4.463179 44.75501
"4831" 966 3.186441 48.28148
"4832" 966.2 2.245787 51.69842
"4833" 966.4 1.549341 54.57919
"4834" 966.6 1.020634 57.08654
"4835" 966.8 0.9342982 57.91168
"4836" 967 0.8643204 57.88277
"4837" 967.2 0.9870592 57.5887
"4838" 967.4 1.17604 57.52605
"4839" 967.6 1.304181 57.11941
"4840" 967.8 2.083202 56.80388
"4841" 968 1.829728 56.7693
"4842" 968.2 1.738229 56.186
"4843" 968.4 2.200563 54.84273
"4844" 968.6 2.544264 52.10736
"4845" 968.8 3.11617 48.95116
"4846" 969 4.222969 45.73331
"4847" 969.2 5.976335 42.32827
"4848" 969.4 8.215322 38.96486
"4849" 969.6 10.51269 35.42252
"4850" 969.8 12.81186 31.75112
"4851" 970 14.75521 27.63497
"4852" 970.2 16.55319 24.34752
"4853" 970.4 19.57553 20.93233
"4854" 970.6 23.33602 19.39519
"4855" 970.8 27.32326 19.27021
"4856" 971 31.80403 19.21932
"4857" 971.2 36.14824 18.44412
"4858" 971.4 39.63884 17.01888
"4859" 971.6 43.20284 14.875
"4860" 971.8 47.24506 12.8204
"4861" 972 51.12361 10.82237
"4862" 972.2 55.53995 8.949164
"4863" 972.4 59.73611 7.552946
"4864" 972.6 64.37417 6.68751
"4865" 972.8 68.8061 6.996489
"4866" 973 73.3523 7.539307
"4867" 973.2 77.98799 8.555964
"4868" 973.4 81.93754 10.6789
"4869" 973.6 85.79567 13.84167
"4870" 973.8 89.61009 16.98911
"4871" 974 93.42378 19.833
"4872" 974.2 97.13147 23.23918
"4873" 974.4 100.4557 26.95186
"4874" 974.6 103.6731 30.68467
"4875" 974.8 106.3974 34.69053
"4876" 975 108.9582 39.09209
"4877" 975.2 110.9474 43.7
"4878" 975.4 112.3705 48.63554
"4879" 975.6 113.4978 53.60788
"4880" 975.8 114.637 58.11881
"4881" 976 115.2704 63.12262
"4882" 976.2 115.2408 68.09673
"4883" 976.4 115.3334 73.15539
"4884" 976.6 115.0546 77.57884
"4885" 976.8 113.8041 82.42797
"4886" 977 112.1915 86.86404
"4887" 977.2 110.2949 91.58124
"4888" 977.4 108.347 96.02569
"4889" 977.6 105.6018 99.9217
"4890" 977.8 102.2923 103.4121
"4891" 978 99.01918 106.9929
"4892" 978.2 95.27591 110.2034
"4893" 978.4 91.40893 113.169
"4894" 978.6 87.43509 115.627
"4895" 978.8 83.45581 118.1526
"4896" 979 79.10009 119.1669
"4897" 979.2 74.20355 119.7362
"4898" 979.4 69.18345 119.6417
"4899" 979.6 64.24501 118.8783
"4900" 979.8 59.60706 117.8498
"4901" 980 54.82292 116.9578
"4902" 980.2 50.03193 116.1251
"4903" 980.4 45.1868 115.1226
"4904" 980.6 40.89439 113.4319
"4905" 980.8 36.57459 111.3974
"4906" 981 32.41505 108.4263
"4907" 981.2 28.6953 105.5761
"4908" 981.4 24.57449 102.4817
"4909" 981.6 20.6535 99.57786
"4910" 981.8 16.92648 96.19133
"4911" 982 14.25822 92.08474
"4912" 982.2 12.05308 88.2935
"4913" 982.4 10.07466 84.02432
"4914" 982.6 8.782608 79.35163
"4915" 982.8 8.084971 73.64979
"4916" 983 7.713686 68.76913
"4917" 983.2 7.238681 63.94348
"4918" 983.4 7.836789 59.04661
"4919" 983.6 8.862218 54.14851
"4920" 983.8 10.14824 49.03521
"4921" 984 11.38098 44.78077
"4922" 984.2 13.01274 39.87627
"4923" 984.4 14.72312 35.618
"4924" 984.6 16.39117 31.32279
"4925" 984.8 18.38343 27.30244
"4926" 985 20.25945 23.49608
"4927" 985.2 22.5689 20.94463
"4928" 985.4 26.22106 18.47808
"4929" 985.6 29.92332 16.18285
"4930" 985.8 33.69679 13.42627
"4931" 986 37.54087 10.45226
"4932" 986.2 41.11519 7.806525
"4933" 986.4 44.54093 4.961077
"4934" 986.6 48.40114 3.125169
"4935" 986.8 52.6813 1.804807
"4936" 987 56.71327 1.016845
"4937" 987.2 60.42519 0.8602423
"4938" 987.4 64.34767 0.5229442
"4939" 987.6 67.62425 0.4237273
"4940" 987.8 70.956 0.8627508
"4941" 988 73.85349 1.020015
"4942" 988.2 75.64688 1.091025
"4943" 988.4 76.76155 1.825247
"4944" 988.6 79.3161 2.425424
"4945" 988.8 82.57305 3.05268
"4946" 989 86.80433 4.432132
"4947" 989.2 90.56161 5.871366
"4948" 989.4 94.86742 7.8405
"4949" 989.6 98.9286 10.08592
"4950" 989.8 102.8552 12.42488
"4951" 990 106.1753 15.25369
"4952" 990.2 109.2562 19.02141
"4953" 990.4 112.738 22.37004
"4954" 990.6 116.1272 25.57316
"4955" 990.8 118.9406 29.46225
"4956" 991 121.3906 33.50569
"4957" 991.2 123.6008 37.37106
"4958" 991.4 125.9358 42.02819
"4959" 991.6 127.7925 46.65222
"4960" 991.8 128.933 51.43074
"4961" 992 129.7134 56.33519
"4962" 992.2 129.8449 61.36308
"4963" 992.4 129.0522 66.32138
"4964" 992.6 128.6383 71.61261
"4965" 992.8 128.8587 76.39171
"4966" 993 128.4295 81.4814
"4967" 993.2 127.2917 86.00867
"4968" 993.4 125.7174 90.47348
"4969" 993.6 123.6975 94.96301
"4970" 993.8 121.0184 99.25183
"4971" 994 118.4648 103.733
"4972" 994.2 115.3554 107.6134
"4973" 994.4 111.7254 110.6881
"4974" 994.6 107.6231 113.1725
"4975" 994.8 103.1442 115.4325
"4976" 995 98.64934 117.8462
"4977" 995.2 94.48945 120.3622
"4978" 995.4 90.47118 123.2546
"4979" 995.6 86.15853 125.9693
"4980" 995.8 81.70528 127.8851
"4981" 996 76.7969 129.6318
"4982" 996.2 72.47827 130.9029
"4983" 996.4 67.7037 130.6996
"4984" 996.6 62.97207 129.8138
"4985" 996.8 58.66932 129.5782
"4986" 997 54.1111 129.3847
"4987" 997.2 49.36893 127.9102
"4988" 997.4 45.31688 125.6867
"4989" 997.6 41.15228 122.5484
"4990" 997.8 37.61377 119.813
"4991" 998 33.70821 116.6673
"4992" 998.2 29.96283 113.6118
"4993" 998.4 26.53233 110.8126
"4994" 998.6 22.90515 107.496
"4995" 998.8 19.72716 104.0419
"4996" 999 16.83398 99.71666
"4997" 999.2 14.65555 95.09972
"4998" 999.4 12.86825 90.37972
"4999" 999.6 11.1687 85.81863
"5000" 999.8 9.34483 80.83255
"5001" 1000 8.091228 75.89362
"5002" 1000.2 7.629674 70.38821
"5003" 1000.4 7.656513 65.8976
"5004" 1000.6 8.438856 60.68735
"5005" 1000.8 9.25788 56.05562
"5006" 1001 10.07791 51.05552
"5007" 1001.2 10.7774 46.51363
"5008" 1001.4 11.9249 41.35961
"5009" 1001.6 14.1475 37.4127
"5010" 1001.8 15.83593 33.87349
"5011" 1002 18.44329 29.08515
"5012" 1002.2 20.83668 25.31512
"5013" 1002.4 23.26461 22.19531
"5014" 1002.6 26.18724 20.00994
"5015" 1002.8 29.84831 17.60007
"5016" 1003 34.74357 14.96463
"5017" 1003.2 38.90573 12.75289
"5018" 1003.4 42.21166 11.00743
"5019" 1003.6 46.32126 9.19445
"5020" 1003.8 50.26563 7.89912
"5021" 1004 55.42892 6.987401
"5022" 1004.2 59.22771 6.932875
"5023" 1004.4 63.74413 7.269338
"5024" 1004.6 68.40813 7.78711
"5025" 1004.8 72.75866 8.386892
"5026" 1005 77.34706 8.929877
"5027" 1005.2 81.99214 9.796077
"5028" 1005.4 86.31674 11.095
"5029" 1005.6 90.40383 13.52593
"5030" 1005.8 93.98861 16.57463
"5031" 1006 97.41609 19.54247
"5032" 1006.2 101.2942 23.63624
"5033" 1006.4 104.3741 27.34061
"5034" 1006.6 107.0845 31.44054
"5035" 1006.8 109.4015 35.45757
"5036" 1007 111.4172 39.78846
"5037" 1007.2 112.5951 44.18751
"5038" 1007.4 114.1011 48.81818
"5039" 1007.6 115.4493 53.0391
"5040" 1007.8 116.7617 57.74973
"5041" 1008 117.472 62.09723
"5042" 1008.2 117.9945 66.34112
"5043" 1008.4 118.6134 70.63407
"5044" 1008.6 119.0975 75.17814
"5045" 1008.8 119.4786 79.58827
"5046" 1009 119.3106 84.14641
"5047" 1009.2 119.2202 88.73778
"5048" 1009.4 118.2705 93.72209
"5049" 1009.6 116.604 97.71084
"5050" 1009.8 114.4438 101.8417
"5051" 1010 111.6458 105.9342
"5052" 1010.2 108.0388 108.9812
"5053" 1010.4 103.9731 111.4797
"5054" 1010.6 100.2348 113.5959
"5055" 1010.8 95.61546 115.2829
"5056" 1011 90.86697 116.5806
"5057" 1011.2 86.24004 118.0234
"5058" 1011.4 81.46144 119.4297
"5059" 1011.6 76.82081 120.2895
"5060" 1011.8 71.97176 120.5835
"5061" 1012 67.01872 120.2518
"5062" 1012.2 62.26964 119.4432
"5063" 1012.4 57.50921 118.4923
"5064" 1012.6 53.14059 117.6511
"5065" 1012.8 48.5069 116.3176
"5066" 1013 44.10176 114.4459
"5067" 1013.2 39.85403 112.5675
"5068" 1013.4 35.34691 110.0066
"5069" 1013.6 31.46901 107.718
"5070" 1013.8 27.59754 105.0636
"5071" 1014 23.63768 102.3132
"5072" 1014.2 19.94288 99.34752
"5073" 1014.4 16.69226 96.11358
"5074" 1014.6 13.90979 92.23982
"5075" 1014.8 11.97406 88.2228
"5076" 1015 10.49579 83.73274
"5077" 1015.2 9.42783 79.18139
"5078" 1015.4 9.101707 74.73331
"5079" 1015.6 8.785141 69.73571
"5080" 1015.8 7.931678 65.15316
"5081" 1016 7.198726 60.72395
"5082" 1016.2 6.617295 56.31346
"5083" 1016.4 7.138996 51.8529
"5084" 1016.6 7.642808 47.7018
"5085" 1016.8 7.526325 43.66551
"5086" 1017 6.406937 41.57539
"5087" 1017.2 6.667025 41.1254
"5088" 1017.4 7.645502 40.11915
"5089" 1017.6 10.08397 37.88162
"5090" 1017.8 12.97964 35.35322
"5091" 1018 15.9522 32.50176
"5092" 1018.2 18.32617 29.44722
"5093" 1018.4 20.38766 25.90019
"5094" 1018.6 23.05364 22.1889
"5095" 1018.8 25.97181 18.988
"5096" 1019 29.86557 16.51575
"5097" 1019.2 33.92338 14.56398
"5098" 1019.4 37.94881 12.37294
"5099" 1019.6 41.72179 10.15581
"5100" 1019.8 45.58339 8.014512
"5101" 1020 49.92066 5.996852
"5102" 1020.2 54.08036 4.281068
"5103" 1020.4 58.37042 2.928798
"5104" 1020.6 63.15115 2.428527
"5105" 1020.8 67.80213 2.407248
"5106" 1021 72.41208 3.235047
"5107" 1021.2 76.76981 4.671247
"5108" 1021.4 80.89471 6.479707
"5109" 1021.6 85.0258 8.951563
"5110" 1021.8 88.82053 11.50341
"5111" 1022 92.59033 14.07341
"5112" 1022.2 96.55313 16.71455
"5113" 1022.4 100.1526 19.44261
"5114" 1022.6 103.9576 22.35163
"5115" 1022.8 107.5389 25.72283
"5116" 1023 110.9938 28.63408
"5117" 1023.2 114.3521 32.39521
"5118" 1023.4 117.2634 36.03721
"5119" 1023.6 119.8598 39.80404
"5120" 1023.8 122.5542 43.54893
"5121" 1024 125.1614 47.8694
"5122" 1024.2 127.0686 52.25499
"5123" 1024.4 128.2017 56.66025
"5124" 1024.6 128.4161 61.65294
"5125" 1024.8 127.6593 66.56877
"5126" 1025 126.273 71.23814
"5127" 1025.2 124.2909 75.93987
"5128" 1025.4 122.3739 80.1752
"5129" 1025.6 120.4216 84.78675
"5130" 1025.8 118.6969 89.33607
"5131" 1026 116.6933 93.8788
"5132" 1026.2 114.2918 97.98962
"5133" 1026.4 111.1137 101.434
"5134" 1026.6 107.4553 104.659
"5135" 1026.8 104.0153 107.8255
"5136" 1027 100.2185 111.0359
"5137" 1027.2 96.65662 113.9614
"5138" 1027.4 92.82213 116.9532
"5139" 1027.6 88.93226 119.7956
"5140" 1027.8 85.10574 122.2798
"5141" 1028 80.82072 124.6077
"5142" 1028.2 76.84803 126.3926
"5143" 1028.4 72.23834 128.0515
"5144" 1028.6 67.90564 129.1925
"5145" 1028.8 63.66276 130.3967
"5146" 1029 59.36736 130.3974
"5147" 1029.2 54.79277 129.6307
"5148" 1029.4 50.56233 127.9571
"5149" 1029.6 46.55567 126.0055
"5150" 1029.8 42.15122 124.1387
"5151" 1030 37.89312 121.7569
"5152" 1030.2 33.33735 119.1189
"5153" 1030.4 29.61148 116.6898
"5154" 1030.6 25.99253 113.7902
"5155" 1030.8 22.3093 110.5929
"5156" 1031 19.38559 106.7829
"5157" 1031.2 16.6097 102.7663
"5158" 1031.4 14.40541 98.56948
"5159" 1031.6 12.16266 93.94529
"5160" 1031.8 10.57281 89.56807
"5161" 1032 9.306842 84.72568
"5162" 1032.2 8.485372 80.42563
"5163" 1032.4 7.927182 75.26906
"5164" 1032.6 7.76468 70.44668
"5165" 1032.8 7.571016 65.53723
"5166" 1033 7.946874 60.89362
"5167" 1033.2 8.878 56.05562
"5168" 1033.4 9.869064 50.96995
"5169" 1033.6 10.36663 46.40247
"5170" 1033.8 11.44969 41.64366
"5171" 1034 13.09044 37.49391
"5172" 1034.2 15.49096 33.56342
"5173" 1034.4 18.2663 30.04152
"5174" 1034.6 21.37656 26.87676
"5175" 1034.8 24.5818 23.63754
"5176" 1035 27.79973 20.52117
"5177" 1035.2 30.87045 17.30815
"5178" 1035.4 33.83186 14.19811
"5179" 1035.6 37.18689 11.23296
"5180" 1035.8 40.6317 8.595907
"5181" 1036 43.89602 6.248135
"5182" 1036.2 47.27076 4.321986
"5183" 1036.4 50.24451 2.828825
"5184" 1036.6 53.9421 2.415637
"5185" 1036.8 57.46567 1.419447
"5186" 1037 61.34418 0.8805309
"5187" 1037.2 65.24473 1.113401
"5188" 1037.4 69.43923 1.20405
"5189" 1037.6 73.87116 1.534838
"5190" 1037.8 77.86394 1.786584
"5191" 1038 82.14145 2.830958
"5192" 1038.2 86.00877 4.336924
"5193" 1038.4 90.09113 5.582415
"5194" 1038.6 94.27612 7.657287
"5195" 1038.8 98.20624 9.573006
"5196" 1039 102.0898 11.96981
"5197" 1039.2 105.6474 14.66037
"5198" 1039.4 109.2 17.73674
"5199" 1039.6 112.1546 20.78137
"5200" 1039.8 114.9577 24.54038
"5201" 1040 117.1571 28.62726
"5202" 1040.2 119.9657 32.54247
"5203" 1040.4 123.0022 36.22276
"5204" 1040.6 125.0044 39.94763
"5205" 1040.8 126.6744 44.40536
"5206" 1041 127.4044 49.1325
"5207" 1041.2 127.7191 53.49095
"5208" 1041.4 128.112 58.68946
"5209" 1041.6 128.8806 63.11734
"5210" 1041.8 129.1771 68.26138
"5211" 1042 128.7534 72.88113
"5212" 1042.2 127.5815 77.18525
"5213" 1042.4 126.1398 81.83594
"5214" 1042.6 124.4233 86.45143
"5215" 1042.8 122.6534 90.7974
"5216" 1043 121.4421 95.15431
"5217" 1043.2 119.3617 99.55011
"5218" 1043.4 116.2174 103.2142
"5219" 1043.6 113.0747 106.9269
"5220" 1043.8 109.3864 109.911
"5221" 1044 105.4669 112.4054
"5222" 1044.2 101.3399 114.8659
"5223" 1044.4 97.51135 116.9708
"5224" 1044.6 92.84403 119.2264
"5225" 1044.8 88.58009 120.8096
"5226" 1045 83.97314 122.4636
"5227" 1045.2 79.37238 123.9479
"5228" 1045.4 74.92141 125.1615
"5229" 1045.6 70.35727 126.3236
"5230" 1045.8 66.15439 127.6986
"5231" 1046 61.96827 128.664
"5232" 1046.2 57.14943 129.2843
"5233" 1046.4 52.92352 129.2475
"5234" 1046.6 48.78624 128.3041
"5235" 1046.8 44.73786 126.8298
"5236" 1047 40.49194 124.2772
"5237" 1047.2 36.82933 121.7782
"5238" 1047.4 33.0592 119.0345
"5239" 1047.6 29.28646 115.9506
"5240" 1047.8 25.85737 112.6634
"5241" 1048 22.10906 109.232
"5242" 1048.2 18.7216 105.9803
"5243" 1048.4 16.12217 101.8505
"5244" 1048.6 13.86481 97.53454
"5245" 1048.8 11.72861 93.23871
"5246" 1049 10.09699 88.75621
"5247" 1049.2 8.858584 83.96232
"5248" 1049.4 7.495853 79.23782
"5249" 1049.6 6.088741 74.75741
"5250" 1049.8 5.25252 69.8944
"5251" 1050 5.557512 65.3565
"5252" 1050.2 5.988347 60.55409
"5253" 1050.4 6.640932 56.11499
"5254" 1050.6 8.095431 51.67289
"5255" 1050.8 9.756805 46.96248
"5256" 1051 11.45221 42.9232
"5257" 1051.2 13.3859 38.63408
"5258" 1051.4 15.20455 34.29289
"5259" 1051.6 16.36897 30.11931
"5260" 1051.8 18.37422 26.68231
"5261" 1052 21.08518 23.4814
"5262" 1052.2 24.02744 20.53005
"5263" 1052.4 27.1379 17.67906
"5264" 1052.6 29.44761 14.35478
"5265" 1052.8 30.84348 11.21677
"5266" 1053 32.69712 10.05491
"5267" 1053.2 35.72176 9.006212
"5268" 1053.4 39.34529 7.364124
"5269" 1053.6 42.99732 5.802708
"5270" 1053.8 47.76139 4.26245
"5271" 1054 51.9864 2.717114
"5272" 1054.2 56.34605 1.382167
"5273" 1054.4 60.25208 1.128796
"5274" 1054.6 64.51456 1.269322
"5275" 1054.8 68.73066 1.218126
"5276" 1055 72.99655 1.872136
"5277" 1055.2 77.44548 1.951216
"5278" 1055.4 81.53942 2.573361
"5279" 1055.6 85.48462 4.088455
"5280" 1055.8 89.79156 5.499099
"5281" 1056 93.87815 7.347497
"5282" 1056.2 97.18626 9.677332
"5283" 1056.4 101.2374 12.31167
"5284" 1056.6 104.7978 14.89362
"5285" 1056.8 108.4104 17.46808
"5286" 1057 111.9154 20.28661
"5287" 1057.2 115.2077 23.38952
"5288" 1057.4 117.7754 27.22045
"5289" 1057.6 120.0645 31.29195
"5290" 1057.8 122.2276 35.18998
"5291" 1058 123.9697 39.26766
"5292" 1058.2 125.6224 43.56361
"5293" 1058.4 127.2808 47.60794
"5294" 1058.6 128.7948 52.45781
"5295" 1058.8 129.25 57.00812
"5296" 1059 129.0755 61.66735
"5297" 1059.2 128.3722 66.52939
"5298" 1059.4 127.6949 70.78345
"5299" 1059.6 127.6357 75.74422
"5300" 1059.8 127.68 80.38531
"5301" 1060 127.2369 85.14464
"5302" 1060.2 125.9746 89.82331
"5303" 1060.4 124.3285 94.02178
"5304" 1060.6 121.6164 98.27643
"5305" 1060.8 118.5952 101.7461
"5306" 1061 115.7579 105.4588
"5307" 1061.2 112.3056 108.8939
"5308" 1061.4 108.4543 111.7624
"5309" 1061.6 104.8806 114.3211
"5310" 1061.8 101.2079 117.0956
"5311" 1062 97.29219 119.782
"5312" 1062.2 93.26573 122.4856
"5313" 1062.4 89.58436 124.5744
"5314" 1062.6 84.70848 126.0847
"5315" 1062.8 80.29327 126.9849
"5316" 1063 75.86035 127.836
"5317" 1063.2 71.19165 128.0411
"5318" 1063.4 66.76601 127.588
"5319" 1063.6 61.84681 126.9516
"5320" 1063.8 57.33604 126.0803
"5321" 1064 52.888 124.4356
"5322" 1064.2 48.50524 122.3328
"5323" 1064.4 44.83148 120.0604
"5324" 1064.6 41.30705 116.802
"5325" 1064.8 37.58922 113.6375
"5326" 1065 33.81498 110.8365
"5327" 1065.2 30.61048 107.4509
"5328" 1065.4 28.05626 103.4288
"5329" 1065.6 25.54732 99.69801
"5330" 1065.8 23.5781 95.25584
"5331" 1066 21.82767 90.96709
"5332" 1066.2 19.91308 86.63407
"5333" 1066.4 18.12764 82.344
"5334" 1066.6 16.72304 78.13312
"5335" 1066.8 16.05195 73.59435
"5336" 1067 15.85596 69.2524
"5337" 1067.2 15.55966 64.99638
"5338" 1067.4 15.55966 60.67129
"5339" 1067.6 16.03249 55.96882
"5340" 1067.8 17.37991 51.74158
"5341" 1068 18.59044 47.47742
"5342" 1068.2 19.85395 42.7894
"5343" 1068.4 21.20605 38.62714
"5344" 1068.6 22.49246 34.54143
"5345" 1068.8 24.22256 30.36823
"5346" 1069 26.667 26.53484
"5347" 1069.2 28.90066 23.37235
"5348" 1069.4 31.52251 20.18942
"5349" 1069.6 34.16163 16.98067
"5350" 1069.8 36.58639 13.7161
"5351" 1070 39.24029 10.40223
"5352" 1070.2 42.19439 8.049412
"5353" 1070.4 45.27573 5.466136
"5354" 1070.6 48.43776 3.769059
"5355" 1070.8 51.72126 2.34713
"5356" 1071 55.31405 1.420335
"5357" 1071.2 58.79416 1.458503
"5358" 1071.4 62.93606 1.307648
"5359" 1071.6 67.1801 1.014366
"5360" 1071.8 71.16884 0.9362957
"5361" 1072 75.40684 2.03833
"5362" 1072.2 79.48596 3.01501
"5363" 1072.4 83.72803 4.156373
"5364" 1072.6 87.96124 5.759335
"5365" 1072.8 92.14071 7.384297
"5366" 1073 96.25102 9.06056
"5367" 1073.2 100.1946 10.74005
"5368" 1073.4 103.7198 12.99229
"5369" 1073.6 106.8792 16.17051
"5370" 1073.8 109.3314 19.83343
"5371" 1074 112.6475 23.19694
"5372" 1074.2 115.4715 27.12896
"5373" 1074.4 117.7107 30.97553
"5374" 1074.6 119.71 35.37708
"5375" 1074.8 121.439 39.55011
"5376" 1075 123.4966 43.75445
"5377" 1075.2 125.4846 48.13573
"5378" 1075.4 127.1331 52.45663
"5379" 1075.6 127.9821 57.12057
"5380" 1075.8 128.395 61.93747
"5381" 1076 127.9829 66.75254
"5382" 1076.2 127.4044 71.07533
"5383" 1076.4 126.4879 76.05947
"5384" 1076.6 125.4201 81.08979
"5385" 1076.8 124.2462 85.69889
"5386" 1077 122.8398 90.17808
"5387" 1077.2 120.8739 94.67195
"5388" 1077.4 117.9223 99.70128
"5389" 1077.6 115.1444 103.6058
"5390" 1077.8 112.2244 107.0545
"5391" 1078 108.5162 110.428
"5392" 1078.2 104.9195 113.5509
"5393" 1078.4 100.9974 116.385
"5394" 1078.6 97.06531 118.7464
"5395" 1078.8 92.73851 120.6683
"5396" 1079 88.2134 122.484
"5397" 1079.2 83.8821 124.0614
"5398" 1079.4 79.53543 125.1581
"5399" 1079.6 74.91397 126.3215
"5400" 1079.8 70.3519 126.5672
"5401" 1080 66.07288 126.5888
"5402" 1080.2 61.47849 126.9921
"5403" 1080.4 56.60456 126.9273
"5404" 1080.6 52.21803 126.3909
"5405" 1080.8 47.84263 125.8737
"5406" 1081 43.11526 124.6156
"5407" 1081.2 38.9833 122.5408
"5408" 1081.4 34.93018 120.2572
"5409" 1081.6 31.11952 117.2677
"5410" 1081.8 28.14886 113.9547
"5411" 1082 24.91688 110.2775
"5412" 1082.2 21.799 106.8639
"5413" 1082.4 18.91296 103.3461
"5414" 1082.6 15.95746 99.52562
"5415" 1082.8 13.35636 95.87835
"5416" 1083 12.01784 91.52137
"5417" 1083.2 10.88855 86.79777
"5418" 1083.4 9.711097 82.31569
"5419" 1083.6 8.911767 77.39971
"5420" 1083.8 8.136813 73.08446
"5421" 1084 7.701454 68.36424
"5422" 1084.2 7.962069 63.66906
"5423" 1084.4 8.695758 59.07862
"5424" 1084.6 9.089583 54.47458
"5425" 1084.8 10.01184 49.86499
"5426" 1085 11.74923 45.53702
"5427" 1085.2 13.56942 41.76053
"5428" 1085.4 15.61453 37.48056
"5429" 1085.6 17.37886 33.48564
"5430" 1085.8 19.17715 29.81381
"5431" 1086 21.7586 26.22256
"5432" 1086.2 23.70174 22.58658
"5433" 1086.4 25.40035 19.42833
"5434" 1086.6 27.45174 16.51343
"5435" 1086.8 29.21904 13.45414
"5436" 1087 30.7311 11.70898
"5437" 1087.2 32.96106 11.3117
"5438" 1087.4 36.19402 9.966483
"5439" 1087.6 39.28486 7.910619
"5440" 1087.8 42.65351 5.555195
"5441" 1088 46.27563 4.233857
"5442" 1088.2 50.21416 3.309648
"5443" 1088.4 54.05257 2.195795
"5444" 1088.6 58.01119 1.343999
"5445" 1088.8 61.8733 0.9146094
"5446" 1089 66.13006 1.280385
"5447" 1089.2 70.70262 1.370022
"5448" 1089.4 74.82086 1.534838
"5449" 1089.6 79.15494 2.688551
"5450" 1089.8 83.28674 3.797652
"5451" 1090 87.50049 4.765149
"5452" 1090.2 91.36288 6.366552
"5453" 1090.4 94.93928 8.328732
"5454" 1090.6 98.50131 10.97556
"5455" 1090.8 101.8835 13.67224
"5456" 1091 105.1601 16.0093
"5457" 1091.2 108.3988 18.66877
"5458" 1091.4 111.4792 21.95816
"5459" 1091.6 113.8608 25.87424
"5460" 1091.8 115.4961 29.89927
"5461" 1092 117.2849 34.0352
"5462" 1092.2 118.7273 38.08446
"5463" 1092.4 120.6755 42.17574
"5464" 1092.6 123.3505 45.68015
"5465" 1092.8 125.8849 49.41689
"5466" 1093 127.9798 53.42242
"5467" 1093.2 129.034 58.03807
"5468" 1093.4 129.0706 62.72098
"5469" 1093.6 127.8844 66.81615
"5470" 1093.8 126.4237 71.10736
"5471" 1094 124.9509 75.32619
"5472" 1094.2 123.058 79.71804
"5473" 1094.4 120.9692 83.66659
"5474" 1094.6 119.3793 87.87213
"5475" 1094.8 117.9165 92.49945
"5476" 1095 116.4326 96.90978
"5477" 1095.2 115.1611 101.3734
"5478" 1095.4 113.5905 105.6159
"5479" 1095.6 110.9957 109.3627
"5480" 1095.8 108.2403 112.8312
"5481" 1096 104.5057 116.2568
"5482" 1096.2 100.6798 118.5059
"5483" 1096.4 96.43882 120.3997
"5484" 1096.6 92.13351 122.4707
"5485" 1096.8 88.00554 124.378
"5486" 1097 83.70419 125.9917
"5487" 1097.2 78.9879 127.3488
"5488" 1097.4 74.03918 127.3202
"5489" 1097.6 69.66435 126.4359
"5490" 1097.8 65.24861 125.0549
"5491" 1098 60.7689 123.7371
"5492" 1098.2 56.43971 121.9295
"5493" 1098.4 52.28641 120.1303
"5494" 1098.6 48.12914 117.6209
"5495" 1098.8 44.69782 115.0562
"5496" 1099 40.94827 112.2855
"5497" 1099.2 36.92602 109.4304
"5498" 1099.4 34.07878 106.159
"5499" 1099.6 31.3619 102.4853
"5500" 1099.8 28.75667 98.28293
"5501" 1100 26.60223 94.27545
"5502" 1100.2 24.13119 90.44177
"5503" 1100.4 21.94396 86.07293
"5504" 1100.6 20.03681 82.01466
"5505" 1100.8 18.1406 77.75846
"5506" 1101 16.15274 73.56319
"5507" 1101.2 14.91535 69.25674
"5508" 1101.4 13.91351 64.02689
"5509" 1101.6 13.68305 59.42797
"5510" 1101.8 13.31204 54.93815
"5511" 1102 12.64978 50.70278
"5512" 1102.2 12.08821 46.50804
"5513" 1102.4 12.33932 41.91478
"5514" 1102.6 13.38399 38.03727
"5515" 1102.8 14.23008 33.70496
"5516" 1103 15.3866 29.9233
"5517" 1103.2 16.9451 26.83794
"5518" 1103.4 19.42843 23.98361
"5519" 1103.6 21.48035 21.19678
"5520" 1103.8 23.96321 18.01926
"5521" 1104 26.43371 15.07253
"5522" 1104.2 29.59285 12.7158
"5523" 1104.4 33.11009 11.28675
"5524" 1104.6 37.08328 9.298544
"5525" 1104.8 40.95416 7.508565
"5526" 1105 44.99148 5.520281
"5527" 1105.2 48.83529 3.715863
"5528" 1105.4 52.38481 1.944446
"5529" 1105.6 55.98903 1.600003
"5530" 1105.8 59.96427 1.43527
"5531" 1106 64.24166 0.8868711
"5532" 1106.2 68.56211 0.9762832
"5533" 1106.4 72.73996 1.25494
"5534" 1106.6 76.79391 1.713994
"5535" 1106.8 81.00936 2.31595
"5536" 1107 85.03785 3.771657
"5537" 1107.2 89.16352 5.777693
"5538" 1107.4 93.22982 7.855449
"5539" 1107.6 96.87666 10.26003
"5540" 1107.8 100.1284 12.75621
"5541" 1108 103.7476 15.57465
"5542" 1108.2 107.188 18.14496
"5543" 1108.4 110.9021 20.54541
"5544" 1108.6 114.8032 23.52544
"5545" 1108.8 117.5504 27.14206
"5546" 1109 119.557 30.73691
"5547" 1109.2 121.7429 34.32457
"5548" 1109.4 123.7157 38.13936
"5549" 1109.6 126.0293 42.50416
"5550" 1109.8 127.7917 46.97714
"5551" 1110 128.9462 51.40761
"5552" 1110.2 129.0469 56.30943
"5553" 1110.4 128.4934 60.84194
"5554" 1110.6 127.7321 65.6944
"5555" 1110.8 127.2107 70.32694
"5556" 1111 126.5105 75.2738
"5557" 1111.2 125.591 79.70136
"5558" 1111.4 124.4453 84.37367
"5559" 1111.6 122.7323 88.8746
"5560" 1111.8 120.5462 93.00826
"5561" 1112 117.7683 97.11018
"5562" 1112.2 115.5129 100.9866
"5563" 1112.4 112.9849 105.31
"5564" 1112.6 110.0564 109.1337
"5565" 1112.8 106.9558 112.5823
"5566" 1113 103.5985 115.6362
"5567" 1113.2 100.3265 118.6168
"5568" 1113.4 96.28405 121.0604
"5569" 1113.6 91.96385 122.602
"5570" 1113.8 87.49665 123.9531
"5571" 1114 82.65674 124.9838
"5572" 1114.2 77.91365 125.5878
"5573" 1114.4 73.46893 126.2093
"5574" 1114.6 68.41039 126.5587
"5575" 1114.8 64.05761 125.9623
"5576" 1115 59.34636 125.3561
"5577" 1115.2 54.26353 125.0522
"5578" 1115.4 49.86278 125.3898
"5579" 1115.6 45.29662 125.8783
"5580" 1115.8 40.49911 125.4654
"5581" 1116 36.47338 124.088
"5582" 1116.2 32.97567 122.2189
"5583" 1116.4 29.44636 119.4738
"5584" 1116.6 26.58926 116.0255
"5585" 1116.8 23.15725 113.275
"5586" 1117 19.7942 110.3733
"5587" 1117.2 16.45722 107.3498
"5588" 1117.4 13.85795 103.3887
"5589" 1117.6 11.99037 99.37199
"5590" 1117.8 10.25861 94.73401
"5591" 1118 8.612247 90.312
"5592" 1118.2 7.414166 85.67312
"5593" 1118.4 6.493688 80.83607
"5594" 1118.6 5.508357 76.65557
"5595" 1118.8 4.466369 71.80445
"5596" 1119 4.150611 67.1328
"5597" 1119.2 4.204968 62.49183
"5598" 1119.4 4.752574 58.0136
"5599" 1119.6 5.895524 53.2753
"5600" 1119.8 6.876699 48.68133
"5601" 1120 7.416758 44.29524
"5602" 1120.2 7.749783 39.80381
"5603" 1120.4 8.521034 35.79874
"5604" 1120.6 10.29019 32.61445
"5605" 1120.8 12.82085 29.69293
"5606" 1121 16.21945 27.15758
"5607" 1121.2 19.45795 24.83546
"5608" 1121.4 22.69103 22.63997
"5609" 1121.6 25.0699 19.47377
"5610" 1121.8 26.53395 16.39913
"5611" 1122 28.0773 13.04678
"5612" 1122.2 30.50363 11.61856
"5613" 1122.4 33.86774 9.433481
"5614" 1122.6 37.37193 8.023388
"5615" 1122.8 41.57191 6.725678
"5616" 1123 45.59727 5.433421
"5617" 1123.2 49.50889 3.76465
"5618" 1123.4 53.39301 1.667982
"5619" 1123.6 56.19025 0.9374272
"5620" 1123.8 58.89069 1.227835
"5621" 1124 62.66471 1.26221
"5622" 1124.2 66.56711 1.066414
"5623" 1124.4 70.62198 0.9501381
"5624" 1124.6 74.74172 1.741581
"5625" 1124.8 78.80959 2.679877
"5626" 1125 82.89128 3.264577
"5627" 1125.2 86.83123 4.748046
"5628" 1125.4 91.26303 6.886647
"5629" 1125.6 94.53502 9.080958
"5630" 1125.8 98.2492 11.8989
"5631" 1126 101.9139 14.11499
"5632" 1126.2 105.7309 16.43474
"5633" 1126.4 109.355 18.67146
"5634" 1126.6 112.9772 21.43978
"5635" 1126.8 115.4787 24.60124
"5636" 1127 117.9518 28.73683
"5637" 1127.2 119.954 32.77703
"5638" 1127.4 121.9653 36.89419
"5639" 1127.6 123.6139 41.30871
"5640" 1127.8 125.1768 45.93443
"5641" 1128 126.9231 50.09834
"5642" 1128.2 127.9052 54.68751
"5643" 1128.4 128.0854 59.35537
"5644" 1128.6 127.7381 64.19896
"5645" 1128.8 127.0543 68.85545
"5646" 1129 126.6899 73.64887
"5647" 1129.2 126.4509 78.3422
"5648" 1129.4 126.1162 82.99613
"5649" 1129.6 125.0259 88.02483
"5650" 1129.8 123.1408 92.37453
"5651" 1130 120.8257 96.65222
"5652" 1130.2 118.0089 100.3034
"5653" 1130.4 114.6498 103.568
"5654" 1130.6 111.4494 107.0505
"5655" 1130.8 108.6708 111.0359
"5656" 1131 105.7946 114.5256
"5657" 1131.2 102.7093 118.4867
"5658" 1131.4 99.47911 121.6616
"5659" 1131.6 95.25771 123.545
"5660" 1131.8 90.7969 124.888
"5661" 1132 86.37265 125.9693
"5662" 1132.2 82.03179 127.5913
"5663" 1132.4 77.42762 129.6014
"5664" 1132.6 73.25802 130.73
"5665" 1132.8 68.76787 130.9097
"5666" 1133 64.05224 130.5166
"5667" 1133.2 59.71879 129.7492
"5668" 1133.4 55.10511 128.5161
"5669" 1133.6 50.44765 127.4098
"5670" 1133.8 46.23493 125.826
"5671" 1134 41.84799 123.7526
"5672" 1134.2 37.72045 121.1948
"5673" 1134.4 33.82495 118.5924
"5674" 1134.6 30.25077 115.7964
"5675" 1134.8 26.92997 112.4763
"5676" 1135 24.28571 108.5173
"5677" 1135.2 21.82076 104.0817
"5678" 1135.4 19.4586 100.0289
"5679" 1135.6 16.72969 96.31346
"5680" 1135.8 14.46844 93.05557
"5681" 1136 11.84122 88.33754
"5682" 1136.2 10.34601 84.00874
"5683" 1136.4 9.275482 79.28374
"5684" 1136.6 8.685456 75.50755
"5685" 1136.8 7.287176 70.83807
"5686" 1137 6.274957 65.45491
"5687" 1137.2 6.357684 60.70326
"5688" 1137.4 6.82243 56.80965
"5689" 1137.6 8.169677 52.23606
"5690" 1137.8 9.687691 47.94543
"5691" 1138 10.74049 42.80947
"5692" 1138.2 11.76086 39.43726
"5693" 1138.4 13.49457 35.22007
"5694" 1138.6 15.38739 31.58987
"5695" 1138.8 16.95742 28.01752
"5696" 1139 18.37199 24.68185
"5697" 1139.2 20.79164 21.96047
"5698" 1139.4 22.87867 18.88853
"5699" 1139.6 24.25305 16.25885
"5700" 1139.8 24.19328 16.73262
"5701" 1140 24.03097 16.76385
"5702" 1140.2 23.94178 16.81861
"5703" 1140.4 23.88247 16.83671
"5704" 1140.6 23.85856 16.50841
"5705" 1140.8 24.32611 16.18545
"5706" 1141 25.10413 15.58541
"5707" 1141.2 26.47792 15.20949
"5708" 1141.4 28.88422 13.4363
"5709" 1141.6 30.94478 11.7886
"5710" 1141.8 33.4602 10.19999
"5711" 1142 36.21968 8.634075
"5712" 1142.2 39.38551 7.083153
"5713" 1142.4 42.83501 5.418426
"5714" 1142.6 46.13046 4.006212
"5715" 1142.8 49.62047 2.81398
"5716" 1143 53.71165 1.907843
"5717" 1143.2 57.51044 1.526164
"5718" 1143.4 61.88769 0.8842485
"5719" 1143.6 66.0372 0.8478155
"5720" 1143.8 70.51005 0.8378586
"5721" 1144 75.00254 1.460162
"5722" 1144.2 79.33496 2.484976
"5723" 1144.4 83.59607 3.901251
"5724" 1144.6 87.9267 5.200736
"5725" 1144.8 92.45149 6.691751
"5726" 1145 96.48918 9.076823
"5727" 1145.2 100.1617 11.79697
"5728" 1145.4 103.5167 14.93104
"5729" 1145.6 106.8111 18.16725
"5730" 1145.8 110.3907 21.22803
"5731" 1146 114.0624 24.37453
"5732" 1146.2 117.4799 27.4749
"5733" 1146.4 120.2165 31.28538
"5734" 1146.6 122.2885 35.52512
"5735" 1146.8 123.8101 40.13026
"5736" 1147 125.1549 44.74236
"5737" 1147.2 126.5455 49.49013
"5738" 1147.4 127.9177 53.96371
"5739" 1147.6 129.7134 58.33496
"5740" 1147.8 130.5243 62.84576
"5741" 1148 129.8157 67.41857
"5742" 1148.2 127.966 71.66669
"5743" 1148.4 126.4164 75.8471
"5744" 1148.6 125.2741 80.72957
"5745" 1148.8 124.5516 85.59411
"5746" 1149 124.0445 91.31023
"5747" 1149.2 122.4957 95.6008
"5748" 1149.4 120.0876 99.96041
"5749" 1149.6 117.1971 103.6736
"5750" 1149.8 113.4001 106.9864
"5751" 1150 110.3959 110.264
"5752" 1150.2 107.0262 114.0949
"5753" 1150.4 103.939 117.1621
"5754" 1150.6 100.1778 120.2917
"5755" 1150.8 95.73285 121.9958
"5756" 1151 91.30261 122.9521
"5757" 1151.2 86.67018 123.7236
"5758" 1151.4 82.04535 125.3557
"5759" 1151.6 78.32796 127.7753
"5760" 1151.8 75.02437 130.263
"5761" 1152 71.43193 131.259
"5762" 1152.2 68.48834 131.2626
"5763" 1152.4 64.32752 130.7233
"5764" 1152.6 59.71527 130.06
"5765" 1152.8 55.48921 129.9912
"5766" 1153 51.03909 129.075
"5767" 1153.2 46.36098 127.5723
"5768" 1153.4 42.38865 125.5875
"5769" 1153.6 38.35946 122.8523
"5770" 1153.8 34.27551 120.7142
"5771" 1154 29.97716 119.0561
"5772" 1154.2 25.87268 116.6394
"5773" 1154.4 22.23569 113.4164
"5774" 1154.6 19.06423 109.8869
"5775" 1154.8 16.88193 105.7627
"5776" 1155 14.82597 101.2205
"5777" 1155.2 12.97356 97.07947
"5778" 1155.4 11.01517 92.62899
"5779" 1155.6 9.54003 87.6696
"5780" 1155.8 7.943447 83.01965
"5781" 1156 6.592078 78.47166
"5782" 1156.2 5.409279 73.60354
"5783" 1156.4 5.290788 68.53987
"5784" 1156.6 5.291283 63.60837
"5785" 1156.8 5.22151 59.16843
"5786" 1157 5.315036 54.2472
"5787" 1157.2 5.853251 49.76345
"5788" 1157.4 6.264865 45.58803
"5789" 1157.6 6.793651 41.33359
"5790" 1157.8 7.747621 37.65895
"5791" 1158 9.993848 34.90287
"5792" 1158.2 13.64398 32.01466
"5793" 1158.4 17.37765 29.28059
"5794" 1158.6 20.8231 26.66631
"5795" 1158.8 24.10695 23.61772
"5796" 1159 27.25822 20.29785
"5797" 1159.2 30.12318 16.89078
"5798" 1159.4 32.95536 13.41345
"5799" 1159.6 35.87458 9.957809
"5800" 1159.8 39.61447 7.870716
"5801" 1160 43.35712 6.709701
"5802" 1160.2 47.59462 6.021899
"5803" 1160.4 51.96478 5.459285
"5804" 1160.6 56.04396 4.306558
"5805" 1160.8 60.06337 2.596903
"5806" 1161 63.97662 1.073273
"5807" 1161.2 68.01606 1.061888
"5808" 1161.4 71.84205 1.227633
"5809" 1161.6 75.69933 2.40952
"5810" 1161.8 79.16234 4.115718
"5811" 1162 83.0068 5.919497
"5812" 1162.2 86.80515 7.396343
"5813" 1162.4 90.81896 8.700001
"5814" 1162.6 94.57863 10.26474
"5815" 1162.8 98.44771 11.51658
"5816" 1163 102.0991 13.74124
"5817" 1163.2 105.3295 16.50675
"5818" 1163.4 108.4402 19.20219
"5819" 1163.6 111.0635 22.64243
"5820" 1163.8 113.0453 26.99052
"5821" 1164 114.6018 31.3669
"5822" 1164.2 115.7771 36.05063
"5823" 1164.4 117.1704 40.22582
"5824" 1164.6 118.7045 44.57301
"5825" 1164.8 120.4795 49.0319
"5826" 1165 121.8998 53.2262
"5827" 1165.2 122.9212 58.15316
"5828" 1165.4 123.3979 62.49222
"5829" 1165.6 122.7036 67.34933
"5830" 1165.8 121.066 71.59036
"5831" 1166 119.3564 75.70307
"5832" 1166.2 117.6888 79.69103
"5833" 1166.4 115.8362 83.96201
"5834" 1166.6 114.6002 88.56522
"5835" 1166.8 113.0353 92.92503
"5836" 1167 110.827 96.93308
"5837" 1167.2 108.3347 100.5594
"5838" 1167.4 104.9087 103.733
"5839" 1167.6 101.706 106.8992
"5840" 1167.8 98.35878 110.0199
"5841" 1168 94.64034 112.7797
"5842" 1168.2 90.72655 115.6428
"5843" 1168.4 87.15337 118.2878
"5844" 1168.6 83.10515 120.494
"5845" 1168.8 78.72021 122.0258
"5846" 1169 74.53595 123.0282
"5847" 1169.2 69.67213 123.1202
"5848" 1169.4 65.34994 122.632
"5849" 1169.6 60.75071 121.8372
"5850" 1169.8 56.26304 120.4138
"5851" 1170 52.32657 118.1262
"5852" 1170.2 48.62324 115.3177
"5853" 1170.4 45.05146 112.3173
"5854" 1170.6 41.44522 109.4205
"5855" 1170.8 37.86862 106.4607
"5856" 1171 34.48058 103.0395
"5857" 1171.2 31.20934 99.31973
"5858" 1171.4 28.38641 96.0667
"5859" 1171.6 25.44025 92.67389
"5860" 1171.8 22.39345 89.09371
"5861" 1172 19.5639 85.39525
"5862" 1172.2 17.24632 81.4356
"5863" 1172.4 15.38522 77.2242
"5864" 1172.6 14.39047 72.78166
"5865" 1172.8 13.81854 68.28897
"5866" 1173 13.25664 62.84209
"5867" 1173.2 12.92329 58.79438
"5868" 1173.4 12.71864 54.14975
"5869" 1173.6 12.65013 49.83463
"5870" 1173.8 12.96657 45.68519
"5871" 1174 13.72088 41.43252
"5872" 1174.2 15.01409 37.12847
"5873" 1174.4 16.55157 33.25664
"5874" 1174.6 17.44639 29.11754
"5875" 1174.8 19.28075 26.24858
"5876" 1175 22.22371 24.40312
"5877" 1175.2 25.54876 22.03276
"5878" 1175.4 28.90724 19.25691
"5879" 1175.6 31.7477 16.31624
"5880" 1175.8 35.27022 13.27148
"5881" 1176 38.52585 10.55409
"5882" 1176.2 41.78459 7.819234
"5883" 1176.4 44.90767 4.969953
"5884" 1176.6 46.96303 3.252396
"5885" 1176.8 48.60917 2.652614
"5886" 1177 50.91844 2.850628
"5887" 1177.2 54.12647 2.170971
"5888" 1177.4 57.82125 1.283277
"5889" 1177.6 61.65592 0.7799614
"5890" 1177.8 65.80083 0.6188079
"5891" 1178 69.71015 0.9756337
"5892" 1178.2 73.64956 1.296289
"5893" 1178.4 77.8186 1.90822
"5894" 1178.6 81.98076 3.26899
"5895" 1178.8 85.9743 4.366367
"5896" 1179 90.22407 6.251305
"5897" 1179.2 94.44374 8.125169
"5898" 1179.4 98.4367 9.744687
"5899" 1179.6 102.0737 12.00982
"5900" 1179.8 105.6367 14.78675
"5901" 1180 108.9889 18.05307
"5902" 1180.2 112.2314 21.22186
"5903" 1180.4 115.1725 24.05392
"5904" 1180.6 117.8942 27.88512
"5905" 1180.8 119.464 31.90771
"5906" 1181 121.3906 35.76107
"5907" 1181.2 123.3453 40.09834
"5908" 1181.4 124.8102 44.51618
"5909" 1181.6 126.2722 48.88553
"5910" 1181.8 127.4206 53.32737
"5911" 1182 128.3373 57.79294
"5912" 1182.2 129.3069 62.22856
"5913" 1182.4 129.5673 66.66989
"5914" 1182.6 129.054 71.5478
"5915" 1182.8 128.1063 75.74212
"5916" 1183 126.4379 80.08158
"5917" 1183.2 124.6782 84.06739
"5918" 1183.4 123.6573 88.60178
"5919" 1183.6 122.4883 92.91337
"5920" 1183.8 121.1769 97.43719
"5921" 1184 119.3398 101.8872
"5922" 1184.2 116.8183 105.4349
"5923" 1184.4 113.7861 108.752
"5924" 1184.6 110.2378 112.1537
"5925" 1184.8 106.8171 115.2267
"5926" 1185 103.3577 118.6249
"5927" 1185.2 99.44268 121.5871
"5928" 1185.4 95.42605 123.8302
"5929" 1185.6 91.13603 125.4161
"5930" 1185.8 86.56999 127.0256
"5931" 1186 82.09728 128.5924
"5932" 1186.2 77.69709 129.9086
"5933" 1186.4 72.68567 130.5556
"5934" 1186.6 67.97267 130.5286
"5935" 1186.8 63.05535 130.2616
"5936" 1187 58.48246 130.0024
"5937" 1187.2 53.97497 129.5951
"5938" 1187.4 49.81665 128.6545
"5939" 1187.6 45.56283 126.2412
"5940" 1187.8 41.92058 123.3315
"5941" 1188 38.06752 120.7347
"5942" 1188.2 33.83186 117.97
"5943" 1188.4 30.40103 115.2603
"5944" 1188.6 26.57975 112.3155
"5945" 1188.8 23.38371 108.8748
"5946" 1189 20.30815 105.1573
"5947" 1189.2 17.31836 101.245
"5948" 1189.4 15.22361 96.98405
"5949" 1189.6 13.84245 92.21096
"5950" 1189.8 12.68946 87.63181
"5951" 1190 11.39618 83.16843
"5952" 1190.2 10.73081 78.61939
"5953" 1190.4 10.62123 73.775
"5954" 1190.6 10.58634 69.03756
"5955" 1190.8 11.0011 64.43242
"5956" 1191 11.41587 59.89284
"5957" 1191.2 11.41587 55.35163
"5958" 1191.4 11.42847 51.1134
"5959" 1191.6 11.3335 46.57301
"5960" 1191.8 11.92548 42.27275
"5961" 1192 13.25561 38.0599
"5962" 1192.2 14.87668 34.18061
"5963" 1192.4 17.66419 30.42797
"5964" 1192.6 20.64927 27.19304
"5965" 1192.8 23.69253 24.35753
"5966" 1193 26.88095 21.2579
"5967" 1193.2 29.64475 17.71804
"5968" 1193.4 32.32689 14.74744
"5969" 1193.6 35.62091 11.68569
"5970" 1193.8 38.11399 8.835472
"5971" 1194 40.35179 6.195345
"5972" 1194.2 41.88336 5.165686
"5973" 1194.4 44.57522 4.67915
"5974" 1194.6 48.01285 3.904801
"5975" 1194.8 51.32575 2.484599
"5976" 1195 54.72362 1.323697
"5977" 1195.2 57.42554 0.9623193
"5978" 1195.4 60.04355 1.127714
"5979" 1195.6 63.28754 1.05552
"5980" 1195.8 67.06112 0.9390462
"5981" 1196 70.88062 1.283092
"5982" 1196.2 75.08316 1.834729
"5983" 1196.4 78.8985 2.51746
"5984" 1196.6 83.2798 3.780533
"5985" 1196.8 87.49727 5.32674
"5986" 1197 92.38237 7.331594
"5987" 1197.2 95.68257 9.502396
"5988" 1197.4 99.26106 12.31533
"5989" 1197.6 102.675 15.12562
"5990" 1197.8 105.8294 18.50222
"5991" 1198 108.5936 21.72715
"5992" 1198.2 111.7536 24.95158
"5993" 1198.4 114.7994 28.16079
"5994" 1198.6 117.813 31.46731
"5995" 1198.8 120.7453 35.06275
"5996" 1199 123.7787 38.57214
"5997" 1199.2 125.788 42.24731
"5998" 1199.4 127.3319 46.31611
"5999" 1199.6 127.9429 51.1259
"6000" 1199.8 128.5813 55.50879
"6001" 1200 129.4358 60.07858
"6002" 1200.2 129.0469 65.12406
"6003" 1200.4 127.7859 69.18398
"6004" 1200.6 126.8308 73.76205
"6005" 1200.8 126.8751 78.71329
"6006" 1201 127.2554 83.19178
"6007" 1201.2 126.8059 87.53014
"6008" 1201.4 125.033 92.00726
"6009" 1201.6 122.6891 95.49042
"6010" 1201.8 119.7074 99.26003
"6011" 1202 116.6801 102.8395
"6012" 1202.2 113.8128 106.558
"6013" 1202.4 110.429 110.1937
"6014" 1202.6 107.4905 113.11
"6015" 1202.8 103.7021 116.0595
"6016" 1203 99.86477 118.8871
"6017" 1203.2 95.98705 121.3752
"6018" 1203.4 91.95061 123.1563
"6019" 1203.6 87.4053 124.3533
"6020" 1203.8 82.8244 124.9894
"6021" 1204 78.40737 125.4459
"6022" 1204.2 73.66012 125.6301
"6023" 1204.4 69.42434 125.4908
"6024" 1204.6 64.94399 124.8173
"6025" 1204.8 60.28868 124.0611
"6026" 1205 55.75162 123.2546
"6027" 1205.2 51.67534 121.8593
"6028" 1205.4 47.22641 119.97
"6029" 1205.6 43.32604 117.3957
"6030" 1205.8 39.93065 114.6022
"6031" 1206 36.43511 112.013
"6032" 1206.2 32.83642 109.0594
"6033" 1206.4 29.43257 105.7553
"6034" 1206.6 26.65214 102.7562
"6035" 1206.8 23.9636 99.13674
"6036" 1207 21.53896 95.35927
"6037" 1207.2 19.06974 91.58064
"6038" 1207.4 17.50945 87.40491
"6039" 1207.6 16.39018 82.95977
"6040" 1207.8 15.66766 78.3422
"6041" 1208 14.67571 73.65756
"6042" 1208.2 13.07461 69.60895
"6043" 1208.4 11.23574 65.17801
"6044" 1208.6 10.3933 60.96995
"6045" 1208.8 9.736187 56.53727
"6046" 1209 9.695774 51.83531
"6047" 1209.2 9.896353 47.60899
"6048" 1209.4 10.78526 43.45017
"6049" 1209.6 12.38369 39.82705
"6050" 1209.8 13.43579 35.77321
"6051" 1210 13.83935 32.61445
"6052" 1210.2 15.29698 30.77798
"6053" 1210.4 17.60679 28.15061
"6054" 1210.6 20.14411 25.24233
"6055" 1210.8 22.55289 22.13685
"6056" 1211 24.79603 18.87906
"6057" 1211.2 26.6068 15.79241
"6058" 1211.4 29.01085 12.54571
"6059" 1211.6 31.81627 11.12173
"6060" 1211.8 35.06014 9.316857
"6061" 1212 38.32394 7.574915
"6062" 1212.2 41.66281 5.951414
"6063" 1212.4 45.08579 4.559648
"6064" 1212.6 48.12274 3.405998
"6065" 1212.8 51.46777 2.336365
"6066" 1213 54.08963 2.447145
"6067" 1213.2 57.58589 2.215223
"6068" 1213.4 61.12042 1.327404
"6069" 1213.6 64.81871 0.7146337
"6070" 1213.8 68.70825 1.187857
"6071" 1214 72.7915 1.524794
"6072" 1214.2 76.85839 2.393617
"6073" 1214.4 81.16319 3.293883
"6074" 1214.6 85.25755 4.045887
"6075" 1214.8 89.49144 5.351632
"6076" 1215 93.10547 7.587183
"6077" 1215.2 96.5927 10.226
"6078" 1215.4 99.95135 12.72098
"6079" 1215.6 103.7209 15.19456
"6080" 1215.8 107.4832 17.87365
"6081" 1216 110.8714 20.96579
"6082" 1216.2 113.9019 24.45
"6083" 1216.4 116.3283 28.44698
"6084" 1216.6 118.7867 32.40923
"6085" 1216.8 120.941 36.69175
"6086" 1217 122.7968 41.00625
"6087" 1217.2 124.1577 45.76989
"6088" 1217.4 125.2552 50.58424
"6089" 1217.6 125.9362 55.34443
"6090" 1217.8 126.0571 60.20214
"6091" 1218 125.7247 64.70278
"6092" 1218.2 125.2157 69.60354
"6093" 1218.4 124.2478 74.23308
"6094" 1218.6 122.7251 78.82131
"6095" 1218.8 121.5568 83.62471
"6096" 1219 120.7966 87.98175
"6097" 1219.2 119.3897 92.68886
"6098" 1219.4 117.7984 96.91799
"6099" 1219.6 115.5336 101.0005
"6100" 1219.8 112.8526 104.7644
"6101" 1220 109.8092 108.2034
"6102" 1220.2 105.6234 111.833
"6103" 1220.4 102.048 114.1816
"6104" 1220.6 97.8474 116.3249
"6105" 1220.8 93.5007 118.0865
"6106" 1221 88.97137 119.3416
"6107" 1221.2 83.94169 120.0875
"6108" 1221.4 79.22746 120.2524
"6109" 1221.6 74.70366 120.1559
"6110" 1221.8 69.83129 119.6279
"6111" 1222 65.14827 118.7104
"6112" 1222.2 60.67966 118.1117
"6113" 1222.4 55.84149 117.0516
"6114" 1222.6 51.66683 115.8067
"6115" 1222.8 47.23739 114.83
"6116" 1223 42.54571 113.455
"6117" 1223.2 38.19228 111.6456
"6118" 1223.4 34.12716 109.8814
"6119" 1223.6 30.2595 107.522
"6120" 1223.8 27.21436 104.2142
"6121" 1224 24.31208 100.6722
"6122" 1224.2 22.14051 96.64785
"6123" 1224.4 19.95866 92.84782
"6124" 1224.6 17.9572 88.42091
"6125" 1224.8 16.3388 84.27358
"6126" 1225 15.04943 80.10841
"6127" 1225.2 14.01537 75.48937
"6128" 1225.4 13.24239 70.99285
"6129" 1225.6 12.12911 66.62286
"6130" 1225.8 11.33969 62.12229
"6131" 1226 11.15871 57.55238
"6132" 1226.2 11.02485 53.40348
"6133" 1226.4 11.47182 48.87138
"6134" 1226.6 12.43357 44.48172
"6135" 1226.8 14.05666 40.64038
"6136" 1227 16.12948 36.68676
"6137" 1227.2 18.52099 33.11881
"6138" 1227.4 20.40945 29.2278
"6139" 1227.6 22.09531 25.99702
"6140" 1227.8 24.70267 23.18647
"6141" 1228 27.92263 19.94027
"6142" 1228.2 30.70529 16.82691
"6143" 1228.4 33.58777 13.7567
"6144" 1228.6 36.16812 10.42797
"6145" 1228.8 37.71749 7.827096
"6146" 1229 39.09591 6.47486
"6147" 1229.2 41.08668 6.612062
"6148" 1229.4 43.60167 6.314505
"6149" 1229.6 46.66335 5.037807
"6150" 1229.8 49.6855 3.528053
"6151" 1230 53.35767 2.43699
"6152" 1230.2 57.1653 1.419447
"6153" 1230.4 60.92993 1.127714
"6154" 1230.6 65.05641 1.332315
"6155" 1230.8 69.07086 1.569537
"6156" 1231 73.09452 1.450021
"6157" 1231.2 76.86703 2.211452
"6158" 1231.4 80.79039 3.479586
"6159" 1231.6 84.88766 4.914097
"6160" 1231.8 88.85324 6.813185
"6161" 1232 92.51691 8.723134
"6162" 1232.2 96.44096 10.81131
"6163" 1232.4 100.4019 12.91652
"6164" 1232.6 104.1683 15.67138
"6165" 1232.8 107.1764 18.82785
"6166" 1233 110.0357 22.77703
"6167" 1233.2 112.5677 26.51282
"6168" 1233.4 115.0516 30.28557
"6169" 1233.6 116.9911 34.40247
"6170" 1233.8 118.5773 38.33863
"6171" 1234 120.2537 42.77866
"6172" 1234.2 122.2474 46.95469
"6173" 1234.4 124.1327 50.97273
"6174" 1234.6 125.6495 55.63969
"6175" 1234.8 126.7604 60.21264
"6176" 1235 127.6697 64.58064
"6177" 1235.2 127.646 69.62057
"6178" 1235.4 127.3319 73.76766
"6179" 1235.6 126.3749 78.0689
"6180" 1235.8 124.9836 82.50326
"6181" 1236 123.29 87.10042
"6182" 1236.2 121.131 91.2507
"6183" 1236.4 118.6829 95.35729
"6184" 1236.6 116.8586 99.347
"6185" 1236.8 114.9192 103.5846
"6186" 1237 113.0489 107.8866
"6187" 1237.2 111.0601 111.6691
"6188" 1237.4 108.1485 114.5188
"6189" 1237.6 103.982 116.9821
"6190" 1237.8 99.94132 118.3736
"6191" 1238 95.75365 119.841
"6192" 1238.2 91.19497 121.7704
"6193" 1238.4 87.25295 123.5714
"6194" 1238.6 82.85677 125.4779
"6195" 1238.8 78.3007 126.6681
"6196" 1239 74.01727 127.445
"6197" 1239.2 69.81405 128.0845
"6198" 1239.4 65.06416 128.2991
"6199" 1239.6 60.41257 129.0158
"6200" 1239.8 55.91455 129.3094
"6201" 1240 51.07839 129.2066
"6202" 1240.2 46.69942 128.294
"6203" 1240.4 43.11425 126.7859
"6204" 1240.6 39.80197 124.3486
"6205" 1240.8 35.98873 122.0324
"6206" 1241 32.19697 119.5727
"6207" 1241.2 28.65805 116.6374
"6208" 1241.4 25.17875 113.7349
"6209" 1241.6 21.44779 110.5979
"6210" 1241.8 18.1532 107.1629
"6211" 1242 15.62297 103.5281
"6212" 1242.2 13.49182 99.25196
"6213" 1242.4 11.4466 94.92832
"6214" 1242.6 9.718042 90.95687
"6215" 1242.8 8.402729 86.16079
"6216" 1243 7.168791 81.52286
"6217" 1243.2 5.821594 77.06332
"6218" 1243.4 4.630209 72.41588
"6219" 1243.6 4.251912 67.92161
"6220" 1243.8 4.456098 63.27943
"6221" 1244 5.795205 58.51412
"6222" 1244.2 7.83291 53.19896
"6223" 1244.4 9.120329 48.65353
"6224" 1244.6 9.611091 44.23956
"6225" 1244.8 9.660673 39.84454
"6226" 1245 10.68454 36.12771
"6227" 1245.2 12.03944 32.37453
"6228" 1245.4 14.57435 29.11117
"6229" 1245.6 16.7824 26.27243
"6230" 1245.8 19.22278 23.56319
"6231" 1246 20.73024 19.98268
"6232" 1246.2 22.38288 17.78557
"6233" 1246.4 25.63673 16.71949
"6234" 1246.6 29.08537 15.57662
"6235" 1246.8 32.98889 13.2215
"6236" 1247 36.04223 10.46436
"6237" 1247.2 38.97095 7.455762
"6238" 1247.4 42.10374 5.256212
"6239" 1247.6 45.65816 4.50449
"6240" 1247.8 49.3418 3.852178
"6241" 1248 53.08897 2.074775
"6242" 1248.2 56.79241 1.161111
"6243" 1248.4 60.66622 0.7548849
"6244" 1248.6 64.84489 0.7880744
"6245" 1248.8 68.75604 1.304056
"6246" 1249 72.90036 2.094635
"6247" 1249.2 77.4981 2.180058
"6248" 1249.4 81.58962 2.489037
"6249" 1249.6 84.85233 3.576379
"6250" 1249.8 88.47843 5.278931
"6251" 1250 92.28319 7.779763
"6252" 1250.2 96.09411 9.359266
"6253" 1250.4 99.87352 10.73409
"6254" 1250.6 103.2388 13.10266
"6255" 1250.8 105.9147 15.96091
"6256" 1251 108.5717 19.45175
"6257" 1251.2 110.9727 22.9014
"6258" 1251.4 113.6855 26.98992
"6259" 1251.6 116.5897 30.42005
"6260" 1251.8 119.829 33.35927
"6261" 1252 122.7896 36.61333
"6262" 1252.2 125.1403 39.82022
"6263" 1252.4 126.9757 43.88151
"6264" 1252.6 128.3254 48.01898
"6265" 1252.8 129.1225 52.55265
"6266" 1253 129.7573 57.08387
"6267" 1253.2 129.5794 61.33876
"6268" 1253.4 129.6131 65.91623
"6269" 1253.6 128.9917 70.35163
"6270" 1253.8 127.7137 74.65165
"6271" 1254 126.6667 78.7587
"6272" 1254.2 126.5969 83.38559
"6273" 1254.4 126.8747 87.77356
"6274" 1254.6 125.505 91.47646
"6275" 1254.8 123.2888 95.30074
"6276" 1255 120.8174 98.8839
"6277" 1255.2 117.6747 102.326
"6278" 1255.4 114.1108 105.3863
"6279" 1255.6 111.0079 108.5111
"6280" 1255.8 108.0245 112.0202
"6281" 1256 105.0765 115.6362
"6282" 1256.2 102.1993 118.8126
"6283" 1256.4 98.57666 121.8576
"6284" 1256.6 94.33717 123.8426
"6285" 1256.8 90.51882 124.8622
"6286" 1257 85.94694 125.7641
"6287" 1257.2 81.62352 127.3123
"6288" 1257.4 77.88322 129.1965
"6289" 1257.6 73.77446 130.3967
"6290" 1257.8 69.14058 130.3624
"6291" 1258 64.55375 129.2448
"6292" 1258.2 60.30601 127.614
"6293" 1258.4 56.10501 126.6234
"6294" 1258.6 51.32911 126.1303
"6295" 1258.8 46.72053 125.7031
"6296" 1259 42.24082 125.0189
"6297" 1259.2 37.94635 123.0668
"6298" 1259.4 34.35653 120.446
"6299" 1259.6 31.1161 117.1538
"6300" 1259.8 28.41712 113.3229
"6301" 1260 25.8164 109.2219
"6302" 1260.2 23.40563 105.381
"6303" 1260.4 20.75971 100.9083
"6304" 1260.6 18.27987 96.94105
"6305" 1260.8 15.77151 93.28469
"6306" 1261 12.91511 89.34312
"6307" 1261.2 10.81847 85.00518
"6308" 1261.4 9.550288 80.57496
"6309" 1261.6 9.028057 75.76758
"6310" 1261.8 9.56516 70.99285
"6311" 1262 9.83955 66.63319
"6312" 1262.2 10.24135 62.13059
"6313" 1262.4 10.95269 57.31242
"6314" 1262.6 11.4416 52.95599
"6315" 1262.8 11.91777 47.97526
"6316" 1263 12.10586 43.7922
"6317" 1263.2 12.07449 39.19683
"6318" 1263.4 13.28038 34.85371
"6319" 1263.6 14.1801 31.54689
"6320" 1263.8 15.07848 28.17606
"6321" 1264 16.14674 26.22256
"6322" 1264.2 18.78863 22.6313
"6323" 1264.4 21.32569 19.78729
"6324" 1264.6 24.69403 17.34562
"6325" 1264.8 28.63628 15.35359
"6326" 1265 32.59092 13.38507
"6327" 1265.2 35.43097 10.58609
"6328" 1265.4 37.66864 7.565373
"6329" 1265.6 40.4028 5.958405
"6330" 1265.8 43.84215 5.221303
"6331" 1266 47.2796 4.165107
"6332" 1266.2 50.96354 2.671
"6333" 1266.4 54.83402 1.422069
"6334" 1266.6 58.81733 1.312932
"6335" 1266.8 63.00143 1.352673
"6336" 1267 66.24124 0.8689297
"6337" 1267.2 69.89509 0.5933626
"6338" 1267.4 73.22258 1.665168
"6339" 1267.6 77.08688 2.688753
"6340" 1267.8 81.33623 3.549751
"6341" 1268 85.41432 4.527552
"6342" 1268.2 89.96424 6.661487
"6343" 1268.4 93.50102 8.886315
"6344" 1268.6 97.14511 11.09379
"6345" 1268.8 100.5112 12.59542
"6346" 1269 105.3236 14.81572
"6347" 1269.2 108.6982 17.14769
"6348" 1269.4 111.2528 20.36191
"6349" 1269.6 112.6114 23.96412
"6350" 1269.8 114.2817 27.87792
"6351" 1270 116.6327 32.42926
"6352" 1270.2 119.0476 35.81992
"6353" 1270.4 121.6994 38.30084
"6354" 1270.6 124.8467 41.02785
"6355" 1270.8 127.2808 44.55451
"6356" 1271 128.6455 48.99991
"6357" 1271.2 129.065 52.67988
"6358" 1271.4 129.6842 56.78293
"6359" 1271.6 129.9155 61.24736
"6360" 1271.8 129.8922 65.81414
"6361" 1272 129.1027 70.297
"6362" 1272.2 127.728 74.9181
"6363" 1272.4 126.8295 79.50649
"6364" 1272.6 126.787 84.16843
"6365" 1272.8 126.3178 88.67458
"6366" 1273 124.8143 92.92073
"6367" 1273.2 122.9249 96.80625
"6368" 1273.4 120.2717 100.7298
"6369" 1273.6 117.6264 104.6854
"6370" 1273.8 115.1882 108.2385
"6371" 1274 111.8661 111.4302
"6372" 1274.2 108.087 114.2709
"6373" 1274.4 104.2615 116.6589
"6374" 1274.6 100.2728 119.5515
"6375" 1274.8 96.84077 122.4811
"6376" 1275 92.95659 125.1707
"6377" 1275.2 88.55744 126.9057
"6378" 1275.4 84.23925 127.8773
"6379" 1275.6 79.45247 129.1772
"6380" 1275.8 75.31183 130.06
"6381" 1276 70.71744 130.953
"6382" 1276.2 66.20519 131.1608
"6383" 1276.4 61.29293 130.7757
"6384" 1276.6 56.87155 130.1676
"6385" 1276.8 52.49239 128.9027
"6386" 1277 47.70168 127.0437
"6387" 1277.2 43.26373 125.8465
"6388" 1277.4 38.48278 124.5329
"6389" 1277.6 34.37679 122.2311
"6390" 1277.8 31.35983 118.8871
"6391" 1278 28.39642 115.5059
"6392" 1278.2 25.33425 111.8328
"6393" 1278.4 21.93127 108.3842
"6394" 1278.6 18.79554 105.0949
"6395" 1278.8 15.90012 101.0595
"6396" 1279 13.47032 96.67196
"6397" 1279.2 11.4029 92.41857
"6398" 1279.4 9.728867 87.77998
"6399" 1279.6 8.375467 83.25165
"6400" 1279.8 6.8365 78.66235
"6401" 1280 5.485099 74.27202
"6402" 1280.2 5.083178 69.35403
"6403" 1280.4 5.348498 64.82491
"6404" 1280.6 5.730277 60.26575
"6405" 1280.8 6.267806 55.31346
"6406" 1281 6.94771 50.70651
"6407" 1281.2 6.82243 46.22146
"6408" 1281.4 5.986695 42.10736
"6409" 1281.6 6.024683 41.01321
"6410" 1281.8 6.683826 40.5074
"6411" 1282 8.686654 38.65669
"6412" 1282.2 10.69245 35.8502
"6413" 1282.4 13.20529 32.85918
"6414" 1282.6 16.21581 30.20417
"6415" 1282.8 19.11896 26.94141
"6416" 1283 21.84534 23.82314
"6417" 1283.2 24.15217 20.39162
"6418" 1283.4 26.75747 17.20972
"6419" 1283.6 29.24145 14.35188
"6420" 1283.8 32.26318 11.50341
"6421" 1284 35.29105 8.753069
"6422" 1284.2 38.07252 6.848217
"6423" 1284.4 39.27593 6.312411
"6424" 1284.6 38.96783 6.374533
"6425" 1284.8 38.94124 6.553922
"6426" 1285 38.93876 6.629428
"6427" 1285.2 39.059 6.77148
"6428" 1285.4 38.99822 6.725678
"6429" 1285.6 39.10459 6.756212
"6430" 1285.8 39.90756 6.723293
"6431" 1286 39.66844 6.728404
"6432" 1286.2 38.95577 6.766091
"6433" 1286.4 38.69432 7.613083
"6434" 1286.6 37.68995 8.163027
"6435" 1286.8 36.15757 9.168426
"6436" 1287 34.0941 9.833287
"6437" 1287.2 31.79951 10.81177
"6438" 1287.4 29.98321 11.97138
"6439" 1287.6 27.53896 13.56432
"6440" 1287.8 25.69999 15.18911
"6441" 1288 23.22056 17.12715
"6442" 1288.2 21.09713 18.72509
"6443" 1288.4 19.25618 20.80965
"6444" 1288.6 16.93989 22.85799
"6445" 1288.8 15.15056 24.47964
"6446" 1289 14.97085 24.41652
"6447" 1289.2 15.32223 24.14934
"6448" 1289.4 15.13595 24.34752
"6449" 1289.6 15.55966 24.24476
"6450" 1289.8 15.78413 24.36621
"6451" 1290 15.95415 24.2888
"6452" 1290.2 16.01259 24.11264
"6453" 1290.4 15.9954 24.12128
"6454" 1290.6 16.27193 24.45946
"6455" 1290.8 16.49353 24.38789
"6456" 1291 16.44329 24.33603
"6457" 1291.2 16.65709 24.01151
"6458" 1291.4 17.38999 23.08237
"6459" 1291.6 19.16851 20.82555
"6460" 1291.8 20.81466 19.1239
"6461" 1292 22.95374 17.33364
"6462" 1292.2 25.38904 15.22759
"6463" 1292.4 27.58713 13.28071
"6464" 1292.6 30.08734 11.57846
"6465" 1292.8 32.76359 9.908653
"6466" 1293 35.44398 8.321575
"6467" 1293.2 38.68847 6.800057
"6468" 1293.4 42.20218 5.398179
"6469" 1293.6 45.86722 3.658542
"6470" 1293.8 48.65138 2.595059
"6471" 1294 49.83191 2.298197
"6472" 1294.2 50.20175 2.180757
"6473" 1294.4 50.02642 2.400957
"6474" 1294.6 50.21503 2.211452
"6475" 1294.8 50.26019 2.518397
"6476" 1295 50.18049 2.662527
"6477" 1295.2 49.95458 2.64807
"6478" 1295.4 50.61711 3.00703
"6479" 1295.6 50.30712 2.980594
"6480" 1295.8 49.54983 3.152432
"6481" 1296 49.14977 3.492169
"6482" 1296.2 47.2696 3.865092
"6483" 1296.4 45.41819 4.28293
"6484" 1296.6 43.13891 4.817281
"6485" 1296.8 42.15122 4.997216
"6486" 1297 41.5814 4.969953
"6487" 1297.2 41.42145 4.949865
"6488" 1297.4 42.06125 4.809246
"6489" 1297.6 41.77134 4.826823
"6490" 1297.8 41.90701 4.833639
"6491" 1298 41.96128 4.927544
"6492" 1298.2 42.15122 4.969953
"6493" 1298.4 42.27412 4.992405
"6494" 1298.6 42.28418 4.798197
"6495" 1298.8 42.03726 5.160793
"6496" 1299 42.15882 5.214228
"6497" 1299.2 42.49701 4.97974
"6498" 1299.4 42.61503 5.174107
"6499" 1299.6 43.94019 4.632655
"6500" 1299.8 45.70449 4.057646
"6501" 1300 48.27246 3.399863
"6502" 1300.2 50.82802 2.254825
"6503" 1300.4 52.5184 1.79225
"6504" 1300.6 55.43875 1.40208
"6505" 1300.8 58.58101 0.9883429
"6506" 1301 61.8917 0.6205831
"6507" 1301.2 65.24367 0.8054067
"6508" 1301.4 68.91506 1.05552
"6509" 1301.6 72.44661 1.873145
"6510" 1301.8 75.9605 2.243672
"6511" 1302 79.52303 2.335434
"6512" 1302.2 82.28391 2.449279
"6513" 1302.4 84.05884 3.382514
"6514" 1302.6 86.75172 4.845685
"6515" 1302.8 90.17294 6.090099
"6516" 1303 93.41475 7.430567
"6517" 1303.2 96.64019 9.001441
"6518" 1303.4 99.75615 10.82491
"6519" 1303.6 102.8031 13.05338
"6520" 1303.8 105.0715 15.54895
"6521" 1304 107.6585 18.46085
"6522" 1304.2 111.029 20.9086
"6523" 1304.4 114.0118 23.67224
"6524" 1304.6 116.7402 26.29359
"6525" 1304.8 118.8045 28.95094
"6526" 1305 120.2368 32.40316
"6527" 1305.2 121.6807 35.38633
"6528" 1305.4 123.7214 38.26248
"6529" 1305.6 125.6798 41.23643
"6530" 1305.8 126.9447 44.12879
"6531" 1306 127.6349 47.76845
"6532" 1306.2 128.5813 51.40013
"6533" 1306.4 129.2691 55.44525
"6534" 1306.6 130.0722 59.78335
"6535" 1306.8 130.337 63.66936
"6536" 1307 130.2622 67.77742
"6537" 1307.2 129.987 69.10736
"6538" 1307.4 129.819 69.72822
"6539" 1307.6 129.6915 69.89215
"6540" 1307.8 129.6776 69.89146
"6541" 1308 129.6892 69.82297
"6542" 1308.2 129.7061 69.82609
"6543" 1308.4 129.7063 69.68981
"6544" 1308.6 129.6501 69.7989
"6545" 1308.8 129.5272 69.98268
"6546" 1309 129.6049 69.84766
"6547" 1309.2 129.639 69.85545
"6548" 1309.4 129.6755 69.67224
"6549" 1309.6 129.5539 69.88598
"6550" 1309.8 129.5235 69.85545
"6551" 1310 129.6326 69.70115
"6552" 1310.2 129.6831 69.63407
"6553" 1310.4 129.6679 69.60354
"6554" 1310.6 129.6331 69.62791
"6555" 1310.8 129.596 69.64726
"6556" 1311 129.5629 69.6322
"6557" 1311.2 129.6762 69.60848
"6558" 1311.4 129.6223 70.3211
"6559" 1311.6 129.5673 70.72157
"6560" 1311.8 129.6969 71.64768
"6561" 1312 129.6927 74.15802
"6562" 1312.2 129.5343 77.25139
"6563" 1312.4 129.341 80.02608
"6564" 1312.6 128.7637 83.22786
"6565" 1312.8 128.4174 85.59411
"6566" 1313 128.4098 86.0508
"6567" 1313.2 128.4417 85.8196
"6568" 1313.4 128.4169 85.58728
"6569" 1313.6 127.4773 84.66287
"6570" 1313.8 127.3506 82.57301
"6571" 1314 127.2788 83.08411
"6572" 1314.2 127.5156 82.89389
"6573" 1314.4 127.8348 83.11013
"6574" 1314.6 128.0268 82.96995
"6575" 1314.8 128.1433 82.88344
"6576" 1315 128.3503 82.54068
"6577" 1315.2 128.4448 81.93956
"6578" 1315.4 128.3487 81.42599
"6579" 1315.6 128.8858 79.76548
"6580" 1315.8 128.9606 77.63477
"6581" 1316 129.2136 75.132
"6582" 1316.2 130.0933 72.14553
"6583" 1316.4 130.5343 69.28975
"6584" 1316.6 130.6332 66.17927
"6585" 1316.8 130.5755 62.73566
"6586" 1317 130.2944 59.19088
"6587" 1317.2 129.8475 55.57615
"6588" 1317.4 129.1333 51.77079
"6589" 1317.6 128.0721 47.88368
"6590" 1317.8 126.7414 43.81893
"6591" 1318 125.6423 40.15647
"6592" 1318.2 124.2303 36.87979
"6593" 1318.4 122.4676 34.13309
"6594" 1318.6 120.4486 31.17154
"6595" 1318.8 118.3723 28.00257
"6596" 1319 116.0096 24.69712
"6597" 1319.2 113.364 21.66109
"6598" 1319.4 110.4384 18.78675
"6599" 1319.6 107.5489 16.06068
"6600" 1319.8 104.7632 13.97903
"6601" 1320 102.0188 12.06772
"6602" 1320.2 98.98704 10.16666
"6603" 1320.4 95.77051 8.115274
"6604" 1320.6 92.5348 6.272641
"6605" 1320.8 89.46274 4.878682
"6606" 1321 88.81309 4.503456
"6607" 1321.2 88.99036 4.702777
"6608" 1321.4 89.27738 4.757909
"6609" 1321.6 89.37024 5.076823
"6610" 1321.8 89.65726 5.026498
"6611" 1322 89.8261 5.326187
"6612" 1322.2 90.13894 5.306729
"6613" 1322.4 90.00549 5.34103
"6614" 1322.6 90.19754 5.427968
"6615" 1322.8 90.4727 5.757674
"6616" 1323 91.74201 6.040315
"6617" 1323.2 93.72568 6.792667
"6618" 1323.4 95.86764 8.023388
"6619" 1323.6 98.28028 9.617461
"6620" 1323.8 100.5796 11.51722
"6621" 1324 103.2837 13.2114
"6622" 1324.2 106.1333 15.2059
"6623" 1324.4 108.609 17.3604
"6624" 1324.6 111.4004 20.24433
"6625" 1324.8 113.9984 22.80844
"6626" 1325 116.0578 25.45341
"6627" 1325.2 117.6467 28.2524
"6628" 1325.4 119.6101 30.50577
"6629" 1325.6 121.335 33.61004
"6630" 1325.8 123.0022 37.09463
"6631" 1326 124.8361 40.45932
"6632" 1326.2 126.3805 44.36215
"6633" 1326.4 127.7296 48.27643
"6634" 1326.6 128.4248 52.48529
"6635" 1326.8 129.1911 56.44896
"6636" 1327 129.5802 60.46078
"6637" 1327.2 130.2251 64.59762
"6638" 1327.4 130.2377 68.98522
"6639" 1327.6 129.6001 73.38431
"6640" 1327.8 128.7302 77.57884
"6641" 1328 127.9821 82.18663
"6642" 1328.2 126.7642 86.48973
"6643" 1328.4 124.9216 90.86121
"6644" 1328.6 123.1243 94.68543
"6645" 1328.8 120.7182 98.69745
"6646" 1329 118.7436 103.0214
"6647" 1329.2 116.7975 106.4694
"6648" 1329.4 114.5398 109.5213
"6649" 1329.6 111.2857 112.3587
"6650" 1329.8 107.8945 115.0393
"6651" 1330 103.8471 118.2385
"6652" 1330.2 99.96325 120.7531
"6653" 1330.4 95.89084 123.0428
"6654" 1330.6 91.14211 125.0626
"6655" 1330.8 86.61069 126.0918
"6656" 1331 82.18707 127.2808
"6657" 1331.2 77.93194 129.121
"6658" 1331.4 74.11738 130.394
"6659" 1331.6 69.74362 130.7553
"6660" 1331.8 64.84902 130.4177
"6661" 1332 60.14885 130.3416
"6662" 1332.2 55.35203 129.9039
"6663" 1332.4 50.885 128.6688
"6664" 1332.6 46.47914 127.0392
"6665" 1332.8 42.04126 124.7972
"6666" 1333 37.97958 122.2091
"6667" 1333.2 33.75166 119.5232
"6668" 1333.4 29.9267 116.5348
"6669" 1333.6 26.37892 112.8751
"6670" 1333.8 22.69295 109.5501
"6671" 1334 19.42407 105.4349
"6672" 1334.2 17.13762 101.2045
"6673" 1334.4 15.03908 96.41751
"6674" 1334.6 12.63608 92.4344
"6675" 1334.8 10.33811 87.67195
"6676" 1335 8.822859 83.01933
"6677" 1335.2 7.299218 78.04208
"6678" 1335.4 6.123452 73.24476
"6679" 1335.6 5.994293 68.13789
"6680" 1335.8 6.599458 63.33371
"6681" 1336 8.296363 58.47377
"6682" 1336.2 9.916865 53.47504
"6683" 1336.4 10.37589 48.70405
"6684" 1336.6 10.68201 44.03866
"6685" 1336.8 11.15651 39.70278
"6686" 1337 12.70152 35.4316
"6687" 1337.2 15.27475 31.74823
"6688" 1337.4 17.8059 28.18602
"6689" 1337.6 20.83668 25.14088
"6690" 1337.8 24.07915 22.17345
"6691" 1338 26.61933 18.73643
"6692" 1338.2 29.16625 15.55288
"6693" 1338.4 32.26972 13.30173
"6694" 1338.6 36.22775 11.33423
"6695" 1338.8 40.25624 9.106292
"6696" 1339 43.96922 7.041927
"6697" 1339.2 48.3107 5.633348
"6698" 1339.4 52.6169 4.550106
"6699" 1339.6 57.28034 3.061556
"6700" 1339.8 61.21145 1.756745
"6701" 1340 64.17098 1.082149
"6702" 1340.2 67.47505 1.93427
"6703" 1340.4 71.56409 2.996391
"6704" 1340.6 75.69458 4.177968
"6705" 1340.8 79.89623 4.685912
"6706" 1341 84.02841 4.424697
"6707" 1341.2 88.06484 5.620543
"6708" 1341.4 91.70898 7.467464
"6709" 1341.6 95.68384 9.977586
"6710" 1341.8 99.13673 12.78358
"6711" 1342 102.656 16.07466
"6712" 1342.2 105.7051 19.49667
"6713" 1342.4 108.4329 23.41534
"6714" 1342.6 110.7925 27.86338
"6715" 1342.8 112.8048 31.79308
"6716" 1343 114.6219 36.2399
"6717" 1343.2 116.088 40.58856
"6718" 1343.4 117.6304 45.20043
"6719" 1343.6 118.7202 50.06265
"6720" 1343.8 119.2887 55.21217
"6721" 1344 119.0613 60.10315
"6722" 1344.2 118.8534 64.98342
"6723" 1344.4 118.2732 69.56185
"6724" 1344.6 116.738 74.4356
"6725" 1344.8 114.0188 78.40083
"6726" 1345 110.9986 81.85109
"6727" 1345.2 107.4197 84.71101
"6728" 1345.4 103.5176 86.73681
"6729" 1345.6 99.44493 88.17606
"6730" 1345.8 94.99246 89.27021
"6731" 1346 90.74866 89.67941
"6732" 1346.2 86.35291 90.33372
"6733" 1346.4 81.85671 91.06708
"6734" 1346.6 77.72954 91.67105
"6735" 1346.8 73.64323 92.62899
"6736" 1347 69.13092 94.19166
"6737" 1347.2 65.25797 96.07449
"6738" 1347.4 60.88822 97.7405
"6739" 1347.6 56.71327 99.04597
"6740" 1347.8 52.02405 100.2193
"6741" 1348 47.53285 100.4152
"6742" 1348.2 42.93812 101.1609
"6743" 1348.4 38.32204 102.1532
"6744" 1348.6 33.82101 103.1706
"6745" 1348.8 29.48307 104.8953
"6746" 1349 25.45844 106.6361
"6747" 1349.2 22.09359 108.0768
"6748" 1349.4 20.0213 108.9347
"6749" 1349.6 19.69085 109.5263
"6750" 1349.8 19.81198 109.3709
"6751" 1350 19.09546 108.5152
"6752" 1350.2 17.08621 106.8077
"6753" 1350.4 14.55152 104.7791
"6754" 1350.6 12.10586 101.9788
"6755" 1350.8 9.663929 98.74858
"6756" 1351 8.060837 95.64171
"6757" 1351.2 6.458379 92.04852
"6758" 1351.4 4.965672 87.87227
"6759" 1351.6 3.441503 83.82491
"6760" 1351.8 2.208477 80.97981
"6761" 1352 2.276539 78.88853
"6762" 1352.2 1.999612 75.16577
"6763" 1352.4 1.466129 70.91567
"6764" 1352.6 0.8901262 66.3227
"6765" 1352.8 0.9089729 62.09463
"6766" 1353 1.348712 57.86725
"6767" 1353.2 1.844242 54.06457
"6768" 1353.4 3.233056 50.07663
"6769" 1353.6 4.543153 46.1368
"6770" 1353.8 6.170475 41.19855
"6771" 1354 8.096144 36.90754
"6772" 1354.2 10.16434 33.1317
"6773" 1354.4 13.26311 29.90634
"6774" 1354.6 16.33668 26.72568
"6775" 1354.8 19.02606 23.35418
"6776" 1355 21.31212 19.62372
"6777" 1355.2 23.21239 16.76508
"6778" 1355.4 25.9479 15.17254
"6779" 1355.6 30.08734 12.98522
"6780" 1355.8 34.08742 11.31971
"6781" 1356 38.09917 8.85036
"6782" 1356.2 41.5814 6.060465
"6783" 1356.4 45.00915 4.242099
"6784" 1356.6 48.78985 3.303597
"6785" 1356.8 53.07497 2.085167
"6786" 1357 56.37861 1.144071
"6787" 1357.2 60.06618 1.380542
"6788" 1357.4 64.28333 1.095077
"6789" 1357.6 68.84639 0.9102721
"6790" 1357.8 73.25612 1.553014
"6791" 1358 77.85989 2.298197
"6792" 1358.2 82.27168 2.966136
"6793" 1358.4 86.42571 4.327614
"6794" 1358.6 90.84186 6.139883
"6795" 1358.8 95.05138 8.171386
"6796" 1359 99.12942 10.67269
"6797" 1359.2 102.8788 13.81728
"6798" 1359.4 106.2065 16.57301
"6799" 1359.6 109.2438 19.84077
"6800" 1359.8 111.9928 23.19868
"6801" 1360 115.1022 26.13195
"6802" 1360.2 118.2749 28.6058
"6803" 1360.4 120.1089 30.7009
"6804" 1360.6 121.5425 34.67613
"6805" 1360.8 123.0691 38.91781
"6806" 1361 124.4027 43.05392
"6807" 1361.2 125.9891 47.44862
"6808" 1361.4 128.1294 51.52044
"6809" 1361.6 129.3837 55.43085
"6810" 1361.8 129.0397 59.42048
"6811" 1362 127.5117 64.02121
"6812" 1362.2 126.5167 68.94086
"6813" 1362.4 126.801 73.42527
"6814" 1362.6 128.1209 77.8854
"6815" 1362.8 128.7075 82.27417
"6816" 1363 127.5608 85.77996
"6817" 1363.2 126.058 89.70998
"6818" 1363.4 124.0217 93.88831
"6819" 1363.6 121.5027 97.34306
"6820" 1363.8 118.2526 101.3116
"6821" 1364 115.1373 105.0972
"6822" 1364.2 111.8315 109.0088
"6823" 1364.4 108.5206 112.5962
"6824" 1364.6 104.8653 116.0523
"6825" 1364.8 101.3142 119.4804
"6826" 1365 97.16123 122.4994
"6827" 1365.2 92.68595 124.3348
"6828" 1365.4 87.74064 125.4872
"6829" 1365.6 83.01641 126.3511
"6830" 1365.8 78.47896 127.6869
"6831" 1366 73.91499 129.5663
"6832" 1366.2 69.50933 130.7538
"6833" 1366.4 64.39489 130.7437
"6834" 1366.6 59.67316 129.9768
"6835" 1366.8 54.89791 128.5855
"6836" 1367 50.1433 127.4377
"6837" 1367.2 45.6801 126.7592
"6838" 1367.4 40.81434 124.9494
"6839" 1367.6 36.41504 122.3607
"6840" 1367.8 32.50574 119.1268
"6841" 1368 28.6655 116.0459
"6842" 1368.2 24.78673 112.6236
"6843" 1368.4 21.30783 109.4229
"6844" 1368.6 17.9572 105.4813
"6845" 1368.8 14.90005 101.3058
"6846" 1369 12.16583 96.63782
"6847" 1369.2 9.780063 92.32001
"6848" 1369.4 7.721956 87.33348
"6849" 1369.6 6.117543 82.56113
"6850" 1369.8 5.286396 77.72966
"6851" 1370 5.576426 72.39743
"6852" 1370.2 6.295616 67.39254
"6853" 1370.4 6.60148 62.36986
"6854" 1370.6 6.26006 57.23758
"6855" 1370.8 6.187951 52.47686
"6856" 1371 6.125985 47.68624
"6857" 1371.2 5.053616 44.53341
"6858" 1371.4 5.314784 44.66461
"6859" 1371.6 5.406022 44.44651
"6860" 1371.8 6.264123 43.70463
"6861" 1372 8.781809 41.41029
"6862" 1372.2 11.19104 39.27706
"6863" 1372.4 13.23909 36.1598
"6864" 1372.6 15.06754 32.69376
"6865" 1372.8 16.46413 28.74313
"6866" 1373 17.5382 25.18306
"6867" 1373.2 19.54839 21.94346
"6868" 1373.4 22.9951 19.87407
"6869" 1373.6 26.33667 18.24576
"6870" 1373.8 30.21955 16.6025
"6871" 1374 33.55213 14.52061
"6872" 1374.2 36.75271 11.48395
"6873" 1374.4 39.52161 8.9479
"6874" 1374.6 42.67687 6.265888
"6875" 1374.8 45.40799 4.271759
"6876" 1375 47.57807 4.633712
"6877" 1375.2 50.95843 4.668627
"6878" 1375.4 54.88602 3.709523
"6879" 1375.6 59.06513 2.88468
"6880" 1375.8 63.60597 2.807103
"6881" 1376 68.28011 3.100703
"6882" 1376.2 72.23768 3.853541
"6883" 1376.4 76.654 4.943324
"6884" 1376.6 80.98033 6.19678
"6885" 1376.8 85.22122 6.841113
"6886" 1377 89.21182 8.210167
"6887" 1377.2 93.25385 9.701002
"6888" 1377.4 97.17788 11.95244
"6889" 1377.6 100.4627 15.16927
"6890" 1377.8 103.4068 18.23331
"6891" 1378 106.3547 21.66258
"6892" 1378.2 109.105 25.78616
"6893" 1378.4 111.3456 29.8922
"6894" 1378.6 113.4152 34.13907
"6895" 1378.8 115.8614 38.7145
"6896" 1379 118.0541 42.44793
"6897" 1379.2 121.2071 45.66745
"6898" 1379.4 125.1084 48.23214
"6899" 1379.6 127.5177 49.65698
"6900" 1379.8 127.8002 52.09695
"6901" 1380 127.1758 55.06919
"6902" 1380.2 127.1938 59.30085
"6903" 1380.4 126.8081 63.76272
"6904" 1380.6 125.8215 68.49437
"6905" 1380.8 124.5815 73.03131
"6906" 1381 123.8911 78.12028
"6907" 1381.2 123.3651 83.03807
"6908" 1381.4 122.4738 87.88246
"6909" 1381.6 121.8937 92.54017
"6910" 1381.8 120.2504 97.51357
"6911" 1382 118.0877 101.8517
"6912" 1382.2 114.7234 105.2829
"6913" 1382.4 111.3351 108.5301
"6914" 1382.6 107.399 111.0768
"6915" 1382.8 103.0867 113.3245
"6916" 1383 98.5268 115.7377
"6917" 1383.2 94.08766 117.9609
"6918" 1383.4 89.90898 120.4106
"6919" 1383.6 85.93061 123.5265
"6920" 1383.8 82.16067 126.1668
"6921" 1384 77.71216 128.5422
"6922" 1384.2 74.07146 130.1886
"6923" 1384.4 69.58696 130.387
"6924" 1384.6 65.4493 129.6999
"6925" 1384.8 60.98448 128.2157
"6926" 1385 56.91024 126.4147
"6927" 1385.2 52.84371 124.8248
"6928" 1385.4 48.27854 122.8947
"6929" 1385.6 43.90992 121.2408
"6930" 1385.8 39.5432 119.4958
"6931" 1386 34.93697 117.3711
"6932" 1386.2 31.01513 115.2541
"6933" 1386.4 26.99825 112.1017
"6934" 1386.6 23.66256 109.0532
"6935" 1386.8 20.24599 104.6715
"6936" 1387 17.42107 100.4592
"6937" 1387.2 14.53961 96.26201
"6938" 1387.4 12.16012 92.13306
"6939" 1387.6 10.82498 87.46128
"6940" 1387.8 10.33445 82.77268
"6941" 1388 9.671526 77.76166
"6942" 1388.2 8.680536 72.80102
"6943" 1388.4 8.539486 67.80965
"6944" 1388.6 8.330775 63.16483
"6945" 1388.8 8.376835 57.98444
"6946" 1389 8.806694 53.16713
"6947" 1389.2 9.505329 48.4655
"6948" 1389.4 9.922085 43.86877
"6949" 1389.6 10.07311 40.11717
"6950" 1389.8 11.32672 37.33091
"6951" 1390 13.82646 33.92988
"6952" 1390.2 16.7571 30.71672
"6953" 1390.4 19.22032 27.2982
"6954" 1390.6 21.88326 23.52329
"6955" 1390.8 23.28783 19.7481
"6956" 1391 23.26277 17.89051
"6957" 1391.2 23.34719 17.43261
"6958" 1391.4 24.11812 17.59905
"6959" 1391.6 25.63646 17.83657
"6960" 1391.8 28.0999 17.23458
"6961" 1392 31.00521 15.78709
"6962" 1392.2 33.95791 14.03484
"6963" 1392.4 37.04564 11.57301
"6964" 1392.6 39.59366 8.174285
"6965" 1392.8 41.74421 5.569735
"6966" 1393 43.12872 5.072355
"6967" 1393.2 43.88848 5.910187
"6968" 1393.4 45.15617 6.868563
"6969" 1393.6 48.1012 7.348792
"6970" 1393.8 51.96478 6.896525
"6971" 1394 55.78045 6.004728
"6972" 1394.2 59.17071 4.854561
"6973" 1394.4 62.9042 3.028366
"6974" 1394.6 66.08767 1.201884
"6975" 1394.8 68.9504 0.6738407
"6976" 1395 71.52435 1.662065
"6977" 1395.2 74.92638 2.493278
"6978" 1395.4 77.6937 4.349724
"6979" 1395.6 81.36274 6.35465
"6980" 1395.8 85.21328 7.587183
"6981" 1396 89.42296 8.810115
"6982" 1396.2 93.01709 10.64171
"6983" 1396.4 96.02046 13.26564
"6984" 1396.6 99.50944 16.39873
"6985" 1396.8 102.1089 19.6169
"6986" 1397 104.5464 23.49608
"6987" 1397.2 106.935 27.53225
"6988" 1397.4 108.4923 31.77732
"6989" 1397.6 110.1246 35.79957
"6990" 1397.8 112.1294 39.578
"6991" 1398 114.8121 43.33953
"6992" 1398.2 117.645 46.85927
"6993" 1398.4 120.8864 50.04282
"6994" 1398.6 123.8432 53.91853
"6995" 1398.8 126.0938 57.93697
"6996" 1399 126.5056 61.80484
"6997" 1399.2 126.2565 66.26766
"6998" 1399.4 125.6487 71.13789
"6999" 1399.6 124.9138 75.63202
"7000" 1399.8 123.2327 80.39743
"7001" 1400 121.4218 84.97582
"7002" 1400.2 119.4716 89.65787
"7003" 1400.4 117.9883 93.97465
"7004" 1400.6 116.9083 98.80742
"7005" 1400.8 115.5647 103.2632
"7006" 1401 114.0279 107.7111
"7007" 1401.2 111.7858 111.6929
"7008" 1401.4 108.6708 114.6619
"7009" 1401.6 104.9228 117.3816
"7010" 1401.8 100.5631 119.4666
"7011" 1402 96.51888 121.521
"7012" 1402.2 92.39707 124.4288
"7013" 1402.4 88.4219 126.8007
"7014" 1402.6 84.02039 128.49
"7015" 1402.8 80.27894 128.9653
"7016" 1403 74.58709 129.6323
"7017" 1403.2 69.49179 130.6145
"7018" 1403.4 64.81033 130.7757
"7019" 1403.6 60.53317 130.394
"7020" 1403.8 55.89472 129.5474
"7021" 1404 50.19431 128.4675
"7022" 1404.2 45.56014 127.2815
"7023" 1404.4 41.70573 125.9623
"7024" 1404.6 37.44203 123.6459
"7025" 1404.8 33.63785 120.7756
"7026" 1405 29.04538 117.4531
"7027" 1405.2 25.36869 115.139
"7028" 1405.4 21.29438 112.699
"7029" 1405.6 18.32518 109.4738
"7030" 1405.8 15.82265 104.8378
"7031" 1406 14.18708 100.3538
"7032" 1406.2 13.19272 95.68487
"7033" 1406.4 12.4382 90.63897
"7034" 1406.6 11.24949 85.6878
"7035" 1406.8 8.818464 81.45984
"7036" 1407 5.941801 77.73192
"7037" 1407.2 3.692554 73.91287
"7038" 1407.4 2.09082 69.59251
"7039" 1407.6 2.09393 65.65698
"7040" 1407.8 3.613989 61.64418
"7041" 1408 5.429539 57.1169
"7042" 1408.2 6.404563 52.60354
"7043" 1408.4 7.254111 48.16912
"7044" 1408.6 7.32318 44.2945
"7045" 1408.8 6.902405 42.47497
"7046" 1409 6.362899 41.18025
"7047" 1409.2 6.210402 41.82322
"7048" 1409.4 6.315924 41.96741
"7049" 1409.6 6.078952 42.01466
"7050" 1409.8 6.232617 42.17365
"7051" 1410 5.946597 42.51236
"7052" 1410.2 5.584944 42.895
"7053" 1410.4 5.077359 43.29295
"7054" 1410.6 4.811304 43.86757
"7055" 1410.8 5.150961 43.82491
"7056" 1411 4.38487 45.18412
"7057" 1411.2 3.809062 46.95469
"7058" 1411.4 3.013639 48.78273
"7059" 1411.6 2.573778 49.04388
"7060" 1411.8 2.741042 49.39371
"7061" 1412 3.001549 49.62644
"7062" 1412.2 3.303547 50.31949
"7063" 1412.4 3.178237 52.38696
"7064" 1412.6 2.52135 54.8088
"7065" 1412.8 1.66029 57.48904
"7066" 1413 1.099463 59.86541
"7067" 1413.2 1.010274 62.75621
"7068" 1413.4 0.6267767 65.45705
"7069" 1413.6 0.3283 66.20223
"7070" 1413.8 0 66.28623
"7071" 1414 0.1054702 65.86516
"7072" 1414.2 0.1860507 65.89986
"7073" 1414.4 0.3309602 65.71311
"7074" 1414.6 0.5044346 65.19494
"7075" 1414.8 1.178506 64.95723
"7076" 1415 1.381712 65.15655
"7077" 1415.2 1.640874 64.65698
"7078" 1415.4 1.362673 63.84603
"7079" 1415.6 1.314178 61.64934
"7080" 1415.8 1.667554 58.29855
"7081" 1416 2.341579 54.79646
"7082" 1416.2 2.833696 51.0644
"7083" 1416.4 3.605326 47.72997
"7084" 1416.6 4.822476 43.59815
"7085" 1416.8 6.519553 39.76467
"7086" 1417 8.293107 36.08228
"7087" 1417.2 10.33888 32.29613
"7088" 1417.4 13.15376 29.17479
"7089" 1417.6 15.46089 26.83255
"7090" 1417.8 17.20914 23.00933
"7091" 1418 18.86461 20.90888
"7092" 1418.2 21.70978 19.02628
"7093" 1418.4 23.79038 16.59845
"7094" 1418.6 25.82253 14.33957
"7095" 1418.8 28.13857 12.99753
"7096" 1419 31.22336 11.30583
"7097" 1419.2 34.7317 8.965659
"7098" 1419.4 36.9157 8.082108
"7099" 1419.6 38.58654 7.304411
"7100" 1419.8 42.3509 5.498432
"7101" 1420 46.755 4.26112
"7102" 1420.2 50.69851 2.412701
"7103" 1420.4 53.93612 1.430744
"7104" 1420.6 57.48569 1.483948
"7105" 1420.8 61.68722 0.8738814
"7106" 1421 65.69971 0.4547669
"7107" 1421.2 69.26306 0.6304242
"7108" 1421.4 73.2222 1.391709
"7109" 1421.6 77.38725 1.943147
"7110" 1421.8 80.95916 2.288888
"7111" 1422 83.6739 3.424617
"7112" 1422.2 87.12565 4.969953
"7113" 1422.4 91.17294 6.4186
"7114" 1422.6 95.56228 7.962319
"7115" 1422.8 99.3163 10.29302
"7116" 1423 101.7959 11.76097
"7117" 1423.2 104.9496 14.59836
"7118" 1423.4 107.9925 17.74258
"7119" 1423.6 111.5011 20.33255
"7120" 1423.8 115.0415 23.68665
"7121" 1424 117.715 27.97154
"7122" 1424.2 120.0516 31.86035
"7123" 1424.4 122.4884 35.62908
"7124" 1424.6 124.7826 39.62644
"7125" 1424.8 125.8286 44.02368
"7126" 1425 127.0397 48.67224
"7127" 1425.2 128.7637 53.02339
"7128" 1425.4 130.0104 57.78744
"7129" 1425.6 129.672 62.38841
"7130" 1425.8 128.9388 67.2286
"7131" 1426 129.2736 71.87768
"7132" 1426.2 129.629 76.54897
"7133" 1426.4 128.7909 80.71286
"7134" 1426.6 127.1712 85.36484
"7135" 1426.8 125.3448 89.87241
"7136" 1427 123.9855 94.38022
"7137" 1427.2 122.0345 98.56319
"7138" 1427.4 118.8213 102.7423
"7139" 1427.6 116.1828 106.5799
"7140" 1427.8 112.8988 110.1661
"7141" 1428 109.4442 113.4691
"7142" 1428.2 105.5911 116.8744
"7143" 1428.4 102.1179 119.9372
"7144" 1428.6 98.68074 122.437
"7145" 1428.8 94.57137 123.627
"7146" 1429 90.29364 125.8375
"7147" 1429.2 85.87128 127.7412
"7148" 1429.4 81.75366 129.0089
"7149" 1429.6 77.50715 129.7869
"7150" 1429.8 72.91801 130.1261
"7151" 1430 68.04634 130.5724
"7152" 1430.2 63.42781 130.9375
"7153" 1430.4 58.46494 130.4294
"7154" 1430.6 53.91392 129.7723
"7155" 1430.8 49.19306 128.3019
"7156" 1431 44.71921 126.3058
"7157" 1431.2 39.91684 124.6507
"7158" 1431.4 35.9232 122.6143
"7159" 1431.6 32.08442 119.8484
"7160" 1431.8 27.99016 117.1908
"7161" 1432 23.79038 114.8865
"7162" 1432.2 20.33629 111.6776
"7163" 1432.4 17.69458 107.9394
"7164" 1432.6 14.92653 103.6129
"7165" 1432.8 12.19188 99.85398
"7166" 1433 9.128841 96.02775
"7167" 1433.2 7.075683 91.83382
"7168" 1433.4 6.107125 86.97418
"7169" 1433.6 5.53084 82.22949
"7170" 1433.8 4.757868 77.80434
"7171" 1434 3.822965 72.82142
"7172" 1434.2 2.937299 68.25934
"7173" 1434.4 3.422509 62.45087
"7174" 1434.6 4.640234 57.67564
"7175" 1434.8 5.766719 52.92841
"7176" 1435 6.032036 48.62915
"7177" 1435.2 5.112973 44.21557
"7178" 1435.4 5.015289 43.86854
"7179" 1435.6 5.772175 43.71041
"7180" 1435.8 7.648925 43.44736
"7181" 1436 10.27623 42.85747
"7182" 1436.2 13.47032 40.75849
"7183" 1436.4 16.23801 37.65417
"7184" 1436.6 18.43353 33.86972
"7185" 1436.8 20.38898 30.09583
"7186" 1437 21.96902 26.36175
"7187" 1437.2 22.81906 22.22931
"7188" 1437.4 24.17602 19.17016
"7189" 1437.6 27.31384 17.39672
"7190" 1437.8 31.66233 16.08955
"7191" 1438 35.65874 14.74615
"7192" 1438.2 39.04593 12.51478
"7193" 1438.4 41.76712 9.287171
"7194" 1438.6 42.63662 5.998367
"7195" 1438.8 42.42799 5.875078
"7196" 1439 42.62839 5.817095
"7197" 1439.2 43.4031 5.854755
"7198" 1439.4 44.43954 6.360356
"7199" 1439.6 46.73827 6.964228
"7200" 1439.8 49.90876 7.651753
"7201" 1440 53.41326 8.479541
"7202" 1440.2 57.60541 9.046983
"7203" 1440.4 61.80546 9.668244
"7204" 1440.6 66.14694 9.413791
"7205" 1440.8 70.07236 8.977586
"7206" 1441 74.13619 8.609221
"7207" 1441.2 78.39075 8.091895
"7208" 1441.4 82.20951 6.78293
"7209" 1441.6 86.08914 6.620938
"7210" 1441.8 89.99287 7.958223
"7211" 1442 93.10761 10.52461
"7212" 1442.2 95.71423 13.89362
"7213" 1442.4 98.47015 17.31332
"7214" 1442.6 101.3789 21.09029
"7215" 1442.8 104.5711 24.49215
"7216" 1443 107.9539 27.5043
"7217" 1443.2 111.8376 30.49206
"7218" 1443.4 115.3609 33.57509
"7219" 1443.6 118.7038 36.67016
"7220" 1443.8 121.7078 38.96062
"7221" 1444 124.4684 41.69153
"7222" 1444.2 125.8294 45.31113
"7223" 1444.4 126.3169 49.71625
"7224" 1444.6 126.1895 54.47458
"7225" 1444.8 125.2604 58.97759
"7226" 1445 123.7769 63.45671
"7227" 1445.2 122.6508 68.0561
"7228" 1445.4 122.4634 73.24996
"7229" 1445.6 122.7068 77.87778
"7230" 1445.8 123.2348 83.01992
"7231" 1446 124.3951 87.60354
"7232" 1446.2 124.5195 92.43699
"7233" 1446.4 122.9115 96.68823
"7234" 1446.6 120.0231 99.73054
"7235" 1446.8 116.2687 101.939
"7236" 1447 112.239 104.4855
"7237" 1447.2 108.5477 107.3176
"7238" 1447.4 105.0079 110.7554
"7239" 1447.6 101.8855 114.4425
"7240" 1447.8 98.33118 118.0107
"7241" 1448 94.5091 120.7044
"7242" 1448.2 90.20598 122.6827
"7243" 1448.4 85.44287 123.5988
"7244" 1448.6 80.65472 123.8592
"7245" 1448.8 75.86553 123.797
"7246" 1449 70.9157 123.5501
"7247" 1449.2 65.72396 123.1119
"7248" 1449.4 61.18037 122.3434
"7249" 1449.6 56.75332 121.1329
"7250" 1449.8 52.32091 120.0463
"7251" 1450 47.91273 118.8853
"7252" 1450.2 43.1617 117.3211
"7253" 1450.4 38.90791 115.1529
"7254" 1450.6 34.60477 113.3008
"7255" 1450.8 30.5725 111.4509
"7256" 1451 26.4698 109.428
"7257" 1451.2 22.52527 106.691
"7258" 1451.4 19.25293 103.1393
"7259" 1451.6 17.37548 98.67988
"7260" 1451.8 15.67511 93.8339
"7261" 1452 14.21518 89.22381
"7262" 1452.2 12.61738 84.30165
"7263" 1452.4 11.01186 79.64949
"7264" 1452.6 9.937442 74.92415
"7265" 1452.8 9.400184 70.23713
"7266" 1453 9.149192 65.34686
"7267" 1453.2 9.469463 60.63018
"7268" 1453.4 10.04296 55.70787
"7269" 1453.6 10.95071 50.64685
"7270" 1453.8 12.38608 45.95278
"7271" 1454 14.29761 41.59421
"7272" 1454.2 16.45871 37.18369
"7273" 1454.4 18.26198 33.01471
"7274" 1454.6 18.86276 28.93197
"7275" 1454.8 18.35289 26.344
"7276" 1455 17.79764 25.84616
"7277" 1455.2 18.06191 26.04529
"7278" 1455.4 20.17248 25.05356
"7279" 1455.6 23.00265 24.53324
"7280" 1455.8 26.43923 22.84675
"7281" 1456 29.77864 20.68094
"7282" 1456.2 32.81114 18.24576
"7283" 1456.4 35.69749 15.19896
"7284" 1456.6 38.39688 11.99448
"7285" 1456.8 40.53442 8.554015
"7286" 1457 41.32815 6.26535
"7287" 1457.2 41.88336 5.840965
"7288" 1457.4 42.82053 6.596634
"7289" 1457.6 44.87081 7.216657
"7290" 1457.8 48.22507 6.768087
"7291" 1458 51.84678 5.759335
"7292" 1458.2 56.02546 4.37141
"7293" 1458.4 60.1955 1.823218
"7294" 1458.6 63.51492 0.9623193
"7295" 1458.8 66.84339 1.534838
"7296" 1459 70.32878 2.698961
"7297" 1459.2 74.13985 3.806296
"7298" 1459.4 78.41162 5.124442
"7299" 1459.6 83.0154 6.378532
"7300" 1459.8 87.16694 7.805285
"7301" 1460 92.05357 9.203124
"7302" 1460.2 96.29231 10.59558
"7303" 1460.4 99.77274 13.37469
"7304" 1460.6 102.1373 17.33948
"7305" 1460.8 103.5948 21.37438
"7306" 1461 104.8541 25.89362
"7307" 1461.2 107.3221 29.98076
"7308" 1461.4 110.227 33.2425
"7309" 1461.6 113.8992 36.80484
"7310" 1461.8 117.0898 39.51928
"7311" 1462 120.6171 42.15247
"7312" 1462.2 124.0583 45.24073
"7313" 1462.4 126.7448 48.9479
"7314" 1462.6 128.6483 52.56762
"7315" 1462.8 128.5666 56.28783
"7316" 1463 127.2836 60.03981
"7317" 1463.2 125.3904 63.70278
"7318" 1463.4 123.3047 68.04601
"7319" 1463.6 122.0866 72.35839
"7320" 1463.8 121.0433 77.10736
"7321" 1464 120.641 81.48544
"7322" 1464.2 120.0149 86.43124
"7323" 1464.4 119.0843 91.07233
"7324" 1464.6 117.7624 95.85545
"7325" 1464.8 116.589 100.4272
"7326" 1465 115.4972 104.6617
"7327" 1465.2 112.9398 108.7604
"7328" 1465.4 109.4947 111.4717
"7329" 1465.6 105.6403 113.0418
"7330" 1465.8 101.5224 115.3891
"7331" 1466 97.2948 117.4222
"7332" 1466.2 93.15735 119.4297
"7333" 1466.4 88.85131 121.8791
"7334" 1466.6 84.49397 123.9568
"7335" 1466.8 80.16426 125.5374
"7336" 1467 75.50756 126.3734
"7337" 1467.2 70.97823 126.8138
"7338" 1467.4 66.0398 126.4468
"7339" 1467.6 61.19895 125.8183
"7340" 1467.8 56.50422 125.1341
"7341" 1468 52.01348 124.6264
"7342" 1468.2 47.66638 124.6369
"7343" 1468.4 43.00409 124.6152
"7344" 1468.6 38.68482 123.6654
"7345" 1468.8 34.4742 121.6042
"7346" 1469 31.00437 118.4859
"7347" 1469.2 28.01002 115.163
"7348" 1469.4 25.02742 111.3337
"7349" 1469.6 21.70104 107.6866
"7350" 1469.8 18.45259 103.6047
"7351" 1470 16.06989 99.24476
"7352" 1470.2 14.24625 94.75394
"7353" 1470.4 12.35348 90.16843
"7354" 1470.6 10.47687 85.55774
"7355" 1470.8 8.84726 80.96736
"7356" 1471 7.498616 76.60354
"7357" 1471.2 6.57171 71.69514
"7358" 1471.4 5.9715 66.90888
"7359" 1471.6 6.649758 61.85753
"7360" 1471.8 8.27357 57.2982
"7361" 1472 10.24135 52.58064
"7362" 1472.2 11.97505 48.19717
"7363" 1472.4 13.34645 43.77679
"7364" 1472.6 14.76191 39.01575
"7365" 1472.8 15.84044 34.77413
"7366" 1473 17.09184 30.6697
"7367" 1473.2 18.14516 27.20083
"7368" 1473.4 20.17883 26.28715
"7369" 1473.6 23.32129 25.46787
"7370" 1473.8 27.05965 23.94115
"7371" 1474 30.5131 21.65975
"7372" 1474.2 33.52135 18.7519
"7373" 1474.4 36.40781 15.89325
"7374" 1474.6 38.95678 12.74233
"7375" 1474.8 40.83973 9.159339
"7376" 1475 42.41352 6.660247
"7377" 1475.2 43.85068 4.990041
"7378" 1475.4 43.51756 5.376257
"7379" 1475.6 43.80641 5.306194
"7380" 1475.8 44.56617 5.542472
"7381" 1476 46.01951 6.059136
"7382" 1476.2 48.94736 5.789167
"7383" 1476.4 51.93555 5.097179
"7384" 1476.6 55.45967 3.171819
"7385" 1476.8 59.326 1.49243
"7386" 1477 63.04882 1.076823
"7387" 1477.2 67.09331 1.615192
"7388" 1477.4 70.66932 3.38871
"7389" 1477.6 74.34369 4.951334
"7390" 1477.8 78.37545 5.978677
"7391" 1478 82.47888 5.820057
"7392" 1478.2 87.01318 5.869626
"7393" 1478.4 91.35425 7.008468
"7394" 1478.6 94.85344 9.006009
"7395" 1478.8 97.60245 12.35657
"7396" 1479 99.47039 16.40476
"7397" 1479.2 101.6827 20.04629
"7398" 1479.4 104.5744 23.43276
"7399" 1479.6 108.3434 26.05213
"7400" 1479.8 112.1273 28.23743
"7401" 1480 116.2277 30.08739
"7402" 1480.2 120.3133 31.65009
"7403" 1480.4 122.4241 33.81915
"7404" 1480.6 123.9871 37.32082
"7405" 1480.8 124.7128 41.13928
"7406" 1481 126.3636 44.99771
"7407" 1481.2 128.2656 49.28797
"7408" 1481.4 128.2643 53.61287
"7409" 1481.6 128.7418 57.80319
"7410" 1481.8 129.3943 62.71804
"7411" 1482 129.7948 67.51766
"7412" 1482.2 129.6017 72.37004
"7413" 1482.4 128.9824 77.87792
"7414" 1482.6 128.1079 82.55169
"7415" 1482.8 126.7711 86.91999
"7416" 1483 124.5418 91.52412
"7417" 1483.2 122.769 95.60876
"7418" 1483.4 120.0265 99.71505
"7419" 1483.6 116.5724 103.1322
"7420" 1483.8 113.5393 106.3866
"7421" 1484 111.1536 109.6114
"7422" 1484.2 108.5284 112.992
"7423" 1484.4 105.0213 115.9326
"7424" 1484.6 102.0396 119.2865
"7425" 1484.8 98.51219 120.9124
"7426" 1485 94.33717 120.9051
"7427" 1485.2 89.72927 120.9406
"7428" 1485.4 85.64742 122.138
"7429" 1485.6 81.26524 124.5242
"7430" 1485.8 77.99652 127.489
"7431" 1486 75.21384 130.4898
"7432" 1486.2 72.10743 131.2718
"7433" 1486.4 68.72168 131.5815
"7434" 1486.6 65.8737 131.6473
"7435" 1486.8 62.68889 130.8825
"7436" 1487 58.83075 130.3163
"7437" 1487.2 54.37298 129.7097
"7438" 1487.4 49.72771 128.7401
"7439" 1487.6 45.44471 127.5106
"7440" 1487.8 41.31203 125.4488
"7441" 1488 36.85708 122.9575
"7442" 1488.2 32.4643 120.9172
"7443" 1488.4 28.44843 118.0493
"7444" 1488.6 25.39582 114.7982
"7445" 1488.8 22.31307 111.4585
"7446" 1489 18.42948 108.3357
"7447" 1489.2 14.83479 105.7723
"7448" 1489.4 12.45473 103.2329
"7449" 1489.6 11.59327 99.80606
"7450" 1489.8 10.27174 95.54247
"7451" 1490 9.348987 90.95584
"7452" 1490.2 8.210451 86.45116
"7453" 1490.4 6.654836 82.06919
"7454" 1490.6 5.708862 77.81084
"7455" 1490.8 5.207942 73.24285
"7456" 1491 5.325705 68.26766
"7457" 1491.2 5.994293 63.75621
"7458" 1491.4 6.384406 59.05159
"7459" 1491.6 5.766719 54.79243
"7460" 1491.8 4.371303 51.14407
"7461" 1492 3.726412 50.55201
"7462" 1492.2 4.364387 50.3898
"7463" 1492.4 5.657124 49.81212
"7464" 1492.6 7.685793 47.666
"7465" 1492.8 10.00392 45.53929
"7466" 1493 12.41426 43.13026
"7467" 1493.2 14.63421 40.37681
"7468" 1493.4 17.00239 37.0635
"7469" 1493.6 19.04728 33.69336
"7470" 1493.8 20.67115 30.05053
"7471" 1494 21.95154 26.46846
"7472" 1494.2 22.71063 22.54784
"7473" 1494.4 24.02554 19.51921
"7474" 1494.6 26.99733 18.56936
"7475" 1494.8 30.54763 18.55427
"7476" 1495 34.51564 18.37962
"7477" 1495.2 38.45603 17.149
"7478" 1495.4 42.35883 15.6836
"7479" 1495.6 46.27247 13.61543
"7480" 1495.8 50.23912 11.50288
"7481" 1496 54.07426 9.593478
"7482" 1496.2 57.48454 7.155935
"7483" 1496.4 60.82575 4.015754
"7484" 1496.6 63.50467 1.305831
"7485" 1496.8 64.55989 0.6357714
"7486" 1497 65.08093 0.9223761
"7487" 1497.2 66.50326 1.632477
"7488" 1497.4 68.63055 1.647607
"7489" 1497.6 71.16884 0.9449702
"7490" 1497.8 74.12441 1.459999
"7491" 1498 77.50715 2.788928
"7492" 1498.2 81.15794 4.475505
"7493" 1498.4 84.68447 6.798463
"7494" 1498.6 88.23226 9.350968
"7495" 1498.8 91.66347 12.24523
"7496" 1499 94.67369 15.11765
"7497" 1499.2 97.86435 18.2524
"7498" 1499.4 101.3566 21.16513
"7499" 1499.6 105.029 23.74235
"7500" 1499.8 108.1301 27.12294
"7501" 1500 110.5953 31.24711
"7502" 1500.2 112.2466 35.4127
"7503" 1500.4 113.9807 40.10606
"7504" 1500.6 114.731 44.79438
"7505" 1500.8 114.5344 49.43966
"7506" 1501 114.0841 54.28449
"7507" 1501.2 113.836 58.55307
"7508" 1501.4 113.7053 63.21423
"7509" 1501.6 114.0221 67.90032
"7510" 1501.8 114.9209 72.35163
"7511" 1502 115.8478 76.91652
"7512" 1502.2 115.7582 81.85314
"7513" 1502.4 114.8981 86.44382
"7514" 1502.6 114.1927 90.82445
"7515" 1502.8 113.4933 95.12551
"7516" 1503 112.1699 99.74441
"7517" 1503.2 109.8837 103.8249
"7518" 1503.4 107.3809 107.3701
"7519" 1503.6 104.4022 110.7658
"7520" 1503.8 100.9669 113.6237
"7521" 1504 97.32699 116.6285
"7522" 1504.2 93.60339 119.0129
"7523" 1504.4 89.27738 120.5552
"7524" 1504.6 84.59136 120.4967
"7525" 1504.8 80.22057 120.0112
"7526" 1505 75.43368 120.1795
"7527" 1505.2 70.69537 120.0463
"7528" 1505.4 65.8192 119.3914
"7529" 1505.6 61.0045 118.5266
"7530" 1505.8 55.23472 117.7899
"7531" 1506 50.59773 116.7475
"7532" 1506.2 45.67241 115.5542
"7533" 1506.4 41.12414 114.314
"7534" 1506.6 36.17418 113.3994
"7535" 1506.8 31.73376 112.1044
"7536" 1507 27.62463 109.4585
"7537" 1507.2 24.32197 106.0214
"7538" 1507.4 21.38701 102.2677
"7539" 1507.6 19.09403 97.8303
"7540" 1507.8 17.44386 93.65698
"7541" 1508 16.03249 89.06123
"7542" 1508.2 14.53547 84.29191
"7543" 1508.4 13.43233 79.67224
"7544" 1508.6 12.37197 75.0745
"7545" 1508.8 10.96622 70.79796
"7546" 1509 9.678975 66.80201
"7547" 1509.2 8.372339 62.15316
"7548" 1509.4 7.71254 57.76894
"7549" 1509.6 8.066729 53.33418
"7550" 1509.8 9.597202 48.97095
"7551" 1510 10.97156 44.84273
"7552" 1510.2 12.68017 40.87072
"7553" 1510.4 14.65217 36.8529
"7554" 1510.6 16.49127 32.30547
"7555" 1510.8 18.40084 28.45119
"7556" 1511 20.84843 25.40252
"7557" 1511.2 23.96344 22.38301
"7558" 1511.4 26.6625 19.40437
"7559" 1511.6 28.33838 16.32491
"7560" 1511.8 27.5132 15.37708
"7561" 1512 26.26833 16.01233
"7562" 1512.2 25.30286 16.20829
"7563" 1512.4 24.48683 16.80201
"7564" 1512.6 22.85877 17.32001
"7565" 1512.8 22.10395 17.895
"7566" 1513 21.50206 18.00158
"7567" 1513.2 21.54776 18.00732
"7568" 1513.4 21.85002 18.05931
"7569" 1513.6 21.80657 17.90464
"7570" 1513.8 21.9394 17.9246
"7571" 1514 21.94163 17.83255
"7572" 1514.2 22.08092 17.6926
"7573" 1514.4 22.13848 17.82561
"7574" 1514.6 22.27991 18.0561
"7575" 1514.8 22.20755 18.07428
"7576" 1515 22.63808 18.03611
"7577" 1515.2 23.42316 17.37453
"7578" 1515.4 24.89045 15.87167
"7579" 1515.6 26.58803 14.1899
"7580" 1515.8 28.90293 12.72282
"7581" 1516 31.00809 11.38217
"7582" 1516.2 34.16862 9.426318
"7583" 1516.4 36.8529 7.671841
"7584" 1516.6 40.3054 6.026911
"7585" 1516.8 43.68883 4.915427
"7586" 1517 47.0987 3.761301
"7587" 1517.2 50.76499 2.498579
"7588" 1517.4 54.17786 1.873145
"7589" 1517.6 57.48679 1.360593
"7590" 1517.8 61.01306 0.539153
"7591" 1518 63.79644 0.3420903
"7592" 1518.2 67.15151 0.3643549
"7593" 1518.4 69.12267 0.2943804
"7594" 1518.6 69.5619 0.2228155
"7595" 1518.8 69.72702 0.2510077
"7596" 1519 69.56035 0.2902317
"7597" 1519.2 69.34426 0.3420903
"7598" 1519.4 69.27262 0.2893583
"7599" 1519.6 69.14744 0.340016
"7600" 1519.8 69.19699 0.340016
"7601" 1520 69.29361 0.3325483
"7602" 1520.2 69.29361 0.3325483
"7603" 1520.4 69.29361 0.3325483
"7604" 1520.6 69.29361 0.3325483
"7605" 1520.8 69.29361 0.3325483
"7606" 1521 69.29361 0.3325483
"7607" 1521.2 69.21764 0.2943804
"7608" 1521.4 69.17015 0.3420903
"7609" 1521.6 69.14744 0.3732055
"7610" 1521.8 69.1498 0.3352746
"7611" 1522 69.04784 0.4129323
"7612" 1522.2 68.65645 0.3637766
"7613" 1522.4 67.81841 0.398282
"7614" 1522.6 66.21699 0.5847003
"7615" 1522.8 64.08926 1.005692
"7616" 1523 61.17474 1.170123
"7617" 1523.2 57.88004 1.044108
"7618" 1523.4 55.36703 1.193336
"7619" 1523.6 54.51138 1.322794
"7620" 1523.8 54.38877 1.371262
"7621" 1524 54.68725 1.343999
"7622" 1524.2 54.84553 1.534838
"7623" 1524.4 54.87719 1.388039
"7624" 1524.6 54.91172 1.343999
"7625" 1524.8 54.97946 1.285279
"7626" 1525 54.94841 1.403636
"7627" 1525.2 55.2924 1.295179
"7628" 1525.4 55.48004 1.526541
"7629" 1525.6 56.71327 1.362174
"7630" 1525.8 58.81637 1.302512
"7631" 1526 61.51644 0.9709938
"7632" 1526.2 64.96126 0.6066635
"7633" 1526.4 68.45567 0.6383356
"7634" 1526.6 70.2623 0.7714796
"7635" 1526.8 72.51445 1.355683
"7636" 1527 75.67559 2.063985
"7637" 1527.2 78.99953 2.445664
"7638" 1527.4 82.48176 3.225133
"7639" 1527.6 86.28372 4.130258
"7640" 1527.8 89.89517 5.993548
"7641" 1528 93.73343 7.5015
"7642" 1528.2 97.19886 8.981481
"7643" 1528.4 100.3678 10.78375
"7644" 1528.6 102.8224 13.30818
"7645" 1528.8 105.566 16.2331
"7646" 1529 108.7232 18.47093
"7647" 1529.2 112.1347 20.03506
"7648" 1529.4 114.2918 22.10883
"7649" 1529.6 116.3154 25.44852
"7650" 1529.8 118.6547 28.7613
"7651" 1530 120.7722 32.27417
"7652" 1530.2 122.5746 35.85718
"7653" 1530.4 124.3529 39.35644
"7654" 1530.6 126.3375 43.1955
"7655" 1530.8 127.8664 47.5272
"7656" 1531 128.968 52.01734
"7657" 1531.2 128.7502 56.23767
"7658" 1531.4 127.513 60.39268
"7659" 1531.6 127.4264 64.2471
"7660" 1531.8 129.4554 67.39974
"7661" 1532 130.2174 67.95484
"7662" 1532.2 130.3957 67.542
"7663" 1532.4 130.6552 67.62899
"7664" 1532.6 130.4302 67.86063
"7665" 1532.8 130.1408 67.81755
"7666" 1533 129.7063 68.24231
"7667" 1533.2 129.4399 70.5043
"7668" 1533.4 129.4535 73.28387
"7669" 1533.6 129.1759 76.60325
"7670" 1533.8 128.6526 80.08158
"7671" 1534 127.6593 83.74434
"7672" 1534.2 126.2726 87.3393
"7673" 1534.4 125.0283 91.32324
"7674" 1534.6 123.5404 94.69869
"7675" 1534.8 122.0425 98.19347
"7676" 1535 120.4978 101.2238
"7677" 1535.2 118.3498 103.1932
"7678" 1535.4 116.0032 106.0109
"7679" 1535.6 113.5279 109.3184
"7680" 1535.8 111.4102 112.4439
"7681" 1536 107.9721 115.1458
"7682" 1536.2 104.811 117.5995
"7683" 1536.4 101.0396 119.5939
"7684" 1536.6 97.99351 121.464
"7685" 1536.8 94.53274 123.7757
"7686" 1537 90.39219 125.2963
"7687" 1537.2 86.4279 126.9269
"7688" 1537.4 83.60557 128.8249
"7689" 1537.6 80.80569 130.0012
"7690" 1537.8 78.68527 129.9942
"7691" 1538 74.92101 130.6951
"7692" 1538.2 72.98017 131.1462
"7693" 1538.4 71.49278 131.8037
"7694" 1538.6 70.8673 131.4825
"7695" 1538.8 69.91351 131.4446
"7696" 1539 69.09987 130.7791
"7697" 1539.2 67.10795 130.9719
"7698" 1539.4 64.16697 131.403
"7699" 1539.6 61.70192 131.4177
"7700" 1539.8 58.98124 130.6515
"7701" 1540 55.2504 129.8059
"7702" 1540.2 50.88845 129.0552
"7703" 1540.4 46.7331 127.8908
"7704" 1540.6 43.10092 125.6744
"7705" 1540.8 39.02777 123.4673
"7706" 1541 34.66069 121.8194
"7707" 1541.2 31.0714 120.5411
"7708" 1541.4 28.36024 117.47
"7709" 1541.6 25.53828 113.7009
"7710" 1541.8 22.50603 109.7409
"7711" 1542 19.4517 106.3926
"7712" 1542.2 15.47826 103.4569
"7713" 1542.4 12.08756 100.0921
"7714" 1542.6 9.787816 96.82227
"7715" 1542.8 7.639997 93.03832
"7716" 1543 7.144165 89.43794
"7717" 1543.2 8.219046 85.66147
"7718" 1543.4 9.753461 81.60519
"7719" 1543.6 11.31261 77.13789
"7720" 1543.8 12.88399 72.41104
"7721" 1544 14.25287 67.89362
"7722" 1544.2 14.50866 63.68072
"7723" 1544.4 13.65654 59.11604
"7724" 1544.6 11.74969 55.26183
"7725" 1544.8 9.062286 52.11096
"7726" 1545 6.986469 49.22741
"7727" 1545.2 5.446806 47.12818
"7728" 1545.4 4.613702 47.00921
"7729" 1545.6 4.733093 47.39998
"7730" 1545.8 5.452151 47.18642
"7731" 1546 7.15135 46.81505
"7732" 1546.2 9.557563 45.70278
"7733" 1546.4 12.83972 43.47377
"7734" 1546.6 15.72725 40.96007
"7735" 1546.8 18.46785 37.48056
"7736" 1547 20.67152 33.22253
"7737" 1547.2 21.87947 29.15455
"7738" 1547.4 22.20755 25.23713
"7739" 1547.6 22.08465 21.80875
"7740" 1547.8 21.54628 20.64708
"7741" 1548 21.59552 21.25494
"7742" 1548.2 21.59703 20.63244
"7743" 1548.4 22.25753 20.80965
"7744" 1548.6 23.84525 20.92415
"7745" 1548.8 27.12008 20.3152
"7746" 1549 30.64932 19.30413
"7747" 1549.2 34.59162 17.47207
"7748" 1549.4 38.01572 15.38807
"7749" 1549.6 41.12917 12.68533
"7750" 1549.8 43.95333 9.782837
"7751" 1550 46.69652 7.552946
"7752" 1550.2 49.22532 5.156138
"7753" 1550.4 50.81847 2.830539
"7754" 1550.6 51.95633 1.950445
"7755" 1550.8 53.95841 1.907642
"7756" 1551 57.3464 1.725678
"7757" 1551.2 61.16246 1.751702
"7758" 1551.4 65.13393 1.325823
"7759" 1551.6 69.48528 0.728107
"7760" 1551.8 72.66245 1.916518
"7761" 1552 76.6805 2.910659
"7762" 1552.2 81.28285 3.621894
"7763" 1552.4 85.53624 4.327614
"7764" 1552.6 88.67741 6.514846
"7765" 1552.8 92.07161 9.219317
"7766" 1553 95.51669 11.98522
"7767" 1553.2 98.87617 14.38471
"7768" 1553.4 102.6508 15.94705
"7769" 1553.6 106.5098 17.14475
"7770" 1553.8 110.4565 18.76913
"7771" 1554 111.7606 21.0641
"7772" 1554.2 112.909 24.42172
"7773" 1554.4 113.995 28.07956
"7774" 1554.6 114.2845 31.57741
"7775" 1554.8 114.8251 35.62174
"7776" 1555 114.9741 40.28293
"7777" 1555.2 114.8734 43.80998
"7778" 1555.4 113.684 46.5281
"7779" 1555.6 111.2969 48.72568
"7780" 1555.8 108.6697 50.29438
"7781" 1556 105.9826 50.3197
"7782" 1556.2 102.9441 50.12993
"7783" 1556.4 99.68746 49.38497
"7784" 1556.6 95.85858 48.07682
"7785" 1556.8 92.69171 45.82624
"7786" 1557 89.38015 43.53617
"7787" 1557.2 85.75596 40.66606
"7788" 1557.4 81.76524 37.85955
"7789" 1557.6 78.56785 34.90576
"7790" 1557.8 75.12838 31.9147
"7791" 1558 71.65232 29.05045
"7792" 1558.2 68.43527 26.57119
"7793" 1558.4 65.58288 23.16045
"7794" 1558.6 62.51011 19.8377
"7795" 1558.8 60.05809 17.12685
"7796" 1559 58.53353 14.14934
"7797" 1559.2 57.93522 10.5043
"7798" 1559.4 57.86063 7.902368
"7799" 1559.6 59.27535 6.462743
"7800" 1559.8 61.90496 4.679545
"7801" 1560 65.01908 3.966935
"7802" 1560.2 68.90274 4.307036
"7803" 1560.4 72.70373 5.286468
"7804" 1560.6 76.90115 7.278204
"7805" 1560.8 80.64715 9.922909
"7806" 1561 84.0502 13.06329
"7807" 1561.2 87.41175 16.67479
"7808" 1561.4 90.26379 20.26202
"7809" 1561.6 92.89746 24.54117
"7810" 1561.8 94.88857 28.88334
"7811" 1562 97.20023 33.19178
"7812" 1562.2 99.2135 37.25856
"7813" 1562.4 101.6182 41.92129
"7814" 1562.6 103.1506 46.33536
"7815" 1562.8 104.1172 51.22186
"7816" 1563 103.9301 56.30989
"7817" 1563.2 102.7724 61.03102
"7818" 1563.4 101.0009 65.08446
"7819" 1563.6 98.89669 69.21672
"7820" 1563.8 96.20956 73.23069
"7821" 1564 93.37164 77.17097
"7822" 1564.2 89.66445 80.53435
"7823" 1564.4 85.74821 83.08181
"7824" 1564.6 81.08061 84.5667
"7825" 1564.8 76.37281 85.13193
"7826" 1565 71.11914 85.0887
"7827" 1565.2 66.54491 84.89673
"7828" 1565.4 61.58839 84.38471
"7829" 1565.6 56.72703 83.33039
"7830" 1565.8 52.28507 81.39564
"7831" 1566 48.49356 78.58429
"7832" 1566.2 45.27941 75.51054
"7833" 1566.4 42.38966 71.71512
"7834" 1566.6 39.75475 67.80088
"7835" 1566.8 37.45021 64.01098
"7836" 1567 35.36879 60.08287
"7837" 1567.2 33.73344 55.62054
"7838" 1567.4 32.69593 50.74355
"7839" 1567.6 32.71755 46.51363
"7840" 1567.8 32.84418 41.42033
"7841" 1568 32.62469 37.21762
"7842" 1568.2 33.07049 33.08429
"7843" 1568.4 33.45716 28.53866
"7844" 1568.6 33.81865 24.39411
"7845" 1568.8 34.91961 19.94854
"7846" 1569 35.11419 16.29001
"7847" 1569.2 35.75025 13.19514
"7848" 1569.4 38.05513 10.41303
"7849" 1569.6 41.38705 8.999777
"7850" 1569.8 45.30952 8.298552
"7851" 1570 49.00905 8.766658
"7852" 1570.2 53.15868 9.49558
"7853" 1570.4 57.46037 10.66652
"7854" 1570.6 61.68722 12.00775
"7855" 1570.8 65.78768 13.82847
"7856" 1571 69.66399 14.87453
"7857" 1571.2 73.87116 15.2753
"7858" 1571.4 78.24464 15.24594
"7859" 1571.6 82.59889 15.22759
"7860" 1571.8 86.65735 15.1822
"7861" 1572 90.68874 14.63121
"7862" 1572.2 94.55732 14.65073
"7863" 1572.4 98.4367 15.43246
"7864" 1572.6 102.3234 16.78644
"7865" 1572.8 105.6544 18.84512
"7866" 1573 108.8472 21.94787
"7867" 1573.2 111.2972 25.29438
"7868" 1573.4 113.2106 29.39743
"7869" 1573.6 114.9741 33.80965
"7870" 1573.8 116.2418 38.68497
"7871" 1574 117.2549 42.87305
"7872" 1574.2 117.4765 47.80737
"7873" 1574.4 117.7017 52.56537
"7874" 1574.6 117.8031 57.28248
"7875" 1574.8 117.8568 62.36132
"7876" 1575 117.1318 67.29056
"7877" 1575.2 116.8784 72.21861
"7878" 1575.4 116.5492 76.94588
"7879" 1575.6 115.576 81.85216
"7880" 1575.8 114.1384 86.50913
"7881" 1576 112.7008 91.25195
"7882" 1576.2 110.861 95.29326
"7883" 1576.4 108.972 99.82491
"7884" 1576.6 107.1963 103.8025
"7885" 1576.8 104.5499 107.8325
"7886" 1577 100.7408 111.8061
"7887" 1577.2 96.8977 115.0111
"7888" 1577.4 93.02282 117.4357
"7889" 1577.6 88.43321 119.4879
"7890" 1577.8 83.74099 120.4068
"7891" 1578 78.97762 120.0463
"7892" 1578.2 74.51624 118.7248
"7893" 1578.4 70.52657 116.8767
"7894" 1578.6 66.20519 114.4432
"7895" 1578.8 62.40903 111.9796
"7896" 1579 58.99135 109.5789
"7897" 1579.2 55.68078 106.6141
"7898" 1579.4 52.56067 103.6678
"7899" 1579.6 49.08402 100.0638
"7900" 1579.8 46.19013 96.45778
"7901" 1580 43.01735 93.06156
"7902" 1580.2 39.97422 89.03484
"7903" 1580.4 37.12792 85.37437
"7904" 1580.6 34.86745 81.47178
"7905" 1580.8 33.05889 76.9663
"7906" 1581 31.51864 72.4866
"7907" 1581.2 30.15401 68.28978
"7908" 1581.4 28.41775 63.3586
"7909" 1581.6 27.50109 58.91121
"7910" 1581.8 26.22794 54.49285
"7911" 1582 25.17536 49.98427
"7912" 1582.2 24.38394 45.38026
"7913" 1582.4 23.64073 40.92589
"7914" 1582.6 23.32819 36.55392
"7915" 1582.8 23.45572 32.38726
"7916" 1583 24.17448 28.35418
"7917" 1583.2 25.20241 24.66638
"7918" 1583.4 25.87339 21.05774
"7919" 1583.6 27.47027 18.65456
"7920" 1583.8 30.82916 15.8893
"7921" 1584 34.42279 13.35842
"7922" 1584.2 38.39218 11.83131
"7923" 1584.4 42.6857 10.43773
"7924" 1584.6 46.89972 8.861423
"7925" 1584.8 51.10619 7.111081
"7926" 1585 55.27473 5.058716
"7927" 1585.2 59.37793 3.592588
"7928" 1585.4 63.55257 2.466846
"7929" 1585.6 68.1039 1.474117
"7930" 1585.8 71.48453 0.8129665
"7931" 1586 72.8983 0.7063148
"7932" 1586.2 73.32963 1.047588
"7933" 1586.4 75.19652 1.611174
"7934" 1586.6 78.05828 2.595059
"7935" 1586.8 81.38536 3.378071
"7936" 1587 85.3399 4.270207
"7937" 1587.2 89.40305 6.002222
"7938" 1587.4 93.46324 8.177684
"7939" 1587.6 96.96783 10.59591
"7940" 1587.8 99.86251 12.84018
"7941" 1588 103.0839 15.47377
"7942" 1588.2 106.5718 18.03274
"7943" 1588.4 109.9524 21.14729
"7944" 1588.6 112.7264 24.9037
"7945" 1588.8 115.0918 28.49936
"7946" 1589 117.2126 32.50741
"7947" 1589.2 119.0123 36.64934
"7948" 1589.4 120.4996 40.67432
"7949" 1589.6 122.2917 44.6434
"7950" 1589.8 124.1327 48.43977
"7951" 1590 125.9639 52.43249
"7952" 1590.2 127.0681 57.02408
"7953" 1590.4 126.6099 61.58813
"7954" 1590.6 125.4989 66.34112
"7955" 1590.8 124.1083 70.96933
"7956" 1591 122.9645 75.29641
"7957" 1591.2 122.295 80.07437
"7958" 1591.4 121.7664 85.28293
"7959" 1591.6 121.2742 89.77762
"7960" 1591.8 119.8056 94.49324
"7961" 1592 117.6304 99.02456
"7962" 1592.2 114.4323 102.9967
"7963" 1592.4 110.4492 105.5792
"7964" 1592.6 106.1098 107.3187
"7965" 1592.8 101.4124 108.489
"7966" 1593 97.14933 109.3593
"7967" 1593.2 92.81087 110.1265
"7968" 1593.4 88.19804 111.2248
"7969" 1593.6 84.34498 112.1751
"7970" 1593.8 80.61782 113.4127
"7971" 1594 77.40696 115.1505
"7972" 1594.2 73.5205 117.125
"7973" 1594.4 70.1394 119.4438
"7974" 1594.6 66.30941 121.7638
"7975" 1594.8 62.48997 123.7715
"7976" 1595 59.02607 125.4609
"7977" 1595.2 55.27742 127.9457
"7978" 1595.4 52.03142 129.23
"7979" 1595.6 48.89581 128.2246
"7980" 1595.8 45.26278 126.6563
"7981" 1596 41.79643 124.0179
"7982" 1596.2 38.54237 121.205
"7983" 1596.4 34.92993 118.2495
"7984" 1596.6 31.6472 114.7136
"7985" 1596.8 28.51209 111.0548
"7986" 1597 25.25362 107.2176
"7987" 1597.2 22.45593 103.3478
"7988" 1597.4 19.8931 99.46387
"7989" 1597.6 17.20208 95.67494
"7990" 1597.8 14.48786 91.72023
"7991" 1598 12.10422 87.5228
"7992" 1598.2 10.66964 82.94481
"7993" 1598.4 9.678975 78.0653
"7994" 1598.6 8.688795 73.4897
"7995" 1598.8 8.21403 68.71041
"7996" 1599 7.702355 63.881
"7997" 1599.2 7.940153 58.88217
"7998" 1599.4 8.47408 54.06554
"7999" 1599.6 9.580355 49.08446
"8000" 1599.8 11.10846 44.6895
"8001" 1600 13.58429 40.5043
"8002" 1600.2 16.27985 36.37899
"8003" 1600.4 19.19276 33.27107
"8004" 1600.6 22.82054 29.91791
"8005" 1600.8 26.34746 26.97494
"8006" 1601 29.84643 23.24078
"8007" 1601.2 32.1013 19.48225
"8008" 1601.4 34.34602 15.92326
"8009" 1601.6 36.21676 12.16601
"8010" 1601.8 38.87375 9.801852
"8011" 1602 42.68398 9.010169
"8012" 1602.2 46.97384 7.948914
"8013" 1602.4 50.76337 6.403578
"8014" 1602.6 54.14592 3.948961
"8015" 1602.8 55.61841 2.065466
"8016" 1603 56.02609 2.01892
"8017" 1603.2 57.08579 2.573361
"8018" 1603.4 59.94533 3.070865
"8019" 1603.6 63.04459 4.267316
"8020" 1603.8 67.05865 5.885983
"8021" 1604 70.49642 7.206772
"8022" 1604.2 74.15155 8.595907
"8023" 1604.4 78.30625 9.855449
"8024" 1604.6 82.50238 10.79278
"8025" 1604.8 86.81555 11.77339
"8026" 1605 90.85972 12.8432
"8027" 1605.2 95.13666 14.44962
"8028" 1605.4 99.28088 15.85206
"8029" 1605.6 102.7116 17.3898
"8030" 1605.8 106.5116 19.20953
"8031" 1606 109.9889 22.01341
"8032" 1606.2 112.4468 25.8759
"8033" 1606.4 114.1384 29.90154
"8034" 1606.6 115.3584 34.54277
"8035" 1606.8 116.2781 38.93942
"8036" 1607 117.1563 43.32873
"8037" 1607.2 117.7928 48.16843
"8038" 1607.4 118.4997 52.81934
"8039" 1607.6 119.2905 57.02148
"8040" 1607.8 119.8974 61.94705
"8041" 1608 120.3836 66.55774
"8042" 1608.2 121.4779 71.20933
"8043" 1608.4 122.4957 75.78616
"8044" 1608.6 122.8756 80.29056
"8045" 1608.8 122.7076 84.82903
"8046" 1609 121.5387 89.45322
"8047" 1609.2 118.8906 92.92086
"8048" 1609.4 116.1272 96.24371
"8049" 1609.6 112.0693 99.17167
"8050" 1609.8 108.0885 101.8812
"8051" 1610 104.0162 103.8408
"8052" 1610.2 99.4736 105.8197
"8053" 1610.4 95.264 107.2176
"8054" 1610.6 90.8689 108.1282
"8055" 1610.8 86.25853 108.9444
"8056" 1611 81.65869 109.2348
"8057" 1611.2 77.41412 109.2775
"8058" 1611.4 72.90983 108.7478
"8059" 1611.6 68.43326 108.5747
"8060" 1611.8 63.83474 108.0539
"8061" 1612 59.48892 107.6875
"8062" 1612.2 54.74043 106.9929
"8063" 1612.4 50.56919 106.4642
"8064" 1612.6 45.9694 105.6944
"8065" 1612.8 41.58885 104.8502
"8066" 1613 37.59625 103.8177
"8067" 1613.2 33.25444 102.2677
"8068" 1613.4 29.53277 99.85689
"8069" 1613.6 26.12323 96.78587
"8070" 1613.8 22.96014 93.31793
"8071" 1614 19.93558 89.81288
"8072" 1614.2 17.33749 86.13026
"8073" 1614.4 14.7999 82.56097
"8074" 1614.6 12.74781 78.17007
"8075" 1614.8 11.80928 73.64231
"8076" 1615 11.676 69.14894
"8077" 1615.2 12.18823 64.54374
"8078" 1615.4 12.52062 59.79233
"8079" 1615.6 12.54437 55.64584
"8080" 1615.8 13.24239 50.67818
"8081" 1616 13.76315 46.05615
"8082" 1616.2 14.54665 41.48395
"8083" 1616.4 16.21839 37.12035
"8084" 1616.6 18.19771 33.37538
"8085" 1616.8 19.8523 29.18539
"8086" 1617 21.86988 25.4619
"8087" 1617.2 23.47381 21.98894
"8088" 1617.4 23.26409 20.41604
"8089" 1617.6 22.12177 21.00049
"8090" 1617.8 21.49681 21.62841
"8091" 1618 21.99762 21.54287
"8092" 1618.2 24.08217 20.80965
"8093" 1618.4 27.12066 19.74519
"8094" 1618.6 30.29582 17.87549
"8095" 1618.8 33.4917 15.50951
"8096" 1619 36.21676 12.65009
"8097" 1619.2 39.03983 9.777296
"8098" 1619.4 41.57236 6.596634
"8099" 1619.6 44.5341 4.935255
"8100" 1619.8 47.99303 4.430016
"8101" 1620 51.82841 3.599822
"8102" 1620.2 55.76645 2.228801
"8103" 1620.4 59.36506 0.9667574
"8104" 1620.6 63.42447 0.7714796
"8105" 1620.8 67.73882 1.098633
"8106" 1621 71.98126 2.288655
"8107" 1621.2 75.90623 3.434148
"8108" 1621.4 80.14339 4.299894
"8109" 1621.6 84.06143 4.941327
"8110" 1621.8 88.39703 6.187692
"8111" 1622 92.29109 7.785899
"8112" 1622.2 95.65579 9.931785
"8113" 1622.4 99.25471 11.76385
"8114" 1622.6 103.078 13.53572
"8115" 1622.8 106.5408 16.2982
"8116" 1623 109.1342 19.80407
"8117" 1623.2 111.807 23.42527
"8118" 1623.4 113.909 27.44583
"8119" 1623.6 115.9303 31.70191
"8120" 1623.8 118.2426 35.27979
"8121" 1624 120.8588 39.06433
"8122" 1624.2 123.1491 42.45087
"8123" 1624.4 125.4208 46.37453
"8124" 1624.6 127.5171 49.92485
"8125" 1624.8 128.4272 53.83161
"8126" 1625 127.6055 58.81668
"8127" 1625.2 126.2659 62.86279
"8128" 1625.4 124.8197 66.96666
"8129" 1625.6 123.2034 71.65159
"8130" 1625.8 121.7509 75.91742
"8131" 1626 120.1922 80.37193
"8132" 1626.2 118.7435 85.03694
"8133" 1626.4 118.0779 89.70278
"8134" 1626.6 117.1318 94.4127
"8135" 1626.8 115.7602 98.95116
"8136" 1627 113.7856 103.3614
"8137" 1627.2 110.9336 107.3433
"8138" 1627.4 107.7502 110.4926
"8139" 1627.6 103.8605 113.2821
"8140" 1627.8 99.63513 115.3639
"8141" 1628 95.08707 117.4574
"8142" 1628.2 90.77221 119.5098
"8143" 1628.4 86.50401 121.5992
"8144" 1628.6 81.75014 123.6652
"8145" 1628.8 77.54333 125.0493
"8146" 1629 72.43606 126.139
"8147" 1629.2 67.69274 126.0631
"8148" 1629.4 63.07811 125.1092
"8149" 1629.6 58.56342 123.5379
"8150" 1629.8 54.32847 121.3327
"8151" 1630 50.48995 118.658
"8152" 1630.2 46.68469 115.6642
"8153" 1630.4 43.62585 112.5827
"8154" 1630.6 40.10658 109.3555
"8155" 1630.8 37.20162 105.6734
"8156" 1631 34.19237 102.1859
"8157" 1631.2 31.47076 98.76766
"8158" 1631.4 28.34296 95.27674
"8159" 1631.6 25.4 91.58915
"8160" 1631.8 22.45593 87.98522
"8161" 1632 19.9648 84.15375
"8162" 1632.2 17.91808 80.22441
"8163" 1632.4 15.98795 76.00722
"8164" 1632.6 13.8426 72.23713
"8165" 1632.8 11.57837 68.79273
"8166" 1633 9.549965 64.5272
"8167" 1633.2 8.187182 60.37001
"8168" 1633.4 7.605932 56.02752
"8169" 1633.6 8.449305 52.11565
"8170" 1633.8 9.078914 48.03102
"8171" 1634 9.176031 44.63972
"8172" 1634.2 8.521891 43.75059
"8173" 1634.4 8.260545 43.92306
"8174" 1634.6 8.753484 43.55138
"8175" 1634.8 10.24522 41.74359
"8176" 1635 12.05816 39.25472
"8177" 1635.2 14.39628 36.37103
"8178" 1635.4 16.47137 33.2753
"8179" 1635.6 18.78055 30.11207
"8180" 1635.8 21.22148 27.05863
"8181" 1636 23.71802 23.77221
"8182" 1636.2 26.11858 19.98557
"8183" 1636.4 27.73691 16.63238
"8184" 1636.6 30.43194 13.71995
"8185" 1636.8 34.27083 12.17097
"8186" 1637 38.11932 10.80791
"8187" 1637.2 41.83178 9.151077
"8188" 1637.4 45.81435 7.587183
"8189" 1637.6 49.96874 6.597112
"8190" 1637.8 54.40465 5.556436
"8191" 1638 58.33228 4.097543
"8192" 1638.2 62.54125 2.508121
"8193" 1638.4 66.62867 1.43527
"8194" 1638.6 70.20691 0.8271412
"8195" 1638.8 71.14869 1.843817
"8196" 1639 73.12045 3.070644
"8197" 1639.2 76.72467 4.481758
"8198" 1639.4 80.45883 5.919497
"8199" 1639.6 84.28167 7.405431
"8200" 1639.8 87.75328 9.492024
"8201" 1640 90.95829 12.45386
"8202" 1640.2 93.72188 15.6651
"8203" 1640.4 97.09398 18.98407
"8204" 1640.6 100.3312 22.10883
"8205" 1640.8 103.4087 25.54948
"8206" 1641 106.5489 28.65844
"8207" 1641.2 109.2542 32.55213
"8208" 1641.4 110.8843 36.62774
"8209" 1641.6 112.4593 40.65698
"8210" 1641.8 113.8517 44.78703
"8211" 1642 114.9125 49.56883
"8212" 1642.2 116.0601 53.53304
"8213" 1642.4 116.9875 58.09972
"8214" 1642.6 118.3244 62.44206
"8215" 1642.8 120.2862 66.69296
"8216" 1643 121.9259 70.86837
"8217" 1643.2 123.4059 75.17511
"8218" 1643.4 124.2128 79.53484
"8219" 1643.6 124.7974 84.06739
"8220" 1643.8 124.8876 88.57894
"8221" 1644 124.2323 92.97431
"8222" 1644.2 122.5103 96.95469
"8223" 1644.4 120.4471 100.567
"8224" 1644.6 117.1845 103.4786
"8225" 1644.8 114.0667 107.0584
"8226" 1645 110.9819 110.5217
"8227" 1645.2 108.2936 114.1102
"8228" 1645.4 105.1434 117.8039
"8229" 1645.6 101.4557 119.8488
"8230" 1645.8 96.90763 121.4038
"8231" 1646 92.34712 122.7979
"8232" 1646.2 88.27791 124.1187
"8233" 1646.4 84.70809 126.3648
"8234" 1646.6 81.36515 129.2239
"8235" 1646.8 78.12843 130.6083
"8236" 1647 75.21801 130.5217
"8237" 1647.2 71.1909 130.6273
"8238" 1647.4 66.94395 130.4452
"8239" 1647.6 62.15117 130.0689
"8240" 1647.8 57.68139 129.9595
"8241" 1648 53.40784 129.9159
"8242" 1648.2 48.94416 128.8076
"8243" 1648.4 44.41384 127.1743
"8244" 1648.6 39.99972 125.4696
"8245" 1648.8 35.43669 122.8955
"8246" 1649 31.41067 119.2937
"8247" 1649.2 27.59917 116.4002
"8248" 1649.4 23.35385 113.8155
"8249" 1649.6 19.32923 111.0328
"8250" 1649.8 16.30481 107.3041
"8251" 1650 13.64909 103.0541
"8252" 1650.2 11.16065 99.344
"8253" 1650.4 9.248479 94.92485
"8254" 1650.6 7.857408 90.35708
"8255" 1650.8 7.209907 85.49667
"8256" 1651 7.249795 80.48681
"8257" 1651.2 7.547302 75.51054
"8258" 1651.4 7.819614 70.23713
"8259" 1651.6 7.004456 65.44228
"8260" 1651.8 7.939276 63.61117
"8261" 1652 7.516292 60.50041
"8262" 1652.2 7.495134 56.52848
"8263" 1652.4 7.392249 52.56961
"8264" 1652.6 7.937294 48.04164
"8265" 1652.8 8.108594 43.93397
"8266" 1653 7.278286 40.73331
"8267" 1653.2 7.547015 40.67818
"8268" 1653.4 9.066093 40.47806
"8269" 1653.6 12.02994 39.60736
"8270" 1653.8 15.44569 38.17606
"8271" 1654 19.10773 36.2753
"8272" 1654.2 22.7113 34.14353
"8273" 1654.4 26.39448 31.98622
"8274" 1654.6 29.75334 29.32804
"8275" 1654.8 32.95641 26.96856
"8276" 1655 36.40348 24.46879
"8277" 1655.2 39.2768 22.14553
"8278" 1655.4 41.92422 19.25966
"8279" 1655.6 43.59642 15.71506
"8280" 1655.8 44.19058 12.66381
"8281" 1656 44.24983 9.308065
"8282" 1656.2 45.22644 6.278568
"8283" 1656.4 46.54697 4.351996
"8284" 1656.6 48.66961 4.302014
"8285" 1656.8 51.43114 4.606449
"8286" 1657 55.45967 4.410156
"8287" 1657.2 59.62568 4.588274
"8288" 1657.4 63.74413 4.597583
"8289" 1657.6 67.8726 5.342756
"8290" 1657.8 71.5093 7.011108
"8291" 1658 74.84676 9.411313
"8292" 1658.2 77.83035 12.13704
"8293" 1658.4 80.23866 15.08446
"8294" 1658.6 82.98827 18.05982
"8295" 1658.8 86.01079 21.10835
"8296" 1659 89.15751 24.14553
"8297" 1659.2 91.4485 27.59241
"8298" 1659.4 93.82601 31.25344
"8299" 1659.6 95.97866 35.17501
"8300" 1659.8 98.36966 38.90948
"8301" 1660 100.8669 42.86178
"8302" 1660.2 102.9897 46.52322
"8303" 1660.4 104.8947 51.14568
"8304" 1660.6 106.3271 55.75717
"8305" 1660.8 107.3809 60.07858
"8306" 1661 108.0092 64.65874
"8307" 1661.2 108.2154 69.52051
"8308" 1661.4 107.6652 73.80201
"8309" 1661.6 107.0595 78.23772
"8310" 1661.8 106.6376 83.01216
"8311" 1662 106.0739 87.46041
"8312" 1662.2 105.1107 92.21737
"8313" 1662.4 103.6841 96.67988
"8314" 1662.6 102.3311 100.9818
"8315" 1662.8 100.9217 105.3278
"8316" 1663 98.96393 109.8901
"8317" 1663.2 96.74681 114.1511
"8318" 1663.4 94.08362 117.839
"8319" 1663.6 90.80293 120.9869
"8320" 1663.8 87.33961 124.165
"8321" 1664 84.01049 126.913
"8322" 1664.2 80.34244 128.9756
"8323" 1664.4 76.61473 129.4681
"8324" 1664.6 72.34498 129.4711
"8325" 1664.8 68.39105 129.3974
"8326" 1665 64.09657 128.3552
"8327" 1665.2 59.70708 126.3917
"8328" 1665.4 55.5955 124.6022
"8329" 1665.6 51.27564 122.652
"8330" 1665.8 46.80855 120.8096
"8331" 1666 42.58035 119.4596
"8332" 1666.2 37.90446 117.8894
"8333" 1666.4 33.89264 116.6341
"8334" 1666.6 29.76213 114.7568
"8335" 1666.8 26.06479 111.9062
"8336" 1667 23.26835 108.1314
"8337" 1667.2 21.20671 104.1185
"8338" 1667.4 19.40504 99.34558
"8339" 1667.6 17.29834 94.91417
"8340" 1667.8 14.9387 90.91388
"8341" 1668 12.2264 86.49966
"8342" 1668.2 10.45408 82.15316
"8343" 1668.4 9.010536 77.75621
"8344" 1668.6 8.127234 72.88399
"8345" 1668.8 7.867099 68.28102
"8346" 1669 7.988139 63.14987
"8347" 1669.2 8.767413 58.54247
"8348" 1669.4 9.709514 53.80965
"8349" 1669.6 10.6972 48.72568
"8350" 1669.8 11.25148 44.97689
"8351" 1670 12.5164 40.16079
"8352" 1670.2 14.34826 36.21677
"8353" 1670.4 16.56116 32.06919
"8354" 1670.6 18.51611 29.43892
"8355" 1670.8 20.81466 26.16225
"8356" 1671 22.90687 22.34504
"8357" 1671.2 23.69541 19.97207
"8358" 1671.4 23.57065 19.75442
"8359" 1671.6 23.19 19.65803
"8360" 1671.8 22.66095 20.10169
"8361" 1672 23.51396 20.63743
"8362" 1672.2 24.59043 20.62748
"8363" 1672.4 27.59709 20.07014
"8364" 1672.6 31.28337 18.56106
"8365" 1672.8 34.33066 17.05094
"8366" 1673 37.1642 14.66283
"8367" 1673.2 39.2558 11.58883
"8368" 1673.4 40.87591 8.232403
"8369" 1673.6 42.76737 5.547127
"8370" 1673.8 45.15227 5.419486
"8371" 1674 48.63126 5.751064
"8372" 1674.2 52.59791 5.031847
"8373" 1674.4 56.64687 3.983172
"8374" 1674.6 60.57538 2.471688
"8375" 1674.8 64.7045 1.136564
"8376" 1675 68.80885 1.24443
"8377" 1675.2 73.02801 1.935136
"8378" 1675.4 77.07423 3.08758
"8379" 1675.6 81.02556 4.551923
"8380" 1675.8 85.00251 6.257011
"8381" 1676 88.69454 8.754263
"8382" 1676.2 92.47766 11.4585
"8383" 1676.4 96.68767 14.18592
"8384" 1676.6 100.5814 16.22949
"8385" 1676.8 104.6569 17.86137
"8386" 1677 108.0603 20.23713
"8387" 1677.2 110.5877 23.81245
"8388" 1677.4 112.1601 28.09396
"8389" 1677.6 113.2239 32.69825
"8390" 1677.8 114.5475 37.17048
"8391" 1678 116.3804 41.68601
"8392" 1678.2 118.7491 45.47287
"8393" 1678.4 122.1089 48.84226
"8394" 1678.6 125.3188 51.90903
"8395" 1678.8 127.6125 55.11795
"8396" 1679 128.1249 58.99494
"8397" 1679.2 127.298 62.8772
"8398" 1679.4 125.9935 67.32052
"8399" 1679.6 124.0567 71.27807
"8400" 1679.8 122.3524 75.48702
"8401" 1680 120.4548 79.74918
"8402" 1680.2 118.5874 83.99961
"8403" 1680.4 116.8414 88.10266
"8404" 1680.6 114.7886 92.47729
"8405" 1680.8 112.8274 96.51313
"8406" 1681 110.4501 100.4176
"8407" 1681.2 107.3903 104.3731
"8408" 1681.4 104.761 107.7053
"8409" 1681.6 101.8165 111.7569
"8410" 1681.8 98.87153 115.7866
"8411" 1682 95.61248 118.7649
"8412" 1682.2 91.24009 120.4916
"8413" 1682.4 86.62634 121.3014
"8414" 1682.6 81.6207 121.4331
"8415" 1682.8 76.98468 121.0604
"8416" 1683 71.81636 120.5841
"8417" 1683.2 67.08547 119.8105
"8418" 1683.4 62.49712 118.688
"8419" 1683.6 57.78472 117.1176
"8420" 1683.8 53.32666 116.0854
"8421" 1684 48.83077 114.6471
"8422" 1684.2 44.38829 113.0559
"8423" 1684.4 39.85612 112.3014
"8424" 1684.6 35.3556 111.303
"8425" 1684.8 31.33182 110.5439
"8426" 1685 27.08555 110.3221
"8427" 1685.2 23.21043 110.5501
"8428" 1685.4 19.37866 110.5165
"8429" 1685.6 17.45175 108.8455
"8430" 1685.8 16.86057 106.7127
"8431" 1686 15.26744 103.5313
"8432" 1686.2 13.43448 99.82088
"8433" 1686.4 11.27393 96.17051
"8434" 1686.6 9.648268 91.76696
"8435" 1686.8 8.740449 87.48006
"8436" 1687 8.293532 83.07952
"8437" 1687.2 7.939276 78.60354
"8438" 1687.4 7.885285 74.36251
"8439" 1687.6 7.555055 69.34135
"8440" 1687.8 7.273537 64.67097
"8441" 1688 7.582189 60.55997
"8442" 1688.2 8.236426 55.72483
"8443" 1688.4 8.911767 51.43739
"8444" 1688.6 9.11437 47.24307
"8445" 1688.8 8.991277 43.30654
"8446" 1689 9.68016 40.23192
"8447" 1689.2 12.5245 38.34743
"8448" 1689.4 15.69179 36.18469
"8449" 1689.6 18.77247 33.22235
"8450" 1689.8 21.8622 30.10875
"8451" 1690 24.96749 27.10736
"8452" 1690.2 27.60184 23.72313
"8453" 1690.4 29.84931 20.27263
"8454" 1690.6 32.15677 16.58391
"8455" 1690.8 34.72504 13.069
"8456" 1691 37.21279 10.0619
"8457" 1691.2 39.85468 7.884596
"8458" 1691.4 42.61657 5.924151
"8459" 1691.6 43.0674 5.138341
"8460" 1691.8 42.41714 5.453413
"8461" 1692 42.63107 5.170837
"8462" 1692.2 43.21211 5.12821
"8463" 1692.4 44.27674 5.324369
"8464" 1692.6 46.16586 5.039349
"8465" 1692.8 48.70171 4.294674
"8466" 1693 51.95811 3.413103
"8467" 1693.2 55.30772 2.111598
"8468" 1693.4 58.86592 1.509946
"8469" 1693.6 63.1482 1.291952
"8470" 1693.8 67.47319 1.615192
"8471" 1694 71.72184 2.378551
"8472" 1694.2 75.71497 3.284978
"8473" 1694.4 79.7804 4.113295
"8474" 1694.6 83.2268 5.387137
"8475" 1694.8 87.28256 7.57533
"8476" 1695 90.66183 10.13789
"8477" 1695.2 94.21492 13.08267
"8478" 1695.4 97.56804 15.75621
"8479" 1695.6 100.9434 17.97821
"8480" 1695.8 104.5359 20.21592
"8481" 1696 108.2137 22.68868
"8482" 1696.2 111.7474 25.40103
"8483" 1696.4 114.8762 28.61206
"8484" 1696.6 117.5716 32.96938
"8485" 1696.8 119.7537 36.67016
"8486" 1697 121.9008 40.33651
"8487" 1697.2 124.2086 44.32457
"8488" 1697.4 125.4081 48.69345
"8489" 1697.6 125.9217 53.42203
"8490" 1697.8 125.5932 58.18487
"8491" 1698 124.6507 62.42311
"8492" 1698.2 123.397 67.18369
"8493" 1698.4 121.7732 71.35971
"8494" 1698.6 120.2463 76.2018
"8495" 1698.8 119.2814 80.66725
"8496" 1699 118.099 85.58205
"8497" 1699.2 116.5199 90.18722
"8498" 1699.4 114.9602 94.35303
"8499" 1699.6 112.6329 98.41779
"8500" 1699.8 109.7627 102.277
"8501" 1700 106.991 106.0726
"8502" 1700.2 104.0012 110.1933
"8503" 1700.4 101.1029 113.897
"8504" 1700.6 98.02868 117.3745
"8505" 1700.8 94.44309 119.8775
"8506" 1701 90.07232 121.5235
"8507" 1701.2 85.96027 122.5721
"8508" 1701.4 80.94642 123.1236
"8509" 1701.6 76.40369 122.858
"8510" 1701.8 71.35353 123.0436
"8511" 1702 66.60231 122.3804
"8512" 1702.2 62.19918 121.5992
"8513" 1702.4 57.28065 121.0739
"8514" 1702.6 52.8884 120.4392
"8515" 1702.8 48.40434 118.7104
"8516" 1703 44.29684 116.4345
"8517" 1703.2 40.64632 113.6678
"8518" 1703.4 37.46232 110.291
"8519" 1703.6 34.78082 106.6838
"8520" 1703.8 32.51279 102.5499
"8521" 1704 30.95967 98.42902
"8522" 1704.2 29.71211 93.72988
"8523" 1704.4 28.38439 89.2524
"8524" 1704.6 26.8674 84.84273
"8525" 1704.8 25.44516 80.67259
"8526" 1705 24.28037 76.37719
"8527" 1705.2 22.93565 72.32841
"8528" 1705.4 21.30534 68.1856
"8529" 1705.6 19.96869 64.22771
"8530" 1705.8 18.44917 60.41091
"8531" 1706 16.96875 56.35465
"8532" 1706.2 15.08667 52.74723
"8533" 1706.4 13.2272 49.45087
"8534" 1706.6 11.88474 45.80135
"8535" 1706.8 12.12957 41.77582
"8536" 1707 12.68579 38.44158
"8537" 1707.2 11.69413 36.76281
"8538" 1707.4 10.69823 36.39145
"8539" 1707.6 10.69823 36.45334
"8540" 1707.8 11.70088 36.117
"8541" 1708 13.73459 35.33006
"8542" 1708.2 15.99768 33.82959
"8543" 1708.4 18.9902 31.70309
"8544" 1708.6 21.8622 29.53623
"8545" 1708.8 25.23007 27.38117
"8546" 1709 28.45618 24.91854
"8547" 1709.2 31.80742 22.5272
"8548" 1709.4 34.99683 19.75549
"8549" 1709.6 37.98645 16.92303
"8550" 1709.8 40.94533 14.37879
"8551" 1710 43.86068 11.74254
"8552" 1710.2 47.20009 9.15955
"8553" 1710.4 50.2841 6.834977
"8554" 1710.6 53.21771 4.528008
"8555" 1710.8 56.053 2.043744
"8556" 1711 56.43204 1.596972
"8557" 1711.2 55.88687 1.755811
"8558" 1711.4 56.02546 1.864471
"8559" 1711.6 56.04215 2.425424
"8560" 1711.8 56.79467 3.19787
"8561" 1712 58.54031 3.852178
"8562" 1712.2 61.12868 4.47211
"8563" 1712.4 64.39184 5.413766
"8564" 1712.6 67.39512 6.26948
"8565" 1712.8 70.7869 7.405431
"8566" 1713 74.38356 8.591469
"8567" 1713.2 77.90306 10.00986
"8568" 1713.4 81.77795 11.26322
"8569" 1713.6 85.84178 12.49703
"8570" 1713.8 89.94734 13.34254
"8571" 1714 94.17451 14.27643
"8572" 1714.2 98.18345 15.50268
"8573" 1714.4 102.1759 17.2286
"8574" 1714.6 105.3081 19.03756
"8575" 1714.8 108.4187 21.59821
"8576" 1715 110.6836 25.04773
"8577" 1715.2 112.4897 29.03102
"8578" 1715.4 113.7138 33.25913
"8579" 1715.6 115.4231 37.22533
"8580" 1715.8 117.2943 41.39097
"8581" 1716 119.4352 45.0823
"8582" 1716.2 121.8456 48.39332
"8583" 1716.4 124.7166 51.52016
"8584" 1716.6 127.3482 54.02656
"8585" 1716.8 129.4453 55.70338
"8586" 1717 129.2824 56.56273
"8587" 1717.2 128.2962 58.02339
"8588" 1717.4 126.5429 60.38686
"8589" 1717.6 124.9822 63.54039
"8590" 1717.8 123.5623 67.28645
"8591" 1718 122.3269 71.59421
"8592" 1718.2 121.1984 75.65265
"8593" 1718.4 120.1726 80.16079
"8594" 1718.6 118.9221 84.5077
"8595" 1718.8 117.0605 88.91006
"8596" 1719 114.6571 93.07183
"8597" 1719.2 112.049 97.27765
"8598" 1719.4 109.9456 101.0825
"8599" 1719.6 107.2335 105.0223
"8600" 1719.8 103.3322 109.0185
"8601" 1720 99.81048 112.2795
"8602" 1720.2 96.32475 115.0981
"8603" 1720.4 92.18135 117.428
"8604" 1720.6 87.68834 119.1669
"8605" 1720.8 82.84216 120.1857
"8606" 1721 77.85585 119.8961
"8607" 1721.2 73.61284 119.2448
"8608" 1721.4 68.7392 118.1487
"8609" 1721.6 64.23537 117.125
"8610" 1721.8 59.77179 115.1799
"8611" 1722 55.56097 113.0463
"8612" 1722.2 52.10114 110.3355
"8613" 1722.4 48.99278 106.7586
"8614" 1722.6 46.02124 103.0934
"8615" 1722.8 42.91457 99.77047
"8616" 1723 39.83969 96.45058
"8617" 1723.2 36.9225 93.44756
"8618" 1723.4 33.72022 90.68424
"8619" 1723.6 30.91174 87.7363
"8620" 1723.8 30.14918 86.79337
"8621" 1724 28.06079 84.80326
"8622" 1724.2 25.64229 81.6557
"8623" 1724.4 23.20566 78.5742
"8624" 1724.6 20.57174 75.5339
"8625" 1724.8 17.79052 72.13056
"8626" 1725 16.07521 68.30536
"8627" 1725.2 14.95681 64.18834
"8628" 1725.4 14.30282 59.77749
"8629" 1725.6 13.67609 56.00367
"8630" 1725.8 12.43804 52.41436
"8631" 1726 10.93504 48.56438
"8632" 1726.2 11.66589 45.3564
"8633" 1726.4 13.05087 42.27116
"8634" 1726.6 13.47876 38.82916
"8635" 1726.8 11.90974 36.35019
"8636" 1727 10.72434 36.9874
"8637" 1727.2 10.3838 38.22377
"8638" 1727.4 8.65185 40.31547
"8639" 1727.6 6.129407 42.50864
"8640" 1727.8 4.516019 45.15534
"8641" 1728 3.613448 47.35645
"8642" 1728.2 3.658312 47.91354
"8643" 1728.4 3.097501 48.74646
"8644" 1728.6 3.03268 49.01757
"8645" 1728.8 2.987456 49.76276
"8646" 1729 3.086949 50.3898
"8647" 1729.2 2.409644 52.71538
"8648" 1729.4 1.719382 54.66461
"8649" 1729.6 1.462423 55.74262
"8650" 1729.8 1.657878 56.70569
"8651" 1730 2.148059 57.76273
"8652" 1730.2 2.225888 60.61881
"8653" 1730.4 1.558989 63.68072
"8654" 1730.6 1.14362 66.95001
"8655" 1730.8 1.150139 69.97689
"8656" 1731 1.2576 73.0713
"8657" 1731.2 1.572819 76.1491
"8658" 1731.4 2.263876 79.15681
"8659" 1731.6 2.985647 82.32873
"8660" 1731.8 3.593455 85.5043
"8661" 1732 4.400699 87.91366
"8662" 1732.2 5.244469 89.95234
"8663" 1732.4 5.416876 91.42033
"8664" 1732.6 5.302912 91.32946
"8665" 1732.8 5.385707 91.01419
"8666" 1733 5.289014 90.69887
"8667" 1733.2 5.205376 90.45582
"8668" 1733.4 5.248644 90.26621
"8669" 1733.6 5.344606 90.14031
"8670" 1733.8 5.438584 89.97541
"8671" 1734 5.678571 90.04205
"8672" 1734.2 5.798245 89.88987
"8673" 1734.4 5.330047 89.13415
"8674" 1734.6 4.517083 87.68212
"8675" 1734.8 3.827227 85.4309
"8676" 1735 3.213575 82.70532
"8677" 1735.2 2.495107 79.45552
"8678" 1735.4 1.765285 75.851
"8679" 1735.6 1.846009 71.99285
"8680" 1735.8 1.486028 67.79256
"8681" 1736 1.618081 63.27148
"8682" 1736.2 1.760123 58.83653
"8683" 1736.4 2.073937 54.77911
"8684" 1736.6 2.863686 50.51033
"8685" 1736.8 4.132638 46.37601
"8686" 1737 5.839213 41.79079
"8687" 1737.2 7.993725 37.4021
"8688" 1737.4 9.866893 33.41052
"8689" 1737.6 11.53531 30.50669
"8690" 1737.8 13.94229 27.09579
"8691" 1738 16.62191 23.9691
"8692" 1738.2 20.2586 20.80135
"8693" 1738.4 23.0459 17.51273
"8694" 1738.6 25.84704 14.63506
"8695" 1738.8 28.17878 12.68703
"8696" 1739 30.84422 11.31257
"8697" 1739.2 34.32916 9.295653
"8698" 1739.4 35.92391 8.473224
"8699" 1739.6 36.40238 8.023388
"8700" 1739.8 37.4977 7.556891
"8701" 1740 38.99043 6.917496
"8702" 1740.2 42.04676 5.618808
"8703" 1740.4 45.39829 4.633712
"8704" 1740.6 48.81764 3.359452
"8705" 1740.8 52.73042 1.827755
"8706" 1741 55.80578 1.05986
"8707" 1741.2 59.52208 1.170508
"8708" 1741.4 63.63208 0.9756337
"8709" 1741.6 67.2563 0.9374272
"8710" 1741.8 71.14078 1.010029
"8711" 1742 75.30927 1.889255
"8712" 1742.2 79.65826 2.858535
"8713" 1742.4 83.89154 3.553498
"8714" 1742.6 88.26437 4.749427
"8715" 1742.8 92.39998 6.613511
"8716" 1743 96.18528 8.908884
"8717" 1743.2 99.88128 10.86651
"8718" 1743.4 102.9857 13.51813
"8719" 1743.6 105.7661 16.92176
"8720" 1743.8 109.6372 20.19392
"8721" 1744 113.2073 22.45237
"8722" 1744.2 116.073 25.2131
"8723" 1744.4 118.3609 28.74417
"8724" 1744.6 120.4548 32.67539
"8725" 1744.8 122.8686 36.02028
"8726" 1745 124.3951 40.20688
"8727" 1745.2 125.4243 44.78952
"8728" 1745.4 126.8372 48.87671
"8729" 1745.6 128.7366 52.61854
"8730" 1745.8 130.0722 55.24561
"8731" 1746 129.9737 56.9773
"8732" 1746.2 129.5816 59.60463
"8733" 1746.4 129.6418 63.51093
"8734" 1746.6 130.1306 66.87685
"8735" 1746.8 129.9141 70.84926
"8736" 1747 129.7805 74.71251
"8737" 1747.2 129.164 79.09754
"8738" 1747.4 128.1641 83.33397
"8739" 1747.6 126.9143 87.56671
"8740" 1747.8 124.8108 91.45994
"8741" 1748 122.4814 95.40636
"8742" 1748.2 120.7331 99.67988
"8743" 1748.4 118.6052 103.7986
"8744" 1748.6 115.6841 107.3127
"8745" 1748.8 112.612 110.5702
"8746" 1749 109.1345 113.8078
"8747" 1749.2 106.0343 117.2261
"8748" 1749.4 102.0622 119.822
"8749" 1749.6 97.95254 121.704
"8750" 1749.8 93.81817 124.1209
"8751" 1750 89.89645 126.4924
"8752" 1750.2 85.94871 128.0681
"8753" 1750.4 81.93682 128.9817
"8754" 1750.6 77.57678 129.5991
"8755" 1750.8 73.55459 130.5707
"8756" 1751 69.12267 130.5425
"8757" 1751.2 64.53597 130.7333
"8758" 1751.4 60.07117 130.6535
"8759" 1751.6 55.38595 129.6496
"8760" 1751.8 51.4081 128.7853
"8761" 1752 46.81205 127.834
"8762" 1752.2 42.36266 126.3296
"8763" 1752.4 38.21489 123.6328
"8764" 1752.6 34.96165 120.5199
"8765" 1752.8 30.90009 119.1295
"8766" 1753 28.956 119.3166
"8767" 1753.2 28.36332 119.3783
"8768" 1753.4 28.27072 119.1819
"8769" 1753.6 28.23135 118.0288
"8770" 1753.8 26.42014 115.9023
"8771" 1754 23.86325 113.8998
"8772" 1754.2 20.97121 111.6042
"8773" 1754.4 19.06423 108.6969
"8774" 1754.6 17.82818 104.7395
"8775" 1754.8 16.52425 100.2476
"8776" 1755 14.61713 96.71704
"8777" 1755.2 11.34747 94.44009
"8778" 1755.4 8.265164 94.00682
"8779" 1755.6 8.566422 94.56051
"8780" 1755.8 8.55563 95.10195
"8781" 1756 8.54033 95.29226
"8782" 1756.2 8.826488 95.59154
"8783" 1756.4 9.393922 96.34547
"8784" 1756.6 10.14225 97.90888
"8785" 1756.8 11.08251 100.6391
"8786" 1757 11.52137 102.1986
"8787" 1757.2 11.77299 102.7692
"8788" 1757.4 12.74036 102.837
"8789" 1757.6 13.7029 103.3809
"8790" 1757.8 15.47723 105.5893
"8791" 1758 17.23989 108.4931
"8792" 1758.2 19.12781 110.9541
"8793" 1758.4 20.06281 112.2378
"8794" 1758.6 20.07652 112.5198
"8795" 1758.8 19.83087 112.6133
"8796" 1759 19.71934 112.6035
"8797" 1759.2 19.69835 112.5734
"8798" 1759.4 19.66836 112.483
"8799" 1759.6 19.86667 112.5623
"8800" 1759.8 20.03379 112.805
"8801" 1760 20.17519 113.0997
"8802" 1760.2 20.47096 113.2033
"8803" 1760.4 20.64055 113.0329
"8804" 1760.6 20.90215 112.6452
"8805" 1760.8 21.47701 112.9045
"8806" 1761 22.80246 113.8494
"8807" 1761.2 24.8152 115.3141
"8808" 1761.4 26.55506 117.1271
"8809" 1761.6 27.02727 117.5574
"8810" 1761.8 26.952 117.8496
"8811" 1762 27.01936 118.5662
"8812" 1762.2 27.00127 118.565
"8813" 1762.4 27.04152 118.8917
"8814" 1762.6 27.37001 119.0334
"8815" 1762.8 27.17597 119.072
"8816" 1763 27.00224 119.1127
"8817" 1763.2 27.36159 118.7207
"8818" 1763.4 27.58918 118.8376
"8819" 1763.6 27.79523 118.7382
"8820" 1763.8 28.43757 118.4953
"8821" 1764 29.45979 119.3836
"8822" 1764.2 30.91556 120.2298
"8823" 1764.4 32.82418 121.4826
"8824" 1764.6 35.47713 123.1458
"8825" 1764.8 38.26073 124.837
"8826" 1765 40.31732 126.1926
"8827" 1765.2 42.91431 127.4756
"8828" 1765.4 44.62677 128.0743
"8829" 1765.6 45.23096 128.5387
"8830" 1765.8 45.23611 128.4301
"8831" 1766 45.53473 128.2653
"8832" 1766.2 46.44099 128.1948
"8833" 1766.4 48.0852 128.5025
"8834" 1766.6 50.57791 129.1914
"8835" 1766.8 53.51486 129.6014
"8836" 1767 56.97919 130.6506
"8837" 1767.2 60.14568 131.0618
"8838" 1767.4 63.77327 131.2781
"8839" 1767.6 67.41321 131.0623
"8840" 1767.8 71.78504 131.2864
"8841" 1768 73.64605 131.1645
"8842" 1768.2 74.54491 130.7657
"8843" 1768.4 76.1146 129.9159
"8844" 1768.6 78.4365 129.4315
"8845" 1768.8 81.86196 129.0894
"8846" 1769 85.24604 128.1516
"8847" 1769.2 88.85913 126.9339
"8848" 1769.4 92.14536 125.2458
"8849" 1769.6 95.46801 123.439
"8850" 1769.8 98.79269 121.6342
"8851" 1770 102.1355 119.5006
"8852" 1770.2 105.5029 117.1087
"8853" 1770.4 108.1177 114.8144
"8854" 1770.6 109.9204 113.7025
"8855" 1770.8 110.9024 112.9994
"8856" 1771 112.3656 111.1404
"8857" 1771.2 114.2317 108.626
"8858" 1771.4 115.9225 105.6856
"8859" 1771.6 118.2956 102.9895
"8860" 1771.8 120.9059 100.3686
"8861" 1772 122.5579 98.27321
"8862" 1772.2 123.7901 95.7319
"8863" 1772.4 124.9514 92.58582
"8864" 1772.6 126.8402 88.80063
"8865" 1772.8 128.2561 85.65698
"8866" 1773 129.1609 83.16565
"8867" 1773.2 129.047 82.28347
"8868" 1773.4 128.6213 81.1627
"8869" 1773.6 128.7888 79.12378
"8870" 1773.8 129.451 75.56676
"8871" 1774 130.6702 72.08898
"8872" 1774.2 130.6252 68.8839
"8873" 1774.4 130.539 65.40742
"8874" 1774.6 130.0864 61.65281
"8875" 1774.8 129.7474 57.66897
"8876" 1775 129.1436 53.41597
"8877" 1775.2 128.3942 48.82144
"8878" 1775.4 127.5273 44.78703
"8879" 1775.6 126.1153 40.74699
"8880" 1775.8 123.8504 36.75736
"8881" 1776 121.5742 32.89616
"8882" 1776.2 119.2273 29.01575
"8883" 1776.4 116.6514 25.27236
"8884" 1776.6 113.8479 22.2952
"8885" 1776.8 110.6562 19.19104
"8886" 1777 107.4123 16.6224
"8887" 1777.2 104.0828 13.74109
"8888" 1777.4 100.6071 11.35927
"8889" 1777.6 97.44603 9.580041
"8890" 1777.8 94.21845 8.094953
"8891" 1778 90.75928 5.949044
"8892" 1778.2 87.30829 5.351632
"8893" 1778.4 83.2268 4.446253
"8894" 1778.6 79.2148 3.103965
"8895" 1778.8 75.55853 2.768639
"8896" 1779 72.14443 2.731924
"8897" 1779.2 68.59917 3.126721
"8898" 1779.4 66.05271 4.52614
"8899" 1779.6 63.17544 6.912277
"8900" 1779.8 61.48062 9.874939
"8901" 1780 60.69022 14.02374
"8902" 1780.2 60.44875 18.08407
"8903" 1780.4 60.93799 21.86794
"8904" 1780.6 61.57688 25.78883
"8905" 1780.8 62.27217 29.51618
"8906" 1781 63.54374 33.35625
"8907" 1781.2 65.2194 36.69705
"8908" 1781.4 67.19849 40.34997
"8909" 1781.6 69.22627 43.74511
"8910" 1781.8 70.99114 47.46063
"8911" 1782 73.34263 51.50165
"8912" 1782.2 75.65427 55.28153
"8913" 1782.4 77.33228 59.42288
"8914" 1782.6 78.89593 64.03484
"8915" 1782.8 79.79232 68.56106
"8916" 1783 81.11477 72.88286
"8917" 1783.2 83.55405 76.83125
"8918" 1783.4 86.3616 80.77911
"8919" 1783.6 89.5291 83.87349
"8920" 1783.8 92.97829 86.15397
"8921" 1784 96.95078 88.39416
"8922" 1784.2 100.803 90.02084
"8923" 1784.4 104.5848 92.03346
"8924" 1784.6 108.0293 93.69873
"8925" 1784.8 111.7548 95.54023
"8926" 1785 115.3616 96.81728
"8927" 1785.2 118.4199 96.89902
"8928" 1785.4 121.2497 95.71041
"8929" 1785.6 123.7183 93.63061
"8930" 1785.8 124.3306 91.31591
"8931" 1786 126.0365 88.71617
"8932" 1786.2 127.4542 85.63153
"8933" 1786.4 128.5869 82.50351
"8934" 1786.6 129.5446 78.65528
"8935" 1786.8 130.3137 74.79438
"8936" 1787 130.8019 70.63349
"8937" 1787.2 131.0467 66.97414
"8938" 1787.4 130.8996 63.48374
"8939" 1787.6 130.5807 61.35768
"8940" 1787.8 130.3536 57.96684
"8941" 1788 130.2029 55.14611
"8942" 1788.2 130.138 54.61821
"8943" 1788.4 129.8066 55.62529
"8944" 1788.6 129.2218 56.37693
"8945" 1788.8 129.6049 56.90172
"8946" 1789 130.0629 57.10736
"8947" 1789.2 130.0781 57.4127
"8948" 1789.4 129.7908 57.58516
"8949" 1789.6 129.8201 58.56577
"8950" 1789.8 130.5865 60.87594
"8951" 1790 130.9797 63.5436
"8952" 1790.2 131.5159 64.51194
"8953" 1790.4 131.5875 64.58827
"8954" 1790.6 131.4778 64.55435
"8955" 1790.8 131.7102 64.41407
"8956" 1791 131.5544 63.97367
"8957" 1791.2 131.5775 63.76633
"8958" 1791.4 131.2495 63.42498
"8959" 1791.6 131.1776 63.16811
"8960" 1791.8 130.6053 63.01011
"8961" 1792 130.5036 63.3211
"8962" 1792.2 130.411 62.83949
"8963" 1792.4 130.0863 62.29254
"8964" 1792.6 129.773 60.95708
"8965" 1792.8 129.6147 58.51194
"8966" 1793 129.8861 56.2746
"8967" 1793.2 130.0039 54.49847
"8968" 1793.4 129.5351 53.15503
"8969" 1793.6 128.7848 50.93405
"8970" 1793.8 128.0351 47.7458
"8971" 1794 127.1976 44.23252
"8972" 1794.2 125.8492 40.91362
"8973" 1794.4 124.6369 37.65559
"8974" 1794.6 122.7264 34.6796
"8975" 1794.8 120.8301 31.34253
"8976" 1795 118.3171 28.01475
"8977" 1795.2 115.9282 24.49432
"8978" 1795.4 113.3786 21.21653
"8979" 1795.6 110.741 18.73922
"8980" 1795.8 107.7973 16.09738
"8981" 1796 104.5309 13.67918
"8982" 1796.2 100.8848 11.05562
"8983" 1796.4 97.44603 8.854102
"8984" 1796.6 93.88073 7.361291
"8985" 1796.8 89.85775 5.152841
"8986" 1797 86.37939 3.582874
"8987" 1797.2 82.99731 3.152432
"8988" 1797.4 79.68251 2.51746
"8989" 1797.6 75.82596 1.598452
"8990" 1797.8 72.10389 0.7631822
"8991" 1798 68.57875 0.7628051
"8992" 1798.2 64.62455 0.5459418
"8993" 1798.4 60.96452 1.115922
"8994" 1798.6 57.03888 1.45305
"8995" 1798.8 53.16773 1.916518
"8996" 1799 49.28583 2.596384
"8997" 1799.2 46.10434 3.431308
"8998" 1799.4 42.60165 4.631894
"8999" 1799.6 39.51172 5.851764
"9000" 1799.8 36.60076 7.288302
"9001" 1800 34.27791 8.478941
