# Supplementary material for: Adaptive switch to sexually dimorphic movements by partner-seeking termites
Source: Sci Adv. 2019 Jun 19;5(6):eaau6108. doi: 10.1126/sciadv.aau6108 (PMC6584256; doi:10.1126/sciadv.aau6108)
Supplement: Data file S1 [file aau6108_Data_file_S1.zip › Dataset/RsExperiments/170526_163_F_2_tandem-position_set2_5FPS.txt]

"time" "x" "y"
"1" 0 16.1652455618238 69.6455269524867
"2" 0.2 15.0791989968335 68.5919710714858
"3" 0.4 15.1687380633212 67.2861926899935
"4" 0.6 14.793693955167 67.3890896185308
"5" 0.8 13.0582786624928 68.3289591682624
"6" 1 11.0499844768877 70.2215693441941
"7" 1.2 7.27194242586095 73.5914628586113
"8" 1.4 5.10370360135503 75.9802929401073
"9" 1.6 4.15618139989538 75.5904432543756
"10" 1.8 3.86116918311139 74.7194361909181
"11" 2 4.70457827317676 75.2950860001169
"12" 2.2 5.5508476006178 75.7898368751922
"13" 2.4 6.70858325995609 76.7595532755282
"14" 2.6 9.31462735203607 77.3697742307306
"15" 2.8 13.6183805396217 78.6085092317491
"16" 3 17.4152539208409 79.1951162379092
"17" 3.2 21.6190375480574 79.4254151278029
"18" 3.4 24.9487101334365 79.9526526524794
"19" 3.6 27.5038062402147 80.1630997859275
"20" 3.8 27.9900520309022 78.1985385223187
"21" 4 27.0059639773547 76.1694929069397
"22" 4.2 25.5039972692562 72.3207507918498
"23" 4.4 24.7848693156132 67.0202808655122
"24" 4.6 25.8501934205418 62.7993824532004
"25" 4.8 28.529960346284 59.8678455953038
"26" 5 31.936685231548 57.8212167023243
"27" 5.2 35.0787577656479 57.9023052877966
"28" 5.4 38.5268890310767 59.1882722530566
"29" 5.6 41.4278664363268 61.3492848064587
"30" 5.8 44.063550033231 63.4026008824435
"31" 6 47.7128389170657 65.9172848138154
"32" 6.2 51.757276288086 68.2620656351492
"33" 6.4 55.9335664278614 70.1770658581865
"34" 6.6 59.9985409758892 71.8522951458111
"35" 6.8 64.2201465710822 72.5777804536978
"36" 7 68.1213773473723 73.619706998388
"37" 7.2 71.8705292543146 74.7013909740627
"38" 7.4 75.929860507966 76.593843913138
"39" 7.6 79.653793718912 78.434495223979
"40" 7.8 82.4680415189856 79.5968963210243
"41" 8 86.0812522686648 81.2301206201723
"42" 8.2 89.3614033829335 83.7387009192626
"43" 8.4 92.5233368038135 86.2163392595336
"44" 8.6 96.8407638153977 87.7521947924645
"45" 8.8 101.104163226435 87.6675739730738
"46" 9 103.814597407055 85.3865465628377
"47" 9.2 106.168334300182 82.4732284721995
"48" 9.4 108.524391778379 79.6444097753136
"49" 9.6 109.886026143289 76.482688914719
"50" 9.8 110.718324098671 72.5487956415932
"51" 10 110.610754723734 68.3778782138554
"52" 10.2 110.428059041467 63.7207113432813
"53" 10.4 110.489378192391 59.2013215284245
"54" 10.6 109.687582364394 54.8311030257262
"55" 10.8 108.582031332153 50.2175007229549
"56" 11 107.221852501486 46.1293594784814
"57" 11.2 105.411945308675 42.1850497131913
"58" 11.4 104.236930599435 38.2235960447763
"59" 11.6 102.753072929953 34.2577391455771
"60" 11.8 101.612009191156 30.4083569093052
"61" 12 99.5173519530498 28.2432930221559
"62" 12.2 96.6793419064194 25.766062850774
"63" 12.4 94.376319965003 24.093889709909
"64" 12.6 91.8213193318734 23.475940895546
"65" 12.8 88.0579799391048 22.870534659954
"66" 13 84.3242539945952 21.0386787251121
"67" 13.2 81.8344605567161 18.0393528616869
"68" 13.4 81.5366534145612 15.1420051224332
"69" 13.6 82.3075736783501 13.5010560376036
"70" 13.8 82.6147863792746 13.672958480455
"71" 14 81.6157855269077 14.1522594511944
"72" 14.2 80.4748364747071 15.3805687944386
"73" 14.4 79.8303711203667 17.0756017784906
"74" 14.6 78.9061777716795 19.4162793687957
"75" 14.8 76.6918461521837 22.5606624468746
"76" 15 74.7430344934989 24.2863283052126
"77" 15.2 73.6996431250152 24.741240017975
"78" 15.4 72.3354667928819 25.0762177167537
"79" 15.6 70.4074583166845 24.7918330601652
"80" 15.8 68.2582016322819 23.6633249170959
"81" 16 66.4908250106527 22.1818904682623
"82" 16.2 64.6420447958261 22.2596651809779
"83" 16.4 62.9544550345969 23.523297998761
"84" 16.6 61.2219419979466 25.6915234826856
"85" 16.8 59.0547795434759 29.0577944284343
"86" 17 56.9504262911671 32.2485633869651
"87" 17.2 54.7980376174874 35.4988042259203
"88" 17.4 52.3717852991509 39.3408326902901
"89" 17.6 49.6544452606141 42.7972140970994
"90" 17.8 46.4159481193117 45.0630783159471
"91" 18 42.8991937570795 44.4630365751297
"92" 18.2 39.7859457918174 42.6399545531184
"93" 18.4 37.2017501568772 39.7050858299093
"94" 18.6 36.0098947451724 36.7767417199443
"95" 18.8 35.4985131687404 33.940812516126
"96" 19 34.9774119509529 33.3309719434407
"97" 19.2 34.5307366580616 33.6617032370517
"98" 19.4 33.667899623913 34.9458113561735
"99" 19.6 33.4581437865474 36.4917501506047
"100" 19.8 33.6287992947975 38.5087391433908
"101" 20 34.0463616936544 40.9754062771027
"102" 20.2 35.3301308500895 44.5813637905838
"103" 20.4 36.1947203540425 48.7107465142056
"104" 20.6 36.9795524471186 52.7526931971828
"105" 20.8 37.8591630040137 57.217378135693
"106" 21 38.1340827203106 61.5191689034343
"107" 21.2 38.2323660348216 66.0122109690084
"108" 21.4 37.4549202426034 70.4394317281678
"109" 21.6 35.6710606196653 74.4478615147615
"110" 21.8 32.9211889595343 78.0807019062344
"111" 22 29.3711873631588 80.5798851101197
"112" 22.2 25.2623952809356 80.7927153801305
"113" 22.4 22.5468115208349 78.7189135185045
"114" 22.6 22.2513996151405 75.4638335647034
"115" 22.8 23.2210530318699 71.7464470326396
"116" 23 25.4615804461701 68.432631922934
"117" 23.2 28.5148498833177 65.4877599761835
"118" 23.4 32.1798037151929 63.7537764810608
"119" 23.6 36.1132679834634 62.6160540405337
"120" 23.8 40.213315909542 62.1509715514852
"121" 24 44.7163872740881 61.9729402615755
"122" 24.2 49.7105600464195 62.5294332956755
"123" 24.4 55.1311335642156 63.0377130379373
"124" 24.6 59.2085399037424 63.3868938951772
"125" 24.8 63.862182019 64.2313865317363
"126" 25 68.0045078156571 64.4190681447873
"127" 25.2 71.8836536927133 63.2186671844922
"128" 25.4 75.3065097404876 60.9697081962156
"129" 25.6 77.7610412614802 58.0096096917756
"130" 25.8 78.8597291303319 54.8499572001555
"131" 26 79.4125429118046 51.2619438311248
"132" 26.2 79.9138614814169 48.0585565489569
"133" 26.4 79.8247857460653 45.6895822525207
"134" 26.6 78.764404160049 44.1913016397816
"135" 26.8 76.8590700649921 41.3515479121838
"136" 27 74.9757721575835 37.8947993420896
"137" 27.2 74.2256029262063 34.1186908379114
"138" 27.4 73.9354772620238 30.3346992031188
"139" 27.6 75.0576217589404 26.8188782781219
"140" 27.8 77.6362784582105 24.0399843747461
"141" 28 80.1384783310398 23.2055402411036
"142" 28.2 80.9430119576311 24.2186213634433
"143" 28.4 81.8986427237419 25.6603463507596
"144" 28.6 82.4655471629942 27.365418118153
"145" 28.8 81.5316507545679 28.5788377188924
"146" 29 79.7877962682393 29.8715169853395
"147" 29.2 77.268808133718 31.923823310832
"148" 29.4 74.8888960950271 34.3335392084848
"149" 29.6 72.7506817667344 37.4373280663644
"150" 29.8 70.5206697881199 41.2228055033391
"151" 30 68.2906098101724 44.1727533124844
"152" 30.2 65.9910842737276 47.6237454248485
"153" 30.4 63.4470196805914 51.2629571917318
"154" 30.6 60.7656785325469 54.7236011571888
"155" 30.8 58.4538776120166 58.0686004250909
"156" 31 55.5319964250477 61.3047068199301
"157" 31.2 52.8633794436007 64.7613109208
"158" 31.4 49.6197373538956 67.2098363537113
"159" 31.6 46.1244218371809 69.3960972026365
"160" 31.8 42.0930806803619 70.1641819986866
"161" 32 37.9679952095691 70.3428957513878
"162" 32.2 33.9524706183516 70.3201688440347
"163" 32.4 29.5357266795676 70.866403487849
"164" 32.6 25.836723483455 71.1101236544368
"165" 32.8 22.0654346299496 72.8569231955777
"166" 33 19.6534928767137 75.9887595597647
"167" 33.2 18.0778635880058 79.3770401579165
"168" 33.4 16.6586310494723 82.8432863197464
"169" 33.6 15.5184677178729 85.4120643298762
"170" 33.8 13.3112409956566 88.5147662755416
"171" 34 12.2189758141932 90.3880705892651
"172" 34.2 12.9326200011503 91.193783067254
"173" 34.4 13.9884927151422 93.1142110872422
"174" 34.6 15.502817139271 96.144400884199
"175" 34.8 16.7813846052065 99.8029016378895
"176" 35 17.5017354109565 103.104456810084
"177" 35.2 17.1266986732959 105.867462567072
"178" 35.4 16.5221794630794 105.911068037497
"179" 35.6 16.3020243561945 105.784745438854
"180" 35.8 15.3329185428126 105.452524282667
"181" 36 14.4041718567784 104.862578268277
"182" 36.2 13.5892287313131 103.938237053646
"183" 36.4 13.146708725627 103.226252316265
"184" 36.6 12.6901128957294 102.074727252343
"185" 36.8 10.970326058779 100.355980636792
"186" 37 9.08181283843723 98.1638144653461
"187" 37.2 7.40280996804035 95.6475444732782
"188" 37.4 6.23945104173197 92.4675911060749
"189" 37.6 4.80979659765016 89.448956603035
"190" 37.8 3.33683951875315 86.4842630590958
"191" 38 2.43156311197893 82.9181493131526
"192" 38.2 1.76859705628828 79.2483369257934
"193" 38.4 0.826670888434965 75.824673292855
"194" 38.6 0.13252324518411 71.9652473907912
"195" 38.8 0.000805520212550136 68.521848882047
"196" 39 0.216608768347775 64.7739781204861
"197" 39.2 0.122069576919745 60.6457360042012
"198" 39.4 1.42247486416159 57.1240219046892
"199" 39.6 3.87007605651498 53.836954993801
"200" 39.8 6.59658921609056 50.6800336135251
"201" 40 9.90395772174379 47.619079116646
"202" 40.2 13.4886374565242 45.4944709298429
"203" 40.4 17.0951025455884 43.7897990316644
"204" 40.6 20.9760407147318 41.8784095579244
"205" 40.8 24.3764906276614 39.4791993519286
"206" 41 26.2224028483672 36.0650745276041
"207" 41.2 26.8629684743521 32.3964029593959
"208" 41.4 26.7716651711735 28.307138334578
"209" 41.6 26.1432545820273 24.6317258178066
"210" 41.8 27.2974535749247 22.3564093399886
"211" 42 29.819932811707 21.6160350916472
"212" 42.2 32.9712420372632 21.1299459277862
"213" 42.4 36.8967629410332 21.2429309687469
"214" 42.6 41.1353534482095 22.0611989585168
"215" 42.8 44.9682070552487 22.6583648535857
"216" 43 47.4559018117064 24.0947576473544
"217" 43.2 47.3908010409646 26.1983158749264
"218" 43.4 46.4297305552369 28.3406035929053
"219" 43.6 44.2410867706503 29.1966776956006
"220" 43.8 41.5767646759766 29.9781468350135
"221" 44 37.9387834200489 30.6887621223643
"222" 44.2 34.2797122811685 31.8261513137158
"223" 44.4 30.6509782984681 32.5457077678904
"224" 44.6 26.4539288041946 32.0575472095749
"225" 44.8 22.4183086134923 32.1154588921711
"226" 45 18.7439523780143 33.2654211344619
"227" 45.2 15.089435358758 35.3818156925874
"228" 45.4 12.9768089326562 38.3840047106849
"229" 45.6 11.973807914046 42.1987764980588
"230" 45.8 11.6391930725295 46.7377415887282
"231" 46 11.2228619371067 51.312949260527
"232" 46.2 10.6258025952882 55.949793636287
"233" 46.4 9.94284444217672 60.6986062391753
"234" 46.6 8.51169046681247 64.9039436160524
"235" 46.8 7.05410312042169 69.1500939144809
"236" 47 6.49287844031586 73.3760619369219
"237" 47.2 7.11325332982897 77.3467788986098
"238" 47.4 7.46724842410734 82.1007777686216
"239" 47.6 7.09152581209681 86.3314004129475
"240" 47.8 5.41084597154392 88.8197561030896
"241" 48 4.90399771891588 88.9326550078439
"242" 48.2 5.1685505792103 89.7215048370902
"243" 48.4 5.38424087432901 91.6183397372146
"244" 48.6 6.20277930911404 93.4189274013896
"245" 48.8 8.02808038571231 95.644253376337
"246" 49 9.70421709654289 98.3323367474924
"247" 49.2 11.5494869389314 101.664724391446
"248" 49.4 13.4944264129645 104.516993593447
"249" 49.6 15.6082637906183 107.355503579514
"250" 49.8 17.8967359660959 110.033880179014
"251" 50 20.589679923669 112.875185127819
"252" 50.2 23.460831255811 114.870831995812
"253" 50.4 26.4892416963751 117.7272325218
"254" 50.6 29.5992552553953 119.929081106784
"255" 50.8 33.0353802715656 121.56723867617
"256" 51 36.5089700207139 123.391503704863
"257" 51.2 40.00945314977 125.53832690875
"258" 51.4 43.8619192711699 126.935031714436
"259" 51.6 48.0992807987043 128.391200166186
"260" 51.8 52.202231204137 129.630450884694
"261" 52 56.3986789522335 129.702242531423
"262" 52.2 60.932853076229 130.169498716672
"263" 52.4 65.4980146236305 130.345346063149
"264" 52.6 69.9826792515215 130.220169377481
"265" 52.8 74.17246920817 129.794079948628
"266" 53 78.3815459874708 128.720610251377
"267" 53.2 82.9365064676849 127.934298283402
"268" 53.4 85.4731727861684 126.844971847564
"269" 53.6 88.6181181920864 125.1100317519
"270" 53.8 91.7787186791034 123.669445951494
"271" 54 95.0396171706923 122.129139499515
"272" 54.2 97.8568080049338 119.956463156458
"273" 54.4 100.839973683771 118.340076149814
"274" 54.6 103.947026792065 116.598730319656
"275" 54.8 106.191046974654 113.947193576513
"276" 55 108.869680801725 111.724093234447
"277" 55.2 111.646366701483 109.85584624572
"278" 55.4 113.339418121226 107.245072429719
"279" 55.6 115.581901574802 104.41607594759
"280" 55.8 117.45827312265 101.685375468098
"281" 56 119.962163978012 98.7148451862559
"282" 56.2 121.703948296381 95.3088478323692
"283" 56.4 123.641981164361 91.6907109198996
"284" 56.6 125.128766648603 87.4335873795643
"285" 56.8 126.668007431133 83.1225031707059
"286" 57 127.674671196998 79.2703117541792
"287" 57.2 128.622014664263 74.6872419188097
"288" 57.4 129.230510564099 70.5610419568827
"289" 57.6 129.134644468363 67.1777760881266
"290" 57.8 129.345042665389 65.5168530731371
"291" 58 128.89260046326 66.4877162031987
"292" 58.2 128.406670750154 67.8349556989813
"293" 58.4 128.703985147092 68.4969068230817
"294" 58.6 128.530935560933 68.6485944737434
"295" 58.8 128.800379938046 69.026139060696
"296" 59 129.391893427923 69.3363775080442
"297" 59.2 129.282251116726 70.1275840933517
"298" 59.4 129.12036804905 70.9794266871283
"299" 59.6 128.453918237814 72.1256210328684
"300" 59.8 127.523369479527 73.3478035564673
"301" 60 126.509770502328 74.61417291244
"302" 60.2 126.197583726932 75.9723698140781
"303" 60.4 126.884371293302 78.0678080929117
"304" 60.6 127.48858439944 80.0125144705271
"305" 60.8 126.997305402399 81.4441469948376
"306" 61 126.375732215947 83.4706771590947
"307" 61.2 125.044011947417 84.9022130048851
"308" 61.4 123.311657575362 86.7813593497801
"309" 61.6 121.707021292087 89.6912079048449
"310" 61.8 121.994159228795 93.1914274612455
"311" 62 122.062131091718 93.9677867001991
"312" 62.2 121.440540600104 94.5720998268775
"313" 62.4 120.349492226776 97.3405239446525
"314" 62.6 118.379670009733 100.016154532918
"315" 62.8 116.214549488745 103.325452053891
"316" 63 113.722615047786 106.565744716209
"317" 63.2 111.048545511005 109.513251911654
"318" 63.4 108.460490103545 111.870967028287
"319" 63.6 104.970948400708 113.508941341876
"320" 63.8 101.726968867012 114.767929186846
"321" 64 99.3261425140562 117.079339460228
"322" 64.2 97.8883417307159 119.856794414956
"323" 64.4 97.568460299939 120.362513693015
"324" 64.6 96.269125866103 121.123361437212
"325" 64.8 94.0999893562525 122.611746075276
"326" 65 91.008188865601 123.672301159824
"327" 65.2 87.2990441623458 123.878353482369
"328" 65.4 83.4886958408031 123.959183236548
"329" 65.6 79.8363472622737 124.864179729416
"330" 65.8 77.1470462537713 126.683728074285
"331" 66 75.5149352233842 128.627263421378
"332" 66.2 72.5555835232447 130.219806116864
"333" 66.4 69.8346231902843 129.849449009536
"334" 66.6 68.3614445440876 127.852346106264
"335" 66.8 67.6002816532267 124.913306568592
"336" 67 67.1643037611216 121.383585078011
"337" 67.2 66.5112773986008 117.397832139261
"338" 67.4 65.6728251004295 113.325252555338
"339" 67.6 64.7468820277841 109.369368549491
"340" 67.8 63.5043293298595 105.966745703089
"341" 68 61.3084097386725 101.378197791824
"342" 68.2 58.7016762288297 98.202957527905
"343" 68.4 56.0405310982362 95.025889716276
"344" 68.6 53.6115255212651 92.784403472676
"345" 68.8 50.1490456310595 89.8750502231782
"346" 69 46.5237927802104 86.4749382722564
"347" 69.2 43.0395329612356 84.0678709146236
"348" 69.4 40.3535070909943 81.9803726289683
"349" 69.6 37.7912685790386 79.7287474618623
"350" 69.8 36.6693962907161 76.7619094597647
"351" 70 37.1649634779942 74.887043559933
"352" 70.2 38.8097132938007 74.8841825812528
"353" 70.4 40.8189503677763 75.9667526928383
"354" 70.6 42.6347433433211 78.0617441563436
"355" 70.8 44.8140064036407 81.2680138320128
"356" 71 45.5178031356335 84.4090990096057
"357" 71.2 44.922467098976 88.8731386523089
"358" 71.4 42.7983103581744 92.1666322499163
"359" 71.6 40.1683540807249 95.3072849621943
"360" 71.8 36.5105947209706 98.1354302328587
"361" 72 31.3218655633402 99.7813125121946
"362" 72.2 27.1025451666519 99.7140816738737
"363" 72.4 23.0347401818341 98.2932551122257
"364" 72.6 19.3311849480942 95.4906862771787
"365" 72.8 16.4585747410422 91.9522093522829
"366" 73 14.4750143635187 87.8332922505674
"367" 73.2 13.9966307534442 83.4929053038498
"368" 73.4 13.9809758076727 78.7336517562232
"369" 73.6 13.942204590507 74.1431170235165
"370" 73.8 13.9365096815928 69.8160881709879
"371" 74 14.7094445917764 65.2251139948926
"372" 74.2 16.3562780639919 61.2654713930609
"373" 74.4 18.7933452311265 57.4522886707302
"374" 74.6 21.7407728710662 54.7821951597527
"375" 74.8 25.5273376241085 52.5559375836768
"376" 75 29.6900662235506 51.286201723462
"377" 75.2 33.6076217062618 50.7057063072659
"378" 75.4 38.1214836623605 50.4855074729475
"379" 75.6 42.172393551516 49.4135925676866
"380" 75.8 46.1207772475843 48.1717146529073
"381" 76 50.3914131131862 47.623479169563
"382" 76.2 54.451111656064 47.2727286673101
"383" 76.4 58.6792183776386 47.7839751090033
"384" 76.6 62.1544696216537 49.3830521038209
"385" 76.8 65.4333038716097 51.0727085350647
"386" 77 68.8729421849393 52.8146256285566
"387" 77.2 72.3201716440542 54.689573936122
"388" 77.4 75.1287721564042 56.7668127562149
"389" 77.6 77.1634016044798 59.6003303477584
"390" 77.8 78.4362008108995 63.2762498100352
"391" 78 78.2952331496198 67.0120823515998
"392" 78.2 77.1849828867735 70.4716269539648
"393" 78.4 75.7762560569865 73.9134919925108
"394" 78.6 74.0264800658803 77.8206668381617
"395" 78.8 71.5649989932378 80.9894581805957
"396" 79 68.050636270104 83.1436471323991
"397" 79.2 64.2016531577521 83.8739120931111
"398" 79.4 59.8973735778407 83.5195869593754
"399" 79.6 55.9948139755389 81.9271306231782
"400" 79.8 53.2491465295503 79.1427975891873
"401" 80 51.6739918152443 75.4951669552711
"402" 80.2 51.5240088968563 71.2807043529737
"403" 80.4 52.9840912968017 68.1113163903644
"404" 80.6 55.3425105520473 64.9602753661914
"405" 80.8 58.7119433923224 62.419025822915
"406" 81 62.6828440259601 61.2561933910182
"407" 81.2 66.4216918814954 60.7034862080962
"408" 81.4 70.3684685679743 60.567549927495
"409" 81.6 74.5059168706061 60.8466928399153
"410" 81.8 78.6403832612374 62.0202248454314
"411" 82 82.6670615433306 63.4965198725303
"412" 82.2 87.0867045987683 65.0358142211843
"413" 82.4 91.1580915329149 66.240791354077
"414" 82.6 95.3053690338651 66.7361885751632
"415" 82.8 99.1031103065345 67.3097507841626
"416" 83 103.016727881619 67.8155152767803
"417" 83.2 106.95048031474 67.6286529899493
"418" 83.4 110.579689568027 66.744017778319
"419" 83.6 114.075668000988 65.4111657479486
"420" 83.8 116.660808059899 64.2649205092114
"421" 84 118.492129967721 64.7344376988623
"422" 84.2 117.683597756917 65.8363655523274
"423" 84.4 116.395089208808 67.1817176436059
"424" 84.6 114.61503241549 69.2902076050366
"425" 84.8 112.067404306857 70.9682634393748
"426" 85 108.852294818834 72.6731108863048
"427" 85.2 105.360392226642 73.7320266521698
"428" 85.4 102.609112377731 74.7268646497981
"429" 85.6 99.0815719532634 76.4829815873058
"430" 85.8 95.4923884697174 77.6537867866057
"431" 86 91.6453414886267 77.9741837669711
"432" 86.2 87.7436859970889 77.4485444640793
"433" 86.4 84.1330381144835 76.5024210853086
"434" 86.6 80.8545314166646 74.82376700579
"435" 86.8 77.523339015142 72.5899980780558
"436" 87 73.7782283697224 70.6091629565077
"437" 87.2 70.2114082686297 69.0021830189996
"438" 87.4 66.0972704353106 68.2272464721327
"439" 87.6 62.3151169939677 68.3767394507015
"440" 87.8 58.2901920278744 68.3697724815184
"441" 88 54.5484001445435 66.8408020055895
"442" 88.2 52.195829072062 63.8797558704644
"443" 88.4 51.1785912075908 60.4372331260454
"444" 88.6 50.8335167079304 56.6472512389394
"445" 88.8 50.6729097091649 52.7506369226136
"446" 89 51.5459237178212 48.8073987712947
"447" 89.2 53.0835282092521 44.8473316454893
"448" 89.4 55.5451559812687 41.7417243191218
"449" 89.6 58.9761362655963 39.6874365496286
"450" 89.8 62.7833884751785 39.1983813249532
"451" 90 66.2938507677082 39.5796376807392
"452" 90.2 69.6955851612478 41.2681070301915
"453" 90.4 72.272444668405 43.6576930725805
"454" 90.6 75.2604456267046 46.4449903112284
"455" 90.8 77.6407354451404 49.683151831495
"456" 91 79.8717053643378 53.1807567887278
"457" 91.2 82.204517403138 56.4337738724223
"458" 91.4 85.018313732705 58.938399795604
"459" 91.6 88.3215124149191 60.5756229326529
"460" 91.8 91.9056923648275 61.6658240799269
"461" 92 95.5992461238073 62.5234782905555
"462" 92.2 99.2456303089968 62.0955021969504
"463" 92.4 102.601897625036 61.2352088074688
"464" 92.6 105.994243754455 59.8233750118719
"465" 92.8 109.753079996164 58.1820462022922
"466" 93 112.306704845916 56.0730667124205
"467" 93.2 114.126083543117 54.0013384280555
"468" 93.4 115.880237466846 52.374492572773
"469" 93.6 116.692262673954 50.4545945789896
"470" 93.8 116.669498795092 50.1480644486415
"471" 94 116.880524380841 50.9051666319995
"472" 94.2 117.322141344025 52.2419882799671
"473" 94.4 118.326313604866 54.3824891071812
"474" 94.6 118.903759684131 57.0252889551656
"475" 94.8 118.691106330622 59.750758875396
"476" 95 117.459120324464 63.0336434586405
"477" 95.2 115.979370555853 65.9816674615137
"478" 95.4 114.666777937092 68.9412001689248
"479" 95.6 112.650590789607 71.897849153042
"480" 95.8 109.644772325489 74.9928595741022
"481" 96 106.565871470167 77.3705870430041
"482" 96.2 103.204302940099 79.5427229965486
"483" 96.4 99.3467080762459 81.0333927080409
"484" 96.6 95.2540991702443 81.8176962300123
"485" 96.8 90.9093387174629 81.8905731858286
"486" 97 87.1139601047517 80.8501965158479
"487" 97.2 83.5830309058588 79.0181841692581
"488" 97.4 80.7998966978463 75.7333312667053
"489" 97.6 80.0147075780073 71.6229890264749
"490" 97.8 81.2475999028423 68.1648333948274
"491" 98 83.6713359724187 65.1450976246721
"492" 98.2 86.7316890426216 62.7152551721425
"493" 98.4 90.207541511511 61.0136117406147
"494" 98.6 93.8235953859174 60.3107242571244
"495" 98.8 97.3821115433924 60.5366944801372
"496" 99 100.418998092902 61.8656732520581
"497" 99.2 103.211024069517 64.0084916758914
"498" 99.4 105.255276985409 66.642874216274
"499" 99.6 107.109637938657 69.959412886575
"500" 99.8 108.883633539935 73.1692468139095
"501" 100 110.194829837119 76.5373670097008
"502" 100.2 111.139622957764 80.118835726139
"503" 100.4 111.033843538808 83.8690781623929
"504" 100.6 110.157075775509 87.5490228299463
"505" 100.8 108.766437377982 91.1916795167446
"506" 101 106.892296778076 94.7330732575385
"507" 101.2 104.903157172978 98.1011028800869
"508" 101.4 102.974975663951 101.324522777286
"509" 101.6 101.350976938316 104.953608266166
"510" 101.8 99.7234745054906 108.010736924356
"511" 102 98.9617921201981 111.298108405748
"512" 102.2 99.3435322289818 113.816262598311
"513" 102.4 99.1637708727658 113.86568224593
"514" 102.6 98.4648756612318 113.885485131314
"515" 102.8 97.8152299844748 113.839714888556
"516" 103 95.9118326274047 114.296541655631
"517" 103.2 93.0940567168626 114.577535667496
"518" 103.4 89.6889214641386 114.486318521228
"519" 103.6 86.1962185953087 114.222855532273
"520" 103.8 82.7729627064109 113.536316146643
"521" 104 79.0324043675628 112.198831588667
"522" 104.2 75.7430434020864 110.030620610716
"523" 104.4 73.0475011057396 107.390965545086
"524" 104.6 70.987767225098 104.201854499435
"525" 104.8 69.3777621959405 100.74782418133
"526" 105 68.7144929618597 97.0321410450154
"527" 105.2 68.781557430589 93.5415865683949
"528" 105.4 69.5381206098974 89.9100215238724
"529" 105.6 71.3438088821991 87.1603106850054
"530" 105.8 74.0973002556003 85.2728991038878
"531" 106 77.3040490272216 85.0240883992854
"532" 106.2 80.5024247701402 86.0701972285596
"533" 106.4 83.2869118748309 87.6905459509456
"534" 106.6 86.0451863439046 89.7659908880504
"535" 106.8 88.4906380812444 92.3755708912416
"536" 107 90.1840325155714 95.6154161625007
"537" 107.2 90.5104208930593 99.4695994040672
"538" 107.4 89.5085449357673 102.763131049202
"539" 107.6 87.3446819652326 105.898972583124
"540" 107.8 84.5565481533218 107.887477274611
"541" 108 81.0355257992024 108.332827433366
"542" 108.2 77.8000264398119 107.154519506075
"543" 108.4 75.3416263634605 104.991425473272
"544" 108.6 72.8298809334648 101.778948963353
"545" 108.8 71.5167097929233 98.26985955242
"546" 109 71.5334673101352 94.9488523402689
"547" 109.2 72.5779223201816 91.6552620353526
"548" 109.4 74.5207825930493 89.0607264585746
"549" 109.6 77.5499669410711 86.8963123141735
"550" 109.8 80.6909066430143 86.1162952742431
"551" 110 83.8901763193204 86.0843105272339
"552" 110.2 87.2569020966284 87.379555332179
"553" 110.4 90.0972450712284 89.2451989181933
"554" 110.6 92.5758738827706 91.8099597594619
"555" 110.8 94.1414605375049 94.9165028002545
"556" 111 94.7452206580337 98.6021338400502
"557" 111.2 94.246544126535 101.909829374534
"558" 111.4 92.6501863214993 105.284619275646
"559" 111.6 91.1305649940257 107.852874547805
"560" 111.8 88.881189174544 109.134608139202
"561" 112 88.4885593656799 109.356737390404
"562" 112.2 89.5596342142343 110.271093241716
"563" 112.4 91.0462075534051 110.812045499509
"564" 112.6 93.0423144796436 110.878982555392
"565" 112.8 95.0704604998091 109.823064019759
"566" 113 95.8625672499586 107.686608770407
"567" 113.2 96.3317734325836 105.015027186401
"568" 113.4 96.8205866522375 101.65891486494
"569" 113.6 97.5519106587436 97.7118734693757
"570" 113.8 98.1633933927715 93.8141399170998
"571" 114 98.8889725157179 89.9778002576012
"572" 114.2 100.122459425267 86.6353850401483
"573" 114.4 102.075495259225 83.5592215959782
"574" 114.6 104.506065393914 81.476345495661
"575" 114.8 107.497681065171 80.6205585744226
"576" 115 110.805132638876 80.7170557374391
"577" 115.2 113.718144205145 82.2017656269371
"578" 115.4 116.568738041973 84.6543849768833
"579" 115.6 118.488799884485 87.5305615708876
"580" 115.8 119.810212053717 90.685440791991
"581" 116 120.28901926272 93.3602735839442
"582" 116.2 121.162155430719 94.7065655268843
"583" 116.4 121.866678329256 93.7325340798641
"584" 116.6 122.608039323291 92.2383260248037
"585" 116.8 122.675197045876 90.4316248305026
"586" 117 122.454850017071 88.3731301657806
"587" 117.2 122.539119222413 85.6764693385944
"588" 117.4 122.902418273175 82.6794661556971
"589" 117.6 124.260819584233 79.4597360783474
"590" 117.8 125.99241720542 77.0745278879154
"591" 118 126.831617201763 74.8373378636063
"592" 118.2 126.604793712575 72.3312093789876
"593" 118.4 126.108182505247 69.1044982575509
"594" 118.6 125.341482352796 65.9797943279228
"595" 118.8 124.984885577789 62.9999459068661
"596" 119 125.109638659792 59.7189478505826
"597" 119.2 125.875523026868 56.7145317381974
"598" 119.4 127.322764480301 54.9540937957283
"599" 119.6 127.032831017042 54.5935341839886
"600" 119.8 126.100001448642 52.4860520685937
"601" 120 125.673207443421 49.6494534359738
"602" 120.2 125.164544517919 46.4094651849268
"603" 120.4 124.117137454783 43.714915714241
"604" 120.6 122.54324637778 41.346578334896
"605" 120.8 120.852266874238 38.3533365470315
"606" 121 120.281433448561 35.1285675735889
"607" 121.2 119.787655503261 32.8043543726872
"608" 121.4 118.45624804463 31.3251593602712
"609" 121.6 116.683767198412 28.7211734693481
"610" 121.8 115.224607244923 26.1331162964554
"611" 122 113.503500579881 23.9173093225441
"612" 122.2 111.940236191023 22.3224094231767
"613" 122.4 110.313903774669 20.470935521093
"614" 122.6 108.406357604287 18.6478585236781
"615" 122.8 107.288760564354 17.7509002831077
"616" 123 105.594383828657 16.3688026361325
"617" 123.2 103.992601939335 14.8710938351353
"618" 123.4 102.189468680215 13.6636730729558
"619" 123.6 100.531020246194 12.4551758608096
"620" 123.8 98.4481612312802 11.1265357921387
"621" 124 96.3550702346802 9.58145755022134
"622" 124.2 94.6443190593357 8.52837224329892
"623" 124.4 92.4709882416906 8.08145804376716
"624" 124.6 90.204020198635 7.27849663070664
"625" 124.8 87.9562578977854 6.1791936830513
"626" 125 86.379154177924 4.69091751768647
"627" 125.2 85.0618449697372 3.93517885893066
"628" 125.4 83.0076929253273 3.36591538108593
"629" 125.6 80.8012447678201 2.69540263230626
"630" 125.8 78.3038751480309 2.04284416170613
"631" 126 76.140912364081 1.6666731449368
"632" 126.2 73.7212479326581 1.26392643301315
"633" 126.4 71.3037970150416 0.806833888039333
"634" 126.6 68.4872355217252 0.615736929778029
"635" 126.8 65.709330578872 0.399866531264072
"636" 127 62.7878095384271 0.248903447199421
"637" 127.2 60.2708917988108 0.322234312805345
"638" 127.4 57.5430041488391 0.663332953441237
"639" 127.6 55.0584660379021 1.32751712577322
"640" 127.8 52.2204941243339 1.76905885437057
"641" 128 49.4726166771006 2.28476906390954
"642" 128.2 46.5162429838535 2.96351549043017
"643" 128.4 43.9815072817999 3.82920403976367
"644" 128.6 40.6253235403296 4.97766701985842
"645" 128.8 37.7358894762377 6.3240655583867
"646" 129 34.7241553770234 7.74663310701989
"647" 129.2 32.0359438352068 9.21770335343142
"648" 129.4 29.184206358063 10.8088205236726
"649" 129.6 26.7805779336017 12.6303746202825
"650" 129.8 25.0513801766953 14.3327963734158
"651" 130 22.7016821897298 16.3755203981126
"652" 130.2 21.2292641971187 17.4809476439752
"653" 130.4 20.02476708622 19.00520458287
"654" 130.6 18.6939046046536 21.7864420417545
"655" 130.8 17.1872423227234 24.498383488625
"656" 131 15.3008807331071 26.317622521443
"657" 131.2 13.0187952180426 26.7798946779195
"658" 131.4 11.5599319067067 27.8118644389071
"659" 131.6 9.99101897283199 29.9209471514264
"660" 131.8 9.19448213568301 32.2212031231132
"661" 132 8.00321865696671 34.5164300301738
"662" 132.2 6.91769227385171 36.785246901628
"663" 132.4 5.58026540139323 39.6356289448288
"664" 132.6 4.45322593699315 41.8471475201552
"665" 132.8 3.35367985010493 44.8681989789771
"666" 133 2.33700784470703 48.1278501802265
"667" 133.2 1.56354492950847 51.2576286654655
"668" 133.4 0.791436348872404 54.2745834062605
"669" 133.6 0.768444436408682 57.9749820926596
"670" 133.8 0.631897097593665 61.0386344794894
"671" 134 0.163516552550639 64.1555835926444
"672" 134.2 0.28429017577537 67.28598313499
"673" 134.4 0.324126986315585 70.5554464851249
"674" 134.6 0.447183232173244 74.1771655524529
"675" 134.8 0.941745237289855 77.7666788873905
"676" 135 1.89090203664066 81.5127982683441
"677" 135.2 3.09785224800333 85.2536115255515
"678" 135.4 4.52682887616557 88.7890745099313
"679" 135.6 6.54531253875383 91.9132620313226
"680" 135.8 9.35219260021763 95.4213274153554
"681" 136 11.9328821558812 98.5420088663065
"682" 136.2 14.5430863946821 101.87373786767
"683" 136.4 15.7282050195446 105.067088154187
"684" 136.6 16.2040016415251 107.805173552565
"685" 136.8 16.9476632635709 108.767758972249
"686" 137 19.1925081824375 110.452540156789
"687" 137.2 22.1486986613442 111.12759451243
"688" 137.4 25.7123664468651 111.893436943572
"689" 137.6 29.0413200022649 112.77619101125
"690" 137.8 32.6664941037483 113.837758429059
"691" 138 36.3207381702325 115.273763983567
"692" 138.2 39.7523737016231 116.702106575945
"693" 138.4 43.7252063830885 118.353981858141
"694" 138.6 47.9908562491217 119.091447308943
"695" 138.8 51.6411381031537 118.273773625784
"696" 139 55.6331482386644 116.858342213546
"697" 139.2 59.0268446131302 114.727222631866
"698" 139.4 62.3322207121672 112.771834928053
"699" 139.6 65.5890400180854 110.506144052069
"700" 139.8 68.721032517119 108.747512301278
"701" 140 71.0728354546633 106.861370645761
"702" 140.2 74.0309808620306 104.864362297014
"703" 140.4 77.2661321967807 103.162532443752
"704" 140.6 80.8407040287826 101.375918430725
"705" 140.8 83.8468842859013 99.8145846098812
"706" 141 87.8579901673305 98.2417547369812
"707" 141.2 92.2153387195617 97.9296488297807
"708" 141.4 96.153966956597 98.7294302328617
"709" 141.6 99.5262964254434 99.9889069955217
"710" 141.8 103.020104350219 100.991644110896
"711" 142 106.768001979046 102.674422653936
"712" 142.2 110.143864198271 103.734606309319
"713" 142.4 111.963173514608 102.665713912611
"714" 142.6 111.741142400217 100.822426629688
"715" 142.8 110.735828919763 98.9779669988073
"716" 143 108.98923264157 96.1494263073212
"717" 143.2 106.250508248906 93.6190260002024
"718" 143.4 103.703343010178 91.1109914095377
"719" 143.6 101.450433575637 88.4320668607219
"720" 143.8 98.4400295466138 85.7159393574435
"721" 144 95.2440524830294 83.5487840382806
"722" 144.2 91.6356103133904 81.6085580104344
"723" 144.4 87.6823523148315 80.9023779146424
"724" 144.6 83.7129023226454 81.4512335673101
"725" 144.8 80.1994330046098 83.0427294603096
"726" 145 77.8170638330152 85.5447344644202
"727" 145.2 75.8914201858823 89.0225350148187
"728" 145.4 73.5392353857472 92.4118628275231
"729" 145.6 70.464045382242 95.281721784142
"730" 145.8 67.4298895436138 97.890364717712
"731" 146 64.5495447431625 100.891949811585
"732" 146.2 62.921976920471 104.917618468832
"733" 146.4 61.9235794035413 108.872828755679
"734" 146.6 61.0417948816016 112.62091746274
"735" 146.8 60.5632975587172 116.653956249547
"736" 147 61.0720890060147 120.565629671151
"737" 147.2 62.4112457942657 123.392222387445
"738" 147.4 62.1402054765599 124.719394225581
"739" 147.6 60.0688031551903 125.817894541878
"740" 147.8 57.8127331153615 125.797005921236
"741" 148 55.0234361403004 125.18055231085
"742" 148.2 53.2426878863744 123.507811677839
"743" 148.4 50.4825090946069 121.575646588323
"744" 148.6 47.0948528174032 119.710295764779
"745" 148.8 43.4441182079806 117.931840279055
"746" 149 39.3652673881183 117.121578166791
"747" 149.2 35.4483354000719 116.010094743545
"748" 149.4 33.1320493958918 113.527100917463
"749" 149.6 32.4603798538753 109.915844950555
"750" 149.8 32.4484309733287 105.370766535755
"751" 150 32.9849435589185 101.20877429794
"752" 150.2 32.9803197168909 97.0484290152828
"753" 150.4 33.3021301575507 92.4533433011543
"754" 150.6 33.8964761397764 88.1735464217871
"755" 150.8 34.2870049565525 83.7199754014302
"756" 151 34.1496546670629 79.9483000619528
"757" 151.2 35.1636119516235 75.3901479992535
"758" 151.4 36.8009569112262 71.5982555481774
"759" 151.6 39.1344287046693 68.0002526949889
"760" 151.8 42.2154744947578 65.2093057891012
"761" 152 46.0507624177064 62.783834911895
"762" 152.2 49.9399779291758 60.2811289089688
"763" 152.4 53.5489881892639 58.133627925231
"764" 152.6 57.1275815395991 56.3058455504989
"765" 152.8 61.0675131229153 55.059832472162
"766" 153 63.8781706138255 52.8996631728658
"767" 153.2 66.5216664545849 49.6600252140435
"768" 153.4 68.9069551411917 46.2735889018768
"769" 153.6 72.0118650110242 43.5472939712183
"770" 153.8 75.9000653250645 42.0320310284605
"771" 154 79.4125156854342 40.4154557496304
"772" 154.2 83.096388183239 38.4353914487232
"773" 154.4 86.2395946379487 36.3797583391985
"774" 154.6 89.4327890301279 34.1392945224036
"775" 154.8 92.7011031806904 31.8504441052346
"776" 155 95.5813398052437 29.0342707710987
"777" 155.2 98.177682137673 26.2954981064955
"778" 155.4 99.9069138323505 23.4209992852455
"779" 155.6 100.704616857853 19.8242404819975
"780" 155.8 100.573664523778 16.9597564667516
"781" 156 99.7769860386317 15.3563173057567
"782" 156.2 100.279958716813 15.4997902836098
"783" 156.4 101.341640181444 15.9511740805332
"784" 156.6 103.218965056564 16.5662208995234
"785" 156.8 105.817894350293 17.964856773689
"786" 157 108.588815930941 19.4785925952653
"787" 157.2 111.057323751261 21.5776321953843
"788" 157.4 113.583318937957 24.3005988648525
"789" 157.6 115.027636780989 27.1897110661497
"790" 157.8 115.559667883015 30.475987949241
"791" 158 115.086819857275 33.8689773017304
"792" 158.2 114.120120174948 37.3822336278
"793" 158.4 113.129972012802 40.811517242281
"794" 158.6 112.071034536754 43.8994314668111
"795" 158.8 110.298912088959 46.9047274589408
"796" 159 108.489169657382 49.0641845644389
"797" 159.2 105.785105266968 51.2364043698197
"798" 159.4 102.672016928678 52.5867633915188
"799" 159.6 99.610555953342 53.587029198337
"800" 159.8 95.8405289951386 54.5816210096694
"801" 160 92.2646324710461 55.1251107549547
"802" 160.2 89.2320646712269 54.7136405668627
"803" 160.4 86.3003074531983 53.0763051070578
"804" 160.6 84.2408077383222 50.8092266132398
"805" 160.8 83.2397068747297 49.1308753772827
"806" 161 83.3224097514072 48.9325022424174
"807" 161.2 83.2998660635335 48.8390368152548
"808" 161.4 83.3598411931565 48.9746645995064
"809" 161.6 83.356625577744 48.9735607362335
"810" 161.8 83.285042175873 48.8945671541038
"811" 162 83.2883732631852 48.9464809312127
"812" 162.2 83.2565013899093 48.9496351442772
"813" 162.4 83.1970323791406 48.7318126529416
"814" 162.6 82.3538331466613 47.7509335768142
"815" 162.8 80.9507182201376 46.4504212996085
"816" 163 78.664018407325 44.9500451167751
"817" 163.2 76.1821127670482 44.029563605362
"818" 163.4 73.7002203456512 43.7771108714495
"819" 163.6 70.6861137862511 43.3260523444745
"820" 163.8 67.9307221941161 42.1672427182374
"821" 164 65.1546293534366 39.8238336342091
"822" 164.2 63.591503942154 37.0750759335178
"823" 164.4 63.2453496395264 33.7068816986963
"824" 164.6 64.2031943226062 30.4898763186276
"825" 164.8 66.2715939459212 27.4296753478396
"826" 165 68.6783937581781 24.7609431570765
"827" 165.2 71.8727913352205 23.083967311565
"828" 165.4 75.4573637816087 22.7809354155915
"829" 165.6 78.6465492497288 24.0584198120904
"830" 165.8 80.7260486708795 26.5187158164786
"831" 166 82.0035348691783 30.0660369798228
"832" 166.2 82.5432517066827 33.8198504802011
"833" 166.4 82.1883013440652 37.2506141014572
"834" 166.6 82.0793908437977 41.05314949391
"835" 166.8 81.6753664251929 44.8763764158247
"836" 167 80.7795960056405 49.4443515794973
"837" 167.2 78.9971386524363 52.8813238781878
"838" 167.4 76.2987137361241 55.0718695098627
"839" 167.6 73.1061276174086 56.9180915863914
"840" 167.8 69.0988462452311 58.0543885654342
"841" 168 65.5232712507247 58.0626400377335
"842" 168.2 62.1466304132058 57.4814197700147
"843" 168.4 58.6167565074495 55.9152902274274
"844" 168.6 55.8745705127589 53.622823579055
"845" 168.8 54.4596826005173 50.1991521004043
"846" 169 54.7718004856597 46.8531345632146
"847" 169.2 56.4015149935249 43.9572653220293
"848" 169.4 58.8384324742643 41.7440483365278
"849" 169.6 61.81479628593 40.2153482722154
"850" 169.8 65.1468484592654 39.5323597605014
"851" 170 68.5765429168505 39.5643977196489
"852" 170.2 72.040008185172 40.8232701788152
"853" 170.4 75.4445537349849 42.7328072028924
"854" 170.6 79.1283810109838 44.3201824803517
"855" 170.8 82.9586371822096 45.2918684703469
"856" 171 86.6766104173861 45.8130687902795
"857" 171.2 90.5369984654877 45.2262060835446
"858" 171.4 94.2719360490495 44.601868102331
"859" 171.6 97.6867002700502 43.1801832831055
"860" 171.8 100.175626601432 40.8007152439602
"861" 172 102.676043343764 37.9931580627006
"862" 172.2 104.962944207358 34.9018493335313
"863" 172.4 105.397036314251 31.6653789134286
"864" 172.6 104.48316010675 29.6109772266645
"865" 172.8 102.932246433112 28.214410619647
"866" 173 101.574539921312 27.4106324208775
"867" 173.2 99.2376883434704 26.8552861337973
"868" 173.4 96.2337809782773 26.3381666148947
"869" 173.6 92.9106062071835 25.3852470839711
"870" 173.8 89.8465813590195 24.0481701825261
"871" 174 86.7510562495801 21.7330054683003
"872" 174.2 84.5656057677674 18.9563393716404
"873" 174.4 82.7037807803728 15.5387237259798
"874" 174.6 81.8369032437624 11.786433173213
"875" 174.8 81.1290729045767 8.8526262418344
"876" 175 79.4652804229536 6.9550194492218
"877" 175.2 77.5281767719526 7.35364844793906
"878" 175.4 75.7111358115547 9.13066113707596
"879" 175.6 73.5935259225744 11.3364411903053
"880" 175.8 71.6504467296932 13.9744954921122
"881" 176 69.3116102464077 16.8527494725589
"882" 176.2 67.5043965907659 19.6861816719111
"883" 176.4 66.0664861889464 22.6835147180727
"884" 176.6 64.5941566335776 26.2673418785579
"885" 176.8 64.7254602001977 30.1099534810459
"886" 177 64.9775880640627 34.0836641123065
"887" 177.2 66.256134394743 37.7040538504509
"888" 177.4 67.804831415599 41.3110325051327
"889" 177.6 69.4490026518808 45.0920574946875
"890" 177.8 71.2283752710266 48.7675633157996
"891" 178 72.8149925358148 52.780226162612
"892" 178.2 73.184406634181 56.9148149899994
"893" 178.4 73.5517964235907 61.276825766243
"894" 178.6 74.6358943807346 65.031331342193
"895" 178.8 75.6312335129386 69.2107699519168
"896" 179 76.4247790606039 73.0871770361303
"897" 179.2 76.8985171497508 77.7132340230715
"898" 179.4 76.7924867610808 81.7408354497171
"899" 179.6 77.8187089319943 86.0754273266499
"900" 179.8 79.4085997459707 89.9571199659759
"901" 180 81.3258090839212 93.556659935341
"902" 180.2 84.0373563460209 96.5073941774875
"903" 180.4 87.4869433247175 98.7353263991607
"904" 180.6 91.5092448963667 99.4846177350815
"905" 180.8 95.27552524922 99.2833842068308
"906" 181 98.348288148703 97.8675049100006
"907" 181.2 100.008206497208 95.2855465432601
"908" 181.4 100.686400273883 91.8760027595043
"909" 181.6 100.559945231585 88.2566184595724
"910" 181.8 99.8485350352571 84.5939892033007
"911" 182 99.0557242848242 81.1931520320379
"912" 182.2 97.2106680967891 77.8223448062918
"913" 182.4 94.6318446435058 75.8128519577348
"914" 182.6 91.2941473144413 74.610428052549
"915" 182.8 88.2670215997498 73.5990504926238
"916" 183 84.8218697417022 72.2134278854614
"917" 183.2 81.3624227592032 71.2565817527691
"918" 183.4 77.7563653353875 71.0463774443071
"919" 183.6 73.9702786901855 71.9462251835061
"920" 183.8 70.2404034702922 72.9616220450135
"921" 184 66.4703052631289 74.0636183370039
"922" 184.2 62.9669397446866 75.1259337265093
"923" 184.4 59.3911635531642 76.6088074164968
"924" 184.6 55.7347144628431 78.4373717683667
"925" 184.8 51.9176716571741 78.6907420042158
"926" 185 50.3676068355771 76.7963972549188
"927" 185.2 48.2972110502267 73.7475198666679
"928" 185.4 46.7197089449604 70.4882385548022
"929" 185.6 45.6690123074583 67.4047671582553
"930" 185.8 44.7488859735753 64.0763852024114
"931" 186 44.7476180204512 60.1459782875855
"932" 186.2 45.2150388315333 56.3937280460289
"933" 186.4 45.5178563215452 52.3589523313505
"934" 186.6 45.5051112385626 47.9474438310107
"935" 186.8 45.2428571257535 44.3769090217531
"936" 187 44.5071652738713 40.3558701982947
"937" 187.2 43.4364078978737 36.5275168995651
"938" 187.4 42.1883838158865 33.0313260200327
"939" 187.6 41.252493442399 29.3970537717669
"940" 187.8 40.724190904754 25.4608590592491
"941" 188 41.6325703242629 22.1687429731103
"942" 188.2 43.8865512001402 19.8054842626636
"943" 188.4 47.094249453281 18.9501572968691
"944" 188.6 50.2515505575669 18.9277711658581
"945" 188.8 53.8452202258152 19.2139342595716
"946" 189 57.6501631006486 19.7514187792928
"947" 189.2 61.2112295643038 20.6793138241073
"948" 189.4 65.0487662752438 21.9962715681934
"949" 189.6 68.4675256219069 23.3604777745742
"950" 189.8 72.0816192350673 24.9030488491247
"951" 190 75.7803992379514 26.3991518976223
"952" 190.2 79.4163373487635 27.9908424125788
"953" 190.4 82.495504162201 29.1352804199721
"954" 190.6 86.043027738635 29.8920749030743
"955" 190.8 89.7735792419197 30.7992287448578
"956" 191 94.473964729271 31.7681371362229
"957" 191.2 98.1545353104903 31.6349588342368
"958" 191.4 101.551138977407 30.7972582518705
"959" 191.6 103.387210951193 28.6670428301293
"960" 191.8 103.469484384785 28.0679497328688
"961" 192 104.534415814252 28.1883404049274
"962" 192.2 105.397282214364 29.2958644573334
"963" 192.4 104.939229340837 30.5314762585605
"964" 192.6 103.776314374636 31.8135131911951
"965" 192.8 102.56678427588 33.8955952288801
"966" 193 100.66276590351 36.4104470826458
"967" 193.2 99.0213222005981 38.9232818130615
"968" 193.4 97.1456828270671 41.2722333941448
"969" 193.6 95.4763858599406 44.0802483642872
"970" 193.8 93.5874192083095 46.5366706289769
"971" 194 91.0753180658971 48.8705067405264
"972" 194.2 88.9390357084126 51.7459516702696
"973" 194.4 87.3564070593485 55.3129688931847
"974" 194.6 86.3163510686146 59.0167723645658
"975" 194.8 84.832571997371 62.5116528886225
"976" 195 82.7833541102026 65.5577061216729
"977" 195.2 79.826919560099 68.0074496861143
"978" 195.4 76.6114485701875 69.4316892103232
"979" 195.6 73.3527735067841 70.783183013733
"980" 195.8 70.567075031202 73.2248113270465
"981" 196 68.6157105844453 76.2596857391198
"982" 196.2 67.3445819133336 79.5866499934981
"983" 196.4 67.2992298306478 83.1076706407436
"984" 196.6 67.9549169975942 87.0599576779662
"985" 196.8 68.536749405542 90.6557709261034
"986" 197 69.141615411751 94.4179853108006
"987" 197.2 70.1569546847984 98.2130490809592
"988" 197.4 70.9434225897562 102.177078845843
"989" 197.6 71.4613582161358 105.84250334153
"990" 197.8 72.2564757224527 109.142271492313
"991" 198 72.1132013815777 113.557019268312
"992" 198.2 70.3236470641899 116.410786811151
"993" 198.4 68.0166338199121 117.567069258207
"994" 198.6 64.8310254351869 117.674630846579
"995" 198.8 61.5784025087676 116.829350894603
"996" 199 58.1805301595853 115.062403534281
"997" 199.2 55.025831981288 112.992929529263
"998" 199.4 51.7932586352922 110.603574279368
"999" 199.6 49.0426480945845 108.338072965006
"1000" 199.8 45.5849238968732 106.405046254395
"1001" 200 42.0974276438453 105.260928447675
"1002" 200.2 38.2406647778333 104.442068268115
"1003" 200.4 34.6852012140718 104.897214752338
"1004" 200.6 31.556552267388 106.642907892226
"1005" 200.8 29.7002662471206 108.599162286882
"1006" 201 28.8259595171676 110.662866934001
"1007" 201.2 29.0235057710551 110.852129395215
"1008" 201.4 28.4056723619193 110.171839468761
"1009" 201.6 28.0122209131994 109.234123214833
"1010" 201.8 27.4546593226103 107.502016885547
"1011" 202 26.740083586367 104.786585076519
"1012" 202.2 26.0199552421118 102.165024309077
"1013" 202.4 25.6265874793289 99.5182647552457
"1014" 202.6 25.7316408028992 96.5921062754991
"1015" 202.8 25.726990690948 93.3828616394153
"1016" 203 26.1836448448495 89.4163170787459
"1017" 203.2 27.0530878575865 86.7733758980129
"1018" 203.4 28.4967262484259 84.0200808263084
"1019" 203.6 30.8909793717118 81.5927239268795
"1020" 203.8 33.1140141312754 79.8905381619033
"1021" 204 36.3141239633057 78.1907965857277
"1022" 204.2 39.2239456506634 77.373486153134
"1023" 204.4 42.8862423758416 77.3909967811134
"1024" 204.6 46.066626438092 77.9392924811011
"1025" 204.8 49.2801760631811 78.9736637544741
"1026" 205 52.4144865167603 80.9934363317418
"1027" 205.2 55.4441306859909 83.3954634460828
"1028" 205.4 58.1496759716063 86.1677066605552
"1029" 205.6 61.0278073777868 88.8703152852889
"1030" 205.8 63.7372076709872 91.5957511530561
"1031" 206 66.8988936857677 94.0834220407366
"1032" 206.2 70.0337659040331 96.6490863361854
"1033" 206.4 72.8702608861959 99.1439247491384
"1034" 206.6 75.3709290101425 102.106581102311
"1035" 206.8 78.2418735790419 105.35728024765
"1036" 207 80.9061871367454 107.569074307608
"1037" 207.2 84.7979511625256 108.914048122501
"1038" 207.4 88.5080970778814 109.49858783332
"1039" 207.6 92.2718315106898 109.582676471107
"1040" 207.8 95.2822557457743 108.456939266231
"1041" 208 97.9480185901421 106.149319414433
"1042" 208.2 101.026002507349 104.068532685974
"1043" 208.4 103.764685255548 101.877369835779
"1044" 208.6 106.888391345544 99.5116803278365
"1045" 208.8 109.778600973638 97.2538312054528
"1046" 209 112.810045966728 95.7949430077185
"1047" 209.2 115.379283050995 95.5466430204669
"1048" 209.4 116.587188293973 95.8260146967555
"1049" 209.6 115.860740914268 94.8600013230765
"1050" 209.8 114.361372493559 93.9667225653986
"1051" 210 112.301657864377 94.1341421514468
"1052" 210.2 110.225131773338 94.3441040525712
"1053" 210.4 107.69791379097 94.5663955391211
"1054" 210.6 105.023587928286 94.7951331214846
"1055" 210.8 102.490544194862 94.6356941457073
"1056" 211 100.287462746019 93.6142938550049
"1057" 211.2 98.5663446711337 92.0034053721922
"1058" 211.4 97.0800861174283 89.5616954852059
"1059" 211.6 96.5378387524907 86.6227199142207
"1060" 211.8 97.1337089880232 83.9488637457072
"1061" 212 98.7744080483756 81.8501748840226
"1062" 212.2 101.136929640717 80.000184283895
"1063" 212.4 104.083077057053 78.6602511581679
"1064" 212.6 107.427381866516 78.2474152870716
"1065" 212.8 111.015970710963 78.6320389174447
"1066" 213 113.563231230801 80.0359539982322
"1067" 213.2 116.110931105928 81.2779686364049
"1068" 213.4 117.178562653459 80.9080833567027
"1069" 213.6 116.980942701942 79.3819914666267
"1070" 213.8 114.956518516778 78.1812491899022
"1071" 214 112.630862650596 77.8627793754109
"1072" 214.2 109.586244548215 77.2125027760244
"1073" 214.4 106.594698241607 76.5221033169637
"1074" 214.6 103.899762407054 75.8796380793096
"1075" 214.8 101.785721136574 74.9985212127068
"1076" 215 99.675089640015 73.7929432088898
"1077" 215.2 97.5633352292411 71.3508150288886
"1078" 215.4 96.7289079262451 68.8600264832996
"1079" 215.6 96.54759944117 65.8617547379575
"1080" 215.8 97.502566776958 63.2037403466228
"1081" 216 99.3701623383285 61.3746139191346
"1082" 216.2 101.828066167862 60.8356366567998
"1083" 216.4 104.675828476857 60.8188107547694
"1084" 216.6 107.266713520127 61.2890250160176
"1085" 216.8 110.819600532445 62.0839958231844
"1086" 217 114.549921899777 63.1372516167571
"1087" 217.2 117.832040290667 63.9735864682021
"1088" 217.4 120.041942331867 62.8919514740412
"1089" 217.6 120.392148651823 60.5265419537623
"1090" 217.8 118.690126935804 59.7279195634093
"1091" 218 116.467688999452 60.5252289758516
"1092" 218.2 114.128576856551 61.572404890914
"1093" 218.4 111.304585444717 63.2420186201992
"1094" 218.6 108.26966057931 64.3702171741788
"1095" 218.8 105.478531774909 65.0758888461775
"1096" 219 102.161220294489 65.406279173815
"1097" 219.2 98.7881417832174 65.601069120919
"1098" 219.4 95.6739267058256 64.6279867782656
"1099" 219.6 92.0448183652666 63.0627434709655
"1100" 219.8 89.863823273724 60.3657480214075
"1101" 220 88.645210898647 56.7534225877716
"1102" 220.2 87.5810174970166 53.2343369347249
"1103" 220.4 86.1119694860468 49.5331868168252
"1104" 220.6 84.757750342948 45.9756754633556
"1105" 220.8 84.0361461504246 42.0138427180017
"1106" 221 83.545328439574 38.3242408590006
"1107" 221.2 83.0148122623981 34.6682132663077
"1108" 221.4 82.63085112355 30.6751473130634
"1109" 221.6 83.2197342081341 27.5828862554032
"1110" 221.8 85.0351571239058 24.6907592738482
"1111" 222 87.9955465071935 23.451190073315
"1112" 222.2 91.3526409023949 22.8934058324567
"1113" 222.4 95.0030018262804 23.5879793614681
"1114" 222.6 97.9956189314092 25.1071484255501
"1115" 222.8 100.652227172831 26.9764301702558
"1116" 223 103.763687127448 29.2366330822555
"1117" 223.2 106.469598821066 31.7496335225221
"1118" 223.4 109.047865876267 34.1023662920483
"1119" 223.6 111.901864150801 36.4438235537522
"1120" 223.8 114.549878395678 38.8837633157018
"1121" 224 117.10111400904 41.2232368594775
"1122" 224.2 118.320012335417 42.4047744363225
"1123" 224.4 119.484584966181 41.4114085452174
"1124" 224.6 119.252222976329 39.4294580024078
"1125" 224.8 117.735978293352 38.0221813150286
"1126" 225 115.659045238222 37.7907935848058
"1127" 225.2 113.422432554838 38.3085861171513
"1128" 225.4 110.477911315112 39.2471892665645
"1129" 225.6 107.986520682848 40.4986989591505
"1130" 225.8 105.33075155295 41.7955688858059
"1131" 226 102.482987414916 42.8449162077638
"1132" 226.2 99.322647104576 42.7888685625018
"1133" 226.4 96.0464924733256 42.692348826838
"1134" 226.6 92.8992607333659 42.4020137779581
"1135" 226.8 89.4085294485144 41.8462533704131
"1136" 227 86.8556044036811 40.3909197340149
"1137" 227.2 84.1383106056781 38.4578320569421
"1138" 227.4 81.6866862745721 35.4085267037038
"1139" 227.6 80.323454587561 32.282767919454
"1140" 227.8 79.3595278004461 28.7483236087156
"1141" 228 78.8661280155186 25.0667522028839
"1142" 228.2 78.9420624865505 21.4883269637081
"1143" 228.4 80.4698450527793 18.5983293894213
"1144" 228.6 83.2880762208648 16.5581001520297
"1145" 228.8 86.3601941663188 15.544702219757
"1146" 229 86.9338141959344 14.5031342212033
"1147" 229.2 85.4099709222466 13.7154515740587
"1148" 229.4 83.273850918392 13.6421139579292
"1149" 229.6 80.6474336971909 13.5275879070122
"1150" 229.8 77.2139301249285 13.0809224322037
"1151" 230 74.1990534642653 12.6608396764144
"1152" 230.2 71.0916592538438 12.2492832349439
"1153" 230.4 67.5505809507321 11.7233900836318
"1154" 230.6 64.3825901423363 10.6401061627747
"1155" 230.8 61.8787402592009 9.02049303331977
"1156" 231 59.1686939797642 7.05530554294904
"1157" 231.2 56.8202887114143 4.88662836452306
"1158" 231.4 54.9226169969044 5.07517788010603
"1159" 231.6 53.1269511056809 6.40678622853557
"1160" 231.8 51.9175574448794 9.0195147164501
"1161" 232 50.7784647889742 12.1621375411333
"1162" 232.2 50.1721946243182 15.1733552663793
"1163" 232.4 49.7709995706953 18.4295626901875
"1164" 232.6 49.7479065902047 21.3908404730932
"1165" 232.8 50.3867393221087 24.6975362171257
"1166" 233 50.9249291897362 27.7789544392822
"1167" 233.2 51.0861829066034 30.8530121122816
"1168" 233.4 51.8076037341761 33.4737340034577
"1169" 233.6 53.2493439997984 36.0502015996413
"1170" 233.8 55.5181980069536 37.9644633703762
"1171" 234 58.2515226251786 39.91934269796
"1172" 234.2 61.2446901115663 41.7963188712301
"1173" 234.4 64.3734202110632 42.6950155517087
"1174" 234.6 67.2938964326467 43.193597835875
"1175" 234.8 70.8996735661073 44.366592837152
"1176" 235 73.7253622665628 46.0187532705376
"1177" 235.2 75.9142804608773 48.6471719516563
"1178" 235.4 77.3408100501243 51.8313144392959
"1179" 235.6 78.766705326132 54.8206534962239
"1180" 235.8 80.381733394284 58.2407497711454
"1181" 236 80.3225364495553 61.6451695611964
"1182" 236.2 79.7257789596096 65.2322450263496
"1183" 236.4 78.863297890237 68.9710235032184
"1184" 236.6 77.4250467859596 72.8315439523135
"1185" 236.8 76.1412929308482 75.7407341869969
"1186" 237 74.689038628722 79.3148255729243
"1187" 237.2 74.4462421179584 82.6140637033529
"1188" 237.4 75.2390766603835 85.7883276871481
"1189" 237.6 76.586261242149 88.9381479148008
"1190" 237.8 78.6785649096269 91.1661293554295
"1191" 238 81.447620783383 92.4231485278545
"1192" 238.2 84.998742538152 93.179734900174
"1193" 238.4 88.5387219288761 93.3153214948763
"1194" 238.6 92.3619061274019 93.2739011054133
"1195" 238.8 95.3062192350078 92.0902581625612
"1196" 239 97.4332262820542 89.9206047232485
"1197" 239.2 98.5362715648559 87.0200238137258
"1198" 239.4 99.262282916717 83.5339054755229
"1199" 239.6 99.6430775928588 80.0844773377793
"1200" 239.8 100.336861540228 76.5905711729797
"1201" 240 101.166387503303 72.8254391803771
"1202" 240.2 102.251654071825 69.2857824756922
"1203" 240.4 103.770230976163 66.4874669825102
"1204" 240.6 105.755989120242 63.6994206927673
"1205" 240.8 107.934868265144 61.0427531917979
"1206" 241 110.321894963724 58.4086630921215
"1207" 241.2 112.641552530513 55.7567472919427
"1208" 241.4 115.562630666592 54.2105227899032
"1209" 241.6 118.669908231103 53.9203506795234
"1210" 241.8 120.787242881576 54.3122175963657
"1211" 242 120.213954760484 54.0155008690554
"1212" 242.2 119.527472933578 53.1516002831487
"1213" 242.4 117.897495735096 53.0845679113987
"1214" 242.6 116.964276529002 53.4311750993523
"1215" 242.8 115.826430853409 54.5163297370741
"1216" 243 114.992718293838 56.2885721795908
"1217" 243.2 114.506974735063 58.249182731881
"1218" 243.4 114.098480837441 60.1196446466349
"1219" 243.6 113.068410879328 62.4576539871634
"1220" 243.8 111.585910633244 64.5116946068438
"1221" 244 109.640350785354 66.212924614816
"1222" 244.2 107.001586799526 67.0184534147619
"1223" 244.4 103.914055181777 67.083182685298
"1224" 244.6 101.096862576782 66.1595126924335
"1225" 244.8 98.4492720080749 64.6455064067382
"1226" 245 95.9369267717255 62.8038827319726
"1227" 245.2 93.1612449309497 60.7291376651644
"1228" 245.4 90.5479143162774 58.9614302086561
"1229" 245.6 87.836236158266 56.5998069657092
"1230" 245.8 86.9019478026993 53.9405042533389
"1231" 246 86.7628983702749 50.6289156058994
"1232" 246.2 86.5931010223695 47.1777323915802
"1233" 246.4 85.6397446329722 43.9188746682456
"1234" 246.6 83.6075313557391 40.8966546404465
"1235" 246.8 81.0284319116877 39.0902751786492
"1236" 247 77.7038836392134 37.5501223536057
"1237" 247.2 74.4250749411963 36.4265538220701
"1238" 247.4 70.8319015494141 36.4651555568973
"1239" 247.6 66.9928821293483 37.1310658553961
"1240" 247.8 63.1289807237416 38.1451157141944
"1241" 248 59.5892672137823 38.6486126318769
"1242" 248.2 55.9727233410025 38.5913018088294
"1243" 248.4 52.1406841469414 38.1447781992675
"1244" 248.6 48.4499400409394 37.3520285927189
"1245" 248.8 45.0644718376262 35.7797725726107
"1246" 249 41.7700463427024 34.2525242995562
"1247" 249.2 37.9477992308728 33.1669708004445
"1248" 249.4 34.4142619170575 33.2332979319705
"1249" 249.6 31.6482437814707 33.9369772349903
"1250" 249.8 29.7283019773458 36.0703464325796
"1251" 250 28.4168764320682 39.2172548804272
"1252" 250.2 28.2779458755637 42.1063269296938
"1253" 250.4 28.5116208275881 46.0467077036616
"1254" 250.6 29.016270029165 49.5563511060052
"1255" 250.8 29.8677431387675 53.2239123332406
"1256" 251 31.7351579393019 56.3157567611789
"1257" 251.2 34.333222975734 59.0244836122347
"1258" 251.4 37.2585175758487 60.7432307080988
"1259" 251.6 40.8013263613068 62.3535800350549
"1260" 251.8 44.1289288740799 63.1469990818945
"1261" 252 47.7389210583705 63.5957187455098
"1262" 252.2 51.6347748903404 64.2489531482607
"1263" 252.4 55.2444171120452 65.8075331455266
"1264" 252.6 58.3432324136182 67.5281429463617
"1265" 252.8 61.8529942710959 68.2924921462755
"1266" 253 65.4612587170102 68.3441351379962
"1267" 253.2 68.8635964222696 67.3131736696912
"1268" 253.4 71.5823133540908 65.5720973149377
"1269" 253.6 74.0598038302265 62.9060275021101
"1270" 253.8 76.0266695647517 60.0571346531781
"1271" 254 78.8246853876555 57.4819474364051
"1272" 254.2 81.8561885155648 55.701422033702
"1273" 254.4 85.3236964189475 54.459420977931
"1274" 254.6 88.3160430711121 53.8024365598956
"1275" 254.8 91.566969363564 53.4696162508898
"1276" 255 95.1962438844788 53.0769955094396
"1277" 255.2 98.3448123649593 52.2334821409907
"1278" 255.4 100.894699681075 50.0973295896498
"1279" 255.6 102.779115728184 47.4623068827703
"1280" 255.8 103.285893527973 44.7081783936587
"1281" 256 102.78738201715 41.6358413812345
"1282" 256.2 101.810459365593 38.7036650623179
"1283" 256.4 100.103575658383 36.259024316604
"1284" 256.6 97.7255895643034 34.9026414508752
"1285" 256.8 94.8231351534188 34.5234270441003
"1286" 257 91.5895829162812 34.462375192008
"1287" 257.2 88.3921912011603 34.7914274989855
"1288" 257.4 85.1648431919244 35.3197543541708
"1289" 257.6 82.002371225215 36.0551516954847
"1290" 257.8 78.7963829034927 36.6570401643064
"1291" 258 75.7988757030371 36.5073938814138
"1292" 258.2 73.5392912204139 35.4448901728085
"1293" 258.4 72.16852185127 33.0249871281915
"1294" 258.6 72.2076426170428 29.901664822297
"1295" 258.8 73.5743614738149 27.6179084334062
"1296" 259 75.5386815287469 25.3122663691539
"1297" 259.2 78.2794829750294 23.9727761101475
"1298" 259.4 81.3529368128908 22.6603823031288
"1299" 259.6 84.4764270534564 22.2550103694389
"1300" 259.8 87.3290707939542 23.4382955708899
"1301" 260 89.6372391787663 24.9697701218958
"1302" 260.2 92.6342048869081 26.8413878018318
"1303" 260.4 95.3392984025516 29.2940688210627
"1304" 260.6 97.0399438442052 31.9997770163986
"1305" 260.8 99.2757958852253 34.3896342300214
"1306" 261 102.017919561063 36.7232602034272
"1307" 261.2 104.800039755193 38.9272331613804
"1308" 261.4 107.773526287521 41.8783839798
"1309" 261.6 109.871951402301 44.7056186997381
"1310" 261.8 111.337915270476 48.2247148250244
"1311" 262 112.305855676736 51.7270760184645
"1312" 262.2 112.996202477852 55.4197524621598
"1313" 262.4 112.778853092062 59.0297312604719
"1314" 262.6 112.960404931249 63.5467474532647
"1315" 262.8 112.256798130246 67.0236121079641
"1316" 263 110.625461731497 70.3972546340229
"1317" 263.2 108.184479178482 72.8405462814736
"1318" 263.4 105.39926363164 74.788499991295
"1319" 263.6 102.720310599064 76.4538108448163
"1320" 263.8 99.750607062917 77.9860701458203
"1321" 264 96.3907625523128 79.0440465776207
"1322" 264.2 92.7888850421852 79.4834754571452
"1323" 264.4 89.0846226740281 79.0323939709427
"1324" 264.6 85.9551143834925 77.8663748967901
"1325" 264.8 83.1382812818228 76.6025738121557
"1326" 265 79.748616569827 76.0722811183937
"1327" 265.2 76.4413456431881 76.7734702971198
"1328" 265.4 73.5062179137085 78.4806805635287
"1329" 265.6 71.0344276846859 80.6000069125929
"1330" 265.8 68.8717450167605 83.6380115738185
"1331" 266 67.8334667530085 86.8310601511862
"1332" 266.2 67.5224509904659 90.3927138672364
"1333" 266.4 67.7309166541046 94.0838182913046
"1334" 266.6 67.7828477523302 97.5282193835208
"1335" 266.8 67.383185574433 100.914119786921
"1336" 267 67.2532118643892 104.66267555472
"1337" 267.2 68.07190939303 107.873719054869
"1338" 267.4 69.7041808009082 110.537964118091
"1339" 267.6 72.4122610460962 112.622242961785
"1340" 267.8 75.3231977154762 113.518289019774
"1341" 268 78.5706565374607 113.97768952045
"1342" 268.2 82.0293054583483 114.183863090366
"1343" 268.4 85.5632103462532 114.792679656497
"1344" 268.6 88.6843691674954 115.912833718411
"1345" 268.8 90.5432455552697 116.644092285144
"1346" 269 90.8422500429993 118.169956546419
"1347" 269.2 89.5621686032012 118.880247325339
"1348" 269.4 87.9778709014838 119.979846510054
"1349" 269.6 85.8312716302477 120.215201326675
"1350" 269.8 83.2610005002128 120.233285336139
"1351" 270 80.2742132441917 119.347517621711
"1352" 270.2 77.2961553397514 117.567559016319
"1353" 270.4 75.4359344764366 115.225429131062
"1354" 270.6 73.9826632789837 112.346603548189
"1355" 270.8 72.9435983079012 109.269825059717
"1356" 271 72.6038110596508 106.380570577083
"1357" 271.2 72.7965905566686 103.357897879174
"1358" 271.4 74.1113517747138 100.431720981387
"1359" 271.6 76.1310169021333 97.8651839435996
"1360" 271.8 79.225313109762 96.2654671484804
"1361" 272 81.7908496203024 95.6690495188812
"1362" 272.2 85.1136993212679 95.5443965916267
"1363" 272.4 87.8585732893318 96.2700653401963
"1364" 272.6 89.8804904722091 97.8880490929505
"1365" 272.8 91.3728624243128 100.155678940771
"1366" 273 92.1168839997166 102.901496577524
"1367" 273.2 92.5683799894184 104.27754150811
"1368" 273.4 92.4261704294698 104.628200393047
"1369" 273.6 92.4489420964152 104.657921921069
"1370" 273.8 92.9023432804506 104.059639087884
"1371" 274 94.3903563813344 103.270840222265
"1372" 274.2 95.8947104516863 102.237293626097
"1373" 274.4 97.7752620942598 100.907737257413
"1374" 274.6 100.050802625091 98.9829216666562
"1375" 274.8 102.877179800699 97.2219515855577
"1376" 275 105.571075078897 96.5926952021249
"1377" 275.2 108.995713579896 96.5169894022673
"1378" 275.4 112.418714854548 97.5620120140395
"1379" 275.6 114.769301524982 98.2036319006567
"1380" 275.8 115.685038988417 97.1108458428235
"1381" 276 115.642699900127 95.4835562207201
"1382" 276.2 114.847980154646 93.1898994125077
"1383" 276.4 113.672418987398 90.9827494839229
"1384" 276.6 112.155372525686 88.4311317482951
"1385" 276.8 110.66148116765 85.6189311208372
"1386" 277 109.066953076722 83.0184798368281
"1387" 277.2 108.135622172933 80.2870402560728
"1388" 277.4 107.919434347176 76.9710152112434
"1389" 277.6 108.015373102974 74.0848060528441
"1390" 277.8 107.775561360709 70.881418474762
"1391" 278 107.440763412579 67.5516557345717
"1392" 278.2 106.659065291656 63.9054191438846
"1393" 278.4 105.599326410135 60.6023997419759
"1394" 278.6 103.410644684028 57.9024533697714
"1395" 278.8 100.686221000224 56.3119974097494
"1396" 279 97.3884790685175 55.0955787598519
"1397" 279.2 93.9094546562807 53.7035570696623
"1398" 279.4 91.5584468606929 52.4200835783786
"1399" 279.6 88.6119656537717 50.4893107156573
"1400" 279.8 85.8383988818701 48.1826087977598
"1401" 280 83.6053255951736 45.7336140108228
"1402" 280.2 81.4128246896907 43.0778549474785
"1403" 280.4 78.294958541491 41.0236537584295
"1404" 280.6 75.1322227505973 39.6178016428767
"1405" 280.8 71.8080083111016 38.5089751848712
"1406" 281 68.2680128381842 37.763244072965
"1407" 281.2 64.6534784992265 37.4530699865777
"1408" 281.4 61.3320480694307 38.292266521459
"1409" 281.6 58.3879740254501 39.9333574660816
"1410" 281.8 55.8967252247586 42.5253020829982
"1411" 282 54.1116487091718 45.7613344250987
"1412" 282.2 53.0129281432209 49.100150638314
"1413" 282.4 52.0288245248707 52.7947731291532
"1414" 282.6 51.6761732138618 56.2375401245611
"1415" 282.8 51.7789803008489 60.3204678713595
"1416" 283 52.3863321894778 63.6486864957324
"1417" 283.2 54.0348213863725 66.9065791686645
"1418" 283.4 56.1869334032612 69.917304472567
"1419" 283.6 57.9587166255215 72.8242984638664
"1420" 283.8 60.335470496524 75.599384762622
"1421" 284 62.8832769375605 77.6953426860985
"1422" 284.2 65.7404277445081 80.1141325273146
"1423" 284.4 68.2577262066629 82.7679015397455
"1424" 284.6 70.9717910968689 84.8967034264737
"1425" 284.8 72.8383633967615 86.2091786755254
"1426" 285 75.6174815104867 87.5766193484038
"1427" 285.2 78.943986721236 88.1813879551924
"1428" 285.4 82.4568431699193 88.2913048923466
"1429" 285.6 86.0713907116533 87.894298601299
"1430" 285.8 89.3196643719673 87.6114860373596
"1431" 286 92.845208686367 87.3240628608149
"1432" 286.2 95.847680728324 87.6984689758858
"1433" 286.4 98.835479110557 87.9332051019262
"1434" 286.6 102.954962808434 87.3355298727996
"1435" 286.8 105.809406534076 85.9066372409369
"1436" 287 108.075996001541 83.7561829646229
"1437" 287.2 109.768761003513 81.4361724623931
"1438" 287.4 110.736286384529 78.3471735397014
"1439" 287.6 110.855592462741 75.1580086104289
"1440" 287.8 110.45497446175 72.103656749457
"1441" 288 109.707730215935 68.9623166907171
"1442" 288.2 108.658545453096 65.9458089562117
"1443" 288.4 106.749250683176 63.4709785381678
"1444" 288.6 104.428251348444 61.2091700105344
"1445" 288.8 101.399343024379 59.3628024873307
"1446" 289 98.0748592639064 58.2932287117958
"1447" 289.2 94.5219788693399 57.3051349528394
"1448" 289.4 91.0133435792566 56.626051227891
"1449" 289.6 87.4025349151132 56.2857634316291
"1450" 289.8 83.712124973053 55.4752281402032
"1451" 290 80.285672224454 54.9726230134007
"1452" 290.2 77.2117050815811 53.3849453210218
"1453" 290.4 74.3941908579539 50.9397933795899
"1454" 290.6 71.9053863240579 48.4283282778787
"1455" 290.8 69.2116816410629 46.0350436459612
"1456" 291 66.1683741998421 43.8168690499299
"1457" 291.2 62.9561146513132 41.4285995046155
"1458" 291.4 59.8861664850619 39.6551442618082
"1459" 291.6 57.2370791511853 37.741481199628
"1460" 291.8 54.3594135643055 35.4256901231636
"1461" 292 52.1185169447335 32.7421463685792
"1462" 292.2 51.1701791858627 29.7395300583851
"1463" 292.4 51.1702609476368 26.9985978667028
"1464" 292.6 52.013241385853 24.0922209159368
"1465" 292.8 54.2530954957721 20.96677112279
"1466" 293 56.8622862642378 19.4927047790259
"1467" 293.2 60.1247799769222 18.966489958932
"1468" 293.4 63.1237512196839 19.5063661939974
"1469" 293.6 66.3314663862 19.8640022352399
"1470" 293.8 69.9693334719465 20.090198723424
"1471" 294 72.9788105059917 20.2123451389267
"1472" 294.2 76.5947339557881 19.9375827498688
"1473" 294.4 79.7330615881981 19.50034229407
"1474" 294.6 82.8768393843717 20.2849118873666
"1475" 294.8 84.4054921640242 22.1646258789127
"1476" 295 86.4727862984206 24.8107013825402
"1477" 295.2 88.1253726888535 27.823223567082
"1478" 295.4 89.6123462286567 30.8616307157653
"1479" 295.6 90.4444213945727 34.4625693782094
"1480" 295.8 90.5076978940444 38.205806830096
"1481" 296 89.8133683581751 40.948648884895
"1482" 296.2 88.0493391426192 43.4373198693586
"1483" 296.4 85.5277473817937 45.7846835064649
"1484" 296.6 82.8659726982601 47.8074246733268
"1485" 296.8 79.4075789100722 49.1862870042161
"1486" 297 76.0226706062475 49.4680256988412
"1487" 297.2 72.7610734761866 48.6572155281905
"1488" 297.4 69.3953661612739 47.9752944965267
"1489" 297.6 65.8585375320288 47.6709615849885
"1490" 297.8 62.2847122606637 48.7451640348757
"1491" 298 59.8302438340788 50.9909643063499
"1492" 298.2 57.9049879034474 54.1616007780146
"1493" 298.4 56.4547479841534 57.5589533935427
"1494" 298.6 55.0168486205417 61.1962835322292
"1495" 298.8 53.2767384137933 63.9937802317883
"1496" 299 51.4034828890623 66.7141131175737
"1497" 299.2 49.8335543314252 69.8143491524132
"1498" 299.4 48.6709422649138 73.2729678408597
"1499" 299.6 48.0006490347464 76.8236110601032
"1500" 299.8 47.7584578924253 80.41653434557
"1501" 300 48.4083266399893 84.0413008458532
"1502" 300.2 49.9371430447832 87.3610001073452
"1503" 300.4 51.9681484696736 90.4197473339386
"1504" 300.6 54.2934538246968 93.1663175845789
"1505" 300.8 57.3565761621795 95.3263292862367
"1506" 301 60.5425174237668 97.1972827087915
"1507" 301.2 63.6934786542647 99.0271525286752
"1508" 301.4 67.1095274741806 100.627430679995
"1509" 301.6 70.6150641560004 101.991067978869
"1510" 301.8 74.0550338150082 103.088414163769
"1511" 302 77.1142290940178 104.678533260677
"1512" 302.2 80.2731829903424 106.37618362123
"1513" 302.4 83.4353156933743 107.196290403122
"1514" 302.6 86.5074566688531 107.594486744281
"1515" 302.8 90.1862901133534 107.218435139947
"1516" 303 93.2117433458322 106.045690246145
"1517" 303.2 96.2853367781253 104.585766573582
"1518" 303.4 98.7467482518395 102.453292986053
"1519" 303.6 101.043727291286 100.102973206064
"1520" 303.8 103.196835671724 97.2241061290939
"1521" 304 104.772623864972 94.08549000328
"1522" 304.2 105.422234258328 90.7819806575879
"1523" 304.4 105.631437226076 87.4911463737794
"1524" 304.6 105.562719667906 84.4630803361273
"1525" 304.8 104.911099850099 80.9690738318476
"1526" 305 103.292141117488 78.1780018052499
"1527" 305.2 101.274541154479 75.4622743531555
"1528" 305.4 99.1860855896398 73.1972635103454
"1529" 305.6 96.540699628585 71.2489604828492
"1530" 305.8 93.4379689413071 69.4913120182562
"1531" 306 90.493107649275 67.7579419179764
"1532" 306.2 87.412358853732 66.282316349805
"1533" 306.4 84.8383037332292 64.3876606507619
"1534" 306.6 82.6479893914608 62.3078056458894
"1535" 306.8 81.1989859766622 59.6323552929339
"1536" 307 81.1025548862842 56.6299706244914
"1537" 307.2 82.0498770809968 53.7065543708742
"1538" 307.4 83.8509491848255 51.4110753008884
"1539" 307.6 85.9981737998429 49.3916858780201
"1540" 307.8 88.6039377258379 47.4314362269262
"1541" 308 91.8264748498054 45.7754085762036
"1542" 308.2 94.6902987771329 45.2402796168397
"1543" 308.4 98.222614274451 45.1407263109625
"1544" 308.6 101.899464859117 45.2595026187612
"1545" 308.8 104.672143041319 46.3977829146593
"1546" 309 107.581922225759 47.8674843208732
"1547" 309.2 110.353902970436 50.3272144314753
"1548" 309.4 112.434225510986 52.8340775513955
"1549" 309.6 113.503866859367 55.8729437107144
"1550" 309.8 113.647813695434 59.1809494628536
"1551" 310 112.904333010069 63.3801857362022
"1552" 310.2 111.385855702965 66.7664240159728
"1553" 310.4 109.509718049966 69.727591606402
"1554" 310.6 107.450703215781 72.7212402816486
"1555" 310.8 104.790619736273 74.9422202073365
"1556" 311 102.177316285169 76.7019975311648
"1557" 311.2 99.0609025003299 78.2463697487612
"1558" 311.4 95.8371840874242 79.3114102877429
"1559" 311.6 92.5813542208776 80.1983487767073
"1560" 311.8 89.5141488384714 80.3037016778441
"1561" 312 86.6133392231701 79.239173113242
"1562" 312.2 83.7105732750426 77.2322073058568
"1563" 312.4 81.065060685306 75.1781127578552
"1564" 312.6 78.6722878987981 72.9641755589201
"1565" 312.8 76.2759410568626 70.6022458185733
"1566" 313 74.0060873867547 68.0900349821531
"1567" 313.2 71.9339770415143 65.5808330234142
"1568" 313.4 70.5881234918741 62.341144466223
"1569" 313.6 70.5107100768177 58.9826648888745
"1570" 313.8 71.2433191290404 55.8310831935583
"1571" 314 72.9465205170937 52.9056979657821
"1572" 314.2 74.7919649498356 50.0650863722156
"1573" 314.4 77.3431597893656 47.3841512452474
"1574" 314.6 80.375248079935 46.0616280155717
"1575" 314.8 83.3153515529413 45.7403536653872
"1576" 315 86.7873756333291 46.2604497389529
"1577" 315.2 89.861983517411 47.3983983631555
"1578" 315.4 92.6008241368702 48.7890863928716
"1579" 315.6 95.5146737220294 50.3213525314671
"1580" 315.8 98.0615859711938 52.6897388159532
"1581" 316 100.167185274988 55.4500807293551
"1582" 316.2 102.189705323242 58.4766578878595
"1583" 316.4 103.981000117708 61.1565825261888
"1584" 316.6 105.830156238155 64.3290219093577
"1585" 316.8 107.965652788993 66.6690426698961
"1586" 317 110.440894532726 68.5433408090872
"1587" 317.2 113.610964090411 69.3897876260824
"1588" 317.4 116.70087431747 69.6411510780222
"1589" 317.6 119.605728930034 70.1172372610688
"1590" 317.8 122.111410378736 70.5028392584302
"1591" 318 122.59666302013 70.7964071858552
"1592" 318.2 122.391664801209 71.7363876209455
"1593" 318.4 121.711034710713 73.098493698295
"1594" 318.6 121.035654858339 74.921330487919
"1595" 318.8 119.943317983091 77.0302072215599
"1596" 319 118.073339539074 79.3277029776906
"1597" 319.2 115.885881304563 80.9768333868191
"1598" 319.4 113.4795590161 82.890768607378
"1599" 319.6 110.967683878166 84.2314701903483
"1600" 319.8 108.297578949185 85.4631644316121
"1601" 320 105.384425846062 86.4985730098391
"1602" 320.2 102.451600403654 86.6386452386324
"1603" 320.4 99.3537317351721 85.9491523694584
"1604" 320.6 96.4889488331554 84.580768273693
"1605" 320.8 93.5579424894291 82.6477462856541
"1606" 321 90.9643320718828 80.4600277378753
"1607" 321.2 88.8107250284478 78.0081557881597
"1608" 321.4 87.6024803292489 75.1748486599969
"1609" 321.6 87.3509585392162 71.7930491747804
"1610" 321.8 87.9751242505268 68.1477909307754
"1611" 322 89.5649396865468 65.2777763254944
"1612" 322.2 92.0424812330463 63.6386038561388
"1613" 322.4 95.1515979749506 62.5413921506368
"1614" 322.6 98.3904334657394 62.4125373995179
"1615" 322.8 101.775035473443 63.1947498636757
"1616" 323 105.040559865144 64.3685529447274
"1617" 323.2 108.12010152674 65.3112174434832
"1618" 323.4 111.374588639548 64.9197713436686
"1619" 323.6 113.164038805932 62.9357467260425
"1620" 323.8 113.550026208535 60.2641025342124
"1621" 324 113.414705809163 57.5537224091234
"1622" 324.2 112.161280456165 55.068008053101
"1623" 324.4 109.890628540573 53.1489616197084
"1624" 324.6 107.111876715313 51.4741055411324
"1625" 324.8 104.19980757822 50.0389308628982
"1626" 325 101.214388445041 49.2534633099411
"1627" 325.2 97.7602649445456 48.5008840899705
"1628" 325.4 94.9884377667917 47.6219184147403
"1629" 325.6 91.9689271263687 46.3299903293644
"1630" 325.8 89.2223689205914 44.9770889890094
"1631" 326 86.3052400575502 43.7714351742015
"1632" 326.2 83.6138625191734 42.661786268421
"1633" 326.4 80.9614703409627 41.3511459188919
"1634" 326.6 78.0365669361756 39.8282249417959
"1635" 326.8 75.0296093326499 38.2509225251816
"1636" 327 72.1809700203886 36.5309715213316
"1637" 327.2 68.5060250528352 35.2432488078786
"1638" 327.4 65.1482112660556 34.7913424871364
"1639" 327.6 62.0130762979354 34.5674296972424
"1640" 327.8 58.2891197923444 34.6592499089814
"1641" 328 54.8204087286455 35.2456631502577
"1642" 328.2 51.7841486898596 36.2811055714814
"1643" 328.4 48.715925536322 37.66296334978
"1644" 328.6 45.7332391361838 39.2123122946484
"1645" 328.8 43.3209226441982 41.8216055068978
"1646" 329 41.7048997691 44.6394465064748
"1647" 329.2 40.6039228223565 48.0994777369027
"1648" 329.4 40.1576213955347 51.3742798849742
"1649" 329.6 40.381268501453 54.8537004023923
"1650" 329.8 40.8557518046634 57.9230265503795
"1651" 330 41.2401677275459 60.9229078137836
"1652" 330.2 41.4339627716004 64.0603463099914
"1653" 330.4 41.8581888345295 67.2216735624661
"1654" 330.6 42.5059166609287 70.3248365508474
"1655" 330.8 43.6111088270331 73.5851395155718
"1656" 331 45.2745589942719 76.7811583099602
"1657" 331.2 47.3679889970685 79.3151113261885
"1658" 331.4 49.9784332614951 81.4459032126862
"1659" 331.6 52.661329019875 83.8828614649499
"1660" 331.8 55.1201788356264 86.1342122554846
"1661" 332 58.0542664653701 88.0100950067593
"1662" 332.2 60.9785688949476 89.4469888220744
"1663" 332.4 64.3237214154119 90.3483831484691
"1664" 332.6 67.446067208301 91.3891240231244
"1665" 332.8 70.8173997993164 92.7833956581965
"1666" 333 73.5641864272389 94.188236625118
"1667" 333.2 76.9045852560475 95.6700457836031
"1668" 333.4 79.6114781381814 97.6632296629196
"1669" 333.6 81.9796977971099 100.024356946282
"1670" 333.8 84.4399039057706 103.404653635188
"1671" 334 86.0586098096647 106.284433785479
"1672" 334.2 88.0254277894873 108.453081071468
"1673" 334.4 90.6556849754763 109.970851892519
"1674" 334.6 93.5843329396509 110.278156371538
"1675" 334.8 95.6368371898479 109.406309764859
"1676" 335 98.5192265954448 108.178776413394
"1677" 335.2 101.4917878093 107.443355116922
"1678" 335.4 104.555862465103 107.554309319014
"1679" 335.6 106.469767447227 107.7311576317
"1680" 335.8 106.880477145239 107.70090667321
"1681" 336 106.548119378745 108.702020015384
"1682" 336.2 105.696280648495 109.546333559104
"1683" 336.4 104.631321251786 110.603417632301
"1684" 336.6 103.473492301923 111.860354897777
"1685" 336.8 101.563857450589 113.225728967162
"1686" 337 98.6586937698485 114.19370373986
"1687" 337.2 96.6879396111914 114.547419283707
"1688" 337.4 94.1478828215857 114.599785022773
"1689" 337.6 91.0885316409966 114.597357643465
"1690" 337.8 88.249364826014 114.279026092348
"1691" 338 85.7411126823391 113.753966870946
"1692" 338.2 83.1857685228867 112.884194296753
"1693" 338.4 80.6143534064128 111.413907420848
"1694" 338.6 78.4228700871151 109.988624659791
"1695" 338.8 76.3941162547107 108.392354984227
"1696" 339 74.3125444861759 106.50191803769
"1697" 339.2 72.0289451458848 104.669981585293
"1698" 339.4 69.9008164299338 102.218370246135
"1699" 339.6 68.1418310788261 99.4289092354964
"1700" 339.8 66.6647904950601 96.4352547195372
"1701" 340 65.9978267074606 93.0812271291537
"1702" 340.2 66.2037755568177 89.7266943237862
"1703" 340.4 67.4272596830819 86.2125708472372
"1704" 340.6 68.3426456261502 82.9623958777478
"1705" 340.8 70.0102281203791 79.58028068661
"1706" 341 72.217655171553 76.4525169223843
"1707" 341.2 74.9403531443132 73.8864141297657
"1708" 341.4 78.2371846398356 71.7378980919827
"1709" 341.6 81.5317175634336 70.0260331721867
"1710" 341.8 84.9039707904311 68.300187723757
"1711" 342 88.5623816106953 66.9270694660048
"1712" 342.2 92.2609882881543 66.2492923750254
"1713" 342.4 95.9067663678859 65.6665044566631
"1714" 342.6 99.3809493936733 64.9002899438906
"1715" 342.8 102.632996060709 63.4853897495242
"1716" 343 105.475571477975 61.794296012027
"1717" 343.2 108.028173511396 59.8407080255588
"1718" 343.4 110.415447003024 57.7026064316054
"1719" 343.6 111.162114401266 55.6415824043859
"1720" 343.8 110.606733245921 53.1837935028993
"1721" 344 109.419869629789 50.302465834869
"1722" 344.2 107.878818518285 47.5332375608377
"1723" 344.4 106.465028794251 44.4613827990804
"1724" 344.6 105.477548462956 41.1675882787366
"1725" 344.8 104.799879053245 37.7120055877805
"1726" 345 104.535807340806 34.6184047392909
"1727" 345.2 104.30319055185 31.1437279148827
"1728" 345.4 103.343108200061 30.2221509275429
"1729" 345.6 102.329161650582 31.2011264930526
"1730" 345.8 101.467737909454 32.8663340531638
"1731" 346 100.829639325283 35.0255262849369
"1732" 346.2 99.578474185105 38.0209781650332
"1733" 346.4 98.4873205799208 40.5296726256627
"1734" 346.6 97.1802076554622 42.9418938358097
"1735" 346.8 95.2747888532887 45.4624971980645
"1736" 347 93.0591739620699 47.8430261674344
"1737" 347.2 90.6813081860343 50.1983239391775
"1738" 347.4 88.8335280131808 52.4629289957718
"1739" 347.6 86.9481282273438 54.8651315412462
"1740" 347.8 85.085417694814 57.4011610345573
"1741" 348 83.2172129076725 60.2054502818397
"1742" 348.2 81.2652389015844 63.2134162710258
"1743" 348.4 78.6935638008777 65.5681325524276
"1744" 348.6 75.9680109616384 66.9713403227541
"1745" 348.8 73.471515617637 68.9060272330762
"1746" 349 71.113089990264 71.3078375979274
"1747" 349.2 69.3482695301383 74.0907467828042
"1748" 349.4 68.4707859055968 77.5093806872501
"1749" 349.6 68.9423788047867 80.073813462124
"1750" 349.8 69.7280749299189 82.8883222691516
"1751" 350 70.2527853105072 85.957929235624
"1752" 350.2 71.1818835974307 89.1230331000349
"1753" 350.4 72.0339563725018 92.4962510636918
"1754" 350.6 73.0721731895518 96.2919918843216
"1755" 350.8 74.2042784165455 99.5347668271448
"1756" 351 76.0925262578072 102.803074797695
"1757" 351.2 78.7052728658286 105.626624239773
"1758" 351.4 81.7893631505654 106.999475053926
"1759" 351.6 85.1925362277281 106.939682875135
"1760" 351.8 88.7067667404641 106.211143828564
"1761" 352 92.086935552972 105.168655210178
"1762" 352.2 94.5877481009429 103.667061615563
"1763" 352.4 96.8345607335175 101.314370561161
"1764" 352.6 99.0455892745379 98.6879771290527
"1765" 352.8 100.699474271992 95.9344943961562
"1766" 353 102.206551571247 92.6277397216347
"1767" 353.2 102.543421311083 88.9577687300824
"1768" 353.4 102.689501398465 85.6323142122031
"1769" 353.6 102.964472192087 82.2457477708731
"1770" 353.8 103.309833733404 78.642636942028
"1771" 354 103.808717048399 75.1269751491227
"1772" 354.2 103.802961723151 71.6867014776458
"1773" 354.4 103.62781230989 68.3125702753336
"1774" 354.6 103.125732671147 64.7418514654033
"1775" 354.8 102.317620976622 61.4470470584335
"1776" 355 101.233654540652 58.1742263853015
"1777" 355.2 100.60040579726 54.7271023065585
"1778" 355.4 100.627913548146 51.2423958584071
"1779" 355.6 100.660812910769 47.7142976722908
"1780" 355.8 100.997955990569 44.4678943038492
"1781" 356 102.336196896668 41.4900972365925
"1782" 356.2 104.89930247695 40.1076012248549
"1783" 356.4 107.652259998163 39.8720850979614
"1784" 356.6 110.572996771188 40.3241319733368
"1785" 356.8 112.837347753781 41.7970728111374
"1786" 357 115.197138044056 43.6082954892267
"1787" 357.2 117.113154802924 45.045197524529
"1788" 357.4 118.748172925402 47.1595679413011
"1789" 357.6 119.827768339339 49.7976762464586
"1790" 357.8 120.171276449163 52.8119030887673
"1791" 358 119.893166085979 56.3802222052981
"1792" 358.2 118.331539351211 59.3120819121239
"1793" 358.4 116.493585152897 61.4767963307862
"1794" 358.6 114.175382954263 63.3319221293565
"1795" 358.8 111.569825853744 64.5452621657302
"1796" 359 108.997039111338 65.1746322002256
"1797" 359.2 106.19815131412 65.2385713040368
"1798" 359.4 103.078808318846 65.1579618254091
"1799" 359.6 100.039098747257 64.9301489915476
"1800" 359.8 97.0113340449253 64.2079895492773
"1801" 360 93.8429603470887 63.2312731940515
"1802" 360.2 90.7120752181548 62.2152010392623
"1803" 360.4 87.5216664102909 61.5056589156746
"1804" 360.6 84.506738227354 60.5324191093523
"1805" 360.8 81.4451561086447 58.7863887297698
"1806" 361 79.0762544420447 56.4903213739912
"1807" 361.2 76.6232471347217 54.0556127135027
"1808" 361.4 74.329827793602 51.876818245984
"1809" 361.6 71.1228135508845 50.4662816694671
"1810" 361.8 67.3077980965537 49.8963172543395
"1811" 362 64.0970659746138 50.0707380420208
"1812" 362.2 60.9463127260773 50.8781648722373
"1813" 362.4 57.8214399482483 52.4683070015335
"1814" 362.6 54.9077192772776 54.904669153707
"1815" 362.8 52.327145323813 57.1985779606156
"1816" 363 49.9190804324776 59.5776608881369
"1817" 363.2 48.0089823869705 62.7399699290371
"1818" 363.4 47.3559671052349 66.2626322007817
"1819" 363.6 47.3644608479654 69.6028626410426
"1820" 363.8 47.8457315773926 72.782591612008
"1821" 364 48.8539719161502 76.3978369651249
"1822" 364.2 50.4802743026568 79.2745016318934
"1823" 364.4 52.7777734585389 81.6657797369125
"1824" 364.6 55.6149686513132 84.3799319613738
"1825" 364.8 58.6614171922879 86.6835243386435
"1826" 365 61.3939162739601 88.9957548669219
"1827" 365.2 63.7666032071873 91.5706551455719
"1828" 365.4 66.2491347788615 94.5710162574515
"1829" 365.6 68.0405512793429 97.5621956189385
"1830" 365.8 70.3371928246021 99.7951995050843
"1831" 366 73.5974963908636 101.156935591231
"1832" 366.2 77.166675797311 102.016738177988
"1833" 366.4 80.9841581425832 102.513303255376
"1834" 366.6 84.4130642004532 102.888197092596
"1835" 366.8 87.3204415941651 102.841959255806
"1836" 367 90.844332959261 102.132838056833
"1837" 367.2 94.148758561026 101.03779596721
"1838" 367.4 96.895117702726 99.6306869398943
"1839" 367.6 99.5014990723479 97.9812369929544
"1840" 367.8 101.848656321232 96.3411619017563
"1841" 368 104.000157782956 93.8046698576224
"1842" 368.2 105.086964188129 90.7056426898772
"1843" 368.4 105.779447127659 87.7951639166244
"1844" 368.6 106.791063359007 84.2462390744792
"1845" 368.8 107.190519598336 80.5802559781884
"1846" 369 107.06567411619 77.1207714733708
"1847" 369.2 106.661678841922 73.7456434267003
"1848" 369.4 106.347268387465 70.5244103427661
"1849" 369.6 105.837671002017 67.6675109718789
"1850" 369.8 105.067174051061 64.2774839825847
"1851" 370 103.684751699726 61.386842610921
"1852" 370.2 101.597342982797 58.6845880475548
"1853" 370.4 99.8763471275109 55.853154209623
"1854" 370.6 99.1483090238291 52.8036445475107
"1855" 370.8 99.5814079528393 49.8158724879903
"1856" 371 100.627421239951 47.3630780558334
"1857" 371.2 102.287283244062 45.1046570695309
"1858" 371.4 104.209668819279 43.1567463130085
"1859" 371.6 106.470825133258 42.2269239026337
"1860" 371.8 109.252321396604 42.1472256138852
"1861" 372 111.765791493638 42.9546123427809
"1862" 372.2 113.933252100234 44.4258769921011
"1863" 372.4 115.959304179112 46.2875364428761
"1864" 372.6 117.717825687348 49.0754246664416
"1865" 372.8 119.324345366912 52.0245453741826
"1866" 373 120.613566502815 54.9344541153364
"1867" 373.2 121.494401818293 58.1989573409817
"1868" 373.4 121.801714121529 61.6783145433519
"1869" 373.6 122.130312896535 65.3574952891281
"1870" 373.8 122.189160828785 69.2133766362688
"1871" 374 121.10088257065 72.4208247733393
"1872" 374.2 119.398668840352 75.4495965351977
"1873" 374.4 117.174499083764 77.6691942030119
"1874" 374.6 114.959842110212 79.6283981719553
"1875" 374.8 112.271256612747 81.020395545951
"1876" 375 109.661551498655 81.6324444148548
"1877" 375.2 106.85876821018 81.8757450043884
"1878" 375.4 103.754961873734 82.263302669509
"1879" 375.6 100.787913165335 82.7902967385795
"1880" 375.8 98.0206464849489 84.0288823554783
"1881" 376 95.4879960108722 85.8729098532106
"1882" 376.2 92.6750447511786 87.9405613765042
"1883" 376.4 90.2433366154531 89.4839064023593
"1884" 376.6 87.1146892825187 90.4978275491207
"1885" 376.8 84.1651140086448 91.3868730812921
"1886" 377 80.9121791363572 92.0160705011126
"1887" 377.2 77.4080843570426 92.9691871572921
"1888" 377.4 73.7126684618365 93.4127107635223
"1889" 377.6 70.5230457350906 92.502020072413
"1890" 377.8 68.3046997835193 90.4073455167467
"1891" 378 67.0844814642936 87.6776671263205
"1892" 378.2 66.8189148990248 85.0914253364225
"1893" 378.4 67.7019150947246 82.5367198173321
"1894" 378.6 69.6137716224658 80.1092167488846
"1895" 378.8 71.9299426887605 78.5474551326501
"1896" 379 74.7555148405807 76.9170801985321
"1897" 379.2 78.0283831156992 75.8420275136012
"1898" 379.4 81.2105126124354 75.5959420776269
"1899" 379.6 84.5417353269701 75.4470554441988
"1900" 379.8 88.1082070550291 75.4705002951863
"1901" 380 91.3999204830939 75.7187470563954
"1902" 380.2 94.8160923802683 76.2082495508412
"1903" 380.4 98.016581183975 77.3725343962265
"1904" 380.6 101.416234088055 78.3651251831489
"1905" 380.8 104.449857522261 78.3408815413206
"1906" 381 107.357657227626 77.5249129498812
"1907" 381.2 109.835363973377 75.4136804600085
"1908" 381.4 111.575393543788 72.5820683225283
"1909" 381.6 113.005717559062 69.3560502991172
"1910" 381.8 113.625303063859 66.470043838202
"1911" 382 112.890229607662 63.4933875524538
"1912" 382.2 111.568625941247 60.6320904436319
"1913" 382.4 110.380017449148 57.2783833542098
"1914" 382.6 109.22460637151 53.7450284150924
"1915" 382.8 107.986214805186 50.5789762746474
"1916" 383 106.576986304019 47.1061702639524
"1917" 383.2 105.518671408639 44.0268490465046
"1918" 383.4 104.351045375275 40.9378322611758
"1919" 383.6 102.99093243808 37.9387979912324
"1920" 383.8 101.38818436332 35.2551834604772
"1921" 384 100.357691057483 31.6928570528137
"1922" 384.2 100.529781289123 28.3193460650642
"1923" 384.4 101.502826108764 26.0492291255734
"1924" 384.6 102.435619141968 23.7081532966523
"1925" 384.8 101.391843938855 22.5072452437161
"1926" 385 99.6012899468847 22.9519649963725
"1927" 385.2 98.3331234139215 23.9843258737488
"1928" 385.4 96.2625688647982 25.3618534736903
"1929" 385.6 94.5546656729953 26.9619408000605
"1930" 385.8 92.2510185702499 28.6788508132029
"1931" 386 89.4247596359675 30.0835913825644
"1932" 386.2 86.3430272137109 30.8897141348746
"1933" 386.4 82.76912353694 31.0291564086308
"1934" 386.6 79.9946537423922 30.5139008213295
"1935" 386.8 77.0093874689379 28.9460813352149
"1936" 387 73.9359005049937 27.0895390710853
"1937" 387.2 70.8473843539364 25.2433630975504
"1938" 387.4 67.7854870469576 23.2996812849534
"1939" 387.6 64.8927071954796 21.9993776249363
"1940" 387.8 61.7490264430989 21.4528998934417
"1941" 388 58.4150171352329 21.8003232397398
"1942" 388.2 55.8168882515073 23.8063917719347
"1943" 388.4 53.6669438398776 26.3209217331254
"1944" 388.6 51.9408819306291 29.5330867080975
"1945" 388.8 50.2104895044606 32.7263441646764
"1946" 389 48.5056152270946 36.0044342488125
"1947" 389.2 46.9335891356066 39.6034239651059
"1948" 389.4 45.9102720325893 42.8807947602958
"1949" 389.6 45.6983433610008 46.5124835153349
"1950" 389.8 46.4200227688257 50.013367570099
"1951" 390 47.3295772971224 53.6601454810894
"1952" 390.2 48.8454447400976 56.8777211832002
"1953" 390.4 50.3298275968968 60.061027136716
"1954" 390.6 52.1336403130201 62.5919978901884
"1955" 390.8 54.5409259655498 65.4422609218539
"1956" 391 56.9748894264736 68.3578759825608
"1957" 391.2 59.8184907985797 70.6759220651297
"1958" 391.4 62.956008914876 72.9389646643113
"1959" 391.6 66.2356201759601 75.0393760078345
"1960" 391.8 70.0236057594557 76.1788230198807
"1961" 392 73.9857526638268 77.072791073857
"1962" 392.2 77.9062409154035 78.1525897352385
"1963" 392.4 80.4437384763373 79.9409861576524
"1964" 392.6 83.4087424410178 82.1234467299313
"1965" 392.8 86.8540073556496 83.7675768141101
"1966" 393 90.4575465015639 84.5978163819466
"1967" 393.2 94.1083380615513 86.1631032222993
"1968" 393.4 97.0139699653804 88.0341602037486
"1969" 393.6 99.462565946391 90.7042442008592
"1970" 393.8 100.890147766204 93.8581451111544
"1971" 394 102.082171045314 97.1845078675331
"1972" 394.2 103.620964841856 100.478347141989
"1973" 394.4 105.364212105963 102.875343226392
"1974" 394.6 108.07941327393 103.801765343376
"1975" 394.8 109.978726399209 102.778193681509
"1976" 395 111.17150228881 100.861197040506
"1977" 395.2 111.544063338299 98.7241857912545
"1978" 395.4 111.134925410021 95.7932716612052
"1979" 395.6 110.538089440559 92.7139908255578
"1980" 395.8 110.222095288574 89.7465216371547
"1981" 396 109.743989284605 86.9941682331466
"1982" 396.2 109.339538045763 83.4375079535638
"1983" 396.4 108.99121504141 80.4048829373976
"1984" 396.6 108.6870538772 77.124888126686
"1985" 396.8 108.233044188571 74.3578598747243
"1986" 397 107.25966688559 71.7169477394906
"1987" 397.2 105.795068090574 68.9085573805782
"1988" 397.4 104.330703622954 66.2400894965647
"1989" 397.6 102.594738748607 63.6578420365111
"1990" 397.8 100.588796136702 61.2506476165942
"1991" 398 98.4676193722799 58.7710705262086
"1992" 398.2 95.9509837251409 56.4668120314531
"1993" 398.4 93.8401223310765 54.0237675169823
"1994" 398.6 92.7101417433991 51.1181261868499
"1995" 398.8 92.5711996619156 48.2808893399034
"1996" 399 93.4637773934855 45.0755151702382
"1997" 399.2 95.4487862718489 42.7523454926281
"1998" 399.4 98.1878155843978 41.3047130133133
"1999" 399.6 101.094277854222 40.8441689746971
"2000" 399.8 104.225751475607 41.0475075848103
"2001" 400 107.633275701294 41.5206077107798
"2002" 400.2 110.383676220212 41.2567568444507
"2003" 400.4 113.498603317709 41.043563447097
"2004" 400.6 115.734419380152 41.7692302375862
"2005" 400.8 117.845421962779 42.665306943183
"2006" 401 120.116452126375 43.3849133161949
"2007" 401.2 122.452758962466 43.043673053313
"2008" 401.4 122.669062368449 42.0325416416263
"2009" 401.6 121.664980844656 40.7061905798575
"2010" 401.8 119.857047605731 40.8052062430815
"2011" 402 118.287873092144 40.9069324435657
"2012" 402.2 115.82594680607 41.0079999698228
"2013" 402.4 113.715821909181 40.9922676270146
"2014" 402.6 111.26121742636 40.6911049985785
"2015" 402.8 110.446770831486 40.285784451249
"2016" 403 110.699985725845 40.388996849686
"2017" 403.2 110.676868426721 40.4026292166263
"2018" 403.4 110.646927109292 40.5009758791337
"2019" 403.6 110.363836328042 40.9612311133391
"2020" 403.8 109.655552277029 41.195352635234
"2021" 404 108.536587868584 41.8141801350548
"2022" 404.2 107.075301161235 42.5793845370403
"2023" 404.4 104.94109106093 42.941203570708
"2024" 404.6 102.878010157708 42.8413580981816
"2025" 404.8 100.75190849155 41.6203635003151
"2026" 405 99.267344133485 39.6583784800959
"2027" 405.2 97.966591956408 36.1656200462062
"2028" 405.4 98.0605265721427 33.2634717448953
"2029" 405.6 98.8360339478539 30.7255374686425
"2030" 405.8 99.6637870381572 27.8390694405666
"2031" 406 98.8993638624721 25.2349407953885
"2032" 406.2 96.9470924805624 23.8268267631764
"2033" 406.4 94.0386078735929 23.0537986945429
"2034" 406.6 91.0143863781307 22.7613708263875
"2035" 406.8 87.6387725467968 22.664981827246
"2036" 407 84.1045827813493 23.0439920170337
"2037" 407.2 80.8596806025087 23.5397616417451
"2038" 407.4 77.4122429141237 23.750177163409
"2039" 407.6 73.9067997935481 24.0103226449975
"2040" 407.8 70.4999639561414 23.2395261685963
"2041" 408 67.3216591608488 22.0382838116099
"2042" 408.2 63.9198478726619 20.2595346706781
"2043" 408.4 61.2703129776792 17.6782000987446
"2044" 408.6 58.701158967721 15.2786513594334
"2045" 408.8 55.9576905049447 12.8452688085189
"2046" 409 53.1780594544316 11.4254380967904
"2047" 409.2 50.1571473977556 11.6615679077159
"2048" 409.4 47.8732564340363 13.3014145482318
"2049" 409.6 46.0557097488398 15.7733371711173
"2050" 409.8 45.1456199253822 18.7763064026887
"2051" 410 44.5345507928233 22.387557474014
"2052" 410.2 44.351097248426 26.1137472627574
"2053" 410.4 44.253926168187 29.7587780582354
"2054" 410.6 43.4573364421037 33.0020561124622
"2055" 410.8 42.0988754428209 36.543303561977
"2056" 411 40.2579407581325 39.7585298746047
"2057" 411.2 38.2462273836934 42.7870550352245
"2058" 411.4 36.2050043366615 45.504985591872
"2059" 411.6 34.1288230453984 47.9379133648032
"2060" 411.8 32.2196071621478 50.9988247079796
"2061" 412 31.3462816132897 54.6068757852744
"2062" 412.2 31.6701412192443 57.7389006722525
"2063" 412.4 33.0575404420268 60.5341071569035
"2064" 412.6 35.1866233061037 62.5512611378301
"2065" 412.8 37.4438759652459 63.6142836569212
"2066" 413 40.3199768232468 64.4196969113236
"2067" 413.2 43.009778738821 64.9573977005914
"2068" 413.4 46.2321166714295 65.7674836858232
"2069" 413.6 49.2958057607795 66.496526724954
"2070" 413.8 52.5825858431819 67.2185499948809
"2071" 414 55.6419716225668 68.0268537042702
"2072" 414.2 59.1535075293385 69.3251189521739
"2073" 414.4 61.8665463060181 71.3466226449665
"2074" 414.6 64.1196296284105 73.9656904580189
"2075" 414.8 66.3526021374797 77.0926166528236
"2076" 415 67.8342026025307 80.3234495842683
"2077" 415.2 68.7364758711241 84.0404450517076
"2078" 415.4 69.8240020132919 87.8221383314465
"2079" 415.6 70.6674032696711 91.7034133813407
"2080" 415.8 71.2735305107578 95.4805682259097
"2081" 416 72.0266274096777 98.8811190949584
"2082" 416.2 73.6027590418417 102.474902177491
"2083" 416.4 75.8736951746548 105.556450941604
"2084" 416.6 78.9236724870097 107.806033177254
"2085" 416.8 82.6492936900145 108.812712176847
"2086" 417 86.1571205406826 108.829789842563
"2087" 417.2 89.3491103038673 107.333230408588
"2088" 417.4 92.1105848288696 104.963477486679
"2089" 417.6 94.9261588639442 102.185589048789
"2090" 417.8 97.6475612541545 99.6958801204443
"2091" 418 100.387263570304 96.9855247830085
"2092" 418.2 103.072962851519 94.5722436893739
"2093" 418.4 105.868703112925 91.7951163250212
"2094" 418.6 107.694727034146 88.854841111711
"2095" 418.8 108.833784301106 85.3748731645693
"2096" 419 108.684194965817 81.7144403208981
"2097" 419.2 108.155461532181 77.9834765042901
"2098" 419.4 107.297174286747 74.6025997123442
"2099" 419.6 106.018113680651 71.234289748745
"2100" 419.8 104.822051571557 68.045281743424
"2101" 420 103.506826817547 64.2653333820486
"2102" 420.2 103.040895068635 60.4592153236067
"2103" 420.4 103.539200936922 57.1406181066282
"2104" 420.6 105.560341879654 53.9804400364252
"2105" 420.8 108.058155496289 52.7459300751004
"2106" 421 111.165218071743 52.4777387925327
"2107" 421.2 114.279698128941 52.8740306761007
"2108" 421.4 116.922553733218 53.8512206262504
"2109" 421.6 119.419726364496 55.871617975709
"2110" 421.8 121.162790769755 58.3808135814444
"2111" 422 122.517450351638 61.4746036955337
"2112" 422.2 122.619964763874 64.6078719081396
"2113" 422.4 121.753926969686 67.4707372545766
"2114" 422.6 120.243343799634 70.5571038454215
"2115" 422.8 118.317168237268 73.1396569631828
"2116" 423 116.144806227265 75.5925676169533
"2117" 423.2 113.803661851963 77.4726974563543
"2118" 423.4 110.915977293609 79.0579414056516
"2119" 423.6 108.180815178044 79.7732420863842
"2120" 423.8 104.843453187463 79.680194072841
"2121" 424 101.630722171792 79.0394953659199
"2122" 424.2 98.7888245133282 77.951153736527
"2123" 424.4 96.1173764752353 75.8578454360958
"2124" 424.6 94.1342516407931 73.2225336656489
"2125" 424.8 91.9531171491721 70.3055448128389
"2126" 425 89.8326685592398 67.0930845654922
"2127" 425.2 88.0714934380014 63.7237088324013
"2128" 425.4 86.1080442732638 60.2591738068973
"2129" 425.6 84.0951693085626 57.036968991959
"2130" 425.8 81.6946276921458 54.3148421526434
"2131" 426 79.3031174440481 51.5892972272536
"2132" 426.2 76.8194745454178 48.6990518450128
"2133" 426.4 74.3854608172719 45.9384767184942
"2134" 426.6 72.2146038595691 43.0281548825785
"2135" 426.8 70.0405064727721 39.8126997790145
"2136" 427 68.3919601426858 36.4955118363871
"2137" 427.2 67.2028004567623 33.0072762153672
"2138" 427.4 65.4731274514215 30.3016095186045
"2139" 427.6 62.6267104800967 28.0152039263794
"2140" 427.8 59.301945114559 26.416832020937
"2141" 428 55.3688413186477 25.4208144147241
"2142" 428.2 51.9832624145768 25.6120071125857
"2143" 428.4 48.37058210547 26.6588561036214
"2144" 428.6 45.0383954636931 28.6307474798753
"2145" 428.8 42.3670061116612 31.5158179022646
"2146" 429 40.8799586149564 34.8084722455808
"2147" 429.2 39.4153682996245 39.1868173897188
"2148" 429.4 38.2350174924034 42.7552377703632
"2149" 429.6 36.900819878187 46.2711236720608
"2150" 429.8 35.680761942754 49.2993805583528
"2151" 430 34.7131020613619 52.7285132353552
"2152" 430.2 34.2505141121326 56.5420715329758
"2153" 430.4 34.4858213299809 60.3530569034157
"2154" 430.6 35.4046948902182 63.7020619965479
"2155" 430.8 36.6218722636966 66.9873629762832
"2156" 431 38.0472747154751 70.3979972230965
"2157" 431.2 39.0978665057385 73.9342359166219
"2158" 431.4 39.8467420418761 77.4506226768569
"2159" 431.6 39.777885676257 81.2134387448945
"2160" 431.8 39.1890116318483 84.9785633730947
"2161" 432 38.0308590830386 88.1837042879605
"2162" 432.2 36.48268380212 91.5402515882115
"2163" 432.4 34.5006410709929 94.7316878895442
"2164" 432.6 31.5043333386484 97.1547649040148
"2165" 432.8 28.2654161948537 98.9429504774526
"2166" 433 25.1715186667714 100.220805929052
"2167" 433.2 22.0601365857121 100.908608037762
"2168" 433.4 19.3728056748552 100.373070114229
"2169" 433.6 17.2648933928321 99.7728588374872
"2170" 433.8 15.7963428258337 98.7543798522368
"2171" 434 15.6600272225746 98.2090297599954
"2172" 434.2 14.9853267159689 98.0323525614553
"2173" 434.4 13.9043757018521 97.7939792746815
"2174" 434.6 14.37938946067 98.7639337561866
"2175" 434.8 15.474516144952 99.084330264823
"2176" 435 16.8906455354454 98.9394425153395
"2177" 435.2 17.8885443177964 98.8684333782183
"2178" 435.4 19.0455023536055 98.3274297523174
"2179" 435.6 19.9578099991511 96.1968183955758
"2180" 435.8 19.4096271023729 93.2991972536354
"2181" 436 17.1366142202733 90.4319270900697
"2182" 436.2 14.1560280264647 87.7603483033196
"2183" 436.4 12.7486290162035 84.383318024858
"2184" 436.6 12.7509188022595 81.8356089123856
"2185" 436.8 14.4479885323837 78.5245210234998
"2186" 437 16.7255280760095 75.5917746363565
"2187" 437.2 19.9581644612022 73.6097914018458
"2188" 437.4 23.9775538914739 73.0442990475046
"2189" 437.6 25.8888622429389 73.3853036821263
"2190" 437.8 26.1074309194618 73.4809326999594
"2191" 438 26.1135247101423 73.527302755342
"2192" 438.2 26.2555067735827 73.5138925640175
"2193" 438.4 28.0846561645805 74.0136895096793
"2194" 438.6 30.1225437810851 75.5320368526116
"2195" 438.8 31.9442418392546 77.0301211565944
"2196" 439 34.7291722966598 79.1000818114484
"2197" 439.2 37.566877330042 81.571022662077
"2198" 439.4 40.4974336660672 84.0286478293071
"2199" 439.6 43.4676294841583 87.3263418283343
"2200" 439.8 45.7022955787769 90.5991335801865
"2201" 440 47.3138828748497 94.1066746035453
"2202" 440.2 48.7399115916476 98.0208667533764
"2203" 440.4 49.0344331351066 102.002444148075
"2204" 440.6 47.6618131358568 104.994059589508
"2205" 440.8 44.7523087282542 107.697172140171
"2206" 441 41.1923565171108 109.117906141967
"2207" 441.2 37.1949915974647 109.611729581328
"2208" 441.4 33.5332586351744 108.240240715465
"2209" 441.6 31.5101761360109 105.51272301754
"2210" 441.8 31.2477014576518 102.319184977163
"2211" 442 32.4553676602347 98.8363082854314
"2212" 442.2 34.3447148675543 95.7647318833367
"2213" 442.4 36.7587429360671 93.3141029781601
"2214" 442.6 39.5209113129415 92.1628901413803
"2215" 442.8 43.2402128436841 91.7879804490783
"2216" 443 46.7268846961067 92.8659986303117
"2217" 443.2 49.8664550841199 94.4612043947933
"2218" 443.4 52.5044267912655 97.3027933696696
"2219" 443.6 54.5318175708288 100.549704094037
"2220" 443.8 56.0948784064553 104.59488124027
"2221" 444 57.5911509249422 108.248858859494
"2222" 444.2 58.5780774737411 111.746827359521
"2223" 444.4 60.4762136888285 114.832215666575
"2224" 444.6 62.5623471144967 118.200554196682
"2225" 444.8 63.9172133761307 122.190291193436
"2226" 445 63.0246612732611 124.567792392331
"2227" 445.2 61.1253465758115 124.886217711728
"2228" 445.4 58.0954515118673 125.654071908038
"2229" 445.6 55.0109304879027 126.20176535057
"2230" 445.8 51.8858491151882 125.927490011563
"2231" 446 48.6650642248609 125.836431155081
"2232" 446.2 46.7033735465875 126.626341996204
"2233" 446.4 47.6618298422501 126.989698060952
"2234" 446.6 49.1223064428746 127.362205088476
"2235" 446.8 50.7400115549459 127.522233951156
"2236" 447 52.9832054549997 127.636818546341
"2237" 447.2 56.2261849742023 127.638926272812
"2238" 447.4 58.5075605183293 127.773548791358
"2239" 447.6 60.8932484479976 127.761529018242
"2240" 447.8 63.4990576610239 127.108342373086
"2241" 448 66.6612949854839 126.235197079736
"2242" 448.2 69.879181402596 125.718906966532
"2243" 448.4 73.4948230399802 126.176529703312
"2244" 448.6 76.7404724789419 127.328295298439
"2245" 448.8 79.4277448329197 127.751649484884
"2246" 449 81.4264270906949 126.732389406826
"2247" 449.2 83.9433036316443 125.150154924158
"2248" 449.4 86.5142669307891 123.458848333546
"2249" 449.6 89.6154418994762 121.427205670977
"2250" 449.8 92.4746812362213 119.988894837291
"2251" 450 95.4978809813129 118.321194890342
"2252" 450.2 98.7775210178323 116.351054923118
"2253" 450.4 101.905955405949 114.214707613879
"2254" 450.6 104.991850817625 112.442096526824
"2255" 450.8 108.333897458012 111.639581568858
"2256" 451 110.09821702216 110.206309796056
"2257" 451.2 112.107135380109 108.177567929983
"2258" 451.4 114.215719662471 105.975680141556
"2259" 451.6 115.913914144635 102.884272621556
"2260" 451.8 116.646959415157 99.9573656589023
"2261" 452 117.324031496912 96.7239437434956
"2262" 452.2 119.119645047379 94.3445784311041
"2263" 452.4 121.082638121407 92.623600077551
"2264" 452.6 123.023261787229 90.7632870904033
"2265" 452.8 123.729013444666 88.3727713370724
"2266" 453 123.191191397241 85.8881434080093
"2267" 453.2 122.293907466718 82.2718731586913
"2268" 453.4 122.859255621798 79.5840335376562
"2269" 453.6 124.521890751343 77.5135439192324
"2270" 453.8 126.460050309144 76.2316243755565
"2271" 454 126.792011775852 74.1897168757697
"2272" 454.2 125.842205385423 72.347739019241
"2273" 454.4 124.250019493733 70.1721875085186
"2274" 454.6 122.258891654907 67.9146731475493
"2275" 454.8 120.895174423846 65.6934907543332
"2276" 455 120.112186592163 62.9392973358119
"2277" 455.2 120.560907162433 60.6560389372336
"2278" 455.4 121.796206372205 58.9977453763188
"2279" 455.6 123.059922688449 57.3814229208883
"2280" 455.8 122.615603430617 55.2665530620664
"2281" 456 120.472831041195 54.2965283854324
"2282" 456.2 117.739914277378 52.8586855189249
"2283" 456.4 115.031487047612 51.8038210136645
"2284" 456.6 112.22752459802 50.9541628215686
"2285" 456.8 109.579904903985 50.3518776134041
"2286" 457 106.311379386572 50.0769440596678
"2287" 457.2 103.847086421504 49.8677766190267
"2288" 457.4 100.993363290878 49.4873221441219
"2289" 457.6 97.76616358341 49.36657850531
"2290" 457.8 95.1681300555674 49.8140706882879
"2291" 458 91.9961780457599 51.0805888729453
"2292" 458.2 89.3413466426361 53.1860312623073
"2293" 458.4 86.9386219616109 55.7228308383591
"2294" 458.6 85.0173981243538 59.1680784125227
"2295" 458.8 84.281023703283 62.3230292434222
"2296" 459 83.6288627484673 66.1677105258174
"2297" 459.2 84.0340113467434 69.8416856210765
"2298" 459.4 84.0488709641079 73.320848767988
"2299" 459.6 85.2283385496767 76.4577814181747
"2300" 459.8 87.3660347631861 79.6153958818639
"2301" 460 89.9164403044153 81.0871980180897
"2302" 460.2 92.8164837903564 81.7088881284261
"2303" 460.4 96.4622644627943 81.8963326740704
"2304" 460.6 100.444427584958 80.9197064565974
"2305" 460.8 103.079432467774 79.1489532091937
"2306" 461 104.543283714123 76.4081551186179
"2307" 461.2 105.127641176278 73.0858652686447
"2308" 461.4 104.720030039097 69.4825965113024
"2309" 461.6 103.414267191398 67.1875758977688
"2310" 461.8 100.873748303982 64.9474338375982
"2311" 462 97.4359482540124 64.1148873330836
"2312" 462.2 93.8361051291015 63.9302621087347
"2313" 462.4 90.4261125080596 65.0354378114578
"2314" 462.6 87.4059754452382 67.0132897621457
"2315" 462.8 84.896924238628 70.2014030132055
"2316" 463 82.8202309364376 73.0526045391804
"2317" 463.2 80.480920952426 76.3684967375972
"2318" 463.4 78.2145214814708 79.5186352772061
"2319" 463.6 76.4662418443851 83.1014605894814
"2320" 463.8 75.6118943109595 86.5021166087081
"2321" 464 76.4213285458783 90.6845771583554
"2322" 464.2 78.1269612032474 94.0985494889257
"2323" 464.4 80.9425861282974 97.3938917419274
"2324" 464.6 83.9285545064433 99.7115296146004
"2325" 464.8 87.2002583553827 101.339326063346
"2326" 465 90.7864827287989 102.173443993739
"2327" 465.2 94.6099653277992 102.404586979565
"2328" 465.4 96.665255677507 101.588395475306
"2329" 465.6 97.6871685329842 99.7560063696482
"2330" 465.8 98.643133658523 96.9376172222807
"2331" 466 99.3437231879048 93.3766466207431
"2332" 466.2 99.3788357268103 89.9243669724766
"2333" 466.4 98.9600247519797 86.1720070643354
"2334" 466.6 98.2588406982613 82.8122700927669
"2335" 466.8 97.2307663563484 79.2907322555562
"2336" 467 95.3388655726877 75.8877778513926
"2337" 467.2 93.0816672720736 72.9996392197102
"2338" 467.4 90.5143981835004 70.5771106829221
"2339" 467.6 87.6473267975946 68.8050454120242
"2340" 467.8 84.6426427096336 67.8383350338273
"2341" 468 80.6017560176119 67.9433034165817
"2342" 468.2 77.1886299553802 69.2590847601402
"2343" 468.4 74.5403105663138 71.7664030018174
"2344" 468.6 72.9907268242591 74.3440039089563
"2345" 468.8 71.9867634930994 77.715360187789
"2346" 469 71.7034213448565 81.9513774720073
"2347" 469.2 71.7325830203034 86.0358579561859
"2348" 469.4 72.0862364972542 89.2863587123036
"2349" 469.6 72.5947789618835 92.8954354398582
"2350" 469.8 72.3853806137826 96.6400137661765
"2351" 470 71.2696732789163 100.947987074345
"2352" 470.2 70.196681295473 103.803507098185
"2353" 470.4 68.4184203094175 107.010449178617
"2354" 470.6 65.5780564553861 109.039208080847
"2355" 470.8 62.2873229686035 110.519580086025
"2356" 471 58.956836336373 111.744061080753
"2357" 471.2 55.6848232900739 112.758441740969
"2358" 471.4 52.4788597097072 114.437084642146
"2359" 471.6 50.1111243863794 117.027953786159
"2360" 471.8 48.7146338055141 120.088419640271
"2361" 472 49.123634231727 121.781043878867
"2362" 472.2 50.4801697662351 121.821800453132
"2363" 472.4 51.9782599343338 121.160105961719
"2364" 472.6 54.3893783849216 120.230294618633
"2365" 472.8 57.6952695352296 119.057233798728
"2366" 473 60.5012338993742 118.090112706117
"2367" 473.2 63.7286297593885 117.213400049998
"2368" 473.4 66.9943683901959 116.691280526254
"2369" 473.6 70.1943774144113 116.768545215608
"2370" 473.8 73.1587468388582 117.569673975106
"2371" 474 76.2229524776787 119.35811404729
"2372" 474.2 79.0988977455398 121.285903245839
"2373" 474.4 81.3247551970468 123.349103433965
"2374" 474.6 82.7821587107613 123.744172858373
"2375" 474.8 83.2945820386069 122.319042501767
"2376" 475 83.616638161219 120.482821541765
"2377" 475.2 84.4946322447866 117.612888703271
"2378" 475.4 85.7498159017888 114.66889058085
"2379" 475.6 87.5108419665744 112.297347187409
"2380" 475.8 89.5454598873135 109.978776104756
"2381" 476 91.6888196432058 107.634925754138
"2382" 476.2 94.0440970134704 105.58648039417
"2383" 476.4 96.8565503703812 104.14939619005
"2384" 476.6 99.9002307973127 103.466448073014
"2385" 476.8 103.72039916852 103.505780487335
"2386" 477 105.763843700957 103.798041180625
"2387" 477.2 105.953990635245 102.54594904291
"2388" 477.4 105.093028971491 100.419886479936
"2389" 477.6 103.669299900381 97.7779394592427
"2390" 477.8 101.971401498711 95.5458961639253
"2391" 478 100.009460502531 93.5501623595265
"2392" 478.2 97.7367093627972 91.0757926000596
"2393" 478.4 95.8209293834667 88.7557328553139
"2394" 478.6 94.0934744565117 85.8281645586308
"2395" 478.8 92.753298099784 82.6359950862389
"2396" 479 92.3119924198338 79.328216084461
"2397" 479.2 92.7257279196773 76.0214269402141
"2398" 479.4 93.9090966563194 72.4023512432326
"2399" 479.6 94.9459409108839 68.6972708977627
"2400" 479.8 95.6704793166183 64.9249970022064
"2401" 480 95.6625895095577 61.5016903528026
"2402" 480.2 95.2792247610149 57.9145556399158
"2403" 480.4 94.0788802587112 55.0666662748773
"2404" 480.6 92.1324058374076 52.1235677397
"2405" 480.8 90.120449023857 49.6168820224546
"2406" 481 87.6444628516901 46.7316392008478
"2407" 481.2 85.3797481120579 43.8954274977805
"2408" 481.4 83.2394085072568 40.7596730769148
"2409" 481.6 80.7299480987114 38.0751193188311
"2410" 481.8 78.6220885469257 35.0393978342639
"2411" 482 77.8390635091608 32.0911906409485
"2412" 482.2 77.6314050970505 28.5018663861685
"2413" 482.4 78.7238241828837 25.4850768136456
"2414" 482.6 81.1153348965122 23.1777369887738
"2415" 482.8 83.8249909017081 22.2560038226252
"2416" 483 87.4064553148132 22.0098740003973
"2417" 483.2 90.1724847394977 22.595715254803
"2418" 483.4 91.8862835483447 24.2466979434964
"2419" 483.6 93.9889199159903 26.7156761975995
"2420" 483.8 96.0352809378259 29.1550780742873
"2421" 484 98.4323897552169 31.3187311571476
"2422" 484.2 101.688973647931 33.2195018726187
"2423" 484.4 104.572783103178 35.5028995352635
"2424" 484.6 107.587057739859 37.1659658602273
"2425" 484.8 110.773418705082 38.6480356753793
"2426" 485 113.120295995336 40.2045606544456
"2427" 485.2 115.900916052521 42.078779784902
"2428" 485.4 117.658971353533 44.4729210688529
"2429" 485.6 118.35002206291 47.5573237709856
"2430" 485.8 117.387174896899 50.551859744129
"2431" 486 115.644011005184 53.7786580440969
"2432" 486.2 114.282542886889 56.845365389307
"2433" 486.4 113.867505841088 60.444039201029
"2434" 486.6 114.068259812982 63.9323823705307
"2435" 486.8 114.769700798632 67.265776200728
"2436" 487 116.281533485003 70.2952075479285
"2437" 487.2 118.874397619085 72.7751202276412
"2438" 487.4 121.865049469801 74.2621989235696
"2439" 487.6 123.716519534383 75.483255302115
"2440" 487.8 123.101805245281 77.038993815664
"2441" 488 121.455868213795 78.3167062850719
"2442" 488.2 119.329174299124 79.8968730318421
"2443" 488.4 116.489674691325 81.7859625726976
"2444" 488.6 113.931830632447 83.4700689803936
"2445" 488.8 111.435007836321 85.6585028010729
"2446" 489 108.777307203556 88.1057613903435
"2447" 489.2 106.09150110352 90.1710136053697
"2448" 489.4 103.933741640245 92.3368320561013
"2449" 489.6 101.926293613751 95.2779740068986
"2450" 489.8 100.54162470448 98.3804431480972
"2451" 490 99.651650799879 101.882351054567
"2452" 490.2 98.9576365690586 105.436782647282
"2453" 490.4 98.0262920958569 108.781624402478
"2454" 490.6 96.3276790445611 111.846366701444
"2455" 490.8 93.4401938962814 113.358244898964
"2456" 491 89.7825070930207 113.910480767849
"2457" 491.2 86.1552308837479 113.822332193791
"2458" 491.4 82.7707565205305 114.09924363086
"2459" 491.6 78.4148256237756 114.66063281906
"2460" 491.8 75.034183847033 115.934260794914
"2461" 492 71.2569837742537 117.682179785454
"2462" 492.2 68.2291863240182 119.792582326861
"2463" 492.4 65.3252257189113 122.429602383676
"2464" 492.6 63.1587132060877 123.25263643278
"2465" 492.8 61.1218326236303 121.883615588718
"2466" 493 58.8696135900369 119.767797044462
"2467" 493.2 56.5302920706927 117.177243244198
"2468" 493.4 54.1012355681824 114.430281939004
"2469" 493.6 51.8738559083485 111.136522405287
"2470" 493.8 49.8769813218543 108.079710582779
"2471" 494 48.3589238636009 105.166207915654
"2472" 494.2 46.842336452083 102.032710461935
"2473" 494.4 44.7220186430054 99.1069653006318
"2474" 494.6 42.1656452663047 96.7911098509326
"2475" 494.8 39.645549069891 94.7399012532417
"2476" 495 36.7205740322268 92.8667350206793
"2477" 495.2 33.9182284857685 90.7811304960368
"2478" 495.4 31.0331842450393 88.2782585823267
"2479" 495.6 28.6965772345832 85.5497897443771
"2480" 495.8 27.2106924880729 82.1444432946455
"2481" 496 26.6377030094797 78.6900023375765
"2482" 496.2 26.9774667068636 75.0800957159217
"2483" 496.4 28.4252954326649 72.0531182066396
"2484" 496.6 30.4986098073018 69.3894723403508
"2485" 496.8 33.325857831095 66.647002396953
"2486" 497 36.1271438104746 64.5065930265453
"2487" 497.2 38.9409192913873 62.1142188418275
"2488" 497.4 42.1318761597696 60.2591913229917
"2489" 497.6 45.3794208246373 57.6535378193254
"2490" 497.8 48.3934463171502 54.9311226172075
"2491" 498 51.2172647476548 52.3135803494448
"2492" 498.2 54.1870824452432 49.6316043937961
"2493" 498.4 56.9566298226565 46.9219654098659
"2494" 498.6 59.5029606639262 43.8900673097877
"2495" 498.8 62.0889033989392 40.8618665926979
"2496" 499 64.7876295159345 38.1166537880452
"2497" 499.2 67.4841369316426 35.0502522025331
"2498" 499.4 69.3223953517632 31.731145500134
"2499" 499.6 70.7203388803551 28.0087363842837
"2500" 499.8 71.2080515374486 24.1357777585339
"2501" 500 71.1932331505722 20.1546048946155
"2502" 500.2 70.8132130187832 16.3457467108764
"2503" 500.4 70.1747027956441 12.7947527184847
"2504" 500.6 70.8849786047474 10.0210790383404
"2505" 500.8 73.067386441847 10.1324073588327
"2506" 501 75.7207807764003 10.9809028423237
"2507" 501.2 78.5832678879435 12.3238892066897
"2508" 501.4 81.3863893622297 13.6248747218782
"2509" 501.6 84.6287149229707 15.119573864423
"2510" 501.8 88.2464902985598 16.6983600997417
"2511" 502 91.2124373263895 18.7828849290044
"2512" 502.2 93.8057152726258 21.2856041561661
"2513" 502.4 95.8139385374572 24.4880089527404
"2514" 502.6 97.2291750966643 28.1190136481859
"2515" 502.8 97.7917174296707 31.4803698914617
"2516" 503 98.3764079421036 34.773390021821
"2517" 503.2 99.2368362711467 37.9975126123685
"2518" 503.4 99.5289507444824 41.6431190879187
"2519" 503.6 99.4355970919881 45.0851793877235
"2520" 503.8 98.7336645135152 48.7547134849591
"2521" 504 97.7052320679591 52.1237379739787
"2522" 504.2 96.3516580570452 55.0994795239327
"2523" 504.4 94.5493529713671 58.190702737672
"2524" 504.6 92.3173271331796 60.6174201911991
"2525" 504.8 89.6421159121358 62.7452793250583
"2526" 505 86.9912433930445 64.5933228270845
"2527" 505.2 83.744878516193 66.2442501169208
"2528" 505.4 80.761332046758 67.370793274482
"2529" 505.6 77.255487392158 68.3898896693047
"2530" 505.8 73.8488344402485 67.9443959026109
"2531" 506 70.605667962053 66.8615494722126
"2532" 506.2 68.2049959737893 64.9850572917986
"2533" 506.4 66.6805178417169 62.0169639832342
"2534" 506.6 66.9375725042007 58.6731763641207
"2535" 506.8 68.3021827329653 55.6460761684772
"2536" 507 71.2749254755852 53.3576718002778
"2537" 507.2 74.5563120190246 51.9832895675929
"2538" 507.4 77.903418398275 51.8253222078079
"2539" 507.6 81.2344172559559 52.6801463140424
"2540" 507.8 84.6050256329636 54.1238547240406
"2541" 508 87.5810678350561 55.8226626112381
"2542" 508.2 90.5580622831048 57.834615797321
"2543" 508.4 93.7322570952746 60.1688990144537
"2544" 508.6 96.1367162815583 62.9265317266174
"2545" 508.8 98.4995383040728 65.8286056905482
"2546" 509 100.898530529474 68.8022910725057
"2547" 509.2 102.781313363518 72.0034687972784
"2548" 509.4 104.503145258349 75.4565652355432
"2549" 509.6 105.67191041535 78.7330276224769
"2550" 509.8 106.350140464095 81.3810524607278
"2551" 510 105.554284611914 83.941869621597
"2552" 510.2 104.225086899115 86.8727231826538
"2553" 510.4 102.250257196345 89.6258599451266
"2554" 510.6 100.000110130672 92.107092648419
"2555" 510.8 97.3181959834919 94.0988509547903
"2556" 511 94.4845231128683 94.9604615622559
"2557" 511.2 91.2354815305481 95.9328614667559
"2558" 511.4 88.0409861674973 96.4498528813018
"2559" 511.6 84.6087516809606 96.7207647141903
"2560" 511.8 81.2782280505272 96.7991607664303
"2561" 512 78.2874959120698 95.4982406357906
"2562" 512.2 75.4470895556526 93.4434281558678
"2563" 512.4 73.2736466450601 91.168045750258
"2564" 512.6 71.6193955240686 87.9781105270135
"2565" 512.8 70.8166560593012 84.5376873919649
"2566" 513 70.8110209599948 80.9686225325992
"2567" 513.2 72.0365895756491 77.6047399844729
"2568" 513.4 74.1297603570544 74.8962908818423
"2569" 513.6 77.1128357178798 72.8798622341847
"2570" 513.8 80.4735451076498 72.088432748429
"2571" 514 83.7314532758237 72.4871763054615
"2572" 514.2 87.0605393566367 73.2347420232591
"2573" 514.4 90.5228235796948 74.4094992854504
"2574" 514.6 93.861189586292 76.0014164138968
"2575" 514.8 96.9570270580796 77.8327238825635
"2576" 515 99.6141765560129 80.056322326675
"2577" 515.2 102.239600541221 82.3734047567484
"2578" 515.4 105.19516514865 84.7759482934305
"2579" 515.6 108.374715565793 86.3929131119986
"2580" 515.8 111.377288526157 86.7456435259632
"2581" 516 114.707421980885 86.8704542795121
"2582" 516.2 117.603605265156 87.5968444957548
"2583" 516.4 119.44494186383 87.9349454996021
"2584" 516.6 120.240149871922 87.0915575222817
"2585" 516.8 120.712996556971 85.7578777956697
"2586" 517 120.96702953727 83.7998623605328
"2587" 517.2 120.949425649862 81.2264912088821
"2588" 517.4 120.292817936545 78.4552581921355
"2589" 517.6 119.252573334435 75.5629581895547
"2590" 517.8 118.591841495652 72.7521440808424
"2591" 518 118.185814053467 69.3206368122356
"2592" 518.2 118.12501164954 66.4640471342617
"2593" 518.4 118.744050527862 63.0658307115013
"2594" 518.6 120.380357239976 61.07083207526
"2595" 518.8 122.850381890317 59.8720012817174
"2596" 519 124.16764763904 59.2059985761916
"2597" 519.2 123.462353026163 57.6983269637198
"2598" 519.4 121.792796170243 56.393330909342
"2599" 519.6 119.631007322751 55.4760918684986
"2600" 519.8 117.140626965803 54.1184981109822
"2601" 520 115.054690775546 53.4532684099425
"2602" 520.2 113.049710876893 52.344824320181
"2603" 520.4 110.650997708582 50.437075746153
"2604" 520.6 108.190472129913 48.3879260074086
"2605" 520.8 105.459838521901 46.4419238996997
"2606" 521 102.968495962906 43.981025555396
"2607" 521.2 100.81855494233 40.8709625709389
"2608" 521.4 99.2260669673489 37.5735742686429
"2609" 521.6 97.4527846200742 34.1552589377128
"2610" 521.8 95.4831304867518 30.9722376423561
"2611" 522 92.8192706109517 28.5039926920655
"2612" 522.2 89.6655102594454 26.3279754882152
"2613" 522.4 86.3202753695843 24.5160967696624
"2614" 522.6 82.7700087381401 22.7672334681183
"2615" 522.8 79.5166505356008 21.3276221094648
"2616" 523 75.8201721964141 21.1040809024083
"2617" 523.2 72.4825023483288 21.5130744940095
"2618" 523.4 68.8086586661213 22.5243181854314
"2619" 523.6 65.1891227116859 23.4285891279581
"2620" 523.8 61.4086567628313 24.070510963231
"2621" 524 57.4402815545995 23.9727226049049
"2622" 524.2 54.4846628990281 23.0993553596528
"2623" 524.4 51.6730111316673 21.6337372665342
"2624" 524.6 49.2592537600968 18.8167638806811
"2625" 524.8 48.8276089730247 16.0355213583257
"2626" 525 48.6704769442683 13.5279614952275
"2627" 525.2 47.1482535061553 12.5670723828541
"2628" 525.4 45.0580536633123 13.4495245353459
"2629" 525.6 43.501430315356 15.0582492763155
"2630" 525.8 41.4771985691829 17.8947346577169
"2631" 526 40.0493820008881 20.6995812831515
"2632" 526.2 39.0303183775616 23.8025127233166
"2633" 526.4 37.9879432084043 27.0444357488663
"2634" 526.6 37.5778116064361 29.8989661047356
"2635" 526.8 37.2912660134581 32.4281909412931
"2636" 527 37.4419044718512 35.1967230597671
"2637" 527.2 38.255283784791 38.175324709264
"2638" 527.4 39.6218439919307 40.880609608071
"2639" 527.6 41.0858232335466 43.7272219867379
"2640" 527.8 43.038460782642 46.7645558509198
"2641" 528 44.8962658582203 49.9923662299352
"2642" 528.2 45.9622910225389 53.1459791809458
"2643" 528.4 46.9095500581427 56.6804318104261
"2644" 528.6 48.5610878183377 60.3033058768641
"2645" 528.8 50.7287278117498 63.5516693968045
"2646" 529 53.3240800853145 66.540082996654
"2647" 529.2 55.8407314815748 69.603563107548
"2648" 529.4 58.1829245205249 72.8266191548437
"2649" 529.6 60.29248235231 76.1336986388477
"2650" 529.8 62.5651986199201 79.5850014302292
"2651" 530 64.395074100041 83.1948816522391
"2652" 530.2 66.1122494748097 86.7515441131521
"2653" 530.4 67.1735339185173 90.5287058914426
"2654" 530.6 67.8846535874026 94.7861112773335
"2655" 530.8 67.7926169661594 98.4893697420026
"2656" 531 67.4441445463179 102.800238289924
"2657" 531.2 66.7922462811179 106.557511689072
"2658" 531.4 66.4922429352425 110.757230407058
"2659" 531.6 66.1285943605099 114.66106657322
"2660" 531.8 65.0424829274506 118.241864150371
"2661" 532 63.4375989228069 121.281063987132
"2662" 532.2 63.5520932383792 122.761459417001
"2663" 532.4 65.2139852544509 122.393217254083
"2664" 532.6 66.9711088585946 121.449175042728
"2665" 532.8 69.1296501718657 120.02350302353
"2666" 533 71.6309547115768 118.194709279581
"2667" 533.2 74.0189439991866 116.693690739913
"2668" 533.4 76.6342452777006 115.458767889519
"2669" 533.6 79.7660293792542 114.77603017147
"2670" 533.8 82.8897312551724 114.936285084741
"2671" 534 86.1148349265832 115.818698120585
"2672" 534.2 89.3781143157919 117.469818784505
"2673" 534.4 91.2378023743727 119.188981828446
"2674" 534.6 91.5035384811302 120.642343214889
"2675" 534.8 91.3854932937867 121.887313981618
"2676" 535 90.9334309404156 122.587923370363
"2677" 535.2 90.9282677399775 121.677173557417
"2678" 535.4 91.5804545346709 120.957613674593
"2679" 535.6 92.2000001521374 119.042312676808
"2680" 535.8 92.3808014981515 117.344997024877
"2681" 536 93.2377874336135 115.111232922318
"2682" 536.2 94.051696010425 112.766851331156
"2683" 536.4 94.8648424205121 110.58532818886
"2684" 536.6 95.9750651050597 108.188098482801
"2685" 536.8 97.2668839570926 105.336132213439
"2686" 537 98.5830677616464 103.024096341957
"2687" 537.2 100.235807304105 100.596064417612
"2688" 537.4 102.112246311901 98.3853246228058
"2689" 537.6 104.418180901844 96.6705505956745
"2690" 537.8 107.472721338024 96.0410517966931
"2691" 538 110.043381696391 96.5487825343999
"2692" 538.2 111.528552052456 96.5905872450071
"2693" 538.4 111.401219382221 95.204049383899
"2694" 538.6 110.738418689944 93.5759182045443
"2695" 538.8 109.964044411743 91.3868962650776
"2696" 539 108.91816201744 88.190783073776
"2697" 539.2 107.738426849307 85.7212309701562
"2698" 539.4 106.658448639984 82.8807119582782
"2699" 539.6 105.710015082995 80.0229107659708
"2700" 539.8 105.506794668483 76.9239029171999
"2701" 540 106.161289545593 73.7168642332446
"2702" 540.2 107.326012062859 71.0084910166725
"2703" 540.4 109.78665104282 68.9768267195547
"2704" 540.6 113.042463692075 67.8798551120479
"2705" 540.8 116.306360036458 67.4068446869196
"2706" 541 119.968644524686 67.4668180437733
"2707" 541.2 123.100934696768 68.1198656930372
"2708" 541.4 124.176790481429 68.7582776001284
"2709" 541.6 124.173219018317 69.7594985986397
"2710" 541.8 125.108481599795 71.9651856901794
"2711" 542 126.410882929857 74.1766166922947
"2712" 542.2 126.807875278644 75.9089526431826
"2713" 542.4 126.607061247785 77.3217582654458
"2714" 542.6 126.755076351375 79.8848816858481
"2715" 542.8 126.548091119467 82.4443784114149
"2716" 543 125.920459732066 85.0353030905527
"2717" 543.2 124.566145426491 86.917081746964
"2718" 543.4 123.153748805055 89.8127175359461
"2719" 543.6 122.358931002942 93.1268451110875
"2720" 543.8 121.2329541955 95.6385809598097
"2721" 544 119.501359971458 98.2735474889503
"2722" 544.2 117.770732215328 101.275585419093
"2723" 544.4 115.680971800695 104.383409240622
"2724" 544.6 113.142477411633 107.15229725976
"2725" 544.8 110.212181469289 109.866295587929
"2726" 545 107.691981528069 112.517182013043
"2727" 545.2 105.229053148468 115.554281290285
"2728" 545.4 102.402068154869 117.658042603898
"2729" 545.6 99.6139514051645 119.154910335473
"2730" 545.8 96.2067432841123 120.32831582436
"2731" 546 93.2766681964119 120.817040512447
"2732" 546.2 89.8953354639536 120.558726259727
"2733" 546.4 87.285565718739 119.721172723653
"2734" 546.6 85.2839413930959 118.018114227336
"2735" 546.8 83.8203278977749 115.686872216767
"2736" 547 82.7996332793867 113.118437286356
"2737" 547.2 81.9556711143902 110.180092545217
"2738" 547.4 81.6703796964612 107.232435990074
"2739" 547.6 82.1724857607811 104.986129763944
"2740" 547.8 82.3814608038749 104.168823546409
"2741" 548 82.4955498212869 104.069140451059
"2742" 548.2 82.3792972640275 104.143980029629
"2743" 548.4 82.2984702610727 103.926746804745
"2744" 548.6 81.5954872448318 103.240187286248
"2745" 548.8 80.4362646651593 102.210069560475
"2746" 549 78.1977276098576 101.183630381008
"2747" 549.2 75.7252863203345 100.134410613749
"2748" 549.4 73.8665554208544 99.2846850823322
"2749" 549.6 72.1070879654042 97.0307311849276
"2750" 549.8 72.0383439835811 94.6753235506416
"2751" 550 73.172822692526 92.9257126159913
"2752" 550.2 75.4663981793852 90.2555900246337
"2753" 550.4 78.008518008429 88.2302542922132
"2754" 550.6 81.3883911979141 86.5135862566424
"2755" 550.8 85.1774516540379 85.4021869650357
"2756" 551 89.0008472951965 85.0082224779588
"2757" 551.2 92.6265820347747 84.8289657599032
"2758" 551.4 96.6138228867377 85.1001304832974
"2759" 551.6 100.55798315457 85.4910843780168
"2760" 551.8 104.467851628182 86.2266669462557
"2761" 552 107.33537125241 87.9214461084356
"2762" 552.2 109.906292271316 90.7380066243468
"2763" 552.4 112.251306066794 93.3765051940535
"2764" 552.6 114.091957881305 96.1910764267503
"2765" 552.8 114.780561704081 98.8010287108319
"2766" 553 113.621839061488 99.2753086015425
"2767" 553.2 111.761437091061 98.4964108468714
"2768" 553.4 109.801626935403 97.4028949463315
"2769" 553.6 107.233148899786 95.6529021888496
"2770" 553.8 105.245988603417 93.6446669918774
"2771" 554 103.616651837125 91.7511660114161
"2772" 554.2 101.990374338478 88.9978822739521
"2773" 554.4 100.423793900926 85.9603502245002
"2774" 554.6 98.5871384937047 82.5734073648782
"2775" 554.8 96.9468623303295 79.5801035015779
"2776" 555 95.8017986219632 75.9973448270084
"2777" 555.2 95.7002305668356 72.5592728826063
"2778" 555.4 95.9836239771861 68.3702167385825
"2779" 555.6 96.5209311334694 64.4817178301106
"2780" 555.8 96.9772034962565 60.6963583948623
"2781" 556 96.393715122973 56.8393119998679
"2782" 556.2 94.7206388385871 53.4330581214671
"2783" 556.4 92.3288840313179 50.3747272329954
"2784" 556.6 90.1671423777611 47.3465091335115
"2785" 556.8 87.8789155242432 44.8701270745778
"2786" 557 84.8170795699178 43.1720961922457
"2787" 557.2 81.10834119334 42.8855864893296
"2788" 557.4 77.3668674604606 42.9278653109164
"2789" 557.6 73.8738175456859 42.4604537450987
"2790" 557.8 70.4158248312912 41.7473461729399
"2791" 558 67.2486763006014 40.2921878429248
"2792" 558.2 64.22101252517 38.7229077393496
"2793" 558.4 60.8761688234005 37.445449532208
"2794" 558.6 57.5550996295195 36.4189484708815
"2795" 558.8 54.2755497509285 35.31536386247
"2796" 559 51.2380265234823 33.7257306662216
"2797" 559.2 47.5528677247095 32.3142465892062
"2798" 559.4 44.5433088538663 32.5437950619058
"2799" 559.6 41.1206835200934 34.1459777046353
"2800" 559.8 39.196287446466 36.6809935399796
"2801" 560 38.2917475684105 40.1390323525913
"2802" 560.2 39.1657885636825 43.301040681914
"2803" 560.4 40.5265563581738 46.1892860595339
"2804" 560.6 42.7352734719505 49.2309231914547
"2805" 560.8 45.3290840105784 51.7765073549357
"2806" 561 48.0395666304128 54.0677019504459
"2807" 561.2 50.9155991124963 56.0255847514839
"2808" 561.4 53.8473413476819 57.836990576159
"2809" 561.6 57.2227105858103 59.993724789233
"2810" 561.8 60.5801111988109 61.5248274531597
"2811" 562 63.960669884273 62.9259862210702
"2812" 562.2 67.1838041898879 65.1166279260031
"2813" 562.4 69.9114558136297 67.1903984693696
"2814" 562.6 73.0038695104708 69.3682992305842
"2815" 562.8 76.7222353459426 70.2872862116901
"2816" 563 80.3847821606979 71.8174227525589
"2817" 563.2 83.9867216642732 72.9062315499199
"2818" 563.4 87.8569083430771 73.5735110084075
"2819" 563.6 91.84251398789 73.9361314062595
"2820" 563.8 95.8087767915215 74.7477839358509
"2821" 564 99.4366537934266 75.4293714777306
"2822" 564.2 103.553714967448 76.1276937537496
"2823" 564.4 107.217351641474 75.762866897223
"2824" 564.6 110.418681957821 74.3120403148048
"2825" 564.8 113.126729007699 72.139414259401
"2826" 565 116.035316184616 69.7399387650079
"2827" 565.2 118.442990384059 67.1011248718945
"2828" 565.4 120.798211564169 64.2480366829882
"2829" 565.6 122.16479959139 61.4641001316348
"2830" 565.8 122.141380756036 60.4375957577962
"2831" 566 122.934694807813 60.7142693812735
"2832" 566.2 124.321804318468 61.4652175699408
"2833" 566.4 126.173062185048 62.7272669663314
"2834" 566.6 127.677472223821 64.3063961291257
"2835" 566.8 128.463049279172 66.5144697842128
"2836" 567 128.860046147037 69.0679308573467
"2837" 567.2 128.755823639292 72.2685096759981
"2838" 567.4 128.214941151215 75.2826124207057
"2839" 567.6 127.249217379696 78.9092128577289
"2840" 567.8 126.781491619994 81.7004619654307
"2841" 568 126.002607453388 85.3457344743211
"2842" 568.2 124.775914536205 88.5178376838807
"2843" 568.4 123.375229758819 91.515384462442
"2844" 568.6 121.855533007311 94.4213700731765
"2845" 568.8 119.811682404414 97.7147149838681
"2846" 569 117.816070399726 100.862904115322
"2847" 569.2 115.653315415038 103.887750060471
"2848" 569.4 113.693607689986 106.862911865361
"2849" 569.6 111.430524390475 109.853453699334
"2850" 569.8 108.607556274037 111.727677692218
"2851" 570 105.611040403023 113.255902439452
"2852" 570.2 102.001302927357 114.460733091285
"2853" 570.4 98.3730063926164 115.889360186474
"2854" 570.6 95.4139497097849 116.970859386369
"2855" 570.8 92.4544924359478 118.166413333657
"2856" 571 89.4548946477391 118.59783297811
"2857" 571.2 86.7456246263342 118.326514529054
"2858" 571.4 83.86483683858 116.858224425209
"2859" 571.6 81.8192574984233 114.913404198057
"2860" 571.8 80.1497207806581 112.204149134474
"2861" 572 79.7075845965388 109.013020659172
"2862" 572.2 80.1287646981556 105.85729663972
"2863" 572.4 81.4180664442098 102.8587387665
"2864" 572.6 83.5376177382026 100.218876064063
"2865" 572.8 86.7619676724503 97.9708471971538
"2866" 573 89.9426069310786 96.9412166004981
"2867" 573.2 92.872791523981 96.9335834919438
"2868" 573.4 95.5724392805011 96.9315499796752
"2869" 573.6 96.1933645103796 95.6961154832905
"2870" 573.8 94.7173236214663 94.7658852750839
"2871" 574 92.5939804097837 94.8004914602948
"2872" 574.2 90.39203044929 95.2697684881565
"2873" 574.4 87.276816074482 96.0606162529392
"2874" 574.6 84.2728284240682 96.4425555231263
"2875" 574.8 81.4476289587064 96.3859758327889
"2876" 575 78.6447557047224 96.6401541633644
"2877" 575.2 75.7622817221478 97.1153391807506
"2878" 575.4 72.5525798140876 97.4279271530366
"2879" 575.6 69.097020688344 97.7796084489233
"2880" 575.8 66.0050022970081 97.7122815235508
"2881" 576 62.2108714564607 97.9437223065697
"2882" 576.2 58.7125965614715 98.0936624191746
"2883" 576.4 55.3742179887184 99.1580181325556
"2884" 576.6 51.890844681004 99.8542878809087
"2885" 576.8 48.3167545772276 99.8824946645718
"2886" 577 44.5384089688175 99.0017366341995
"2887" 577.2 41.3943813417859 97.3267304364937
"2888" 577.4 38.7825149405992 95.3416526236062
"2889" 577.6 36.5205242339775 92.5489998944514
"2890" 577.8 35.0676157621029 89.5429365211615
"2891" 578 34.1663191075614 86.1509362342745
"2892" 578.2 33.7539459281341 83.0467936218258
"2893" 578.4 33.9402052021155 79.4498517061331
"2894" 578.6 34.5574106546999 75.8328302388837
"2895" 578.8 36.2903811388384 73.0513705907148
"2896" 579 38.4737101243923 70.4302805742764
"2897" 579.2 40.8724526218144 67.9526542139904
"2898" 579.4 43.8669405930143 65.6075454316696
"2899" 579.6 46.6954508646096 63.5107966648331
"2900" 579.8 49.8582381259039 61.6460320320594
"2901" 580 53.1219942636962 59.8546213683529
"2902" 580.2 56.7201142314686 58.2696079863522
"2903" 580.4 60.2644818487012 57.1358380071931
"2904" 580.6 63.7918186919941 55.4000251886141
"2905" 580.8 67.3211424288237 54.1697143852855
"2906" 581 71.0530544553238 53.3979992518128
"2907" 581.2 74.9857744899375 53.0815866024011
"2908" 581.4 79.1672683971069 53.0817939568741
"2909" 581.6 83.3636816666575 53.2791426094313
"2910" 581.8 87.2970868434217 52.652284017985
"2911" 582 90.9463665073177 51.3759493893373
"2912" 582.2 94.1030054443682 49.444392318686
"2913" 582.4 97.1194461956704 47.6872173264366
"2914" 582.6 100.461916960724 45.4930846757681
"2915" 582.8 103.153328833867 43.1950802459138
"2916" 583 106.163389055974 41.0259515280977
"2917" 583.2 107.717581092028 38.3926845558957
"2918" 583.4 107.654297914659 34.9325940156616
"2919" 583.6 106.30682630863 32.1907610767794
"2920" 583.8 104.402662719648 29.7597138158042
"2921" 584 102.213962815766 27.0713867917558
"2922" 584.2 99.1180751746719 25.2563661481872
"2923" 584.4 96.1133237998027 23.468338335172
"2924" 584.6 93.1656456934668 21.7125489467109
"2925" 584.8 89.9499463209641 20.3433998101561
"2926" 585 86.7905732737522 19.1076698831674
"2927" 585.2 83.302674394688 18.2601051281021
"2928" 585.4 79.8152267315264 17.7395999328032
"2929" 585.6 76.1271024180959 17.5287106557495
"2930" 585.8 73.0014957170697 18.3223248273375
"2931" 586 70.2570491871268 19.7575004114101
"2932" 586.2 67.3609293630409 21.675182216427
"2933" 586.4 65.317834331165 24.1707629729658
"2934" 586.6 63.4347768170233 26.7030444428706
"2935" 586.8 61.6234001656192 29.2868096569005
"2936" 587 59.9157046007419 32.28395344484
"2937" 587.2 58.1396187742241 34.9581798420859
"2938" 587.4 56.0323480592643 37.9278769114712
"2939" 587.6 53.9650464931789 40.6150142064005
"2940" 587.8 51.6714466272731 43.7901795652825
"2941" 588 50.0846229262088 46.960036695186
"2942" 588.2 48.8146661901861 50.0848463399944
"2943" 588.4 47.6616536147979 53.2026363540418
"2944" 588.6 46.3443508896924 56.110967229022
"2945" 588.8 44.7241161613259 59.3065851815314
"2946" 589 43.3543320396847 62.4812037625783
"2947" 589.2 41.7771885627094 65.6744586350435
"2948" 589.4 39.8199968094666 68.1945904136118
"2949" 589.6 36.9326538478852 70.145904349123
"2950" 589.8 33.6397558810843 71.4892382070212
"2951" 590 30.1697849014261 71.8674283425942
"2952" 590.2 26.5765277705652 71.3745379320027
"2953" 590.4 23.6095840103591 70.5480334409467
"2954" 590.6 20.6654934137782 69.1721204341611
"2955" 590.8 17.4798476369157 67.9528436809426
"2956" 591 14.7253519952711 66.1575386699035
"2957" 591.2 12.9195267157744 63.5953692621621
"2958" 591.4 12.1190921183409 60.646296469341
"2959" 591.6 12.2649016181608 57.3210101018633
"2960" 591.8 13.2665020202668 54.3498810587645
"2961" 592 14.8517916021569 51.3746109355972
"2962" 592.2 17.1562306334556 48.8886989917655
"2963" 592.4 20.0548607947101 46.7132894708803
"2964" 592.6 23.1521321236086 45.5229927851954
"2965" 592.8 26.7177863293037 44.8218297995245
"2966" 593 29.9472136876531 44.5389746472421
"2967" 593.2 33.5607477611472 44.3667132820644
"2968" 593.4 37.2359497708832 43.9632318747481
"2969" 593.6 41.0564269847401 43.6539375485809
"2970" 593.8 44.4254826665097 43.738162156834
"2971" 594 48.3878501974141 43.6131502286004
"2972" 594.2 51.623200975048 42.6551724594079
"2973" 594.4 54.9137963808614 41.0218086639056
"2974" 594.6 57.9262069998796 39.0115067006
"2975" 594.8 61.234864244634 37.1622040104579
"2976" 595 64.3860473409996 34.9016575486315
"2977" 595.2 67.6928454802189 32.9516882141864
"2978" 595.4 70.8700614501744 31.6462646195478
"2979" 595.6 74.1147007065166 30.938561062806
"2980" 595.8 78.2521713038479 30.9795442707443
"2981" 596 82.6121214708967 31.0737713499423
"2982" 596.2 86.0453863762115 30.4509274285602
"2983" 596.4 88.939403808241 28.7913359284955
"2984" 596.6 91.1124230714686 26.4630976321127
"2985" 596.8 92.1645002537437 23.4595550864576
"2986" 597 91.8034754700411 20.0368988976699
"2987" 597.2 90.4416601299869 17.5507150285333
"2988" 597.4 88.2111544097103 15.3448833830824
"2989" 597.6 85.6177945003489 13.9200053714397
"2990" 597.8 82.4217120396955 12.9889376942633
"2991" 598 79.2730281337005 12.806611189091
"2992" 598.2 75.7760652963669 12.7420148486888
"2993" 598.4 72.4349793313478 12.6696787657104
"2994" 598.6 68.8505625837687 12.7429655138208
"2995" 598.8 65.7416432213252 12.4589765550977
"2996" 599 62.785601865972 11.883939290641
"2997" 599.2 59.2802578134654 11.162595122365
"2998" 599.4 56.104243502911 10.1881363432373
"2999" 599.6 52.8152898991175 9.67932126872132
"3000" 599.8 49.10494 9.841797
"3001" 600 46.08704 11.15765
