# Supplementary material for: Adaptive switch to sexually dimorphic movements by partner-seeking termites
Source: Sci Adv. 2019 Jun 19;5(6):eaau6108. doi: 10.1126/sciadv.aau6108 (PMC6584256; doi:10.1126/sciadv.aau6108)
Supplement: Data file S1 [file aau6108_Data_file_S1.zip › Dataset/RsExperiments/170526_163_F_3_after-position_set2_5FPS.txt]

"time" "x" "y"
"1" 0 119.792885783856 96.0518029386894
"2" 0.2 119.807083300036 96.1433031827864
"3" 0.4 119.821025005115 96.0518029386894
"4" 0.6 119.828325274781 96.0792753195887
"5" 0.8 119.828325274781 96.0792753195887
"6" 1 119.849827887253 96.0792753195887
"7" 1.2 119.849827887253 96.0792753195887
"8" 1.4 119.85051707355 96.0344044480227
"9" 1.6 119.843784669369 96.0775808494933
"10" 1.8 119.895924991114 96.0102256631992
"11" 2 119.8899660972 96.0537820170027
"12" 2.2 119.895924991114 96.0102256631992
"13" 2.4 119.91827084329 96.0775808494933
"14" 2.6 119.957340949611 96.0936783154001
"15" 2.8 119.964508487102 96.0576708258718
"16" 3 119.9600976948 96.0270644597727
"17" 3.2 119.9600976948 96.0270644597727
"18" 3.4 119.903373608506 96.0551291207286
"19" 3.6 119.9016546968 96.0417444362727
"20" 3.8 119.895924991114 96.0850647590815
"21" 4 119.895924991114 96.0850647590815
"22" 4.2 119.895924991114 96.0850647590815
"23" 4.4 119.8899660972 96.0537820170027
"24" 4.6 119.8139901998 96.0747743833977
"25" 4.8 119.8578224483 95.9022846595227
"26" 5 119.843784669369 95.8979670193757
"27" 5.2 119.843784669369 95.8979670193757
"28" 5.4 119.821025005115 96.0305985281894
"29" 5.6 119.842129421059 96.0588710755227
"30" 5.8 119.90896007155 96.0123844832727
"31" 6 120.053173580504 95.8185544231894
"32" 6.2 120.053173580504 95.8609632441894
"33" 6.4 120.007513712045 95.8560288845133
"34" 6.6 119.89434932205 95.9830245302727
"35" 6.8 119.828325274781 96.0144618384378
"36" 7 119.912477474207 95.8538951073561
"37" 7.2 119.891373058263 95.8821676546894
"38" 7.4 119.849827887253 95.8344243907963
"39" 7.6 119.83590632405 95.7334649297727
"40" 7.8 119.978843562083 95.5175584829472
"41" 8 119.948065312859 95.493835901611
"42" 8.2 119.834710899091 95.4701595330954
"43" 8.4 120.01123531805 95.2563656935227
"44" 8.6 119.900000649687 95.2222970688152
"45" 8.8 120.000205634604 95.082220874258
"46" 9 119.980604009888 94.9975345289175
"47" 9.2 119.8432116988 94.8820262927727
"48" 9.4 119.963228569693 94.8070535556477
"49" 9.6 119.828887434584 94.6257023893757
"50" 9.8 119.8724331978 94.5443868332727
"51" 10 119.836336051976 94.4984759263757
"52" 10.2 119.895924991114 94.3862172825521
"53" 10.4 119.905442668893 94.4190633301894
"54" 10.6 119.820897099564 94.3875779933864
"55" 10.8 119.820897099564 94.3598194923682
"56" 11 119.746154577121 94.2209030653977
"57" 11.2 119.662038405 94.1377514842227
"58" 11.4 119.71902032805 94.1700474325227
"59" 11.6 119.66057733005 94.1994073855227
"60" 11.8 119.679915086741 94.348797734611
"61" 12 119.644256811991 94.5145583703844
"62" 12.2 119.579596473779 94.6850959697249
"63" 12.4 119.565905636861 94.8372373848799
"64" 12.6 119.8139901998 94.8979296006477
"65" 12.8 119.93818157055 94.9187262340227
"66" 13 119.957340949611 94.9054311609661
"67" 13.2 119.903373608506 94.7379610331992
"68" 13.4 119.962638694713 94.6123615070662
"69" 13.6 120.000205634604 94.6107345701992
"70" 13.8 119.901045915571 94.5480568273977
"71" 14 120.007513712045 94.5453562656831
"72" 14.2 120.079189086951 94.5597592614944
"73" 14.4 120.1062051898 94.5590668097727
"74" 14.6 120.043351399498 94.5453562656831
"75" 14.8 120.029016324517 94.5957667510227
"76" 15 119.993178637064 94.6389757384567
"77" 15.2 119.885665574706 94.6245727426454
"78" 15.4 119.84438055876 94.7713392699627
"79" 15.6 119.91275886642 94.9087438500027
"80" 15.8 119.932702539487 95.0490110254602
"81" 16 119.951393418502 95.0424128445334
"82" 16.2 119.951393418502 95.0424128445334
"83" 16.4 119.836336051976 95.0672530550816
"84" 16.6 119.8139901998 95.0508460225227
"85" 16.8 119.912477474207 95.069331918856
"86" 17 119.99662456855 95.0288260577727
"87" 17.2 119.993178637064 95.0422596211737
"88" 17.4 119.993178637064 95.0710656127963
"89" 17.6 120.090985659071 95.2080441042102
"90" 17.8 119.977859782427 95.3067381619051
"91" 18 119.89926926831 95.3279680278798
"92" 18.2 120.000205634604 95.3441577098462
"93" 18.4 120.06471066122 95.3820262923627
"94" 18.6 120.030000104173 95.3890611673757
"95" 18.8 120.04951548174 95.3667591168027
"96" 19 120.051414879175 95.1921407963352
"97" 19.2 120.044897338957 95.0448013263168
"98" 19.4 120.0477621918 94.9187262340227
"99" 19.6 120.179534611819 94.9126326588718
"100" 19.8 120.1500374383 94.9040462575227
"101" 20 120.069426406576 94.7339610125572
"102" 20.2 120.090266190345 94.6929215045864
"103" 20.4 120.265545061706 94.6677817300793
"104" 20.6 120.172367074328 94.5669607594001
"105" 20.8 120.264217739948 94.6311074351894
"106" 21 120.173148987509 94.5194308732227
"107" 21.2 120.15734281305 94.4636469625227
"108" 21.4 120.235311085382 94.5680082500045
"109" 21.6 120.241354622675 94.4935312003977
"110" 21.8 120.2815341838 94.4709869507727
"111" 22 120.42033630405 94.7278865395227
"112" 22.2 120.401728274026 94.6389757384567
"113" 22.4 120.5006954263 94.6398066805227
"114" 22.6 120.54335881484 94.5728659876827
"115" 22.8 120.62693230198 94.5957667510227
"116" 23 120.589577485758 94.7150415600852
"117" 23.2 120.646492054289 94.6607334555334
"118" 23.4 120.682286170086 94.642503002737
"119" 23.6 120.700375669467 94.6593799825227
"120" 23.8 120.7257009686 94.5575988121227
"121" 24 120.58894435328 94.5194308732227
"122" 24.2 120.604759744167 94.4945048723084
"123" 24.4 120.58894435328 94.5652323999027
"124" 24.6 120.68011543016 94.6263011021427
"125" 24.8 120.633338112937 94.5957667510227
"126" 25 120.47498050718 94.4812629343227
"127" 25.2 120.43494705355 94.7132065630227
"128" 25.4 120.394169779945 94.7484385066227
"129" 25.6 120.264217739948 94.5674942036894
"130" 25.8 120.231112773761 94.6706058469051
"131" 26 120.265545061706 94.7686027007586
"132" 26.2 120.214974102744 94.6805843930227
"133" 26.4 120.264217739948 94.666448119356
"134" 26.6 120.35341907134 94.6034003388027
"135" 26.8 120.3838094303 94.7058665747727
"136" 27 120.334565793096 94.6240392983561
"137" 27.2 120.275804478114 94.5658311126698
"138" 27.4 120.20117506155 94.5590668097727
"139" 27.6 120.15734281305 94.6177867157727
"140" 27.8 120.055731691527 94.6165856267864
"141" 28 120.058198441443 94.7116337083977
"142" 28.2 120.129361849385 94.8766251693435
"143" 28.4 119.921503262158 94.7037892196076
"144" 28.6 119.757711757281 94.7229932140227
"145" 28.8 119.792885783856 94.8078108560227
"146" 29 119.8139901998 94.94274801375
"147" 29.2 119.7000263537 94.9240110255627
"148" 29.4 119.602946040356 94.9703780031894
"149" 29.6 119.87973857255 95.1022259402727
"150" 29.8 119.910822225898 95.336673800258
"151" 30 119.925719460682 95.2768025235521
"152" 30.2 119.925719460682 95.2768025235521
"153" 30.4 119.925719460682 95.2768025235521
"154" 30.6 119.80668482505 95.2563656935227
"155" 30.8 119.724200502873 95.1856348976591
"156" 31 119.724200502873 95.1856348976591
"157" 31.2 119.68497452497 95.1934910771925
"158" 31.4 119.641969300026 95.2871105499661
"159" 31.6 119.455613325272 95.2727075541548
"160" 31.8 119.48729384098 95.3056904145627
"161" 32 119.501148269329 95.2917703427286
"162" 32.2 119.441278250291 95.1862895792869
"163" 32.4 119.496272810673 94.9982650157864
"164" 32.6 119.520121162687 94.9702446421171
"165" 32.8 119.520121162687 94.9702446421171
"166" 33 119.477115937743 94.9702446421171
"167" 33.2 119.495162773211 94.9638147332727
"168" 33.4 119.503179710436 95.0121442662954
"169" 33.6 119.4194999633 94.9040462575227
"170" 33.8 119.4194999633 94.9040462575227
"171" 34 119.412608100328 94.8550206756265
"172" 34.2 119.532597987207 94.9209010453561
"173" 34.4 119.405971491541 94.772470171856
"174" 34.6 119.45410437001 94.8167390288648
"175" 34.8 119.489365910909 94.94274801375
"176" 35 119.386625776925 94.9501833265227
"177" 35.2 119.384867075596 94.9703780031894
"178" 35.4 119.3610569653 94.9407461987727
"179" 35.6 119.38297308955 94.9187262340227
"180" 35.8 119.289065817764 94.79007625815
"181" 36 119.427075907485 94.7017888035227
"182" 36.2 119.4341107128 94.6027063762773
"183" 36.4 119.4341107128 94.5745623405227
"184" 36.6 119.504458765948 94.5250853826894
"185" 36.8 119.4341107128 94.4589382908152
"186" 37 119.300449411819 94.3554500986894
"187" 37.2 119.349693049022 94.3413138250227
"188" 37.4 119.489365910909 94.40839686915
"189" 37.6 119.51446983505 94.3241871857727
"190" 37.8 119.484283475234 94.3077068347963
"191" 38 119.400787950782 94.1538221953385
"192" 38.2 119.420543588264 94.1527460316477
"193" 38.4 119.420543588264 94.2004559552727
"194" 38.6 119.354136083958 94.1538221953385
"195" 38.8 119.345924403318 94.2277187687727
"196" 39 119.383937950366 94.250094851551
"197" 39.2 119.441017612564 94.3112421155864
"198" 39.4 119.481595648675 94.3435857261477
"199" 39.6 119.333765187932 94.1276693871548
"200" 39.8 119.441278250291 94.1420723829661
"201" 40 119.413390013509 94.0197778548955
"202" 40.2 119.447924512327 94.0544759811682
"203" 40.4 119.5509967088 94.1039875382727
"204" 40.6 119.383937950366 93.8612139646454
"205" 40.8 119.504458765948 93.924293751856
"206" 41 119.454831412091 93.5340040870773
"207" 41.2 119.497423960633 93.5214099523561
"208" 41.4 119.52908058455 93.5241284665227
"209" 41.6 119.484283475234 93.5227435630793
"210" 41.8 119.348965310541 93.7600205026951
"211" 42 119.263819908283 93.9574408763158
"212" 42.2 119.368614249524 94.1416998916951
"213" 42.4 119.405440562838 94.2644978473623
"214" 42.6 119.4633322118 94.3535471387727
"215" 42.8 119.45602683705 94.4122670447727
"216" 43 119.703479803582 94.5124912479682
"217" 43.2 119.694398509448 94.4826765616894
"218" 43.4 119.663471912498 94.5957667510227
"219" 43.6 119.527288700177 94.5453562656831
"220" 43.8 119.454831412091 94.5749478752591
"221" 44 119.386625776925 94.5889510476477
"222" 44.2 119.4341107128 94.5957667510227
"223" 44.4 119.4341107128 94.5957667510227
"224" 44.6 119.278088780639 94.5276097172727
"225" 44.8 119.333765187932 94.5597592614944
"226" 45 119.261438218709 94.5055516227136
"227" 45.2 119.278088780639 94.5276097172727
"228" 45.4 119.278088780639 94.5276097172727
"229" 45.6 119.349693049022 94.581630477356
"230" 45.8 119.278088780639 94.5276097172727
"231" 46 119.419775637819 94.5381547677774
"232" 46.2 119.4048892138 94.5150268802727
"233" 46.4 119.240838693098 94.4752364176543
"234" 46.6 119.2441709693 94.5957667510227
"235" 46.8 119.300449411819 94.7866064455227
"236" 47 119.147262936902 94.8138692590227
"237" 47.2 119.159753305522 94.8926284980227
"238" 47.4 119.219084588083 94.9198341567774
"239" 47.6 119.110509668319 94.984514276856
"240" 47.8 119.089405252374 95.1046726030227
"241" 48 119.1126742238 95.0655259990227
"242" 48.2 119.117544473633 95.1682858345227
"243" 48.4 119.100747081351 95.1955486480227
"244" 48.6 119.100747081351 95.1955486480227
"245" 48.8 119.10741435398 95.2064537734227
"246" 49 119.098922930153 95.2992542523168
"247" 49.2 119.217036720229 95.3123892773084
"248" 49.4 119.232047155885 95.3266421767674
"249" 49.6 119.193778792453 95.4448086571656
"250" 49.8 119.299570061154 95.4784003380852
"251" 50 119.337278686702 95.5686749974933
"252" 50.2 119.299042450756 95.6729508044227
"253" 50.4 119.33914084105 95.7408049180227
"254" 50.6 119.347774465755 95.7668285127273
"255" 50.8 119.504785966195 95.7674337126041
"256" 51 119.4341107128 95.7668285127273
"257" 51.2 119.365927215133 95.9561112400227
"258" 51.4 119.313661119361 95.9176807324374
"259" 51.6 119.322926472702 95.9735362527788
"260" 51.8 119.33914084105 95.9507285819727
"261" 52 119.33914084105 95.9507285819727
"262" 52.2 119.33914084105 95.9507285819727
"263" 52.4 119.542647709086 95.9861702395227
"264" 52.6 119.514085341642 95.8412468624964
"265" 52.8 119.537714209255 95.7928521074318
"266" 53 119.6240504563 95.7317173135227
"267" 53.2 119.628467659637 95.5899084153948
"268" 53.4 119.5860625076 95.3421620006227
"269" 53.6 119.450275797353 95.3347630148312
"270" 53.8 119.425276306126 95.3680017938832
"271" 54 119.541467959126 95.317638638914
"272" 54.2 119.6240504563 95.3331019343182
"273" 54.4 119.563615083368 95.1943094292273
"274" 54.6 119.516693209974 95.2346648586966
"275" 54.8 119.560737208467 95.1640449524227
"276" 55 119.533602959395 95.0864973940227
"277" 55.2 119.51362037287 95.0750850534878
"278" 55.4 119.487117152846 95.1194663777902
"279" 55.6 119.598149582186 95.0902150504091
"280" 55.8 119.584295626265 95.1194663777902
"281" 56 119.540123592893 95.172723966953
"282" 56.2 119.569781958157 95.1773734390227
"283" 56.4 119.574500957996 95.1516910784792
"284" 56.6 119.640566955735 94.8695802257401
"285" 56.8 119.687363704133 94.6182184797874
"286" 57 119.72871113129 94.6658711285941
"287" 57.2 119.706632953474 94.8197959576097
"288" 57.4 119.8139901998 94.6044412825909
"289" 57.6 119.78974257297 94.7663043503631
"290" 57.8 119.773577488417 94.5470417226397
"291" 58 119.775226986841 94.5256623734513
"292" 58.2 119.767474344249 94.5646092498799
"293" 58.4 119.779455700982 94.7692573823864
"294" 58.6 119.822248449517 94.7202274213488
"295" 58.8 119.865791948027 94.7172101929773
"296" 59 119.875831046521 94.6756531347669
"297" 59.2 119.771781367911 94.8671832054227
"298" 59.4 119.877303447633 94.8184130612727
"299" 59.6 119.806237557208 94.7905011331656
"300" 59.8 119.7993794503 94.5884267627727
"301" 60 119.750676951967 94.4446853262102
"302" 60.2 119.750676951967 94.4446853262102
"303" 60.4 119.751969059065 94.4945048723084
"304" 60.6 119.713205846106 94.5723986251656
"305" 60.8 119.64684322552 94.5041636976627
"306" 61 119.657569234565 94.5358954743168
"307" 61.2 119.576565520425 94.5242018655852
"308" 61.4 119.474523424183 94.4983166942568
"309" 61.6 119.474523424183 94.4983166942568
"310" 61.8 119.46450107176 94.5881331632427
"311" 62 119.508596886722 94.7379610331992
"312" 62.2 119.4925537108 94.7278865395227
"313" 62.4 119.478802417153 94.7080253948463
"314" 62.6 119.361367832311 94.7500626742355
"315" 62.8 119.315398373113 94.7388965218977
"316" 63 119.379842214657 94.8683948860227
"317" 63.2 119.36573240514 94.8629423233227
"318" 63.4 119.32983006931 94.8053162194933
"319" 63.6 119.26279251278 94.700541485258
"320" 63.8 119.240294648004 94.806079883737
"321" 64 119.157834722255 94.7970158834045
"322" 64.2 118.964441528873 94.6651630035682
"323" 64.4 118.985162228164 94.8386536349318
"324" 64.6 118.819396633836 94.8039555086591
"325" 64.8 118.812489734073 94.8317140096773
"326" 65 118.791769034782 94.8525328854409
"327" 65.2 118.742187361479 94.7797907421477
"328" 65.4 118.752947494731 94.7142189751951
"329" 65.6 118.752947494731 94.7142189751951
"330" 65.8 118.700106280292 94.7122113103786
"331" 66 118.667687186396 94.7966506399701
"332" 66.2 118.660784614264 94.8956576995227
"333" 66.4 118.646724139745 94.8941706369682
"334" 66.6 118.547725243133 94.830131288128
"335" 66.8 118.601041662361 94.8837003251806
"336" 67 118.57938186705 94.8752105893977
"337" 67.2 118.57938186705 94.8752105893977
"338" 67.4 118.667444839036 94.9705065147682
"339" 67.6 118.594377109958 94.9037887140753
"340" 67.8 118.607706214765 94.8837003251806
"341" 68 118.564894937461 94.7898410166159
"342" 68.2 118.594377109958 94.8167390288648
"343" 68.4 118.654001051996 94.8343163691477
"344" 68.6 118.577655142109 94.7970158834045
"345" 68.8 118.481192677614 94.615174177582
"346" 69 118.5574657428 94.4930069155227
"347" 69.2 118.473660689064 94.5525577635888
"348" 69.4 118.377355048964 94.4153364944045
"349" 69.6 118.267814042186 94.4216673806017
"350" 69.8 118.156334256527 94.2279666125318
"351" 70 118.185935255514 94.2686129890227
"352" 70.2 118.232310153927 94.25572511355
"353" 70.4 118.362307874479 94.2209030653977
"354" 70.6 118.323142401762 94.1636768766831
"355" 70.8 118.315192951091 94.0961137326954
"356" 71 118.322611473059 94.1363378568561
"357" 71.2 118.197775655109 94.1446911094773
"358" 71.4 118.179151693246 94.0982204046477
"359" 71.6 118.079446127083 94.0988633955322
"360" 71.8 117.976754862673 94.0336571054045
"361" 72 118.09046289767 94.0515202148561
"362" 72.2 118.115283814536 94.0628559060038
"363" 72.4 118.077398259229 93.9619063371477
"364" 72.6 118.108116277045 93.8972214541737
"365" 72.8 118.215330692008 93.8483112808977
"366" 73 118.31726502102 93.8629423241427
"367" 73.2 118.2944722518 93.8030480200227
"368" 73.4 118.232310153927 93.6519777164045
"369" 73.6 118.151121501989 93.4723330777397
"370" 73.8 117.989211949746 93.4439128806477
"371" 74 117.935313464091 93.5825814638591
"372" 74.2 117.874605450379 93.5444743988648
"373" 74.4 117.935313464091 93.5825814638591
"374" 74.6 117.934943451604 93.4575442873977
"375" 74.8 117.949127263618 93.4090908324955
"376" 75 117.93458642201 93.4842092321806
"377" 75.2 117.799272206246 93.3348616266477
"378" 75.4 117.645223674018 93.2564190768955
"379" 75.6 117.6662100233 93.2452089130227
"380" 75.8 117.641346116256 93.1494027506017
"381" 76 117.619858680059 93.1940820983158
"382" 76.2 117.617596074964 93.2078417001136
"383" 76.4 117.603782275436 93.2009020748591
"384" 76.6 117.594694249432 93.1694911394964
"385" 76.8 117.394757677326 93.0221762876017
"386" 77 117.416819643903 92.9374356126089
"387" 77.2 117.354770362905 92.968607250549
"388" 77.4 117.181968039871 92.9054723140227
"389" 77.6 117.081523714361 92.9418227320227
"390" 77.8 117.092671692927 93.0135321929863
"391" 78 117.025946107711 93.0826806017727
"392" 78.2 117.070416127022 93.054912921356
"393" 78.4 116.911137516121 92.8818102494755
"394" 78.6 116.880476383522 92.927686458356
"395" 78.8 116.7895650533 92.9149094417727
"396" 79 116.731949078857 92.9394222327208
"397" 79.2 116.817163135689 93.0195722371894
"398" 79.4 116.688943853913 92.9826312201548
"399" 79.6 116.669432224078 92.9842315530227
"400" 79.8 116.631603553989 92.8818102494755
"401" 80 116.627223392189 92.8358006795227
"402" 80.2 116.595765866536 92.8097952704189
"403" 80.4 116.63615218355 92.8121496062727
"404" 80.6 116.6989784064 92.9392782027627
"405" 80.8 116.502587879158 93.0330417054944
"406" 81 116.380739741819 93.0258402075887
"407" 81.2 116.466750191706 93.0402432034001
"408" 81.4 116.256936821527 92.9788340667136
"409" 81.6 116.4535178148 92.9369294065227
"410" 81.8 116.43160169055 92.9295894182727
"411" 82 116.193962147212 92.9418227320227
"412" 82.2 116.061847196625 92.9886956394438
"413" 82.4 116.111891926491 93.0829284455318
"414" 82.6 116.171616295035 93.0391135566698
"415" 82.8 116.2051350733 93.0250092655227
"416" 83 116.063543628145 93.0274114434954
"417" 83.2 116.0911712272 92.9927133172227
"418" 83.4 115.955606390663 92.9567905511992
"419" 83.6 115.873671599349 92.9268549128463
"420" 83.8 116.043865479762 92.9970342159661
"421" 84 115.925405632873 92.9718944414591
"422" 84.2 115.88617965497 93.0402432034001
"423" 84.4 115.749996442649 93.169870165702
"424" 84.6 115.747872727837 93.160934973856
"425" 84.8 115.607688243745 93.0135321929863
"426" 85 115.529793763078 92.9559590056894
"427" 85.2 115.5038190973 92.8928894770227
"428" 85.4 115.322081879835 92.9150382134964
"429" 85.6 115.158739759109 92.9441359404409
"430" 85.8 115.04358048805 92.9809693360227
"431" 86 114.868892316396 93.0154801579701
"432" 86.2 114.92669449205 93.0029893007727
"433" 86.4 114.760876268951 92.8818102494755
"434" 86.6 114.664512709356 92.7933918585227
"435" 86.8 114.689200894045 92.788190776702
"436" 87 114.682033356555 92.8097952704189
"437" 87.2 114.3203483878 92.7167297590227
"438" 87.4 114.280651257083 92.8025937725133
"439" 87.6 114.157239293382 92.8469811868773
"440" 87.8 114.17657861272 92.9392782027627
"441" 88 114.1917737922 92.8858430883027
"442" 88.2 114.107883738821 92.8464028847727
"443" 88.4 113.89546779234 92.7637056838227
"444" 88.6 113.764588557762 92.6657653123057
"445" 88.8 113.72072322832 92.6263011037827
"446" 89 113.666849410164 92.6457320544954
"447" 89.2 113.585400120498 92.6585638144001
"448" 89.4 113.556729970536 92.7017728018341
"449" 89.6 113.499389670611 92.6369593206831
"450" 89.8 113.37010853143 92.7156423533561
"451" 90 113.436864343566 92.817303215044
"452" 90.2 113.348286278208 92.7808423094513
"453" 90.4 113.289001364271 92.7247893539639
"454" 90.6 113.229412425133 92.5954840271894
"455" 90.8 113.31951204705 92.5992899470227
"456" 91 113.229412425133 92.5954840271894
"457" 91.2 113.224243996739 92.6562123048799
"458" 91.4 112.982942996068 92.6941855093977
"459" 91.6 112.9761594338 92.7696928114933
"460" 91.8 113.046507486948 92.8145962690227
"461" 92 112.911499095587 92.7523365105334
"462" 92.2 112.906385650473 92.734106057737
"463" 92.4 112.920760341946 92.8304995768977
"464" 92.6 112.701352996396 92.866028243427
"465" 92.8 112.4793939508 92.8341695710227
"466" 93 112.471955751055 92.8469811868773
"467" 93.2 112.506896538094 92.9343388224345
"468" 93.4 112.506896538094 92.9343388224345
"469" 93.6 112.195296043856 92.9771634161894
"470" 93.8 112.209232922309 93.0546461992114
"471" 94 112.1784125111 93.1072171339227
"472" 94.2 112.18601010084 93.1377514850427
"473" 94.4 112.16526283655 93.2011689835227
"474" 94.6 112.186605990231 93.1513722004933
"475" 94.8 112.054599937559 93.1680031106894
"476" 95 112.008541872574 93.0546461992114
"477" 95.2 111.97532309305 92.9002294652727
"478" 95.4 111.82245136217 92.8499369531894
"479" 95.6 111.74155110105 92.8635295240227
"480" 95.8 111.709894477133 92.885277637356
"481" 96 111.564154548158 92.8458027599472
"482" 96.2 111.4566414858 92.7227104901894
"483" 96.4 111.508781807545 92.8520158169639
"484" 96.6 111.2374802433 92.7607696885227
"485" 96.8 111.263117973555 92.6729668102114
"486" 97 111.175249273207 92.5954840271894
"487" 97.2 111.035320600218 92.4722414231318
"488" 97.4 110.926243711498 92.5073323583812
"489" 97.6 110.6238287643 92.3717503112727
"490" 97.8 110.675778095856 92.3410311011894
"491" 98 110.5069427683 92.2208727750227
"492" 98.2 110.471768741726 92.1501914066894
"493" 98.4 110.52101237893 92.1360551330227
"494" 98.6 110.4923320188 92.1442106755227
"495" 98.8 110.360008249743 91.9744215133623
"496" 99 110.450664325781 91.9522835753561
"497" 99.2 110.52885889255 92.1001707460227
"498" 99.4 110.436180903074 91.8791075704933
"499" 99.6 110.340260952576 91.6747510188799
"500" 99.8 110.2731707763 91.5570116155227
"501" 100 110.080474287611 91.5351301411171
"502" 100.2 110.0540095338 91.5790315802727
"503" 100.4 110.033820134491 91.5492712642773
"504" 100.6 110.094809362592 91.7079660908529
"505" 100.8 110.10844173782 91.6620741924345
"506" 101 110.073306750121 91.6647571034189
"507" 101.2 110.070784838781 91.6059448705227
"508" 101.4 110.11299367067 91.528195365356
"509" 101.6 110.144330530709 91.5492712642773
"510" 101.8 110.21272238131 91.6994937403757
"511" 102 110.02829461468 91.6339346923827
"512" 102.2 109.897552757904 91.5820899087102
"513" 102.4 109.85355005066 91.4965301123427
"514" 102.6 109.81527540046 91.3694956892869
"515" 102.8 109.796427431504 91.3232193971894
"516" 103 109.8348482913 91.3955318740227
"517" 103.2 109.9371235378 91.3406896976642
"518" 103.4 109.994463837724 91.3983016809095
"519" 103.6 110.055835877487 91.2322171354602
"520" 103.8 109.921295225842 91.2083621736477
"521" 104 109.906112967433 91.0905478724513
"522" 104.2 109.907329068231 90.8163924089639
"523" 104.4 109.907329068231 90.8163924089639
"524" 104.6 109.884983216055 90.8089084993757
"525" 104.8 109.929209381821 90.7710212070852
"526" 105 109.877534598663 90.7340694034933
"527" 105.2 109.882855039657 90.7400259845941
"528" 105.4 109.86874523014 90.7179041587827
"529" 105.6 109.950937337327 90.9316446166227
"530" 105.8 110.0130994352 90.8095072121427
"531" 106 109.98270907624 90.6950033954427
"532" 106.2 110.009866418289 90.811456213278
"533" 106.4 110.05868497364 90.7789728610227
"534" 106.6 110.03589220442 90.7560720976827
"535" 106.8 110.040007565529 90.7551178992102
"536" 107 109.95231871728 90.7331713343427
"537" 107.2 109.968134108167 90.7400259845941
"538" 107.4 109.89153799936 90.6950033954427
"539" 107.6 109.8991355891 90.7637056854627
"540" 107.8 109.8494590408 90.7716328727727
"541" 108 109.81293216705 90.8230127905227
"542" 108.2 109.8056267923 90.7789728610227
"543" 108.4 109.834239510071 90.7551178992102
"544" 108.6 109.922226303016 90.8238763185521
"545" 108.8 110.014649963718 90.880234739737
"546" 109 110.026506946506 90.8089084993757
"547" 109.2 110.021541201578 90.6658826716894
"548" 109.4 110.008350941612 90.6517463980227
"549" 109.6 110.026031502843 90.6734019661929
"550" 109.8 109.968134108167 90.6465534811656
"551" 110 109.884983216055 90.5469716637874
"552" 110.2 109.92192835832 90.7637056854627
"553" 110.4 109.838636263393 90.7153596295227
"554" 110.6 109.872615700385 90.7501668694001
"555" 110.8 109.85676441555 90.7496129080227
"556" 111 109.847740129094 90.7714889514345
"557" 111.2 109.73311418367 90.7436321768561
"558" 111.4 109.695382046073 90.74427473475
"559" 111.6 109.67909218814 90.6637488945322
"560" 111.8 109.697940157096 90.658814534856
"561" 112 109.713265982961 90.7176315306477
"562" 112.2 109.726833107496 90.5608703530227
"563" 112.4 109.771357943473 90.5985426044045
"564" 112.6 109.771357943473 90.5985426044045
"565" 112.8 109.771357943473 90.5985426044045
"566" 113 109.619406148673 90.5985426044045
"567" 113.2 109.668973311682 90.6966498555521
"568" 113.4 109.469057741318 90.6222116833977
"569" 113.6 109.458756776393 90.595201303356
"570" 113.8 109.467454353873 90.5360859771136
"571" 114 109.507071288366 90.4693084510793
"572" 114.2 109.446733654582 90.3764745962591
"573" 114.4 109.360269501985 90.2700670090227
"574" 114.6 109.585914200762 90.4260994636454
"575" 114.8 109.550076513309 90.433300961551
"576" 115 109.550209245485 90.489179250856
"577" 115.2 109.387654994104 90.4177405821477
"578" 115.4 109.244010087835 90.3839012127596
"579" 115.6 109.263375013687 90.3540844845888
"580" 115.8 109.239526661673 90.3695349710045
"581" 116 109.274061160491 90.4250519730409
"582" 116.2 109.38592585078 90.532003844611
"583" 116.4 109.263375013687 90.4188979657397
"584" 116.6 109.277710088668 90.3972934720227
"585" 116.8 109.246433561436 90.2654405921864
"586" 117 109.239526661673 90.1891047143864
"587" 117.2 109.1773645638 90.1236365516076
"588" 117.4 109.134359338857 90.1524425432303
"589" 117.6 109.011598969473 90.2029839648955
"590" 117.8 109.050738068133 90.2550991898462
"591" 118 109.062683963951 90.2100545264756
"592" 118.2 108.762311050226 90.1569768196894
"593" 118.4 108.649754165189 90.107499861856
"594" 118.6 108.649754165189 90.1287042723561
"595" 118.8 108.782587842016 90.0979370884933
"596" 119 108.654134326989 89.9075916144378
"597" 119.2 108.7974850768 89.9033554391992
"598" 119.4 108.790317539309 89.9291961081548
"599" 119.6 108.81940120105 89.9275342240227
"600" 119.8 108.656788970504 89.8459787990227
"601" 120 108.7974850768 90.023097992611
"602" 120.2 108.706032607707 89.9944096725227
"603" 120.4 108.496448502196 89.9652035976831
"604" 120.6 108.535022885782 89.9253989547136
"605" 120.8 108.555743585073 89.8490630769136
"606" 121 108.611129102045 89.8787856228152
"607" 121.2 108.586440917356 89.7752974306894
"608" 121.4 108.502750992059 89.7523869181951
"609" 121.6 108.354292341967 89.7116841991894
"610" 121.8 108.192491819726 89.6551391045227
"611" 122 108.05964222705 89.6632946470227
"612" 122.2 108.089866424545 89.6938059707286
"613" 122.4 108.146263099086 89.7741434491656
"614" 122.6 108.143248182522 89.7823655675227
"615" 122.8 108.129178571893 89.8035699780227
"616" 123 108.123736552687 89.7851661500416
"617" 123.2 108.116569015196 89.6771436814567
"618" 123.4 108.051293227336 89.5453305501477
"619" 123.6 107.990241166925 89.4976206265227
"620" 123.8 108.065865324059 89.492571957356
"621" 124 108.123736552687 89.4827032380039
"622" 124.2 107.97694538488 89.4354614117427
"623" 124.4 107.937380577932 89.3458747777963
"624" 124.6 107.887207815498 89.3602777736076
"625" 124.8 107.91587796546 89.4106882589472
"626" 125 107.918134412448 89.3936180416894
"627" 125.2 107.929189106514 89.3613065590227
"628" 125.4 107.917764159537 89.2589514346543
"629" 125.6 108.016621686856 89.2310508945227
"630" 125.8 107.978779285852 89.1206417226089
"631" 126 107.934122606345 89.1134627999318
"632" 126.2 107.948342694094 89.0277380173757
"633" 126.4 107.925996841918 89.0427058365521
"634" 126.6 107.8916186078 89.0247156692727
"635" 126.8 107.773167174354 88.9864428733977
"636" 127 107.83371674867 89.0896881578561
"637" 127.2 107.86640790278 89.132512751611
"638" 127.4 107.763368695522 89.110892568356
"639" 127.6 107.814267581035 89.0950932036698
"640" 127.8 107.79664873605 89.0981155517727
"641" 128 107.994720877857 89.2378523092114
"642" 128.2 107.93135984644 89.1988201905627
"643" 128.4 107.829867515574 89.1154268448152
"644" 128.6 107.88431323305 89.0834355752727
"645" 128.8 107.91587796546 89.0218073720416
"646" 129 107.9354508563 89.0173756810227
"647" 129.2 107.94275623105 88.9880157280227
"648" 129.4 107.94275623105 88.9880157280227
"649" 129.6 108.045478745392 89.1198359251656
"650" 129.8 107.901542890479 89.0434118657586
"651" 130 107.729521990706 88.8993819076453
"652" 130.2 107.700851840743 88.8921804097397
"653" 130.4 107.7016788643 88.9072758572727
"654" 130.6 107.700851840743 88.9569938908906
"655" 130.8 107.566394146707 88.941257284356
"656" 131 107.441836711427 88.9005115543757
"657" 131.2 107.518299049147 88.971837794737
"658" 131.4 107.517150509504 88.962461694856
"659" 131.6 107.4094638743 88.8852558925227
"660" 131.8 107.33115025698 88.8400415649027
"661" 132 107.213459291385 88.7553519495322
"662" 132.2 107.2633563793 88.7604760922727
"663" 132.4 107.208898131164 88.6762664088955
"664" 132.6 107.200584270337 88.686804358356
"665" 132.8 107.1464703833 88.7751560687727
"666" 133 107.210929572271 88.8780598256109
"667" 133.2 107.135512321175 88.9659957632727
"668" 133.4 107.189059163757 89.000509325044
"669" 133.6 107.189059163757 89.000509325044
"670" 133.8 107.146172204739 89.0029952958799
"671" 134 107.220159380778 88.9618470742619
"672" 134.2 106.935330728761 88.9005115543757
"673" 134.4 106.91328282128 88.8858430915827
"674" 134.6 106.8688661428 88.8852558925227
"675" 134.8 106.84695001855 88.9072758572727
"676" 135 106.84959238814 88.9761468108525
"677" 135.2 106.781798002922 89.0497315475941
"678" 135.4 106.818946082008 89.0614156105227
"679" 135.6 106.818946082008 89.0614156105227
"680" 135.8 106.811751394755 89.0527410789546
"681" 136 106.647528831226 88.9923884869802
"682" 136.2 106.6350941508 88.9219558337727
"683" 136.4 106.711872206996 88.9154793735521
"684" 136.6 106.58658646246 88.9163774427027
"685" 136.8 106.488413685231 88.750833362611
"686" 137 106.494950227024 88.6368946574513
"687" 137.2 106.35865877026 88.6492018704027
"688" 137.4 106.30635228705 88.6063363390227
"689" 137.6 106.331852180045 88.589717497702
"690" 137.8 106.370907945555 88.5745796551656
"691" 138 106.2552146638 88.6870762097727
"692" 138.2 106.264955163467 88.750833362611
"693" 138.4 105.9191674253 88.9292958220227
"694" 138.6 105.922318763427 88.9154793735521
"695" 138.8 105.96358410378 88.9469117938227
"696" 139 105.84202266794 88.9240110304827
"697" 139.2 105.907421528643 88.7433494530227
"698" 139.4 105.77364436028 88.6492018704027
"699" 139.6 105.629128504374 88.71627999281
"700" 139.8 105.629128504374 88.71627999281
"701" 140 105.460504485114 88.8107046393168
"702" 140.2 105.46974077068 88.8400415649027
"703" 140.4 105.564633116004 88.8472077901656
"704" 140.6 105.3785696938 88.9392782060427
"705" 140.8 105.418140473696 88.9898507250852
"706" 141 105.3785696938 88.9796271700227
"707" 141.2 105.27220343744 88.9850797327227
"708" 141.4 105.110419467682 88.8855437351992
"709" 141.6 104.882400567922 88.9484696688799
"710" 141.8 104.98462059617 88.9907342421894
"711" 142 104.7941397138 88.9806757397727
"712" 142.2 104.769329007102 89.0722178573812
"713" 142.4 104.769329007102 89.0722178573812
"714" 142.6 104.86953118122 89.0385148471827
"715" 142.8 104.70998179668 88.9927133205027
"716" 143 104.555497471967 88.9765979685227
"717" 143.2 104.60361554032 89.0003469082827
"718" 143.4 104.555497471967 89.0137056868977
"719" 143.6 104.432595284996 89.0277380173757
"720" 143.8 104.316457658718 89.0185740464513
"721" 144 104.222766148247 89.0167510011716
"722" 144.2 104.18574810462 89.0156140838427
"723" 144.4 104.26317885963 89.000509325044
"724" 144.6 104.169157449473 88.9952059205941
"725" 144.8 104.104856119741 88.8705759160227
"726" 145 104.095580482989 88.7913594390605
"727" 145.2 104.186790911055 88.8256724584933
"728" 145.4 104.18779360955 88.8999358690227
"729" 145.6 104.0051592408 88.7824960570227
"730" 145.8 103.970781006682 88.8107046393168
"731" 146 103.9467162428 88.8485559512727
"732" 146.2 103.802773303281 88.8988484633561
"733" 146.4 103.787376370894 88.9209864013623
"734" 146.6 103.641977753229 88.7342618485227
"735" 146.8 103.69190477152 88.8476751526827
"736" 147 103.4791722588 88.5476164330227
"737" 147.2 103.48676984854 88.6339346948427
"738" 147.4 103.389788850094 88.4963804366109
"739" 147.6 103.321486434008 88.4312845437774
"740" 147.8 103.30330212593 88.3828744745227
"741" 148 103.3038432648 88.3861366915227
"742" 148.2 103.327220464 88.3972934736627
"743" 148.4 103.327220464 88.2980568325227
"744" 148.6 103.392116543029 88.1787820234602
"745" 148.8 103.31962287426 88.2217209547227
"746" 149 103.190133518691 88.2482725643923
"747" 149.2 103.277108701885 88.1640630044695
"748" 149.4 103.19806143842 88.1301179013627
"749" 149.6 103.19806143842 88.0614156113427
"750" 149.8 103.18457184031 87.990376508737
"751" 150 103.082409239044 88.1156989022227
"752" 150.2 103.155870567736 88.0178879193206
"753" 150.4 103.124618070933 88.1326624306227
"754" 150.6 103.207829768086 88.0254286975227
"755" 150.8 103.222974465242 88.036207019139
"756" 151 103.276569865733 87.9460636182227
"757" 151.2 103.276569865733 87.9460636182227
"758" 151.4 103.276569865733 87.9460636182227
"759" 151.6 103.216874517776 88.0617791155227
"760" 151.8 103.136354185166 88.1723819117544
"761" 152 103.10833752149 88.1617427650227
"762" 152.2 103.317723476825 88.0213392754977
"763" 152.4 103.117382271181 88.0708667200227
"764" 152.6 103.136354185166 88.0885986312422
"765" 152.8 103.209257886458 88.0469519713385
"766" 153 103.171650769324 87.9981658840227
"767" 153.2 103.152299211846 87.9829494299762
"768" 153.4 103.280974265583 87.8831879314358
"769" 153.6 103.223166517561 87.874890553414
"770" 153.8 103.130303342167 87.9280615064513
"771" 154 103.1372807205 87.8400415657227
"772" 154.2 103.091378615821 87.8607158659602
"773" 154.4 103.083787486616 87.9046933805941
"774" 154.6 103.130303342167 87.9046933805941
"775" 154.8 103.042714975864 87.9285587006185
"776" 155 102.972666276133 87.9799906750227
"777" 155.2 102.978054637651 87.9772837290014
"778" 155.4 102.953807010821 88.0828546238312
"779" 155.6 102.975250490331 88.0838490121656
"780" 155.8 102.986137179928 88.1965463567249
"781" 156 102.955782743378 88.1750712516227
"782" 156.2 103.058880060417 88.1559421664057
"783" 156.4 103.055120738428 88.1427221974646
"784" 156.6 103.180118194566 88.0422504335121
"785" 156.8 103.172035652289 88.0097670812568
"786" 157 102.9093530283 88.1072171380227
"787" 157.2 102.7953891822 88.1835530158227
"788" 157.4 102.990755775514 88.0137446345941
"789" 157.6 103.012956524755 88.0638444801818
"790" 157.8 103.124618070933 88.1326624306227
"791" 158 103.124618070933 88.1326624306227
"792" 158.2 102.991935525474 88.0740276259358
"793" 158.4 103.024968524343 88.0491354918705
"794" 158.6 103.206650018126 87.8831879314358
"795" 158.8 103.220530905949 87.855471158044
"796" 159 103.198391768409 87.8499984193488
"797" 159.2 103.151094520027 87.9684246329318
"798" 159.4 103.0992927718 88.0408381138488
"799" 159.6 102.963621526443 88.1617427650227
"800" 159.8 102.931439044986 88.151598462325
"801" 160 102.981108042511 88.0478447886227
"802" 160.2 103.012956524755 88.0551699486136
"803" 160.4 103.012956524755 88.0551699486136
"804" 160.6 103.058880060417 87.9448003767461
"805" 160.8 102.935253902414 87.9857736960682
"806" 161 102.967160776322 87.874890553414
"807" 161.2 102.934127777452 87.8665931753923
"808" 161.4 102.948923808196 87.8527642120227
"809" 161.6 102.936487277371 87.9124827558799
"810" 161.8 102.897229214885 88.0666129477036
"811" 162 102.995689275345 88.0291463539091
"812" 162.2 103.01978311173 88.0717120785809
"813" 162.4 103.07504514497 88.0097670812568
"814" 162.6 103.012956524755 88.0985426064545
"815" 162.8 103.080762065117 87.9955060973398
"816" 163 103.126427020871 87.9890782795227
"817" 163.2 103.065525706289 88.0393630244227
"818" 163.4 103.153561269943 87.9709030705227
"819" 163.6 103.01978311173 88.0095782245576
"820" 163.8 103.082409239044 87.9460636182227
"821" 164 103.211529892959 87.88167931725
"822" 164.2 102.905132145111 87.9121365614227
"823" 164.4 102.964224509756 87.9206183256227
"824" 164.6 103.028065367987 87.7811993265852
"825" 164.8 103.042714975864 87.7905044535334
"826" 165 102.994219722204 87.7905044535334
"827" 165.2 102.859803529996 87.8665931753923
"828" 165.4 102.9093530283 87.8643302541136
"829" 165.6 102.864899045779 87.9610420528738
"830" 165.8 102.87282615455 87.8282975845227
"831" 166 102.805423734687 87.9055751966642
"832" 166.2 102.846039780467 87.8377963928463
"833" 166.4 102.9093530283 87.8130059423352
"834" 166.6 102.889146672609 87.9123170244908
"835" 166.8 102.888248612356 87.9121365614227
"836" 167 102.958902526604 87.9412695775879
"837" 167.2 102.947340977 88.0054359676227
"838" 167.4 102.980580432112 87.9879423289602
"839" 167.6 102.951992562555 87.990376508737
"840" 167.8 102.933095496237 87.9879423289602
"841" 168 102.936487277371 87.935850881737
"842" 168.2 102.936487277371 87.935850881737
"843" 168.4 102.917267184279 87.8845708277727
"844" 168.6 102.848733961226 87.904196186427
"845" 168.8 102.848733961226 87.904196186427
"846" 169 102.858960851453 87.7956421265941
"847" 169.2 102.897724064412 87.8034315018798
"848" 169.4 102.861868092425 87.7652960187102
"849" 169.6 102.801995781974 87.8251062852836
"850" 169.8 102.798554844592 87.8368609041477
"851" 170 102.808796693506 87.9201193983168
"852" 170.2 102.770063883067 87.8951730330227
"853" 170.4 102.74366091163 87.8717128341716
"854" 170.6 102.764104989153 87.8752159407874
"855" 170.8 102.8362992808 87.8429775610227
"856" 171 102.82369392829 87.8901837599639
"857" 171.2 102.905769259555 87.9271796903812
"858" 171.4 102.84360465555 87.7915976432727
"859" 171.6 102.881213807041 87.9093093066894
"860" 171.8 102.916387833615 88.1001490011894
"861" 172 102.803830948578 87.8315598015227
"862" 172.2 102.72671865955 87.8282975845227
"863" 172.4 102.812591272177 87.9343811882869
"864" 172.6 102.79977240705 87.8723375140227
"865" 172.8 102.776753584725 87.847963213419
"866" 173 102.817900559207 87.9658544013561
"867" 173.2 102.74132940905 87.8356375727727
"868" 173.4 102.779002223937 87.8752159407874
"869" 173.6 102.81058436168 87.8782095046227
"870" 173.8 102.820197638494 87.9046933805941
"871" 174 102.81058436168 87.8782095046227
"872" 174.2 102.71210791005 87.7402177255227
"873" 174.4 102.77055090805 87.7548977020227
"874" 174.6 102.81438315655 87.7181977607727
"875" 174.8 102.791088659706 87.7183362511171
"876" 175 102.793899458722 87.7255377490227
"877" 175.2 102.726861902192 87.7779251161404
"878" 175.4 102.72671865955 87.8723375140227
"879" 175.6 102.606856399763 87.7820828436894
"880" 175.8 102.6901917858 87.7989376315227
"881" 176 102.73460846428 87.8018736268227
"882" 176.2 102.726861902192 87.8153446640816
"883" 176.4 102.59756514746 87.739940744834
"884" 176.6 102.58265666948 87.8018736268227
"885" 176.8 102.54354315193 87.7820828436894
"886" 177 102.429323494727 87.6838999974954
"887" 177.2 102.577889554349 87.703086020258
"888" 177.4 102.480229904096 87.5983112860227
"889" 177.6 102.52216816655 87.5934179605227
"890" 177.8 102.66827566155 87.5420380427727
"891" 178 102.647737909894 87.5022913139472
"892" 178.2 102.547392385026 87.466283824419
"893" 178.4 102.577889554349 87.5534078284933
"894" 178.6 102.36144992205 87.4539581837727
"895" 178.8 102.303696110347 87.4590823265133
"896" 179 102.43450366955 87.5567180192727
"897" 179.2 102.43450366955 87.5567180192727
"898" 179.4 102.33193620806 87.4049270622627
"899" 179.6 102.4125875453 87.3732183130227
"900" 179.8 102.318813098509 87.2675224822227
"901" 180 102.42481286631 87.2971221083084
"902" 180.2 102.414019971722 87.2914709929051
"903" 180.4 102.309739328231 87.2989549024933
"904" 180.6 102.27378542505 87.3805583012727
"905" 180.8 102.3249230483 87.4906581250227
"906" 181 102.5002520423 87.5860779722727
"907" 181.2 102.47629041312 87.5423316423027
"908" 181.4 102.25425472929 87.4295414881656
"909" 181.6 102.3395337978 87.3896598867027
"910" 181.8 102.20277718248 87.3362247722427
"911" 182 102.198837691504 87.3367902231894
"912" 182.2 102.269185744652 87.329722086356
"913" 182.4 102.279944858663 87.351342269611
"914" 182.6 102.2664800503 87.4539581837727
"915" 182.8 102.117340135592 87.4374778327963
"916" 183 102.332085180408 87.5234721901404
"917" 183.2 102.199986231147 87.445120238737
"918" 183.4 102.257599006486 87.4037296367286
"919" 183.6 102.2255699517 87.3591255355827
"920" 183.8 102.0619295573 87.3438583600227
"921" 184 102.161223018188 87.390594611737
"922" 184.2 102.110172598102 87.3222538663057
"923" 184.4 102.08384568155 87.3511983482727
"924" 184.6 101.882127884882 87.3828052364513
"925" 184.8 101.835612029331 87.4061733623084
"926" 185 101.727075033045 87.3438583600227
"927" 185.2 101.892616754271 87.321406631258
"928" 185.4 101.795784728173 87.3139227216698
"929" 185.6 101.6528285713 87.2704584775227
"930" 185.8 101.68614108016 87.1988201922027
"931" 186 101.728747171643 87.2091479874345
"932" 186.2 101.631915145545 87.2315997161992
"933" 186.4 101.7697145673 87.3291783835227
"934" 186.6 101.6820500703 87.4245982307727
"935" 186.8 101.721298554251 87.4561170038463
"936" 187 101.70879049863 87.5166943097586
"937" 187.2 101.684847873396 87.5387584735546
"938" 187.4 101.684847873396 87.5387584735546
"939" 187.6 101.643088071633 87.5346980545227
"940" 187.8 101.505288649878 87.5908273764345
"941" 188 101.49620133666 87.5499652300827
"942" 188.2 101.563946511842 87.4710848230227
"943" 188.4 101.430802475957 87.4860526421992
"944" 188.6 101.36791895605 87.4612981720227
"945" 188.8 101.207343954192 87.4935365517874
"946" 189 101.06109321655 87.5493780310227
"947" 189.2 101.054409575821 87.4819126071078
"948" 189.4 101.02857713678 87.4112135463168
"949" 189.6 101.0099555933 87.4612981720227
"950" 189.8 101.043474371565 87.5234721901404
"951" 190 101.043474371565 87.5234721901404
"952" 190.2 101.0099555933 87.5346980545227
"953" 190.4 101.07073631122 87.6034003445427
"954" 190.6 101.07073631122 87.6034003445427
"955" 190.8 101.049377049498 87.6679257657774
"956" 191 101.15430979836 87.6873698101227
"957" 191.2 101.0099555933 87.7402177255227
"958" 191.4 100.9339796959 87.7255377490227
"959" 191.6 100.959563416453 87.6788014973084
"960" 191.8 101.005914322162 87.5712418258099
"961" 192 101.00265021855 87.5126780897727
"962" 192.2 100.970534137102 87.466283824419
"963" 192.4 100.812567232408 87.4935365517874
"964" 192.6 100.581660093251 87.4860526421992
"965" 192.8 100.657210355371 87.5230139915941
"966" 193 100.555751858843 87.5512928105662
"967" 193.2 100.641705070188 87.6320652455941
"968" 193.4 100.57893848305 87.6007579487727
"969" 193.6 100.540481887668 87.4950898160416
"970" 193.8 100.547649425158 87.466283824419
"971" 194 100.347104651698 87.3672264858799
"972" 194.2 100.419031946856 87.4710848230227
"973" 194.4 100.298612632349 87.478568732611
"974" 194.6 100.127294432329 87.4336652750816
"975" 194.8 100.127294432329 87.5234721901404
"976" 195 100.1362327732 87.5423316423027
"977" 195.2 100.117597175724 87.4590823265133
"978" 195.4 100.22740385008 87.4659957645027
"979" 195.6 100.2209751203 87.4245982307727
"980" 195.8 100.153434863177 87.358261355834
"981" 196 100.200952982096 87.350926496856
"982" 196.2 100.2355858698 87.3144984070227
"983" 196.4 100.194331988859 87.4261813654933
"984" 196.6 100.194331988859 87.4261813654933
"985" 196.8 100.172813760837 87.3367902231894
"986" 197 100.2501966193 87.2943814021894
"987" 197.2 100.193918176781 87.244904444356
"988" 197.4 100.22828049505 87.2410985245227
"989" 197.6 100.19905899605 87.1750386302727
"990" 197.8 100.03834075155 87.1163187242727
"991" 198 100.08217300005 87.3658783247727
"992" 198.2 99.9670788884226 87.2934478746831
"993" 198.4 99.9455762759509 87.3006493725888
"994" 198.6 99.9517198795143 87.3204902341656
"995" 198.8 100.06785446554 87.4125606500427
"996" 199 99.9969436279666 87.3359067060852
"997" 199.2 99.9672251646979 87.3282796094513
"998" 199.4 99.96908579892 87.2522553066627
"999" 199.6 100.0602568758 87.2503858565941
"1000" 199.8 100.0602568758 87.2091479874345
"1001" 200 100.0602568758 87.2091479874345
"1002" 200.2 100.036998948024 87.227017730737
"1003" 200.4 99.7563532862 87.1530186655227
"1004" 200.6 99.68797497854 87.1988201922027
"1005" 200.8 99.5959597250222 87.138882391856
"1006" 201 99.5800318639321 87.1062089291359
"1007" 201.2 99.6733425834852 87.1247461181894
"1008" 201.4 99.6125417661214 87.0507831148977
"1009" 201.6 99.6663077781703 87.0399284761894
"1010" 201.8 99.6588747763283 87.019790954268
"1011" 202 99.71690426255 87.0355788535227
"1012" 202.2 99.7995552670745 87.1193410723757
"1013" 202.4 99.77534726055 87.1236587125227
"1014" 202.6 99.6732098513094 87.1134104270416
"1015" 202.8 99.5513617139698 87.1854254060982
"1016" 203 99.58920631192 87.3438583600227
"1017" 203.2 99.68797497854 87.4354614133827
"1018" 203.4 99.442952709425 87.3915682836477
"1019" 203.6 99.54362077348 87.4278278256027
"1020" 203.8 99.4379011205021 87.4088250645334
"1021" 204 99.515524026517 87.4374778327963
"1022" 204.2 99.54362077348 87.4736293522827
"1023" 204.4 99.54362077348 87.4736293522827
"1024" 204.6 99.4656628961478 87.5512928105662
"1025" 204.8 99.4144617479 87.6186675201027
"1026" 205 99.2121538350558 87.5568887166739
"1027" 205.2 99.20552803005 87.6380695557102
"1028" 205.4 99.2152188332898 87.5931183691656
"1029" 205.6 99.085471777083 87.6463212720604
"1030" 205.8 99.1454450499633 87.5463821174513
"1031" 206 99.0993852322118 87.5085043709639
"1032" 206.2 99.0993852322118 87.5085043709639
"1033" 206.4 99.1454450499633 87.3983839870227
"1034" 206.6 99.06497261986 87.3438583600227
"1035" 206.8 99.05942053505 87.3511983482727
"1036" 207 99.0993852322118 87.3363744504345
"1037" 207.2 99.0667259098 87.3732183130227
"1038" 207.4 99.0775251594304 87.5098059204575
"1039" 207.6 99.1263864702583 87.4710848230227
"1040" 207.8 99.0725702096 87.5346980545227
"1041" 208 99.0770393800353 87.5384400093168
"1042" 208.2 99.0709873784041 87.5028914387727
"1043" 208.4 99.04217985064 87.4583621767227
"1044" 208.6 98.9051131296163 87.4139627375941
"1045" 208.8 98.8573051669666 87.4074715915227
"1046" 209 98.7641974495647 87.4037296367286
"1047" 209.2 98.8335626990291 87.4392782072727
"1048" 209.4 98.68509313286 87.5575988178627
"1049" 209.6 98.7589675692681 87.6362085303206
"1050" 209.8 98.6277946435708 87.7493927108352
"1051" 210 98.7810708481469 87.6788014973084
"1052" 210.2 98.7939919191333 87.7175860950852
"1053" 210.4 98.7428024847149 87.8148669677249
"1054" 210.6 98.90542323532 87.6415682834427
"1055" 210.8 98.8183431683 87.7108577725227
"1056" 211 98.82564854305 87.7573443647727
"1057" 211.2 98.82564854305 87.7573443647727
"1058" 211.4 98.75347144052 87.8247743901627
"1059" 211.6 98.70788590208 87.7942400390427
"1060" 211.8 98.6990220473833 87.8527642120227
"1061" 212 98.6957917796367 87.9981658840227
"1062" 212.2 98.6926907226 88.2598888936227
"1063" 212.4 98.7347199424383 88.33460060381
"1064" 212.6 98.8499431614047 88.4267626729995
"1065" 212.8 98.8573051669666 88.3616700640227
"1066" 213 98.8530842837778 88.4125606492227
"1067" 213.2 98.8215194181913 88.3727332347184
"1068" 213.4 98.8362007510222 88.3447065356227
"1069" 213.6 98.8335626990291 88.3219117943352
"1070" 213.8 98.7832151960979 88.3021172515546
"1071" 214 98.7832151960979 88.3021172515546
"1072" 214.2 98.7832151960979 88.3021172515546
"1073" 214.4 98.9619096633869 88.4971939050445
"1074" 214.6 99.0527504102783 88.5552755511966
"1075" 214.8 98.9771962107362 88.3264797657461
"1076" 215 99.0393307544875 88.4014283337102
"1077" 215.2 98.9691136684596 88.3589631180015
"1078" 215.4 99.1066818370041 88.4655284011656
"1079" 215.6 99.2179154046261 88.5967624413053
"1080" 215.8 99.2563258684279 88.551030381046
"1081" 216 99.2096571549087 88.4723017709792
"1082" 216.2 99.2694873314326 88.4577390258798
"1083" 216.4 99.253012965925 88.4650415652102
"1084" 216.6 99.4245401832694 88.4343709000227
"1085" 216.8 99.4245401832694 88.4343709000227
"1086" 217 99.3242403697375 88.3219117943352
"1087" 217.2 99.2274441543 88.3714567150227
"1088" 217.4 99.1836119058 88.2540169030227
"1089" 217.6 99.0524133388612 88.3798452730227
"1090" 217.8 99.07403128455 88.3200767972727
"1091" 218 99.3004979018 88.177898506356
"1092" 218.2 99.3082505443918 88.3954240235941
"1093" 218.4 99.4047785452902 88.3916057023757
"1094" 218.6 99.4319946473 88.3714567150227
"1095" 218.8 99.4322928258612 88.3954240235941
"1096" 219 99.3717253056125 88.4968481809602
"1097" 219.2 99.4904376453 88.4228366327727
"1098" 219.4 99.538853658349 88.4140574311404
"1099" 219.6 99.4792647192118 88.4589608886698
"1100" 219.8 99.5226915640075 88.3880755563435
"1101" 220 99.38407138894 88.3209575958627
"1102" 220.2 99.27010754284 88.2904232447427
"1103" 220.4 99.1291797017804 88.4290252503168
"1104" 220.6 99.0794771093636 88.3223455209136
"1105" 220.8 99.0050360785778 88.3121931061894
"1106" 221 99.0261404945222 88.3192612430227
"1107" 221.2 99.08864203405 88.2760368677727
"1108" 221.4 99.0209639396679 88.3088590793812
"1109" 221.6 98.9994613271962 88.2584485940416
"1110" 221.8 98.9707911772339 88.2584485940416
"1111" 222 98.9839316626333 88.2344436010227
"1112" 222.2 98.9876559713294 88.339218335258
"1113" 222.4 98.9876559713294 88.339218335258
"1114" 222.6 98.9421210272717 88.2656500919472
"1115" 222.8 98.9636236397434 88.2728515898529
"1116" 223 99.0683493264111 88.3475337903561
"1117" 223.2 99.1001978086546 88.2945870198955
"1118" 223.4 99.0964885476704 88.3333975166894
"1119" 223.6 98.9748869129428 88.2707940190227
"1120" 223.8 98.8791770162182 88.3570436471863
"1121" 224 98.89022805584 88.2827896569627
"1122" 224.2 98.89022805584 88.2827896569627
"1123" 224.4 98.8101080185818 88.1072171380227
"1124" 224.6 98.8799170411928 88.1821898751477
"1125" 224.8 98.907289309993 88.2478358602859
"1126" 225 98.8324321053178 88.2571626122727
"1127" 225.2 98.9057211800157 88.3990896119639
"1128" 225.4 98.7713800449071 88.3457667561477
"1129" 225.6 98.7134114218909 88.3709228976955
"1130" 225.8 98.7733182055551 88.426581524737
"1131" 226 98.5765766152528 88.3232620751925
"1132" 226.2 98.51882280355 88.2686968795227
"1133" 226.4 98.4969066793 88.2466769147727
"1134" 226.6 98.4371354313455 88.2737681441318
"1135" 226.8 98.4822959298 88.4008166680227
"1136" 227 98.4364582843098 88.4215413407286
"1137" 227.2 98.5335713903094 88.4744935312114
"1138" 227.4 98.66230036364 88.5423316414827
"1139" 227.6 98.5829477596889 88.4606239796894
"1140" 227.8 98.5970173703185 88.4394195691894
"1141" 228 98.5688781490592 88.3970107481894
"1142" 228.2 98.4992975292182 88.3431643966773
"1143" 228.4 98.5548085384296 88.4747602533561
"1144" 228.6 98.6599168060745 88.5637356229051
"1145" 228.8 98.6897112756431 88.6161229900227
"1146" 229 98.6251565915777 88.559577895356
"1147" 229.2 98.6284034248 88.5916563625227
"1148" 229.4 98.59187655105 88.6356962920227
"1149" 229.6 98.59187655105 88.6356962920227
"1150" 229.8 98.76106903026 88.5957667559427
"1151" 230 98.5630847799764 88.466444798258
"1152" 230.2 98.62431241494 88.4430950003427
"1153" 230.4 98.54833651754 88.3591255347627
"1154" 230.6 98.5787268765 88.2827896569627
"1155" 230.8 98.5705333973686 88.2943148777286
"1156" 231 98.6119663316125 88.3775733718977
"1157" 231.2 98.51882280355 88.4228366327727
"1158" 231.4 98.45716544066 88.4278278247827
"1159" 231.6 98.5484915703918 88.4888965270227
"1160" 231.8 98.5717494981673 88.4655284011656
"1161" 232 98.56353169702 88.4201942370027
"1162" 232.2 98.6515371115083 88.4173316415852
"1163" 232.4 98.6594512674875 88.3934766797727
"1164" 232.6 98.6077764843294 88.2494114201992
"1165" 232.8 98.7199273650641 88.2584485940416
"1166" 233 98.7517830872444 88.2344436010227
"1167" 233.2 98.86948079155 88.2246569500227
"1168" 233.4 98.9134508773094 88.2512470961359
"1169" 233.6 98.82184974818 88.2446217180627
"1170" 233.8 98.6725338518612 88.2162683920227
"1171" 234 98.60151964572 88.3285911836427
"1172" 234.2 98.63950759442 88.4201942370027
"1173" 234.4 98.5630847799764 88.466444798258
"1174" 234.6 98.683193735425 88.5366064506477
"1175" 234.8 98.6619770619489 88.5132590412142
"1176" 235 98.6619770619489 88.5132590412142
"1177" 235.2 98.5717494981673 88.4655284011656
"1178" 235.4 98.5717494981673 88.4655284011656
"1179" 235.6 98.5717494981673 88.4655284011656
"1180" 235.8 98.7023897733319 88.4645340128312
"1181" 236 98.7023897733319 88.4645340128312
"1182" 236.2 98.5565672397583 88.4411866033977
"1183" 236.4 98.4885986060549 88.4290252503168
"1184" 236.6 98.4864704296571 88.3564771471656
"1185" 236.8 98.4864704296571 88.3564771471656
"1186" 237 98.4864704296571 88.3564771471656
"1187" 237.2 98.5027509791 88.3743927103227
"1188" 237.4 98.5562442129837 88.372055897737
"1189" 237.6 98.44576905605 88.3934766797727
"1190" 237.8 98.40398231248 88.4354614125627
"1191" 238 98.4011913611469 88.5200540281656
"1192" 238.2 98.4011913611469 88.5200540281656
"1193" 238.4 98.4760785895872 88.5457423934695
"1194" 238.6 98.44956785092 88.5881331681627
"1195" 238.8 98.7266374001617 88.6919174786185
"1196" 239 98.7141621718652 88.6797362215227
"1197" 239.2 98.6538945196723 88.6431924502355
"1198" 239.4 98.5328247718208 88.5366064506477
"1199" 239.6 98.4518309627574 88.5132590412142
"1200" 239.8 98.37359195352 88.4812629392427
"1201" 240 98.57112928676 88.3667591225427
"1202" 240.2 98.682262658251 88.2868309681404
"1203" 240.4 98.5562442129837 88.263004643737
"1204" 240.6 98.67954104805 88.3787967032727
"1205" 240.8 98.67954104805 88.3787967032727
"1206" 241 98.705592290083 88.3664710626265
"1207" 241.2 98.7269543626039 88.369153973611
"1208" 241.4 98.7120571278196 88.3916057023757
"1209" 241.6 98.66230036364 88.3896598858827
"1210" 241.8 98.7554534204522 88.4640043929575
"1211" 242 98.7112970648204 88.4110027741656
"1212" 242.2 98.6415232814938 88.372055897737
"1213" 242.4 98.6077764843294 88.2718631489639
"1214" 242.6 98.7095742553556 88.305124969356
"1215" 242.8 98.6450195712902 88.2718631489639
"1216" 243 98.5192363153283 88.186433614985
"1217" 243.2 98.5196345118556 88.2132391905227
"1218" 243.4 98.3902206404981 88.1792321170793
"1219" 243.6 98.3902206404981 88.1792321170793
"1220" 243.8 98.5115174288 88.1732770322727
"1221" 244 98.54804430255 88.1365770910227
"1222" 244.2 98.5765766152528 88.1360231296454
"1223" 244.4 98.5553496773 88.1806170205227
"1224" 244.6 98.3542526341818 88.1280360137864
"1225" 244.8 98.4211472374481 88.2485798746894
"1226" 245 98.3694207277804 88.2344436010227
"1227" 245.2 98.1841173685755 88.1383746391656
"1228" 245.4 98.2954000924458 88.2105886392102
"1229" 245.6 98.3391702204122 88.2240577673084
"1230" 245.8 98.3172804060353 88.211991872258
"1231" 246 98.3098317886431 88.2344436010227
"1232" 246.2 98.300407007453 88.3253196460227
"1233" 246.4 98.2621606373333 88.3871153566227
"1234" 246.6 98.2174372367362 88.4807756889589
"1235" 246.8 98.2434419379739 88.4971939050445
"1236" 247 98.2151279389428 88.4966859023084
"1237" 247.2 98.2306332241265 88.4577390258798
"1238" 247.4 98.0748489909132 88.4024785521548
"1239" 247.6 98.1045809982815 88.3546019271894
"1240" 247.8 98.2325348157056 88.3016575814756
"1241" 248 98.4011913611469 88.2941621448798
"1242" 248.2 98.3915005579071 88.2844254257727
"1243" 248.4 98.4737013712706 88.3766378831992
"1244" 248.6 98.4118512447107 88.4071080865227
"1245" 248.8 98.399215197349 88.4814126174345
"1246" 249 98.6195818401962 88.7697549453435
"1247" 249.2 98.5183930756235 88.6834781763168
"1248" 249.4 98.3615504905358 88.4240830458718
"1249" 249.6 98.3615504905358 88.4240830458718
"1250" 249.8 98.3800206833 88.4228366327727
"1251" 250 98.41654755705 88.4228366327727
"1252" 250.2 98.4238529318 88.3861366915227
"1253" 250.4 98.4475609404226 88.3952770542491
"1254" 250.6 98.44576905605 88.3641167267727
"1255" 250.8 98.44576905605 88.3641167267727
"1256" 251 98.44576905605 88.3641167267727
"1257" 251.2 98.44576905605 88.3641167267727
"1258" 251.4 98.44576905605 88.3641167267727
"1259" 251.6 98.44576905605 88.3641167267727
"1260" 251.8 98.4475609404226 88.3448665689095
"1261" 252 98.47499055505 88.3641167267727
"1262" 252.2 98.5717494981673 88.4187921494513
"1263" 252.4 98.5752734266181 88.2460096431136
"1264" 252.6 98.5335713903094 88.2512470961359
"1265" 252.8 98.3335319348909 88.1696737653136
"1266" 253 98.2761799993536 88.1276642481477
"1267" 253.2 98.2329055504035 88.100636458902
"1268" 253.4 98.325712803083 88.1000156401171
"1269" 253.6 98.3156251577259 87.9446499908561
"1270" 253.8 98.3946314328 88.0264772672727
"1271" 254 98.3128112356 87.9698125579827
"1272" 254.2 98.2427942321137 87.9725067654345
"1273" 254.4 98.1823620532717 88.0424036568718
"1274" 254.6 98.0271981398185 88.0365357696894
"1275" 254.8 97.9150550668588 88.0772814996698
"1276" 255 97.7402785801928 88.0935857312727
"1277" 255.2 97.8352484519428 88.2162683920227
"1278" 255.4 97.8598228661962 88.2296426024189
"1279" 255.6 98.0058065889633 88.3331090213084
"1280" 255.8 97.8669904036868 88.2584485940416
"1281" 256 97.8813254786679 88.2368441003246
"1282" 256.2 97.8168176412528 88.2368441003246
"1283" 256.4 97.8895169500857 88.4110027741656
"1284" 256.6 97.7064937798784 88.4439930694933
"1285" 256.8 97.7887325963918 88.4888965270227
"1286" 257 97.7887325963918 88.4888965270227
"1287" 257.2 97.7887325963918 88.4888965270227
"1288" 257.4 97.7887325963918 88.4888965270227
"1289" 257.6 97.7213910146628 88.4963804366109
"1290" 257.8 97.684147927702 88.466444798258
"1291" 258 97.7079262063 88.3567767385227
"1292" 258.2 97.7511854842314 88.3616700640227
"1293" 258.4 97.7738124163094 88.3376650710038
"1294" 258.6 97.8256716581529 88.3616700640227
"1295" 258.8 97.7523098038377 88.3592695647208
"1296" 259 97.7511854842314 88.4215413407286
"1297" 259.2 97.68601008205 88.4375166092727
"1298" 259.4 97.7809799538 88.5366064506477
"1299" 259.6 97.7809799538 88.5047998348977
"1300" 259.8 97.7654746686163 88.5122646528799
"1301" 260 97.67139933255 88.4008166680227
"1302" 260.2 97.6591318164604 88.3304635730982
"1303" 260.4 97.7809799538 88.2863727695941
"1304" 260.6 97.6734668914415 88.1504261254567
"1305" 260.8 97.7106319006518 88.1920347800227
"1306" 261 97.5558661837259 87.9587862645227
"1307" 261.2 97.5946239790453 87.9775901757208
"1308" 261.4 97.6121446262444 88.008263222356
"1309" 261.6 97.5910402103 88.0223994960227
"1310" 261.8 97.5910402103 88.0223994960227
"1311" 262 97.5946239790453 88.0063961673435
"1312" 262.2 97.5944936601818 87.9684246329318
"1313" 262.4 97.6046073348357 87.9368245536477
"1314" 262.6 97.6965622900222 87.9375818540227
"1315" 262.8 97.6249580216393 87.8686675198977
"1316" 263 97.565953829083 87.9127766945699
"1317" 263.2 97.5558661837259 87.9658544013561
"1318" 263.4 97.5516187541019 88.0280006610605
"1319" 263.6 97.4942784541773 88.0784111464001
"1320" 263.8 97.4925529358926 88.1284215485227
"1321" 264 97.4081352721148 88.1708303695227
"1322" 264.2 97.58373483555 88.3053968207727
"1323" 264.4 97.58373483555 88.3053968207727
"1324" 264.6 97.4995877412074 88.1637622326894
"1325" 264.8 97.5472079618 88.0484972320227
"1326" 265 97.5444512166113 88.0063961673435
"1327" 265.2 97.4457921711529 87.9126354887286
"1328" 265.4 97.4770763642 87.9129076308955
"1329" 265.6 97.3880011741448 87.8834740479193
"1330" 265.8 97.3943169045321 87.8891146300227
"1331" 266 97.29473421044 87.7713392757027
"1332" 266.2 97.2111607233 87.6619245175227
"1333" 266.4 97.1041037769636 87.5867452439318
"1334" 266.6 96.9352105299132 87.5455003013812
"1335" 266.8 96.8140139868909 87.4757112398591
"1336" 267 96.7130168677056 87.3294553642114
"1337" 267.2 96.7295278022821 87.2893327330227
"1338" 267.4 96.8140139868909 87.2397639812045
"1339" 267.6 96.8778702299887 87.2358358914378
"1340" 267.8 96.95284267214 87.2598888944427
"1341" 268 96.9690806580549 87.2989549024933
"1342" 268.2 96.9832330311 87.3438583600227
"1343" 268.4 96.8850377674792 87.2646418830604
"1344" 268.6 96.9094917189177 87.3663100887874
"1345" 268.8 96.8275569276039 87.448633094258
"1346" 269 96.8201083102118 87.4710848230227
"1347" 269.2 96.7874489878 87.4612981720227
"1348" 269.4 96.7728382383 87.6301179017727
"1349" 269.6 96.7728382383 87.6301179017727
"1350" 269.8 96.8424541623882 87.6282469243757
"1351" 270 96.82397586155 87.6007579487727
"1352" 270.2 96.7656656885454 87.5242886166409
"1353" 270.4 96.7488545551585 87.5455003013812
"1354" 270.6 96.47419451852 87.4812629400627
"1355" 270.8 96.3584525131191 87.5550001496823
"1356" 271 96.17788851866 87.6263011078827
"1357" 271.2 96.1031788862166 87.6380695557102
"1358" 271.4 95.8435945701 87.5957667567627
"1359" 271.6 95.7921991100941 87.5908273764345
"1360" 271.8 95.7730455225143 87.6164864950227
"1361" 272 95.6916427753 87.6591587248488
"1362" 272.2 95.5869821003102 87.5931183691656
"1363" 272.4 95.8253040762815 87.605379422856
"1364" 272.6 95.8529123688377 87.5959107867208
"1365" 272.8 95.8815825188 87.6956021106698
"1366" 273 95.8237747707782 87.8168089072619
"1367" 273.2 95.8485495199304 87.8914853094575
"1368" 273.4 95.6956840464383 87.9366795386823
"1369" 273.6 95.7693453976409 87.9597501013636
"1370" 273.8 95.7549560231334 88.0393630244227
"1371" 274 95.7360967578213 88.0747337857674
"1372" 274.2 95.666556394083 88.0424036568718
"1373" 274.4 95.6450537816113 88.0568066526831
"1374" 274.6 95.6283295274666 87.9561357132102
"1375" 274.8 95.75242349322 87.6797362223427
"1376" 275 95.6916427753 87.5640580075227
"1377" 275.2 95.6423991380963 87.4993573703561
"1378" 275.4 95.4464478336909 87.3369187347682
"1379" 275.6 95.0779912963 87.1897186067727
"1380" 275.8 94.7695716568545 86.9552393457682
"1381" 276 94.8422895826679 86.9189699835888
"1382" 276.2 94.7121495882314 86.8574042367874
"1383" 276.4 94.6631011454037 86.7605370296642
"1384" 276.6 94.6927004205963 86.7713392765227
"1385" 276.8 94.5220138284842 86.8416486376543
"1386" 277 94.5416439646546 86.7678694638955
"1387" 277.2 94.4587611674909 86.5180429547318
"1388" 277.4 94.2987513229666 86.3260466560227
"1389" 277.6 94.20865170105 86.2575400990227
"1390" 277.8 94.3543119282082 86.191030817737
"1391" 278 94.455096281902 85.9495601838799
"1392" 278.2 94.4886910664667 85.667462612258
"1393" 278.4 94.3690993761148 85.0467138891894
"1394" 278.6 94.3339253495407 84.4247178478561
"1395" 278.8 94.5855230925647 84.1033255083168
"1396" 279 94.6749065012706 83.9536473165521
"1397" 279.2 94.67619568505 83.7839640587727
"1398" 279.4 94.59758985274 83.7713392789827
"1399" 279.6 94.64697418605 83.4793545463977
"1400" 279.8 94.84071272442 83.1453850810227
"1401" 280 94.9125021948204 83.1064382045941
"1402" 280.2 95.0458476474 83.1148507299027
"1403" 280.4 94.9872828931541 83.3123698137102
"1404" 280.6 94.99266451922 83.2827896610627
"1405" 280.8 94.99763217405 83.1747450340227
"1406" 281 94.9281594926039 83.1753207193757
"1407" 281.2 94.8194704837183 83.028544451737
"1408" 281.4 94.7562791327811 82.9581461354756
"1409" 281.6 94.72002793355 82.9839053395227
"1410" 281.8 94.6721702744734 83.028544451737
"1411" 282 94.5767790634522 82.8300847161966
"1412" 282.2 94.4789505668 82.6462658800227
"1413" 282.4 94.4552425581773 82.5332577590416
"1414" 282.6 94.4656680672545 82.57633581015
"1415" 282.8 94.3688481330678 82.5592345907727
"1416" 283 94.2305678253 82.4113862560227
"1417" 283.2 94.2451785748 82.3893662912727
"1418" 283.4 94.2187138209887 82.3676233072114
"1419" 283.6 94.2473839709509 82.3532203114001
"1420" 283.8 94.2617190459321 82.1947873574756
"1421" 284 94.3543119282082 82.2729750490227
"1422" 284.2 94.4351183183 82.3526663500227
"1423" 284.4 94.41320219405 82.3746863147727
"1424" 284.6 94.3912860698 82.3893662912727
"1425" 284.8 94.2706121017074 82.4456395345227
"1426" 285 94.2056436055647 82.4942849468463
"1427" 285.2 94.0939143446823 82.486801037258
"1428" 285.4 94.0243939156889 82.4809802186894
"1429" 285.6 94.0036876962717 82.4468397841737
"1430" 285.8 93.9751502784852 82.3961625766894
"1431" 286 93.8485237828185 82.1417096506894
"1432" 286.2 93.7026511216679 82.0147499098341
"1433" 286.4 93.4710745012909 81.7435807796045
"1434" 286.6 93.40506047855 81.6260075132727
"1435" 286.8 93.1591128619666 81.3642145990227
"1436" 287 92.8847554546889 80.947194525856
"1437" 287.2 92.9319300315059 80.6233075497874
"1438" 287.4 92.8863788713 79.9818501452727
"1439" 287.6 92.9009896208 79.4019910735227
"1440" 287.8 92.9743415468612 78.8144924221656
"1441" 288 92.9278256913102 78.175763648737
"1442" 288.2 92.81975385358 77.6339347038627
"1443" 288.4 92.6877809058741 76.7416531100227
"1444" 288.6 92.56143580242 75.2751560798427
"1445" 288.8 92.7206984854604 74.1795201884755
"1446" 289 92.8202007706235 73.1693335999051
"1447" 289.2 93.2951689902894 72.1335286664695
"1448" 289.4 93.9124113004734 71.4067965254513
"1449" 289.6 94.1609519012118 71.2310010165521
"1450" 289.8 94.26709469905 71.0344044685227
"1451" 290 94.2056436055647 70.9017089946698
"1452" 290.2 94.1575140778 70.8509047622727
"1453" 290.4 93.9062091864 71.0461484497227
"1454" 290.6 93.8257641185647 71.0139676384933
"1455" 290.8 93.7235437309489 71.0940613942993
"1456" 291 93.6169163463 71.2252441630227
"1457" 291.2 93.3464683912694 71.3444815231656
"1458" 291.4 93.3788470750353 71.5303574000815
"1459" 291.6 93.4883417507 71.7255377621427
"1460" 291.8 93.4980249533098 72.2188770821992
"1461" 292 93.50733572505 72.4583621890227
"1462" 292.2 93.4831277185255 72.5332012849051
"1463" 292.4 93.5557897412489 72.4973090654513
"1464" 292.6 93.4086415446039 72.5032656465521
"1465" 292.8 93.459850789175 72.4106522653977
"1466" 293 93.4202800092791 72.4981204587102
"1467" 293.2 93.2936535136125 72.5219754205227
"1468" 293.4 93.4044516973208 72.7287184228977
"1469" 293.6 93.3094818255708 72.7684766925852
"1470" 293.8 93.5133976317574 73.1973584528312
"1471" 294 93.4244896667149 73.1973584528312
"1472" 294.2 93.3840769553319 73.1811167767036
"1473" 294.4 93.2844472505347 73.268457218737
"1474" 294.6 93.080902379349 73.5659808080815
"1475" 294.8 93.0363626875959 73.704662234737
"1476" 295 92.9975994746367 73.9695009944513
"1477" 295.2 92.75137554592 74.1759194395227
"1478" 295.4 92.49305749476 74.2904232562227
"1479" 295.6 92.2347394436 74.5117973018427
"1480" 295.8 92.0546484275407 74.607075786356
"1481" 296 92.0036460890083 74.6132604060852
"1482" 296.2 92.0306473270549 74.7185028846698
"1483" 296.4 92.1959432406723 74.6509884662568
"1484" 296.6 92.3057603911696 74.5658962065445
"1485" 296.8 92.3308722117388 74.7795960241656
"1486" 297 92.3518689520916 74.7722934848352
"1487" 297.2 92.4544088860826 74.7152490109358
"1488" 297.4 92.4384195089702 74.8702510939802
"1489" 297.6 92.4384195089702 74.8702510939802
"1490" 297.8 92.54302625805 75.0934179707727
"1491" 298 92.7107516987388 75.3014841683084
"1492" 298.2 92.9095841793294 75.646507673611
"1493" 298.4 93.36678031486 76.0079805067227
"1494" 298.6 93.6565740949428 76.2751560790227
"1495" 298.8 94.5308998983556 76.4702366556227
"1496" 299 95.3400521862681 76.6487146299589
"1497" 299.2 96.1902346019875 76.6170771983352
"1498" 299.4 97.1530159038612 76.5555735893084
"1499" 299.6 97.8895169500857 76.1193685733084
"1500" 299.8 98.58632446624 76.0232476822827
"1501" 300 98.6436229555291 75.9491382675852
"1502" 300.2 98.6492759240857 75.9207395035227
"1503" 300.4 98.6820894345907 76.1242595763948
"1504" 300.6 98.2959277028445 76.2497107864227
"1505" 300.8 98.3260244351478 76.1838849207836
"1506" 301 98.3095079357131 76.0677216284792
"1507" 301.2 98.388787133 76.0037396246227
"1508" 301.4 98.4356658782042 75.9015975280866
"1509" 301.6 98.2578499481191 75.8366308235759
"1510" 301.8 98.3342826848652 75.7109343735444
"1511" 302 98.2923561863 75.6439170895227
"1512" 302.2 98.1161677364471 75.6315398544345
"1513" 302.4 98.1170271923 75.4897773362727
"1514" 302.6 98.2101030780037 75.4623203431894
"1515" 302.8 98.1966971282528 75.4973943052114
"1516" 303 98.1608594408 75.6110339421627
"1517" 303.2 98.120446729417 75.7473016048738
"1518" 303.4 98.3386753708851 75.7473016048738
"1519" 303.6 98.2933755409163 75.8579716305809
"1520" 303.8 98.4732047967778 75.8595496332227
"1521" 304 98.6616096736636 75.8414295006136
"1522" 304.2 98.8493910109875 75.8298634585227
"1523" 304.4 98.8430919888816 75.8467404383084
"1524" 304.6 98.7911140442318 76.0062456004091
"1525" 304.8 98.8411087547302 75.9911156034878
"1526" 305 98.8844394160381 75.9752651305227
"1527" 305.2 99.2035073944808 75.7148182526185
"1528" 305.4 99.2681677326936 75.690455738427
"1529" 305.6 99.2609271219041 75.7423952652102
"1530" 305.8 99.4783138318851 75.6660932242355
"1531" 306 99.5300084251958 75.6072171482727
"1532" 306.2 99.5833868814808 75.641730710044
"1533" 306.4 99.83992677334 75.5575988277027
"1534" 306.6 99.82473159386 75.5346980643627
"1535" 306.8 99.87791472204 75.6034003543827
"1536" 307 100.199804442453 75.6208485550227
"1537" 307.2 100.479707142696 75.5436039167727
"1538" 307.4 100.787685680694 75.3981055681291
"1539" 307.6 100.978298969383 75.3050542986477
"1540" 307.8 101.1998953368 75.1057553978312
"1541" 308 101.385417876963 74.9969739391158
"1542" 308.2 101.524375731946 74.8597616781477
"1543" 308.4 101.507031943311 74.7159551707674
"1544" 308.6 101.48860374692 74.6568354696627
"1545" 308.8 101.75109302382 74.598760331258
"1546" 309 101.819264065604 74.4580302922619
"1547" 309.2 102.157852304017 74.0680535252401
"1548" 309.4 102.5148627918 73.7355201445227
"1549" 309.6 102.93214579752 73.3667591348427
"1550" 309.8 103.44878189984 72.8476751658027
"1551" 310 103.814360041447 72.4134587314933
"1552" 310.2 103.98806742063 72.0334738125888
"1553" 310.4 104.298520171937 71.5677769480227
"1554" 310.6 104.346444295158 71.1476895701925
"1555" 310.8 104.4288709763 70.9316446330227
"1556" 311 104.562532277281 70.9457809066894
"1557" 311.2 104.5749784713 71.0490844450227
"1558" 311.4 104.625978257291 71.0396671016076
"1559" 311.6 104.6188107198 71.0784443980227
"1560" 311.8 104.51453007631 71.0813228247874
"1561" 312 104.321513729974 70.732507560501
"1562" 312.2 104.2535419823 70.6527250795227
"1563" 312.4 104.097407502349 70.3553835947286
"1564" 312.6 103.952229733177 69.9378379220416
"1565" 312.8 103.767599276707 69.6452437293561
"1566" 313 103.535450701319 69.4897447190227
"1567" 313.2 103.42803463555 69.0599476292727
"1568" 313.4 103.424903760657 68.7642509597727
"1569" 313.6 103.2600110163 68.8103880287727
"1570" 313.8 103.0992927718 68.9351678290227
"1571" 314 102.895785903764 68.8051451800227
"1572" 314.2 102.905899578418 68.6485079242773
"1573" 314.4 102.9239637778 68.5167884987727
"1574" 314.6 103.084957696819 68.4183218639472
"1575" 314.8 103.149465534234 68.3967173702303
"1576" 315 103.049120009366 67.9070155126454
"1577" 315.2 102.930457444244 67.546007089856
"1578" 315.4 102.740517700744 67.1289870166894
"1579" 315.6 102.78019400272 66.5423316595227
"1580" 315.8 102.71181569506 66.0232476904827
"1581" 316 102.533197849996 65.6629722829051
"1582" 316.2 102.436230394491 65.1439971707318
"1583" 316.4 102.311394576541 64.3724136516894
"1584" 316.6 102.08384568155 63.6503762890227
"1585" 316.8 102.034273495746 63.2912411496477
"1586" 317 101.724819718836 62.9233170892773
"1587" 317.2 101.79163069155 62.3878983100227
"1588" 317.4 101.800795616236 61.8337959243136
"1589" 317.6 101.423752891639 61.0216119257727
"1590" 317.8 101.159193963193 60.3741201051477
"1591" 318 100.85654272355 60.0611220347727
"1592" 318.2 100.805680774819 59.5028674567397
"1593" 318.4 100.95881797005 59.2463833390227
"1594" 318.6 100.877356149725 58.8331281515133
"1595" 318.8 100.875271047909 58.7942400628227
"1596" 319 100.772530913925 58.8678496592727
"1597" 319.2 100.571367458309 59.0371269467318
"1598" 319.4 100.3524718658 59.2390433507727
"1599" 319.6 100.226022470127 59.3008327064045
"1600" 319.8 100.008116554055 59.3390686808463
"1601" 320 100.023013788839 59.3465525904345
"1602" 320.2 99.6416141758408 59.2086348280227
"1603" 320.4 99.5563351073306 59.418947960737
"1604" 320.6 99.55121836322 59.5270644897027
"1605" 320.8 99.1711772253745 59.659921400427
"1606" 321 98.57726580155 59.7381625517727
"1607" 321.2 97.7738124163094 59.7837258750605
"1608" 321.4 96.97008335655 59.8482623755227
"1609" 321.6 96.2041217058755 59.8845468457397
"1610" 321.8 95.0527545471636 60.0641914844045
"1611" 322 93.9217497108682 59.8542678204546
"1612" 322.2 92.4859250635755 59.8473636014513
"1613" 322.4 90.9974176859428 59.5202098394513
"1614" 322.6 89.0670096805755 59.1541092010227
"1615" 322.8 86.68090134366 58.4965301394027
"1616" 323 83.9414488391725 57.3782843687286
"1617" 323.2 81.59051621786 56.0614156375827
"1618" 323.4 79.2881232249489 54.6656059911717
"1619" 323.6 77.2442297280245 53.1017646040227
"1620" 323.8 75.1967720207804 51.7578682679639
"1621" 324 73.135329154351 50.367693878737
"1622" 324.2 71.3413676586 49.2064538111427
"1623" 324.4 69.4031740206723 48.3069897871929
"1624" 324.6 67.2323378742167 47.3549907083352
"1625" 324.8 64.9296625780174 46.3465135546097
"1626" 325 62.4284451948625 45.6771917275227
"1627" 325.2 59.6157541598667 45.2403808712227
"1628" 325.4 56.5842619699915 44.774425229427
"1629" 325.6 53.7149594618 44.4208304053977
"1630" 325.8 50.533468758175 44.0709576321477
"1631" 326 47.0670684393 43.8324080140227
"1632" 326.2 44.12300241505 43.1644690832727
"1633" 326.4 41.0016592968667 42.5855886766227
"1634" 326.6 37.6363393143581 41.5689604746041
"1635" 326.8 35.0442868028638 40.5597102742993
"1636" 327 32.2345011968909 39.79007630325
"1637" 327.2 29.2127325503 39.5385148877727
"1638" 327.4 26.9967688761333 39.8544606042227
"1639" 327.6 26.5962156755551 40.062350375737
"1640" 327.8 26.3557222418208 40.1666955488352
"1641" 328 26.4379606452565 40.0819931481966
"1642" 328.2 26.3478080858417 40.1428405870227
"1643" 328.4 26.2844948380083 40.4370517827102
"1644" 328.6 26.2861099718816 40.4284510141656
"1645" 328.8 25.87739065444 40.7408049631227
"1646" 329 24.12994501424 41.9087438934627
"1647" 329.2 21.3730627450549 43.7051815510227
"1648" 329.4 18.4606533447216 45.718353230258
"1649" 329.6 15.5006995780553 48.6805483381291
"1650" 329.8 13.0599401968208 51.9033367605852
"1651" 330 11.5841740922528 53.5832361782869
"1652" 330.2 9.07911973929999 56.3483113116477
"1653" 330.4 6.5577627520549 59.1444870315521
"1654" 330.6 5.62981399734 61.5041637247227
"1655" 330.8 5.25840874505001 64.7440345382727
"1656" 331 5.21194656163999 68.2293545589027
"1657" 331.2 5.84297656230942 72.2855262392869
"1658" 331.4 6.81445356679999 76.4072758675227
"1659" 331.6 8.17086242038179 80.5985426126045
"1660" 331.8 9.99298076934715 84.4272517082303
"1661" 332 12.1392600512444 87.5276299176894
"1662" 332.2 14.5670216139964 90.8880241150227
"1663" 332.4 17.1912735116909 93.4715474597864
"1664" 332.6 20.3644075181962 96.3817382316265
"1665" 332.8 23.5312016263088 98.392472252128
"1666" 333 27.2798163370353 99.9692138353757
"1667" 333.2 31.3020697288 101.243927744877
"1668" 333.4 35.2908043423 102.038514836523
"1669" 333.6 38.5412825942717 102.358981493325
"1670" 333.8 41.1556784630245 102.096935151166
"1671" 334 44.4290164462444 101.352905563689
"1672" 334.2 46.70910507655 100.511797280523
"1673" 334.4 48.7905957414296 99.3384865661894
"1674" 334.6 50.8728981146148 97.4018170738561
"1675" 334.8 52.2095111244296 95.4086024868561
"1676" 335 53.1969419795273 92.2293545392227
"1677" 335.2 52.90961494936 90.2369881286427
"1678" 335.4 52.1644309434326 88.8004715384513
"1679" 335.6 51.46607289876 87.1453850777427
"1680" 335.8 50.5131180713714 84.9992563990227
"1681" 336 48.9312918477259 82.3537537556894
"1682" 336.2 47.4469479263 80.5804995869427
"1683" 336.4 46.4388062108 79.0790315905227
"1684" 336.6 44.8300003491889 76.8900839835227
"1685" 336.8 43.3175172065037 75.0028914490227
"1686" 337 41.6285896611265 71.9364740448799
"1687" 337.2 40.3416509908816 70.160496479737
"1688" 337.4 38.5914553567057 67.8782095210227
"1689" 337.6 37.0375051207608 65.6405205541404
"1690" 337.8 35.3877123746979 62.8852199628799
"1691" 338 34.0007969176958 60.5547362445852
"1692" 338.2 32.4918809522339 58.4082397750793
"1693" 338.4 30.7718212781958 56.1097616935227
"1694" 338.6 29.2536999459569 54.1078158786698
"1695" 338.8 28.1736504240941 51.8327073638463
"1696" 339 27.3463681141696 48.9104033633271
"1697" 339.2 27.265850179425 47.0289728968977
"1698" 339.4 27.5125402121415 46.3738341895593
"1699" 339.6 27.0125971880917 46.8063265866477
"1700" 339.8 26.6465253774808 47.4867851427461
"1701" 340 26.5496998200041 48.2489838010227
"1702" 340.2 25.7589302756367 49.1525513341656
"1703" 340.4 24.83652086006 50.4583622070627
"1704" 340.6 23.24102701466 53.0537820522627
"1705" 340.8 20.8755901919915 56.3709819845759
"1706" 341 18.7660466578 60.0831419995227
"1707" 341.2 16.6805858005959 63.5317381115941
"1708" 341.4 14.1931577388189 67.1076492451171
"1709" 341.6 11.6845196171207 70.650786214702
"1710" 341.8 9.2106164848 74.8218384055227
"1711" 342 7.11163069813961 79.1845612329095
"1712" 342.2 6.36882570705 81.2369881360227
"1713" 342.4 5.78936338188 83.9774461490427
"1714" 342.6 5.45409952824679 85.1025070544057
"1715" 342.8 5.37942386590868 85.0620794040445
"1716" 343 5.67183332018774 85.0771501518799
"1717" 343.2 6.28630202931851 85.3294393625227
"1718" 343.4 7.46463191954999 86.2192673031477
"1719" 343.6 9.45899922629999 87.6437493085227
"1720" 343.8 11.2578403265059 88.6161229900227
"1721" 344 13.6105393342285 89.2999652286477
"1722" 344.2 16.3646656149785 90.0019826762727
"1723" 344.4 19.0974308911404 90.2267558726823
"1724" 344.6 21.7769433325407 90.2064537775227
"1725" 344.8 24.6541787063 90.1110339302727
"1726" 345 27.1457412239765 89.6039990556698
"1727" 345.2 29.1747446016 88.9087438549227
"1728" 345.4 31.4241738496214 87.4460939106477
"1729" 345.6 33.4498499053 85.7951208392727
"1730" 345.8 35.4174308379667 83.9511526800227
"1731" 346 36.8979867873 81.8535471490227
"1732" 346.2 38.3857048687412 79.6129797553757
"1733" 346.4 39.23395341736 77.6873698183227
"1734" 346.6 39.10479439178 76.4965301246427
"1735" 346.8 38.83128116114 75.4812629499027
"1736" 347 38.6543206334458 74.0407413225852
"1737" 347.2 38.16269326402 73.7637056994027
"1738" 347.4 37.4886785170857 72.6530965711656
"1739" 347.6 36.74954157238 70.8018736407627
"1740" 347.8 35.5567199832 68.5499652456627
"1741" 348 34.0104697750037 66.0122213970227
"1742" 348.2 32.4938485115451 63.8518661625521
"1743" 348.4 30.47656238205 61.2428601430227
"1744" 348.6 28.4269034154274 59.0322283877286
"1745" 348.8 26.478316997649 56.8023057421171
"1746" 349 24.36547029618 54.6110339593827
"1747" 349.2 22.20015722028 52.5117973198827
"1748" 349.4 20.3708436743102 49.7367544805941
"1749" 349.6 18.6199391628 47.3996423035227
"1750" 349.8 16.32722035126 45.1224843488427
"1751" 350 15.0746090341261 44.0315450865445
"1752" 350.2 16.4192356047778 44.5363944426227
"1753" 350.4 17.2386145538208 45.1523825676477
"1754" 350.6 18.0062876838 46.0588711165227
"1755" 350.8 18.6789909420292 46.6870517775852
"1756" 351 19.8423718709667 47.1164410902102
"1757" 351.2 20.3732291028 47.8767415397727
"1758" 351.4 21.2644848223 48.8162600357727
"1759" 351.6 22.3068101781396 50.0040917191737
"1760" 351.8 22.92952583532 51.0843164050227
"1761" 352 23.3030978893283 52.1141306055322
"1762" 352.2 23.7677932366333 52.8813901948977
"1763" 352.4 24.66177629604 54.5957667838227
"1764" 352.6 25.65501504705 56.2296481682727
"1765" 352.8 27.3482220069633 58.4141185488798
"1766" 353 29.72177106288 60.6644690689227
"1767" 353.2 31.9947911462706 62.1754704147874
"1768" 353.4 34.4980123694304 62.9993512442401
"1769" 353.6 37.67644752066 63.1530186852027
"1770" 353.8 39.6214304941 62.5346980750227
"1771" 354 40.9494258674042 61.4373698316477
"1772" 354.2 42.5976699851061 59.4578948371656
"1773" 354.4 43.0864163680766 57.321120038044
"1774" 354.6 43.4194500998408 54.5427990318799
"1775" 354.8 43.3288926363745 51.7583459643206
"1776" 355 42.9401958305273 49.1238722706136
"1777" 355.2 42.2943272249702 45.96818842481
"1778" 355.4 41.0334506298213 43.0284450457036
"1779" 355.6 39.239126244417 39.8044723343632
"1780" 355.8 37.4771320281191 37.1651999636185
"1781" 356 35.9101730711043 34.6057236538488
"1782" 356.2 34.2172318790391 31.9173731748053
"1783" 356.4 32.3488487596444 28.7094224454227
"1784" 356.6 31.150117934 25.5881332198227
"1785" 356.8 31.3020697288 23.2217210080227
"1786" 357 32.0280616372889 20.5499652850227
"1787" 357.2 32.3122038192318 19.6044413440909
"1788" 357.4 32.182278296239 20.7361503528276
"1789" 357.6 32.1730129428976 21.8625700130471
"1790" 357.8 32.0794975161488 22.8400416190227
"1791" 358 31.9001778572681 24.3423966608312
"1792" 358.2 30.0041481482167 26.7681586641477
"1793" 358.4 27.5107234761921 29.9347879086698
"1794" 358.6 25.4178140015959 33.1142276208799
"1795" 358.8 23.6074894814808 36.0851285011291
"1796" 359 22.5971716969064 38.8056092525121
"1797" 359.2 21.344377644034 41.574815032278
"1798" 359.4 20.2433557739111 45.4354614478227
"1799" 359.6 19.0141312207388 48.5527694371656
"1800" 359.8 17.3208529572565 52.1712729258705
"1801" 360 14.91406865962 55.9087438819827
"1802" 360.2 11.6243123022 59.0232476962227
"1803" 360.4 8.33727960902639 61.7713392970227
"1804" 360.6 6.29333683463331 63.5242372316894
"1805" 360.8 6.14235908979999 63.8705759365227
"1806" 361 6.10339709113331 63.8228660128977
"1807" 361.2 6.5856554469702 64.0776573071504
"1808" 361.4 7.59917257119581 64.2840619412727
"1809" 361.6 8.61681357115848 64.7455579320604
"1810" 361.8 10.03641604654 64.9850797524027
"1811" 362 12.1647446289887 64.9616028692303
"1812" 362.2 15.2504346781091 64.9149895373318
"1813" 362.4 17.6550783467622 64.075818626834
"1814" 362.6 19.38700351155 62.5493780515227
"1815" 362.8 20.1747664220917 61.3180950225852
"1816" 363 20.1589381101333 59.9345072374602
"1817" 363.2 19.8740284948833 58.5986293759602
"1818" 363.4 19.9139433685174 56.6186675455227
"1819" 363.6 19.7322618747348 54.4364571258053
"1820" 363.8 19.0164217742318 53.1315058551136
"1821" 364 18.6187464485551 52.5876658351656
"1822" 364.2 18.4750751358425 52.5379464184483
"1823" 364.4 18.58370450404 52.4354614420827
"1824" 364.6 19.0570181797574 53.0089550261504
"1825" 364.8 19.7506322669633 53.0316602264513
"1826" 365 19.8265435590083 53.3028278535852
"1827" 365.2 19.8571898651404 53.3662719009589
"1828" 365.4 19.9056851188 53.2621340951992
"1829" 365.6 19.8907878840157 53.2396823664345
"1830" 365.8 19.8186294030292 53.1756013905852
"1831" 366 19.7157453753 53.2751560978827
"1832" 366.2 19.7120210666039 53.7411043088463
"1833" 366.4 19.572321487351 53.9508065101656
"1834" 366.6 20.1565489309698 54.3537964541925
"1835" 366.8 20.6430982406235 54.654141278611
"1836" 367 21.2352633233 55.1759194551027
"1837" 367.2 21.2352633233 55.5763892140227
"1838" 367.4 21.3166660705143 56.1396209654513
"1839" 367.6 21.3323436366444 57.1487778080227
"1840" 367.8 21.3343623199087 57.8383821147184
"1841" 368 21.2036066993833 58.8610339558977
"1842" 368.2 20.8244634129395 60.2623742707436
"1843" 368.4 20.4992468172375 61.9224207218352
"1844" 368.6 20.2762992524585 63.5494066945593
"1845" 368.8 20.0142221150857 65.3155050520227
"1846" 369 20.11841763152 68.0079805132827
"1847" 369.2 20.79460311838 71.1072171519627
"1848" 369.4 21.946606284251 73.865337191611
"1849" 369.6 23.4253848554939 76.6646248433084
"1850" 369.8 25.491320538763 79.0458657176894
"1851" 370 27.6137852550182 81.1953503844954
"1852" 370.2 29.8861552772545 82.9788340749136
"1853" 370.4 32.6457175439296 84.8063972368561
"1854" 370.6 35.6073705814667 86.205888329856
"1855" 370.8 38.7856956227 86.4583621775427
"1856" 371 41.9717283636696 86.1075490347836
"1857" 371.2 44.4473334864981 85.2554239673812
"1858" 371.4 46.98349495216 84.0079805001627
"1859" 371.6 49.0345574804604 82.3676233072114
"1860" 371.8 51.0781489049765 80.2640798895521
"1861" 372 52.8881629312706 77.7869058158462
"1862" 372.2 53.76814258998 75.3285911943027
"1863" 372.4 54.46741306105 72.2968824475227
"1864" 372.6 54.6725723352792 69.3572171533977
"1865" 372.8 53.9836547087024 66.2211624175593
"1866" 373 53.1955324081469 62.3711211940227
"1867" 373.2 52.0134159262792 58.5429677983977
"1868" 373.4 50.4859838223 55.2754496957727
"1869" 373.6 48.3594035568392 52.0946441994345
"1870" 373.8 46.01860105518 49.3362248034027
"1871" 374 42.7431460431529 46.9606822219051
"1872" 374.2 39.9284997460917 44.4049270975227
"1873" 374.4 37.097094059898 42.2009157237874
"1874" 374.6 34.0034349696889 40.4142570414227
"1875" 374.8 30.6414097514087 38.862278579001
"1876" 375 27.2735802852651 37.6989089954413
"1877" 375.2 24.1834584724087 36.5970943790662
"1878" 375.4 21.7059835571913 35.5682195043705
"1879" 375.6 18.8335807888222 35.5881332116227
"1880" 375.8 15.63583968492 37.0003469509227
"1881" 376 12.9655791063 38.1806170615227
"1882" 376.2 11.1154504777535 38.2936187410925
"1883" 376.4 10.7548103652889 37.8442824888227
"1884" 376.6 10.9831498509707 37.6883007764618
"1885" 376.8 11.150367418419 37.7709758125227
"1886" 377 11.7171717323556 37.8188371962227
"1887" 377.2 12.8448816104304 37.5761849856314
"1888" 377.4 13.5468328364087 37.4849138273923
"1889" 377.6 13.7627558534097 36.5804996230227
"1890" 377.8 14.1916645018417 35.8250924989602
"1891" 378 15.0642422951191 34.2904232890227
"1892" 378.2 15.5411122894383 33.4214936161929
"1893" 378.4 15.6162125780917 33.0738202365852
"1894" 378.6 15.65863245414 32.9698126030827
"1895" 378.8 15.6838426382773 32.9718944906591
"1896" 379 15.6579417641636 32.9718944906591
"1897" 379.2 15.6763601635333 32.7806692614227
"1898" 379.4 15.6579417641636 32.9718944906591
"1899" 379.6 15.7997536422893 32.8855183039802
"1900" 379.8 16.0731231832889 32.8145963182227
"1901" 380 16.0903737493652 32.8134900011532
"1902" 380.2 16.0309143514 32.8061145540227
"1903" 380.4 16.0616665003476 32.6455668745227
"1904" 380.6 15.9125333019628 32.7459532033018
"1905" 380.8 15.9655397420093 32.6394380249762
"1906" 381 15.8898162562285 32.7455305240227
"1907" 381.2 15.8626820071571 32.6637420835227
"1908" 381.4 15.8626820071571 32.6637420835227
"1909" 381.6 15.8567257085805 32.7078502126813
"1910" 381.8 15.9607827538 32.7245591290227
"1911" 382 16.0341473683106 33.0885392555759
"1912" 382.2 16.820133367249 32.7714951083084
"1913" 382.4 17.7833149414304 32.4235132341314
"1914" 382.6 18.67107678605 32.2172102442273
"1915" 382.8 19.4394693847546 32.5034697859773
"1916" 383 20.5361234163745 32.5444431052993
"1917" 383.2 22.1612195728625 32.6285276160852
"1918" 383.4 24.17932934755 32.8591255802727
"1919" 383.6 26.1076306565609 33.0043296956532
"1920" 383.8 27.6406780775021 33.177868474278
"1921" 384 29.1781980514818 33.3882720059318
"1922" 384.2 31.1466644841182 33.7005551423864
"1923" 384.4 33.4086741567091 34.2123525049091
"1924" 384.6 35.6046178315609 34.5725341417618
"1925" 384.8 37.8866475034667 35.3877515323977
"1926" 385 40.2656091135447 36.280028614661
"1927" 385.2 42.3617429753227 37.0749479224091
"1928" 385.4 44.7957056732792 38.4014283747102
"1929" 385.6 47.6136297420245 39.7975116160227
"1930" 385.8 49.74901761752 41.4201942755427
"1931" 386 51.8313903387583 43.1406141214602
"1932" 386.2 54.0790106368417 45.0808176822102
"1933" 386.4 56.7393846083 48.1703410697727
"1934" 386.6 59.6813019929176 51.4360601556698
"1935" 386.8 62.9661422628588 54.6840769169639
"1936" 387 66.9437039502706 57.0115727989051
"1937" 387.2 70.902568087902 58.7724298120227
"1938" 387.4 75.1818747859961 60.3119769273168
"1939" 387.6 78.8613298512565 61.2403071036314
"1940" 387.8 82.8469676211125 61.4771281013352
"1941" 388 86.8024627795 61.1377515112827
"1942" 388.2 90.8966333322489 59.8473636014513
"1943" 388.4 94.3405619583283 57.8465229384378
"1944" 388.6 97.6083074597091 54.6929215373864
"1945" 388.8 99.5728643264415 52.1429365971548
"1946" 389 101.263208584633 48.6811498816894
"1947" 389.2 102.6171380383 44.6177867567727
"1948" 389.4 103.28192714055 40.2871936892727
"1949" 389.6 103.2892325153 35.5969411975227
"1950" 389.8 102.601995988818 31.43129768415
"1951" 390 100.543739859255 26.9205412686955
"1952" 390.2 98.493253991925 24.4860339840852
"1953" 390.4 94.8422895826679 22.0550783473057
"1954" 390.6 90.6819820404875 20.6215301704602
"1955" 390.8 86.6080538655647 19.794090416611
"1956" 391 81.6361017563 19.8956577610227
"1957" 391.2 77.5482681461913 20.5582626630445
"1958" 391.4 73.7795032751636 21.2439278104773
"1959" 391.6 70.1879153980727 22.4410131668864
"1960" 391.8 66.7996973473556 24.5448762232227
"1961" 392 64.3030898441404 27.3308650683206
"1962" 392.2 61.8080441848435 30.241302814414
"1963" 392.4 59.2757485480979 33.3808894258738
"1964" 392.6 57.1338748448 36.6600161623977
"1965" 392.8 54.9371804199739 40.2645354646749
"1966" 393 52.6838579970857 44.2218767783084
"1967" 393.2 50.5418484527412 47.0280374081992
"1968" 393.4 48.2304493682375 49.8756650065227
"1969" 393.6 45.3734390597583 52.5792273452727
"1970" 393.8 42.09824474934 55.0308812872827
"1971" 394 38.38302336648 57.7560721247427
"1972" 394.2 34.9220977813882 59.9901688150227
"1973" 394.4 31.8864997088 62.2998184510227
"1974" 394.6 28.3275416702151 64.4358935221171
"1975" 394.8 24.6968182405551 66.6474882258799
"1976" 395 20.7381869732893 68.5766015945121
"1977" 395.2 16.27491386805 70.2049857962727
"1978" 395.4 12.20172912244 70.9240110452427
"1979" 395.6 7.86438882156743 71.0914174005111
"1980" 395.8 5.03924750255 71.6656434580227
"1981" 396 5.02836398506529 71.741739662737
"1982" 396.2 5.09769050054999 71.6216035285227
"1983" 396.4 5.08263248320814 71.6248990334513
"1984" 396.6 4.95362851047999 71.6873698232427
"1985" 396.8 5.11412759373749 71.6234385255852
"1986" 397 4.47792636104488 72.1545765528798
"1987" 397.2 3.20618287028 73.7484385238427
"1988" 397.4 2.50571489072156 74.4341143203169
"1989" 397.6 2.84343837290637 74.2449465630653
"1990" 397.8 3.46006899409165 74.1997744013352
"1991" 398 3.85040113993205 74.2011246821925
"1992" 398.2 4.26358859527058 75.107666183258
"1993" 398.4 5.13507683015294 77.3603229693168
"1994" 398.6 5.92319784730001 79.5047509090227
"1995" 398.8 6.65290829874338 82.4684442778906
"1996" 399 7.2802786390941 85.4279775054345
"1997" 399.2 7.91530712912726 88.8150589139863
"1998" 399.4 8.09962655223137 91.2579430746698
"1999" 399.6 7.81707566582222 91.1521704858227
"2000" 399.8 7.87616803046665 91.2242654815227
"2001" 400 7.93122302858259 91.310005054414
"2002" 400.2 8.01967805888888 91.0588710796227
"2003" 400.4 8.33053369138822 90.7041337651404
"2004" 400.6 8.38525822733059 90.498555350737
"2005" 400.8 8.67732412805001 90.3605935307727
"2006" 401 8.88917999579999 89.9873415356894
"2007" 401.2 9.13756273730001 89.8614743297727
"2008" 401.4 9.1083412383 89.8541343415227
"2009" 401.6 9.00090925668235 89.8135485241404
"2010" 401.8 8.71443543178 89.4049270606227
"2011" 402 8.76958830544813 89.1957102103561
"2012" 402.2 8.67732412805001 89.0320556575227
"2013" 402.4 8.69924025229999 88.7531361040227
"2014" 402.6 8.63362470454544 88.5513531543136
"2015" 402.8 8.5472884575 88.3667591225427
"2016" 403 8.40895498393206 88.0424036568718
"2017" 403.2 8.20856258159165 87.7334894029602
"2018" 403.4 8.0563672743 87.4612981720227
"2019" 403.6 8.06238346527058 87.5085043709639
"2020" 403.8 8.08290516624896 87.6320652455941
"2021" 404 8.03258899570195 87.5085043709639
"2022" 404.2 8.19408136001276 87.4331875787249
"2023" 404.4 8.20694744771834 87.3438583600227
"2024" 404.6 8.05964723847346 87.3282796094513
"2025" 404.8 7.96555143917254 86.8349525080227
"2026" 405 7.98506681673999 86.7560721009627
"2027" 405.2 8.14431825658431 86.6703064970816
"2028" 405.4 8.27377522685999 86.7102705742827
"2029" 405.6 8.13767927151737 86.6800681182836
"2030" 405.8 7.81285478263331 86.2544817705852
"2031" 406 7.49628854346665 85.7722373464933
"2032" 406.2 7.31852442455 85.0611220142727
"2033" 406.4 6.66204339554509 84.7469417329051
"2034" 406.6 6.51687136269795 84.5241045065941
"2035" 406.8 6.40058172382038 84.2514763715941
"2036" 407 6.67565144655001 84.1803234242727
"2037" 407.2 6.9525394738392 84.0584220507874
"2038" 407.4 7.19135126818774 83.4491707171656
"2039" 407.6 7.18763646027915 82.5490110357102
"2040" 407.8 7.5011587933 81.4792077482727
"2041" 408 7.63135680551112 79.9477599776227
"2042" 408.2 7.39945651736861 78.9319439828462
"2043" 408.4 7.26887769410609 77.8252417608799
"2044" 408.6 6.7663240390353 76.4248342707874
"2045" 408.8 5.85731163729056 75.0004909497208
"2046" 409 5.19996574704999 73.9630597802727
"2047" 409.2 5.31257878800753 72.9840715361359
"2048" 409.4 5.06846900155001 72.6785618365227
"2049" 409.6 4.74151620916733 72.1312084270227
"2050" 409.8 4.11591165914781 71.8277614593705
"2051" 410 4.07462041056086 71.9024378615662
"2052" 410.2 4.08025103536819 71.85114497925
"2053" 410.4 4.14490729148888 71.8307116382227
"2054" 410.6 4.37191740038693 71.9024378615662
"2055" 410.8 4.52056589529999 71.8858431055227
"2056" 411 4.62608797502221 71.8816022234227
"2057" 411.2 4.68724771102447 71.7651077885941
"2058" 411.4 4.67432664003807 71.5405141345227
"2059" 411.6 4.57310242009787 71.5894325161929
"2060" 411.8 4.40185355561249 71.1542909432727
"2061" 412 4.15651472025831 70.5499652440227
"2062" 412.2 4.15651472025831 70.1682858550227
"2063" 412.4 4.33822374153998 70.0385148627627
"2064" 412.6 4.41504381557777 69.3031459066227
"2065" 412.8 4.49017553634 68.1224843299827
"2066" 413 4.8420023843 66.5790316007727
"2067" 413.2 5.33212661752726 64.5905620566818
"2068" 413.4 5.72610181833059 62.8618518370227
"2069" 413.6 6.3439874329 61.4278278469227
"2070" 413.8 7.3541567626163 59.7305229721656
"2071" 414 8.55230573374338 57.7673064614756
"2072" 414.2 9.72778188219622 56.8095072400227
"2073" 414.4 10.47707625146 56.5117973166027
"2074" 414.6 11.2472998301962 55.8373050227586
"2075" 414.8 12.1516744135647 55.769243807258
"2076" 415 13.5669117180745 55.3426609607286
"2077" 415.2 15.29394814662 54.8705759439027
"2078" 415.4 16.9751862190857 54.8465846680227
"2079" 415.6 18.03667804276 55.3514919740427
"2080" 415.8 19.4405265632898 55.6644690730227
"2081" 416 21.4395381417811 56.5430518175133
"2082" 416.2 23.42336916842 57.4965301402227
"2083" 416.4 25.0925011913 58.5123845140227
"2084" 416.6 26.8604018808 60.0758020112727
"2085" 416.8 28.4790437371725 61.8237266641404
"2086" 417 30.18434739205 64.3256552080227
"2087" 417.2 31.5834619413926 66.9240110485227
"2088" 417.4 33.34582136886 70.0537820383227
"2089" 417.6 35.0628766501 73.3514919592827
"2090" 417.8 36.27702993355 76.9063950685227
"2091" 418 37.5378273455924 80.3079949061925
"2092" 418.2 38.6253020615222 83.7108360276894
"2093" 418.4 40.1109733047057 87.5815077909095
"2094" 418.6 41.8627194674 91.4451768854591
"2095" 418.8 43.9002548976727 95.1648160218954
"2096" 419 46.3936457123454 98.4333795167863
"2097" 419.2 48.9936001233714 101.663651150898
"2098" 419.4 51.8833976494785 104.342222577273
"2099" 419.6 55.4781736844792 107.104768613155
"2100" 419.8 58.9365756831091 109.203677911841
"2101" 420 62.3623979658727 111.264746612441
"2102" 420.2 65.2677650370353 113.073539524376
"2103" 420.4 66.4612729631036 112.834588982523
"2104" 420.6 68.6184457642821 113.114032820898
"2105" 420.8 71.5543981160157 114.173674233846
"2106" 421 75.4325980582151 115.220856752834
"2107" 421.2 78.9088537411396 115.904999053872
"2108" 421.4 83.4916669428 115.800992805273
"2109" 421.6 86.7222659989111 115.234726304356
"2110" 421.8 90.0477189684428 113.993258556273
"2111" 422 93.8465138384428 112.105308721398
"2112" 422.2 97.9905686362828 110.132750154971
"2113" 422.4 101.285905786687 107.940142370211
"2114" 422.6 104.137177798782 105.166922685648
"2115" 422.8 106.35446699661 102.143805702454
"2116" 423 108.749136778455 98.07251900355
"2117" 423.2 110.18404520435 94.6657413056727
"2118" 423.4 111.310021332923 91.0066412684964
"2119" 423.6 111.66937399852 86.7713392765227
"2120" 423.8 111.717808633112 82.2070899163977
"2121" 424 111.040924311347 78.2339635093623
"2122" 424.2 109.836778012932 74.5179905900416
"2123" 424.4 108.144358941256 70.2352471513385
"2124" 424.6 106.36625636 66.9163774607427
"2125" 424.8 103.894889433253 63.8309676980416
"2126" 425 100.84000950701 60.9410192227069
"2127" 425.2 97.96361432255 58.5931243847727
"2128" 425.4 94.61775268705 56.5599476395227
"2129" 425.6 91.3900662313294 54.6990447361404
"2130" 425.8 87.9562536135451 52.843035158258
"2131" 426 84.4851979088 51.2064538095027
"2132" 426.2 80.783235064898 49.6548896736698
"2133" 426.4 76.63688770738 47.7484385451627
"2134" 426.6 74.5194232817574 46.203692728661
"2135" 426.8 72.2769140030549 44.0195057537286
"2136" 427 69.2977710713918 41.207388542737
"2137" 427.2 67.1373680024667 38.6246047952227
"2138" 427.4 66.6394956445045 37.0575988592727
"2139" 427.6 66.2262077836478 36.5556074889575
"2140" 427.8 66.3286851551409 36.7192921281136
"2141" 428 65.9680935531191 37.4656709719802
"2142" 428.2 66.1861250594098 37.9117228578276
"2143" 428.4 65.9142711693227 38.8705759570227
"2144" 428.6 63.7580233993625 40.8743927492727
"2145" 428.8 61.6132871290083 43.2916955462727
"2146" 429 59.89179992042 46.7560721337627
"2147" 429.2 58.2418566818833 50.5913138608977
"2148" 429.4 56.7539953578 54.0520683888799
"2149" 429.6 55.32564848668 57.7255377736227
"2150" 429.8 53.8622596710449 61.2961874045941
"2151" 430 52.4319702509887 64.5367144927963
"2152" 430.2 50.8917641834136 67.7914642053409
"2153" 430.4 49.3114584696367 71.2198515185942
"2154" 430.6 47.2725134679837 74.8652791523084
"2155" 430.8 45.0058704820593 77.9008275506894
"2156" 431 42.1465539520264 80.9201222281737
"2157" 431.2 38.8996594688 84.10305336615
"2158" 431.4 35.9628988193 86.9988789122727
"2159" 431.6 33.0699704183 89.6119147292727
"2160" 431.8 30.4086494538185 92.8499369531894
"2161" 432 28.19728546005 95.8949446712727
"2162" 432.2 25.55069429562 99.5346980446827
"2163" 432.4 22.8462337403926 101.755789363189
"2164" 432.6 19.0025753949887 103.367191200117
"2165" 432.8 18.8256355969372 103.329489240493
"2166" 433 19.0267482665255 103.232198415846
"2167" 433.2 19.7583849095551 102.533140167166
"2168" 433.4 20.5579310304415 101.991705100136
"2169" 433.6 21.2030094045924 101.718048179721
"2170" 433.8 22.2423023407245 102.330175501702
"2171" 434 23.9116869817091 102.416724412895
"2172" 434.2 26.030272766351 102.14367140288
"2173" 434.4 28.28494995705 102.016494871773
"2174" 434.6 30.73984808804 101.389659875223
"2175" 434.8 33.6982326468 100.210857762273
"2176" 435 35.8672881252035 98.7406709929701
"2177" 435.2 38.0281712339176 97.3124259315521
"2178" 435.4 39.4176769510727 95.7269256675136
"2179" 435.6 40.6270360040264 93.5803555463246
"2180" 435.8 41.6751055166775 91.3787547580227
"2181" 436 42.57426296805 89.1201355165227
"2182" 436.2 43.5020455613 86.5070996995227
"2183" 436.4 43.3127275518213 84.6639817989589
"2184" 436.6 43.3531402632043 82.7149806636397
"2185" 436.8 43.16950490268 80.5270644724827
"2186" 437 42.2488010684735 79.3675380674513
"2187" 437.2 40.7779524878555 76.9254246676894
"2188" 437.4 39.00924009005 74.7851384642727
"2189" 437.6 37.1320569578612 73.541085353737
"2190" 437.8 34.31831285558 71.6263011210027
"2191" 438 31.0562653548588 70.2206732221404
"2192" 438.2 27.6140730425083 68.9596344565227
"2193" 438.4 24.0131320719875 67.6635148647102
"2194" 438.6 20.1537696817388 66.7020138528799
"2195" 438.8 16.527182447183 65.5150456444483
"2196" 439 13.70605189096 63.8400415854027
"2197" 439.2 11.7848651419887 61.7281303095887
"2198" 439.4 10.56824732834 58.6492018950027
"2199" 439.6 8.674153871083 54.980326771985
"2200" 439.8 6.97544748581885 52.4093920196642
"2201" 440 7.07118530801428 51.9226479201477
"2202" 440.2 7.33733187869361 52.1400253533206
"2203" 440.4 7.74954153479999 51.4822374701504
"2204" 440.6 8.15316348973749 49.0725479588352
"2205" 440.8 8.92151016490637 45.6189923880653
"2206" 441 10.4939770123102 42.9989448584513
"2207" 441.2 11.89782553284 40.4430950397027
"2208" 441.4 13.7896253781 37.6797362633427
"2209" 441.6 14.9187565341404 35.0375403908951
"2210" 441.8 15.6882475488408 32.4131838451656
"2211" 442 16.9537049385708 29.9249652773352
"2212" 442.2 18.6205608968213 27.7937528379589
"2213" 442.4 20.1035390182792 25.6151688432102
"2214" 442.6 21.2312220521617 23.8470255389376
"2215" 442.8 22.4355208513745 22.9293708377248
"2216" 443 22.8814077669667 22.7923316953977
"2217" 443.2 22.8538802679087 22.8151494849575
"2218" 443.4 22.897236078925 22.6969118481477
"2219" 443.6 22.7590021544889 22.6449610424227
"2220" 443.8 22.7116131477773 22.61450379825
"2221" 444 22.6090135611721 22.7424027055576
"2222" 444.2 22.6090135611721 22.7424027055576
"2223" 444.4 22.6492591915778 22.6619245708227
"2224" 444.6 22.8065830195273 22.8400416190227
"2225" 444.8 22.7547812713 23.18702288175
"2226" 445 22.5226326959111 23.8324080304227
"2227" 445.2 22.6482297078732 24.0502445597544
"2228" 445.4 22.8655794550083 24.3110975974602
"2229" 445.6 23.3166863458208 24.5257922537727
"2230" 445.8 23.172648707 24.8324080296027
"2231" 446 23.15657688255 24.8511983995227
"2232" 446.2 23.1383850669961 24.8906328461992
"2233" 446.4 23.0532580110857 24.8886473191656
"2234" 446.6 22.92952583532 25.1606523041427
"2235" 446.8 22.9777540136696 25.3292550255445
"2236" 447 23.0902067757787 25.3331389046185
"2237" 447.2 23.4174599319556 25.5966149840227
"2238" 447.4 23.932407681 26.5465725744227
"2239" 447.6 24.557270673902 27.7006117973084
"2240" 447.8 25.61147501354 28.8553087896627
"2241" 448 26.9571980962375 30.6406141317102
"2242" 448.2 28.0730940893 32.1911866495227
"2243" 448.4 29.2760457981333 33.8769372842727
"2244" 448.6 30.3644948247149 35.1918363141078
"2245" 448.8 31.3099838847792 36.3578533127727
"2246" 449 32.4575365017583 37.1212120907727
"2247" 449.2 34.3330230825234 37.8635920371078
"2248" 449.4 36.468430752 38.7687947866227
"2249" 449.6 39.0469596780449 39.2133084695942
"2250" 449.8 41.6763976237762 39.1977297190227
"2251" 450 44.2757800348217 38.8207916888923
"2252" 450.2 47.0791922527149 38.1315796932142
"2253" 450.4 48.3544378119111 37.1911866454227
"2254" 450.6 48.8542287531409 36.0513531973636
"2255" 450.8 49.2712529045674 34.9738956832785
"2256" 451 49.1736728672091 34.0041637472727
"2257" 451.2 49.1310803186667 33.8832986074227
"2258" 451.4 49.1829088378232 33.8466100459995
"2259" 451.6 49.1925846165619 33.7996926460227
"2260" 451.8 49.5009474781023 34.3259283484646
"2261" 452 49.6267326017048 34.5176134015227
"2262" 452.2 50.088014835919 34.4540001700227
"2263" 452.4 50.2701432046864 34.6113809570455
"2264" 452.6 50.8823798087348 34.5974262758271
"2265" 452.8 50.935353459361 34.299732542413
"2266" 453 50.8334345726049 34.0949289678276
"2267" 453.2 51.0903375516182 33.5530881057273
"2268" 453.4 51.8069284020955 32.7463566698864
"2269" 453.6 53.3868817230273 30.8466342564545
"2270" 453.8 55.446503169986 28.3344495676506
"2271" 454 58.0624691463556 26.4023825830227
"2272" 454.2 60.9326697148 24.2424914669762
"2273" 454.4 63.9624402574585 22.3373419359496
"2274" 454.6 66.9503061338682 19.8993754174091
"2275" 454.8 69.7151216642524 17.3238656875227
"2276" 455 71.6063567641659 15.8301738161691
"2277" 455.2 73.1709494040973 14.6597239034281
"2278" 455.4 73.6050597811333 14.3158685980227
"2279" 455.6 73.5173952841333 14.2571486920227
"2280" 455.8 73.2117154857706 14.196126044611
"2281" 456 72.8877006292117 13.6797362830227
"2282" 456.2 72.8144558915222 12.6089135527727
"2283" 456.4 72.6329579144 10.7121790335477
"2284" 456.6 71.9091875233789 9.37077686510168
"2285" 456.8 70.977390103614 7.75039135623203
"2286" 457 70.5056327872 7.47744621177273
"2287" 457.2 69.6427636667286 7.62739168602273
"2288" 457.4 69.375491313375 7.48698819649773
"2289" 457.6 68.8324363194591 7.63358778
"2290" 457.8 68.1413352181095 7.79096856702272
"2291" 458 66.4590117756809 8.00907107502273
"2292" 458.2 64.4275609952 8.18355308142273
"2293" 458.4 61.78739856055 8.59646078406819
"2294" 458.6 58.6210626236936 9.13206696727805
"2295" 458.8 54.8899355494977 9.91619998218552
"2296" 459 50.9507300032042 10.7318720658525
"2297" 459.2 47.5318146202042 11.7226143096398
"2298" 459.4 44.7075947367111 12.4922892950227
"2299" 459.6 42.0653218604667 12.9618155275227
"2300" 459.8 39.0938200954889 13.3404657150227
"2301" 460 37.7427537583909 13.9833448879091
"2302" 460.2 37.9963904663778 15.1131544328227
"2303" 460.4 38.8440673487512 15.2064538390227
"2304" 460.6 40.2419003228667 16.9876243210227
"2305" 460.8 42.4958519457333 19.9053512058227
"2306" 461 44.6301819429064 22.6938665338738
"2307" 461.2 47.0121969578444 26.5974631596227
"2308" 461.4 48.9238263400449 29.4454318613084
"2309" 461.6 50.8741215590174 31.8758862846966
"2310" 461.8 52.2367327623869 33.9087439000227
"2311" 462 54.48231602554 36.8705759586627
"2312" 462.2 56.5911898633714 39.7040391125942
"2313" 462.4 59.0177669946163 42.2511648310227
"2314" 462.6 61.72895556255 44.9701061927727
"2315" 462.8 64.7857330829428 46.9559475035941
"2316" 463 68.44990033255 49.0731596245227
"2317" 463.2 71.8703319254038 51.0411074175888
"2318" 463.4 75.1464938533833 52.7859703476477
"2319" 463.6 78.72125723105 54.0129717167727
"2320" 463.8 82.0043522794122 54.947846546737
"2321" 464 85.4874331510979 55.412723093044
"2322" 464.2 88.902228022349 55.4399517853757
"2323" 464.4 91.8667777444274 54.8412390183168
"2324" 464.6 94.0896981461585 53.792079617551
"2325" 464.8 96.5422424961913 53.1835530445227
"2326" 465 99.1848824057565 53.1337687763923
"2327" 465.2 102.08881333638 53.2064538078627
"2328" 465.4 105.139080451996 53.4656638972618
"2329" 465.6 108.376314341213 53.0756871302401
"2330" 465.8 110.665871941433 52.3072483248799
"2331" 466 111.821623738016 50.7774761119051
"2332" 466.2 112.83940281848 48.6950034298827
"2333" 466.4 114.25255451012 47.1301179349827
"2334" 466.6 115.796966688332 47.3812142479163
"2335" 466.8 118.6743517388 47.9116064839602
"2336" 467 120.604759744167 48.0931962953084
"2337" 467.2 120.582190940178 48.0987354066227
"2338" 467.4 120.547848299686 48.1696737981136
"2339" 467.6 120.35288900694 48.2882929739762
"2340" 467.8 120.219770560914 48.5773767818182
"2341" 468 121.091031879502 49.1677986219589
"2342" 468.2 123.52161399292 50.5728660237627
"2343" 468.4 123.9166886594 51.5957667862827
"2344" 468.6 123.469434319989 51.6460332416642
"2345" 468.8 123.297413420215 51.8044661955888
"2346" 469 123.4228453263 51.9850797630627
"2347" 469.2 123.07949271305 51.9063950890227
"2348" 469.4 122.967706695649 52.1285336013435
"2349" 469.6 122.696605130565 52.7083247856698
"2350" 469.8 122.451643996328 55.0307372573246
"2351" 470 121.790770493263 57.6364792495227
"2352" 470.2 121.298334121226 59.1773330791894
"2353" 470.4 121.061141723158 60.6695101174567
"2354" 470.6 120.714445280096 62.2802451490227
"2355" 470.8 120.489331510022 63.7080087893561
"2356" 471 120.350290652035 65.8725217513757
"2357" 471.2 120.186834881485 69.2635643403561
"2358" 471.4 120.362705014356 72.5714523783561
"2359" 471.6 120.58105454855 76.0109165020227
"2360" 471.8 121.59153949746 79.364598680551
"2361" 472 121.600232042928 81.0177255082993
"2362" 472.2 121.4650048933 80.8112688175227
"2363" 472.4 121.563018671196 80.7280822840227
"2364" 472.6 121.586761139133 80.8777604757874
"2365" 472.8 121.682377064433 80.8241512458798
"2366" 473 121.77416835272 80.7026369914227
"2367" 473.2 121.80835750655 80.7439855918977
"2368" 473.4 121.855842442425 80.7042273222102
"2369" 473.6 122.031245981065 80.5281549850227
"2370" 473.8 122.562054573843 80.9202754515334
"2371" 474 122.836861011247 81.0502088605546
"2372" 474.2 123.575541982839 81.5812479770815
"2373" 474.4 123.5368091724 81.5652324105627
"2374" 474.6 123.549471821967 81.4198761765852
"2375" 474.8 123.589527142024 81.3538287653084
"2376" 475 123.643795640167 81.4395118934513
"2377" 475.2 122.83783091632 81.3438583649427
"2378" 475.4 122.294835829188 81.2759350124513
"2379" 475.6 121.741015233855 81.6047882745136
"2380" 475.8 120.807008507923 82.7235289142333
"2381" 476 119.400192901461 84.3653959851477
"2382" 476.2 118.219853066854 85.8648507276477
"2383" 476.4 116.837116401673 87.8157528773318
"2384" 476.6 115.864677042498 90.073226066268
"2385" 476.8 114.129365019336 92.5374243317727
"2386" 477 112.635577824766 94.9379620652986
"2387" 477.2 111.429507236729 97.5265192022727
"2388" 477.4 110.047633934018 100.015614074823
"2389" 477.6 108.6659883313 102.757833685023
"2390" 477.8 107.416105124073 106.136363549332
"2391" 478 107.21221875605 110.002402087773
"2392" 478.2 107.310715360438 111.883210801074
"2393" 478.4 106.91808129901 111.423140515181
"2394" 478.6 106.549864778717 111.001619154873
"2395" 478.8 106.317517105064 110.619099591117
"2396" 479 105.0863547038 110.288661629523
"2397" 479.2 102.805423734687 110.129397733532
"2398" 479.4 99.8070038844666 109.792260942689
"2399" 479.6 96.0380034840353 109.294165182317
"2400" 479.8 92.2094141444666 109.460058511523
"2401" 480 88.2910275841148 109.862942311023
"2402" 480.2 84.2840852392118 110.963077020493
"2403" 480.4 79.9477484807444 111.516886330023
"2404" 480.6 75.8191971116125 112.03374383596
"2405" 480.8 71.3905285333882 112.976248699729
"2406" 481 67.7297991071928 113.645657684148
"2407" 481.2 62.5661515089 114.076682765583
"2408" 481.4 57.4715454999111 114.337072926523
"2409" 481.6 52.7838822877804 114.555353622846
"2410" 481.8 48.2532958939887 115.580931648117
"2411" 482 44.4735275780545 116.906661944386
"2412" 482.2 40.61642253505 117.577269961773
"2413" 482.4 36.6824036875347 117.200533830166
"2414" 482.6 32.3126925149698 116.898805764853
"2415" 482.8 31.7164837146182 116.531922180641
"2416" 483 31.7164837146182 116.483344803859
"2417" 483.2 31.7531766196125 116.51847665671
"2418" 483.4 31.7546920962893 116.505787847235
"2419" 483.6 32.0320342332314 116.733171313023
"2420" 483.8 32.2091289120449 116.678645686023
"2421" 484 32.27368457055 116.681791395273
"2422" 484.2 32.47209854876 116.847675129723
"2423" 484.4 32.2927358419569 117.601304825258
"2424" 484.6 31.40083839542 119.000346883683
"2425" 484.8 29.80446790505 119.852666319273
"2426" 485 29.3003970473 119.360887106523
"2427" 485.2 29.0157580014852 118.917225594523
"2428" 485.4 28.9351283098 118.406688634023
"2429" 485.6 29.0081820573 118.069049174523
"2430" 485.8 29.5546240886 117.38549608695
"2431" 486 29.9373174977259 116.966419828523
"2432" 486.2 29.6840645063926 115.849654208856
"2433" 486.4 29.3197894966363 113.936502335441
"2434" 486.6 29.0974119917464 111.580499561523
"2435" 486.8 28.6644159322717 109.934957290079
"2436" 487 28.2278598062259 107.898000271356
"2437" 487.2 27.4809290066235 105.769243766258
"2438" 487.4 26.5141546851019 104.303385927853
"2439" 487.6 25.2378117363273 102.312630034077
"2440" 487.8 24.1488673132151 101.365174782343
"2441" 488 23.50723487055 100.357657527273
"2442" 488.2 23.33979568128 99.3362247624027
"2443" 488.4 23.5331617887804 98.0308812520227
"2444" 488.6 23.4907977773625 96.6711484287102
"2445" 488.8 23.0043099539372 94.857703586611
"2446" 489 22.16976686132 92.8476751494027
"2447" 489.2 21.3144048830917 91.2958303669602
"2448" 489.4 20.21718629814 89.2369881294627
"2449" 489.6 18.7362521882314 86.6403708587286
"2450" 489.8 17.37568773538 83.4965301189027
"2451" 490 16.4271807966627 80.1293695169639
"2452" 490.2 16.2633112140353 76.7840619310227
"2453" 490.4 15.7270107618 73.1263011197727
"2454" 490.6 15.4131972725391 70.0106356726097
"2455" 490.8 14.7586905008196 68.2075015429051
"2456" 491 13.2317239354274 66.486202337611
"2457" 491.2 10.8940995105222 64.4430950200227
"2458" 491.4 8.57132164953467 62.5424874503084
"2459" 491.6 6.44825222826808 61.7957018112142
"2460" 491.8 6.00554934448182 62.1530186860227
"2461" 492 5.82364087977674 62.1530186860227
"2462" 492.2 5.77244147745909 62.1443441544546
"2463" 492.4 5.79949350153333 62.1275733934227
"2464" 492.6 5.85014409979999 62.0402497756364
"2465" 492.8 6.07461834211819 61.9448299283864
"2466" 493 5.85858586617778 61.3642146154227
"2467" 493.2 4.84726225412 59.8629423520227
"2468" 493.4 3.81895174073875 58.1570691644513
"2469" 493.6 4.00732446073617 57.9464245689589
"2470" 493.8 4.22932495526666 58.1581077478227
"2471" 494 4.20130547537446 58.1494455205546
"2472" 494.2 4.12856259488508 58.1494455205546
"2473" 494.4 4.30585140264781 59.0995835740227
"2474" 494.6 4.75007641869581 59.8390873902102
"2475" 494.8 5.34094393637446 60.374555150044
"2476" 495 5.02707187796665 61.2306268292727
"2477" 495.2 5.25425470842744 62.414955521611
"2478" 495.4 5.94511397154999 64.0834355957727
"2479" 495.6 7.07916596950588 65.7827148363168
"2480" 495.8 8.30475001579999 66.9460310132727
"2481" 496 10.0660615437608 67.5863370470816
"2482" 496.2 11.2735299673957 67.5371343223419
"2483" 496.4 12.257922616366 67.1868657220793
"2484" 496.6 13.992466689083 66.7835818393623
"2485" 496.8 15.3858944877592 65.9308656995941
"2486" 497 16.8740978401921 64.5403858446698
"2487" 497.2 18.5725231455547 62.6499220415133
"2488" 497.4 20.4310503667787 60.7318720248525
"2489" 497.6 21.71011268205 58.4554996050852
"2490" 497.8 23.27141737362 56.5194309043827
"2491" 498 24.983666016453 54.239013395737
"2492" 498.2 26.126211718425 51.8794817987727
"2493" 498.4 27.4206923616261 49.9890625061532
"2494" 498.6 28.9530190234735 48.2334050504513
"2495" 498.8 30.2552906979556 46.0715937628227
"2496" 499 31.8223394609956 43.060751858001
"2497" 499.2 33.160175915213 40.388996135001
"2498" 499.4 34.9148011765959 37.6788015383084
"2499" 499.6 37.28517164905 34.8455933093864
"2500" 499.8 39.6351708159702 32.5769264575546
"2501" 500 41.8005573695273 30.1613462625682
"2502" 500.2 44.366620781713 27.8101710540445
"2503" 500.4 47.2483745580955 25.1561415477273
"2504" 500.6 50.9766614930083 22.6412502705852
"2505" 500.8 54.2531220683833 20.2318991275227
"2506" 501 57.5137543318 17.706843305737
"2507" 501.2 60.340764467614 14.9579184229297
"2508" 501.4 62.6421274063 12.717240432501
"2509" 501.6 64.7567898839333 10.3718482450227
"2510" 501.8 65.3617191882318 9.87161692459091
"2511" 502 65.4541621454342 9.71399433877883
"2512" 502.2 65.3940450853814 9.80968480385994
"2513" 502.4 65.3917313122047 10.0265192740227
"2514" 502.6 65.5997605550857 10.1810085505227
"2515" 502.8 65.611673152239 10.1980755150715
"2516" 503 65.8711030458 9.50988895819773
"2517" 503.2 67.5018052338976 8.05694723531542
"2518" 503.4 69.2538394300381 6.65501800452273
"2519" 503.6 69.9036699078 5.93849534202273
"2520" 503.8 69.016151821893 6.96040378365063
"2521" 504 68.6981131816139 8.06993689120877
"2522" 504.2 68.0912876031556 8.75183128282273
"2523" 504.4 67.3035652780292 9.49716631189772
"2524" 504.6 65.6516171199778 10.5584470574227
"2525" 504.8 63.8681021143455 12.1963913848636
"2526" 505 61.9728159292047 14.3340438070227
"2527" 505.2 60.2059437396696 16.5921159686532
"2528" 505.4 58.8150436383319 18.9257976722568
"2529" 505.6 57.1916825928217 22.0517907069575
"2530" 505.8 55.4987414007565 24.7816280761097
"2531" 506 53.5856387853745 28.2079155792142
"2532" 506.2 51.9396043082694 30.792993785737
"2533" 506.4 49.6470832885083 33.6622426279602
"2534" 506.6 47.6973230427318 36.35496180225
"2535" 506.8 44.7916678385959 39.3379384741656
"2536" 507 41.9070387408833 41.7729296442102
"2537" 507.2 38.7911224725143 44.0115636455941
"2538" 507.4 35.9160226646542 46.4803087752102
"2539" 507.6 32.58051031005 49.2126194012727
"2540" 507.8 29.0623635866958 51.8953851066477
"2541" 508 25.8907251996979 54.8154271668799
"2542" 508.2 23.7116475262906 59.0347700928718
"2543" 508.4 21.87346086146 62.9927133418227
"2544" 508.6 19.049094118702 66.9127851841404
"2545" 508.8 15.1998310655551 70.869329630737
"2546" 509 11.5124987173471 73.8626542806265
"2547" 509.2 7.30262449127058 76.664319377611
"2548" 509.4 5.31257878800753 78.5508294172114
"2549" 509.6 5.68627451717254 78.8047175198462
"2550" 509.8 5.77846872489433 78.9109043124944
"2551" 510 5.74935974610609 78.9313330514513
"2552" 510.2 5.53477245021509 79.047732772702
"2553" 510.4 4.0647105109 80.1224843201427
"2554" 510.6 3.99633220323999 80.1759194346027
"2555" 510.8 4.13338103354999 79.9304702275227
"2556" 511 4.86245743359998 79.1967383111864
"2557" 511.2 5.66365780618181 79.1134628081318
"2558" 511.4 6.38197538159998 79.5784177001863
"2559" 511.6 6.54083407616363 79.6339347022227
"2560" 511.8 6.60990307379999 79.44656482035
"2561" 512 6.68452225874641 79.3422225977727
"2562" 512.2 7.19555061625831 79.1616064583352
"2563" 512.4 7.70302567924896 78.5808111635941
"2564" 512.6 8.65434540383635 77.8782095128227
"2565" 512.8 10.9785171743 76.1944162082727
"2566" 513 12.925399545175 74.4689946846477
"2567" 513.2 14.870419761702 72.4957817369639
"2568" 513.4 16.38800106918 70.1377515039027
"2569" 513.6 17.8923238377 67.2217209719427
"2570" 513.8 19.4885625448392 64.1512225460816
"2571" 514 20.9410429363098 61.1352069820227
"2572" 514.2 21.6838444196511 58.368708148278
"2573" 514.4 22.7547812713 55.2907413379602
"2574" 514.6 24.0688541906163 54.0053321371656
"2575" 514.8 26.3198041493 51.6715154650227
"2576" 515 28.1284931811542 49.2951942690852
"2577" 515.2 30.13204090884 46.6110339659427
"2578" 515.4 31.5632368761125 44.4367337132727
"2579" 515.6 32.4499664395174 42.3969616162618
"2580" 515.8 32.3932129361404 40.4947435697887
"2581" 516 32.7774156434279 37.9563206763948
"2582" 516.2 33.3631180093319 34.9806945244483
"2583" 516.4 33.0512822503349 32.5062940520692
"2584" 516.6 32.8010536504757 30.2054222608065
"2585" 516.8 33.701796244239 27.5784515946569
"2586" 517 35.7313028963745 25.2356888478525
"2587" 517.2 37.4645591845778 24.0868609564227
"2588" 517.4 40.1500961135083 22.4424589221477
"2589" 517.6 43.1891320095083 20.7567082873977
"2590" 517.8 45.8346687082186 19.5291948260692
"2591" 518 48.6310403698213 18.5278766071291
"2592" 518.2 51.9240990230857 17.5056177775227
"2593" 518.4 53.6372568394591 17.1408743787273
"2594" 518.6 54.8811011428232 17.1059745191623
"2595" 518.8 54.902082858675 17.2961484937977
"2596" 519 54.9130409208 17.2225039450227
"2597" 519.2 54.8545979228 17.2198126159977
"2598" 519.4 54.9287207495317 17.1893248111447
"2599" 519.6 54.8817321718714 17.1512012020227
"2600" 519.8 54.8457635161256 17.0970982543018
"2601" 520 54.7576074154808 16.8955881562993
"2602" 520.2 54.7434136827024 16.2583994721203
"2603" 520.4 54.5766373225561 15.9977403771935
"2604" 520.6 54.4747184358 15.5447605701818
"2605" 520.8 54.4393808091023 13.8306327856506
"2606" 521 54.2245538955805 12.0599261931203
"2607" 521.2 53.7249562904052 12.0726651714438
"2608" 521.4 53.7252264749622 12.1736500453471
"2609" 521.6 54.215288542239 12.8139757177301
"2610" 521.8 54.306864708986 13.6531074884413
"2611" 522 54.6556134296095 14.0523280675227
"2612" 522.2 55.1892536613476 14.2704305755227
"2613" 522.4 55.2433118164744 14.3632086772785
"2614" 522.6 55.913410961034 14.5080617655334
"2615" 522.8 57.4254102650558 15.0378048066739
"2616" 523 59.4300352995556 15.1979720748227
"2617" 523.2 61.7937298853333 15.2827897168227
"2618" 523.4 64.2279034043581 14.9312896283483
"2619" 523.6 66.3386470298 14.3941618060227
"2620" 523.8 67.6438739851333 14.1522917170227
"2621" 524 67.9504433956947 13.4085430329438
"2622" 524.2 68.027175809854 13.1536376657525
"2623" 524.4 68.5594809538 12.6717112300227
"2624" 524.6 68.4789243889892 12.7719582767525
"2625" 524.8 68.5610604942865 12.8029052542389
"2626" 525 68.5402562834052 12.7958471716543
"2627" 525.2 68.5302594548 12.7822739359146
"2628" 525.4 68.6102340836421 12.6451842549438
"2629" 525.6 68.6779903664111 12.6089135527727
"2630" 525.8 69.2583618048833 12.3968694477727
"2631" 526 70.5879400093833 11.8243503642727
"2632" 526.2 72.7830566385317 10.7938677320471
"2633" 526.4 74.7666143663833 9.48126300402273
"2634" 526.6 76.4979881821333 8.94299719902273
"2635" 526.8 77.4620600759707 8.74583198619347
"2636" 527 78.0072529725895 8.67772744823325
"2637" 527.2 79.0469231475368 8.52706453152273
"2638" 527.4 79.9772946630667 8.90450303842272
"2639" 527.6 80.4084424385561 8.70859497263248
"2640" 527.8 81.7656061268682 8.44031921584091
"2641" 528 82.8448092149364 8.47501734211364
"2642" 528.2 83.9326459277091 8.50104093681818
"2643" 528.4 84.6442172289395 8.54037892881342
"2644" 528.6 84.5197324076182 8.85669673111364
"2645" 528.8 84.3235470632681 8.93716685374613
"2646" 529 84.4675290954512 8.85992446379017
"2647" 529.2 84.6090716545609 8.78428325019664
"2648" 529.4 84.6338464037131 8.90044654250099
"2649" 529.6 84.5660233315659 9.21327534791634
"2650" 529.8 84.244865988453 9.73831238845129
"2651" 530 83.9517501185447 10.2121384297674
"2652" 530.2 83.3617245323532 11.1054306167887
"2653" 530.4 82.3176502476823 12.5272142064345
"2654" 530.6 80.8763427823 13.4888965885227
"2655" 530.8 79.7367043213 13.83587785125
"2656" 531 78.1653846250727 14.4951422504318
"2657" 531.2 77.7016356409428 14.4976206880227
"2658" 531.4 77.7464661394087 13.9950366478488
"2659" 531.6 75.27312034905 14.1377515498227
"2660" 531.8 72.737424773325 13.4411866648977
"2661" 532 69.4972254217091 12.0749479429091
"2662" 532.2 66.64985599415 10.5595072779477
"2663" 532.4 63.6189603728714 9.32677372752273
"2664" 532.6 60.8693564669667 8.76334224852273
"2665" 532.8 57.9799700658455 8.90006938895454
"2666" 533 55.5419988992762 9.36312414552272
"2667" 533.2 52.0181644198667 9.17591949282273
"2668" 533.4 48.4761563038698 9.38362409055761
"2669" 533.6 44.9954000741488 10.0937252793948
"2670" 533.8 42.3892501051953 11.6470716299762
"2671" 534 39.2035630584 12.3565810678227
"2672" 534.2 35.3993413385857 13.3616701255227
"2673" 534.4 32.0955957683111 15.2234173674227
"2674" 534.6 28.1002283383714 16.6319095163084
"2675" 534.8 24.4642389628 17.6912645551656
"2676" 535 23.1173935088909 18.5981956821818
"2677" 535.2 23.6317371083106 19.1937853283632
"2678" 535.4 24.0761012260826 19.8778776652619
"2679" 535.6 24.1770130092146 22.6166195376569
"2680" 535.8 24.3349182863745 26.3644853387248
"2681" 536 24.9628307894875 30.5690492462727
"2682" 536.2 25.5279015264 34.4430950446227
"2683" 536.4 26.3070586018638 38.1965463977248
"2684" 536.6 26.3551946314222 42.2039092876227
"2685" 536.8 26.8701423804667 45.7557727781992
"2686" 537 27.6636684199778 49.2268100452227
"2687" 537.2 28.7299690355708 53.2233113142102
"2688" 537.4 30.301978834453 56.7939284894513
"2689" 537.6 31.4958857935959 60.2134642398799
"2690" 537.8 32.5087457463294 63.3130246721992
"2691" 538 33.8583421100708 67.2023189363352
"2692" 538.2 35.5254357901529 70.6023526111404
"2693" 538.4 37.0896454425059 74.0075314737874
"2694" 538.6 38.8279840938943 77.3553807648718
"2695" 538.8 40.79175152905 80.2240697575227
"2696" 539 43.0712990204852 83.6048139751894
"2697" 539.2 45.6546074376363 86.7192920871136
"2698" 539.4 48.7835609361148 89.238119031356
"2699" 539.6 52.3999920068 91.1019323440227
"2700" 539.8 56.451498729263 92.5530752061894
"2701" 540 60.4811148528943 93.5947585421359
"2702" 540.2 64.86822120012 94.2217209498027
"2703" 540.4 69.074992304083 93.911624449985
"2704" 540.6 73.05228642505 93.2158489600227
"2705" 540.8 77.0044941648 92.7020497825227
"2706" 541 80.89825890655 92.0047508987727
"2707" 541.2 85.3786181837815 91.3939007655227
"2708" 541.4 89.0291410033 90.0449740360227
"2709" 541.6 92.5493063170456 87.7858029157069
"2710" 541.8 95.3566581367636 85.3730047877318
"2711" 542 97.8623827010143 82.7500742852727
"2712" 542.2 99.9290257802909 79.9739763396955
"2713" 542.4 102.430986266893 76.9042202571894
"2714" 542.6 103.7129442508 73.7281801562727
"2715" 542.8 103.947238055282 70.5908594642727
"2716" 543 103.690216418244 67.5318708161894
"2717" 543.2 103.727256821739 65.9152869490227
"2718" 543.4 103.9350276432 66.1918805841682
"2719" 543.6 104.42156560155 66.4028718827727
"2720" 543.8 106.331992719996 65.3486480801992
"2721" 544 109.14083769005 63.8925959012727
"2722" 544.2 112.23047007043 62.2943814226894
"2723" 544.4 115.241869231264 60.5104341726477
"2724" 544.6 117.665944373309 58.0447605353318
"2725" 544.8 120.47877930205 55.0987656928977
"2726" 545 122.157774959215 53.2663702704378
"2727" 545.2 122.130510208761 53.2097467280815
"2728" 545.4 122.0348241238 53.2055730092727
"2729" 545.6 122.021591746894 53.2159597850982
"2730" 545.8 122.510389695761 53.254650185611
"2731" 546 122.752241742106 53.3899714895942
"2732" 546.2 123.09614896748 53.5041637312827
"2733" 546.4 123.976499472247 52.8302965887461
"2734" 546.6 124.841331495843 52.6110339610227
"2735" 546.8 124.95755845378 52.5499652587827
"2736" 547 124.891971097453 52.4708252058799
"2737" 547.2 124.426812541943 52.2137758214513
"2738" 547.4 124.010754056181 51.9930768550227
"2739" 547.6 123.744579993861 51.0998951555941
"2740" 547.8 123.528367406022 48.6458091975227
"2741" 548 122.934960887114 46.4592602794933
"2742" 548.2 122.032215061389 43.5734112857727
"2743" 548.4 121.191053340175 40.6767373513977
"2744" 548.6 120.172765270856 38.3263294208561
"2745" 548.8 119.180857721467 37.0519859270815
"2746" 549 117.955294138407 34.7402597117727
"2747" 549.2 117.005861442957 32.5616401741404
"2748" 549.4 115.8398663358 30.9213686822727
"2749" 549.6 114.214285169207 29.2155010426894
"2750" 549.8 112.492676450345 27.4687716638045
"2751" 550 110.8868222553 26.4801320881894
"2752" 550.2 108.876327989196 25.4829913504001
"2753" 550.4 106.771461146133 23.9401763284933
"2754" 550.6 103.887721895762 22.0766828410227
"2755" 550.8 100.967746761411 19.6169712230227
"2756" 551 98.32040882534 17.1682858984827
"2757" 551.2 95.3583522819887 14.8751849353623
"2758" 551.4 92.45536176105 12.7548977635227
"2759" 551.6 89.9969039201818 10.5638445437318
"2760" 551.8 89.36285052188 8.73317140158272
"2761" 552 89.4236312398 9.07713188625802
"2762" 552.2 89.5249324363333 9.22681007802273
"2763" 552.4 89.6174473045959 9.36442237473701
"2764" 552.6 89.93266975238 9.67210269852273
"2765" 552.8 89.96306011134 9.69500346186273
"2766" 553 90.0205847193714 9.66041863559415
"2767" 553.2 89.97825529082 9.56523246960273
"2768" 553.4 90.1121628099875 9.45740804221023
"2769" 553.6 90.2561330942894 9.3107254046823
"2770" 553.8 90.1601322860244 9.26316049602272
"2771" 554 90.4702379896979 10.0810449010227
"2772" 554.2 90.1833902138 10.7119842991656
"2773" 554.4 89.26408185526 11.5575988801827
"2774" 554.6 88.02830466255 12.5860780337727
"2775" 554.8 85.85130298705 14.2595953547727
"2776" 555 83.3075714991 15.9163775025627
"2777" 555.2 80.40149342355 17.1546090537102
"2778" 555.4 77.7201100232894 18.2274055987674
"2779" 555.6 75.0726283975778 19.1589559562227
"2780" 555.8 72.0577118340857 20.2318991275227
"2781" 556 68.7835124461333 20.9910170234227
"2782" 556.2 65.4346457628638 21.1833906540015
"2783" 556.4 61.6129190287302 21.6861271871623
"2784" 556.6 57.4311718346261 22.1679539992619
"2785" 556.8 53.2337787782667 21.9749016706227
"2786" 557 49.0010003731182 22.2241498776818
"2787" 557.2 44.9958207601809 22.9945308955227
"2788" 557.4 41.3516088848909 23.6554475864318
"2789" 557.6 36.9754872846478 24.8811966123706
"2790" 557.8 32.5050214376333 26.2990110818352
"2791" 558 27.8459112588392 27.1881930897874
"2792" 558.2 23.2382642547546 27.7064538287727
"2793" 558.4 18.9855325836222 27.3099313524227
"2794" 558.6 16.9963641695805 27.0292056446325
"2795" 558.8 17.4575728692444 27.3014495882227
"2796" 559 17.7998314408652 27.4284916650445
"2797" 559.2 17.6429246962348 27.2293545925227
"2798" 559.4 17.2802957753111 26.6653172732227
"2799" 559.6 17.2995351498465 26.5325678009762
"2800" 559.8 17.3760330803682 26.5440665986364
"2801" 560 18.8900889392694 26.5244161291656
"2802" 560.2 19.6898445011864 26.5700901933409
"2803" 560.4 19.9599536169428 27.0229361474513
"2804" 560.6 20.0269232529489 27.1116024405972
"2805" 560.8 20.1035390182792 27.3168227858352
"2806" 561 20.2064230460083 27.3088711318977
"2807" 561.2 20.5118757895447 27.0791190883419
"2808" 561.4 21.3039649326511 27.3146233921929
"2809" 561.6 23.03969088655 27.8972935232727
"2810" 561.8 25.0689450849633 28.557443078737
"2811" 562 27.3172114365959 29.1260674745941
"2812" 562.2 29.9345035756 29.5575988654227
"2813" 562.4 32.9735394716 29.7611612062227
"2814" 562.6 35.6580211797333 29.0741383060227
"2815" 562.8 37.4837450172545 28.14885493875
"2816" 563 40.3613696687782 27.2542467265879
"2817" 563.2 42.4826137211864 26.0149201729773
"2818" 563.4 44.1920714126864 24.5315752748182
"2819" 563.6 45.0772235073952 23.1671953810227
"2820" 563.8 46.9979994416636 21.4868146943864
"2821" 564 49.3876366098869 19.969148823501
"2822" 564.2 51.6338805330174 18.3096732191532
"2823" 564.4 53.8444638323682 16.0218598064318
"2824" 564.6 56.5408922309463 13.8100658304861
"2825" 564.8 58.7915307880727 12.3438584215227
"2826" 565 59.4038864134585 11.8644318719252
"2827" 565.2 59.1770104640703 11.7300767013741
"2828" 565.4 58.4529008413278 11.8243503642727
"2829" 565.6 58.0535830764842 11.4197925323648
"2830" 565.8 58.014083412239 11.3058766685105
"2831" 566 57.8236560185631 11.0682457267069
"2832" 566.2 58.06457958795 11.7331713991227
"2833" 566.4 58.255423806419 12.3256832125227
"2834" 566.6 58.5170257974667 12.5346981160227
"2835" 566.8 59.1787580407787 12.713356553427
"2836" 567 61.0828546282651 12.7743572672553
"2837" 567.2 63.221443623975 12.7923317035977
"2838" 567.4 65.0509086988682 13.1245662626591
"2839" 567.6 67.400117980975 13.5556904815977
"2840" 567.8 69.5613609195143 13.2980568940227
"2841" 568 72.2114725788238 13.0254287590227
"2842" 568.2 74.7182963614579 12.8460681438911
"2843" 568.4 77.767816736239 12.544007369413
"2844" 568.6 80.1563386383349 11.567185246232
"2845" 568.8 82.0792944911334 9.87142415722273
"2846" 569 83.1020469561333 9.48126300402273
"2847" 569.2 83.5786673148227 9.50728659872727
"2848" 569.4 83.5399163946372 9.52564432832505
"2849" 569.6 83.4692411412419 9.4635104743018
"2850" 569.8 83.36455342215 9.40492712622273
"2851" 570 83.3636489471809 9.27224810052272
"2852" 570.2 83.3942619461333 9.35403654102272
"2853" 570.4 83.4995646452324 8.95516438675246
"2854" 570.6 83.7887521826333 7.77279335802273
"2855" 570.8 84.39022803705 6.78088132684773
"2856" 571 85.1689809854 6.24971084382273
"2857" 571.2 86.490608223893 5.58458273027854
"2858" 571.4 86.9957058228869 5.46533204150099
"2859" 571.6 88.0012917652186 5.60233525999947
"2860" 571.8 88.5372457701334 5.76625028442273
"2861" 572 90.1586154646478 6.37804362389229
"2862" 572.2 91.7788840592 7.15301873112273
"2863" 572.4 93.1602640119272 8.13497570464091
"2864" 572.6 94.3548970333094 9.30842705428687
"2865" 572.8 96.4119802931019 10.1798083008718
"2866" 573 98.4588041364863 11.1950782997286
"2867" 573.2 99.55618601805 12.1823786800227
"2868" 573.4 101.1852845873 13.4081567177727
"2869" 573.6 102.984612171951 14.3638785840605
"2870" 573.8 104.218210533509 15.8934767392227
"2871" 574 106.038360381747 17.7911598768122
"2872" 574.2 107.763368695522 19.7512658228561
"2873" 574.4 109.674661346782 22.4306037290045
"2874" 574.6 111.947031369018 24.9219291953864
"2875" 574.8 113.76630876676 26.0995836010827
"2876" 575 114.464020757883 26.1797362727727
"2877" 575.2 114.277448740332 26.0883768445546
"2878" 575.4 114.313995888017 26.0594242914575
"2879" 575.6 114.348377172555 26.212841117737
"2880" 575.8 114.228953486672 26.4781770716185
"2881" 576 114.160489599153 26.9936114404933
"2882" 576.2 114.51759350605 27.5229541225227
"2883" 576.4 114.67831175055 28.0000533587727
"2884" 576.6 114.789546418913 28.0827320943435
"2885" 576.8 114.932897168724 28.4860159770605
"2886" 577 115.32118472855 29.5120909382727
"2887" 577.2 116.5850145603 30.9011103147027
"2888" 577.4 117.78557708997 32.6988922518718
"2889" 577.6 118.92521555097 34.304826284834
"2890" 577.8 120.552644757856 36.0150486763561
"2891" 578 121.34757775843 36.9763152856894
"2892" 578.2 121.39925652055 37.3218384362727
"2893" 578.4 121.276930351864 38.1559422074057
"2894" 578.6 121.82296825605 39.8027544647727
"2895" 578.8 122.717354850443 42.1830077972727
"2896" 579 123.168397745385 44.4517368339095
"2897" 579.2 122.993722202096 47.2251136940227
"2898" 579.4 123.225152940208 49.8146482334513
"2899" 579.6 123.929351308967 52.7029197398561
"2900" 579.8 124.637742930951 55.4556256337586
"2901" 580 125.97242111405 58.5417444670227
"2902" 580.2 126.729203824263 60.5061428038561
"2903" 580.4 126.44781161167 61.8702932126894
"2904" 580.6 126.183755169318 65.0360612136477
"2905" 580.8 125.744331080189 68.3022977310227
"2906" 581 124.692442559168 71.0655672256543
"2907" 581.2 123.886031718344 74.346670745128
"2908" 581.4 122.886943907139 77.8359521518977
"2909" 581.6 121.600830749763 80.8765131575227
"2910" 581.8 119.871937918156 83.9087438590227
"2911" 582 118.094172158655 86.3237334476045
"2912" 582.2 115.777770650425 88.9796271700227
"2913" 582.4 113.430769311685 91.8364124797277
"2914" 582.6 111.599096293425 94.5753196408977
"2915" 582.8 109.360754660972 97.3662326608331
"2916" 583 106.264955163467 100.511797280523
"2917" 583.2 102.942101259938 103.341489302419
"2918" 583.4 99.1005613296947 105.825176143181
"2919" 583.6 94.9861522994428 108.070412323398
"2920" 583.8 91.4363260656596 109.066102884865
"2921" 584 87.7141735483 109.460058511523
"2922" 584.2 83.6983046857286 108.908743838523
"2923" 584.4 79.3913593331182 108.68320601775
"2924" 584.6 74.64485812055 107.976565330773
"2925" 584.8 70.3402734810941 107.348348689376
"2926" 585 65.5772340086868 107.580067474928
"2927" 585.2 61.2231657930941 107.976997094787
"2928" 585.4 57.2055502197057 108.703501148211
"2929" 585.6 52.8405198879509 109.315628470193
"2930" 585.8 48.8510123047216 109.541134198729
"2931" 586 44.84857223522 109.878209486583
"2932" 586.2 40.4980203291962 110.107793239815
"2933" 586.4 36.2543168593273 109.286953414895
"2934" 586.6 32.048499597993 107.807230514128
"2935" 586.8 28.0120420288893 105.589496294898
"2936" 587 24.4204067143 104.350611135273
"2937" 587.2 21.8261869697444 104.632521054356
"2938" 587.4 22.0631139034604 105.261185149306
"2939" 587.6 22.3710254630041 105.095844636166
"2940" 587.8 22.42603940755 105.121309901523
"2941" 588 22.4158691799569 105.118143632082
"2942" 588.2 22.1179244842706 105.327693100552
"2943" 588.4 20.7299519302151 106.982343148759
"2944" 588.6 19.7087105699852 107.594070387523
"2945" 588.8 19.667329362251 107.483059061964
"2946" 589 19.80691645218 107.427827809203
"2947" 589.2 19.80691645218 107.488896511443
"2948" 589.4 20.572412381698 107.152239711594
"2949" 589.6 21.0094858923472 106.701484730438
"2950" 589.8 21.9294067495454 107.454892347695
"2951" 590 23.1454120645358 108.069769332513
"2952" 590.2 24.9730061328893 108.677009923773
"2953" 590.4 27.2339057680182 109.335530791677
"2954" 590.6 30.2357413442386 110.170964274075
"2955" 590.8 33.3032205978178 110.796693673398
"2956" 591 36.4913668719698 110.54708461206
"2957" 591.2 39.4453045501273 109.75190830695
"2958" 591.4 41.5452487532643 108.629300000148
"2959" 591.6 43.5915043608702 106.387651032233
"2960" 591.8 44.8018611279296 104.088274518189
"2961" 592 44.6336894612528 102.243757526834
"2962" 592.2 43.44301813332 100.542331631643
"2963" 592.4 41.8120688691333 98.7568204820816
"2964" 592.6 39.6594184428 96.0956997884964
"2965" 592.8 37.0576023337245 94.0340499143812
"2966" 593 33.6036925029765 91.2579430746698
"2967" 593.2 30.4525210578727 88.7387230361863
"2968" 593.4 26.8223587971962 86.3500516490416
"2969" 593.6 22.7407116606704 84.6862389106894
"2970" 593.8 18.0062876838 83.5195805604345
"2971" 594 13.942293926649 83.7719153988152
"2972" 594.2 10.4671409418 84.0115036945227
"2973" 594.4 9.60936818990415 84.5925860976477
"2974" 594.6 9.55396909804999 85.4868413327727
"2975" 594.8 9.49698717499998 85.4840387918045
"2976" 595 9.37133472929999 84.9069822610227
"2977" 595.2 7.28930292555 84.0995835535227
"2978" 595.4 4.78085369194813 82.7212968710227
"2979" 595.6 4.83482983454544 82.3750866777682
"2980" 595.8 5.5140968613 82.2425665262727
"2981" 596 5.99349484961132 81.5394510480605
"2982" 596.2 5.95972472105 79.3065712262727
"2983" 596.4 5.8734020275755 76.1972623261656
"2984" 596.6 4.9588883803 72.7226017660227
"2985" 596.8 3.49334075188162 69.1322989420227
"2986" 597 2.1682352258 68.5608284282727
"2987" 597.2 2.56798533212 69.2369881458627
"2988" 597.4 3.418915383 69.4049270770227
"2989" 597.6 3.88097288147345 69.5295570815941
"2990" 597.8 4.35254227605 69.1627074647727
"2991" 598 4.7397271378 68.0617092272727
"2992" 598.2 5.10419892532725 66.8303261075864
"2993" 598.4 5.38669112566 65.4201942558627
"2994" 598.6 5.8346388146163 63.8744706241656
"2995" 598.8 6.04366761204528 61.6345108368152
"2996" 599 6.17462449494581 59.3460848460852
"2997" 599.2 6.64443757261816 56.7886883642591
"2998" 599.4 6.73114120794893 54.0159389460653
"2999" 599.6 6.30755001271834 50.967475775737
"3000" 599.8 6.48039870323182 48.6120749080909
"3001" 600 7.07506162931018 47.0260518811656
"3002" 600.2 8.2813728166 44.6110339675827
"3003" 600.4 9.32686723082172 41.9074163129793
"3004" 600.6 9.60577084627726 40.0589867818636
"3005" 600.8 10.91013886664 39.4812629794227
"3006" 601 12.5016188910453 39.1082253879095
"3007" 601.2 14.2745303703294 38.2868310091404
"3008" 601.4 15.2385942785143 37.1802815200227
"3009" 601.6 16.7503595839224 35.5600914605942
"3010" 601.8 17.863832876175 33.9962120933352
"3011" 602 20.07370873805 31.4571878245227
"3012" 602.2 22.2082199685755 28.993648094737
"3013" 602.4 23.45375952738 26.6568355090227
"3014" 602.6 24.2082332215609 24.8065202101749
"3015" 602.8 24.7119864543217 21.7862746102619
"3016" 603 24.8276019503652 20.9565368080879
"3017" 603.2 24.891603385675 21.0175225365477
"3018" 603.4 25.0702371920619 21.0497835325227
"3019" 603.6 25.4221959300174 21.2469450388488
"3020" 603.8 25.5363432927778 21.6695581594227
"3021" 604 25.5420365770791 21.7926423654878
"3022" 604.2 25.7074809202546 21.7817487677045
"3023" 604.4 25.4536925103349 21.8281474249297
"3024" 604.6 25.66085934685 21.7236294061977
"3025" 604.8 25.9837569108 21.8991575438134
"3026" 605 26.0403347067362 21.9386285939376
"3027" 605.2 26.0190945374977 21.872528749232
"3028" 605.4 26.0441922837318 21.8164468939773
"3029" 605.6 25.8540419640195 21.8532607596569
"3030" 605.8 25.8335719973349 21.8015186303483
"3031" 606 25.7335923705805 21.7880959859252
"3032" 606.2 25.7335923705805 21.7880959859252
"3033" 606.4 25.7694659181333 21.7635100090227
"3034" 606.6 25.8480856654428 21.8222299150227
"3035" 606.8 25.8697930647 21.9621790243227
"3036" 607 26.0300836775073 21.9370440401691
"3037" 607.2 26.089769790893 21.9790439275576
"3038" 607.4 26.0190945374977 21.8636524843716
"3039" 607.6 25.9188994374097 21.8253329994861
"3040" 607.8 25.9499898452889 21.7204487446227
"3041" 608 25.9060542884591 21.755725173
"3042" 608.2 25.7799191372878 21.8067144927057
"3043" 608.4 26.0909024071333 21.8320165660227
"3044" 608.6 26.5211474046049 21.8811885198276
"3045" 608.8 27.0792233384279 21.508601889953
"3046" 609 28.2461503000444 21.1776158358227
"3047" 609.2 29.4291755138232 20.6387279336274
"3048" 609.4 30.9133558351256 19.715596388139
"3049" 609.6 32.3013179446043 18.633270962001
"3050" 609.8 33.7626527695955 17.2796668838182
"3051" 610 35.7123779193366 15.6998442687057
"3052" 610.2 37.8130274478465 14.7271355365576
"3053" 610.4 39.706903378675 14.2808813206977
"3054" 610.6 42.6731290396667 13.6118821694227
"3055" 610.8 45.6355713480439 12.5626258761935
"3056" 611 48.2376273236605 11.4074124787437
"3057" 611.2 50.2327308309667 10.0537820875227
"3058" 611.4 50.7051450648 9.48126300402273
"3059" 611.6 50.6759235658 9.73915448307678
"3060" 611.8 50.6954045651333 9.83358244002272
"3061" 612 50.6553895394757 10.007361621293
"3062" 612.2 50.6661830661333 10.0391021110227
"3063" 612.4 50.6059457655631 9.97342853194378
"3064" 612.6 50.3699095346055 9.99016885602272
"3065" 612.8 50.2660535929842 9.91316336525957
"3066" 613 50.4077733396824 9.88539412178744
"3067" 613.2 50.4060091934579 10.0738704764175
"3068" 613.4 50.6126103179667 10.1446581325227
"3069" 613.6 50.6759235658 10.4263738720227
"3070" 613.8 50.7733285624666 10.5871545670227
"3071" 614 50.8258759948789 10.7568756988385
"3072" 614.2 51.0027966127535 10.7771976736506
"3073" 614.4 51.1466437996913 10.7424644633271
"3074" 614.6 51.5915305344667 10.5382213120227
"3075" 614.8 52.2460921120667 10.8128999834227
"3076" 615 52.8376187418238 10.8898417015227
"3077" 615.2 53.27809805175 10.8743927738727
"3078" 615.4 53.8792316723946 10.8945083092389
"3079" 615.6 54.5136804344667 10.8709674460227
"3080" 615.8 55.1232931697024 11.2593304015593
"3081" 616 55.8352170636605 11.1588770626506
"3082" 616.2 57.5137543318 11.2500211481691
"3083" 616.4 58.5885353194098 11.2127841346081
"3084" 616.6 59.9099172498 11.3309400430227
"3085" 616.8 61.553448388678 11.7713393380227
"3086" 617 63.5433308701404 12.5184564398951
"3087" 617.2 65.3284180643714 13.2798816850227
"3088" 617.4 67.2139328603116 14.1146732611855
"3089" 617.6 69.0583845952634 14.8620114635837
"3090" 617.8 71.3219319639163 15.898802498139
"3091" 618 73.4068519390791 16.9195729570925
"3092" 618.2 75.5031584828444 18.3786336498227
"3093" 618.4 78.1653846250727 20.4458709062045
"3094" 618.6 80.2432103039666 22.2277642658352
"3095" 618.8 82.4981359768 24.3153792572727
"3096" 619 84.87267498554 27.0308813102427
"3097" 619.2 87.8164487948 29.5267709147727
"3098" 619.4 90.4756052038 31.3324080242727
"3099" 619.6 93.34661748055 33.1453851220227
"3100" 619.8 96.2614620058 34.8042224665227
"3101" 620 98.6594512674875 36.1988202340227
"3102" 620.2 101.10872425992 36.8705759586627
"3103" 620.4 104.254436517984 37.2971221493084
"3104" 620.6 108.211837534342 38.0038456778352
"3105" 620.8 111.519954733633 38.2344436420227
"3106" 621 113.5459786643 37.1988202332027
"3107" 621.2 113.53838107456 36.4125606918627
"3108" 621.4 113.10531845938 36.3972935163027
"3109" 621.6 113.043196990329 36.5505639846698
"3110" 621.8 113.043196990329 36.5505639846698
"3111" 622 112.99895220302 36.6186675619227
"3112" 622.2 112.968406791208 36.6583933758799
"3113" 622.4 113.014922646759 36.5804996230227
"3114" 622.6 112.96856184406 36.6415683252627
"3115" 622.8 112.88498835692 36.5575988596827
"3116" 623 112.798882339867 36.4023825748227
"3117" 623.2 113.048902314289 35.4923073224695
"3118" 623.4 113.226718244374 33.4783394826397
"3119" 623.6 112.911651596385 31.5610555827774
"3120" 623.8 112.245070609762 30.2287784702303
"3121" 624 111.307669137957 27.9814875061404
"3122" 624.2 110.618039599404 25.6774317938529
"3123" 624.4 110.967019035889 24.6466573936227
"3124" 624.6 111.103265218823 24.8372012126274
"3125" 624.8 111.053019530862 24.8677133730852
"3126" 625 110.758903652535 24.9976985731656
"3127" 625.2 110.262734526657 25.5507442184513
"3128" 625.4 109.894914705911 25.7097051733561
"3129" 625.6 108.894317102898 25.7138629009051
"3130" 625.8 107.36154061594 25.4201942886627
"3131" 626 105.615994373175 24.9154232967102
"3132" 626.2 103.816842913911 24.4374405433561
"3133" 626.4 101.77731215704 23.4507286414227
"3134" 626.6 100.37935564488 22.5881332222827
"3135" 626.8 98.4141124321333 21.1037745945521
"3136" 627 96.2614620058 19.4888965836027
"3137" 627.2 93.9248447838754 17.6045526416076
"3138" 627.4 91.3379259095843 15.8351022444345
"3139" 627.6 89.40083847058 13.9392782675427
"3140" 627.8 87.3545004169915 12.0636895083206
"3141" 628 86.5861640511878 11.7168137110227
"3142" 628.2 86.1132528530857 12.3399637338799
"3143" 628.4 86.1709131323625 12.6698762329602
"3144" 628.6 86.0205441687583 13.0992655455852
"3145" 628.8 85.8108997920041 13.0877437613084
"3146" 629 85.8268999267149 13.2736943798312
"3147" 629.2 85.93633754914 13.7637057486027
"3148" 629.4 85.45768939552 14.8400416255827
"3149" 629.6 84.9658617494939 16.4917007611656
"3150" 629.8 84.7831426044863 18.3047924085521
"3151" 630 84.5017144082348 20.6412364432619
"3152" 630.2 83.6858681549041 23.4443673182727
"3153" 630.4 82.6237884225 25.5041637542427
"3154" 630.6 81.4461620128 27.3972935236827
"3155" 630.8 79.8440615676261 29.320293854001
"3156" 631 77.9033728840391 31.2037986649358
"3157" 631.2 75.9168050353556 32.9672680738227
"3158" 631.4 73.0557802999304 34.6969948120879
"3159" 631.6 70.1306028255659 36.1419743675759
"3160" 631.8 67.8575561965708 37.6778278663977
"3161" 632 65.0005458880917 39.3556268472102
"3162" 632.2 61.8784921110041 40.6932897738799
"3163" 632.4 58.2735133058 41.5820899497102
"3164" 632.6 54.8876309216696 42.8284252733923
"3165" 632.8 52.2439367674596 44.9693253429589
"3166" 633 49.2065783802339 47.2603210171171
"3167" 633.2 45.4579562726679 49.1471134684001
"3168" 633.4 41.4401035381125 50.5117973215227
"3169" 633.6 37.1165516726775 51.3024189130227
"3170" 633.8 33.10649729205 51.3228660231477
"3171" 634 28.735945030902 51.4192595423084
"3172" 634.2 24.4642389628 51.8629423585827
"3173" 634.4 21.7839781378555 52.8654868870227
"3174" 634.6 17.7902777794274 55.1780149497874
"3175" 634.8 13.75923501914 57.6415683080427
"3176" 635 10.3532988519458 58.8053723783352
"3177" 635.2 8.12150686582081 58.9644054570852
"3178" 635.4 8.71786179578039 59.1893904890816
"3179" 635.6 9.47112303971488 59.1158252501504
"3180" 635.8 9.70738196780001 59.1436235035227
"3181" 636 10.2772011983 59.7822024812727
"3182" 636.2 10.5606497386 61.9163774648427
"3183" 636.4 11.3763155050264 65.0984313294378
"3184" 636.6 11.8506894658816 69.1556670678799
"3185" 636.8 11.9120508072468 73.7983004695546
"3186" 637 11.6944438998 77.6991137995227
"3187" 637.2 10.42389312328 81.7484385172827
"3188" 637.4 9.09431491878 85.8858430940427
"3189" 637.6 7.93948127829999 88.1224843135827
"3190" 637.8 7.86127079568235 87.7255377490227
"3191" 638 7.83892494350588 87.8003768449051
"3192" 638.2 7.796057390351 87.8579571288799
"3193" 638.4 7.74954153479999 87.8499984193488
"3194" 638.6 7.84451140654999 87.8130059423352
"3195" 638.8 7.9014933296 87.8018736268227
"3196" 639 8.06476068358723 88.0260087573844
"3197" 639.2 8.44323451106087 88.065730247914
"3198" 639.4 8.43177408288162 87.935850881737
"3199" 639.6 8.59457957731018 87.9981658840227
"3200" 639.8 8.51674912619214 87.8452803024345
"3201" 640 8.41246848270195 87.6731503819051
"3202" 640.2 8.41612252142262 87.6751272636831
"3203" 640.4 8.36594975898866 87.6319182762491
"3204" 640.6 8.31232595998517 87.1106098445227
"3205" 640.8 8.08871964819284 87.0030731912727
"3206" 641 8.12942102179999 86.8006992295227
"3207" 641.2 8.37049838855 86.8300591825227
"3208" 641.4 8.42572702166 86.7942400398627
"3209" 641.6 8.42736571748625 86.3634662039639
"3210" 641.8 8.4654682603 86.1180803222727
"3211" 642 8.50930050879999 85.9761738827727
"3212" 642.2 7.96555143917254 85.7647534369051
"3213" 642.4 7.79512707323999 85.5957667584027
"3214" 642.6 7.88408218644581 85.5626878780227
"3215" 642.8 7.83147632611371 85.4728809629639
"3216" 643 7.74954153479999 85.7765366137036
"3217" 643.2 7.16809334041222 85.5600914195941
"3218" 643.4 7.14806568038331 85.6342527634602
"3219" 643.6 7.12933012745304 85.6068276713084
"3220" 643.8 7.13130629125097 85.5327522396698
"3221" 644 7.2235545528 85.4795013445227
"3222" 644.2 7.41815730145955 85.2892863298738
"3223" 644.4 7.43804035545999 85.0385148504627
"3224" 644.6 7.40005240675999 85.0766827893627
"3225" 644.8 6.97458738131998 84.6644690492427
"3226" 645 6.72619271267754 83.9321119848799
"3227" 645.2 6.32851086120739 82.9686816601894
"3228" 645.4 5.4322766641 81.7560721050627
"3229" 645.6 4.38079891423395 80.4232188726831
"3230" 645.8 4.46802937050211 80.0269832645121
"3231" 646 4.57170351855 79.4827309442727
"3232" 646.2 4.63297921288162 78.830071172737
"3233" 646.4 3.93613591529999 78.1174931297727
"3234" 646.6 3.56341856040784 76.7017389255521
"3235" 646.8 3.70018785422552 74.9839428268738
"3236" 647 4.10415953455001 72.7226017660227
"3237" 647.2 4.58894420295999 70.4507286028827
"3238" 647.4 5.06759235657999 67.4278278420027
"3239" 647.6 4.59361964280001 63.9072758777727
"3240" 647.8 4.20877801446037 60.3886516991359
"3241" 648 4.11877028405001 56.9856669580227
"3242" 648.2 4.74151620916733 54.4103796520227
"3243" 648.4 4.8190426350857 52.1203033180227
"3244" 648.6 4.93681682254467 49.8905532096397
"3245" 648.8 5.47026461279999 49.2733695167887
"3246" 649 6.69026219604999 48.1556610932727
"3247" 649.2 7.64919600993205 46.8426341385888
"3248" 649.4 7.83036695756594 46.1793302144695
"3249" 649.6 8.14524933375831 44.3731204817727
"3250" 649.8 8.68462950279999 41.8506111865227
"3251" 650 9.117107688 40.5499652686227
"3252" 650.2 9.62519650186249 38.4252833365227
"3253" 650.4 10.5813704378909 37.3785565272955
"3254" 650.6 11.6749629004667 37.0337438974602
"3255" 650.8 12.9593173565143 36.245556485737
"3256" 651 14.4090615211877 34.9758883141656
"3257" 651.2 16.1781176526125 33.0579169287102
"3258" 651.4 17.7579049423 31.0388084942727
"3259" 651.6 19.13073096532 29.1759194764227
"3260" 651.8 20.0839958984122 27.4279836623084
"3261" 652 20.9214498340391 25.1301179530227
"3262" 652.2 21.4511039409136 23.8896599387727
"3263" 652.4 22.1849620408 21.6950034520227
"3264" 652.6 21.9440628539219 20.5778930451935
"3265" 652.8 21.7508140556571 20.8862066515227
"3266" 653 21.8143479071415 20.7268410994374
"3267" 653.2 21.9136195500857 20.7953306065227
"3268" 653.4 22.3115885364667 20.9707912780227
"3269" 653.6 22.8940704165333 20.6687099838227
"3270" 653.8 23.6347062054735 20.0436558914513
"3271" 654 24.4135883645333 19.3370730044227
"3272" 654.2 24.8531631994905 18.3598526005227
"3273" 654.4 25.3234901833952 17.8236839350227
"3274" 654.6 25.863307317361 17.3382728653886
"3275" 654.8 26.9528372347796 16.6241201410227
"3276" 655 27.6853004463208 16.0175225406477
"3277" 655.2 27.8379305973476 15.4790819740227
"3278" 655.4 27.8460929324341 15.4484944271691
"3279" 655.6 28.1635415862048 15.6880968775227
"3280" 655.8 29.070277742675 16.1511103267977
"3281" 656 29.8458650286333 16.0970390800227
"3282" 656.2 30.7896741416837 15.7390297306506
"3283" 656.4 31.8031873499489 15.81551669381
"3284" 656.6 32.1855103962418 15.9431838224413
"3285" 656.8 32.4578732743532 16.0347793215334
"3286" 657 32.2650200563116 16.0230702061855
"3287" 657.2 32.2031792095907 16.0053176764646
"3288" 657.4 32.3319652268889 15.9782943812227
"3289" 657.6 31.9999878560791 15.8011635846739
"3290" 657.8 32.071325689975 15.8457668155977
"3291" 658 32.071325689975 15.8457668155977
"3292" 658.2 32.0340326427756 15.8581015763398
"3293" 658.4 31.938367869525 15.8839347544977
"3294" 658.6 31.9323243322318 16.0478834011364
"3295" 658.8 31.8176204611571 16.1788275205227
"3296" 659 31.7663668795778 16.2666743640227
"3297" 659.2 31.7663668795778 16.2666743640227
"3298" 659.4 31.7663668795778 16.2666743640227
"3299" 659.6 31.8801472090174 16.1689496895445
"3300" 659.8 31.9582252063455 16.1172796536818
"3301" 660 31.9352022071333 16.0970390800227
"3302" 660.2 31.7916921787111 16.0885573158227
"3303" 660.4 31.8170174778444 16.1903384862227
"3304" 660.6 31.7596518381409 16.2213740325
"3305" 660.8 31.7663668795778 16.2666743640227
"3306" 661 31.7663668795778 16.2666743640227
"3307" 661.2 31.7663668795778 16.2666743640227
"3308" 661.4 31.7855527122546 16.1953504377955
"3309" 661.6 31.9442469568238 16.1152142890227
"3310" 661.8 31.9754924557546 16.0912560589773
"3311" 662 32.0527839531095 15.9425498035227
"3312" 662.2 32.0618287028 15.9152869900227
"3313" 662.4 32.1730129428976 15.9232663500715
"3314" 662.6 32.4145739407286 15.9334621990227
"3315" 662.8 32.5546453345838 15.8563403662389
"3316" 663 33.1458750437512 15.4484944271691
"3317" 663.2 33.5283402107535 14.9845472175111
"3318" 663.4 33.8500418977024 14.7689189296813
"3319" 663.6 34.6746583450927 14.3872395406813
"3320" 663.8 35.9037916963227 14.21755724025
"3321" 664 37.8156131278488 13.4190771880959
"3322" 664.2 40.0569667431488 12.348296553953
"3323" 664.4 42.1860587516837 11.2387634463948
"3324" 664.6 43.717643206361 10.0305089540471
"3325" 664.8 44.4218100603122 9.90948865997395
"3326" 665 45.025216196675 10.0251561333477
"3327" 665.2 46.468758247275 10.1110339958727
"3328" 665.4 47.8720511617524 9.87202999752273
"3329" 665.6 49.9717567118488 9.50919076419347
"3330" 665.8 51.1157840244316 9.85289819857535
"3331" 666 52.4939182535857 10.1355705280227
"3332" 666.2 53.8962655805955 10.1145038085
"3333" 666.4 55.7380385902418 10.688435025046
"3334" 666.6 57.5667607718465 11.5228039219297
"3335" 666.8 59.7576936271023 12.348296553953
"3336" 667 62.4080156294279 13.5820973695576
"3337" 667.2 64.7495540841809 14.5794091285227
"3338" 667.4 67.4087104931809 15.2609794660227
"3339" 667.6 70.0238765286864 15.7182512015455
"3340" 667.8 73.0164553012762 16.0516010575227
"3341" 668 73.2555896589463 16.0629051509252
"3342" 668.2 75.3217634540927 16.3887290195837
"3343" 668.4 78.4778013701954 16.6799138058599
"3344" 668.6 82.4888099664808 16.863104804044
"3345" 668.8 86.0047158568 16.0218598064318
"3346" 669 88.7851103999489 14.1832282429802
"3347" 669.2 89.3964969907286 13.5070717975227
"3348" 669.4 89.3964969907286 13.5070717975227
"3349" 669.6 89.585080021775 13.9755378094977
"3350" 669.8 90.031438419 14.3922044758227
"3351" 670 90.2340408120667 14.6296938734227
"3352" 670.2 90.8346121915143 14.7429860095227
"3353" 670.4 91.1371302024383 15.1577288106397
"3354" 670.6 91.3312869245174 15.2977249972619
"3355" 670.8 91.4634189199956 15.2562381071532
"3356" 671 92.3439547961125 15.7551179607102
"3357" 671.2 93.76185498134 16.4965301738427
"3358" 671.4 95.8738298762082 17.8003158091656
"3359" 671.6 98.0678277296979 18.9765114773084
"3360" 671.8 100.94917487538 20.4354614683227
"3361" 672 103.47186688405 21.7317033932727
"3362" 672.2 105.8344250782 22.7331713901027
"3363" 672.4 107.22947187514 23.0349417325546
"3364" 672.6 107.329768877027 22.90076334
"3365" 672.8 107.324293895507 23.0262266868276
"3366" 673 107.370826558956 23.2471663006227
"3367" 673.2 107.06864577882 23.6111897723084
"3368" 673.4 107.38433338516 24.1606523049627
"3369" 673.6 108.31332494631 25.5117973420227
"3370" 673.8 109.092946900022 27.0950599926894
"3371" 674 109.888775239455 29.37022898355
"3372" 674.2 110.3316137743 31.7361073780227
"3373" 674.4 110.816474202152 34.1914693733561
"3374" 674.6 110.865717839356 36.2412290550227
"3375" 674.8 110.942686885741 38.5787034830815
"3376" 675 110.907172942104 41.0924952572727
"3377" 675.2 111.098264611272 42.8530042988529
"3378" 675.4 111.112599686253 45.6831929757774
"3379" 675.6 111.322566372741 48.1206882080815
"3380" 675.8 111.685879107266 51.1830265918331
"3381" 676 111.8949639708 53.8441519870227
"3382" 676.2 111.976476573274 56.6554962584964
"3383" 676.4 111.726010576582 60.1752254884773
"3384" 676.6 110.570256016133 63.2377916863385
"3385" 676.8 108.530162474837 66.0192895338561
"3386" 677 105.998373067326 68.5746070027069
"3387" 677.2 102.824935364522 70.557033380856
"3388" 677.4 99.58540751705 72.0971299101477
"3389" 677.6 96.7307249015059 73.0271393177286
"3390" 677.8 93.50733572505 73.7942400505227
"3391" 678 90.0830446889321 73.7114228246076
"3392" 678.2 86.8433177431962 73.3585494272303
"3393" 678.4 83.8959970718204 72.5518346924513
"3394" 678.6 81.1333200823294 71.9195206986698
"3395" 678.8 79.7296695159852 72.9955405883561
"3396" 679 78.5791470165736 75.3821703387208
"3397" 679.2 77.95886832214 78.6034003519227
"3398" 679.4 77.7171409261265 82.1483450444513
"3399" 679.6 78.14880806564 86.3514919486227
"3400" 679.8 79.5467645778 90.5440932370227
"3401" 680 81.3000545178 94.3755671035227
"3402" 680.2 83.8083217319636 97.4340734801318
"3403" 680.4 85.83669223755 100.027358056023
"3404" 680.6 87.5815741047245 101.566816723702
"3405" 680.8 90.6116179991455 103.908743842623
"3406" 681 93.4905763359177 105.709372489552
"3407" 681.2 94.1510204113556 105.657400895189
"3408" 681.4 94.22326245055 105.781908844023
"3409" 681.6 94.21771036574 105.778972848723
"3410" 681.8 94.36966216054 105.633934680903
"3411" 682 94.3692321082906 105.6356630404
"3412" 682.2 94.2794820736261 105.722550678175
"3413" 682.4 94.9925028683745 106.265411048746
"3414" 682.6 96.7521396765083 107.366122974648
"3415" 682.8 98.4690635528943 109.704509357098
"3416" 683 99.58160872218 111.962178950523
"3417" 683.2 100.6154653568 114.531174838023
"3418" 683.4 100.261369545388 116.710719584258
"3419" 683.6 99.6389359902182 117.205065830332
"3420" 683.8 99.9169061259887 116.473917388419
"3421" 684 100.16983749705 115.837692746523
"3422" 684.2 100.6300761063 115.162413827523
"3423" 684.4 100.548673359086 114.095494106898
"3424" 684.6 101.071007653711 113.120848524273
"3425" 684.8 101.592874116455 111.494950732954
"3426" 685 102.186249092519 109.206721607128
"3427" 685.2 103.180695519014 105.691731845523
"3428" 685.4 104.127587245231 102.690002069471
"3429" 685.6 105.681066322337 99.3314184293561
"3430" 685.8 106.849739343455 96.2265786858409
"3431" 686 107.098024213905 92.7074581949175
"3432" 686.2 106.978062270642 89.6540230829174
"3433" 686.4 105.70731155755 86.9328190180227
"3434" 686.6 104.06761303278 84.3577784343168
"3435" 686.8 102.024162148215 82.101167884702
"3436" 687 99.5050483948 80.4295894285227
"3437" 687.2 96.8101768203556 79.123615222856
"3438" 687.4 93.8063149509296 77.4767393406894
"3439" 687.6 90.801625457349 76.155413525611
"3440" 687.8 87.096869381925 74.8915682938977
"3441" 688 83.1284854552285 74.413495385737
"3442" 688.2 79.22766580872 75.0308812708827
"3443" 688.4 74.9090691740083 76.1638329238977
"3444" 688.6 70.76395083836 77.1682858492827
"3445" 688.8 67.1820597068196 78.5278128650815
"3446" 689 62.7529255900083 79.9567718520852
"3447" 689.2 58.1441926293745 80.70101282381
"3448" 689.4 53.44144623116 81.1377514948827
"3449" 689.6 48.83730684872 81.3133240138227
"3450" 689.8 44.359496017251 81.6261514346109
"3451" 690 40.4980203291962 81.8635184538152
"3452" 690.2 36.6746510449428 82.3275006760227
"3453" 690.4 33.7131415748612 83.4491707171656
"3454" 690.6 30.208947123351 85.0693607765942
"3455" 690.8 27.14618814102 86.8171408032027
"3456" 691 23.27901496336 89.3362247706027
"3457" 691.2 20.7498617565778 90.6093375770227
"3458" 691.4 19.8125071314226 91.6359511117963
"3459" 691.6 19.3921443308185 93.3941834893561
"3460" 691.8 18.2525058698185 95.5641014971894
"3461" 692 15.9915696902464 98.4534548612727
"3462" 692.2 15.4331417246868 98.7510310425888
"3463" 692.4 15.1832616921725 97.8587513314933
"3464" 692.6 14.89887348014 96.9392781994827
"3465" 692.8 14.0597619021889 95.238967202856
"3466" 693 11.8708755918755 92.1184514714756
"3467" 693.2 8.95952804894813 89.0826200210227
"3468" 693.4 7.12596577312075 87.7759482343623
"3469" 693.6 6.99738015053998 88.0614156113427
"3470" 693.8 6.94908118719284 87.9095617401477
"3471" 694 7.5742125408 87.7769176667727
"3472" 694.2 7.92872997206414 87.2646418830604
"3473" 694.4 7.52921143234 86.4430950019827
"3474" 694.6 7.59185571000753 86.2636336741737
"3475" 694.8 7.62521733905452 86.2473975698045
"3476" 695 7.71370384734715 86.234827682551
"3477" 695.2 7.90459438663671 86.354607698737
"3478" 695.4 7.98607027198867 86.3356486532303
"3479" 695.6 7.87870056038 86.2751560708227
"3480" 695.8 7.85590779116 86.2522553074827
"3481" 696 7.85242556252915 86.3658049257102
"3482" 696.2 7.50706526650211 86.3043910878525
"3483" 696.4 7.63874335109165 85.8489474197727
"3484" 696.6 8.28710684659243 85.5866928710416
"3485" 696.8 9.65597377511479 84.5378080371894
"3486" 697 10.7685837735895 83.6275064144964
"3487" 697.2 12.2804677797455 82.2293545474227
"3488" 697.4 14.9099114878755 80.4232188726831
"3489" 697.6 16.80090085005 78.9836117432727
"3490" 697.8 18.5338980824111 77.4201942460227
"3491" 698 20.4024506018 76.0696364080227
"3492" 698.2 22.71825439755 74.9539581940227
"3493" 698.4 25.3247822904939 74.0396053720227
"3494" 698.6 26.99423634622 73.3056904326027
"3495" 698.8 29.2711755483 73.2217209670227
"3496" 699 30.54961612955 73.5740404030227
"3497" 699.2 31.1754432331333 74.0009830528977
"3498" 699.4 31.0723751552651 73.9584509504413
"3499" 699.6 31.160545998349 73.7231429094345
"3500" 699.8 31.3718435121265 73.4943491020227
"3501" 700 31.5656595769224 73.1827740905941
"3502" 700.2 32.34673831805 72.5299270744602
"3503" 700.4 34.2540499090291 71.3212756759602
"3504" 700.6 34.8476116074667 70.3432222416477
"3505" 700.8 35.5892810820857 68.415676415737
"3506" 701 36.8224461037149 65.4175955876823
"3507" 701.2 36.9749367346667 62.5007710182227
"3508" 701.4 37.2265732175447 59.2132753069163
"3509" 701.6 37.228189726 55.5542061384227
"3510" 701.8 36.5295417999087 51.8725673170879
"3511" 702 34.8861501061478 48.3959659259792
"3512" 702.2 33.248952099675 45.2875606845852
"3513" 702.4 30.8009521076511 41.9321319070865
"3514" 702.6 29.1235771604939 39.5093047304513
"3515" 702.8 28.3812185620889 37.6831289690227
"3516" 703 27.7418038390093 36.8556638336972
"3517" 703.2 25.8628861649364 35.6002775558182
"3518" 703.4 24.5172454028465 34.8762567698134
"3519" 703.6 22.9784880803111 33.5185827468227
"3520" 703.8 21.3178458204739 31.2950698231749
"3521" 704 21.5115393138455 29.4587092055455
"3522" 704.2 21.6842118079364 30.1873698572727
"3523" 704.4 22.0979063250292 31.1256650218977
"3524" 704.6 23.1219981087333 31.6865216796227
"3525" 704.8 24.0520293066936 33.1210226078312
"3526" 705 25.0844503701469 35.4043039548799
"3527" 705.2 26.6996836363 37.9310574610227
"3528" 705.4 29.0607807555 39.9621790095627
"3529" 705.6 32.289756395 42.1072171757427
"3530" 705.8 35.2987184982792 43.9993927467102
"3531" 706 37.9420465953208 45.6294818038977
"3532" 706.2 40.85224003198 47.4507286217427
"3533" 706.4 43.3419236739224 48.9578169520227
"3534" 706.6 45.7454043907792 49.8756650065227
"3535" 706.8 48.3412475519458 50.2493927415852
"3536" 707 50.96083318105 49.9154232762102
"3537" 707.2 52.9009319896571 49.0435000801656
"3538" 707.4 53.7545302416958 47.9990746772727
"3539" 707.6 54.3396501737556 46.6907625494227
"3540" 707.8 54.0863971824222 46.1309661122227
"3541" 708 54.0257699511636 46.08778622175
"3542" 708.2 54.1121061982091 46.1918806005682
"3543" 708.4 54.1514167447362 46.7965139073206
"3544" 708.6 54.1443884471043 47.1430618446966
"3545" 708.8 53.8523626805021 47.4543017904908
"3546" 709 53.7873174593238 47.6582895085227
"3547" 709.2 53.6531186150791 47.7290882877669
"3548" 709.4 53.5714494333778 47.7255377818227
"3549" 709.6 53.5452260739915 47.779135313044
"3550" 709.8 53.5422869677091 47.7359472197045
"3551" 710 53.3782480983227 47.5537820567727
"3552" 710.2 53.4424372211261 47.6160123919358
"3553" 710.4 53.1609685432583 47.7525734052102
"3554" 710.6 53.1410989601617 47.8522228556185
"3555" 710.8 53.1168513333319 47.87658536981
"3556" 711 53.0542994844087 47.8400415985227
"3557" 711.2 52.7935496422681 47.9334312362568
"3558" 711.4 52.86402941092 48.0614156441427
"3559" 711.6 52.9254060182314 48.0907525697286
"3560" 711.8 52.9314580198625 48.5954487225852
"3561" 712 53.4176624719739 49.2837853743053
"3562" 712.2 54.053547700213 50.7109343940445
"3563" 712.4 54.2934123170046 53.1054822604091
"3564" 712.6 54.3734172392667 55.4269796754227
"3565" 712.8 53.942887154 58.0308812848227
"3566" 713 53.5962471221125 60.7455759390852
"3567" 713.2 53.3598547239522 63.862278558501
"3568" 713.4 53.1688826992375 66.8763011248977
"3569" 713.6 53.1988967624792 70.4707487670605
"3570" 713.8 53.375492686183 73.6602462224695
"3571" 714 54.0463436951404 77.5744901692355
"3572" 714.2 54.1837469138425 81.0258463463631
"3573" 714.4 54.22399797438 84.8629423315227
"3574" 714.6 54.3927836444863 88.7882529105521
"3575" 714.8 54.9631349190857 92.8353679364513
"3576" 715 56.0083059944296 96.680867116856
"3577" 715.2 57.7278682244727 100.355655712295
"3578" 715.4 59.0183750450157 104.032976741787
"3579" 715.6 60.5598250331148 108.110044376356
"3580" 715.8 62.7054406541333 111.898565719023
"3581" 716 64.8535687056214 115.513160408898
"3582" 716.2 68.0147087224428 119.166377417898
"3583" 716.4 70.1838525158588 122.031779301493
"3584" 716.6 72.8792246163172 125.10379515454
"3585" 716.8 73.7671695255857 127.692822340023
"3586" 717 73.56366265755 128.447792560023
"3587" 717.2 73.3687244997473 127.842050371812
"3588" 717.4 73.4359445541621 127.854519026988
"3589" 717.6 73.4203444874545 127.774115093005
"3590" 717.8 73.4144242876571 127.778505468166
"3591" 718 73.3956390383 127.706453746773
"3592" 718.2 73.4540820363 127.970693323773
"3593" 718.4 73.6878540283 128.682672184023
"3594" 718.6 73.70977015255 128.631292266273
"3595" 718.8 73.9299750200143 127.883662034523
"3596" 719 74.7851716976448 127.617614578643
"3597" 719.2 76.7409880159228 127.87553101997
"3598" 719.4 78.1930122241273 128.162734107259
"3599" 719.6 78.3227084530222 127.596897625856
"3600" 719.8 80.3336578008714 126.793149494523
"3601" 720 83.5793314398 125.996236484523
"3602" 720.2 86.6421407587152 125.466513264718
"3603" 720.4 89.7827900275091 124.755378107277
"3604" 720.6 92.8492111752035 123.456085463128
"3605" 720.8 94.5115253525705 121.688746330859
"3606" 721 96.0918729491036 119.282244375273
"3607" 721.2 97.4757196517464 116.774065533273
"3608" 721.4 98.8878701831621 113.627090768057
"3609" 721.6 99.3069365371729 110.962696482718
"3610" 721.8 98.7617597202363 108.627689015714
"3611" 722 97.5599591613636 106.247397553405
"3612" 722.2 95.8464084922259 104.611316643856
"3613" 722.4 93.6238082092717 101.451592757211
"3614" 722.6 90.6254317986727 98.6138097734045
"3615" 722.8 87.4966062057454 96.4833448202591
"3616" 723 83.84963030555 94.2140873620227
"3617" 723.2 80.2618318474471 93.1139526525521
"3618" 723.4 76.1278491948 92.7098215347874
"3619" 723.6 72.2205173285143 92.2823222911656
"3620" 723.8 67.8493433931962 92.0608394882303
"3621" 724 63.3311245150745 91.3851695376698
"3622" 724.2 58.77758416355 90.6982329902727
"3623" 724.4 53.9808751027 89.8629423274227
"3624" 724.6 49.6107712787216 89.005286288611
"3625" 724.8 44.7915158259961 88.1446366859639
"3626" 725 40.1686186062255 88.2615130612355
"3627" 725.2 35.41236577814 88.3667591225427
"3628" 725.4 30.5802987035 88.9774461449427
"3629" 725.6 25.7897758961617 89.9181640262568
"3630" 725.8 20.9135286557388 90.5608703530227
"3631" 726 16.3816966862043 90.8195770513419
"3632" 726.2 14.065038006175 90.4688583574602
"3633" 726.4 14.02515066004 91.0766827844427
"3634" 726.6 14.4734084547 91.3133240056227
"3635" 726.8 14.4368540134981 91.2974807102303
"3636" 727 14.5029546370222 91.1889247973561
"3637" 727.2 13.84952945105 91.3881918857727
"3638" 727.4 11.0939707438784 92.4254329704345
"3639" 727.6 10.2625904488 92.6653498412727
"3640" 727.8 10.16557507212 92.7026369815827
"3641" 728 10.2001366568196 92.7322732635521
"3642" 728.2 10.20356302082 92.7484385082627
"3643" 728.4 10.6316706861696 92.6624776719575
"3644" 728.6 11.120971981925 92.5442400351477
"3645" 728.8 11.2072201307592 92.6562123048799
"3646" 729 11.6453269121191 92.5655572350653
"3647" 729.2 11.7728106471182 92.5138791746591
"3648" 729.4 11.8760755700549 92.5077559759051
"3649" 729.6 11.8456333946261 91.9737952961532
"3650" 729.8 12.2783009092314 91.1007809733168
"3651" 730 12.7301836976889 90.9274037345227
"3652" 730.2 12.43725440438 89.5804995795627
"3653" 730.4 12.4941588010041 87.9046933805941
"3654" 730.6 12.6656290136235 85.794689075258
"3655" 730.8 12.71076763502 83.1911866077027
"3656" 731 12.8816389179961 80.5559523634933
"3657" 731.2 12.5329220139632 77.7317692574513
"3658" 731.4 12.0445055306775 75.8000041865942
"3659" 731.6 11.8367634227074 72.847109714856
"3660" 731.8 11.0289093511469 69.4983995804513
"3661" 732 9.45899922629999 66.2904232627827
"3662" 732.2 7.60801780434901 63.5525097790227
"3663" 732.4 5.67882589978039 61.5019185518463
"3664" 732.6 5.02836398506529 60.7197736334513
"3665" 732.8 5.20354071767232 60.756234539044
"3666" 733 5.28032486929999 60.8752224706749
"3667" 733.2 5.30509961845215 60.8254382025445
"3668" 733.4 5.12271529490637 60.8861679480653
"3669" 733.6 5.00510605728978 61.2338724023084
"3670" 733.8 5.12271529490637 61.2678473370653
"3671" 734 5.12271529490637 61.2678473370653
"3672" 734.2 5.01268250345909 61.3376127186136
"3673" 734.4 4.72817445214883 61.4074124377437
"3674" 734.6 4.13681008700407 61.3662917821656
"3675" 734.8 3.12632735258723 61.0485847093419
"3676" 735 3.23515972417207 61.0612381081855
"3677" 735.2 3.52237192414041 60.756234539044
"3678" 735.4 4.31543097231998 60.4812629622027
"3679" 735.6 4.34679123635317 59.3188462017461
"3680" 735.8 4.90804297203998 58.0232476970427
"3681" 736 5.92181947470565 56.2405889054756
"3682" 736.2 6.87289656480001 54.2038114112727
"3683" 736.4 7.49370432926937 51.8476751830227
"3684" 736.6 8.06864030388 48.8018736588027
"3685" 736.8 7.5313128933319 45.822013339661
"3686" 737 6.86610086735814 43.5039862141855
"3687" 737.2 6.99841618550455 43.8584316087273
"3688" 737.4 7.83036695756594 44.2384499172142
"3689" 737.6 8.76002097022 44.2980568686027
"3690" 737.8 9.28339455778113 44.3653188590416
"3691" 738 10.0362670741921 44.2515069509639
"3692" 738.2 11.5897778033818 43.6589173826591
"3693" 738.4 13.2685454025358 42.8962132862869
"3694" 738.6 15.32433850558 41.8400416034427
"3695" 738.8 17.6419134819837 39.735196613737
"3696" 739 19.9134377613918 37.2581752728799
"3697" 739.2 22.1533054168833 34.6005377925852
"3698" 739.4 23.6807375208625 31.9128787617102
"3699" 739.6 24.5525830295442 28.9114067835809
"3700" 739.8 25.5418562830653 25.831161728737
"3701" 740 25.9130816574046 22.8577941487437
"3702" 740.2 25.072046142 19.9583622320727
"3703" 740.4 24.4730733694744 19.6889675935576
"3704" 740.6 24.4739794624666 19.8355397620227
"3705" 740.8 24.9707449454667 20.5045272625227
"3706" 741 25.7765499178909 20.5412907534545
"3707" 741.2 26.4931407683682 20.3070784011136
"3708" 741.4 27.3335414709915 20.1764067340866
"3709" 741.6 28.4184390774818 19.8560027595682
"3710" 741.8 28.7842638265907 19.4404321774646
"3711" 742 28.9882583079818 19.2574600813636
"3712" 742.2 28.9882583079818 18.8671061607955
"3713" 742.4 29.2733516173745 18.9907643767674
"3714" 742.6 29.8729992777048 19.7229932755227
"3715" 742.8 30.9141076995234 20.6068111514695
"3716" 743 32.289756395 21.7628575656227
"3717" 743.2 33.1582990402773 23.3084663237045
"3718" 743.4 34.2651297274 25.4659958153427
"3719" 743.6 34.5137781188909 27.9406661811136
"3720" 743.8 34.5062706191478 30.4902241550662
"3721" 744 34.2360325752043 33.1291434458951
"3722" 744.2 33.6136768199064 35.9145909017887
"3723" 744.4 32.3309100060916 38.9818991121477
"3724" 744.6 30.8113920580917 42.0353342241477
"3725" 744.8 28.8080783141478 44.9940409370662
"3726" 745 26.6061126660979 47.9090687220653
"3727" 745.2 23.6963974465234 50.735120368278
"3728" 745.4 20.15640558022 53.2980568612227
"3729" 745.6 16.55514804346 56.0079805231227
"3730" 745.8 13.7158840659176 58.313773067258
"3731" 746 10.8481663699372 59.7282319794345
"3732" 746.2 7.07014168304999 61.2208401782727
"3733" 746.4 4.34443995132725 62.4653018224773
"3734" 746.6 4.85296044642499 62.3995199580852
"3735" 746.8 5.74979857493205 62.7723475059095
"3736" 747 6.10070291037446 64.3618866393844
"3737" 747.2 6.06382631123749 67.2579805138977
"3738" 747.4 5.51585015123999 71.0156140986027
"3739" 747.6 4.7689486368 74.5502588402727
"3740" 747.8 3.90057390236603 77.1609403214189
"3741" 748 3.47969610091999 77.5117972993827
"3742" 748.2 3.58669548975831 77.4917591314602
"3743" 748.4 3.86183869975743 78.1348279956397
"3744" 748.6 3.76080692129999 79.8629423356227
"3745" 748.8 3.44999643193636 81.6533656512955
"3746" 749 3.60187774816733 82.4131838041656
"3747" 749.2 4.33779368929056 83.1525865789284
"3748" 749.4 5.24993451034 85.0537820260227
"3749" 749.6 6.11605974069999 88.0385148480027
"3750" 749.8 6.19769341769361 89.999372406895
"3751" 750 6.35665008246665 90.9061993240227
"3752" 750.2 6.80714819204999 92.7460897120227
"3753" 750.4 6.48945348036097 94.0744485611691
"3754" 750.6 6.04871746800455 94.1360165779091
"3755" 750.8 5.85014409979999 94.3008326777045
"3756" 751 5.66020435629999 94.2472768741097
"3757" 751.2 6.06485859245215 94.1394109598271
"3758" 751.4 6.5719151251 94.3667591176227
"3759" 751.6 6.95939220184 94.7713392699627
"3760" 751.8 7.3316740991 95.1072171322827
"3761" 752 7.54440661181998 95.2675224756627
"3762" 752.2 7.89106526525097 95.3965450769639
"3763" 752.4 8.22059209868 95.7713392691427
"3764" 752.6 8.56888944793724 96.6014545206698
"3765" 752.8 9.36589150889803 97.4845558520815
"3766" 753 10.6278591863 98.7061601710227
"3767" 753.2 11.763362529517 100.573010012721
"3768" 753.4 12.4347218744667 102.693356925493
"3769" 753.6 13.0678543528 104.861351984335
"3770" 753.8 13.8663765397592 106.310987180737
"3771" 754 14.1315169164 107.748438495963
"3772" 754.2 13.9938106023625 107.978400327835
"3773" 754.4 14.2559880674596 107.987028718278
"3774" 754.6 14.8460136536511 107.816491118938
"3775" 754.8 15.8058536741962 107.889731884872
"3776" 755 16.3154515357804 108.268869568729
"3777" 755.2 16.99580824838 108.870575899623
"3778" 755.4 17.5076958571125 109.990168774023
"3779" 755.6 17.4868606301469 110.711984217166
"3780" 755.8 17.9287612578816 111.389659867023
"3781" 756 18.6800362079132 112.059399172249
"3782" 756.2 19.2534392071585 112.599511515174
"3783" 756.4 19.6077404231137 113.372895907905
"3784" 756.6 19.92760124305 113.760476071773
"3785" 756.8 20.03484414438 113.801873605503
"3786" 757 20.4755043493 113.488896506523
"3787" 757.2 21.34484394455 113.209976953023
"3788" 757.4 22.35210901508 113.290423224243
"3789" 757.6 23.5959429925143 113.884207302273
"3790" 757.8 25.4008383876448 115.048517458126
"3791" 758 27.5777610327216 116.598460940434
"3792" 758.2 29.2408717715593 118.479001110856
"3793" 758.4 30.6540400156824 120.123382356493
"3794" 758.6 31.9614831779321 121.392540457985
"3795" 758.8 33.0467014468741 122.345271958689
"3796" 759 34.0615716626679 123.509780842249
"3797" 759.2 34.1878209195193 124.152482944812
"3798" 759.4 34.0993641330727 124.075294832332
"3799" 759.6 33.8908780846518 123.787171872689
"3800" 759.8 33.8884832573106 124.244946522065
"3801" 760 33.90804300962 124.435461383043
"3802" 760.2 33.6657643145778 124.273459686823
"3803" 760.4 33.3418574089957 124.316974824892
"3804" 760.6 33.0036132643208 123.977128050085
"3805" 760.8 33.0197856700174 123.819132143588
"3806" 761 32.862000388183 123.847025456938
"3807" 761.2 32.8381041762348 123.852321655675
"3808" 761.4 32.8647558003227 123.768216414818
"3809" 761.6 32.6510295397796 123.494349061023
"3810" 761.8 31.1456487635647 121.320807890611
"3811" 762 31.0769559587259 120.698396076523
"3812" 762.2 30.3223805254842 121.373589147707
"3813" 762.4 30.3756969447123 121.393677536602
"3814" 762.6 30.3223805254842 121.373589147707
"3815" 762.8 30.4134230717107 121.463269455273
"3816" 763 30.3270457121667 121.421466474573
"3817" 763.2 30.1165837435069 121.313323981023
"3818" 763.4 28.694422402783 120.666409762379
"3819" 763.6 26.9431135813593 119.489025884446
"3820" 763.8 26.1314878224111 118.344706511023
"3821" 764 25.3759497316 117.031575198968
"3822" 764.2 23.3439164079186 114.566008680565
"3823" 764.4 21.2942101402483 113.113797796643
"3824" 764.6 20.2095887084 112.368147027914
"3825" 764.8 19.8504299206909 111.88931288535
"3826" 765 19.6805713487259 111.856156898023
"3827" 765.2 19.3470388143882 112.018308272434
"3828" 765.4 19.3752873444981 112.39066807591
"3829" 765.6 19.28268276012 112.404927041763
"3830" 765.8 19.2994944480553 112.339797920491
"3831" 766 19.5457992890105 111.624024404128
"3832" 766.2 18.7660466578 110.357711889356
"3833" 766.4 17.4636027023714 109.038242202648
"3834" 766.6 16.6267253362737 108.215694421654
"3835" 766.8 15.7134436372643 107.238896511648
"3836" 767 14.6991015616824 106.248213979905
"3837" 767.2 13.8897754246727 105.268910392514
"3838" 767.4 12.9675088279321 103.770475082834
"3839" 767.6 11.3906505800075 101.761257167155
"3840" 767.8 10.0437156915843 101.061864635258
"3841" 768 9.38374008264904 100.918681912193
"3842" 768.2 8.95384033401276 100.840691222108
"3843" 768.4 9.26905948279999 100.959855693697
"3844" 768.6 8.85334230834715 100.875472924759
"3845" 768.8 8.94652029572452 100.385771067174
"3846" 769 8.65827285664312 99.3854688874933
"3847" 769.2 8.40178744644149 98.0380827499284
"3848" 769.4 8.01545717569999 96.3667591159827
"3849" 769.6 7.26214898544149 95.1430805918529
"3850" 769.8 6.42756092003998 94.1530186597827
"3851" 770 5.40560427458723 92.3544154454057
"3852" 770.2 4.49343164622855 91.316439755737
"3853" 770.4 3.47209851118 90.9316446166227
"3854" 770.6 3.43873518232172 90.9366230434358
"3855" 770.8 3.27437587087317 90.9558486754374
"3856" 771 3.19942945717778 90.8128999178227
"3857" 771.2 3.48320268079999 90.6835530137727
"3858" 771.4 3.44930574195999 90.2598888919827
"3859" 771.6 2.95445895361132 89.4971062338152
"3860" 771.8 2.32570663707777 88.686804358356
"3861" 772 1.64107938384 87.9850797335427
"3862" 772.2 1.47393240956 87.8476751535027
"3863" 772.4 1.62013467698919 88.3754242762389
"3864" 772.6 1.70403084168571 88.5107067778227
"3865" 772.8 1.6850368673357 88.8296816957727
"3866" 773 1.65740013217035 88.7292131793561
"3867" 773.2 1.58705207902221 88.5525097585227
"3868" 773.4 1.31872450487141 88.2798816235227
"3869" 773.6 1.43836187577726 88.2199860484091
"3870" 773.8 1.44177516926512 88.1959797866274
"3871" 774 1.86140948629999 86.8985657395227
"3872" 774.2 1.62926091091109 87.0823372971894
"3873" 774.4 1.31393610797646 86.4832087573757
"3874" 774.6 1.24141749336603 86.3428501511359
"3875" 774.8 0.977459141550006 86.1621202517727
"3876" 775 0.77763565574116 85.8395925327874
"3877" 775.2 0.522090782133315 85.7877808510227
"3878" 775.4 0.662075677342853 86.0025279358227
"3879" 775.6 0.721771025299991 86.1988201930227
"3880" 775.8 0.80317377251428 86.1851887862727
"3881" 776 0.612411779042429 85.8287068461136
"3882" 776.2 0.213792641520929 85.1780497340692
"3883" 776.4 0.207350886654151 84.9106522551477
"3884" 776.6 0.592611999720001 84.8553087437427
"3885" 776.8 0.653679419139612 84.8089310972303
"3886" 777 0.613766073113707 84.3203588863757
"3887" 777.2 0.617110350310176 83.519275094737
"3888" 777.4 0.410593147651052 82.7799473681504
"3889" 777.6 0.32537503886521 82.2077813645662
"3890" 777.8 0.190715007759166 81.5797206485941
"3891" 778 0.402510605374461 81.0908130508738
"3892" 778.2 0.318149070362491 80.0680950072102
"3893" 778.4 0.227927692199987 79.5915258812227
"3894" 778.6 0.195119918322723 79.5367799486591
"3895" 778.8 0.0337670655111164 79.5151900034227
"3896" 779 0.540089531517371 79.511133507501
"3897" 779.2 0.998047015845454 79.2765440016136
"3898" 779.4 1.03539246224185 79.009045656046
"3899" 779.6 1.09339226258259 78.6648009492836
"3900" 779.8 1.32612475461818 78.0881331767727
"3901" 780 1.55585424675652 77.6608182086532
"3902" 780.2 1.75229516556594 77.2821399989376
"3903" 780.4 1.92202855337446 76.689318820278
"3904" 780.6 1.9522502331913 76.3000482130879
"3905" 780.8 1.93316450051112 75.9104402184227
"3906" 781 2.19173947499565 75.2296864482836
"3907" 781.2 1.96607016128979 74.5069678891656
"3908" 781.4 2.03483273036521 73.6282924900879
"3909" 781.6 2.05879784719214 73.2217209670227
"3910" 781.8 2.16953395908889 72.5346980668227
"3911" 782 1.95637935804999 71.85114497925
"3912" 782.2 1.75485792287317 71.3691795423642
"3913" 782.4 1.97220767000831 70.9952578645227
"3914" 782.6 2.47592042115294 70.0709950303757
"3915" 782.8 3.02042955377958 68.8908283081656
"3916" 783 3.64519142525652 67.5214222660879
"3917" 783.2 4.04377837590203 65.798446319737
"3918" 783.4 4.42761665911914 64.2319532303631
"3919" 783.6 4.53576107478 62.6950034184027
"3920" 783.8 4.63601946487843 60.858302327258
"3921" 784 4.69398913936521 59.5061550970879
"3922" 784.2 4.71825828139183 58.1804372903084
"3923" 784.4 4.65392784286382 57.223669981278
"3924" 784.6 4.47413618022222 56.4872002004227
"3925" 784.8 4.12169243395001 55.4354614396227
"3926" 785 3.84944546826666 54.9350373518227
"3927" 785.2 3.81861466932172 54.8347312708488
"3928" 785.4 4.37379427532272 55.0832754579545
"3929" 785.6 4.71050563879999 55.2827896840227
"3930" 785.8 4.93396416056469 55.4100161470227
"3931" 786 5.27301949454999 55.2534297310227
"3932" 786.2 5.41599611465713 55.2827896840227
"3933" 786.4 5.74786885329999 55.0185501070227
"3934" 786.6 5.89762903567499 54.9329169107727
"3935" 786.8 5.95302812752915 54.9647235265227
"3936" 787 6.10086456122 55.0079805239427
"3937" 787.2 6.35665008246665 55.0582723963757
"3938" 787.4 6.46951282860434 55.0255709653488
"3939" 787.6 6.38039255040415 54.9408685647102
"3940" 787.8 6.49361343492242 54.8465846680227
"3941" 788 6.51493320204999 54.9090619489602
"3942" 788.2 6.83149944121665 55.0283367580227
"3943" 788.4 6.83336159556469 55.1480793114345
"3944" 788.6 6.9138066634 55.3591255618227
"3945" 788.8 6.81711006670909 55.24809155775
"3946" 789 6.91703968031064 55.0878895704908
"3947" 789.2 6.82263558651999 54.9087438828027
"3948" 789.4 6.81503799678 54.8400415927827
"3949" 789.6 6.8824253144739 54.7185679785445
"3950" 789.8 7.00561087275831 54.5114792520852
"3951" 790 7.43044276572 53.8553087691627
"3952" 790.2 8.18260414997999 53.2598889223227
"3953" 790.4 8.68272375286521 52.0468122555445
"3954" 790.6 9.45140163656 50.2980568636827
"3955" 790.8 10.7400821771404 48.1202105117248
"3956" 791 11.7002881996 45.9189220072227
"3957" 791.2 12.2757652096936 43.5887828721078
"3958" 791.4 12.47904114795 41.4659958022227
"3959" 791.6 12.7705573629739 40.0405062580879
"3960" 791.8 12.3729528521902 39.0753795316081
"3961" 792 12.0005738893238 38.3434948960227
"3962" 792.2 11.9635535184977 38.3202475356739
"3963" 792.4 12.2581112357737 38.2578800957332
"3964" 792.6 12.7713630458732 38.1723819527544
"3965" 792.8 13.3613975927546 37.6040943480682
"3966" 793 13.8867056914444 36.8179890206227
"3967" 793.2 14.9349216186936 35.9876784443632
"3968" 793.4 16.1346863088244 34.8210507322666
"3969" 793.6 17.2912204141529 33.4821610534933
"3970" 793.8 18.7577884080826 31.9090757967836
"3971" 794 20.2774820635234 30.0594666577674
"3972" 794.2 21.7966407874222 27.6492019204227
"3973" 794.4 22.9447210148 25.8298634995227
"3974" 794.6 24.6858353302167 23.7067718982102
"3975" 794.8 26.1534902986085 21.6056742333206
"3976" 795 27.841863097213 20.0023383355879
"3977" 795.2 29.0573273056182 19.4482997758636
"3978" 795.4 30.2746683889591 19.3268563339091
"3979" 795.6 30.816177361707 19.2984119396972
"3980" 795.8 31.1430504086605 19.1297629073483
"3981" 796 31.7702932825442 18.9877426695809
"3982" 796.2 32.4676090639136 18.9972241343182
"3983" 796.4 33.919934889213 19.2804664476966
"3984" 796.6 34.5973034183581 19.7688539773018
"3985" 796.8 35.4100688324046 20.1682858960227
"3986" 797 35.4630752724512 20.478955166139
"3987" 797.2 35.5820452823333 20.8128999752227
"3988" 797.4 35.6706838293 21.0134331145227
"3989" 797.6 35.7570200763455 21.0357390528409
"3990" 797.8 35.7068628280619 20.9770826965227
"3991" 798 35.6397634059395 21.2866952684413
"3992" 798.2 35.4469770202889 21.3811781766227
"3993" 798.4 35.4216517211555 21.6017040458227
"3994" 798.6 35.3403538406043 22.0932775970662
"3995" 798.8 35.6102484563682 22.5277584825682
"3996" 799 35.8001881998682 23.5513532076136
"3997" 799.2 35.9728606939591 24.9999999795
"3998" 799.4 35.9703665357111 26.7416531510227
"3999" 799.6 35.6749047124889 28.6924589170227
"4000" 799.8 35.4264755876571 30.2737021000227
"4001" 800 35.3426060905273 31.9482997656136
"4002" 800.2 35.1338975976696 33.676417315414
"4003" 800.4 35.00589472705 35.4788341138636
"4004" 800.6 34.9742381031333 37.4710848640227
"4005" 800.8 34.3065711259818 39.8421234926591
"4006" 801 33.381909920125 42.3438583969227
"4007" 801.2 32.423618690419 44.2413502165227
"4008" 801.4 32.0866034519522 44.4215218535662
"4009" 801.6 31.1332344012444 45.4693885046227
"4010" 801.8 30.1537976430955 47.3716168938409
"4011" 802 29.1844436523319 49.1596777838951
"4012" 802.2 27.4526242605333 51.2539516890227
"4013" 802.4 25.3868034312285 53.2497627344513
"4014" 802.6 22.9116880159304 55.1085447455662
"4015" 802.8 20.2433557739111 56.3090831522227
"4016" 803 17.53143832505 57.4297362471477
"4017" 803.2 14.7773120443 58.3089619825227
"4018" 803.4 11.82944722518 58.7789728872627
"4019" 803.6 9.92374540720425 59.1483086024057
"4020" 803.8 9.75629621612608 59.8048607058705
"4021" 804 10.1554449524667 59.9083803745227
"4022" 804.2 10.928124997453 60.0343086083084
"4023" 804.4 11.8429368232898 60.9222973908799
"4024" 804.6 13.4849769267608 62.5272141654345
"4025" 804.8 15.8345238241585 64.7815654215888
"4026" 805 17.9776175338377 67.0428357639661
"4027" 805.2 20.1291436405647 69.6219604550815
"4028" 805.4 21.4252030668 71.7166079047397
"4029" 805.6 22.7287111104274 73.8204337340815
"4030" 805.8 24.39849059005 75.9668765725227
"4031" 806 25.9765893733094 78.1259410407774
"4032" 806.2 27.3599241089887 80.6464653077586
"4033" 806.4 28.6991917623185 82.6788880500227
"4034" 806.6 29.641028050349 84.1332611466698
"4035" 806.8 30.2071229721529 85.5477200588463
"4036" 807 31.254584792925 87.3041000903352
"4037" 807.2 31.6819492158 88.5321055144567
"4038" 807.4 32.2778386071725 90.0455497213757
"4039" 807.6 33.1316933804735 91.6280147671656
"4040" 807.8 33.809274343 93.7637056830027
"4041" 808 34.7051567998417 96.4882603881477
"4042" 808.2 35.810450810366 99.4999868247774
"4043" 808.4 36.9439835912815 102.257627078356
"4044" 808.6 37.9657890632583 105.052191678835
"4045" 808.8 38.86313259505 107.903165448273
"4046" 809 39.56824736592 110.740804905723
"4047" 809.2 40.4191774168 113.60489710514
"4048" 809.4 41.28530264716 116.374392687363
"4049" 809.6 42.64731671555 119.566406777523
"4050" 809.8 44.5415733312815 121.977728843356
"4051" 810 46.3037256965547 123.545788331777
"4052" 810.2 47.5437096824226 123.797840758476
"4053" 810.4 48.25784452355 122.972161325523
"4054" 810.6 49.2174576782107 122.151655496148
"4055" 810.8 50.5626261749403 120.871379425338
"4056" 811 52.2161622130909 118.905274017695
"4057" 811.2 53.0796437680241 116.634461126212
"4058" 811.4 53.3350799748 114.707334556023
"4059" 811.6 53.0720864838 112.688837787273
"4060" 811.8 52.7764336703882 110.641268908199
"4061" 812 52.09667284718 109.763705669883
"4062" 812.2 51.1613251325222 108.583609544189
"4063" 812.4 50.3382529106889 106.936733662023
"4064" 812.6 49.5947281028 105.928708609023
"4065" 812.8 49.26277187416 106.183553001063
"4066" 813 49.10526799455 106.449847774773
"4067" 813.2 49.0102981228 106.251668092023
"4068" 813.4 49.54388269454 106.397293458903
"4069" 813.6 50.0789700862286 106.147410299737
"4070" 813.8 50.8624098594182 105.109299011659
"4071" 814 51.9421885224667 103.565232392523
"4072" 814.2 53.3418635370678 102.106671870273
"4073" 814.4 54.6539068730641 100.587413008532
"4074" 814.6 56.2474893751333 99.0636607751992
"4075" 814.8 58.0011468811585 97.3899479384189
"4076" 815 59.9292144661208 95.9568498551925
"4077" 815.2 61.9146223510075 94.5669607594001
"4078" 815.4 63.8785276234226 93.0762506929284
"4079" 815.6 65.5557313962151 91.6719586013246
"4080" 815.8 67.4198424928 90.0449740360227
"4081" 816 69.2825698114078 88.6086390804345
"4082" 816.2 71.3599740008204 87.3828052364513
"4083" 816.4 73.6384261736085 86.0932492981929
"4084" 816.6 75.7789802781673 85.4899870420227
"4085" 816.8 78.0589032537167 84.6721026370227
"4086" 817 81.0029692779666 83.9087438590227
"4087" 817.2 84.0382808652706 83.1079655330815
"4088" 817.4 87.0435699641061 82.265185673737
"4089" 817.6 89.98585288056 81.5270644716627
"4090" 817.8 93.1496832293106 80.7334961760653
"4091" 818 96.1451723669224 80.1776330971656
"4092" 818.2 99.1896997180916 79.9170135823977
"4093" 818.4 102.100044555996 79.7351627140879
"4094" 818.6 105.039102918183 79.8645665032355
"4095" 818.8 107.585488618276 80.1737384095227
"4096" 819 110.60191264005 80.1439971584318
"4097" 819.2 111.224062208045 80.0607924678798
"4098" 819.4 111.129768438846 80.3138565905343
"4099" 819.6 111.165106065544 80.6067733309297
"4100" 819.8 111.093278498235 80.7889297228488
"4101" 820 111.393328237967 81.0461484415227
"4102" 820.2 111.945057969086 81.3369517855227
"4103" 820.4 113.050483681257 82.2492682546749
"4104" 820.6 114.4956773818 83.2428351377887
"4105" 820.8 115.940871082343 84.472965564501
"4106" 821 117.273018520089 85.8256225682227
"4107" 821.2 117.146200166095 86.16412206675
"4108" 821.4 116.889801590567 85.9325322472088
"4109" 821.6 116.112373803219 85.3111937069762
"4110" 821.8 115.073410768279 84.7039092527727
"4111" 822 114.728256659555 84.3215807491656
"4112" 822.2 114.339256416565 83.886292130258
"4113" 822.4 114.071106190447 83.9760990453168
"4114" 822.6 113.846428804018 83.0204718264409
"4115" 822.8 113.7213076583 82.1691666437727
"4116" 823 113.298698620875 81.4818390648152
"4117" 823.2 112.839976221479 80.6680698014756
"4118" 823.4 112.347631555309 79.9670367144409
"4119" 823.6 112.1141252133 80.0625900160227
"4120" 823.8 111.58565716063 80.1783679438906
"4121" 824 111.231527715726 80.0848818321894
"4122" 824.2 110.549151600189 80.2121082951894
"4123" 824.4 110.023133987687 80.0271364878718
"4124" 824.6 109.17005918905 80.4442694050227
"4125" 824.8 107.784473111467 80.7682590618122
"4126" 825 106.115982815623 81.0349225771404
"4127" 825.2 104.2535419823 81.2883680537727
"4128" 825.4 102.0736181569 81.5423316472227
"4129" 825.6 99.8149180404458 82.0162502218977
"4130" 825.8 97.54545467186 82.3972934785827
"4131" 826 95.3555955368 82.6536058682727
"4132" 826.2 93.0909293643 83.2628248930227
"4133" 826.4 91.52056600804 83.7560721034227
"4134" 826.6 89.7737162572314 84.1781646041992
"4135" 826.8 88.3278250273 85.2446217205227
"4136" 827 87.48770693105 86.6025195467727
"4137" 827.2 87.0122223223217 87.6508613468271
"4138" 827.4 86.27501472255 89.3329951757727
"4139" 827.6 85.6410014543532 91.2337397925972
"4140" 827.8 85.4813263413778 93.0605674308227
"4141" 828 85.004624962453 94.860605510737
"4142" 828.2 84.8569948535234 97.1294682269376
"4143" 828.4 84.7357567193745 100.223507529257
"4144" 828.6 84.27246539608 103.794240025923
"4145" 828.8 83.1556197043 106.354427927523
"4146" 829 81.4694199405755 108.624431640594
"4147" 829.2 79.0754326217074 111.198820172523
"4148" 829.4 77.4222533727259 113.722145022023
"4149" 829.6 74.7445144591208 116.27227544706
"4150" 829.8 71.8949063396571 117.530608607898
"4151" 830 69.4392567986928 117.523792904523
"4152" 830.2 67.0984060038 116.689131383523
"4153" 830.4 63.9717056108 117.010756323205
"4154" 830.6 59.8269490651393 117.721448302398
"4155" 830.8 56.4386237082151 118.771195220325
"4156" 831 52.7863651602444 119.419063309689
"4157" 831.2 49.5151806888555 121.412277896689
"4158" 831.4 46.8341234708566 123.264929913457
"4159" 831.6 46.826955933366 123.5745943234
"4160" 831.8 47.2851474040593 122.818837126523
"4161" 832 47.7858600176431 121.867133290552
"4162" 832.2 48.6147256085593 121.207301928523
"4163" 832.4 49.004453823 120.023247646203
"4164" 832.6 49.7992785958 118.612208305023
"4165" 832.8 51.3357142537473 117.047889405707
"4166" 833 53.5996389032464 115.547238925773
"4167" 833.2 55.5314740996363 114.456974229532
"4168" 833.4 57.4994192568189 113.658131707306
"4169" 833.6 59.453139081221 112.956554200812
"4170" 833.8 61.2492359539667 112.280245108023
"4171" 834 62.64943278105 111.800699209023
"4172" 834.2 63.8109873663 111.786019232523
"4173" 834.4 65.2331922091396 111.684921281155
"4174" 834.6 66.4029343276 111.557598798183
"4175" 834.8 67.4344532423 111.602519526273
"4176" 835 68.1933851927434 111.656115289532
"4177" 835.2 68.37071007026 111.908743836063
"4178" 835.4 68.4880506229111 112.000346889423
"4179" 835.6 68.5698302346958 111.986033912335
"4180" 835.8 68.5464245393532 111.820064284406
"4181" 836 68.5632924536696 111.771339256023
"4182" 836.2 68.88734617258 111.641568263763
"4183" 836.4 69.2006350200941 111.591725425905
"4184" 836.6 69.83792153505 111.176800207773
"4185" 836.8 69.8528028539852 110.732323141523
"4186" 837 69.9323601068182 110.230742449514
"4187" 837.2 70.0981257011454 109.883761186786
"4188" 837.4 70.4081542773283 108.588277181721
"4189" 837.6 70.4226220844852 106.866052293689
"4190" 837.8 70.1019177245451 105.148079270434
"4191" 838 69.2825698114078 102.423936180317
"4192" 838.2 67.8752948220414 100.037988383833
"4193" 838.4 66.2578894325636 98.0308812520227
"4194" 838.6 63.9578918112727 96.2126994353318
"4195" 838.8 61.3563814503 95.3958254702727
"4196" 839 58.2296810573 94.5957667510227
"4197" 839.2 54.50510879476 94.4049270565227
"4198" 839.4 50.54676454022 94.0003469041827
"4199" 839.6 46.7877452870941 94.0793769894345
"4200" 839.8 43.32905428722 94.2751560642627
"4201" 840 39.35989807805 94.5884267627727
"4202" 840.2 35.3752220060778 95.6065103181894
"4203" 840.4 31.63081159255 96.7830832495227
"4204" 840.6 27.67129847805 97.7005817807727
"4205" 840.8 24.1476727236333 99.267805197856
"4206" 841 20.5894681954 101.27862587115
"4207" 841.2 18.1891926219852 102.547420688523
"4208" 841.4 18.6187464485551 102.79797892688
"4209" 841.6 18.8048098707592 102.665559547023
"4210" 841.8 18.8048098707592 102.665559547023
"4211" 842 18.8745836540857 102.618823295308
"4212" 842.2 18.81163219624 102.572865981123
"4213" 842.4 18.5322746658 102.332114366523
"4214" 842.6 17.89992142744 102.298056821043
"4215" 842.8 16.8270784429042 102.388387609773
"4216" 843 15.5254420544122 102.875872679737
"4217" 843.2 15.5608134862375 102.87343849996
"4218" 843.4 15.5653599162681 102.854659061938
"4219" 843.6 15.6579417641636 102.628382983159
"4220" 843.8 16.4712644506163 101.964515771308
"4221" 844 16.963481248898 101.795287774905
"4222" 844.2 17.5419905330222 101.784061910523
"4223" 844.4 17.4401927619961 101.361221018787
"4224" 844.6 17.48205399174 101.038514837343
"4225" 844.8 17.6264081968 100.827266979594
"4226" 845 17.5698304008638 100.475253509235
"4227" 845.2 17.5472666370083 100.305054278148
"4228" 845.4 17.6021605699702 100.33719926215
"4229" 845.6 17.666820908183 100.410286804725
"4230" 845.8 17.6759576951043 100.437120878327
"4231" 846 17.6425732813532 100.394045128597
"4232" 846.2 17.5472666370083 100.305054278148
"4233" 846.4 17.4647573512681 100.434649318916
"4234" 846.6 17.4828981683778 100.320957586023
"4235" 846.8 17.4969038262318 100.520471812091
"4236" 847 17.5107927007565 100.395633988218
"4237" 847.2 17.7455860750745 100.41824841067
"4238" 847.4 18.0605561819428 100.56242821988
"4239" 847.6 18.0760614671265 100.601375096308
"4240" 847.8 18.1180169446824 100.463151868199
"4241" 848 18.2102970379296 100.490592870023
"4242" 848.2 18.1789601778909 100.466689716368
"4243" 848.4 18.2572794877107 100.320957586023
"4244" 848.6 18.2669892925255 100.238634580552
"4245" 848.8 18.2222975881725 100.208698942199
"4246" 849 18.2838919243 100.203517774023
"4247" 849.2 18.2786541084415 100.12651714257
"4248" 849.4 18.0206227587811 100.2921515944
"4249" 849.6 17.9243528924863 100.238634580552
"4250" 849.8 17.80904256555 100.218197750523
"4251" 850 17.7455860750745 99.946762106611
"4252" 850.2 17.7023840942 99.6508982142227
"4253" 850.4 17.59601783784 99.2904232357227
"4254" 850.6 17.4406893364889 98.9384300214227
"4255" 850.8 17.1943883880549 98.5323031944345
"4256" 851 16.6418225876367 97.586886860737
"4257" 851.2 15.5258980922117 96.7062292549051
"4258" 851.4 14.1636605653 95.3664655172727
"4259" 851.6 11.9979896751265 93.8324079730227
"4260" 851.8 10.7968356805174 93.4673233400662
"4261" 852 11.0115501731696 93.8158132169793
"4262" 852.2 11.0671557212667 93.8324079730227
"4263" 852.4 11.1346898522889 93.7475903310227
"4264" 852.6 11.0180879541958 93.5859067009602
"4265" 852.8 11.0776161709087 93.4756207180879
"4266" 853 11.0907542954591 93.5721720259773
"4267" 853.2 10.8665014281333 93.9302744830227
"4268" 853.4 10.5859750377333 94.3073867682227
"4269" 853.6 10.6028585704889 94.5194308732227
"4270" 853.8 10.5382023143682 94.8820262927727
"4271" 854 10.3389241604735 95.3201786525941
"4272" 854.2 9.96550520896665 95.5579168774602
"4273" 854.4 9.25289439824679 95.6027506709376
"4274" 854.6 8.56469960065415 95.5897234932102
"4275" 854.8 7.56751594727915 95.3352705672102
"4276" 855 6.99753520339183 94.7749223825941
"4277" 855.2 6.70867174041999 94.4354614076427
"4278" 855.4 6.17344579086382 93.9054955155972
"4279" 855.6 5.64437604434165 93.7449397797102
"4280" 855.8 5.68130877224443 93.9002620866227
"4281" 856 5.59150274694893 93.9542205439802
"4282" 856.2 5.66020435629999 93.9596344360227
"4283" 856.4 5.61461881785999 93.8247743852427
"4284" 856.6 5.53492495101276 93.3938827175759
"4285" 856.8 5.6157503737787 93.2152242801716
"4286" 857 4.98531207620425 92.435623826044
"4287" 857.2 4.6345297414 91.9324927922227
"4288" 857.4 4.45186428594893 91.2824648209802
"4289" 857.6 4.50035953960849 91.0225980029376
"4290" 857.8 4.47101639699565 90.6877017027836
"4291" 858 4.64584530058723 90.194272520427
"4292" 858.2 4.61553576704999 89.5905620361818
"4293" 858.4 4.59565835203255 89.1546163915576
"4294" 858.6 4.61966489190868 89.053118232501
"4295" 858.8 4.90870363201737 88.9452523182184
"4296" 859 5.16636102319999 88.7255377482027
"4297" 859.2 5.3659839693098 88.4065735215521
"4298" 859.4 5.35155227311249 88.1549270616477
"4299" 859.6 5.36389835644 87.7637056879227
"4300" 859.8 5.26820105588508 87.7742627774057
"4301" 860 5.17480278957777 87.6152748144227
"4302" 860.2 5.09921953247441 87.6900326895809
"4303" 860.4 5.16808774814089 87.5867452439318
"4304" 860.6 5.4621820705234 87.5956043400014
"4305" 860.8 5.61271942042499 87.6460212096477
"4306" 861 5.69673123005 87.6814978195227
"4307" 861.2 5.74263103744149 87.6967317574001
"4308" 861.4 5.7040366048 87.6301179017727
"4309" 861.6 5.72595272905001 87.5713979957727
"4310" 861.8 5.60981217945304 87.6320652455941
"4311" 862 5.59942363838 87.7102705734627
"4312" 862.2 5.7040366048 87.7108577725227
"4313" 862.4 5.78683085196665 87.7175860950852
"4314" 862.6 5.82735133057999 87.7713392757027
"4315" 862.8 5.79696097162 87.8171408023827
"4316" 863 5.80545239544705 87.7180538394345
"4317" 863.2 5.8793655988 87.7035177842727
"4318" 863.4 5.86504133458431 87.8078607544933
"4319" 863.6 5.76931867703402 87.9285587006185
"4320" 863.8 5.72082342337446 88.0016462431929
"4321" 864 5.98754731850211 87.8879545102993
"4322" 864.2 6.02796002988508 87.904196186427
"4323" 864.4 5.96885643948749 88.0356522525852
"4324" 864.6 6.01987748760849 88.0341295954483
"4325" 864.8 5.96885643948749 88.0356522525852
"4326" 865 6.04799799927915 87.9879423289602
"4327" 865.2 6.09326697147999 87.8705759168427
"4328" 865.4 6.05171280718774 87.826799627737
"4329" 865.6 6.05171280718774 87.7956421265941
"4330" 865.8 6.05125676938822 87.830312483258
"4331" 866 6.1406401780941 87.8677320311992
"4332" 866.2 6.08667283698867 87.9991946694378
"4333" 866.4 5.96885643948749 88.1231204458977
"4334" 866.6 5.98969166645304 88.1305852638799
"4335" 866.8 6.06837274126808 88.0828546238312
"4336" 867 6.15249716088162 87.9825871334513
"4337" 867.2 6.18350773124896 87.8579571288799
"4338" 867.4 6.23002358679999 87.8324079779427
"4339" 867.6 6.20628111886249 87.7493927108352
"4340" 867.8 6.1912603738408 87.772274000737
"4341" 868 6.16800244606529 87.8345890030227
"4342" 868.2 6.13303307948084 87.904196186427
"4343" 868.4 6.23002358679999 87.9163774435227
"4344" 868.6 6.26878679975917 87.9202721311656
"4345" 868.8 6.23002358679999 87.9163774435227
"4346" 869 6.14744108962608 87.9163774435227
"4347" 869.2 6.14296787102915 87.7811993265852
"4348" 869.4 6.08756877917499 87.7096344411477
"4349" 869.6 6.12713955907081 87.6221662478352
"4350" 869.8 6.10070291037446 87.6199668541929
"4351" 870 6.11373394792242 87.6865908725941
"4352" 870.2 6.29204472753467 87.7255377490227
"4353" 870.4 6.41996333029999 87.6591587248488
"4354" 870.6 6.53541689987843 87.605795195611
"4355" 870.8 6.53541689987843 87.575859557258
"4356" 871 6.5056224303098 87.5459239189051
"4357" 871.2 6.42756092003998 87.5652324056427
"4358" 871.4 6.40833436641222 87.5931183691656
"4359" 871.6 6.54286551727058 87.6581825627286
"4360" 871.8 6.5719151251 87.6950033979027
"4361" 872 6.49119073411249 87.7971026344602
"4362" 872.2 6.49119073411249 87.7971026344602
"4363" 872.4 6.79984281729999 87.5804995812027
"4364" 872.6 6.69695878957081 87.5108430927102
"4365" 872.8 6.79984281729999 87.4354614133827
"4366" 873 6.92403418805 87.3511983482727
"4367" 873.2 7.02702564776076 87.4261813654933
"4368" 873.4 6.95325568705 87.5200180780227
"4369" 873.6 7.00467979558431 87.5459239189051
"4370" 873.8 6.98233394340784 87.5234721901404
"4371" 874 6.92274500427058 87.5534078284933
"4372" 874.2 6.51493320204999 87.6937311332727
"4373" 874.4 6.3385605830857 87.6554333714513
"4374" 874.6 6.41623902160392 87.7105699298462
"4375" 874.8 6.42368763899607 87.7405055681992
"4376" 875 6.35421495755 87.8576575375227
"4377" 875.2 6.44603349117254 87.830312483258
"4378" 875.4 6.37071969309629 87.8456960751894
"4379" 875.6 6.42726870504999 87.7915976432727
"4380" 875.8 6.45221724900753 87.7903512301737
"4381" 876 6.53106016140376 87.7471422427397
"4382" 876.2 6.53106016140376 87.7471422427397
"4383" 876.4 6.63100748974443 87.6972652016894
"4384" 876.6 6.63100748974443 87.6972652016894
"4385" 876.8 6.60990307379999 87.7255377490227
"4386" 877 6.63100748974443 87.6972652016894
"4387" 877.2 6.67654859783508 87.6317919341806
"4388" 877.4 6.64322583581753 87.5916151563911
"4389" 877.6 6.61656762620349 87.5514383786017
"4390" 877.8 6.46655232398867 87.6247167783435
"4391" 878 6.48327657813331 87.6336519701894
"4392" 878.2 6.66230024442067 87.5610207710055
"4393" 878.4 6.83376062863928 87.6301179017727
"4394" 878.6 6.86574027933059 87.6554333714513
"4395" 878.8 6.9376422390549 87.5983112860227
"4396" 879 6.96056106180001 87.5493780310227
"4397" 879.2 6.9459503123 87.5567180192727
"4398" 879.4 6.94419702235999 87.5881331689827
"4399" 879.6 7.11397393155 87.6814978195227
"4400" 879.8 7.05816086845999 87.7484385123627
"4401" 880 7.13223736842499 87.6778278253977
"4402" 880.2 7.16034069782038 87.6320652455941
"4403" 880.4 7.16034069782038 87.6009077444513
"4404" 880.6 7.15365214342745 87.6132791051992
"4405" 880.8 7.036298416351 87.5697502433084
"4406" 881 6.99708793554999 87.6227779135227
"4407" 881.2 6.98978256079999 87.5934179605227
"4408" 881.4 7.00467979558431 87.6357308339639
"4409" 881.6 7.4134942963 87.6668178430227
"4410" 881.8 7.44271579530001 87.7255377490227
"4411" 882 7.48595168667754 87.7255377490227
"4412" 882.2 7.48595168667754 87.7255377490227
"4413" 882.4 7.52794516738331 87.6698761714602
"4414" 882.6 7.63036365652548 87.5833434668463
"4415" 882.8 7.62549925333059 87.5853289938799
"4416" 883 7.8580785310857 87.5931183691656
"4417" 883.2 7.91341111742744 87.605795195611
"4418" 883.4 7.8580785310857 87.6710121220227
"4419" 883.6 7.91341111742744 87.7105699298462
"4420" 883.8 7.92785231441222 87.7099589984513
"4421" 884 8.04414195328978 87.6320652455941
"4422" 884.2 8.08092576814041 87.5631209877461
"4423" 884.4 8.27094475225097 87.478568732611
"4424" 884.6 8.3007392218196 87.5833434668463
"4425" 884.8 8.2379580180857 87.6710121220227
"4426" 885 8.33798230878039 87.7105699298462
"4427" 885.2 8.53797065876224 87.6967317574001
"4428" 885.4 8.60613253489803 87.5908273764345
"4429" 885.6 8.62398110864904 87.5382988034756
"4430" 885.8 8.95492836855001 87.4979981132727
"4431" 886 8.95755830345999 87.6339346956627
"4432" 886.2 9.1083412383 87.6668178430227
"4433" 886.4 9.03969828310187 87.7039332553057
"4434" 886.6 8.98794866241999 87.7484385123627
"4435" 886.8 9.0937304888 87.6961777960227
"4436" 887 9.054033358083 87.5815077909095
"4437" 887.2 9.06120089557357 87.4734853223246
"4438" 887.4 9.10420612051696 87.4374778327963
"4439" 887.6 9.07553597055471 87.358261355834
"4440" 887.8 9.10420612051696 87.2502388872491
"4441" 888 9.1930835854 87.3591255355827
"4442" 888.2 9.44037768281959 87.3663100887874
"4443" 888.4 9.67760911976224 87.0990074312303
"4444" 888.6 10.3031758640778 86.8490887816894
"4445" 888.8 11.0807924208 86.6025195467727
"4446" 889 12.0101506831137 86.1090132779639
"4447" 889.2 12.7161140870593 85.590960425356
"4448" 889.4 13.3454585933 85.3840814972727
"4449" 889.6 14.3974325573 85.0684620025227
"4450" 889.8 15.1425807818 84.9216622375227
"4451" 890 16.19806132568 84.8018736292827
"4452" 890.2 17.0101592512222 84.7908473358227
"4453" 890.4 17.768863004425 85.2684766823352
"4454" 890.6 19.0430421170708 85.7773825343352
"4455" 890.8 19.9436730675 86.4507285897627
"4456" 891 20.8740053797804 87.6806342914933
"4457" 891.2 21.87083092655 89.2962952345227
"4458" 891.4 22.6887152735609 91.5091421269358
"4459" 891.6 23.0914926347773 94.2661345514318
"4460" 891.8 23.0080342626333 97.2913774358352
"4461" 892 22.5471727144512 100.569493002116
"4462" 892.2 21.7544319555333 102.577106863223
"4463" 892.4 20.9526700463854 104.277390276876
"4464" 892.6 21.1377266982595 104.828900639888
"4465" 892.8 21.7122231236444 104.392204402023
"4466" 893 22.220136067374 104.229637254856
"4467" 893.2 23.12706316856 104.046148422663
"4468" 893.4 24.5750371465083 103.851491934273
"4469" 893.6 26.1736966543 103.565232392523
"4470" 893.8 27.6251229961396 102.920698329966
"4471" 894 29.9760752930453 102.236556028928
"4472" 894.2 32.2789026953714 101.077500660648
"4473" 894.4 34.3703271238 100.122777903273
"4474" 894.6 36.4546169524727 99.0440665391864
"4475" 894.8 38.6464064774667 97.9036547890227
"4476" 895 40.7698354048 96.6509634610227
"4477" 895.2 42.3830826892151 95.7408049180227
"4478" 895.4 43.7114663041333 95.3034639514602
"4479" 895.6 45.6187778951125 95.0490110254602
"4480" 895.8 46.79676957355 94.8233063867727
"4481" 896 47.4432236176039 94.0419574414933
"4482" 896.2 48.71077775805 93.0690491950227
"4483" 896.4 49.4778421068 92.7534297002727
"4484" 896.6 51.4213474648189 92.1328544672869
"4485" 896.8 52.9552004878 91.9621789669227
"4486" 897 55.09567528955 92.1662306402727
"4487" 897.2 57.7850968225143 92.9755766915942
"4488" 897.4 60.56798540728 94.0843163697627
"4489" 897.6 63.4198052240264 95.3375210353057
"4490" 897.8 66.0494138254122 97.0182624648799
"4491" 898 68.7537179765647 99.0112734080815
"4492" 898.2 71.61488088924 100.710270562803
"4493" 898.4 74.61563662155 102.442214190273
"4494" 898.6 77.3121793601529 104.324849215729
"4495" 898.8 80.0143085618 106.464527751273
"4496" 899 82.3623419520353 108.710420234435
"4497" 899.2 85.10820026748 111.695003378223
"4498" 899.4 87.72147892305 113.547616412523
"4499" 899.6 90.4547327045143 114.707933738737
"4500" 899.8 93.22973148455 116.270752053273
"4501" 900 95.44851990362 117.023247648663
"4502" 900.2 95.5017030318 116.458362152943
"4503" 900.4 95.36290091155 116.432231794773
"4504" 900.6 94.9999754074604 116.243469455438
"4505" 900.8 94.7086212957825 115.568044757128
"4506" 901 94.8911824276928 114.075046996773
"4507" 901.2 95.9948799096596 111.59054375597
"4508" 901.4 97.3182176696364 108.495836135877
"4509" 901.6 98.5079906961621 105.717114464988
"4510" 901.8 100.000275904168 102.825310068233
"4511" 902 102.215209602055 100.001734824314
"4512" 902.2 104.432090293986 97.2610533318363
"4513" 902.4 106.8221117444 95.4632199078409
"4514" 902.6 109.30155593455 94.2214273502727
"4515" 902.8 111.404501164055 93.2411791155521
"4516" 903 111.864148571855 92.4861206736409
"4517" 903.2 111.702445859741 91.7518811074933
"4518" 903.4 111.512919928319 91.1747885236894
"4519" 903.6 111.653364791568 88.9591800598977
"4520" 903.8 112.0702929648 85.8538407452727
"4521" 904 112.460096734479 82.5620637506642
"4522" 904.2 112.867622437514 79.6557449530227
"4523" 904.4 113.694477009218 76.8372657246409
"4524" 904.6 114.950043042722 73.6932072710815
"4525" 904.8 116.256936821527 70.7720332521682
"4526" 905 117.802863503918 67.8407899730815
"4527" 905.2 119.185462321309 65.1370575454773
"4528" 905.4 120.292356961207 62.435744159356
"4529" 905.6 121.720294534564 60.0988896106773
"4530" 905.8 122.623515572404 59.7039092732727
"4531" 906 122.489311693353 59.7898548094483
"4532" 906.2 122.109783621235 59.8131580838923
"4533" 906.4 121.475031878251 60.094943549258
"4534" 906.6 120.623921936234 59.985367816419
"4535" 906.8 120.071535614715 59.6753372286159
"4536" 907 119.196686033425 58.7179041850227
"4537" 907.2 118.156929678921 57.9611260861434
"4538" 907.4 117.1548337908 57.0505679067596
"4539" 907.6 115.879524084443 56.0257013518977
"4540" 907.8 114.592509407898 55.1031758539051
"4541" 908 112.817300739236 53.7838306290409
"4542" 908.2 111.373758688636 52.2015960710045
"4543" 908.4 109.7033515458 49.7777984965227
"4544" 908.6 108.537197280152 47.5078391673561
"4545" 908.8 107.885774308 44.8178348001682
"4546" 909 107.012768241649 41.8231900983435
"4547" 909.2 106.243850747522 38.941257325356
"4548" 909.4 105.400072306272 35.6082974057586
"4549" 909.6 105.24181307848 32.3896599318027
"4550" 909.8 105.2762944473 29.3799711497727
"4551" 910 105.579682363388 26.2302526624933
"4552" 910.2 105.810250929027 24.7744621587273
"4553" 910.4 105.339806480841 25.1924329553084
"4554" 910.6 104.58228384605 25.7173170130227
"4555" 910.8 103.762219719702 26.0132192844345
"4556" 911 102.9385745273 25.7907168955227
"4557" 911.2 102.310863647838 25.3389613922869
"4558" 911.4 101.982000162976 24.6586316489639
"4559" 911.6 100.332623300442 23.1929150164001
"4560" 911.8 99.0025532061137 21.0962906849639
"4561" 912 97.7189588130653 18.7739877198799
"4562" 912.2 96.6334273368208 16.0493291563977
"4563" 912.4 95.7500857733 14.3109752725227
"4564" 912.6 94.5197503955925 12.8515640238718
"4565" 912.8 93.9441971351 12.6797362838427
"4566" 913 93.7162694429 12.2904233070627
"4567" 913.2 92.8706858440592 10.8524815496894
"4568" 913.4 93.0053521172285 10.5328286675942
"4569" 913.6 92.9665889042694 10.6263011710227
"4570" 913.8 92.8425466228 10.7331713999427
"4571" 914 92.7713192189875 11.2942401017727
"4572" 914.2 92.984070353251 11.9958566256698
"4573" 914.4 92.7269311267565 12.5761850061314
"4574" 914.6 91.8928479053 13.2393369880227
"4575" 914.8 90.91275882884 13.8858431530827
"4576" 915 89.51860111155 14.8100944735227
"4577" 915.2 88.0386539434458 15.6676497673977
"4578" 915.4 86.35420498484 16.3285912426827
"4579" 915.6 85.00183401112 16.6644691050027
"4580" 915.8 82.90489924288 17.1835530740427
"4581" 916 80.5281199192166 17.8384512923352
"4582" 916.2 78.0757418834596 18.2111639226397
"4583" 916.4 75.2299522255273 18.1471200406364
"4584" 916.6 73.2154397944666 17.5056177775227
"4585" 916.8 70.8185811264905 16.2606159610227
"4586" 917 68.4162956087 14.5575988777227
"4587" 917.2 66.3804869033682 12.7775849999318
"4588" 917.4 64.8454284309 10.8648507891477
"4589" 917.6 63.9275335774279 9.27710891223203
"4590" 917.8 63.5918261238 8.46655438448614
"4591" 918 63.5918261238 8.98214380302272
"4592" 918.2 63.7817658673 9.92019430137273
"4593" 918.4 64.4613280607111 10.5160382364227
"4594" 918.6 64.8782362047773 11.0947258757045
"4595" 918.8 65.2753829411864 12.1877168532955
"4596" 919 65.283194315919 14.6975479870227
"4597" 919.2 65.3883395310708 17.3772553639602
"4598" 919.4 65.6638960528909 20.0121443277955
"4599" 919.6 66.412431314775 22.6110339856227
"4600" 919.8 67.48559086555 24.3927827697273
"4601" 920 68.6315606513333 25.8680314384227
"4602" 920.2 69.6108055511556 26.4787184608227
"4603" 920.4 70.1130906506333 26.3115065380227
"4604" 920.6 70.1257533002 26.0652324560727
"4605" 920.8 70.1257533002 26.0652324560727
"4606" 921 69.943764522707 25.9289817904646
"4607" 921.2 69.8160054108 25.7466769660227
"4608" 921.4 69.8798313165105 25.5921508976017
"4609" 921.6 69.8798313165105 25.4013112031017
"4610" 921.8 69.812352723425 25.3209576475227
"4611" 922 69.7698662018526 25.3410460364175
"4612" 922.2 69.6698979158 25.2671310670227
"4613" 922.4 69.5672277841784 25.2229588854822
"4614" 922.6 69.3985554250857 25.1192128276227
"4615" 922.8 69.4699613436947 25.0598085918911
"4616" 923 69.519945486721 24.728350175128
"4617" 923.2 69.3200089146158 24.728350175128
"4618" 923.4 69.2802779291333 24.2493193630227
"4619" 923.6 69.4166449244667 23.6621203030227
"4620" 923.8 69.3721545340973 22.9535138698065
"4621" 924 69.2209494311636 22.4583622300227
"4622" 924.2 68.8896049154757 21.7568974069957
"4623" 924.4 68.9204059549622 21.3752180179957
"4624" 924.6 68.9614740076108 20.4983869892119
"4625" 924.8 69.2900184288 20.2637057432727
"4626" 925 69.2900184288 20.0857606227254
"4627" 925.2 69.0025420602595 19.9722883719416
"4628" 925.4 68.5602499406158 19.7062529514438
"4629" 925.6 68.216858878025 19.3285912402227
"4630" 925.8 68.0432344714666 19.1896207960227
"4631" 926 67.4720237410143 18.8324080345227
"4632" 926.2 67.1834140008909 18.1384455090682
"4633" 926.4 66.5223250235143 18.0054360250227
"4634" 926.6 65.0299413245857 17.4147417325227
"4635" 926.8 63.2810156344364 17.0541290630455
"4636" 927 60.5907781765 16.6568355172227
"4637" 927.2 57.8245648211636 16.6117279530682
"4638" 927.4 54.8377143900444 17.3523401816227
"4639" 927.6 51.9240990230857 18.6415683400227
"4640" 927.8 48.9822941862583 20.3988838602102
"4641" 928 47.8440946627091 22.1287300304318
"4642" 928.2 46.8943959452091 25.2342123318409
"4643" 928.4 46.2608797502222 28.4549695194227
"4644" 928.6 46.2555077170727 32.0957668022727
"4645" 928.8 46.7082933682445 36.2157837624227
"4646" 929 47.78124187486 40.1530187040627
"4647" 929.2 48.4957456404087 42.8865069195445
"4648" 929.4 49.47550438688 44.5270645020027
"4649" 929.6 50.6363527859042 46.4882604291477
"4650" 929.8 52.11186802666 48.5423316742827
"4651" 930 54.2088027949 50.3362248025827
"4652" 930.2 56.5676393830453 52.1789440866831
"4653" 930.4 58.68991966655 53.7340521632727
"4654" 930.6 61.3358071295755 55.4074196885941
"4655" 930.8 63.9794582533918 56.8484541164513
"4656" 931 67.0265698187583 58.0897235239602
"4657" 931.2 69.7411253196125 58.9325988413352
"4658" 931.4 72.8174708080857 59.5357885900227
"4659" 931.6 75.3680902208 59.6482476957102
"4660" 931.8 77.8334305650041 59.1541092010227
"4661" 932 80.4410642034458 58.2249016408977
"4662" 932.2 82.8282767420979 57.1262199245121
"4663" 932.4 84.65234488308 55.7866064775027
"4664" 932.6 86.5396481956367 54.184487768737
"4665" 932.8 87.1518029351922 52.5661305034933
"4666" 933 87.3342940613 50.5041637337427
"4667" 933.2 86.7954854011673 49.1369725835942
"4668" 933.4 86.3845953438 49.3705011093168
"4669" 933.6 86.5139160202255 49.6956530961078
"4670" 933.8 86.6061917112166 50.0108431234602
"4671" 934 86.7078970348638 50.353440979278
"4672" 934.2 86.9234941509395 50.7558946051855
"4673" 934.4 87.0346113548889 51.1860975754227
"4674" 934.6 87.0231161836511 51.4822374701504
"4675" 934.8 86.9198800754818 51.6568354885227
"4676" 935 86.7565606748208 51.7602069897102
"4677" 935.2 86.4735033088425 51.9694877539802
"4678" 935.4 86.2658830041125 52.4758558440852
"4679" 935.6 86.527050151425 52.8893418488352
"4680" 935.8 86.8673588585291 53.6447489728977
"4681" 936 87.2805375301208 54.216967993985
"4682" 936.2 87.3949131283745 54.9417144853419
"4683" 936.4 87.8475354958638 55.9243358910653
"4684" 936.6 88.2393010744471 57.5129947413168
"4685" 936.8 88.4528281063556 59.6014212891894
"4686" 937 88.8798821701725 61.5617898285521
"4687" 937.2 89.4608743267608 63.559993688611
"4688" 937.4 90.1759415964078 66.2092976828463
"4689" 937.6 90.82158775196 68.6110339479027
"4690" 937.8 91.6368421640609 71.0561053033488
"4691" 938 92.4403212836235 73.9252084683168
"4692" 938.2 93.450353802 76.3972934835027
"4693" 938.4 95.02305487818 78.9469118020227
"4694" 938.6 96.6490941353918 81.4706693945941
"4695" 938.8 98.2771490796775 84.3994745020227
"4696" 939 99.93869543996 87.3591255355827
"4697" 939.2 101.167565167694 89.3740678759802
"4698" 939.4 101.796848816371 91.207388501737
"4699" 939.6 102.220821458112 92.4488201878977
"4700" 939.8 103.149943370067 93.5864368112227
"4701" 940 104.723883769396 95.4646964238525
"4702" 940.2 106.087678069533 96.4447913466227
"4703" 940.4 106.686061881614 96.5574212851855
"4704" 940.6 106.8980876418 96.1745314964318
"4705" 940.8 106.782472145757 95.8652655883488
"4706" 941 106.407409971092 95.0887692951477
"4707" 941.2 106.248839064018 94.1932684862591
"4708" 941.4 106.780670345818 93.3258153294409
"4709" 941.6 108.580411084229 90.9561811487727
"4710" 941.8 110.83017355987 88.2947087677069
"4711" 942 113.417090981211 85.2446217205227
"4712" 942.2 115.933792582586 82.7023643616477
"4713" 942.4 118.251467026857 80.2647859187586
"4714" 942.6 120.670581199898 77.7494862679051
"4715" 942.8 122.687260501473 75.7408049344227
"4716" 943 122.83783091632 75.1224843242427
"4717" 943.2 122.90416371905 75.1374579002727
"4718" 943.4 122.90620922398 75.2675224920627
"4719" 943.6 123.05816101878 75.2217209653827
"4720" 943.8 123.07335619826 75.2598889042827
"4721" 944 123.0575765888 75.2548977122727
"4722" 944.2 122.979652591467 75.2199248270816
"4723" 944.4 122.965582980837 75.1230497751894
"4724" 944.6 122.736736456922 75.2002222895941
"4725" 944.8 122.736736456922 74.9743304063084
"4726" 945 122.726399600133 74.8083097997286
"4727" 945.2 122.56811648055 74.7881967927102
"4728" 945.4 122.23762132686 74.6492018818827
"4729" 945.6 122.204996382682 74.5164373257874
"4730" 945.8 122.100715739192 74.5164373257874
"4731" 946 121.691885022328 74.3739606319284
"4732" 946.2 121.278252949691 74.2626647552045
"4733" 946.4 121.193552547326 74.0051681339175
"4734" 946.6 121.3042866488 74.1832594277727
"4735" 946.8 121.2750651498 74.1245395217727
"4736" 947 121.48692101755 74.3080392280227
"4737" 947.2 121.899603069604 74.5463729641404
"4738" 947.4 122.235721929425 74.6768736375852
"4739" 947.6 122.442136038433 74.9275941545941
"4740" 947.8 122.594384742949 75.0732720455759
"4741" 948 122.844191689126 75.3520245335343
"4742" 948.2 123.106279087133 75.8753014810227
"4743" 948.4 123.426721647596 76.4387329600227
"4744" 948.6 123.478244418154 76.9589983176477
"4745" 948.8 123.449979575371 77.7746108215227
"4746" 949 123.451134224268 78.2566405665972
"4747" 949.2 123.199138517289 78.9384300378227
"4748" 949.4 122.822015525433 79.5622724495941
"4749" 949.6 122.364609612514 80.2788949758799
"4750" 949.8 121.734108334091 81.8337959079136
"4751" 950 120.666927161177 83.6134824448906
"4752" 950.2 120.186117044208 84.6798920123084
"4753" 950.4 119.69242876396 86.1911866052427
"4754" 950.6 119.07614735005 87.5273580662727
"4755" 950.8 118.5983758414 89.2293545416827
"4756" 951 118.065111052102 91.0598312793435
"4757" 951.2 117.899695530016 92.6424663484933
"4758" 951.4 118.2944722518 94.6110339265827
"4759" 951.6 118.132821406268 96.7396679998738
"4760" 951.8 117.32957835482 97.7866064430627
"4761" 952 116.2635780713 99.2419793132727
"4762" 952.2 115.277782207976 101.488447481787
"4763" 952.4 114.658482876229 103.980990298398
"4764" 952.6 114.48807979206 103.939278193743
"4765" 952.8 114.627472305861 104.028700222023
"4766" 953 114.562714938329 104.06291238014
"4767" 953.2 113.9258581513 103.337692756773
"4768" 953.4 113.308553984925 103.652700585835
"4769" 953.6 111.978044703251 104.706528604729
"4770" 953.8 110.373281467319 105.904785684356
"4771" 954 108.610998783182 107.357737594132
"4772" 954.2 106.812942239541 109.027196062695
"4773" 954.4 105.350430472541 111.502750056356
"4774" 954.6 104.469572349907 114.286333801398
"4775" 954.8 103.50537084411 115.884263706454
"4776" 955 101.592652094546 116.687887317718
"4777" 955.2 99.1588479235966 117.315394109802
"4778" 955.4 96.9508729266518 118.252820732189
"4779" 955.6 94.6659681604 119.812051717623
"4780" 955.8 92.5528080310203 121.856731924684
"4781" 956 90.1148873554885 123.834910764088
"4782" 956.2 87.9298678332915 125.382414416294
"4783" 956.4 87.5693042524102 125.783501231853
"4784" 956.6 87.6290281460413 125.814508499574
"4785" 956.8 87.7345242351036 125.791241098398
"4786" 957 88.0144008848 124.957746534055
"4787" 957.2 87.9107778442035 124.393543611549
"4788" 957.4 87.8174741105544 124.373455222654
"4789" 957.6 87.9041132918 124.366759093023
"4790" 957.8 87.7493475748741 123.992147840856
"4791" 958 86.7441241439964 123.487533357648
"4792" 958.2 84.9057787694071 122.921829977523
"4793" 958.4 82.2335485858545 122.777584909732
"4794" 958.6 79.7015302947259 123.221720926023
"4795" 958.8 76.6062159562074 124.543462513856
"4796" 959 73.3398051027107 126.452364325773
"4797" 959.2 70.1497456888526 128.873254335075
"4798" 959.4 68.3206707723172 129.789238688471
"4799" 959.6 66.3753067285454 129.113462767132
"4800" 959.8 62.8953803976333 128.819685298023
"4801" 960 59.0895507223185 128.798480887523
"4802" 960.2 54.6122610086793 128.657361879712
"4803" 960.4 50.756881489259 129.159651092597
"4804" 960.6 47.6431152023738 128.033384043088
"4805" 960.8 44.5842846492643 126.302418851523
"4806" 961 42.0303904133862 125.538119976505
"4807" 961.2 41.27390626255 124.901110237623
"4808" 961.4 40.6509682902237 124.06270941026
"4809" 961.6 38.6351005403535 123.248983739523
"4810" 961.8 35.6164153311571 121.817686030773
"4811" 962 33.1950285284271 120.62759490926
"4812" 962.2 30.8398830196166 118.546148410773
"4813" 962.4 28.9376474045414 116.542331618523
"4814" 962.6 26.1671470079724 114.469417695505
"4815" 962.8 23.9116869817091 112.409784779441
"4816" 963 22.1985291653357 110.312778733773
"4817" 963.2 19.8242823715857 108.281699128023
"4818" 963.4 17.3731552054667 106.873120430523
"4819" 963.6 17.1869397706627 107.206154407199
"4820" 963.8 17.2465287098 107.176506611523
"4821" 964 17.3085498505347 107.082135334023
"4822" 964.2 17.39994157955 106.699407375273
"4823" 964.4 17.5905705093471 106.550253274419
"4824" 964.6 17.8681496885273 106.441707060532
"4825" 964.8 17.4257171470641 105.880513969193
"4826" 965 16.6485702580407 104.929382801356
"4827" 965.2 16.23108161955 103.961591758023
"4828" 965.4 15.7832892043185 102.024378562856
"4829" 965.6 15.081932387649 99.9608826907397
"4830" 965.8 14.3938487885547 97.3395374530793
"4831" 966 13.6958184027388 94.1361936091656
"4832" 966.2 12.54917274555 91.3955318740227
"4833" 966.4 10.8940995105222 88.5242372111894
"4834" 966.6 8.79069272139257 85.6475055200227
"4835" 966.8 6.28019634923395 83.181392570551
"4836" 967 5.47026461279999 82.6797362264427
"4837" 967.2 5.78037031647346 82.4443413053084
"4838" 967.4 6.078071792 82.2751560741027
"4839" 967.6 6.43208714371488 82.3576637888312
"4840" 967.8 6.98247718604999 81.7507873135227
"4841" 968 7.42623984373617 80.9446379657249
"4842" 968.2 8.04906189955 79.2772112732727
"4843" 968.4 8.85995849680001 77.2293545515227
"4844" 968.6 9.77050040563999 75.5957667666027
"4845" 968.8 11.4217099091333 73.8225125978561
"4846" 969 13.0441118848625 72.4663138429602
"4847" 969.2 14.825728057349 71.5677769480227
"4848" 969.4 16.74245785205 70.9903645390227
"4849" 969.6 18.0605561819428 71.1809046421656
"4850" 969.8 19.0874831468 71.5775635990227
"4851" 970 19.3470388143882 72.1889414438463
"4852" 970.2 19.4466640720083 72.1402960315227
"4853" 970.4 19.6445179714875 72.2993291102727
"4854" 970.6 19.8979324762081 73.050354710737
"4855" 970.8 20.513492298 73.8400415772027
"4856" 971 21.5104821353102 75.4884291751656
"4857" 971.2 22.9236165988555 78.0775309715227
"4858" 971.4 24.20855084655 80.7892488527727
"4859" 971.6 25.42153527004 84.1759194313227
"4860" 971.8 26.3636363978 87.5599032971925
"4861" 972 26.72072311558 90.7484385099027
"4862" 972.2 26.83848575655 94.2874872445227
"4863" 972.4 26.662690462034 97.8847061668738
"4864" 972.6 26.2989760595872 101.319820667874
"4865" 972.8 25.5957948815234 104.105268123767
"4866" 973 23.7432432017592 106.825085949594
"4867" 973.2 23.4512269974667 107.886691252423
"4868" 973.4 24.4360997415407 107.763705671523
"4869" 973.6 25.5224746765857 108.302146238148
"4870" 973.8 27.668128221083 110.374248662325
"4871" 974 30.0035725732364 112.083622392477
"4872" 974.2 32.9113773737272 114.227966596132
"4873" 974.4 36.0194822673636 115.969812535023
"4874" 974.6 39.4372247805924 117.309291145476
"4875" 974.8 43.3315868171333 118.330570237356
"4876" 975 47.4011004020069 118.71395572835
"4877" 975.2 51.4080549407454 119.356349659241
"4878" 975.4 55.1054617349698 120.247502290985
"4879" 975.6 58.3668170394491 121.139224610602
"4880" 975.8 62.0854074684552 121.85952034804
"4881" 976 66.3072609753185 123.108630736689
"4882" 976.2 70.5873427145924 124.561199536476
"4883" 976.4 72.9870598647821 126.636388316898
"4884" 976.6 73.7352748819403 128.67906657576
"4885" 976.8 73.455363680993 128.464790427549
"4886" 977 72.7511426436889 127.533284394356
"4887" 977.2 72.6599171038 126.416746779103
"4888" 977.4 74.7236518053536 125.021066617023
"4889" 977.6 77.875294835 123.49236631095
"4890" 977.8 81.092940735414 121.51420786997
"4891" 978 83.6352980395797 119.204383628243
"4892" 978.2 86.0047158568 117.462451574148
"4893" 978.4 88.2446949008345 115.298583264712
"4894" 978.6 90.7704766937091 113.180083182695
"4895" 978.8 92.6657061719552 111.350175792299
"4896" 979 94.197211208517 108.811523616796
"4897" 979.2 95.78661264705 106.273688056773
"4898" 979.4 97.3011321807473 104.003828883391
"4899" 979.6 98.5407389278 101.375780624714
"4900" 979.8 99.1826042679035 98.0572039685055
"4901" 980 99.1105581583 95.0508460225227
"4902" 980.2 98.3367295736704 93.1892075211894
"4903" 980.4 97.1011956086421 92.667281417128
"4904" 980.6 97.4356349656181 92.9302566899318
"4905" 980.8 98.1540758785321 92.8782095005227
"4906" 981 99.0375044108 92.6800298177727
"4907" 981.2 100.873332269028 91.3347516204438
"4908" 981.4 103.091844154408 89.7087737899051
"4909" 981.6 105.765897798192 88.1371527763757
"4910" 981.8 108.092981300909 87.00381672255
"4911" 982 110.503358999555 85.4210584192114
"4912" 982.2 113.1660991773 83.7461767118561
"4913" 982.4 116.388040011485 82.3466856188561
"4914" 982.6 119.362435337894 80.6824727972869
"4915" 982.8 121.139844095604 80.1069177881992
"4916" 983 121.080255156467 80.2748380095852
"4917" 983.2 120.08428906555 80.0038701100227
"4918" 983.4 119.751828101927 79.8629423356227
"4919" 983.6 119.326597650442 79.0621357685133
"4920" 983.8 119.223820282496 77.4133785426477
"4921" 984 119.264521656104 74.4349161677727
"4922" 984.2 119.767474344249 71.4924796535941
"4923" 984.4 120.251209986725 68.3967173702303
"4924" 984.6 120.305213674369 65.1538083650572
"4925" 984.8 120.630027616319 60.8807540560227
"4926" 985 120.817445448479 57.270403105985
"4927" 985.2 121.233162622932 53.1151388144189
"4928" 985.4 121.5380586408 51.2164361935227
"4929" 985.6 122.156580369633 50.8934767105227
"4930" 985.8 122.5754218553 51.2237761817727
"4931" 986 122.4731466088 51.3599737415227
"4932" 986.2 121.554528940236 51.9517695618409
"4933" 986.4 120.918454634226 51.918356551356
"4934" 986.6 120.051414879175 51.4796272007727
"4935" 986.8 118.340319776093 50.018246387471
"4936" 987 115.989440788308 48.1020418570736
"4937" 987.2 113.505277290693 46.1906413817727
"4938" 987.4 111.123413865625 44.1069493289175
"4939" 987.6 108.866554074436 42.1668979529318
"4940" 987.8 106.884758536993 40.1428405870227
"4941" 988 104.778759977484 38.3214933272332
"4942" 988.2 102.51540393067 36.9692471488561
"4943" 988.4 99.9097385884981 35.5002749371737
"4944" 988.6 97.5618187113 34.4298830657727
"4945" 988.8 95.31906866305 32.5141461325227
"4946" 989 92.5297046923294 29.7851097169051
"4947" 989.2 90.5356421017454 26.3514919978227
"4948" 989.4 89.7322833229875 23.7147235521477
"4949" 989.6 88.89939754774 20.3056904760627
"4950" 989.8 88.6800373503532 17.577738553661
"4951" 990 89.0980202509428 15.9243745945227
"4952" 990.2 89.2632376786222 15.9443673244227
"4953" 990.4 88.7336460491265 16.5929626398799
"4954" 990.6 88.5993644283849 17.9718290347963
"4955" 990.8 88.76264093242 18.7179042178227
"4956" 991 88.7667562935291 19.5082986192102
"4957" 991.2 88.8277418484274 20.3703514549051
"4958" 991.4 88.1987137102898 21.9286847105941
"4959" 991.6 87.3678128395647 24.4041787229639
"4960" 991.8 86.3250064046627 27.8318093143757
"4961" 992 85.3904426437787 31.2288673389589
"4962" 992.2 84.5405970006541 34.4653596756477
"4963" 992.4 84.5358485070667 37.6492019122227
"4964" 992.6 85.5140381860916 41.0890874055852
"4965" 992.8 87.8056260173926 44.0797928031894
"4966" 993 90.5984437273741 46.7868892103561
"4967" 993.2 93.6842403881137 48.8092078901992
"4968" 993.4 97.52266190264 50.1682858714227
"4969" 993.6 100.936305488678 50.5234813844513
"4970" 993.8 103.6691120023 49.4548390135227
"4971" 994 106.153225902584 47.9560421971404
"4972" 994.2 109.073761067345 45.6020124539318
"4973" 994.4 111.2520909928 42.7974696707727
"4974" 994.6 112.278421600535 40.3427678860227
"4975" 994.8 112.670766120722 38.0473459023168
"4976" 995 113.327368770838 36.2636337151737
"4977" 995.2 113.921816880162 36.3043911288525
"4978" 995.4 113.937981964715 36.4424453759376
"4979" 995.6 113.59156420274 36.0232477150827
"4980" 995.8 112.968991896309 34.7441176570793
"4981" 996 112.1287359628 32.3306464262727
"4982" 996.2 111.490559297139 29.5398780366477
"4983" 996.4 110.337353711604 27.5837711680227
"4984" 996.6 109.512552346447 25.2573444160227
"4985" 996.8 109.96751389676 24.4736294039427
"4986" 997 110.381663363013 24.6022634788738
"4987" 997.2 110.201387528756 24.8646018563271
"4988" 997.4 109.527449581231 25.0552788571404
"4989" 997.6 108.560956339611 24.9572820032869
"4990" 997.8 106.587277152436 23.3535738878591
"4991" 998 104.474718500593 21.0171935025917
"4992" 998.2 102.446166636256 18.1259663583911
"4993" 998.4 101.277278195263 15.8143136066894
"4994" 998.6 101.4658109777 14.7102706333227
"4995" 998.8 101.564877589016 14.6601284390815
"4996" 999 101.207647979392 14.8948788275942
"4997" 999.2 100.8959917472 15.1682859001227
"4998" 999.4 99.9485276149177 15.1166469239639
"4999" 999.6 99.0323476756823 14.547869795258
"5000" 999.8 97.78828532855 13.6503763300227
"5001" 1000 96.6705629918 12.3732183745227
"5002" 1000.2 95.7251615535647 11.4345634065521
"5003" 1000.4 95.3776607503306 11.5298687041656
"5004" 1000.6 95.454218095925 11.4930314502102
"5005" 1000.8 95.4658653443472 11.3320479657774
"5006" 1001 95.5389461187608 11.0454001079639
"5007" 1001.2 95.70683795478 10.8934767433227
"5008" 1001.4 95.3980995353455 10.7234559245864
"5009" 1001.6 94.7791871447608 10.9406253737286
"5010" 1001.8 94.17972241704 10.8629423922027
"5011" 1002 92.6719884857796 10.3848305371656
"5012" 1002.2 91.1679758229633 9.56694613216558
"5013" 1002.4 89.6470897615647 8.99480888078743
"5014" 1002.6 87.79774703544 8.44309506594273
"5015" 1002.8 85.4697835179633 7.48718293087987
"5016" 1003 82.8201941998213 6.557761301044
"5017" 1003.2 81.5802371258588 6.18085887561096
"5018" 1003.4 80.5003396165959 5.69562661516558
"5019" 1003.6 80.1933679599276 5.09601044955464
"5020" 1003.8 80.2822759249702 5.18533966825677
"5021" 1004 80.3149653181778 5.26582619662273
"5022" 1004.2 80.5309977941182 5.57772379834091
"5023" 1004.4 80.3478148003869 5.98806685687055
"5024" 1004.6 80.1651730450093 6.11715862190645
"5025" 1004.8 80.075292559713 6.34485411180534
"5026" 1005 79.9589742339064 6.40346537783124
"5027" 1005.2 80.0422595608435 6.25358295356621
"5028" 1005.4 79.8377360997574 6.28977364493762
"5029" 1005.6 79.7764591513349 6.26805512453435
"5030" 1005.8 79.3366184786085 6.07051101721422
"5031" 1006 78.2304379833116 5.97513838413901
"5032" 1006.2 77.2674876558 6.04614850302273
"5033" 1006.4 76.41275881005 5.58813323622273
"5034" 1006.6 75.1319489180703 5.10742351926597
"5035" 1006.8 74.24744573415 4.63393476372273
"5036" 1007 73.7559187393854 3.78399992919346
"5037" 1007.2 73.6499989045955 3.70402497961364
"5038" 1007.4 73.709591972678 3.83985544953492
"5039" 1007.6 74.1602682621333 4.49007099402273
"5040" 1007.8 74.2933092331902 4.74285302838859
"5041" 1008 74.4508202399951 5.08729540382761
"5042" 1008.2 74.0298783915955 5.62109645618182
"5043" 1008.4 73.67762650365 6.38011796839773
"5044" 1008.6 73.9299750200143 6.92764613952272
"5045" 1008.8 74.4230241799707 7.59148456580322
"5046" 1009 74.8998666670558 8.66464663685994
"5047" 1009.2 75.3335557219818 9.89764051929546
"5048" 1009.4 76.0933146959818 10.9385843074773
"5049" 1009.6 77.2590458894222 11.6356311108227
"5050" 1009.8 78.6688208745111 12.0682010850227
"5051" 1010 79.613243488025 12.0671408644977
"5052" 1010.2 80.3864981806421 11.5001460879438
"5053" 1010.4 81.0662825258 10.9564022642119
"5054" 1010.6 81.2833565183714 10.8262284700227
"5055" 1010.8 81.2562222693 10.9534549330227
"5056" 1011 81.0576489010955 11.2942401017727
"5057" 1011.2 80.9258922806043 11.7464472039575
"5058" 1011.4 81.0821108377583 12.1053088033977
"5059" 1011.6 81.1169331240667 12.5431798802227
"5060" 1011.8 81.3918935146571 12.908588129737
"5061" 1012 81.539193723902 13.6875256583084
"5062" 1012.2 81.9550571746302 14.4430950610227
"5063" 1012.4 82.68077034555 15.7716329342727
"5064" 1012.6 82.9501746756163 17.0135889053084
"5065" 1012.8 83.7984926823 18.2745689275227
"5066" 1013 84.4267549108 19.6031068007727
"5067" 1013.2 85.3268916741137 21.3432597013757
"5068" 1013.4 86.2956873787574 23.5546753686397
"5069" 1013.6 87.2320188148 25.5191373302727
"5070" 1013.8 87.76735667648 27.9011103171627
"5071" 1014 88.3212358657608 29.8973683607286
"5072" 1014.2 89.0204938250244 31.6030888154513
"5073" 1014.4 89.9512416384111 33.7885855738561
"5074" 1014.6 91.1151700875735 35.7019168785322
"5075" 1014.8 92.2987975531725 37.224115847611
"5076" 1015 93.7605887163833 37.8845708687727
"5077" 1015.2 95.0908129744326 37.9202721721656
"5078" 1015.4 96.3633808925561 37.5207342154374
"5079" 1015.6 96.5237597468238 37.1075806840227
"5080" 1015.8 96.0673013791111 37.4541213356227
"5081" 1016 95.2768763966367 37.9046934215941
"5082" 1016.2 95.0026456665255 38.1521206365521
"5083" 1016.4 94.9211324950641 39.1370313795322
"5084" 1016.6 94.9426351075358 40.9734133454756
"5085" 1016.8 94.9215234516546 43.0759888612773
"5086" 1017 94.5485508644182 44.7345592971136
"5087" 1017.2 93.7484130918 46.1004643832727
"5088" 1017.4 93.0432376725358 47.5915899207774
"5089" 1017.6 91.7530809242339 48.7366280877774
"5090" 1017.8 90.0080612198 49.7337585670227
"5091" 1018 88.3599686762 50.4965301459627
"5092" 1018.2 86.4218384307608 51.1142520433757
"5093" 1018.4 84.4851979088 51.6062045491656
"5094" 1018.6 82.298952697902 51.5594682974513
"5095" 1018.8 79.46319109066 51.6721026640827
"5096" 1019 77.1667033021061 52.1047245674513
"5097" 1019.2 74.1799565061404 52.692242341661
"5098" 1019.4 70.6829098811333 52.8654868870227
"5099" 1019.6 67.0107415068 52.3865166733757
"5100" 1019.8 63.3623156004042 51.5296090255227
"5101" 1020 60.0274249798213 50.1341783515546
"5102" 1020.2 56.8913985765021 48.7211525284483
"5103" 1020.4 53.5533086162681 47.1375891060014
"5104" 1020.6 50.343529014675 45.2796090306477
"5105" 1020.8 47.6946954178217 43.9319765502836
"5106" 1021 45.0986020066636 42.4271338999773
"5107" 1021.2 42.8035273883957 40.6409186549376
"5108" 1021.4 40.9559636484304 38.6133572383488
"5109" 1021.6 39.5558149463455 37.1356696433864
"5110" 1021.8 39.0895992123 36.1670136182727
"5111" 1022 39.3486079534364 36.8233865069318
"5112" 1022.2 39.7564089501191 37.6849335997036
"5113" 1022.4 40.758644192417 37.9448004177461
"5114" 1022.6 41.7355040112884 38.2226086222088
"5115" 1022.8 41.8358113370708 39.8963393149602
"5116" 1023 41.7360929717333 41.9918651826227
"5117" 1023.2 41.6601170743333 44.3582773944227
"5118" 1023.4 41.3815387838667 46.9961060606227
"5119" 1023.6 41.0001695733882 49.5201793010815
"5120" 1023.8 40.7645224049818 51.9517695618409
"5121" 1024 40.3043301300326 54.5194309060227
"5122" 1024.2 39.4061654514667 57.0130695808227
"5123" 1024.4 38.5356082937583 59.9742655071477
"5124" 1024.6 36.9188592865857 63.3525824800227
"5125" 1024.8 35.0233381728816 66.4138069673084
"5126" 1025 32.75320936914 68.6721026501427
"5127" 1025.2 30.0893775203 70.2270057610227
"5128" 1025.4 27.8831543458 71.1224843275227
"5129" 1025.6 25.1154609405143 72.4038365620227
"5130" 1025.8 22.6699145773957 73.2704459954057
"5131" 1026 19.4870424188408 73.9617116191656
"5132" 1026.2 15.6130469157 74.9163774541827
"5133" 1026.4 12.6149211183 76.2678160907727
"5134" 1026.6 9.29140533497646 78.6774910568463
"5135" 1026.8 7.56305524118181 80.0919499690227
"5136" 1027 7.79423323915293 80.1593051553168
"5137" 1027.2 8.41053184218 80.3362247779827
"5138" 1027.4 9.04423284763671 80.2711056005941
"5139" 1027.6 9.71225221763331 80.3322666213561
"5140" 1027.8 10.6863021843 82.1104467377727
"5141" 1028 11.8930418652259 84.933623699856
"5142" 1028.2 12.4570677266431 87.8078607544933
"5143" 1028.4 13.2788985122444 90.467974840356
"5144" 1028.6 13.874129182351 93.6298842155941
"5145" 1028.8 14.5724750660157 96.4592602384933
"5146" 1029 15.7124000123 98.9557197715227
"5147" 1029.2 17.2106910223471 101.624428706947
"5148" 1029.4 18.3369235335963 104.370999991523
"5149" 1029.6 19.3077266670407 105.070745538023
"5150" 1029.8 20.7969408383 105.664469032023
"5151" 1030 22.9930693131454 106.407008934259
"5152" 1030.2 25.1451550244038 106.672678738815
"5153" 1030.4 26.5213222225924 105.930924454532
"5154" 1030.6 28.3096856996245 104.820756698444
"5155" 1030.8 30.1689809141276 103.150649607919
"5156" 1031 30.8053042458 101.818315189023
"5157" 1031.2 31.4241738496214 99.8302269430227
"5158" 1031.4 31.398901754898 98.1057203479051
"5159" 1031.6 30.5274135200157 96.2646785891992
"5160" 1031.8 29.3880615443 95.6160251177727
"5161" 1032 28.3848819701396 95.3015135457774
"5162" 1032.2 27.04303624955 94.6177867157727
"5163" 1032.4 25.4103539115547 94.3797218138529
"5164" 1032.6 23.4486427832694 94.0738786068799
"5165" 1032.8 20.46030916982 93.0003469050027
"5166" 1033 16.6387215306 91.9517695290409
"5167" 1033.2 13.7545595793 91.4469117917727
"5168" 1033.4 12.6879748658 92.0671407988977
"5169" 1033.6 12.5740110197 92.0766827836227
"5170" 1033.8 12.6960574080766 91.9077693518951
"5171" 1034 12.6951424032906 90.7573683673057
"5172" 1034.2 11.57025252905 89.4357550112727
"5173" 1034.4 10.5204272046824 87.8153446640816
"5174" 1034.6 8.95701561847855 85.4559085251477
"5175" 1034.8 6.7184400700857 82.8863883527727
"5176" 1035 5.68437850547272 82.6318528121864
"5177" 1035.2 5.68834357755925 82.7071605973561
"5178" 1035.4 5.85014409979999 82.7276982024944
"5179" 1035.6 5.88667097355 82.5948859622727
"5180" 1035.8 6.18443804835999 82.5728659975227
"5181" 1036 6.40134178681959 82.4493814893168
"5182" 1036.2 6.58010860423137 82.516736675611
"5183" 1036.4 6.58176385254073 82.4032307135227
"5184" 1036.6 6.55671994562 82.4736293563827
"5185" 1036.8 6.71626933016 82.5117972952827
"5186" 1037 6.80342658604528 82.4684442778906
"5187" 1037.2 6.71626933016 82.4965301197227
"5188" 1037.4 6.67456341201276 82.4794763597887
"5189" 1037.6 6.86062353522 82.5117972952827
"5190" 1037.8 6.94326670524896 82.319711300737
"5191" 1038 6.96698979157999 82.2904232496627
"5192" 1038.2 6.93438346894581 82.2945581097102
"5193" 1038.4 6.83621425754467 82.2764554081929
"5194" 1038.6 6.72619271267754 82.2028706714513
"5195" 1038.8 6.63364554173749 82.1514283388352
"5196" 1039 6.48058239737446 82.0084677520865
"5197" 1039.2 6.46744826617499 82.0003469140227
"5198" 1039.4 6.46093072595686 81.880604360611
"5199" 1039.6 6.76495592563671 81.992557538737
"5200" 1039.8 6.93069019615554 82.1615004338227
"5201" 1040 6.99786510307658 82.1059178088525
"5202" 1040.2 6.98978256079999 82.0247094282142
"5203" 1040.4 6.90344631375455 82.0870922297046
"5204" 1040.6 6.75029331899565 81.8592914876532
"5205" 1040.8 6.87159783151112 81.0927981446227
"5206" 1041 6.99738015053998 80.2446217246227
"5207" 1041.2 6.98152431108259 79.4447544833271
"5208" 1041.4 6.83287581616955 78.6813957053271
"5209" 1041.6 6.88470951120425 77.5338859789163
"5210" 1041.8 6.61816132351737 76.3249403471532
"5211" 1042 5.78176579213999 74.7179041719027
"5212" 1042.2 5.18535499754999 73.6034003560227
"5213" 1042.4 5.24680609103529 72.2712644493168
"5214" 1042.6 6.11313759080001 71.2986440455227
"5215" 1042.8 7.11640905646665 70.3853192330815
"5216" 1043 8.56888944793724 69.5171857208463
"5217" 1043.2 9.80662479459243 68.2598889100227
"5218" 1043.4 10.7648349628625 66.6457031607102
"5219" 1043.6 11.64330627655 64.6339347145227
"5220" 1043.8 12.0944131673625 62.1291637242102
"5221" 1044 12.2030223292043 59.5949546959163
"5222" 1044.2 12.0944131673625 57.4774461707727
"5223" 1044.4 12.0073574515917 55.2191764525227
"5224" 1044.6 11.8951828929304 52.5197628027836
"5225" 1044.8 11.5224355306864 49.999999959
"5226" 1045 11.3621209699961 47.499523712258
"5227" 1045.2 11.7778469281958 44.5401052144602
"5228" 1045.4 11.8418796447546 42.2536432686136
"5229" 1045.6 11.5567781711778 40.8807540724227
"5230" 1045.8 11.2074189164667 40.7887595530227
"5231" 1046 11.2171594161333 40.7496129490227
"5232" 1046.2 11.6568734010857 41.0788638505227
"5233" 1046.4 12.2236777150222 41.3811781602227
"5234" 1046.6 12.5191395382444 41.3557328676227
"5235" 1046.8 12.6724695806163 41.4021229248799
"5236" 1047 12.73356040424 41.2827896955027
"5237" 1047.2 12.7133001649333 41.2454699330227
"5238" 1047.4 12.7133001649333 41.2454699330227
"5239" 1047.6 12.6549418669304 41.3680867415662
"5240" 1047.8 12.6563182418833 41.4548634867102
"5241" 1048 12.830429673425 41.6138965654602
"5242" 1048.2 12.8399266606 41.8705759545627
"5243" 1048.4 12.9980805694735 41.9941154465942
"5244" 1048.6 13.0419534786864 41.9240110690227
"5245" 1048.8 13.1174038511043 41.8078477767184
"5246" 1049 13.1174038511043 41.8078477767184
"5247" 1049.2 13.0678543528 41.8222298986227
"5248" 1049.4 13.0172037545333 41.7798210776227
"5249" 1049.6 13.1469959125917 41.9001561072102
"5250" 1049.8 13.3899260917782 42.073363873414
"5251" 1050 13.868026038183 42.2569654296397
"5252" 1050.2 14.49240242905 42.2623178001818
"5253" 1050.4 14.8082324676604 42.4033293714878
"5254" 1050.6 15.29599365155 42.5919499997727
"5255" 1050.8 15.486678841453 42.9755767325941
"5256" 1051 15.5412919014889 43.2132392274227
"5257" 1051.2 15.4710050205609 43.409241734914
"5258" 1051.4 15.5719579099632 43.8012505128799
"5259" 1051.6 15.6227301183098 44.1018287591992
"5260" 1051.8 15.4884817815907 44.3649839056506
"5261" 1052 15.5244083687333 44.9859279452227
"5262" 1052.2 15.6623504235872 45.4240922745334
"5263" 1052.4 15.3555730411778 46.2921196320227
"5264" 1052.6 15.0938782834667 47.1487778162227
"5265" 1052.8 15.0794889089591 48.1089520771364
"5266" 1053 15.0480772105659 49.3789404116185
"5267" 1053.2 14.6971152637111 51.3896599162227
"5268" 1053.4 14.4060661820046 53.9382372909546
"5269" 1053.6 13.9326863763957 56.8988364587249
"5270" 1053.8 13.1066175657592 59.5903142170227
"5271" 1054 11.7217596488652 62.5512928310662
"5272" 1054.2 10.1823867600553 65.1090037412568
"5273" 1054.4 8.73089687621665 67.1387057048352
"5274" 1054.6 7.78911231469581 68.1803723706477
"5275" 1054.8 7.64824033826666 68.3362247878227
"5276" 1055 7.62867078893636 68.3379596941364
"5277" 1055.2 7.65909403789523 68.2144508875227
"5278" 1055.4 8.38267401313333 67.9305968881404
"5279" 1055.6 8.99145524229999 68.2745688865227
"5280" 1055.8 9.24714335855001 68.3699887337727
"5281" 1056 9.36023055967999 68.3667591389427
"5282" 1056.2 9.27665707253998 68.4201942534027
"5283" 1056.4 9.26114532682081 68.8165046856477
"5284" 1056.6 9.87844949319581 70.6215301294602
"5285" 1056.8 10.6738968309509 73.8986617701548
"5286" 1057 11.26342678955 77.4935941285227
"5287" 1057.2 10.931032238425 81.3562629450852
"5288" 1057.4 10.34031963614 84.8324079804027
"5289" 1057.6 9.23804891243263 87.7411164995941
"5290" 1057.8 9.45169385154999 88.2613568912727
"5291" 1058 9.74770763641999 88.3209575958627
"5292" 1058.2 10.0073158443283 88.2872545856642
"5293" 1058.4 10.573551306083 88.3016575814756
"5294" 1058.6 12.3080953788 89.2447713954345
"5295" 1058.8 14.3870722076545 90.2168632154045
"5296" 1059 17.0633725285678 91.8626696976477
"5297" 1059.2 20.3194824171393 93.7710666426477
"5298" 1059.4 23.3522281008545 95.5673142866591
"5299" 1059.6 26.4659116443 96.8051032142727
"5300" 1059.8 29.7122037276518 97.847109694356
"5301" 1060 33.1344296072706 98.2553985396698
"5302" 1060.2 36.2871549266245 98.5933561410753
"5303" 1060.4 38.6057904316868 98.1749112101359
"5304" 1060.6 39.9389524049321 97.2675224740227
"5305" 1060.8 40.3811894681 95.9240110247427
"5306" 1061 40.5918499108909 94.7345592561136
"5307" 1061.2 40.6724304081333 94.1928829515227
"5308" 1061.4 40.4266260341921 94.1991195428462
"5309" 1061.6 40.4550151042528 94.9414386504944
"5310" 1061.8 40.895888929898 95.5836428166698
"5311" 1062 41.8656416173 96.3206639897727
"5312" 1062.2 42.8883940823 97.1647626385227
"5313" 1062.4 44.69282164555 99.2052793720227
"5314" 1062.6 46.0279863130941 101.278898013317
"5315" 1062.8 47.08898456355 104.057011605273
"5316" 1063 47.9291026598 106.765467269523
"5317" 1063.2 48.4346345925 110.007980478843
"5318" 1063.4 47.80491128905 112.923717411273
"5319" 1063.6 47.3620812323957 116.132229296299
"5320" 1063.8 45.8894420296 118.969812532563
"5321" 1064 44.4712252781333 120.273060548258
"5322" 1064.2 44.7877915173 120.574857337088
"5323" 1064.4 45.7515598454296 120.005718666856
"5324" 1064.6 46.8771286958 119.942105435356
"5325" 1064.8 49.2997563676113 120.254703788891
"5326" 1065 52.5108131633849 121.342129972645
"5327" 1065.2 55.9098187200222 122.147364127356
"5328" 1065.4 58.7984376878364 122.638792404641
"5329" 1065.6 62.28416404355 122.289542418273
"5330" 1065.8 66.6239551200363 121.799097748841
"5331" 1066 70.2125828972285 120.672647863773
"5332" 1066.2 73.9728964685454 119.384108160259
"5333" 1066.4 77.3378357089481 117.927686437856
"5334" 1066.6 80.609020180337 116.393900745023
"5335" 1066.8 84.1967708908926 115.121636115023
"5336" 1067 87.2709808134667 114.226061600964
"5337" 1067.2 90.3002762098 113.554956400773
"5338" 1067.4 93.4831277185255 113.275605083258
"5339" 1067.6 97.2720847919698 113.031601389513
"5340" 1067.8 100.05295150105 112.747557693273
"5341" 1068 100.531588831893 112.075269139856
"5342" 1068.2 100.4401363628 111.099866256856
"5343" 1068.4 99.727862324675 110.319594437148
"5344" 1068.6 99.5690334012311 109.501004959385
"5345" 1068.8 99.6872842885636 108.842817398605
"5346" 1069 99.96528700405 108.608852890023
"5347" 1069.2 100.800022192589 108.463451218023
"5348" 1069.4 102.821166718818 106.829954309148
"5349" 1069.6 105.599590486236 105.09541976115
"5350" 1069.8 108.544232085467 103.657118171356
"5351" 1070 111.4566414858 103.278972850773
"5352" 1070.2 112.182633394289 103.637327388223
"5353" 1070.4 112.285469457436 103.686675834477
"5354" 1070.6 112.241725758933 103.705181501823
"5355" 1070.8 111.7488564758 103.058773203273
"5356" 1071 110.934307191175 102.590586809898
"5357" 1071.2 110.636901540168 101.111100882549
"5358" 1071.4 111.083668898564 98.9469117856227
"5359" 1071.6 111.33245011505 96.7023433787727
"5360" 1071.8 111.4274199868 94.0526076205227
"5361" 1072 111.604730099376 91.4711710749719
"5362" 1072.2 111.569198370837 89.259323441856
"5363" 1072.4 111.042844187461 86.9758103777727
"5364" 1072.6 110.782892961687 84.9601625532491
"5365" 1072.8 109.783838832519 81.8731204510227
"5366" 1073 108.334722792636 79.37022894255
"5367" 1073.2 106.373163259764 77.4132546207682
"5368" 1073.4 103.749594944461 75.9516989697007
"5369" 1073.6 100.791876628541 74.458644912856
"5370" 1073.8 97.8500489514363 72.9649548326045
"5371" 1074 94.96841067505 71.1665242570227
"5372" 1074.2 92.06087152455 69.2434473355227
"5373" 1074.4 89.6243222895358 66.8267908267963
"5374" 1074.6 87.6434116830745 64.2784490090815
"5375" 1074.8 85.3326213798 61.2722200960227
"5376" 1075 83.52790160156 57.3056904457227
"5377" 1075.2 82.7070386079489 53.2769426822568
"5378" 1075.4 82.2301686136298 48.6724275000653
"5379" 1075.6 82.0495000215647 44.3038943180815
"5380" 1075.8 82.4807274242042 39.9181640672568
"5381" 1076 82.9656799608 35.2446217615227
"5382" 1076.2 83.7650097146958 31.1256650218977
"5383" 1076.4 85.1318012909276 27.1359649547887
"5384" 1076.6 86.2217898493714 26.1661048660227
"5385" 1076.8 87.2565914389591 26.2578070568864
"5386" 1077 89.0922470064596 25.974685111661
"5387" 1077.2 91.5212266680174 24.6571674057836
"5388" 1077.4 93.0670208651182 23.3691880446818
"5389" 1077.6 94.5184855360353 22.1365541177286
"5390" 1077.8 96.5859424009458 20.7567082873977
"5391" 1078 97.2802297209364 19.4743233705682
"5392" 1078.2 96.7706621692255 18.9907643767674
"5393" 1078.4 95.96194164105 18.5461484927727
"5394" 1078.6 95.3527306839569 16.995108230611
"5395" 1078.8 94.9556262692375 14.2522553665227
"5396" 1079 94.88629826286 12.7637057494227
"5397" 1079.2 94.9435127651877 12.7605899993084
"5398" 1079.4 94.9440076147149 12.948860857278
"5399" 1079.6 94.9359250724383 14.3050408139376
"5400" 1079.8 94.9172730518 15.1036940035227
"5401" 1080 94.9058136404274 15.8725217923757
"5402" 1080.2 94.6600092664863 16.1943299046698
"5403" 1080.4 93.7661751794274 16.8903334963757
"5404" 1080.6 92.80601974905 18.1204291742727
"5405" 1080.8 91.9896096614226 19.7433975195888
"5406" 1081 91.0454244343 22.2822025120227
"5407" 1081.2 90.41891549574 24.5804996328627
"5408" 1081.4 90.0758771514415 26.9809029147774
"5409" 1081.6 89.9585635786367 29.0559630970227
"5410" 1081.8 89.7960621094078 31.7084744810815
"5411" 1082 90.5361354517286 34.4199216531477
"5412" 1082.2 91.4303859211261 37.2857767548705
"5413" 1082.4 92.50825267424 39.8171408417427
"5414" 1082.6 93.69727546855 42.2469705520227
"5415" 1082.8 94.9713052574981 44.0916619386265
"5416" 1083 96.9330346703178 46.0952215345227
"5417" 1083.2 99.0191056892074 48.0450175666894
"5418" 1083.4 101.42636195405 49.3667591545227
"5419" 1083.6 104.122641593922 50.1729594965941
"5420" 1083.8 107.44928532882 50.7176048351992
"5421" 1084 111.044431829694 50.5970661211929
"5422" 1084.2 114.2326838908 49.5502588607727
"5423" 1084.4 117.5931562758 47.9207814692727
"5424" 1084.6 119.770984974857 47.1450970506265
"5425" 1084.8 119.671535392175 47.3231840925852
"5426" 1085 119.291655905175 46.9812629732727
"5427" 1085.2 118.651093811024 46.6287937415941
"5428" 1085.4 118.115283814536 46.2593128082303
"5429" 1085.6 117.689478994726 45.8609632851894
"5430" 1085.8 116.795675003091 44.1932685272591
"5431" 1086 116.104985026727 41.4521165517136
"5432" 1086.2 114.927954039421 37.9229581636434
"5433" 1086.4 113.729011508036 34.7206800548045
"5434" 1086.6 112.3625079548 31.5526076717727
"5435" 1086.8 111.182284078522 29.1660240848561
"5436" 1087 111.119767223743 27.8234781697397
"5437" 1087.2 111.75294748566 27.0385148980227
"5438" 1087.4 111.71495953696 27.2904232947627
"5439" 1087.6 111.304689691 27.4132546617682
"5440" 1087.8 110.302667949819 27.1753433582303
"5441" 1088 109.508895752455 26.5111033786773
"5442" 1088.2 108.593978208764 25.4913502318977
"5443" 1088.4 107.51904449555 24.2272993982727
"5444" 1088.6 106.4451544073 22.3262424415227
"5445" 1088.8 105.365002569264 20.4954396580227
"5446" 1089 104.9986902068 19.9774462015227
"5447" 1089.2 104.103259987443 19.9433676846477
"5448" 1089.4 102.984612171951 19.801009502834
"5449" 1089.6 100.797669997624 18.7313752550815
"5450" 1089.8 98.7166090606704 16.9452155000227
"5451" 1090 96.8312812363 15.1287043338561
"5452" 1090.2 94.55960190404 13.3743927718227
"5453" 1090.4 92.1831331736679 11.0511895474567
"5454" 1090.6 91.8964316740453 9.57488247679631
"5455" 1090.8 92.02200693088 9.59576682072273
"5456" 1091 91.8593291270353 10.0275884039639
"5457" 1091.2 91.7408961105 10.5423317054427
"5458" 1091.4 91.08195130805 10.9492606540227
"5459" 1091.6 90.2531639971265 11.4052386995942
"5460" 1091.8 89.0214059006235 11.9285014393757
"5461" 1092 87.7586275308213 12.3479188405546
"5462" 1092.2 86.2633572096511 12.0880520225121
"5463" 1092.4 83.59627990922 11.8934767425027
"5464" 1092.6 80.7623789362 11.7374122812227
"5465" 1092.8 78.31215624505 11.6043546053352
"5466" 1093 75.5889503876604 11.3452786247204
"5467" 1093.2 73.6983873593349 10.7416926142088
"5468" 1093.4 72.4439016115674 10.058220219953
"5469" 1093.6 70.3555340630683 9.453335243852
"5470" 1093.8 68.2108153407318 8.14538514252273
"5471" 1094 66.2962062812524 6.50052872802273
"5472" 1094.2 65.1934801770973 6.24214602710381
"5473" 1094.4 64.8496493140889 6.86887963042273
"5474" 1094.6 65.1030858220826 7.32394471837056
"5475" 1094.8 65.5903225554087 7.59775819308794
"5476" 1095 65.6034606799591 7.78972934822727
"5477" 1095.2 66.2509825328 7.96302721222273
"5478" 1095.4 66.8812371362318 8.72657875759091
"5479" 1095.6 66.7085646421409 10.8258153970909
"5480" 1095.8 66.3418232796913 13.6133572588488
"5481" 1096 66.6740301433227 16.12595418525
"5482" 1096.2 67.0452760056182 19.56106868625
"5483" 1096.4 67.7791341055046 22.9354614662727
"5484" 1096.6 68.5471429875556 26.1564114212227
"5485" 1096.8 69.7130660393227 29.4413601424091
"5486" 1097 71.1732507792468 32.4794764007887
"5487" 1097.2 73.2238815608444 35.0198550102227
"5488" 1097.4 75.6450856800708 37.1848253222727
"5489" 1097.6 77.9625862915872 38.6919175196185
"5490" 1097.8 80.6715058040157 40.0305819431992
"5491" 1098 82.9656799608 40.5219235175941
"5492" 1098.2 85.8464327372166 40.4450034366477
"5493" 1098.4 88.4941388779915 39.6989014395334
"5494" 1098.6 90.9139276888 38.4081566972727
"5495" 1098.8 92.8425466228 36.4659958063227
"5496" 1099 95.1143749274079 34.2081002835521
"5497" 1099.2 96.8274049150041 31.9068744515941
"5498" 1099.4 98.26722569716 29.1606523008627
"5499" 1099.6 99.9098879121958 26.5216573920852
"5500" 1099.8 100.45533154228 24.3438584116827
"5501" 1100 100.161041229494 23.7202410263084
"5502" 1100.2 100.099827655696 23.9055632466477
"5503" 1100.4 100.299746117604 24.0348640541532
"5504" 1100.6 100.963525878222 24.1886421268227
"5505" 1100.8 101.626101590507 24.1433370936569
"5506" 1101 102.012660750846 24.1182237589297
"5507" 1101.2 102.012660750846 24.1182237589297
"5508" 1101.4 102.004878059252 24.1032186445227
"5509" 1101.6 102.012660750846 24.1182237589297
"5510" 1101.8 102.012660750846 24.1182237589297
"5511" 1102 102.1116061056 23.9659958165727
"5512" 1102.2 102.312399548729 23.2853342395227
"5513" 1102.4 103.357934124651 21.9142660797461
"5514" 1102.6 104.19043597914 20.3388234953632
"5515" 1102.8 104.214156483648 19.6953353487836
"5516" 1103 103.890708369717 18.8880696120852
"5517" 1103.2 103.930279149613 17.8304996383977
"5518" 1103.4 104.360169366949 17.5452552014057
"5519" 1103.6 104.643585468952 17.455043282914
"5520" 1103.8 104.731047840959 17.8348369041818
"5521" 1104 104.880505477511 18.2598889510227
"5522" 1104.2 104.850041711887 18.3345653532184
"5523" 1104.4 103.9350276432 18.4040789424227
"5524" 1104.6 103.445405193289 18.0308813176227
"5525" 1104.8 103.265490047362 17.4885785190852
"5526" 1105 103.190133518691 17.0650665158923
"5527" 1105.2 102.257599006486 16.0820712608463
"5528" 1105.4 101.907513989055 15.3785837595521
"5529" 1105.6 101.66334831094 14.4583622365827
"5530" 1105.8 101.035041974517 13.0676089610416
"5531" 1106 100.626199785004 12.5658556171656
"5532" 1106.2 100.172813760837 11.9833834430227
"5533" 1106.4 99.8703171323 11.2869001135227
"5534" 1106.6 99.7773678961191 10.9024096651929
"5535" 1106.8 93.5812011808556 8.50586012102272
"5536" 1107 94.7419440578 12.7493927723352
"5537" 1107.2 99.1069743895547 15.3432822992303
"5538" 1107.4 98.9620598133818 15.4701595986955
"5539" 1107.6 98.9827805126727 15.5256766007318
"5540" 1107.8 98.9896874124363 15.6367106048045
"5541" 1108 99.6732098513094 20.0242559379095
"5542" 1108.2 99.3237558295755 24.0084479118799
"5543" 1108.4 97.7562052046478 29.9757867177184
"5544" 1108.6 95.7500857733 35.4354614560227
"5545" 1108.8 93.4854196008 40.9404526435227
"5546" 1109 93.05440249055 46.0050445360227
"5547" 1109.2 92.9156003703 51.3412159937727
"5548" 1109.4 93.3743779046 56.5575988432827
"5549" 1109.6 94.5929717099569 61.8686301216698
"5550" 1109.8 96.8348650050453 67.7917915461548
"5551" 1110 100.219115570364 72.7498264497136
"5552" 1110.2 103.30330212593 78.1552804766894
"5553" 1110.4 106.152663742781 83.5990794490793
"5554" 1110.6 109.851113087913 88.4816950291171
"5555" 1110.8 113.148180333574 91.7007645929472
"5556" 1111 116.9210617988 94.9480861870227
"5557" 1111.2 118.061212917677 97.5420637889175
"5558" 1111.4 117.734649849905 97.803212844549
"5559" 1111.6 117.66800432587 97.7228592889701
"5560" 1111.8 117.613309033731 97.7347506915917
"5561" 1112 117.613309033731 97.7347506915917
"5562" 1112.2 117.17482744801 99.9325820673911
"5563" 1112.4 115.21036590819 103.956615494802
"5564" 1112.6 112.023128440098 107.693396310391
"5565" 1112.8 108.160060174885 111.816623251328
"5566" 1113 103.792406221765 116.204177072128
"5567" 1113.2 99.1872005109404 119.029943776654
"5568" 1113.4 94.4287100948351 121.715091758917
"5569" 1113.6 90.5108725301793 123.48494809085
"5570" 1113.8 86.1721203764949 125.460044122531
"5571" 1114 82.2541596518159 127.710997549023
"5572" 1114.2 80.543948231175 127.420194205023
"5573" 1114.4 76.4638964333 126.326535955773
"5574" 1114.6 71.3828090571818 126.795627932114
"5575" 1114.8 66.108527725175 128.142658762773
"5576" 1115 60.9073444156667 129.602128045473
"5577" 1115.2 56.8129421747483 130.315693018126
"5578" 1115.4 55.0412053900982 130.192391872496
"5579" 1115.6 52.0227690197091 128.391741740659
"5580" 1115.8 47.4672986131036 126.581862689898
"5581" 1116 42.8450744916772 125.377874667391
"5582" 1116.2 40.8834745675777 124.840324260856
"5583" 1116.4 41.0477052952909 124.984385740677
"5584" 1116.6 41.1296927535963 125.073572776356
"5585" 1116.8 40.3475020418943 125.641424222325
"5586" 1117 40.0457365651729 125.615303535006
"5587" 1117.2 40.0460814920678 125.682189844398
"5588" 1117.4 40.0926143490281 125.665808241549
"5589" 1117.6 39.4378220753833 124.824774359823
"5590" 1117.8 36.6007336078172 122.52416893923
"5591" 1118 32.900183432731 119.720799633816
"5592" 1118.2 28.944197050869 117.588659598712
"5593" 1118.4 25.3972762992912 116.224265461023
"5594" 1118.6 23.9843911897473 115.541260238602
"5595" 1118.8 23.19544147622 115.916377420563
"5596" 1119 23.1979740061333 115.983948808689
"5597" 1119.2 23.3320491191921 116.089555088434
"5598" 1119.4 23.1979740061333 116.231749370611
"5599" 1119.6 22.8893219229458 116.399201847648
"5600" 1119.8 23.1607309191725 116.561041392493
"5601" 1120 23.3246005018 116.593711536273
"5602" 1120.2 23.6162936793178 115.901655501273
"5603" 1120.4 23.0413005453932 115.445812017921
"5604" 1120.6 20.6130469221793 114.028512194419
"5605" 1120.8 18.9288521522285 112.616486474523
"5606" 1121 17.9164979868727 111.445176869059
"5607" 1121.2 16.53995286398 109.786606433223
"5608" 1121.4 15.1399242818909 108.232130376205
"5609" 1121.6 13.0542872282643 106.332407962773
"5610" 1121.8 11.4723605074 104.200208103314
"5611" 1122 10.0288184568 102.324774378273
"5612" 1122.2 8.6819730028909 101.167591867077
"5613" 1122.4 8.4493195371684 100.94369764176
"5614" 1122.6 8.02088402551428 100.911651878523
"5615" 1122.8 7.816020445025 101.103400333473
"5616" 1123 8.119924034625 101.017522470948
"5617" 1123.2 8.07943687877367 101.164669919602
"5618" 1123.4 8.12942102179999 100.511797280523
"5619" 1123.6 8.02653699407081 100.51974893446
"5620" 1123.8 8.01769176091763 99.9392781970227
"5621" 1124 7.72087138483772 99.2263299043623
"5622" 1124.2 6.67654859783508 97.421533455549
"5623" 1124.4 5.48433422342961 95.3520573921894
"5624" 1124.6 4.88182383881959 94.3787333729639
"5625" 1124.8 4.30783338257999 93.0232476683427
"5626" 1125 3.45127548744813 91.0475620606894
"5627" 1125.2 2.62820326561479 89.6127302835227
"5628" 1125.4 2.24128897329999 89.2002081156136
"5629" 1125.6 2.31035797093636 89.5385148467727
"5630" 1125.8 2.32855858517837 89.778353922293
"5631" 1126 2.24128897329999 89.6721026329227
"5632" 1126.2 2.1682352258 89.4382016740227
"5633" 1126.4 2.25855622270909 89.5761044835682
"5634" 1126.6 2.3552528194 89.8956577036227
"5635" 1126.8 2.60390121089089 90.3857274299318
"5636" 1127 2.79000378785553 90.9592103502727
"5637" 1127.2 2.61117163169472 91.3615361389701
"5638" 1127.4 5.34639086703912 93.5088102301749
"5639" 1127.6 4.99161645917999 93.7713392707827
"5640" 1127.8 5.46295923804999 94.4122670447727
"5641" 1128 5.84269548240784 95.4264807153168
"5642" 1128.2 6.29333683463331 96.4193460540227
"5643" 1128.4 6.54152476613999 97.5041636952027
"5644" 1128.6 6.99708793554999 97.8987614635227
"5645" 1128.8 8.41612252142262 99.211926908551
"5646" 1129 9.73494941968677 100.55860701691
"5647" 1129.2 10.4817516913 101.627475494523
"5648" 1129.4 10.8645533282 102.710270561163
"5649" 1129.6 10.6729619347565 103.673098306805
"5650" 1129.8 10.7108748084591 104.051006160341
"5651" 1130 10.6234124364522 103.988398671631
"5652" 1130.2 10.8928580742902 104.115299747258
"5653" 1130.4 11.4217099091333 104.201364707523
"5654" 1130.6 12.5912782691091 104.94274800555
"5655" 1130.8 14.0068017640641 105.642864538306
"5656" 1131 15.4149668974785 106.645930318023
"5657" 1131.2 15.8510530432694 107.59623410288
"5658" 1131.4 16.66940410455 108.828003967773
"5659" 1131.6 17.87712865822 110.465995745643
"5660" 1131.8 18.7350360874326 112.17638677088
"5661" 1132 19.1459261448 113.298056812023
"5662" 1132.2 19.1538403007792 113.52865477621
"5663" 1132.4 19.3617667624136 113.636363543182
"5664" 1132.6 19.0625379647268 113.810065748486
"5665" 1132.8 18.86101652955 113.514920101227
"5666" 1133 19.05095627305 113.266250196273
"5667" 1133.2 19.3006918617259 113.220307306856
"5668" 1133.4 19.7657295183263 113.217703256444
"5669" 1133.6 20.5061397918 113.636643366781
"5670" 1133.8 21.6740896272483 114.212771209799
"5671" 1134 22.8095096719695 114.572477822752
"5672" 1134.2 24.1703699256868 115.39369270257
"5673" 1134.4 25.461422616175 115.697184400023
"5674" 1134.6 26.696030948925 115.874392687773
"5675" 1134.8 27.7078253518 116.270752053273
"5676" 1135 28.3945305783 116.755191277773
"5677" 1135.2 29.4241749062717 117.424515111966
"5678" 1135.4 30.7011694493636 117.572865968823
"5679" 1135.6 32.0407242868555 117.708574196023
"5680" 1135.8 33.1381539159667 117.528336706773
"5681" 1136 34.5310453683 117.432916859523
"5682" 1136.2 35.265717961083 117.496530091023
"5683" 1136.4 36.0943955648 117.944269374273
"5684" 1136.6 36.8684671097388 118.431255125308
"5685" 1136.8 38.062517636337 118.811203542023
"5686" 1137 39.1505232809698 118.836008701476
"5687" 1137.2 40.1396434546679 118.223881379494
"5688" 1137.4 40.5950475496704 117.659097238189
"5689" 1137.6 40.9925804160453 116.855596777419
"5690" 1137.8 40.8329747151393 115.949365424898
"5691" 1138 41.1863850081921 115.101679022787
"5692" 1138.2 41.3577032082117 114.487998436552
"5693" 1138.4 41.508643115366 113.809363163325
"5694" 1138.6 41.4584703529321 112.693130987947
"5695" 1138.8 41.5149836293 111.947498974023
"5696" 1139 41.4005327582167 111.000028824085
"5697" 1139.2 40.8483005410037 109.834669763689
"5698" 1139.4 40.3595884776627 109.009776617964
"5699" 1139.6 39.9126714341333 108.216482201611
"5700" 1139.8 39.94812685292 107.275156053603
"5701" 1140 39.5923808862706 106.435311719611
"5702" 1140.2 39.08229383755 105.385549478523
"5703" 1140.4 38.1122728957454 103.825468339568
"5704" 1140.6 37.1268885294667 102.573614372082
"5705" 1140.8 35.8308291032314 100.972057720199
"5706" 1141 34.49451849455 99.3594191252727
"5707" 1141.2 32.8946414243 98.1997009817728
"5708" 1141.4 31.4849746669852 96.6950033905227
"5709" 1141.6 30.31584413755 94.7058665747727
"5710" 1141.8 29.0368624174296 92.5177345220227
"5711" 1142 27.9352946675451 90.4347130199639
"5712" 1142.2 27.1664005967434 88.3808740584378
"5713" 1142.4 26.73621051005 86.4557197817727
"5714" 1142.6 25.91537860314 85.0690492015827
"5715" 1142.8 24.8678609177375 83.9962120523352
"5716" 1143 23.7277379165755 83.5114857194513
"5717" 1143.2 22.6492591915778 83.4168015354227
"5718" 1143.4 21.8133408035174 82.6143528876314
"5719" 1143.6 21.0611518917583 81.3324079832727
"5720" 1143.8 20.2855646058 78.8221320017727
"5721" 1144 20.054333613713 75.7939081537619
"5722" 1144.2 19.39664660622 72.8247744024627
"5723" 1144.4 18.2744379099176 69.4872500824933
"5724" 1144.6 16.84385645358 66.0690492171627
"5725" 1144.8 15.1279700323 63.0851971937727
"5726" 1145 13.21220855786 60.8247744123027
"5727" 1145.2 11.0211567085551 59.5903142170227
"5728" 1145.4 8.72752915026808 59.3838129062568
"5729" 1145.6 8.72132626898603 59.8274372925809
"5730" 1145.8 9.00402728256743 59.9605812654878
"5731" 1146 9.75182299752915 59.4256013854602
"5732" 1146.2 10.0872614548 58.8647039500227
"5733" 1146.4 10.4086979438 57.9707870831504
"5734" 1146.6 10.7225114330609 56.9256705323271
"5735" 1146.8 10.91013886664 56.0537820498027
"5736" 1147 10.9072897704875 55.7201306505852
"5737" 1147.2 10.9405292256 55.6050967236227
"5738" 1147.4 11.2359910488222 56.1988202176227
"5739" 1147.6 11.3418801618652 56.9754548004575
"5740" 1147.8 11.3583966613 57.1593800132727
"5741" 1148 11.4708099788816 57.074345999737
"5742" 1148.2 11.5870996177592 57.2223441301656
"5743" 1148.4 11.7461903042792 57.3263647459602
"5744" 1148.6 11.6336154733102 57.2690803818799
"5745" 1148.8 11.689860135251 57.2286061769639
"5746" 1149 11.6639519008435 57.340539433414
"5747" 1149.2 11.6695745389489 57.3536033902993
"5748" 1149.4 11.7382761483 57.4888965524427
"5749" 1149.6 11.835184180698 57.7909685260227
"5750" 1149.8 11.70788578934 57.9240110559027
"5751" 1150 11.9282158918 58.2408049487727
"5752" 1150.2 11.9886512647318 58.3275502644546
"5753" 1150.4 12.1626096178213 58.4093123385972
"5754" 1150.6 12.165640571175 58.3441764499602
"5755" 1150.8 12.1016391358652 58.2200615037184
"5756" 1151 12.0886094529778 58.1835530404227
"5757" 1151.2 12.2321194814 58.2344436256227
"5758" 1151.4 12.1440565094136 58.0326161911364
"5759" 1151.6 12.17893635322 57.9698125825827
"5760" 1151.8 12.156143584 57.9087438803427
"5761" 1152 12.2460742380653 57.8221260271656
"5762" 1152.2 12.2210396630292 57.7955123282727
"5763" 1152.4 12.20932671218 57.7942400636427
"5764" 1152.6 12.2228163102898 57.8143366518799
"5765" 1152.8 12.2111048714808 57.7190411031716
"5766" 1153 12.4897768725826 57.6309476641749
"5767" 1153.2 12.4398903028612 57.5027616404513
"5768" 1153.4 12.5424891048213 57.3779659044908
"5769" 1153.6 12.5505716470979 57.3536033902993
"5770" 1153.8 12.4631482306367 57.3703422605942
"5771" 1154 12.70989099005 57.4040462882727
"5772" 1154.2 12.6209373092706 57.3333809111992
"5773" 1154.4 12.8633038598 57.1544866877727
"5774" 1154.6 12.8225155174458 56.9764919727102
"5775" 1154.8 12.6879748658 56.890715620661
"5776" 1155 12.8120171472694 56.8406647411656
"5777" 1155.2 13.0031940145872 56.841990592278
"5778" 1155.4 12.9807986370292 56.8969754333352
"5779" 1155.6 13.0436067259702 56.8257489161504
"5780" 1155.8 12.9887127930083 56.6584258152102
"5781" 1156 13.0112765568638 56.4765528794057
"5782" 1156.2 12.974822641698 56.529089729737
"5783" 1156.4 13.2182233164042 56.3801179273977
"5784" 1156.6 13.22740373734 56.7942400644627
"5785" 1156.8 13.4047286148566 56.9895446876642
"5786" 1157 13.90797244905 57.1324667230227
"5787" 1157.2 14.0096389143208 57.3661230156477
"5788" 1157.4 14.0620070528213 57.6703160747887
"5789" 1157.6 14.3862596312117 58.2688696097286
"5790" 1157.8 14.6726513693102 59.2320029538799
"5791" 1158 14.7813533154383 60.2852259313419
"5792" 1158.2 14.5951249433918 62.2932274411656
"5793" 1158.4 13.787200615417 64.191349040044
"5794" 1158.6 12.4822068103417 66.3514919650227
"5795" 1158.8 10.3854400160245 67.870420145737
"5796" 1159 8.34890694762222 68.5991594780227
"5797" 1159.2 7.72303831477674 68.570558180139
"5798" 1159.4 8.46297374209267 68.576403525291
"5799" 1159.6 9.03782849071303 68.7411368352836
"5800" 1159.8 9.2238357343476 69.7502560480227
"5801" 1160 9.61971747080001 71.5555436342727
"5802" 1160.2 10.00602568758 74.0537820350427
"5803" 1160.4 10.0437156915843 77.016063128258
"5804" 1160.6 9.48179199551999 79.9774461523227
"5805" 1160.8 8.72637450137141 82.4988669323084
"5806" 1161 8.01967805888888 84.5363944098227
"5807" 1161.2 8.70296456099607 84.522424445258
"5808" 1161.4 9.26905948279999 84.3449488750227
"5809" 1161.6 9.7355781510456 84.1966774331806
"5810" 1161.8 10.0217836514852 83.9228801326894
"5811" 1162 10.2581796564981 83.6206839427963
"5812" 1162.2 10.38678181955 83.2848448577727
"5813" 1162.4 10.4660382437245 82.7925116836454
"5814" 1162.6 10.5123014402545 82.5624565596409
"5815" 1162.8 10.4086979438 82.1398066907727
"5816" 1163 10.4784717271265 81.7043506531656
"5817" 1163.2 10.4007837878208 81.3642145990227
"5818" 1163.4 10.2270164500174 81.1291222217401
"5819" 1163.6 10.0866262048217 81.1706091118488
"5820" 1163.8 9.82161146389089 80.8292851523182
"5821" 1164 9.70971968772 80.3591255413227
"5822" 1164.2 9.61728234588331 79.9806268138977
"5823" 1164.4 9.92374540720425 79.2636244865121
"5824" 1164.6 10.4015304063094 78.0899335512491
"5825" 1164.8 10.80377261028 76.2904232545827
"5826" 1165 10.9740999709628 74.4910268420692
"5827" 1165.2 10.9436302826367 72.3571003103084
"5828" 1165.4 10.5775332713556 69.9307964574227
"5829" 1165.6 9.86601296237141 67.5043195073084
"5830" 1165.8 8.56839287344444 65.3167167326227
"5831" 1166 7.13708277004488 62.9007987134513
"5832" 1166.2 6.41204917432081 62.3756649962727
"5833" 1166.4 6.10878545265105 62.5509397511504
"5834" 1166.6 6.41170508058259 62.6425639893053
"5835" 1166.8 6.98152431108259 62.3272636244793
"5836" 1167 7.51211685542499 61.2624334450227
"5837" 1167.2 7.7340362496163 59.800627349737
"5838" 1167.4 7.85181678129999 58.2408049487727
"5839" 1167.6 8.08193608592499 56.0938583856477
"5840" 1167.8 8.32727492127915 53.9230568607102
"5841" 1168 8.62398110864904 51.9917051411359
"5842" 1168.2 8.53304297673749 50.0585530470852
"5843" 1168.4 8.17791627545956 48.4369231962142
"5844" 1168.6 7.74090791009545 47.4063150201136
"5845" 1168.8 7.87616803046667 46.9876242964227
"5846" 1169 8.54806372175917 46.5664787393084
"5847" 1169.2 9.46659681603998 45.9011103024027
"5848" 1169.4 10.08200158498 45.1453851121827
"5849" 1169.6 10.6132484368 44.6031067802727
"5850" 1169.8 10.7966599730766 43.7268371191929
"5851" 1170 11.26342678955 42.3374970737727
"5852" 1170.2 11.9017126717767 40.6990865182785
"5853" 1170.4 12.520121138986 38.5954117463483
"5854" 1170.6 12.7470672304444 36.7331713786227
"5855" 1170.8 12.6542078002889 35.5796514474227
"5856" 1171 12.507532109475 35.4736293949227
"5857" 1171.2 12.9210827328227 35.5048577085682
"5858" 1171.4 13.5055415878217 35.5682195043705
"5859" 1171.6 14.0369346767796 35.1472545704513
"5860" 1171.8 14.3726578081478 34.7218869461532
"5861" 1172 14.3110963102546 35.01908394075
"5862" 1172.2 14.5269369278682 35.0364330038864
"5863" 1172.4 14.8327111361542 34.4971662913977
"5864" 1172.6 15.5159666023556 33.7560721444227
"5865" 1172.8 16.7102282575647 32.9657712919051
"5866" 1173 17.9466987446627 31.9404756783168
"5867" 1173.2 18.8437492801409 30.8379597248864
"5868" 1173.4 19.7900696227565 29.5526204386097
"5869" 1173.6 21.1988918830553 28.2241572553419
"5870" 1173.8 21.8304078529333 27.1063690116227
"5871" 1174 22.4213314993778 25.7747320322227
"5872" 1174.2 22.7186022725381 24.4758104290227
"5873" 1174.4 23.0797892768444 23.3489474710227
"5874" 1174.6 23.7129217551778 22.6619245708227
"5875" 1174.8 24.7664158274591 22.2068008145455
"5876" 1175 26.4049276463869 21.3797030871966
"5877" 1175.2 27.3327167217796 20.7524890424513
"5878" 1175.4 28.182208410034 20.5743277992142
"5879" 1175.6 28.6994911157362 20.9072821598312
"5880" 1175.8 29.2652690750979 21.1346656256185
"5881" 1176 29.8310470344596 21.6543992617036
"5882" 1176.2 30.3252367622285 21.9131059600227
"5883" 1176.4 30.268444147893 22.1299404301855
"5884" 1176.6 30.2384071652 22.3396175312227
"5885" 1176.8 30.1539895014222 22.3650628238227
"5886" 1177 30.2299653988222 22.5855886930227
"5887" 1177.2 30.2615302644087 22.9562049113271
"5888" 1177.4 30.1710648925046 23.0655794397955
"5889" 1177.6 30.1947614369064 23.3110502267248
"5890" 1177.8 30.2507753345442 23.8519358131157
"5891" 1178 30.3854040101696 24.3169749068923
"5892" 1178.2 30.5670855039522 24.8811966123706
"5893" 1178.4 30.3832914346604 25.6094362554878
"5894" 1178.6 30.1624312678 26.5296090460227
"5895" 1178.8 30.2076550162524 28.1381150425227
"5896" 1179 30.1352970187285 29.8738475020227
"5897" 1179.2 29.5753447878909 31.77480913425
"5898" 1179.4 28.7896849397773 33.3622484112273
"5899" 1179.6 28.4205448396049 34.7838137187057
"5900" 1179.8 28.2178100843476 36.5986748320227
"5901" 1180 27.6500464787773 38.5322692258636
"5902" 1180.2 26.4993076431571 40.4245563265227
"5903" 1180.4 25.4480294291333 41.7772113040227
"5904" 1180.6 24.416754026925 43.5620517801477
"5905" 1180.8 23.9116869817091 44.9947952441591
"5906" 1181 24.5369818432893 45.156104618427
"5907" 1181.2 25.1154609405143 45.1721805631656
"5908" 1181.4 25.5311345433106 45.5134214932355
"5909" 1181.6 25.6671906716333 45.6930950353977
"5910" 1181.8 25.7805655572884 45.3147442457204
"5911" 1182 25.6038774238 44.9206003145759
"5912" 1182.2 25.7542463874042 44.8104614483352
"5913" 1182.4 25.6864599209739 44.4547113656532
"5914" 1182.6 26.0745976576913 43.2018072843705
"5915" 1182.8 25.8668709148 41.1606522910227
"5916" 1183 25.2147325834585 38.8240296900715
"5917" 1183.2 24.6588113829707 37.1018178128764
"5918" 1183.4 23.3422693151488 35.3023174831158
"5919" 1183.6 21.6195600136372 33.9797540189064
"5920" 1183.8 19.7481741119951 33.3874257101691
"5921" 1184 18.4687496679739 33.7842832296966
"5922" 1184.2 17.7349451930857 33.9178315045227
"5923" 1184.4 17.1631405297268 33.4153534703398
"5924" 1184.6 16.2040687222186 32.5417991115111
"5925" 1184.8 15.9832085553581 31.9737181604413
"5926" 1185 15.8133470088455 31.7487855395455
"5927" 1185.2 15.7016854626667 31.9409746056227
"5928" 1185.4 15.5370710183 32.3002379035227
"5929" 1185.6 15.3824689014977 32.6216854952553
"5930" 1185.8 14.0836190680391 32.946248049501
"5931" 1186 12.3598971270273 33.1800832482955
"5932" 1186.2 12.0256208884666 33.2041050280227
"5933" 1186.4 12.0064263744176 32.9882230206698
"5934" 1186.6 12.8454858726049 32.5682114118276
"5935" 1186.8 13.69465550635 32.5060721454477
"5936" 1187 14.2074928138 31.9256705528271
"5937" 1187.2 14.5602380517285 30.1737384505227
"5938" 1187.4 15.0757887840857 28.5197944315227
"5939" 1187.6 15.9252087550174 27.7023051397619
"5940" 1187.8 16.6418225876367 27.3968261611656
"5941" 1188 17.2465287098 26.6942550569639
"5942" 1188.2 17.5101185579224 26.5166267538799
"5943" 1188.4 17.8047189764122 26.4698905021656
"5944" 1188.6 18.3775335460955 26.5006939407955
"5945" 1188.8 18.6109938059633 26.4776798774513
"5946" 1189 18.7925498778232 26.3639187686274
"5947" 1189.2 18.8335807888222 26.2921196484227
"5948" 1189.4 18.7744884241778 26.2327472990227
"5949" 1189.6 18.6178010043366 26.2565376132422
"5950" 1189.8 18.6178010043366 26.2565376132422
"5951" 1190 18.5010144575674 26.2662798551623
"5952" 1190.2 18.4675699180143 26.3478569560227
"5953" 1190.4 18.6106414131182 26.4920194092273
"5954" 1190.6 18.67107678605 26.5961137880455
"5955" 1190.8 18.5761069143 26.6377515395727
"5956" 1191 18.6953714044046 26.585825390139
"5957" 1191.2 18.6085356509951 26.5637429751203
"5958" 1191.4 18.756549670625 26.5518736770477
"5959" 1191.6 18.7270846591333 26.5393956970227
"5960" 1191.8 18.4738316678 26.5589689990227
"5961" 1192 18.3305750507512 26.6195984954618
"5962" 1192.2 18.4537013018222 26.5635361028227
"5963" 1192.4 18.2825636743455 26.6741845721591
"5964" 1192.6 18.3186330397778 26.7840619720227
"5965" 1192.8 18.4732228865708 26.8715301653352
"5966" 1193 18.4947041670857 26.9567264575227
"5967" 1193.2 18.4038359841488 26.9408759845576
"5968" 1193.4 18.3257317978682 26.9257459876364
"5969" 1193.6 18.3439583389111 26.9112884350227
"5970" 1193.8 18.4415662626542 26.8715301653352
"5971" 1194 18.3942497130766 26.8598564606185
"5972" 1194.2 18.29119729905 26.8216516088182
"5973" 1194.4 18.3186330397778 26.8349525572227
"5974" 1194.6 18.2953264239087 26.7978909353923
"5975" 1194.8 18.2426571423778 26.7925437362227
"5976" 1195 18.3499881720381 26.8294999945227
"5977" 1195.2 18.3429990472773 26.7696044194091
"5978" 1195.4 18.3066575107302 26.8166082765111
"5979" 1195.6 18.3773327641256 26.8609896008134
"5980" 1195.8 18.376670183625 26.9908049743977
"5981" 1196 18.3583711107756 26.9454223641203
"5982" 1196.2 18.3583711107756 26.9454223641203
"5983" 1196.4 18.4738316678 26.9504350390227
"5984" 1196.6 18.4738316678 26.9504350390227
"5985" 1196.8 18.4738316678 26.9504350390227
"5986" 1197 18.4738316678 26.9504350390227
"5987" 1197.2 18.3583711107756 26.9454223641203
"5988" 1197.4 18.3583711107756 26.9454223641203
"5989" 1197.6 18.3583711107756 26.9454223641203
"5990" 1197.8 18.528621978425 27.0957668063727
"5991" 1198 18.509628004075 27.1243927605477
"5992" 1198.2 18.509628004075 27.1243927605477
"5993" 1198.4 18.4461481424316 27.0284707035754
"5994" 1198.6 18.4461481424316 27.0284707035754
"5995" 1198.8 18.4835721674666 26.9504350390227
"5996" 1199 18.4738316678 26.9210750860227
"5997" 1199.2 18.5218384161571 26.8385875990227
"5998" 1199.4 18.4973514108976 26.8244020700471
"5999" 1199.6 18.471640055375 26.8763011576977
"6000" 1199.8 18.49735 26.88957
"6001" 1200 18.49735 26.88957
"6002" 1200.2 18.49735 26.88957
"6003" 1200.4 18.57169 26.84324
"6004" 1200.6 18.69192 26.81509
"6005" 1200.8 18.62359 26.78088
"6006" 1201 18.6456 26.75924
"6007" 1201.2 18.57147 26.84302
"6008" 1201.4 18.68654 26.82548
"6009" 1201.6 18.78372 26.92312
"6010" 1201.8 18.67108 26.97779
"6011" 1202 18.77413 27.00603
"6012" 1202.2 18.67108 26.97779
"6013" 1202.4 18.6777 26.91425
"6014" 1202.6 18.69007 26.8604
"6015" 1202.8 18.84556 26.67459
"6016" 1203 18.72987 26.62049
"6017" 1203.2 18.73891 26.5387
"6018" 1203.4 18.70273 26.52961
"6019" 1203.6 18.67339 26.59167
"6020" 1203.8 18.72082 26.58413
"6021" 1204 18.86102 26.61346
"6022" 1204.2 18.83672 26.66571
"6023" 1204.4 18.8384 26.6841
"6024" 1204.6 18.72987 26.70227
"6025" 1204.8 18.80921 26.71756
"6026" 1205 18.72987 26.70227
"6027" 1205.2 18.61409 26.71409
"6028" 1205.4 18.64846 26.6114
"6029" 1205.6 18.65381 26.57876
"6030" 1205.8 18.65751 26.52052
"6031" 1206 18.54202 26.50025
"6032" 1206.2 18.56661 26.466
"6033" 1206.4 18.54762 26.52325
"6034" 1206.6 18.63309 26.48508
"6035" 1206.8 18.60046 26.54918
"6036" 1207 18.63309 26.48508
"6037" 1207.2 18.66655 26.41147
"6038" 1207.4 18.57147 26.48927
"6039" 1207.6 18.69537 26.45268
"6040" 1207.8 18.66158 26.54233
"6041" 1208 18.96503 26.52052
"6042" 1208.2 18.97325 26.55274
"6043" 1208.4 19.0193 26.52961
"6044" 1208.6 18.98189 26.52672
"6045" 1208.8 18.99397 26.41086
"6046" 1209 19.10175 26.32841
"6047" 1209.2 19.01642 26.37058
"6048" 1209.4 19.17243 26.39055
"6049" 1209.6 19.18046 26.28383
"6050" 1209.8 18.95157 26.38167
"6051" 1210 18.95157 26.38167
"6052" 1210.2 18.95157 26.38167
"6053" 1210.4 19.01642 26.3966
"6054" 1210.6 19.24503 26.43281
"6055" 1210.8 19.50048 26.47872
"6056" 1211 19.48451 26.65684
"6057" 1211.2 19.50964 26.63247
"6058" 1211.4 19.52581 26.51804
"6059" 1211.6 19.45513 26.44381
"6060" 1211.8 19.42863 26.42605
"6061" 1212 19.45974 26.32494
"6062" 1212.2 19.32723 26.28383
"6063" 1212.4 19.24785 26.23792
"6064" 1212.6 19.24785 26.23792
"6065" 1212.8 19.35313 26.24046
"6066" 1213 19.59855 26.32388
"6067" 1213.2 19.59855 26.51878
"6068" 1213.4 19.78481 26.48334
"6069" 1213.6 19.96612 26.37058
"6070" 1213.8 19.93219 26.36392
"6071" 1214 20.18647 26.48259
"6072" 1214.2 20.69195 26.41718
"6073" 1214.4 20.85538 26.33877
"6074" 1214.6 21.22363 26.27516
"6075" 1214.8 21.39287 26.28328
"6076" 1215 21.79717 26.17178
"6077" 1215.2 21.84307 25.99844
"6078" 1215.4 22.56484 25.85199
"6079" 1215.6 22.94472 25.76625
"6080" 1215.8 23.40411 25.49404
"6081" 1216 23.66031 25.3254
"6082" 1216.2 23.53106 25.1716
"6083" 1216.4 23.82493 24.88808
"6084" 1216.6 23.7337 24.80716
"6085" 1216.8 23.82493 24.73913
"6086" 1217 24.20804 24.69518
"6087" 1217.2 24.49877 25.04337
"6088" 1217.4 24.67145 25.28626
"6089" 1217.6 25.23983 25.45614
"6090" 1217.8 25.47725 25.68446
"6091" 1218 25.61232 25.91892
"6092" 1218.2 25.6847 26.08838
"6093" 1218.4 25.68646 26.1424
"6094" 1218.6 25.86289 26.24046
"6095" 1218.8 25.93627 26.33082
"6096" 1219 25.82211 26.39697
"6097" 1219.2 25.6883 26.49568
"6098" 1219.4 25.76078 26.66513
"6099" 1219.6 25.8132 26.71915
"6100" 1219.8 25.79769 26.74252
"6101" 1220 25.81244 26.77658
"6102" 1220.2 25.62039 26.71492
"6103" 1220.4 25.7058 27.07575
"6104" 1220.6 25.62762 27.26116
"6105" 1220.8 25.44486 27.19829
"6106" 1221 25.50689 27.49328
"6107" 1221.2 25.60388 27.72009
"6108" 1221.4 25.42185 28.02452
"6109" 1221.6 25.26717 28.7474
"6110" 1221.8 25.16068 29.30133
"6111" 1222 25.21516 29.90555
"6112" 1222.2 25.35651 30.14521
"6113" 1222.4 25.03848 30.39374
"6114" 1222.6 24.86889 31.54399
"6115" 1222.8 24.44697 32.62491
"6116" 1223 23.83111 34.02688
"6117" 1223.2 23.55623 35.08171
"6118" 1223.4 23.13466 36.13521
"6119" 1223.6 22.4526 37.33518
"6120" 1223.8 21.92854 38.55569
"6121" 1224 21.54082 40.43878
"6122" 1224.2 21.28953 42.56014
"6123" 1224.4 21.35914 44.86128
"6124" 1224.6 21.63625 46.79254
"6125" 1224.8 21.66373 48.94514
"6126" 1225 21.13423 51.27922
"6127" 1225.2 20.72454 53.55251
"6128" 1225.4 20.35163 55.75574
"6129" 1225.6 19.61625 58.14539
"6130" 1225.8 18.70824 60.49354
"6131" 1226 17.98039 62.62144
"6132" 1226.2 16.84075 64.89417
"6133" 1226.4 15.21534 67.47316
"6134" 1226.6 13.40816 70.12058
"6135" 1226.8 12.24731 72.05378
"6136" 1227 10.81184 74.35897
"6137" 1227.2 9.480915 76.26048
"6138" 1227.4 8.654786 78.0861
"6139" 1227.6 8.970005 78.28912
"6140" 1227.8 9.042748 78.36221
"6141" 1228 8.959855 78.47647
"6142" 1228.2 8.802844 78.51319
"6143" 1228.4 8.44464 78.55711
"6144" 1228.6 7.741459 79.71027
"6145" 1228.8 6.989783 81.19804
"6146" 1229 6.070474 82.80951
"6147" 1229.2 5.778917 83.40779
"6148" 1229.4 5.371166 83.52706
"6149" 1229.6 5.098643 83.36941
"6150" 1229.8 5.022851 83.36591
"6151" 1230 5.064484 83.50972
"6152" 1230.2 5.148193 84.01661
"6153" 1230.4 5.408424 84.00638
"6154" 1230.6 5.634303 84.44656
"6155" 1230.8 5.604805 85.00607
"6156" 1231 5.510677 86.05265
"6157" 1231.2 5.124152 87.11485
"6158" 1231.4 4.477398 87.54337
"6159" 1231.6 3.795341 88.00312
"6160" 1231.8 3.144472 88.1929
"6161" 1232 3.182905 88.18843
"6162" 1232.2 3.304143 88.36708
"6163" 1232.4 3.432729 88.87058
"6164" 1232.6 3.924846 89.15684
"6165" 1232.8 4.312957 89.80258
"6166" 1233 4.462421 91.13728
"6167" 1233.2 4.599321 92.27776
"6168" 1233.4 4.362283 93.20423
"6169" 1233.6 4.421467 93.99006
"6170" 1233.8 4.355401 94.1809
"6171" 1234 4.306379 94.14912
"6172" 1234.2 4.462758 94.20579
"6173" 1234.4 4.658365 94.33383
"6174" 1234.6 5.12018 94.27396
"6175" 1234.8 5.601761 94.80863
"6176" 1235 6.426998 95.61358
"6177" 1235.2 6.906209 96.19882
"6178" 1235.4 7.641005 96.71448
"6179" 1235.6 7.918377 97.39475
"6180" 1235.8 8.82452 97.92531
"6181" 1236 9.379858 98.19787
"6182" 1236.2 9.81059 98.29075
"6183" 1236.4 9.951292 98.18667
"6184" 1236.6 10.20014 98.2105
"6185" 1236.8 10.19938 98.25677
"6186" 1237 10.12792 98.32959
"6187" 1237.2 10.08663 98.37937
"6188" 1237.4 10.12581 98.33947
"6189" 1237.6 10.47336 98.2339
"6190" 1237.8 10.68981 97.97745
"6191" 1238 10.79649 97.80823
"6192" 1238.2 11.20975 97.56623
"6193" 1238.4 11.12194 97.60247
"6194" 1238.6 11.37778 97.65699
"6195" 1238.8 11.72665 97.66478
"6196" 1239 11.86912 97.82732
"6197" 1239.2 12.33184 97.95136
"6198" 1239.4 12.67989 98.1933
"6199" 1239.6 13.18942 98.50416
"6200" 1239.8 13.52967 99.03373
"6201" 1240 14.02177 99.52367
"6202" 1240.2 14.59621 100.6139
"6203" 1240.4 15.44016 101.8477
"6204" 1240.6 15.92486 103.4778
"6205" 1240.8 15.97476 104.7186
"6206" 1241 15.54973 105.2404
"6207" 1241.2 16.23869 104.7687
"6208" 1241.4 16.92624 104.5943
"6209" 1241.6 17.53702 104.6317
"6210" 1241.8 18.57238 104.8487
"6211" 1242 20.09158 105.2665
"6212" 1242.2 21.1306 105.9605
"6213" 1242.4 22.38221 107.0664
"6214" 1242.6 23.92049 108.2464
"6215" 1242.8 25.49836 109.6862
"6216" 1243 26.89216 111.3565
"6217" 1243.2 28.62772 113.2981
"6218" 1243.4 30.11592 115.1753
"6219" 1243.6 31.07576 117.0824
"6220" 1243.8 31.40495 117.7748
"6221" 1244 31.81374 117.4576
"6222" 1244.2 32.68345 117.101
"6223" 1244.4 33.89145 116.9746
"6224" 1244.6 35.66309 117.3057
"6225" 1244.8 37.44852 117.4278
"6226" 1245 39.32337 117.68
"6227" 1245.2 40.77755 118.0006
"6228" 1245.4 42.28554 118.318
"6229" 1245.6 43.90647 118.5194
"6230" 1245.8 45.50196 118.55
"6231" 1246 46.7018 118.8324
"6232" 1246.2 48.58659 119.3609
"6233" 1246.4 50.81333 120.7205
"6234" 1246.6 52.3028 122.6409
"6235" 1246.8 53.6279 124.8041
"6236" 1247 54.3013 126.9804
"6237" 1247.2 54.07832 127.6276
"6238" 1247.4 54.52123 127.0775
"6239" 1247.6 54.92164 126.3425
"6240" 1247.8 55.1322 125.6219
"6241" 1248 55.53551 125.0509
"6242" 1248.2 55.54997 124.4897
"6243" 1248.4 55.69174 124.0346
"6244" 1248.6 55.8116 123.5006
"6245" 1248.8 55.59401 123.1672
"6246" 1249 55.36364 122.7332
"6247" 1249.2 55.31805 122.4889
"6248" 1249.4 55.39334 122.4306
"6249" 1249.6 55.31976 122.4506
"6250" 1249.8 55.05617 122.4895
"6251" 1250 54.8695 122.0093
"6252" 1250.2 54.65059 121.7091
"6253" 1250.4 54.43673 121.2904
"6254" 1250.6 54.08817 120.9116
"6255" 1250.8 53.57161 120.8164
"6256" 1251 53.22178 120.6236
"6257" 1251.2 53.17513 120.6035
"6258" 1251.4 53.28673 120.6263
"6259" 1251.6 53.8531 120.8067
"6260" 1251.8 54.39114 120.8553
"6261" 1252 54.80033 120.475
"6262" 1252.2 55.4555 120.0642
"6263" 1252.4 56.04348 119.5039
"6264" 1252.6 57.10574 118.7335
"6265" 1252.8 58.14689 118.578
"6266" 1253 59.24432 118.2811
"6267" 1253.2 60.3521 118.0222
"6268" 1253.4 61.64178 118.4465
"6269" 1253.6 62.93495 118.9358
"6270" 1253.8 64.37583 119.7216
"6271" 1254 65.73071 120.4836
"6272" 1254.2 66.70519 122.0767
"6273" 1254.4 66.51268 123.0775
"6274" 1254.6 66.55654 123.0143
"6275" 1254.8 66.21141 122.1005
"6276" 1255 66.71792 121.4326
"6277" 1255.2 66.89386 120.6087
"6278" 1255.4 67.30774 119.9879
"6279" 1255.6 67.84218 119.1529
"6280" 1255.8 68.04863 118.5666
"6281" 1256 67.97044 117.751
"6282" 1256.2 68.32571 117.0708
"6283" 1256.4 68.66593 116.2084
"6284" 1256.6 69.17084 115.431
"6285" 1256.8 69.71373 114.7881
"6286" 1257 70.54925 113.8211
"6287" 1257.2 71.54167 112.5278
"6288" 1257.4 72.91348 110.9419
"6289" 1257.6 74.50606 109.0262
"6290" 1257.8 76.04257 107.4249
"6291" 1258 77.58033 106.0911
"6292" 1258.2 78.93598 105.0059
"6293" 1258.4 80.22914 103.6925
"6294" 1258.6 81.30736 102.7358
"6295" 1258.8 82.68658 102.3072
"6296" 1259 84.46146 101.8397
"6297" 1259.2 86.83285 101.0996
"6298" 1259.4 89.44689 100.7961
"6299" 1259.6 92.20666 100.7109
"6300" 1259.8 95.02272 100.7192
"6301" 1260 97.13518 100.9927
"6302" 1260.2 99.87032 101.9638
"6303" 1260.4 102.5644 103.3978
"6304" 1260.6 105.0959 105.1053
"6305" 1260.8 105.4356 105.3591
"6306" 1261 105.6903 105.0577
"6307" 1261.2 105.5569 103.9975
"6308" 1261.4 105.532 103.1836
"6309" 1261.6 105.7388 102.0648
"6310" 1261.8 106.4288 100.2985
"6311" 1262 107.3979 98.49961
"6312" 1262.2 107.7186 96.81714
"6313" 1262.4 108.5161 94.32011
"6314" 1262.6 109.5643 92.10778
"6315" 1262.8 111.106 89.47979
"6316" 1263 112.9315 87.68063
"6317" 1263.2 115.4682 86.45073
"6318" 1263.4 117.805 85.23728
"6319" 1263.6 119 85.17841
"6320" 1263.8 119.1233 85.46149
"6321" 1264 119.1451 85.36908
"6322" 1264.2 118.236 84.92166
"6323" 1264.4 117.3414 84.85959
"6324" 1264.6 116.5747 84.11693
"6325" 1264.8 116.1441 82.74326
"6326" 1265 115.5502 81.42125
"6327" 1265.2 114.9653 80.2932
"6328" 1265.4 114.5088 79.17724
"6329" 1265.6 114.1296 78.10028
"6330" 1265.8 113.7992 76.72752
"6331" 1266 113.4596 75.43546
"6332" 1266.2 113.0798 73.9365
"6333" 1266.4 112.924 72.14404
"6334" 1266.6 112.4742 70.06605
"6335" 1266.8 112.2656 67.73685
"6336" 1267 112.3942 65.62874
"6337" 1267.2 112.4648 62.79894
"6338" 1267.4 112.775 60.08746
"6339" 1267.6 113.294 57.51055
"6340" 1267.8 113.9892 55.09195
"6341" 1268 114.1842 52.32096
"6342" 1268.2 114.83 49.85531
"6343" 1268.4 116.1702 46.83132
"6344" 1268.6 117.7801 44.14252
"6345" 1268.8 117.9071 43.43576
"6346" 1269 117.8293 43.34168
"6347" 1269.2 117.9223 43.51304
"6348" 1269.4 117.9793 43.62939
"6349" 1269.6 117.9383 43.73699
"6350" 1269.8 117.8681 43.87135
"6351" 1270 116.943 44.16271
"6352" 1270.2 116.2446 44.19248
"6353" 1270.4 115.622 44.08016
"6354" 1270.6 114.4577 43.30569
"6355" 1270.8 113.5352 42.69457
"6356" 1271 112.3096 41.852
"6357" 1271.2 111.505 41.3966
"6358" 1271.4 110.2668 40.26767
"6359" 1271.6 109.163 38.9642
"6360" 1271.8 107.9707 37.32141
"6361" 1272 106.6374 35.43546
"6362" 1272.2 105.4502 33.59908
"6363" 1272.4 104.5385 32.09577
"6364" 1272.6 103.3385 30.26159
"6365" 1272.8 102.4802 28.5723
"6366" 1273 102.0566 26.73804
"6367" 1273.2 101.7697 24.83141
"6368" 1273.4 101.622 22.9079
"6369" 1273.6 101.9133 22.16978
"6370" 1273.8 102.0287 22.36294
"6371" 1274 101.4278 22.79424
"6372" 1274.2 101.0327 23.35149
"6373" 1274.4 100.235 23.75607
"6374" 1274.6 99.2707 23.9776
"6375" 1274.8 98.11785 24.17232
"6376" 1275 96.90251 24.43832
"6377" 1275.2 95.58876 24.74844
"6378" 1275.4 93.9347 24.89157
"6379" 1275.6 91.92773 24.95096
"6380" 1275.8 90.09448 24.56978
"6381" 1276 88.59264 23.99303
"6382" 1276.2 87.18477 23.22172
"6383" 1276.4 85.85276 21.8816
"6384" 1276.6 84.4852 20.30934
"6385" 1276.8 82.82217 17.92062
"6386" 1277 81.55696 15.81078
"6387" 1277.2 81.08355 13.22866
"6388" 1277.4 81.64097 11.18414
"6389" 1277.6 81.85981 10.88924
"6390" 1277.8 81.45391 11.70902
"6391" 1278 81.17708 12.51084
"6392" 1278.2 80.75394 13.17083
"6393" 1278.4 80.67024 13.82591
"6394" 1278.6 79.20646 14.55442
"6395" 1278.8 77.40203 15.45296
"6396" 1279 75.96 16.66216
"6397" 1279.2 74.48746 17.72207
"6398" 1279.4 72.65236 18.88519
"6399" 1279.6 70.25623 20.19318
"6400" 1279.8 68.23872 20.74524
"6401" 1280 65.95744 21.27863
"6402" 1280.2 63.32418 21.36537
"6403" 1280.4 60.7103 21.4902
"6404" 1280.6 57.8665 21.20427
"6405" 1280.8 55.66863 20.5227
"6406" 1281 53.12862 19.63725
"6407" 1281.2 50.62844 18.32668
"6408" 1281.4 47.84999 16.83557
"6409" 1281.6 46.27565 17.14666
"6410" 1281.8 45.86117 18.30427
"6411" 1282 45.91839 18.90511
"6412" 1282.2 46.5479 19.31163
"6413" 1282.4 47.42105 19.08397
"6414" 1282.6 48.37075 18.82373
"6415" 1282.8 49.46216 18.95808
"6416" 1283 51.89154 19.32859
"6417" 1283.2 54.06485 19.30449
"6418" 1283.4 55.72289 18.63248
"6419" 1283.6 57.59923 17.51561
"6420" 1283.8 59.06041 15.9062
"6421" 1284 59.00162 14.68695
"6422" 1284.2 58.72337 14.13173
"6423" 1284.4 58.20444 13.67974
"6424" 1284.6 57.8731 13.81384
"6425" 1284.8 57.68053 13.93109
"6426" 1285 57.74368 14.16186
"6427" 1285.2 57.74368 14.16186
"6428" 1285.4 57.48376 14.15181
"6429" 1285.6 56.90984 13.97334
"6430" 1285.8 56.33413 13.77013
"6431" 1286 55.6241 13.34699
"6432" 1286.2 54.27017 12.74022
"6433" 1286.4 52.78425 12.50607
"6434" 1286.6 51.10329 12.37248
"6435" 1286.8 49.57246 12.23481
"6436" 1287 47.73686 12.20324
"6437" 1287.2 45.73749 12.47884
"6438" 1287.4 43.38224 12.8305
"6439" 1287.6 41.09753 13.35258
"6440" 1287.8 38.32984 14.72481
"6441" 1288 35.94145 16.24592
"6442" 1288.2 34.31633 17.86161
"6443" 1288.4 33.07215 20.15204
"6444" 1288.6 31.69745 23.12046
"6445" 1288.8 30.55022 25.91733
"6446" 1289 29.46451 29.17769
"6447" 1289.2 28.84498 31.82169
"6448" 1289.4 27.74361 35.12389
"6449" 1289.6 26.58071 37.78006
"6450" 1289.8 25.77655 40.54476
"6451" 1290 25.40069 43.06905
"6452" 1290.2 25.41798 45.44845
"6453" 1290.4 25.56259 48.12215
"6454" 1290.6 26.20199 50.5727
"6455" 1290.8 26.92586 53.35149
"6456" 1291 27.57776 55.85157
"6457" 1291.2 28.91426 58.59327
"6458" 1291.4 30.41568 61.02295
"6459" 1291.6 31.82806 63.09254
"6460" 1291.8 32.89136 64.45867
"6461" 1292 34.43228 66.03851
"6462" 1292.2 36.64364 67.65232
"6463" 1292.4 38.1399 68.8137
"6464" 1292.6 39.79618 69.36676
"6465" 1292.8 41.37713 69.8198
"6466" 1293 42.13623 69.5118
"6467" 1293.2 42.31857 69.06219
"6468" 1293.4 42.18117 69.20191
"6469" 1293.6 42.10843 69.3156
"6470" 1293.8 42.0682 69.46565
"6471" 1294 42.02208 69.47009
"6472" 1294.2 41.88443 69.54124
"6473" 1294.4 42.15341 69.4962
"6474" 1294.6 42.06841 69.26529
"6475" 1294.8 42.04158 68.88012
"6476" 1295 42.22554 68.52473
"6477" 1295.2 42.37284 67.92495
"6478" 1295.4 42.56391 67.57605
"6479" 1295.6 42.58622 67.01943
"6480" 1295.8 42.75889 66.178
"6481" 1296 42.50851 65.50066
"6482" 1296.2 42.89261 64.58729
"6483" 1296.4 43.48246 63.07879
"6484" 1296.6 43.94098 61.18292
"6485" 1296.8 43.81277 60.35488
"6486" 1297 43.82226 60.24462
"6487" 1297.2 43.86184 61.27039
"6488" 1297.4 43.68452 61.83631
"6489" 1297.6 43.8803 62.45836
"6490" 1297.8 43.81385 62.51034
"6491" 1298 43.62102 62.63466
"6492" 1298.2 44.05895 62.57908
"6493" 1298.4 44.34769 62.44161
"6494" 1298.6 44.71941 62.24462
"6495" 1298.8 45.83659 61.83772
"6496" 1299 47.28934 61.18664
"6497" 1299.2 48.91607 60.31473
"6498" 1299.4 50.61683 59.61697
"6499" 1299.6 52.1433 58.75532
"6500" 1299.8 53.30529 57.56538
"6501" 1300 54.61511 56.17891
"6502" 1300.2 55.19406 54.81178
"6503" 1300.4 55.56687 53.13584
"6504" 1300.6 55.21023 52.02633
"6505" 1300.8 55.08253 51.80527
"6506" 1301 55.14364 51.74811
"6507" 1301.2 55.34183 51.82278
"6508" 1301.4 55.40504 52.36177
"6509" 1301.6 56.01901 52.37041
"6510" 1301.8 56.7127 52.17127
"6511" 1302 57.83823 51.82382
"6512" 1302.2 58.96204 51.31491
"6513" 1302.4 60.1325 50.81633
"6514" 1302.6 62.01029 49.9938
"6515" 1302.8 63.31702 49.05411
"6516" 1303 64.95594 47.96149
"6517" 1303.2 66.77763 46.91187
"6518" 1303.4 68.27425 45.93994
"6519" 1303.6 69.95481 44.61312
"6520" 1303.8 71.50023 43.48543
"6521" 1304 72.62753 42.11485
"6522" 1304.2 72.86933 40.7196
"6523" 1304.4 72.86089 39.77706
"6524" 1304.6 72.66997 39.34034
"6525" 1304.8 72.56995 39.34535
"6526" 1305 72.68994 39.4908
"6527" 1305.2 72.87679 40.08662
"6528" 1305.4 73.45986 40.29965
"6529" 1305.6 73.66727 40.47536
"6530" 1305.8 74.14212 40.7356
"6531" 1306 74.74731 40.85345
"6532" 1306.2 75.28858 40.92987
"6533" 1306.4 76.14552 41.28492
"6534" 1306.6 77.23969 41.47717
"6535" 1306.8 78.7611 41.96738
"6536" 1307 80.24186 42.54932
"6537" 1307.2 81.72316 42.8305
"6538" 1307.4 83.14802 43.33622
"6539" 1307.6 84.05577 43.92368
"6540" 1307.8 84.88985 44.68704
"6541" 1308 86.05537 45.48635
"6542" 1308.2 86.9465 46.695
"6543" 1308.4 88.22972 48.0932
"6544" 1308.6 89.08251 49.46413
"6545" 1308.8 89.91309 51.07698
"6546" 1309 91.10387 52.58167
"6547" 1309.2 92.24234 54.4889
"6548" 1309.4 94.00593 57.21504
"6549" 1309.6 95.92717 59.38966
"6550" 1309.8 98.2612 61.41847
"6551" 1310 100.7502 63.07995
"6552" 1310.2 102.5576 64.35828
"6553" 1310.4 104.561 65.77897
"6554" 1310.6 106.0787 66.47872
"6555" 1310.8 107.4552 66.87736
"6556" 1311 107.6843 66.9107
"6557" 1311.2 107.8987 67.01245
"6558" 1311.4 107.7031 66.9331
"6559" 1311.6 107.7042 66.94728
"6560" 1311.8 107.8116 67.10576
"6561" 1312 107.7992 67.0971
"6562" 1312.2 107.6225 66.97283
"6563" 1312.4 107.641 66.74165
"6564" 1312.6 107.8098 66.35149
"6565" 1312.8 108.1061 65.70264
"6566" 1313 108.1802 65.15874
"6567" 1313.2 108.9767 64.09742
"6568" 1313.4 110.41 62.70606
"6569" 1313.6 112.1866 61.73392
"6570" 1313.8 114.3949 60.93009
"6571" 1314 116.4193 60.47201
"6572" 1314.2 118.5968 59.61368
"6573" 1314.4 119.9322 59.32859
"6574" 1314.6 120.0311 59.34495
"6575" 1314.8 119.8966 59.3651
"6576" 1315 119.165 59.80728
"6577" 1315.2 118.6933 60.35913
"6578" 1315.4 118.394 60.71718
"6579" 1315.6 117.832 61.02458
"6580" 1315.8 117.4951 61.54869
"6581" 1316 117.5571 62.16799
"6582" 1316.2 117.3729 62.8669
"6583" 1316.4 117.2612 64.06142
"6584" 1316.6 117.0043 64.83198
"6585" 1316.8 116.6121 65.47908
"6586" 1317 116.2119 66.14021
"6587" 1317.2 115.7247 67.1373
"6588" 1317.4 115.0906 68.49034
"6589" 1317.6 114.2354 70.42981
"6590" 1317.8 113.0659 72.74983
"6591" 1318 112.3338 74.66516
"6592" 1318.2 111.4497 76.1433
"6593" 1318.4 110.7197 78.22172
"6594" 1318.6 110.2955 80.29359
"6595" 1318.8 110.2853 82.18323
"6596" 1319 110.2167 83.64229
"6597" 1319.2 110.2147 85.0024
"6598" 1319.4 110.3542 86.49069
"6599" 1319.6 110.6556 87.5347
"6600" 1319.8 110.5813 87.99105
"6601" 1320 110.3515 88.29806
"6602" 1320.2 110.2362 88.22903
"6603" 1320.4 110.6241 88.78125
"6604" 1320.6 111.3221 89.84863
"6605" 1320.8 112.2577 90.88684
"6606" 1321 113.7524 92.33058
"6607" 1321.2 115.6023 93.50881
"6608" 1321.4 116.9071 93.84071
"6609" 1321.6 117.8898 93.79092
"6610" 1321.8 118.9087 93.17462
"6611" 1322 119.2679 92.71918
"6612" 1322.2 119.8432 92.34239
"6613" 1322.4 119.6825 92.23229
"6614" 1322.6 119.7482 92.25431
"6615" 1322.8 119.6794 92.41701
"6616" 1323 119.8456 92.5999
"6617" 1323.2 119.8773 92.73508
"6618" 1323.4 119.8683 92.74968
"6619" 1323.6 119.8219 92.69532
"6620" 1323.8 119.8672 92.6263
"6621" 1324 119.7066 92.63759
"6622" 1324.2 119.7104 92.6093
"6623" 1324.4 119.6367 92.50925
"6624" 1324.6 119.6241 92.30569
"6625" 1324.8 119.6512 92.11096
"6626" 1325 119.4884 92.09538
"6627" 1325.2 119.6576 91.71446
"6628" 1325.4 119.5309 91.61717
"6629" 1325.6 119.4104 91.6457
"6630" 1325.8 119.7132 91.51896
"6631" 1326 120.0322 91.29871
"6632" 1326.2 120.566 91.33202
"6633" 1326.4 121.109 91.33414
"6634" 1326.6 121.4601 91.54233
"6635" 1326.8 121.6089 91.43737
"6636" 1327 121.6427 91.38256
"6637" 1327.2 121.4918 91.08114
"6638" 1327.4 121.3335 90.76429
"6639" 1327.6 121.2482 90.6855
"6640" 1327.8 121.1473 90.28503
"6641" 1328 121.022 90.07668
"6642" 1328.2 121.3908 89.56912
"6643" 1328.4 121.773 89.34955
"6644" 1328.6 122.3357 88.73252
"6645" 1328.8 122.8605 88.51883
"6646" 1329 123.0318 88.22696
"6647" 1329.2 123.1203 87.83156
"6648" 1329.4 123.5234 87.72554
"6649" 1329.6 123.59 87.83241
"6650" 1329.8 123.7253 87.76795
"6651" 1330 123.7535 87.60538
"6652" 1330.2 123.8822 87.08709
"6653" 1330.4 123.8539 86.55848
"6654" 1330.6 124.093 86.12681
"6655" 1330.8 124.3433 85.63364
"6656" 1331 124.7102 85.12446
"6657" 1331.2 124.9804 85.00035
"6658" 1331.4 125.2566 84.54719
"6659" 1331.6 125.5122 84.20021
"6660" 1331.8 125.5474 83.49879
"6661" 1332 125.3189 82.87084
"6662" 1332.2 125.2857 82.19119
"6663" 1332.4 125.4991 81.61209
"6664" 1332.6 125.8325 81.31931
"6665" 1332.8 126.2236 81.07738
"6666" 1333 126.2719 80.75574
"6667" 1333.2 126.6957 80.80393
"6668" 1333.4 126.6518 80.87776
"6669" 1333.6 126.6445 80.86265
"6670" 1333.8 126.5203 80.76723
"6671" 1334 126.19 80.92266
"6672" 1334.2 126.1671 80.57234
"6673" 1334.4 125.9379 80.05247
"6674" 1334.6 125.9266 79.4882
"6675" 1334.8 126.1752 78.12804
"6676" 1335 126.2653 76.65684
"6677" 1335.2 126.584 75.10967
"6678" 1335.4 126.6864 73.70749
"6679" 1335.6 126.8221 71.95823
"6680" 1335.8 127.1535 70.58597
"6681" 1336 127.303 68.9142
"6682" 1336.2 127.2458 67.07321
"6683" 1336.4 127.4403 65.48731
"6684" 1336.6 127.7535 63.61103
"6685" 1336.8 127.3471 61.77134
"6686" 1337 126.8318 60.64639
"6687" 1337.2 126.0328 58.56241
"6688" 1337.4 125.6761 56.51763
"6689" 1337.6 125.5053 54.33206
"6690" 1337.8 125.3926 52.15867
"6691" 1338 124.8886 50.34976
"6692" 1338.2 124.3201 49.31411
"6693" 1338.4 123.6347 48.77222
"6694" 1338.6 123.3863 47.89876
"6695" 1338.8 122.9726 46.51123
"6696" 1339 122.4158 44.79021
"6697" 1339.2 121.5438 42.81687
"6698" 1339.4 121.2385 40.83769
"6699" 1339.6 121.2516 38.71341
"6700" 1339.8 120.3627 37.70433
"6701" 1340 119.0908 37.56406
"6702" 1340.2 117.42 37.10621
"6703" 1340.4 115.2481 35.8832
"6704" 1340.6 113.135 34.07529
"6705" 1340.8 110.8086 32.05273
"6706" 1341 108.5864 29.64666
"6707" 1341.2 106.3534 26.81527
"6708" 1341.4 105.0409 24.74844
"6709" 1341.6 103.5078 22.66
"6710" 1341.8 101.3606 20.35913
"6711" 1342 99.41518 18.24549
"6712" 1342.2 98.14535 16.17234
"6713" 1342.4 97.53728 14.21985
"6714" 1342.6 97.48711 14.26306
"6715" 1342.8 97.55938 14.26816
"6716" 1343 97.96266 14.47628
"6717" 1343.2 98.20403 14.72935
"6718" 1343.4 98.09109 14.62225
"6719" 1343.6 97.64948 15.74227
"6720" 1343.8 97.02122 16.33681
"6721" 1344 96.04778 16.79678
"6722" 1344.2 94.40858 17.16159
"6723" 1344.4 92.32859 17.42169
"6724" 1344.6 89.94231 17.55525
"6725" 1344.8 87.51664 17.35149
"6726" 1345 84.71471 16.90016
"6727" 1345.2 82.19801 15.88234
"6728" 1345.4 79.20065 14.46854
"6729" 1345.6 76.51636 12.73421
"6730" 1345.8 74.47883 11.22484
"6731" 1346 72.07868 9.34247
"6732" 1346.2 69.0753 7.581163
"6733" 1346.4 66.35008 6.079338
"6734" 1346.6 63.87453 4.173257
"6735" 1346.8 62.95252 3.225445
"6736" 1347 63.31641 3.135843
"6737" 1347.2 63.47889 3.848913
"6738" 1347.4 63.82152 4.519431
"6739" 1347.6 63.60871 5.410016
"6740" 1347.8 63.93867 6.13742
"6741" 1348 63.86882 6.260843
"6742" 1348.2 63.1613 7.259041
"6743" 1348.4 61.77685 9.294664
"6744" 1348.6 60.10384 10.71305
"6745" 1348.8 58.06149 12.03763
"6746" 1349 55.47397 12.74213
"6747" 1349.2 52.6115 13.13448
"6748" 1349.4 49.78954 13.56947
"6749" 1349.6 46.68277 13.56434
"6750" 1349.8 43.28288 13.38614
"6751" 1350 40.11527 12.81142
"6752" 1350.2 37.43441 11.64411
"6753" 1350.4 36.78716 10.78456
"6754" 1350.6 37.00026 11.38966
"6755" 1350.8 37.76002 12.10097
"6756" 1351 37.98088 13.0939
"6757" 1351.2 37.40547 14.99441
"6758" 1351.4 36.20674 17.16574
"6759" 1351.6 34.43397 19.64242
"6760" 1351.8 32.65185 21.85742
"6761" 1352 30.47765 24.05817
"6762" 1352.2 27.93165 26.19395
"6763" 1352.4 25.25501 28.18355
"6764" 1352.6 22.72871 29.77014
"6765" 1352.8 19.93608 31.09958
"6766" 1353 17.18809 32.65361
"6767" 1353.2 15.17239 33.40493
"6768" 1353.4 14.52553 33.07438
"6769" 1353.6 15.44843 33.26413
"6770" 1353.8 16.75707 33.4243
"6771" 1354 17.56983 33.29968
"6772" 1354.2 18.402 33.72586
"6773" 1354.4 18.52862 33.32032
"6774" 1354.6 18.51036 32.91785
"6775" 1354.8 18.70947 32.41451
"6776" 1355 18.91153 32.00847
"6777" 1355.2 19.63316 31.05445
"6778" 1355.4 20.00929 29.38064
"6779" 1355.6 20.17703 27.22027
"6780" 1355.8 19.85503 25.1386
"6781" 1356 19.31778 24.30315
"6782" 1356.2 19.06045 24.63393
"6783" 1356.4 18.95599 24.86121
"6784" 1356.6 19.03108 24.91709
"6785" 1356.8 19.79967 25.1745
"6786" 1357 20.33983 24.36676
"6787" 1357.2 21.47947 23.39309
"6788" 1357.4 22.64742 21.44608
"6789" 1357.6 23.6285 19.78661
"6790" 1357.8 24.92494 17.98378
"6791" 1358 25.18179 17.24208
"6792" 1358.2 25.01597 17.26025
"6793" 1358.4 25.18866 17.39001
"6794" 1358.6 25.6782 17.57121
"6795" 1358.8 26.08286 17.5878
"6796" 1359 26.3032 17.79146
"6797" 1359.2 26.61689 17.59649
"6798" 1359.4 26.69603 17.59195
"6799" 1359.6 26.74352 17.57287
"6800" 1359.8 26.69603 17.716
"6801" 1360 26.47482 17.81304
"6802" 1360.2 26.36364 17.87821
"6803" 1360.4 26.66754 17.95455
"6804" 1360.6 26.84712 18.30326
"6805" 1360.8 27.07922 18.41966
"6806" 1361 27.58278 18.78359
"6807" 1361.2 27.42377 18.8901
"6808" 1361.4 27.47094 19.08009
"6809" 1361.6 27.58586 19.05644
"6810" 1361.8 27.58278 18.96111
"6811" 1362 27.71432 18.88754
"6812" 1362.2 27.96949 18.79771
"6813" 1362.4 28.04596 18.69609
"6814" 1362.6 28.17038 18.44607
"6815" 1362.8 28.39235 18.22741
"6816" 1363 29.02279 18.02134
"6817" 1363.2 29.60913 18.18521
"6818" 1363.4 30.92219 18.21218
"6819" 1363.6 32.45898 18.19049
"6820" 1363.8 34.40295 18.18
"6821" 1364 35.88652 18.57217
"6822" 1364.2 37.23879 18.80134
"6823" 1364.4 38.26035 18.85568
"6824" 1364.6 39.86663 18.71096
"6825" 1364.8 41.4291 18.52055
"6826" 1365 42.79563 18.68595
"6827" 1365.2 44.38314 18.83241
"6828" 1365.4 46.49725 19.14069
"6829" 1365.6 49.05942 19.85157
"6830" 1365.8 51.18243 21.07583
"6831" 1366 53.1683 22.85866
"6832" 1366.2 55.16015 24.62398
"6833" 1366.4 56.3576 26.41621
"6834" 1366.6 57.4267 28.72427
"6835" 1366.8 58.28968 31.36692
"6836" 1367 58.74423 34.77167
"6837" 1367.2 58.94024 38.32532
"6838" 1367.4 59.14643 41.42052
"6839" 1367.6 59.16259 44.5714
"6840" 1367.8 58.88892 48.30569
"6841" 1368 58.83067 52.00035
"6842" 1368.2 58.68793 55.94205
"6843" 1368.4 58.97787 59.34608
"6844" 1368.6 59.1045 63.40938
"6845" 1368.8 58.90148 67.16938
"6846" 1369 58.94024 71.14975
"6847" 1369.2 58.57425 74.58941
"6848" 1369.4 58.23222 78.46566
"6849" 1369.6 57.54608 82.04907
"6850" 1369.8 56.94394 86.49976
"6851" 1370 56.61247 90.68917
"6852" 1370.2 56.78917 94.90676
"6853" 1370.4 56.69321 98.54233
"6854" 1370.6 57.73595 102.4022
"6855" 1370.8 59.2013 105.936
"6856" 1371 60.6603 109.5605
"6857" 1371.2 62.34858 112.8956
"6858" 1371.4 63.39397 116.3197
"6859" 1371.6 63.75668 119.9882
"6860" 1371.8 63.44747 123.2904
"6861" 1372 64.42756 125.6367
"6862" 1372.2 64.81287 125.0415
"6863" 1372.4 64.64705 124.3456
"6864" 1372.6 65.06834 123.8555
"6865" 1372.8 66.82759 123.6034
"6866" 1373 69.89501 123.1369
"6867" 1373.2 73.1363 121.9881
"6868" 1373.4 76.562 120.4886
"6869" 1373.6 79.87999 118.6148
"6870" 1373.8 83.2031 116.072
"6871" 1374 85.60484 113.8739
"6872" 1374.2 87.93174 111.931
"6873" 1374.4 90.16304 110.5854
"6874" 1374.6 92.76793 109.2086
"6875" 1374.8 95.70239 107.6161
"6876" 1375 98.3901 105.7434
"6877" 1375.2 101.573 103.7152
"6878" 1375.4 104.932 101.3722
"6879" 1375.6 107.8546 99.22363
"6880" 1375.8 110.3451 97.54318
"6881" 1376 113.5916 96.38966
"6882" 1376.2 114.8967 95.42274
"6883" 1376.4 114.3757 94.80335
"6884" 1376.6 113.4893 93.86589
"6885" 1376.8 113.5256 91.45373
"6886" 1377 113.536 87.76571
"6887" 1377.2 113.1588 84.2684
"6888" 1377.4 113.0614 80.95657
"6889" 1377.6 112.7299 77.40606
"6890" 1377.8 112.5232 73.90434
"6891" 1378 112.4386 70.91724
"6892" 1378.2 112.0368 67.69084
"6893" 1378.4 111.6325 63.93419
"6894" 1378.6 111.4495 60.39585
"6895" 1378.8 111.4136 56.3054
"6896" 1379 111.4004 52.83721
"6897" 1379.2 111.6466 49.17592
"6898" 1379.4 111.8509 45.62558
"6899" 1379.6 112.0948 41.47363
"6900" 1379.8 112.7038 37.62472
"6901" 1380 113.5125 35.29327
"6902" 1380.2 112.7659 36.45782
"6903" 1380.4 112.6032 36.71929
"6904" 1380.6 112.4443 37.23976
"6905" 1380.8 111.4804 37.7812
"6906" 1381 108.7215 37.90111
"6907" 1381.2 105.199 38.04476
"6908" 1381.4 101.5067 38.17328
"6909" 1381.6 98.11617 38.21948
"6910" 1381.8 95.14462 37.98508
"6911" 1382 92.1688 37.94878
"6912" 1382.2 89.20447 37.76224
"6913" 1382.4 86.45734 37.26265
"6914" 1382.6 83.13452 36.29212
"6915" 1382.8 79.89361 35.84203
"6916" 1383 76.77787 35.08771
"6917" 1383.2 73.38428 33.84089
"6918" 1383.4 69.94376 31.8672
"6919" 1383.6 66.44092 29.43646
"6920" 1383.8 62.99723 26.74811
"6921" 1384 60.33572 23.90719
"6922" 1384.2 57.62599 21.41742
"6923" 1384.4 55.30722 18.9258
"6924" 1384.6 53.42773 16.35149
"6925" 1384.8 50.93456 13.27369
"6926" 1385 49.12264 10.27855
"6927" 1385.2 49.26494 9.890205
"6928" 1385.4 49.9433 10.29915
"6929" 1385.6 50.01113 11.15545
"6930" 1385.8 50.52915 11.88411
"6931" 1386 51.04717 13.0465
"6932" 1386.2 49.52803 15.45538
"6933" 1386.4 47.43482 18.19492
"6934" 1386.6 45.07059 21.16913
"6935" 1386.8 42.67471 23.84195
"6936" 1387 40.17143 25.91837
"6937" 1387.2 37.20137 27.90665
"6938" 1387.4 33.85486 30.21409
"6939" 1387.6 30.17087 32.40747
"6940" 1387.8 26.91483 34.34281
"6941" 1388 23.50694 36.42019
"6942" 1388.2 19.89777 38.06746
"6943" 1388.4 16.16116 39.46257
"6944" 1388.6 12.52969 40.33368
"6945" 1388.8 10.34116 40.08347
"6946" 1389 10.40044 39.60075
"6947" 1389.2 11.4162 40.14007
"6948" 1389.4 11.41918 41.35913
"6949" 1389.6 10.26624 43.49049
"6950" 1389.8 8.586827 45.84207
"6951" 1390 6.538228 48.92387
"6952" 1390.2 4.631663 50.73144
"6953" 1390.4 4.710506 51.04537
"6954" 1390.6 4.963759 51.61867
"6955" 1390.8 5.494007 51.75226
"6956" 1391 5.695091 51.92557
"6957" 1391.2 5.745071 51.83143
"6958" 1391.4 5.923198 51.73024
"6959" 1391.6 5.95651 51.67974
"6960" 1391.8 5.974335 51.76694
"6961" 1392 5.955666 51.77699
"6962" 1392.2 5.923198 51.67886
"6963" 1392.4 5.981939 51.6062
"6964" 1392.6 6.148089 51.59322
"6965" 1392.8 6.208919 51.42359
"6966" 1393 6.796119 51.54083
"6967" 1393.2 7.814049 51.81887
"6968" 1393.4 8.129421 52.52295
"6969" 1393.6 7.939481 52.94867
"6970" 1393.8 8.18369 55.01016
"6971" 1394 8.643376 58.38113
"6972" 1394.2 8.501703 62.42783
"6973" 1394.4 7.667607 66.98014
"6974" 1394.6 6.460931 70.67719
"6975" 1394.8 4.620716 74.68598
"6976" 1395 3.74354 75.69223
"6977" 1395.2 3.541646 75.18884
"6978" 1395.4 3.570867 74.92848
"6979" 1395.6 4.140686 75.18355
"6980" 1395.8 4.579009 76.11368
"6981" 1396 4.408153 78.49513
"6982" 1396.2 4.107168 81.33428
"6983" 1396.4 3.835131 84.00002
"6984" 1396.6 3.215762 85.05378
"6985" 1396.8 3.078751 84.94969
"6986" 1397 2.711616 85.07196
"6987" 1397.2 2.870201 84.90111
"6988" 1397.4 3.67688 84.50345
"6989" 1397.6 4.401854 84.71981
"6990" 1397.8 4.993553 85.53275
"6991" 1398 5.227142 86.21409
"6992" 1398.2 5.588449 87.2336
"6993" 1398.4 6.388307 88.60817
"6994" 1398.6 6.921404 90.19119
"6995" 1398.8 7.479243 91.62307
"6996" 1399 8.217086 92.62131
"6997" 1399.2 9.001737 92.90648
"6998" 1399.4 9.955765 93.62689
"6999" 1399.6 10.81837 94.47602
"7000" 1399.8 11.68241 95.47887
"7001" 1400 12.23903 96.28904
"7002" 1400.2 12.76991 96.50416
"7003" 1400.4 12.79434 96.93164
"7004" 1400.6 12.85314 97.38369
"7005" 1400.8 13.1406 97.90095
"7006" 1401 14.08087 98.78676
"7007" 1401.2 15.45141 100.3808
"7008" 1401.4 16.63714 102.9291
"7009" 1401.6 17.77982 105.3268
"7010" 1401.8 18.22975 107.7899
"7011" 1402 17.89313 107.9302
"7012" 1402.2 18.1925 107.1313
"7013" 1402.4 18.73738 106.363
"7014" 1402.6 19.25021 106.1584
"7015" 1402.8 19.33587 105.7525
"7016" 1403 19.22345 105.3451
"7017" 1403.2 19.2176 104.9371
"7018" 1403.4 19.26281 104.6222
"7019" 1403.6 19.31476 104.5548
"7020" 1403.8 19.14593 104.4834
"7021" 1404 19.09479 104.1451
"7022" 1404.2 19.02904 103.6974
"7023" 1404.4 19.12313 103.4049
"7024" 1404.6 19.12313 102.924
"7025" 1404.8 18.90559 102.7512
"7026" 1405 18.78884 102.7179
"7027" 1405.2 18.59631 102.4486
"7028" 1405.4 18.61568 102.4759
"7029" 1405.6 18.61409 102.3897
"7030" 1405.8 18.68077 102.5643
"7031" 1406 18.82145 102.6349
"7032" 1406.2 18.83071 102.6922
"7033" 1406.4 18.89267 102.7303
"7034" 1406.6 18.86515 102.7023
"7035" 1406.8 18.85495 102.7166
"7036" 1407 18.72563 102.5623
"7037" 1407.2 18.78155 102.6188
"7038" 1407.4 18.83582 102.6344
"7039" 1407.6 18.83071 102.6922
"7040" 1407.8 18.9211 102.6578
"7041" 1408 18.86515 102.7023
"7042" 1408.2 18.98206 102.379
"7043" 1408.4 18.77449 102.0852
"7044" 1408.6 18.63942 101.5423
"7045" 1408.8 18.49352 100.4703
"7046" 1409 18.37 99.46827
"7047" 1409.2 18.39392 97.55573
"7048" 1409.4 18.0373 95.22671
"7049" 1409.6 17.9467 92.72479
"7050" 1409.8 17.62641 90.17919
"7051" 1410 17.71169 87.8969
"7052" 1410.2 17.3163 85.9184
"7053" 1410.4 16.45755 84.67944
"7054" 1410.6 15.23662 83.82547
"7055" 1410.8 14.8056 83.90874
"7056" 1411 14.75711 83.86814
"7057" 1411.2 15.01284 83.7179
"7058" 1411.4 15.2867 83.50972
"7059" 1411.6 15.75415 83.10903
"7060" 1411.8 16.14413 82.03777
"7061" 1412 16.75036 80.65278
"7062" 1412.2 17.95202 79.08712
"7063" 1412.4 19.51805 77.46693
"7064" 1412.6 21.08185 75.99624
"7065" 1412.8 22.64368 74.71963
"7066" 1413 24.23941 74.02403
"7067" 1413.2 25.89848 73.40867
"7068" 1413.4 27.77143 72.69036
"7069" 1413.6 28.37383 72.25957
"7070" 1413.8 28.22505 72.21409
"7071" 1414 28.26303 72.30901
"7072" 1414.2 28.40549 72.4186
"7073" 1414.4 28.46415 72.54069
"7074" 1414.6 28.46758 72.429
"7075" 1414.8 28.39711 72.41346
"7076" 1415 28.22427 72.31815
"7077" 1415.2 28.26303 72.14404
"7078" 1415.4 28.16427 72.13012
"7079" 1415.6 27.99631 71.88178
"7080" 1415.8 27.91548 70.97225
"7081" 1416 27.54886 69.64157
"7082" 1416.2 26.86536 68.00063
"7083" 1416.4 25.42557 65.80624
"7084" 1416.6 24.04135 63.84537
"7085" 1416.8 22.3195 61.61231
"7086" 1417 20.63505 59.48126
"7087" 1417.2 18.74279 57.44824
"7088" 1417.4 16.44636 55.77816
"7089" 1417.6 13.24053 54.67557
"7090" 1417.8 9.49857 54.06619
"7091" 1418 6.270436 53.81292
"7092" 1418.2 6.002096 53.40832
"7093" 1418.4 6.636406 53.9336
"7094" 1418.6 7.337332 54.34889
"7095" 1418.8 7.555725 54.40259
"7096" 1419 8.212995 54.96981
"7097" 1419.2 8.160432 56.06952
"7098" 1419.4 7.868254 56.91288
"7099" 1419.6 7.917565 58.19677
"7100" 1419.8 7.772799 59.97978
"7101" 1420 7.234594 62.628
"7102" 1420.2 6.648666 64.94162
"7103" 1420.4 6.318932 67.15545
"7104" 1420.6 5.622216 69.69331
"7105" 1420.8 4.985312 72.60454
"7106" 1421 4.85486 75.6492
"7107" 1421.2 4.794079 78.54997
"7108" 1421.4 4.865271 81.00374
"7109" 1421.6 5.343638 81.62615
"7110" 1421.8 5.749799 81.67628
"7111" 1422 5.933718 81.54233
"7112" 1422.2 6.022165 81.2946
"7113" 1422.4 6.314441 81.09563
"7114" 1422.6 6.341753 80.87028
"7115" 1422.8 6.237329 80.59107
"7116" 1423 6.250744 80.41117
"7117" 1423.2 6.275609 80.27516
"7118" 1423.4 6.375509 80.12443
"7119" 1423.6 6.354215 80.15067
"7120" 1423.8 6.41638 80.19277
"7121" 1424 6.326856 80.29402
"7122" 1424.2 6.326856 80.29402
"7123" 1424.4 6.376131 80.34151
"7124" 1424.6 6.298402 80.38203
"7125" 1424.8 6.54659 80.28986
"7126" 1425 6.558765 80.22407
"7127" 1425.2 6.961112 80.19277
"7128" 1425.4 7.45857 80.22188
"7129" 1425.6 7.698404 80.04057
"7130" 1425.8 8.664066 79.74561
"7131" 1426 9.462583 79.19896
"7132" 1426.2 9.712252 78.60057
"7133" 1426.4 9.56858 78.28631
"7134" 1426.6 9.570096 78.33478
"7135" 1426.8 9.380789 79.08911
"7136" 1427 9.422472 79.37997
"7137" 1427.2 9.437083 79.69559
"7138" 1427.4 9.532053 80.21673
"7139" 1427.6 9.39838 81.2045
"7140" 1427.8 8.922213 82.34054
"7141" 1428 7.758376 82.87022
"7142" 1428.2 6.824618 82.89646
"7143" 1428.4 6.383592 82.99921
"7144" 1428.6 6.343179 83.14539
"7145" 1428.8 6.428222 82.98773
"7146" 1429 6.512725 82.30214
"7147" 1429.2 5.55732 81.49144
"7148" 1429.4 4.352972 79.97969
"7149" 1429.6 4.241243 78.83465
"7150" 1429.8 3.704528 77.27883
"7151" 1430 3.198155 75.78545
"7152" 1430.2 3.601258 75.00035
"7153" 1430.4 3.974489 74.67687
"7154" 1430.6 4.229842 73.58782
"7155" 1430.8 4.454818 72.33358
"7156" 1431 4.376212 70.695
"7157" 1431.2 4.43351 69.24589
"7158" 1431.4 4.10416 67.34973
"7159" 1431.6 3.57895 65.63686
"7160" 1431.8 3.222644 64.95995
"7161" 1432 2.759306 65.38862
"7162" 1432.2 2.906078 65.1826
"7163" 1432.4 3.835131 64.97413
"7164" 1432.6 4.338224 63.98508
"7165" 1432.8 4.95859 62.51133
"7166" 1433 5.299706 60.93788
"7167" 1433.2 6.002096 59.22935
"7168" 1433.4 6.530762 57.60467
"7169" 1433.6 7.32497 56.00125
"7170" 1433.8 7.865831 54.46491
"7171" 1434 7.886298 52.93928
"7172" 1434.2 7.879046 51.56142
"7173" 1434.4 7.544407 50.29042
"7174" 1434.6 6.925122 48.87545
"7175" 1434.8 7.154948 47.67409
"7176" 1435 8.206947 46.44964
"7177" 1435.2 9.408607 44.59577
"7178" 1435.4 10.62471 42.65743
"7179" 1435.6 11.51733 40.66992
"7180" 1435.8 12.10089 38.21131
"7181" 1436 12.06073 35.98579
"7182" 1436.2 11.64783 35.51725
"7183" 1436.4 12.20618 35.72405
"7184" 1436.6 12.93218 35.71718
"7185" 1436.8 13.88419 35.67909
"7186" 1437 14.38224 35.74844
"7187" 1437.2 14.90119 35.9333
"7188" 1437.4 15.13006 35.80935
"7189" 1437.6 15.15719 35.76371
"7190" 1437.8 15.15719 35.76371
"7191" 1438 15.17998 35.86294
"7192" 1438.2 15.1192 35.96981
"7193" 1438.4 15.03479 35.96981
"7194" 1438.6 15.03479 35.87651
"7195" 1438.8 15.15719 35.76943
"7196" 1439 15.21781 35.67097
"7197" 1439.2 15.41836 35.71377
"7198" 1439.4 15.90429 35.86803
"7199" 1439.6 16.88815 35.81714
"7200" 1439.8 18.23422 35.66447
"7201" 1440 19.73094 35.51943
"7202" 1440.2 21.33887 35.1145
"7203" 1440.4 22.97638 34.38584
"7204" 1440.6 24.64152 33.49314
"7205" 1440.8 26.03916 32.41383
"7206" 1441 26.963 31.0928
"7207" 1441.2 28.17469 29.67477
"7208" 1441.4 29.23482 27.67761
"7209" 1441.6 29.78255 25.46842
"7210" 1441.8 30.47583 23.26943
"7211" 1442 31.04264 20.85717
"7212" 1442.2 30.37804 19.02325
"7213" 1442.4 30.04847 19.23317
"7214" 1442.6 30.3475 19.38535
"7215" 1442.8 31.05471 20.11503
"7216" 1443 31.3109 20.54109
"7217" 1443.2 32.20318 20.52334
"7218" 1443.4 32.49351 20.54997
"7219" 1443.6 32.68592 20.73172
"7220" 1443.8 32.83926 20.55884
"7221" 1444 33.34695 20.44439
"7222" 1444.2 33.4716 20.48211
"7223" 1444.4 33.55484 20.67423
"7224" 1444.6 33.75916 20.80171
"7225" 1444.8 33.85931 20.75477
"7226" 1445 34.01188 20.72808
"7227" 1445.2 33.93409 20.71354
"7228" 1445.4 33.96123 20.70086
"7229" 1445.6 33.89055 20.72749
"7230" 1445.8 34.15117 20.9889
"7231" 1446 34.07607 21.01153
"7232" 1446.2 34.29046 21.24547
"7233" 1446.4 34.41523 21.33194
"7234" 1446.6 34.56347 21.39711
"7235" 1446.8 34.74749 21.54411
"7236" 1447 34.73907 21.59504
"7237" 1447.2 34.90629 21.61122
"7238" 1447.4 34.88379 21.55869
"7239" 1447.6 34.8507 21.52744
"7240" 1447.8 34.93683 21.47814
"7241" 1448 34.93683 21.47814
"7242" 1448.2 34.76621 21.38602
"7243" 1448.4 34.88884 21.31332
"7244" 1448.6 34.65101 21.29324
"7245" 1448.8 34.72099 21.32287
"7246" 1449 34.80646 21.35149
"7247" 1449.2 34.80239 21.52234
"7248" 1449.4 34.88379 21.72227
"7249" 1449.6 34.81384 21.81375
"7250" 1449.8 34.9658 21.90705
"7251" 1450 34.85049 21.88584
"7252" 1450.2 35.06633 21.99861
"7253" 1450.4 35.30347 22.03427
"7254" 1450.6 35.53029 22.43347
"7255" 1450.8 35.86888 22.88983
"7256" 1451 36.17143 23.38654
"7257" 1451.2 36.49651 23.88551
"7258" 1451.4 36.94117 24.26498
"7259" 1451.6 37.12414 24.541
"7260" 1451.8 37.14377 24.7654
"7261" 1452 37.12977 24.77446
"7262" 1452.2 37.19462 24.88158
"7263" 1452.4 37.19462 24.88158
"7264" 1452.6 37.2679 24.91325
"7265" 1452.8 37.34711 24.94758
"7266" 1453 37.33697 24.86988
"7267" 1453.2 37.30778 24.83023
"7268" 1453.4 37.34396 24.82114
"7269" 1453.6 37.2918 24.76619
"7270" 1453.8 37.29381 24.81783
"7271" 1454 37.24507 25.00289
"7272" 1454.2 37.16066 25.07923
"7273" 1454.4 37.12414 25.10523
"7274" 1454.6 37.11897 25.19373
"7275" 1454.8 37.12977 25.30361
"7276" 1455 37.23879 25.6982
"7277" 1455.2 37.3448 26.12426
"7278" 1455.4 37.21734 26.35694
"7279" 1455.6 37.42331 26.64816
"7280" 1455.8 37.70822 27.03851
"7281" 1456 37.79305 27.70231
"7282" 1456.2 37.81182 28.14018
"7283" 1456.4 37.85267 28.82589
"7284" 1456.6 37.75119 29.2487
"7285" 1456.8 37.71685 29.6322
"7286" 1457 37.63957 29.66372
"7287" 1457.2 37.65555 29.70073
"7288" 1457.4 37.69671 29.58304
"7289" 1457.6 37.63634 29.83454
"7290" 1457.8 37.5339 29.97381
"7291" 1458 37.35301 30.21009
"7292" 1458.2 37.30417 30.28279
"7293" 1458.4 37.14272 30.91892
"7294" 1458.6 36.72892 32.00035
"7295" 1458.8 36.25702 33.28644
"7296" 1459 35.54258 35.28456
"7297" 1459.2 34.72962 37.22241
"7298" 1459.4 33.79719 39.57321
"7299" 1459.6 32.24313 42.26232
"7300" 1459.8 30.73225 44.24879
"7301" 1460 28.98903 46.31756
"7302" 1460.2 27.08806 48.25279
"7303" 1460.4 25.5791 50.20479
"7304" 1460.6 23.9712 52.37553
"7305" 1460.8 21.74599 54.69755
"7306" 1461 19.88952 57.56475
"7307" 1461.2 17.93791 60.26752
"7308" 1461.4 16.22813 63.61477
"7309" 1461.6 14.20004 66.98762
"7310" 1461.8 11.92822 70.21409
"7311" 1462 9.415167 72.44368
"7312" 1462.2 8.047486 74.08985
"7313" 1462.4 8.458163 73.88232
"7314" 1462.6 8.85685 73.68461
"7315" 1462.8 8.957558 73.79424
"7316" 1463 8.98415 73.7869
"7317" 1463.2 9.07912 73.5951
"7318" 1463.4 9.094948 73.70677
"7319" 1463.6 9.160522 73.69687
"7320" 1463.8 9.340735 73.75463
"7321" 1464 9.591599 73.75463
"7322" 1464.2 9.672197 73.61119
"7323" 1464.4 9.854074 73.7179
"7324" 1464.6 9.961781 73.72314
"7325" 1464.8 10.17934 73.57459
"7326" 1465 10.28207 73.44083
"7327" 1465.2 10.36726 73.38133
"7328" 1465.4 10.66195 73.25914
"7329" 1465.6 10.94053 73.24462
"7330" 1465.8 11.1452 73.07372
"7331" 1466 11.70789 72.85531
"7332" 1466.2 11.89023 72.36676
"7333" 1466.4 11.9814 72.29806
"7334" 1466.6 12.28575 72.01681
"7335" 1466.8 13.83478 70.96765
"7336" 1467 15.10539 69.37717
"7337" 1467.2 15.52246 67.85619
"7338" 1467.4 16.36258 65.66153
"7339" 1467.6 16.65193 63.67144
"7340" 1467.8 16.96542 62.06142
"7341" 1468 17.27819 60.44341
"7342" 1468.2 17.69764 58.21695
"7343" 1468.4 17.57892 55.94278
"7344" 1468.6 17.15947 53.74812
"7345" 1468.8 15.87753 51.34357
"7346" 1469 14.33681 49.18404
"7347" 1469.2 12.54249 46.88584
"7348" 1469.4 11.5153 46.75309
"7349" 1469.6 11.64331 47.18945
"7350" 1469.8 11.73828 47.15136
"7351" 1470 11.93666 47.19967
"7352" 1470.2 12.08861 47.02155
"7353" 1470.4 12.0865 46.45645
"7354" 1470.6 11.93666 45.59661
"7355" 1470.8 11.77465 44.79067
"7356" 1471 11.026 43.33145
"7357" 1471.2 10.75324 42.57198
"7358" 1471.4 11.00565 42.66919
"7359" 1471.6 11.75094 42.9503
"7360" 1471.8 11.82533 43.5382
"7361" 1472 12.45145 43.73879
"7362" 1472.2 13.41734 43.54233
"7363" 1472.4 15.03191 43.39388
"7364" 1472.6 16.06468 43.64157
"7365" 1472.8 17.14293 43.89313
"7366" 1473 18.2511 44.01901
"7367" 1473.2 19.5334 44.09195
"7368" 1473.4 20.72588 44.20541
"7369" 1473.6 21.63097 44.51625
"7370" 1473.8 22.26094 44.99441
"7371" 1474 23.14927 45.27839
"7372" 1474.2 23.95504 45.84638
"7373" 1474.4 24.44904 46.30569
"7374" 1474.6 25.36355 47.39215
"7375" 1474.8 25.71784 48.26752
"7376" 1475 26.25936 49.22831
"7377" 1475.2 26.80958 50.78561
"7378" 1475.4 27.18946 52.56955
"7379" 1475.6 27.068 54.21727
"7380" 1475.8 27.05733 56.31166
"7381" 1476 26.73543 58.40931
"7382" 1476.2 26.18695 60.80383
"7383" 1476.4 25.28443 63.65371
"7384" 1476.6 24.3261 65.96114
"7385" 1476.8 22.75478 68.58085
"7386" 1477 21.03013 71.34386
"7387" 1477.2 18.72304 73.74743
"7388" 1477.4 16.15706 75.84307
"7389" 1477.6 13.06785 77.66241
"7390" 1477.8 10.04289 79.95059
"7391" 1478 8.002795 81.95544
"7392" 1478.2 7.434322 82.11404
"7393" 1478.4 7.50473 82.22087
"7394" 1478.6 8.189856 82.03505
"7395" 1478.8 8.366846 82.04011
"7396" 1479 8.60427 81.97649
"7397" 1479.2 8.770468 81.88107
"7398" 1479.4 8.796148 81.6654
"7399" 1479.6 8.866387 81.6034
"7400" 1479.8 8.881427 81.58751
"7401" 1480 9.034666 81.53746
"7402" 1480.2 9.129512 81.46288
"7403" 1480.4 9.480915 81.58197
"7404" 1480.6 9.867018 81.78123
"7405" 1480.8 10.54437 82.29342
"7406" 1481 11.79698 83.29112
"7407" 1481.2 13.3799 84.44718
"7408" 1481.4 15.29789 85.71819
"7409" 1481.6 17.42611 87.10097
"7410" 1481.8 19.45275 88.32742
"7411" 1482 21.22823 89.18864
"7412" 1482.2 23.1618 90.14024
"7413" 1482.4 25.47472 91.25226
"7414" 1482.6 27.75166 92.54057
"7415" 1482.8 29.9044 93.45073
"7416" 1483 32.28216 94.08432
"7417" 1483.2 34.85014 94.84768
"7418" 1483.4 37.14756 95.5227
"7419" 1483.6 39.86956 96.43108
"7420" 1483.8 42.03367 97.48038
"7421" 1484 44.15093 98.79424
"7422" 1484.2 46.1993 100.321
"7423" 1484.4 47.84621 101.9178
"7424" 1484.6 49.35022 103.6081
"7425" 1484.8 50.92173 105.178
"7426" 1485 52.66238 107.4933
"7427" 1485.2 54.51056 110.1726
"7428" 1485.4 56.76833 112.8444
"7429" 1485.6 58.22793 115.4355
"7430" 1485.8 59.26585 118.3612
"7431" 1486 60.05373 121.6875
"7432" 1486.2 60.59408 123.9685
"7433" 1486.4 60.90789 123.7611
"7434" 1486.6 61.3632 123.5949
"7435" 1486.8 61.85863 123.1979
"7436" 1487 63.07576 122.2999
"7437" 1487.2 65.19576 121.4759
"7438" 1487.4 68.07576 120.1887
"7439" 1487.6 70.96949 118.4876
"7440" 1487.8 73.63049 116.5989
"7441" 1488 76.40598 114.3409
"7442" 1488.2 78.37321 112.3779
"7443" 1488.4 78.8168 110.9107
"7444" 1488.6 78.62706 109.5616
"7445" 1488.8 78.69204 108.6885
"7446" 1489 78.79417 108.6243
"7447" 1489.2 78.72856 108.5271
"7448" 1489.4 78.40713 108.3293
"7449" 1489.6 77.94019 108.0579
"7450" 1489.8 77.59719 107.0832
"7451" 1490 76.98795 105.3836
"7452" 1490.2 75.86539 103.5409
"7453" 1490.4 74.26915 101.3433
"7454" 1490.6 72.50108 99.25514
"7455" 1490.8 69.80804 97.76024
"7456" 1491 67.10744 96.49722
"7457" 1491.2 63.88813 95.5118
"7458" 1491.4 61.31255 95.26183
"7459" 1491.6 57.9324 95.3747
"7460" 1491.8 54.38534 95.76326
"7461" 1492 50.57923 96.83033
"7462" 1492.2 46.66112 98.06082
"7463" 1492.4 42.79515 100.3418
"7464" 1492.6 39.27954 103.6501
"7465" 1492.8 36.14733 106.9175
"7466" 1493 34.28483 110.4143
"7467" 1493.2 33.76054 114.3711
"7468" 1493.4 33.96123 117.4278
"7469" 1493.6 34.2766 117.3237
"7470" 1493.8 34.70692 117.2845
"7471" 1494 34.8384 117.3022
"7472" 1494.2 34.72815 117.2301
"7473" 1494.4 34.23603 117.1636
"7474" 1494.6 33.53665 116.9427
"7475" 1494.8 32.84194 116.4196
"7476" 1495 31.84475 116.1675
"7477" 1495.2 29.3886 116.3798
"7478" 1495.4 28.77657 116.2808
"7479" 1495.6 29.3267 115.8449
"7480" 1495.8 29.26901 115.362
"7481" 1496 28.93678 114.976
"7482" 1496.2 28.71326 114.7894
"7483" 1496.4 27.93943 114.125
"7484" 1496.6 26.77166 112.9164
"7485" 1496.8 25.17893 111.5579
"7486" 1497 22.98616 110.1683
"7487" 1497.2 21.28016 109.6756
"7488" 1497.4 21.41694 110.0621
"7489" 1497.6 21.98385 109.8629
"7490" 1497.8 22.45733 109.6685
"7491" 1498 23.13811 109.627
"7492" 1498.2 23.47357 109.3765
"7493" 1498.4 23.71151 109.453
"7494" 1498.6 23.96017 108.9601
"7495" 1498.8 24.14514 108.7713
"7496" 1499 24.35872 108.6048
"7497" 1499.2 24.36741 108.5233
"7498" 1499.4 24.38067 108.5271
"7499" 1499.6 24.50982 108.695
"7500" 1499.8 24.54617 108.8975
"7501" 1500 24.71262 108.9748
"7502" 1500.2 24.71289 109.1412
"7503" 1500.4 24.77628 109.2018
"7504" 1500.6 24.76272 109.2086
"7505" 1500.8 24.88556 109.0788
"7506" 1501 24.85873 109.217
"7507" 1501.2 24.86562 109.3804
"7508" 1501.4 24.9803 109.4309
"7509" 1501.6 25.1273 109.4951
"7510" 1501.8 25.36214 109.5507
"7511" 1502 25.81108 109.5992
"7512" 1502.2 26.49513 109.7382
"7513" 1502.4 26.97729 110.1345
"7514" 1502.6 27.4197 110.5118
"7515" 1502.8 28.07309 110.6116
"7516" 1503 28.81493 110.936
"7517" 1503.2 29.64801 111.2624
"7518" 1503.4 30.02204 111.7713
"7519" 1503.6 30.41052 112.2465
"7520" 1503.8 31.60746 112.9089
"7521" 1504 33.09395 113.939
"7522" 1504.2 34.79133 115.2701
"7523" 1504.4 36.62769 116.7405
"7524" 1504.6 38.56361 118.3113
"7525" 1504.8 40.30745 119.824
"7526" 1505 41.58921 121.153
"7527" 1505.2 42.21004 121.2276
"7528" 1505.4 42.36327 120.9616
"7529" 1505.6 42.59618 120.3518
"7530" 1505.8 43.25366 120.1683
"7531" 1506 44.83162 119.6545
"7532" 1506.2 46.07667 118.9415
"7533" 1506.4 47.46005 117.8058
"7534" 1506.6 48.583 116.6468
"7535" 1506.8 48.95916 115.456
"7536" 1507 49.70956 113.6262
"7537" 1507.2 50.24587 112.1386
"7538" 1507.4 50.20287 111.3753
"7539" 1507.6 49.69271 111.0529
"7540" 1507.8 49.14937 110.2163
"7541" 1508 48.46642 109.6215
"7542" 1508.2 47.91994 109.137
"7543" 1508.4 47.64419 109.0409
"7544" 1508.6 47.84962 109.3515
"7545" 1508.8 48.07879 109.9408
"7546" 1509 48.41775 109.9124
"7547" 1509.2 48.81377 110.05
"7548" 1509.4 49.23238 109.9601
"7549" 1509.6 50.12646 109.8016
"7550" 1509.8 51.17985 109.4735
"7551" 1510 51.90495 109.7207
"7552" 1510.2 52.5588 110.0953
"7553" 1510.4 53.01598 110.6645
"7554" 1510.6 54.09484 111.2888
"7555" 1510.8 55.26613 112.6222
"7556" 1511 56.4349 114.5194
"7557" 1511.2 57.45044 116.59
"7558" 1511.4 57.93584 118.7264
"7559" 1511.6 58.72937 121.0165
"7560" 1511.8 59.94808 123.1282
"7561" 1512 60.94919 124.848
"7562" 1512.2 60.92476 124.3429
"7563" 1512.4 60.93267 123.3286
"7564" 1512.6 61.63509 122.2855
"7565" 1512.8 62.48384 120.6327
"7566" 1513 63.78499 118.5316
"7567" 1513.2 65.27314 115.7154
"7568" 1513.4 66.3143 113.3546
"7569" 1513.6 66.78138 110.9648
"7570" 1513.8 67.30705 108.0156
"7571" 1514 67.63432 105.362
"7572" 1514.2 67.61281 103.0791
"7573" 1514.4 66.72935 101.8477
"7574" 1514.6 66.05746 100.0401
"7575" 1514.8 65.11851 97.35394
"7576" 1515 63.43111 95.38115
"7577" 1515.2 61.26238 92.47132
"7578" 1515.4 58.46345 89.86294
"7579" 1515.6 55.64303 87.86237
"7580" 1515.8 52.18853 86.34455
"7581" 1516 49.12057 84.168
"7582" 1516.2 46.14604 81.15777
"7583" 1516.4 43.98846 77.14189
"7584" 1516.6 42.27637 73.46911
"7585" 1516.8 40.21132 69.70739
"7586" 1517 38.75531 65.87058
"7587" 1517.2 36.97792 61.89108
"7588" 1517.4 34.96411 58.31332
"7589" 1517.6 33.77129 54.86441
"7590" 1517.8 32.47093 51.8697
"7591" 1518 31.15012 48.87058
"7592" 1518.2 29.88991 45.35083
"7593" 1518.4 28.91426 42.11096
"7594" 1518.6 28.56377 40.54837
"7595" 1518.8 27.72625 41.08598
"7596" 1519 26.697 41.42549
"7597" 1519.2 25.13316 41.65849
"7598" 1519.4 22.11064 41.39298
"7599" 1519.6 17.80809 42.03188
"7600" 1519.8 14.56587 42.817
"7601" 1520 12.83528 42.84316
"7602" 1520.2 12.539 41.73691
"7603" 1520.4 13.16916 40.69416
"7604" 1520.6 13.99381 39.49876
"7605" 1520.8 14.95074 36.52242
"7606" 1521 16.6995 34.18355
"7607" 1521.2 19.17694 31.61088
"7608" 1521.4 21.63452 29.08712
"7609" 1521.6 23.65796 26.56336
"7610" 1521.8 25.27051 24.29665
"7611" 1522 26.96385 22.06142
"7612" 1522.2 29.09257 20.86154
"7613" 1522.4 30.39554 21.11381
"7614" 1522.6 32.76115 21.70368
"7615" 1522.8 35.35412 22.33114
"7616" 1523 37.60462 23.30847
"7617" 1523.2 40.26723 24.87567
"7618" 1523.4 42.87677 27.20209
"7619" 1523.6 45.53489 29.30315
"7620" 1523.8 47.83846 31.63425
"7621" 1524 49.67369 33.61639
"7622" 1524.2 51.81556 36.48703
"7623" 1524.4 53.9049 39.77897
"7624" 1524.6 55.84387 43.12471
"7625" 1524.8 57.33141 46.40493
"7626" 1525 58.96623 49.87941
"7627" 1525.2 60.64962 53.55401
"7628" 1525.4 62.45219 56.78661
"7629" 1525.6 63.50066 60.45073
"7630" 1525.8 64.6927 64.04584
"7631" 1526 66.18063 67.45412
"7632" 1526.2 68.25996 70.72612
"7633" 1526.4 70.88692 74.32435
"7634" 1526.6 73.62864 77.72152
"7635" 1526.8 77.04403 80.81789
"7636" 1527 80.17245 83.10797
"7637" 1527.2 83.41861 85.59694
"7638" 1527.4 86.12656 88.58972
"7639" 1527.6 89.28211 90.59188
"7640" 1527.8 92.77087 92.47132
"7641" 1528 95.60723 93.86068
"7642" 1528.2 99.5612 95.32919
"7643" 1528.4 103.0756 96.33718
"7644" 1528.6 107.2109 97.11036
"7645" 1528.8 110.7798 97.59368
"7646" 1529 112.7424 97.80334
"7647" 1529.2 112.6992 98.36485
"7648" 1529.4 113.7131 99.45073
"7649" 1529.6 114.0538 99.51865
"7650" 1529.8 115.3583 99.50194
"7651" 1530 117.2337 98.94547
"7652" 1530.2 117.8264 97.75825
"7653" 1530.4 118.1078 96.36184
"7654" 1530.6 119.8203 94.50671
"7655" 1530.8 121.2453 93.01452
"7656" 1531 120.9875 92.11485
"7657" 1531.2 121.4601 90.41002
"7658" 1531.4 122.4332 88.86388
"7659" 1531.6 122.6873 88.7526
"7660" 1531.8 122.8244 89.09382
"7661" 1532 122.7264 89.13172
"7662" 1532.2 122.7797 88.86388
"7663" 1532.4 122.4731 88.32929
"7664" 1532.6 122.7106 87.06441
"7665" 1532.8 123.4093 85.24462
"7666" 1533 124.4404 83.26807
"7667" 1533.2 124.999 81.45126
"7668" 1533.4 125.8644 79.66169
"7669" 1533.6 126.0928 78.74527
"7670" 1533.8 125.4973 78.02639
"7671" 1534 125.2127 76.96511
"7672" 1534.2 125.4431 75.24115
"7673" 1534.4 125.6699 73.98508
"7674" 1534.6 126.0679 72.55732
"7675" 1534.8 126.0026 71.16759
"7676" 1535 126.4619 69.2777
"7677" 1535.2 127.308 67.26752
"7678" 1535.4 127.8791 67.15889
"7679" 1535.6 127.851 67.29446
"7680" 1535.8 127.6819 66.91667
"7681" 1536 127.2324 66.56034
"7682" 1536.2 126.831 66.09944
"7683" 1536.4 126.6179 65.02925
"7684" 1536.6 126.5276 63.61368
"7685" 1536.8 126.0163 62.26312
"7686" 1537 125.8161 60.13359
"7687" 1537.2 125.8419 58.16339
"7688" 1537.4 125.4579 57.42974
"7689" 1537.6 124.4012 56.43503
"7690" 1537.8 123.5987 54.83043
"7691" 1538 122.9843 52.58328
"7692" 1538.2 122.2796 50.28495
"7693" 1538.4 121.6149 47.60679
"7694" 1538.6 121.2114 44.49353
"7695" 1538.8 120.2549 41.80133
"7696" 1539 119.2009 38.75005
"7697" 1539.2 118.0905 36.425
"7698" 1539.4 116.3805 35.38408
"7699" 1539.6 114.2379 34.03143
"7700" 1539.8 112.0875 32.20482
"7701" 1540 109.9934 29.993
"7702" 1540.2 108.7215 28.15579
"7703" 1540.4 107.5805 27.13747
"7704" 1540.6 105.9338 26.44398
"7705" 1540.8 104.0271 25.30628
"7706" 1541 102.1603 23.48818
"7707" 1541.2 100.321 21.05887
"7708" 1541.4 98.39412 18.72192
"7709" 1541.6 97.24155 17.10722
"7710" 1541.8 96.20828 16.45073
"7711" 1542 95.46937 17.28539
"7712" 1542.2 94.46714 17.89445
"7713" 1542.4 93.40506 18.50211
"7714" 1542.6 90.90591 19.11305
"7715" 1542.8 88.23651 19.67528
"7716" 1543 85.22945 20.29292
"7717" 1543.2 81.28336 20.69796
"7718" 1543.4 77.63048 20.75353
"7719" 1543.6 73.89812 20.79059
"7720" 1543.8 70.65263 20.66613
"7721" 1544 67.64963 19.9601
"7722" 1544.2 64.39379 18.42952
"7723" 1544.4 61.31255 16.25819
"7724" 1544.6 58.58586 13.18779
"7725" 1544.8 56.66766 10.98196
"7726" 1545 56.02203 11.53861
"7727" 1545.2 55.89927 12.5
"7728" 1545.4 54.70103 13.77719
"7729" 1545.6 52.17012 14.952
"7730" 1545.8 48.8525 16.2073
"7731" 1546 45.06407 17.31437
"7732" 1546.2 40.70188 17.90484
"7733" 1546.4 37.80957 17.54631
"7734" 1546.6 34.06033 16.70828
"7735" 1546.8 29.93796 16.31679
"7736" 1547 28.72374 16.53827
"7737" 1547.2 28.35589 17.10637
"7738" 1547.4 28.17 17.17717
"7739" 1547.6 28.19972 16.99558
"7740" 1547.8 28.31961 16.85498
"7741" 1548 28.4166 16.91995
"7742" 1548.2 29.20447 17.47164
"7743" 1548.4 29.78255 18.22438
"7744" 1548.6 29.47174 19.90805
"7745" 1548.8 28.81077 22.22758
"7746" 1549 27.78185 24.91807
"7747" 1549.2 25.88879 27.70645
"7748" 1549.4 23.86835 30.39131
"7749" 1549.6 21.4401 33.03313
"7750" 1549.8 18.85371 35.80246
"7751" 1550 16.15438 38.43323
"7752" 1550.2 13.46234 40.94045
"7753" 1550.4 9.846476 43.16065
"7754" 1550.6 7.392008 44.23654
"7755" 1550.8 7.506419 44.70264
"7756" 1551 7.625668 45.05212
"7757" 1551.2 7.774867 44.96896
"7758" 1551.4 8.166664 44.86519
"7759" 1551.6 8.677324 44.84533
"7760" 1551.8 9.323328 45.04755
"7761" 1552 10.36218 45.94333
"7762" 1552.2 11.13924 45.49125
"7763" 1552.4 12.78294 45.45455
"7764" 1552.6 15.00766 44.79067
"7765" 1552.8 16.50869 43.61221
"7766" 1553 16.81238 42.25116
"7767" 1553.2 16.78751 41.00162
"7768" 1553.4 16.83499 39.2284
"7769" 1553.6 16.56935 37.2028
"7770" 1553.8 15.70224 35.85863
"7771" 1554 15.00682 35.19691
"7772" 1554.2 14.92408 35.27932
"7773" 1554.4 15.52317 35.44477
"7774" 1554.6 15.99373 35.43546
"7775" 1554.8 16.36859 35.40153
"7776" 1555 16.66911 35.39729
"7777" 1555.2 16.66845 35.59311
"7778" 1555.4 16.69533 35.83959
"7779" 1555.6 16.77362 36.07419
"7780" 1555.8 17.06063 36.2313
"7781" 1556 17.51787 36.66618
"7782" 1556.2 18.24578 37.17791
"7783" 1556.4 19.06995 37.69161
"7784" 1556.6 20.3941 38.34869
"7785" 1556.8 21.90736 39.1862
"7786" 1557 23.56313 40.04224
"7787" 1557.2 24.97866 40.96981
"7788" 1557.4 26.45069 42.21822
"7789" 1557.6 27.97254 43.26363
"7790" 1557.8 29.20543 44.51503
"7791" 1558 31.04882 46.38442
"7792" 1558.2 32.62806 48.03808
"7793" 1558.4 33.79842 49.63549
"7794" 1558.6 34.74473 50.66288
"7795" 1558.8 35.70234 51.91129
"7796" 1559 36.52541 53.21536
"7797" 1559.2 37.21299 54.30569
"7798" 1559.4 38.16364 54.82159
"7799" 1559.6 39.22999 55.30768
"7800" 1559.8 40.55372 55.3305
"7801" 1560 42.15903 54.99271
"7802" 1560.2 43.67293 54.37008
"7803" 1560.4 44.93816 53.27102
"7804" 1560.6 46.45073 51.5361
"7805" 1560.8 48.00813 49.42748
"7806" 1561 49.72622 46.7408
"7807" 1561.2 51.50034 44.17348
"7808" 1561.4 52.55107 41.48549
"7809" 1561.6 53.49547 38.209
"7810" 1561.8 53.95917 34.34495
"7811" 1562 54.21355 30.69628
"7812" 1562.2 54.47472 26.466
"7813" 1562.4 55.38466 24.65968
"7814" 1562.6 56.68646 24.29042
"7815" 1562.8 59.46495 22.84872
"7816" 1563 62.60909 21.08929
"7817" 1563.2 65.95552 19.11655
"7818" 1563.4 68.65997 17.3662
"7819" 1563.6 70.59643 17.19863
"7820" 1563.8 73.03816 18.00544
"7821" 1564 75.26302 19.65667
"7822" 1564.2 77.70055 21.88584
"7823" 1564.4 79.79257 24.53141
"7824" 1564.6 81.73459 26.76993
"7825" 1564.8 84.15646 29.58549
"7826" 1565 86.67469 32.41672
"7827" 1565.2 88.65657 34.62072
"7828" 1565.4 90.97707 36.76452
"7829" 1565.6 93.49678 39.42189
"7830" 1565.8 96.19239 42.31957
"7831" 1566 99.3005 44.91263
"7832" 1566.2 102.5998 47.84711
"7833" 1566.4 105.6529 50.70264
"7834" 1566.6 108.4468 53.44045
"7835" 1566.8 111.7398 55.38688
"7836" 1567 115.6204 57.39325
"7837" 1567.2 118.9299 59.68251
"7838" 1567.4 121.9618 61.2135
"7839" 1567.6 123.0236 61.18714
"7840" 1567.8 123.0746 61.18292
"7841" 1568 123.0126 61.22172
"7842" 1568.2 122.7695 61.84004
"7843" 1568.4 123.3227 63.03435
"7844" 1568.6 124.041 64.81783
"7845" 1568.8 124.4586 67.25888
"7846" 1569 124.8547 69.97745
"7847" 1569.2 125.4464 71.3647
"7848" 1569.4 125.2613 71.30612
"7849" 1569.6 125.3982 71.33622
"7850" 1569.8 125.4889 71.21206
"7851" 1570 125.6517 71.0407
"7852" 1570.2 125.6717 71.04615
"7853" 1570.4 125.644 71.03291
"7854" 1570.6 125.6905 71.04849
"7855" 1570.8 126.2957 70.71695
"7856" 1571 126.788 70.43474
"7857" 1571.2 126.9605 69.92974
"7858" 1571.4 127.102 69.02325
"7859" 1571.6 127.2963 68.63475
"7860" 1571.8 127.4982 67.67733
"7861" 1572 127.1517 66.71308
"7862" 1572.2 127.4387 65.81305
"7863" 1572.4 127.6015 65.56087
"7864" 1572.6 126.8856 64.58989
"7865" 1572.8 126.3539 63.56748
"7866" 1573 125.8378 62.06441
"7867" 1573.2 124.9724 61.12851
"7868" 1573.4 124.1584 61.04962
"7869" 1573.6 123.3347 60.42865
"7870" 1573.8 122.0799 59.96338
"7871" 1574 120.7464 59.86294
"7872" 1574.2 119.719 60.41956
"7873" 1574.4 118.5355 61.04468
"7874" 1574.6 117.3948 61.91196
"7875" 1574.8 116.6413 63.40408
"7876" 1575 115.8515 64.81161
"7877" 1575.2 115.0068 66.88584
"7878" 1575.4 114.5478 69.2777
"7879" 1575.6 114.8122 72.1403
"7880" 1575.8 115.0551 75.30361
"7881" 1576 116.775 79.14457
"7882" 1576.2 118.9276 82.81727
"7883" 1576.4 121.0267 84.73082
"7884" 1576.6 121.5766 84.21409
"7885" 1576.8 121.2385 83.81332
"7886" 1577 121.011 83.91595
"7887" 1577.2 120.1939 83.96327
"7888" 1577.4 120.0718 84.05187
"7889" 1577.6 120.316 85.93301
"7890" 1577.8 120.7737 89.20538
"7891" 1578 119.4874 93.22306
"7892" 1578.2 118.7503 97.52429
"7893" 1578.4 118.0286 98.8833
"7894" 1578.6 116.0618 100.1736
"7895" 1578.8 113.5741 102.3354
"7896" 1579 111.2414 105.2128
"7897" 1579.2 109.7962 108.5578
"7898" 1579.4 109.2588 110.3809
"7899" 1579.6 108.2408 110.7448
"7900" 1579.8 106.2993 111.6808
"7901" 1580 103.1193 113.1842
"7902" 1580.2 99.79367 114.8449
"7903" 1580.4 97.52542 117.101
"7904" 1580.6 95.96877 120.4123
"7905" 1580.8 95.52205 121.068
"7906" 1581 94.53301 121.1797
"7907" 1581.2 91.95616 121.7887
"7908" 1581.4 88.44118 123.3204
"7909" 1581.6 84.88473 125.6697
"7910" 1581.8 84.17081 126.5779
"7911" 1582 84.12604 126.1086
"7912" 1582.2 83.34556 125.4197
"7913" 1582.4 80.92559 124.0416
"7914" 1582.6 77.67403 123.5431
"7915" 1582.8 73.98424 123.2558
"7916" 1583 70.04978 124.119
"7917" 1583.2 66.26431 125.8064
"7918" 1583.4 63.40189 128.2401
"7919" 1583.6 61.33254 129.5964
"7920" 1583.8 60.21956 129.5897
"7921" 1584 60.24075 129.5944
"7922" 1584.2 60.2204 129.5808
"7923" 1584.4 60.25661 128.8887
"7924" 1584.6 58.16217 127.7361
"7925" 1584.8 54.48189 126.1887
"7926" 1585 50.89978 124.1623
"7927" 1585.2 47.18496 121.9911
"7928" 1585.4 43.16812 119.8282
"7929" 1585.6 39.65238 118.1185
"7930" 1585.8 35.77774 116.7124
"7931" 1586 31.82009 115.7824
"7932" 1586.2 28.76724 115.2065
"7933" 1586.4 28.21834 115.7378
"7934" 1586.6 28.37476 116.4188
"7935" 1586.8 28.56407 116.3011
"7936" 1587 28.70025 114.9832
"7937" 1587.2 28.19136 113.7085
"7938" 1587.4 26.3772 111.7986
"7939" 1587.6 24.15641 109.705
"7940" 1587.8 21.50518 107.9345
"7941" 1588 19.1961 106.2118
"7942" 1588.2 17.02384 104.8156
"7943" 1588.4 17.4104 103.9058
"7944" 1588.6 17.80472 103.39
"7945" 1588.8 18.10506 103.0996
"7946" 1589 18.37127 102.3491
"7947" 1589.2 18.46065 101.9824
"7948" 1589.4 19.03841 101.394
"7949" 1589.6 20.85884 100.0434
"7950" 1589.8 23.64232 98.18355
"7951" 1590 26.64124 97.23816
"7952" 1590.2 29.8049 96.49668
"7953" 1590.4 33.27899 96.27048
"7954" 1590.6 36.08545 96.27827
"7955" 1590.8 39.36396 96.94946
"7956" 1591 42.13939 97.90846
"7957" 1591.2 45.2115 99.09518
"7958" 1591.4 48.97683 100.6055
"7959" 1591.6 52.37502 102.7498
"7960" 1591.8 55.6558 105.6783
"7961" 1592 58.30805 109.0094
"7962" 1592.2 60.86483 112.562
"7963" 1592.4 63.24648 116.636
"7964" 1592.6 65.15969 120.7512
"7965" 1592.8 66.53589 123.2804
"7966" 1593 65.97471 124.6964
"7967" 1593.2 66.13139 123.2783
"7968" 1593.4 67.32224 121.8477
"7969" 1593.6 69.20487 119.8722
"7970" 1593.8 70.54498 117.2648
"7971" 1594 72.92305 113.4577
"7972" 1594.2 74.36725 109.8262
"7973" 1594.4 74.92246 106.0461
"7974" 1594.6 73.80299 104.1149
"7975" 1594.8 72.31416 103.5615
"7976" 1595 71.22333 102.8019
"7977" 1595.2 69.1726 101.119
"7978" 1595.4 66.74775 97.98684
"7979" 1595.6 64.41996 93.81714
"7980" 1595.8 61.54908 90.28207
"7981" 1596 58.14932 87.1677
"7982" 1596.2 54.81735 84.06591
"7983" 1596.4 53.38826 81.45073
"7984" 1596.6 53.9049 80.91638
"7985" 1596.8 54.56 81.05004
"7986" 1597 54.46664 81.56994
"7987" 1597.2 53.70792 82.01448
"7988" 1597.4 52.15161 81.91227
"7989" 1597.6 49.82119 82.05601
"7990" 1597.8 47.27935 83.61687
"7991" 1598 44.29938 86.03524
"7992" 1598.2 40.97493 88.48183
"7993" 1598.4 37.0576 89.56912
"7994" 1598.6 35.54152 89.15302
"7995" 1598.8 35.7191 88.32425
"7996" 1599 36.53059 86.23352
"7997" 1599.2 39.27954 84.17456
"7998" 1599.4 43.63408 82.03569
"7999" 1599.6 48.55845 80.59379
"8000" 1599.8 53.48703 79.7179
"8001" 1600 58.16178 78.61762
"8002" 1600.2 62.53133 77.81778
"8003" 1600.4 67.21281 77.07912
"8004" 1600.6 71.64378 75.57915
"8005" 1600.8 75.4111 73.32254
"8006" 1601 78.66038 71.17861
"8007" 1601.2 81.08035 68.76879
"8008" 1601.4 83.67985 66.16829
"8009" 1601.6 87.22629 64.35329
"8010" 1601.8 91.36861 62.88584
"8011" 1602 95.61343 61.63663
"8012" 1602.2 100.2241 61.0005
"8013" 1602.4 104.8052 60.1294
"8014" 1602.6 109.0914 59.1716
"8015" 1602.8 113.0837 57.47205
"8016" 1603 115.4687 54.9145
"8017" 1603.2 119.5948 52.83857
"8018" 1603.4 121.6489 53.28797
"8019" 1603.6 121.5234 53.80011
"8020" 1603.8 121.6389 54.04794
"8021" 1604 121.0425 53.62614
"8022" 1604.2 120.1165 52.66758
"8023" 1604.4 119.3976 50.86412
"8024" 1604.6 119.1578 47.2814
"8025" 1604.8 119.7495 42.87461
"8026" 1605 119.7395 41.72195
"8027" 1605.2 119.6344 42.30569
"8028" 1605.4 119.0964 43.02664
"8029" 1605.6 118.5777 43.81853
"8030" 1605.8 116.3504 44.09434
"8031" 1606 114.2181 44.77927
"8032" 1606.2 111.6503 46.29461
"8033" 1606.4 110.0062 48.41256
"8034" 1606.6 108.2104 51.59091
"8035" 1606.8 107.2915 54.19909
"8036" 1607 106.3845 58.11711
"8037" 1607.2 106.2824 61.33701
"8038" 1607.4 107.3322 64.8793
"8039" 1607.6 108.8118 68.3247
"8040" 1607.8 111.4705 72.28487
"8041" 1608 114.1365 76.69847
"8042" 1608.2 117.0549 80.03168
"8043" 1608.4 120.7778 81.97914
"8044" 1608.6 120.9536 82.32441
"8045" 1608.8 120.8246 83.05177
"8046" 1609 121.2561 85.06085
"8047" 1609.2 122.3422 86.43572
"8048" 1609.4 122.697 86.61458
"8049" 1609.6 122.411 86.60132
"8050" 1609.8 122.0337 86.5356
"8051" 1610 122.1543 86.73726
"8052" 1610.2 122.3782 86.3236
"8053" 1610.4 123.2759 86.63811
"8054" 1610.6 123.1707 86.60826
"8055" 1610.8 123.4703 86.61458
"8056" 1611 123.6858 86.67592
"8057" 1611.2 124.4002 86.78175
"8058" 1611.4 124.5771 86.94016
"8059" 1611.6 124.4657 87.17822
"8060" 1611.8 124.5364 87.24657
"8061" 1612 124.4894 86.8374
"8062" 1612.2 124.6407 86.44579
"8063" 1612.4 124.3449 86.26822
"8064" 1612.6 124.3082 86.17294
"8065" 1612.8 124.2231 85.9548
"8066" 1613 124.5502 85.50318
"8067" 1613.2 124.61 85.15602
"8068" 1613.4 124.4268 84.50853
"8069" 1613.6 124.5728 83.90874
"8070" 1613.8 124.6807 83.65669
"8071" 1614 124.6361 83.34791
"8072" 1614.2 124.3386 82.70918
"8073" 1614.4 124.3861 82.52516
"8074" 1614.6 124.2482 82.13914
"8075" 1614.8 123.6691 81.91553
"8076" 1615 123.5669 81.67789
"8077" 1615.2 123.2193 81.27788
"8078" 1615.4 123.0879 80.87613
"8079" 1615.6 123.1189 80.75607
"8080" 1615.8 122.556 80.53609
"8081" 1616 122.0714 80.51033
"8082" 1616.2 121.9252 80.59107
"8083" 1616.4 121.633 80.69383
"8084" 1616.6 121.3335 80.82537
"8085" 1616.8 120.5737 81.10722
"8086" 1617 120.1057 81.60504
"8087" 1617.2 119.1598 82.2336
"8088" 1617.4 117.9768 83.54788
"8089" 1617.6 116.2933 85.21736
"8090" 1617.8 114.6051 87.24682
"8091" 1618 112.6861 90.02949
"8092" 1618.2 111.4496 93.25282
"8093" 1618.4 110.5829 97.38203
"8094" 1618.6 110.5873 101.2678
"8095" 1618.8 110.9368 104.64
"8096" 1619 111.5132 105.0473
"8097" 1619.2 110.5926 104.6242
"8098" 1619.4 109.0005 104.6379
"8099" 1619.6 105.9836 105.721
"8100" 1619.8 101.9725 107.2688
"8101" 1620 98.88896 109.494
"8102" 1620.2 96.08709 112.128
"8103" 1620.4 94.18178 115.1806
"8104" 1620.6 92.47533 118.4316
"8105" 1620.8 91.17641 122.1436
"8106" 1621 90.13754 122.8466
"8107" 1621.2 88.54202 122.6672
"8108" 1621.4 85.61102 122.7637
"8109" 1621.6 81.83283 123.3921
"8110" 1621.8 77.53048 124.1759
"8111" 1622 73.04952 126.0251
"8112" 1622.2 68.87795 127.6078
"8113" 1622.4 64.85357 128.2994
"8114" 1622.6 60.89337 129.4931
"8115" 1622.8 59.63373 129.975
"8116" 1623 59.63023 129.349
"8117" 1623.2 59.1576 128.2876
"8118" 1623.4 57.18814 126.5205
"8119" 1623.6 54.27845 124.0741
"8120" 1623.8 50.42704 122.0306
"8121" 1624 46.33064 120.2955
"8122" 1624.2 42.3961 119.5373
"8123" 1624.4 39.14074 119.9554
"8124" 1624.6 36.57655 120.1976
"8125" 1624.8 36.12518 119.7525
"8126" 1625 35.75887 118.8597
"8127" 1625.2 33.86465 117.9752
"8128" 1625.4 30.31167 116.9854
"8129" 1625.6 28.86827 117.5353
"8130" 1625.8 29.31288 118.0239
"8131" 1626 30.08912 116.9073
"8132" 1626.2 29.93307 116.0922
"8133" 1626.4 29.04899 114.805
"8134" 1626.6 27.61917 112.7676
"8135" 1626.8 26.20595 110.2014
"8136" 1627 24.3741 107.1265
"8137" 1627.2 21.13047 104.322
"8138" 1627.4 18.45524 102.7845
"8139" 1627.6 15.61371 101.6401
"8140" 1627.8 14.22821 100.3695
"8141" 1628 13.56103 98.43265
"8142" 1628.2 11.92155 95.82116
"8143" 1628.4 10.02882 93.28816
"8144" 1628.6 10.38544 92.57832
"8145" 1628.8 11.31281 92.42019
"8146" 1629 11.78211 92.05613
"8147" 1629.2 13.16282 90.55143
"8148" 1629.4 15.07086 87.78105
"8149" 1629.6 17.81635 85.08786
"8150" 1629.8 20.44159 82.73644
"8151" 1630 22.76478 80.03838
"8152" 1630.2 24.95668 79.27205
"8153" 1630.4 25.80843 79.70293
"8154" 1630.6 26.0252 80.00867
"8155" 1630.8 25.95396 79.97221
"8156" 1631 26.01829 79.95316
"8157" 1631.2 26.0422 80.06993
"8158" 1631.4 25.8764 80.11684
"8159" 1631.6 25.62667 80.43546
"8160" 1631.8 25.83324 80.38001
"8161" 1632 25.50099 80.02039
"8162" 1632.2 25.49215 79.37349
"8163" 1632.4 26.29058 78.17621
"8164" 1632.6 27.48838 75.77373
"8165" 1632.8 28.72892 72.98407
"8166" 1633 29.6209 70.04647
"8167" 1633.2 30.63549 66.65395
"8168" 1633.4 31.37045 63.03851
"8169" 1633.6 31.67332 59.80222
"8170" 1633.8 32.56833 56.34036
"8171" 1634 34.03875 54.23122
"8172" 1634.2 35.35412 53.85944
"8173" 1634.4 37.93477 52.12248
"8174" 1634.6 40.65951 49.30834
"8175" 1634.8 43.5552 46.21993
"8176" 1635 46.5843 44.03915
"8177" 1635.2 49.63505 41.17592
"8178" 1635.4 53.12404 38.25565
"8179" 1635.6 55.41229 35.01318
"8180" 1635.8 56.05333 31.75438
"8181" 1636 54.19394 29.55262
"8182" 1636.2 53.05219 30.32745
"8183" 1636.4 53.16452 31.75109
"8184" 1636.6 53.2591 33.72215
"8185" 1636.8 53.36811 38.1653
"8186" 1637 54.29304 43.20181
"8187" 1637.2 55.20409 48.21409
"8188" 1637.4 55.18699 52.92115
"8189" 1637.6 55.45794 58.04435
"8190" 1637.8 55.87019 63.30585
"8191" 1638 55.97807 68.46291
"8192" 1638.2 56.12831 73.25166
"8193" 1638.4 55.81466 77.42019
"8194" 1638.6 55.98733 81.98647
"8195" 1638.8 56.22801 86.47774
"8196" 1639 56.19454 91.20229
"8197" 1639.2 56.60058 96.20322
"8198" 1639.4 56.82567 101.1059
"8199" 1639.6 56.9998 105.7543
"8200" 1639.8 57.19015 110.909
"8201" 1640 56.9998 116.127
"8202" 1640.2 57.58159 121.2179
"8203" 1640.4 59.36567 125.4505
"8204" 1640.6 61.07929 128.063
"8205" 1640.8 60.9255 129.271
"8206" 1641 60.91195 129.4119
"8207" 1641.2 61.25257 129.0072
"8208" 1641.4 62.5055 128.8532
"8209" 1641.6 63.70772 129.1151
"8210" 1641.8 65.71282 130.0983
"8211" 1642 68.51127 130.1301
"8212" 1642.2 72.30143 129.8699
"8213" 1642.4 75.21207 129.4445
"8214" 1642.6 77.94998 127.9507
"8215" 1642.8 81.72052 126.883
"8216" 1643 85.42133 126.1661
"8217" 1643.2 88.83772 124.7678
"8218" 1643.4 92.33189 123.4595
"8219" 1643.6 96.19597 121.5897
"8220" 1643.8 98.61279 120.1222
"8221" 1644 100.3262 117.9864
"8222" 1644.2 101.4574 115.5493
"8223" 1644.4 103.4602 112.7001
"8224" 1644.6 105.2176 110.691
"8225" 1644.8 106.8448 108.7313
"8226" 1645 109.1089 106.6281
"8227" 1645.2 111.0309 104.5458
"8228" 1645.4 112.4363 101.7138
"8229" 1645.6 114.0813 98.25989
"8230" 1645.8 115.3995 95.11564
"8231" 1646 116.8149 91.71643
"8232" 1646.2 118.9943 87.77241
"8233" 1646.4 120.6428 84.15857
"8234" 1646.6 121.7499 79.62219
"8235" 1646.8 122.7123 75.44112
"8236" 1647 123.043 71.28606
"8237" 1647.2 123.3893 67.7884
"8238" 1647.4 122.8165 64.03206
"8239" 1647.6 121.9455 60.01137
"8240" 1647.8 121.4358 55.81127
"8241" 1648 120.9611 52.28174
"8242" 1648.2 120.2994 48.32067
"8243" 1648.4 119.4474 44.26766
"8244" 1648.6 118.4119 41.16759
"8245" 1648.8 116.1034 38.10722
"8246" 1649 113.3757 34.93533
"8247" 1649.2 110.9301 30.92227
"8248" 1649.4 109.4826 27.31796
"8249" 1649.6 107.9065 23.81853
"8250" 1649.8 106.1858 22.70373
"8251" 1650 104.4821 22.52706
"8252" 1650.2 101.8703 22.05423
"8253" 1650.4 98.72337 21.10046
"8254" 1650.6 95.52933 19.16204
"8255" 1650.8 92.69357 16.56104
"8256" 1651 89.43745 14.02672
"8257" 1651.2 85.8873 10.6957
"8258" 1651.4 83.80141 7.756072
"8259" 1651.6 82.5858 7.038515
"8260" 1651.8 81.82604 7.847675
"8261" 1652 81.67099 8.749062
"8262" 1652.2 81.34328 9.489215
"8263" 1652.4 81.6159 9.213275
"8264" 1652.6 81.47041 8.717904
"8265" 1652.8 81.15334 7.692141
"8266" 1653 79.52351 5.711205
"8267" 1653.2 78.10157 3.789262
"8268" 1653.4 78.56615 3.028218
"8269" 1653.6 78.86133 3.498853
"8270" 1653.8 78.76934 3.409898
"8271" 1654 78.97695 3.938614
"8272" 1654.2 78.91088 4.677081
"8273" 1654.4 78.41712 4.860934
"8274" 1654.6 76.04571 4.302802
"8275" 1654.8 73.38236 3.131506
"8276" 1655 71.91837 1.899254
"8277" 1655.2 71.05374 1.293331
"8278" 1655.4 70.02129 1.427828
"8279" 1655.6 67.85108 1.51226
"8280" 1655.8 65.08054 0.7851623
"8281" 1656 62.14828 0.0537821
"8282" 1656.2 59.21934 0.1184339
"8283" 1656.4 55.92586 0.4430951
"8284" 1656.6 53.86361 0.7441239
"8285" 1656.8 51.80748 2.351167
"8286" 1657 49.59168 3.803782
"8287" 1657.2 46.96155 4.782366
"8288" 1657.4 43.87186 5.740805
"8289" 1657.6 40.71464 6.665317
"8290" 1657.8 38.37939 6.950563
"8291" 1658 36.79381 7.481595
"8292" 1658.2 36.04265 9.1791
"8293" 1658.4 34.79373 11.38966
"8294" 1658.6 32.61952 13.3549
"8295" 1658.8 30.45973 14.89115
"8296" 1659 26.78309 16.52643
"8297" 1659.2 23.15193 17.74809
"8298" 1659.4 21.37244 17.53894
"8299" 1659.6 21.15651 17.29173
"8300" 1659.8 21.67512 17.63715
"8301" 1660 22.09863 18.65892
"8302" 1660.2 21.87115 20.27615
"8303" 1660.4 20.74902 22.35149
"8304" 1660.6 19.3963 24.5229
"8305" 1660.8 17.49233 26.91129
"8306" 1661 15.86377 29.65684
"8307" 1661.2 14.17025 32.95829
"8308" 1661.4 11.85224 36.5576
"8309" 1661.6 10.06048 39.60213
"8310" 1661.8 8.66885 43.00035
"8311" 1662 6.817762 46.17289
"8312" 1662.2 5.538643 49.22935
"8313" 1662.4 3.935551 52.25989
"8314" 1662.6 2.214155 55.19191
"8315" 1662.8 2.727535 56.76371
"8316" 1663 3.149696 58.80918
"8317" 1663.2 3.285958 62.63012
"8318" 1663.4 2.858593 67.21027
"8319" 1663.6 2.304602 71.39565
"8320" 1663.8 2.771537 74.83591
"8321" 1664 3.922607 79.78802
"8322" 1664.2 5.509562 83.84294
"8323" 1664.4 7.081235 87.93758
"8324" 1664.6 8.762554 91.66286
"8325" 1664.8 10.49534 96.04213
"8326" 1665 12.94575 100.0279
"8327" 1665.2 16.06759 104.2365
"8328" 1665.4 18.16909 107.3411
"8329" 1665.6 20.58806 110.4213
"8330" 1665.8 23.68483 113.4626
"8331" 1666 26.61485 115.9144
"8332" 1666.2 29.92009 117.615
"8333" 1666.4 34.16116 119.3915
"8334" 1666.6 37.88213 120.9044
"8335" 1666.8 41.17239 122.715
"8336" 1667 44.37566 125.2741
"8337" 1667.2 47.10506 127.7573
"8338" 1667.4 49.2897 128.5853
"8339" 1667.6 51.1475 127.9137
"8340" 1667.8 53.8656 126.9135
"8341" 1668 56.74733 126.2752
"8342" 1668.2 59.90438 125.2946
"8343" 1668.4 63.48703 124.3733
"8344" 1668.6 67.17559 123.3513
"8345" 1668.8 70.27137 121.7014
"8346" 1669 72.74477 120.9749
"8347" 1669.2 73.84857 121.466
"8348" 1669.4 74.06665 121.7091
"8349" 1669.6 74.32528 121.6127
"8350" 1669.8 75.14463 121.4929
"8351" 1670 78.02725 120.8908
"8352" 1670.2 81.53934 120.4131
"8353" 1670.4 85.35048 119.617
"8354" 1670.6 88.52142 119.0437
"8355" 1670.8 92.985 117.885
"8356" 1671 97.66964 116.9372
"8357" 1671.2 101.4226 116.0685
"8358" 1671.4 104.1056 114.336
"8359" 1671.6 107.2583 112.5939
"8360" 1671.8 108.8465 110.9464
"8361" 1672 108.9041 108.4768
"8362" 1672.2 108.5627 107.2606
"8363" 1672.4 108.1855 105.3393
"8364" 1672.6 107.8478 103.5652
"8365" 1672.8 108.9809 102.2557
"8366" 1673 111.4363 100.7231
"8367" 1673.2 114.9622 98.58666
"8368" 1673.4 118.9864 96.14293
"8369" 1673.6 119.4911 95.49271
"8370" 1673.8 121.7265 92.84531
"8371" 1674 122.7613 90.31174
"8372" 1674.2 123.4359 88.37702
"8373" 1674.4 124.0793 87.25681
"8374" 1674.6 124.5915 86.89749
"8375" 1674.8 124.1593 86.31935
"8376" 1675 123.9248 85.9739
"8377" 1675.2 124.3725 84.8103
"8378" 1675.4 124.9804 83.59068
"8379" 1675.6 124.8629 82.52082
"8380" 1675.8 124.6281 81.3966
"8381" 1676 124.932 79.36329
"8382" 1676.2 125.0441 76.62957
"8383" 1676.4 125.4376 74.05324
"8384" 1676.6 126.1501 71.1981
"8385" 1676.8 126.7163 68.20948
"8386" 1677 127.5191 65.38649
"8387" 1677.2 128.0332 64.67904
"8388" 1677.4 127.66 64.12748
"8389" 1677.6 126.7163 63.84537
"8390" 1677.8 126.0413 63.0118
"8391" 1678 125.2205 62.33704
"8392" 1678.2 124.5101 61.29753
"8393" 1678.4 123.4439 59.34697
"8394" 1678.6 122.0725 56.83727
"8395" 1678.8 121.4796 53.62395
"8396" 1679 120.6833 49.90258
"8397" 1679.2 120.1939 46.82223
"8398" 1679.4 119.7994 43.85443
"8399" 1679.6 118.8713 39.952
"8400" 1679.8 118.0006 36.50128
"8401" 1680 117.3948 33.84178
"8402" 1680.2 116.3599 33.55534
"8403" 1680.4 115.4454 33.90874
"8404" 1680.6 114.3972 34.54488
"8405" 1680.8 113.9519 35.0912
"8406" 1681 114.3388 34.88783
"8407" 1681.2 114.8341 34.29736
"8408" 1681.4 114.355 33.30795
"8409" 1681.6 113.3221 30.9371
"8410" 1681.8 112.762 28.56523
"8411" 1682 112.9603 27.06237
"8412" 1682.2 113.6506 26.6802
"8413" 1682.4 113.6093 27.07032
"8414" 1682.6 113.141 27.33378
"8415" 1682.8 112.625 27.52102
"8416" 1683 112.0335 27.05265
"8417" 1683.2 111.5233 26.22828
"8418" 1683.4 109.8308 24.32859
"8419" 1683.6 108.2097 23.1137
"8420" 1683.8 106.2062 21.32014
"8421" 1684 104.2389 19.29042
"8422" 1684.2 101.5579 16.68913
"8423" 1684.4 99.73563 14.42922
"8424" 1684.6 98.34735 11.75052
"8425" 1684.8 98.4886 11.24747
"8426" 1685 98.6699 11.08432
"8427" 1685.2 98.77332 10.76651
"8428" 1685.4 98.94841 10.89627
"8429" 1685.6 98.88759 10.75076
"8430" 1685.8 98.60033 10.61133
"8431" 1686 98.36807 10.61936
"8432" 1686.2 97.80208 10.44253
"8433" 1686.4 96.83783 9.961653
"8434" 1686.6 94.65215 8.509715
"8435" 1686.8 92.42749 7.148778
"8436" 1687 91.21552 6.161372
"8437" 1687.2 90.63304 5.687837
"8438" 1687.4 90.51262 5.47787
"8439" 1687.6 90.40499 5.632662
"8440" 1687.8 90.18339 5.550997
"8441" 1688 89.99345 5.361371
"8442" 1688.2 89.9204 5.10663
"8443" 1688.4 89.81502 5.109299
"8444" 1688.6 89.1937 4.881022
"8445" 1688.8 88.48511 4.758916
"8446" 1689 88.0403 4.605849
"8447" 1689.2 87.6119 4.81303
"8448" 1689.4 86.84332 4.692267
"8449" 1689.6 85.83986 4.577043
"8450" 1689.8 84.56258 4.378068
"8451" 1690 83.28354 3.841755
"8452" 1690.2 82.10085 3.333789
"8453" 1690.4 81.36277 3.197517
"8454" 1690.6 80.54965 3.061416
"8455" 1690.8 79.65651 2.661925
"8456" 1691 79.06328 2.550312
"8457" 1691.2 78.35532 2.931992
"8458" 1691.4 77.35088 3.402321
"8459" 1691.6 76.57259 3.383702
"8460" 1691.8 74.99795 3.961592
"8461" 1692 73.21853 4.64976
"8462" 1692.2 71.48979 5.185151
"8463" 1692.4 69.77964 5.545724
"8464" 1692.6 67.93089 5.681433
"8465" 1692.8 66.10627 6.282426
"8466" 1693 63.95317 6.921218
"8467" 1693.2 61.79844 7.191187
"8468" 1693.4 59.32682 7.347328
"8469" 1693.6 56.93952 7.750391
"8470" 1693.8 54.60422 8.136711
"8471" 1694 51.9278 8.292852
"8472" 1694.2 49.61967 8.587575
"8473" 1694.4 46.64402 9.333796
"8474" 1694.6 44.19898 9.929736
"8475" 1694.8 41.30865 10.00258
"8476" 1695 38.97564 9.583044
"8477" 1695.2 37.93269 10.07113
"8478" 1695.4 36.85349 11.35496
"8479" 1695.6 34.99726 12.95975
"8480" 1695.8 32.21874 14.80818
"8481" 1696 28.99046 16.51391
"8482" 1696.2 25.67985 18.06142
"8483" 1696.4 22.29097 18.94336
"8484" 1696.6 21.89142 18.69362
"8485" 1696.8 21.90249 18.61221
"8486" 1697 22.03885 18.75901
"8487" 1697.2 22.39217 19.33553
"8488" 1697.4 22.2641 20.30346
"8489" 1697.6 22.10414 21.48386
"8490" 1697.8 21.7157 22.92985
"8491" 1698 22.22114 23.52161
"8492" 1698.2 22.60801 24.47085
"8493" 1698.4 23.37209 24.94723
"8494" 1698.6 23.34885 24.54542
"8495" 1698.8 23.4237 24.48292
"8496" 1699 23.44089 24.66276
"8497" 1699.2 23.20073 24.58249
"8498" 1699.4 22.97849 24.74844
"8499" 1699.6 22.88429 24.9653
"8500" 1699.8 22.70051 25.09377
"8501" 1700 22.56484 25.00289
"8502" 1700.2 22.4267 25.22554
"8503" 1700.4 22.16019 25.52009
"8504" 1700.6 22.02351 26.36103
"8505" 1700.8 21.69534 26.68228
"8506" 1701 20.84213 27.26042
"8507" 1701.2 19.84366 28.45618
"8508" 1701.4 18.93488 29.95624
"8509" 1701.6 17.84112 31.35315
"8510" 1701.8 16.44636 33.14539
"8511" 1702 14.74428 34.6887
"8512" 1702.2 13.23189 36.63255
"8513" 1702.4 12.87791 38.67974
"8514" 1702.6 12.46315 40.69329
"8515" 1702.8 12.58509 42.76689
"8516" 1703 12.84699 45.58103
"8517" 1703.2 13.62185 48.28533
"8518" 1703.4 15.05492 51.85502
"8519" 1703.6 16.02936 54.76869
"8520" 1703.8 16.85905 57.7408
"8521" 1704 17.96328 60.54708
"8522" 1704.2 18.62986 62.96679
"8523" 1704.4 18.90345 65.67746
"8524" 1704.6 18.67714 68.48727
"8525" 1704.8 18.71065 71.71886
"8526" 1705 19.14593 75.13012
"8527" 1705.2 20.26406 78.14034
"8528" 1705.4 21.16689 80.52706
"8529" 1705.6 22.49317 83.09497
"8530" 1705.8 24.18663 86.0667
"8531" 1706 25.65136 88.966
"8532" 1706.2 26.9992 92.23963
"8533" 1706.4 28.11406 95.65848
"8534" 1706.6 29.9936 99.35969
"8535" 1706.8 32.03369 102.5969
"8536" 1707 34.49713 105.2487
"8537" 1707.2 37.35864 107.3568
"8538" 1707.4 40.20002 108.439
"8539" 1707.6 43.17682 108.4635
"8540" 1707.8 45.37168 107.2901
"8541" 1708 45.73032 106.435
"8542" 1708.2 45.39278 106.1451
"8543" 1708.4 45.12968 105.9851
"8544" 1708.6 45.04557 105.9916
"8545" 1708.8 45.3154 106.343
"8546" 1709 45.32839 106.5966
"8547" 1709.2 45.31962 106.8171
"8548" 1709.4 45.35761 106.9123
"8549" 1709.6 45.3804 106.8782
"8550" 1709.8 45.42336 106.7361
"8551" 1710 45.52338 106.7193
"8552" 1710.2 45.4772 106.7176
"8553" 1710.4 45.33651 106.4208
"8554" 1710.6 45.13542 105.8949
"8555" 1710.8 45.12108 105.4556
"8556" 1711 45.16395 104.7739
"8557" 1711.2 44.80641 104.4895
"8558" 1711.4 44.89416 104.069
"8559" 1711.6 45.08201 104.0779
"8560" 1711.8 45.11449 104.1912
"8561" 1712 44.9339 104.2919
"8562" 1712.2 44.2618 104.3213
"8563" 1712.4 43.76504 103.8588
"8564" 1712.6 43.00666 102.7479
"8565" 1712.8 41.647 101.3501
"8566" 1713 40.01858 99.32165
"8567" 1713.2 38.57296 96.97745
"8568" 1713.4 37.3228 94.70379
"8569" 1713.6 35.90283 92.35517
"8570" 1713.8 34.25132 90.39035
"8571" 1714 32.38327 89.15684
"8572" 1714.2 29.78255 87.84004
"8573" 1714.4 26.89216 86.74645
"8574" 1714.6 23.67071 86.30908
"8575" 1714.8 20.42802 86.05569
"8576" 1715 17.20094 87.42783
"8577" 1715.2 15.25216 89.1495
"8578" 1715.4 13.49243 91.90904
"8579" 1715.6 12.60031 94.63981
"8580" 1715.8 12.44849 95.15999
"8581" 1716 12.44849 95.24296
"8582" 1716.2 12.32618 95.07741
"8583" 1716.4 12.08017 94.90111
"8584" 1716.6 11.89445 94.98593
"8585" 1716.8 11.43518 94.75818
"8586" 1717 10.2769 95.00081
"8587" 1717.2 9.584279 94.97745
"8588" 1717.4 9.640681 94.99404
"8589" 1717.6 9.814104 95.25126
"8590" 1717.8 9.931828 95.45658
"8591" 1718 10.03673 95.54201
"8592" 1718.2 10.18239 95.8545
"8593" 1718.4 10.19597 96.4889
"8594" 1718.6 10.05414 97.10637
"8595" 1718.8 10.21876 97.97522
"8596" 1719 10.59864 98.45836
"8597" 1719.2 10.76578 99.11485
"8598" 1719.4 10.85561 99.50521
"8599" 1719.6 11.22273 99.82244
"8600" 1719.8 11.66007 99.87941
"8601" 1720 12.0644 99.83126
"8602" 1720.2 12.2634 99.98418
"8603" 1720.4 12.12933 99.94676
"8604" 1720.6 12.20933 100.0003
"8605" 1720.8 12.44217 99.80457
"8606" 1721 12.65984 99.7131
"8607" 1721.2 13.03918 99.5504
"8608" 1721.4 13.22428 99.44534
"8609" 1721.6 13.18474 99.32272
"8610" 1721.8 13.27718 99.1915
"8611" 1722 13.33144 99.16034
"8612" 1722.2 13.35074 99.07035
"8613" 1722.4 13.31857 98.90111
"8614" 1722.6 13.38199 98.57404
"8615" 1722.8 13.35276 98.26943
"8616" 1723 13.30621 98.22546
"8617" 1723.2 13.15386 98.14611
"8618" 1723.4 12.87791 97.97434
"8619" 1723.6 12.67278 98.10722
"8620" 1723.8 12.6044 98.22172
"8621" 1724 12.74425 98.10863
"8622" 1724.2 12.70107 98.59024
"8623" 1724.4 12.47524 98.96218
"8624" 1724.6 12.62223 99.24198
"8625" 1724.8 13.02715 99.86431
"8626" 1725 12.96357 99.94676
"8627" 1725.2 12.90166 100.0506
"8628" 1725.4 12.72755 100.146
"8629" 1725.6 12.18686 100.2641
"8630" 1725.8 11.76867 99.99271
"8631" 1726 11.07762 99.79822
"8632" 1726.2 10.76578 99.25226
"8633" 1726.4 10.67229 99.05908
"8634" 1726.6 10.66439 98.91168
"8635" 1726.8 11.01809 98.67497
"8636" 1727 10.84817 98.47243
"8637" 1727.2 10.73124 98.35495
"8638" 1727.4 10.66454 98.18667
"8639" 1727.6 10.7278 98.19882
"8640" 1727.8 10.78049 98.28263
"8641" 1728 10.80441 98.30919
"8642" 1728.2 10.88936 98.36582
"8643" 1728.4 10.90776 98.17308
"8644" 1728.6 11.0393 98.24462
"8645" 1728.8 11.01504 98.26576
"8646" 1729 10.59491 98.00095
"8647" 1729.2 10.57926 98.12435
"8648" 1729.4 10.48144 98.17706
"8649" 1729.6 10.48467 98.33622
"8650" 1729.8 10.67542 98.53437
"8651" 1730 10.51298 98.43501
"8652" 1730.2 10.41696 98.42916
"8653" 1730.4 10.31584 98.57371
"8654" 1730.6 10.34826 98.70749
"8655" 1730.8 10.18077 98.7179
"8656" 1731 9.68851 98.57955
"8657" 1731.2 9.004795 98.19683
"8658" 1731.4 8.630539 98.37196
"8659" 1731.6 8.310316 98.62158
"8660" 1731.8 8.187229 98.86062
"8661" 1732 8.121507 99.04869
"8662" 1732.2 8.22819 99.16065
"8663" 1732.4 8.397571 99.22831
"8664" 1732.6 8.253612 98.62542
"8665" 1732.8 7.968703 98.65478
"8666" 1733 7.692201 98.47737
"8667" 1733.2 7.176269 98.3501
"8668" 1733.4 6.989783 97.67122
"8669" 1733.6 6.748705 96.37204
"8670" 1733.8 6.843675 94.79395
"8671" 1734 6.579513 93.5576
"8672" 1734.2 6.138853 92.47363
"8673" 1734.4 5.954425 91.54233
"8674" 1734.6 5.455069 91.02325
"8675" 1734.8 5.233895 90.96557
"8676" 1735 5.011244 91.03343
"8677" 1735.2 4.801346 91.08598
"8678" 1735.4 4.860691 90.88549
"8679" 1735.6 4.68518 90.40578
"8680" 1735.8 4.645845 90.16179
"8681" 1736 4.556745 89.5158
"8682" 1736.2 4.553599 89.4265
"8683" 1736.4 4.092097 89.0481
"8684" 1736.6 3.422219 88.70463
"8685" 1736.8 3.190988 88.84331
"8686" 1737 3.113285 88.8272
"8687" 1737.2 2.811108 88.87058
"8688" 1737.4 2.625801 89.01952
"8689" 1737.6 2.55491 89.07473
"8690" 1737.8 2.259378 88.91601
"8691" 1738 2.026574 88.62995
"8692" 1738.2 1.956379 88.68928
"8693" 1738.4 2.051349 88.87058
"8694" 1738.6 2.042304 88.57977
"8695" 1738.8 2.118387 88.96038
"8696" 1739 1.828661 88.93638
"8697" 1739.2 2.051349 88.8952
"8698" 1739.4 2.110705 89.15684
"8699" 1739.6 2.174553 89.51015
"8700" 1739.8 2.214155 89.8793
"8701" 1740 2.228037 89.63393
"8702" 1740.2 2.342885 89.81146
"8703" 1740.4 2.476452 90.15193
"8704" 1740.6 2.372136 90.04954
"8705" 1740.8 3.11976 90.21441
"8706" 1741 3.206493 90.42066
"8707" 1741.2 3.42476 90.68355
"8708" 1741.4 3.906055 91.31781
"8709" 1741.6 4.464287 91.76144
"8710" 1741.8 4.98811 92.28367
"8711" 1742 5.367381 92.71918
"8712" 1742.2 6.301251 92.80664
"8713" 1742.4 6.594398 92.83537
"8714" 1742.6 6.863156 92.97363
"8715" 1742.8 6.679677 93.13136
"8716" 1743 6.997231 93.17382
"8717" 1743.2 7.498821 92.90111
"8718" 1743.4 7.892892 92.88901
"8719" 1743.6 8.015457 92.91638
"8720" 1743.8 7.922965 93.06075
"8721" 1744 8.137863 93.15387
"8722" 1744.2 8.416269 92.95221
"8723" 1744.4 8.509301 92.87821
"8724" 1744.6 8.735612 93.23959
"8725" 1744.8 8.88918 93.36676
"8726" 1745 9.074703 93.67264
"8727" 1745.2 9.400854 93.87914
"8728" 1745.4 9.952843 94.5805
"8729" 1745.6 10.73539 95.38203
"8730" 1745.8 11.22273 96.76121
"8731" 1746 11.77785 98.18196
"8732" 1746.2 12.44962 99.85696
"8733" 1746.4 12.57944 101.8788
"8734" 1746.6 12.62466 101.8397
"8735" 1746.8 13.08305 100.9545
"8736" 1747 13.60728 100.7255
"8737" 1747.2 14.31301 100.5471
"8738" 1747.4 15.05616 100.3697
"8739" 1747.6 15.61528 100.0366
"8740" 1747.8 15.98504 99.50719
"8741" 1748 16.34066 99.08784
"8742" 1748.2 16.72054 98.70616
"8743" 1748.4 17.0262 98.71027
"8744" 1748.6 17.26172 98.42019
"8745" 1748.8 17.55937 98.01591
"8746" 1749 17.57427 97.23759
"8747" 1749.2 17.6562 96.72868
"8748" 1749.4 17.57323 96.50416
"8749" 1749.6 17.80472 96.42627
"8750" 1749.8 18.06473 96.62894
"8751" 1750 18.62791 96.64296
"8752" 1750.2 19.04462 96.78406
"8753" 1750.4 19.95995 96.8469
"8754" 1750.6 20.85538 97.47427
"8755" 1750.8 21.68104 98.11656
"8756" 1751 22.49361 98.85785
"8757" 1751.2 23.14257 100.0665
"8758" 1751.4 23.92481 101.3668
"8759" 1751.6 24.46424 102.611
"8760" 1751.8 24.66684 103.5525
"8761" 1752 24.82829 104.8932
"8762" 1752.2 25.05344 106.2253
"8763" 1752.4 25.13509 107.7759
"8764" 1752.6 24.91319 109.5593
"8765" 1752.8 25.3054 110.1265
"8766" 1753 25.89073 109.8474
"8767" 1753.2 26.31894 109.5262
"8768" 1753.4 26.56765 109.3258
"8769" 1753.6 26.53897 108.9675
"8770" 1753.8 26.94076 108.784
"8771" 1754 27.56286 108.673
"8772" 1754.2 28.20985 108.5042
"8773" 1754.4 28.71597 108.2922
"8774" 1754.6 29.14712 107.8435
"8775" 1754.8 29.67504 107.5441
"8776" 1755 30.28454 107.2116
"8777" 1755.2 31.23632 106.9343
"8778" 1755.4 32.14949 106.5893
"8779" 1755.6 33.25672 106.1364
"8780" 1755.8 33.7462 105.8661
"8781" 1756 34.0562 105.4369
"8782" 1756.2 34.24965 104.7385
"8783" 1756.4 34.11174 104.361
"8784" 1756.6 33.97584 103.9176
"8785" 1756.8 34.18508 103.5584
"8786" 1757 34.05999 103.6874
"8787" 1757.2 34.22643 104.1017
"8788" 1757.4 34.24965 104.4487
"8789" 1757.6 34.50391 104.6441
"8790" 1757.8 34.87741 104.8113
"8791" 1758 35.6456 104.8291
"8792" 1758.2 36.28092 104.8118
"8793" 1758.4 36.82493 105.2167
"8794" 1758.6 37.05345 105.3439
"8795" 1758.8 37.51194 105.8047
"8796" 1759 38.14765 106.0306
"8797" 1759.2 38.46134 106.604
"8798" 1759.4 38.83635 107.1753
"8799" 1759.6 39.05471 107.5417
"8800" 1759.8 39.36659 108.1374
"8801" 1760 39.39269 108.5474
"8802" 1760.2 39.30544 109.0475
"8803" 1760.4 39.49538 109.4032
"8804" 1760.6 40.0393 109.354
"8805" 1760.8 40.38041 109.3255
"8806" 1761 40.80665 109.3744
"8807" 1761.2 41.72684 109.5547
"8808" 1761.4 42.74695 109.7817
"8809" 1761.6 43.3077 109.3516
"8810" 1761.8 43.73449 108.9261
"8811" 1762 43.74664 108.3786
"8812" 1762.2 44.2039 107.8061
"8813" 1762.4 44.20336 107.1471
"8814" 1762.6 44.6053 106.1883
"8815" 1762.8 44.86722 105.4216
"8816" 1763 45.75239 104.1452
"8817" 1763.2 46.49008 102.6254
"8818" 1763.4 46.9721 100.9522
"8819" 1763.6 47.60171 98.99215
"8820" 1763.8 48.70949 96.80352
"8821" 1764 49.81389 94.44163
"8822" 1764.2 50.99621 92.08117
"8823" 1764.4 52.30181 90.03851
"8824" 1764.6 54.08023 88.18796
"8825" 1764.8 56.03893 86.31856
"8826" 1765 57.57454 85.21409
"8827" 1765.2 59.35237 84.40493
"8828" 1765.4 61.19859 83.5576
"8829" 1765.6 63.18869 82.26519
"8830" 1765.8 65.15604 80.62331
"8831" 1766 67.59173 78.69246
"8832" 1766.2 70.58018 76.85848
"8833" 1766.4 73.37021 75.0453
"8834" 1766.6 76.25964 73.27625
"8835" 1766.8 79.17497 72.13353
"8836" 1767 81.94001 71.09195
"8837" 1767.2 84.81658 70.03835
"8838" 1767.4 88.48913 69.15302
"8839" 1767.6 91.90111 68.28478
"8840" 1767.8 95.30013 67.86263
"8841" 1768 98.58374 67.31649
"8842" 1768.2 101.7064 67.00259
"8843" 1768.4 104.7643 66.87935
"8844" 1768.6 108.2039 67.30569
"8845" 1768.8 111.9049 67.37439
"8846" 1769 115.333 67.48095
"8847" 1769.2 118.4312 67.64157
"8848" 1769.4 120.2231 66.88731
"8849" 1769.6 120.3503 66.01472
"8850" 1769.8 119.6387 65.81567
"8851" 1770 118.4378 66.18586
"8852" 1770.2 117.5417 66.47872
"8853" 1770.4 116.5358 66.5706
"8854" 1770.6 115.3128 65.99862
"8855" 1770.8 113.2971 63.87058
"8856" 1771 111.1234 61.91865
"8857" 1771.2 109.157 59.6721
"8858" 1771.4 106.8981 57.52429
"8859" 1771.6 104.5578 55.43274
"8860" 1771.8 102.4209 53.25171
"8861" 1772 100.1017 51.52845
"8862" 1772.2 97.62212 50.05031
"8863" 1772.4 94.83878 48.53979
"8864" 1772.6 92.19747 46.74181
"8865" 1772.8 90.18339 45.06933
"8866" 1773 88.52507 42.83417
"8867" 1773.2 87.06987 40.01561
"8868" 1773.4 86.25527 36.71855
"8869" 1773.6 85.55877 32.82179
"8870" 1773.8 85.96595 29.80374
"8871" 1774 86.1229 29.06566
"8872" 1774.2 85.61023 30.27545
"8873" 1774.4 85.12677 31.24547
"8874" 1774.6 84.39629 32.47948
"8875" 1774.8 82.75712 34.34281
"8876" 1775 80.29893 36.52706
"8877" 1775.2 77.72334 38.86209
"8878" 1775.4 75.1337 41.11193
"8879" 1775.6 71.87795 42.69532
"8880" 1775.8 67.92087 43.47458
"8881" 1776 63.86663 42.93099
"8882" 1776.2 59.75262 41.35555
"8883" 1776.4 55.90718 39.64984
"8884" 1776.6 52.98621 37.83459
"8885" 1776.8 51.20775 35.82562
"8886" 1777 49.05731 34.31532
"8887" 1777.2 46.29004 33.68321
"8888" 1777.4 43.68614 33.57796
"8889" 1777.6 39.91542 34.24894
"8890" 1777.8 35.84512 34.50074
"8891" 1778 32.86288 33.93364
"8892" 1778.2 31.39493 32.43292
"8893" 1778.4 29.74126 29.78495
"8894" 1778.6 28.74799 26.06401
"8895" 1778.8 28.26303 21.96299
"8896" 1779 28.11108 18.98084
"8897" 1779.2 28.3675 18.99462
"8898" 1779.4 28.91305 19.81205
"8899" 1779.6 29.47245 20.9628
"8900" 1779.8 31.0791 21.47927
"8901" 1780 33.64044 22.04276
"8902" 1780.2 37.1902 23.1422
"8903" 1780.4 39.79981 24.53271
"8904" 1780.6 43.34003 26.19882
"8905" 1780.8 46.40007 27.85513
"8906" 1781 49.3908 29.24738
"8907" 1781.2 51.55692 29.9539
"8908" 1781.4 52.66423 29.53161
"8909" 1781.6 52.60986 29.20715
"8910" 1781.8 52.57532 29.18112
"8911" 1782 52.366 29.46101
"8912" 1782.2 52.18681 29.75364
"8913" 1782.4 52.19544 29.84039
"8914" 1782.6 52.22998 30.03123
"8915" 1782.8 52.46931 30.18071
"8916" 1783 52.41367 30.02698
"8917" 1783.2 52.55055 30.06706
"8918" 1783.4 52.54079 29.95316
"8919" 1783.6 52.6929 29.94655
"8920" 1783.8 53.55092 30.06593
"8921" 1784 54.79901 30.00817
"8922" 1784.2 56.60928 29.90111
"8923" 1784.4 59.17366 29.82643
"8924" 1784.6 61.48138 29.79509
"8925" 1784.8 63.83273 29.98955
"8926" 1785 66.26907 30.01016
"8927" 1785.2 68.60093 29.79903
"8928" 1785.4 70.80109 29.20136
"8929" 1785.6 73.76599 28.83075
"8930" 1785.8 75.86793 28.24382
"8931" 1786 77.78872 27.1184
"8932" 1786.2 79.62089 25.83762
"8933" 1786.4 81.25622 25.36433
"8934" 1786.6 82.70625 25.35354
"8935" 1786.8 83.89329 24.8372
"8936" 1787 85.37158 23.9669
"8937" 1787.2 87.50697 22.73595
"8938" 1787.4 89.98519 21.23035
"8939" 1787.6 92.23316 20.02516
"8940" 1787.8 93.99945 19.56107
"8941" 1788 94.66243 19.88425
"8942" 1788.2 95.11357 20.08531
"8943" 1788.4 95.0965 20.10043
"8944" 1788.6 95.01581 19.9375
"8945" 1788.8 95.04412 19.84733
"8946" 1789 94.96431 19.50733
"8947" 1789.2 94.73268 19.15358
"8948" 1789.4 94.5805 18.65111
"8949" 1789.6 94.93188 17.85219
"8950" 1789.8 95.67438 16.92401
"8951" 1790 96.46004 16.07391
"8952" 1790.2 97.11619 15.21513
"8953" 1790.4 98.21513 14.82477
"8954" 1790.6 99.12865 14.71572
"8955" 1790.8 100.3279 14.52984
"8956" 1791 101.01 15.06766
"8957" 1791.2 101.8884 15.47681
"8958" 1791.4 102.3775 15.5118
"8959" 1791.6 102.917 16.25226
"8960" 1791.8 103.4238 16.8922
"8961" 1792 104.2308 17.28539
"8962" 1792.2 105.3543 17.71579
"8963" 1792.4 105.4432 17.76452
"8964" 1792.6 105.4714 17.49653
"8965" 1792.8 105.3415 17.17071
"8966" 1793 105.1282 17.1669
"8967" 1793.2 105.2877 17.25591
"8968" 1793.4 105.5887 18.02438
"8969" 1793.6 106.2873 18.88854
"8970" 1793.8 107.5439 19.87821
"8971" 1794 107.7528 20.35913
"8972" 1794.2 107.7566 20.54233
"8973" 1794.4 108.1695 20.75249
"8974" 1794.6 108.7817 21.03502
"8975" 1794.8 109.2517 21.36311
"8976" 1795 110.255 22.139
"8977" 1795.2 111.4566 23.29183
"8978" 1795.4 112.4877 24.10971
"8979" 1795.6 113.6816 25.1457
"8980" 1795.8 114.7191 26.54458
"8981" 1796 115.3687 27.90232
"8982" 1796.2 116.2659 29.34386
"8983" 1796.4 116.8188 30.96541
"8984" 1796.6 117.7528 32.60114
"8985" 1796.8 118.611 33.75324
"8986" 1797 119.0191 34.95483
"8987" 1797.2 119.517 36.42089
"8988" 1797.4 120.4401 38.02947
"8989" 1797.6 121.4527 39.49922
"8990" 1797.8 122.5389 41.30745
"8991" 1798 123.1541 43.01144
"8992" 1798.2 123.5836 44.52971
"8993" 1798.4 124.2507 46.15849
"8994" 1798.6 124.0285 47.47637
"8995" 1798.8 123.7916 48.89153
"8996" 1799 123.5517 50.87303
"8997" 1799.2 123.5776 53.38853
"8998" 1799.4 123.8188 55.39277
"8999" 1799.6 124.2557 57.58021
"9000" 1799.8 124.7243 59.82053
"9001" 1800 124.7806 61.99752
