# Supplementary material for: Adaptive switch to sexually dimorphic movements by partner-seeking termites
Source: Sci Adv. 2019 Jun 19;5(6):eaau6108. doi: 10.1126/sciadv.aau6108 (PMC6584256; doi:10.1126/sciadv.aau6108)
Supplement: Data file S1 [file aau6108_Data_file_S1.zip › Dataset/RsExperiments/170526_163_F_3_before-position_set2_5FPS.txt]

"time" "x" "y"
"1" 0 51.834796961663 56.4951090459248
"2" 0.2 50.0982050210915 63.3809167984962
"3" 0.4 49.9608484186492 70.8194315278627
"4" 0.6 50.2751476873052 77.9122254932693
"5" 0.8 51.9820971709079 84.4433875710677
"6" 1 52.8116299282344 90.0673165273534
"7" 1.2 53.7441177791805 95.0056246709905
"8" 1.4 54.7750963718235 100.852808880512
"9" 1.6 56.3532194793052 106.321146290211
"10" 1.8 57.4447284125405 110.397286431711
"11" 2 57.4055826308613 111.770279705494
"12" 2.2 57.1250452134805 116.059059768231
"13" 2.4 56.3468349501119 120.461458892211
"14" 2.6 55.6684787233262 125.109768593961
"15" 2.8 55.8094704096778 125.188082362152
"16" 3 56.1218468015613 123.464912179461
"17" 3.2 56.2086038699367 123.278273358739
"18" 3.4 56.1790045947442 123.298810963877
"19" 3.6 56.1151502080405 123.242265869211
"20" 3.8 53.7537874388496 123.85295289161
"21" 4 51.9355813153568 124.052360898925
"22" 4.2 51.8840490440111 124.035560285563
"23" 4.4 51.9130986518405 124.043792586111
"24" 4.6 51.9130986518405 124.043792586111
"25" 4.8 52.022314004353 124.037431262961
"26" 5 51.973432452717 124.117883291034
"27" 5.2 50.5722647588368 124.761915288377
"28" 5.4 48.7454368944528 125.652872536579
"29" 5.6 48.8276330407627 125.70197748721
"30" 5.8 48.9798863272191 125.941284405711
"31" 6 49.7578201284273 126.634171382777
"32" 6.2 50.9795915190323 127.634707362292
"33" 6.4 51.7734010340405 128.321064190581
"34" 6.6 51.8999489772905 128.615137268211
"35" 6.8 52.3081733183205 129.043792582011
"36" 7 52.5491947290086 129.089269275168
"37" 7.2 52.591667696266 129.162038353505
"38" 7.4 55.0443909946834 128.026889638461
"39" 7.6 55.2329962669176 128.316724631161
"40" 7.8 56.7349926825914 129.051555552634
"41" 8 58.0665235879832 129.230252349096
"42" 8.2 59.3967245457405 129.62267298866
"43" 8.4 60.6883148015405 129.539975787711
"44" 8.6 63.3411398857572 129.584505049761
"45" 8.8 66.2899275759473 129.426765799448
"46" 9 69.7387769655054 128.605865704105
"47" 9.2 72.503876776506 127.684224275676
"48" 9.4 75.293324364237 127.283977970585
"49" 9.6 78.0522608073223 127.183973013792
"50" 9.8 79.7739842001267 127.249899453711
"51" 10 82.2803935001298 126.063967066461
"52" 10.2 85.2787280225226 124.878034679211
"53" 10.4 88.1210406127548 123.576235334586
"54" 10.6 90.8634087189072 122.268983427261
"55" 10.8 93.7249528997947 120.402312449363
"56" 11 96.0849427152191 117.864675906336
"57" 11.2 98.4138013105223 115.726651718538
"58" 11.4 101.138696604773 113.925199355586
"59" 11.6 103.804636576041 111.635123021585
"60" 11.8 105.999495834263 109.014106423711
"61" 12 107.95711234773 106.520760223538
"62" 12.2 108.654883597558 104.465003071086
"63" 12.4 108.898475151722 102.055589967083
"64" 12.6 109.398899587427 99.7941886883803
"65" 12.8 109.352187015506 97.2551640216071
"66" 13 108.710815988333 95.8765738277011
"67" 13.2 108.290667972522 95.6988932339196
"68" 13.4 108.311388671813 95.6225573561196
"69" 13.6 108.349120809411 95.4150111563772
"70" 13.8 107.714528277144 94.0257888659464
"71" 14 106.165316245255 91.6719278362105
"72" 14.2 104.208690212213 89.6614192624651
"73" 14.4 102.029430511791 87.8268225629605
"74" 14.6 100.153572617652 86.6575896198772
"75" 14.8 97.90933699005 86.039327688569
"76" 15 96.521310775286 85.2616968510833
"77" 15.2 94.605102206899 83.7996618399086
"78" 15.4 92.1810691355797 82.5896689859164
"79" 15.6 89.8458573131632 81.4951825100973
"80" 15.8 87.3658893414273 79.7236140253049
"81" 16 85.0558571676496 77.9750903338105
"82" 16.2 82.7511195171092 76.8345425125635
"83" 16.4 81.130579695728 76.0571514040855
"84" 16.6 81.0849211035406 75.9140216332105
"85" 16.8 80.8903059202005 75.4789071297505
"86" 17 79.3179149497242 73.6473134250677
"87" 17.2 77.7390594680405 71.4292888124605
"88" 17.4 76.2261306815797 69.2308903709164
"89" 17.6 74.294202550214 67.4469706976391
"90" 17.8 72.390092724619 65.7583563219752
"91" 18 70.8985450949895 63.8872261920677
"92" 18.2 69.1946358633837 61.3353657553282
"93" 18.4 67.6909989298235 58.515202693135
"94" 18.6 65.7483095683805 56.4483727942105
"95" 18.8 63.4637608494181 54.8982871123534
"96" 19 61.5509578032697 53.037113255023
"97" 19.2 59.7830700665618 50.9099612346786
"98" 19.4 58.9392863301447 48.6398486275855
"99" 19.6 57.9438793240303 46.5948130577819
"100" 19.8 56.5591899428449 44.5499327110366
"101" 20 54.7341167553014 43.2721364956888
"102" 20.2 52.8691286941238 42.3421387090855
"103" 20.4 50.550280992228 41.0539707712105
"104" 20.6 48.033579390853 39.201235403773
"105" 20.8 45.7314910780895 37.6413079989752
"106" 21 44.8626970239661 36.7472196513595
"107" 21.2 44.9312302470197 36.4897214110855
"108" 21.4 45.080222835671 36.4185022497323
"109" 21.6 45.104622209836 36.3408086191651
"110" 21.8 44.9426976975201 36.2738908042105
"111" 22 44.8324753441492 36.2774468233627
"112" 22.2 44.6283032979448 36.4629903191254
"113" 22.4 44.2859627295183 36.4738181032105
"114" 22.6 43.9647829668661 36.5655395067687
"115" 22.8 43.7059750076996 36.5663464399378
"116" 23 43.8554326442516 36.5586357452105
"117" 23.2 43.4698641407797 36.6757209684062
"118" 23.4 42.3880334278014 36.7420999925801
"119" 23.6 41.1849565939724 36.5403228452333
"120" 23.8 39.3200936577905 36.5247086884105
"121" 24 38.0530565883454 36.6755185933325
"122" 24.2 37.2039701052072 36.4836047542105
"123" 24.4 35.9117304827627 36.2108834130105
"124" 24.6 34.1245467715649 36.0704171229666
"125" 24.8 32.5434656980294 35.9140216660105
"126" 25 31.3467535556492 35.9040648123844
"127" 25.2 30.4878955850405 35.7327239562355
"128" 25.4 30.5828654567905 35.8186018187605
"129" 25.6 30.5276504150754 35.6690367558617
"130" 25.8 30.1848002496682 35.147414552785
"131" 26 29.141433847785 34.7859470274105
"132" 26.2 27.2506616958231 34.1616154278192
"133" 26.4 25.6422235241219 33.5831145136524
"134" 26.6 24.009737950349 33.1740509032744
"135" 26.8 22.2782777826516 33.2677112356105
"136" 27 21.0156831591927 33.1410379311453
"137" 27.2 20.1189123148814 32.8189488024833
"138" 27.4 19.6866555046739 32.2074907106105
"139" 27.6 19.8048402339628 32.0463371908105
"140" 27.8 19.7852039513014 31.7221862894279
"141" 28 19.9567920287627 31.6561760376105
"142" 28.2 19.8167354502224 31.4917454725514
"143" 28.4 19.6370825787107 31.4199498814871
"144" 28.6 18.9944306616961 30.5705102200105
"145" 28.8 18.2161365049971 29.365730931254
"146" 29 18.1579773420937 29.3897403655297
"147" 29.2 18.0742781265183 29.2643185332105
"148" 29.4 18.1418122575405 29.3321726468105
"149" 29.6 17.972078869732 29.2841694706999
"150" 29.8 18.0295751363814 29.1235983544378
"151" 30 18.048952827385 28.8147850306105
"152" 30.2 17.943238889336 28.3081923870287
"153" 30.4 17.9970962624929 28.3404120757105
"154" 30.6 17.9223263317183 28.2295433008105
"155" 30.8 17.8379086679405 28.3090598401855
"156" 31 17.6928637729042 28.2648197291878
"157" 31.2 17.6205822637498 28.346118245978
"158" 31.4 17.5573822775405 28.2236713102105
"159" 31.6 17.6181945862703 28.3278859181565
"160" 31.8 17.5573822775405 28.3215378202105
"161" 32 17.5940790437266 28.3372419811175
"162" 32.2 17.5234037903312 28.2396030676524
"163" 32.4 17.6559198904475 28.2662318622338
"164" 32.6 17.373419658836 28.1433762872333
"165" 32.8 17.1093192928739 27.8126319682105
"166" 33 16.8010611269523 27.4519650945929
"167" 33.2 16.5336557625738 27.3516807061105
"168" 33.4 16.3988357877758 27.3397064507693
"169" 33.6 16.1306855616582 27.4182875014458
"170" 33.8 16.0144871303405 27.5497904842105
"171" 34 16.1848573245102 27.4870033985742
"172" 34.2 16.4381103158436 27.4638713143923
"173" 34.4 16.7663865287474 27.4670619466933
"174" 34.6 16.5999484573641 27.1151891631223
"175" 34.8 16.6807373075405 27.2352195592105
"176" 35 16.4997525395405 27.022123126146
"177" 35.2 16.3690413182072 26.9445560245105
"178" 35.4 16.2424148225405 26.8374395508234
"179" 35.6 16.2550774721072 26.8173295615105
"180" 35.8 16.4703425147405 27.0132583145305
"181" 36 16.4703425147405 27.0132583145305
"182" 36.2 16.298693265059 26.8470157362105
"183" 36.4 16.4703425147405 27.0132583145305
"184" 36.6 16.6096316599738 26.7028257448105
"185" 36.8 16.4703425147405 26.4865407577105
"186" 37 16.3848696301655 26.3076285441168
"187" 37.2 16.4629900085405 26.258764348146
"188" 37.4 16.6558130878052 26.0375061824164
"189" 37.6 16.714386306389 26.0296820951196
"190" 37.8 16.7684018045405 26.0901813922105
"191" 38 16.7099588065405 26.2467678082105
"192" 38.2 16.7322594241984 26.335877841
"193" 38.4 16.7742461043405 26.3066061886105
"194" 38.6 16.7199776061977 26.2411754362105
"195" 38.8 16.5248893128738 26.2467678082105
"196" 39 16.5248893128738 26.2467678082105
"197" 39.2 16.3764899355994 26.3518303851223
"198" 39.4 16.4066870331351 26.2750697448862
"199" 39.6 16.5123291948826 26.3057452576579
"200" 39.8 16.6127973223655 26.2384491548605
"201" 40 16.8031893033501 26.3047886677105
"202" 40.2 17.0496587324155 26.2861590784855
"203" 40.4 17.131888743321 26.2398455428691
"204" 40.6 17.2053651500521 26.171433355164
"205" 40.8 17.373419658836 26.2436538738014
"206" 41 17.6443510245643 26.1321241822105
"207" 41.2 17.6443510245643 26.0048977192105
"208" 41.4 17.6229524704186 25.8767846606496
"209" 41.6 17.7526674171991 25.4485590046983
"210" 41.8 17.6878099438088 25.5230330318203
"211" 42 17.5020152268037 25.5222980907632
"212" 42.2 17.4720247409879 25.5926074518947
"213" 42.4 17.4469107569308 25.6533625792837
"214" 42.6 17.5673603503698 25.7650736199666
"215" 42.8 17.7034897725405 25.8748750702105
"216" 43 17.6414831771015 25.9605679411617
"217" 43.2 17.6928637729042 26.0961868371423
"218" 43.4 17.4438941302615 26.2601960037687
"219" 43.6 17.6443510245643 26.1321241822105
"220" 43.8 17.3820532835405 26.1467530089666
"221" 44 17.4833544800739 26.0158028446105
"222" 44.2 17.3345683476655 26.0189835061855
"223" 44.4 17.2301014887405 25.9617315978355
"224" 44.6 17.2420976830668 25.8135797297368
"225" 44.8 17.0496587324155 25.9808155672855
"226" 45 17.0670312699308 26.007114208113
"227" 45.2 16.9047687998738 26.3152743652105
"228" 45.4 17.0121706251458 26.1149055631579
"229" 45.6 16.9002549097844 26.2863918098203
"230" 45.8 16.9916215885683 26.4441319367105
"231" 46 17.0421611109616 26.3459220354474
"232" 46.2 17.0463458299126 26.437721300978
"233" 46.4 17.0876466811155 26.5342506813355
"234" 46.6 17.1767130202973 26.3575950181835
"235" 46.8 17.1972470466216 26.4298046323186
"236" 47 17.2448745799016 26.5925628102105
"237" 47.2 17.3204512045676 26.5020142464538
"238" 47.4 17.3920501121458 26.3459220354474
"239" 47.6 17.36205962633 26.4564081743684
"240" 47.8 17.3430912848739 26.4718607812105
"241" 48 17.3609488675961 26.3169054737105
"242" 48.2 17.2952236865119 26.2193651854105
"243" 48.4 17.2208922890557 26.2957010632105
"244" 48.6 17.1446286041655 26.3791934295543
"245" 48.8 17.1151109413243 26.3679106773457
"246" 49 17.0971436682905 26.3911209104605
"247" 49.2 17.1027301313346 26.3406045207399
"248" 49.4 17.1172887926011 26.2494368948469
"249" 49.6 17.215856007978 26.462685795898
"250" 49.8 17.1710091240961 26.3911209104605
"251" 50 17.1649792909691 26.2847959378105
"252" 50.2 17.308187827735 26.2957010632105
"253" 50.4 17.4688828805691 26.3829420664105
"254" 50.6 17.4989392795405 26.1978345532105
"255" 50.8 17.4875753632627 26.2214856264605
"256" 51 17.4307557818739 26.2663411102105
"257" 51.2 17.3528317845405 26.2271945062105
"258" 51.4 17.2870834117905 26.1684746002105
"259" 51.6 17.2208922890557 26.2957010632105
"260" 51.8 17.2032864661288 26.3967338426517
"261" 52 17.215856007978 26.4269033531793
"262" 52.2 17.1921135400405 26.2360636586793
"263" 52.4 17.1124613895405 26.1233297262428
"264" 52.6 17.0580384269817 26.1946682837693
"265" 52.8 17.0971436682905 26.1790768054605
"266" 53 17.118248084235 26.1578723949605
"267" 53.2 17.1866866902262 26.2084600600105
"268" 53.4 17.2083940894834 26.1866498092105
"269" 53.6 17.2237701639572 26.0518503424605
"270" 53.8 17.3020786546984 26.1651265353947
"271" 54 17.3398444516516 26.2638944474605
"272" 54.2 17.3603458842834 26.2629856870105
"273" 54.4 17.3603458842834 26.2629856870105
"274" 54.6 17.3597074313641 26.3181527919752
"275" 54.8 17.3926054915127 26.4759385524605
"276" 55 17.4989392795405 26.4522874792105
"277" 55.2 17.3915502707155 26.5437926660605
"278" 55.4 17.4634560307548 26.5592415937105
"279" 55.6 17.4005839902235 26.6680711988203
"280" 55.8 17.5145693836568 26.7661431008152
"281" 56 17.5488296436869 26.6308341852593
"282" 56.2 17.4811522801492 26.6027040500149
"283" 56.4 17.5086797792072 26.6180081028105
"284" 56.6 17.3820532835405 26.570865273885
"285" 56.8 17.3555500635173 26.5176076847222
"286" 57 17.3555500635173 26.5176076847222
"287" 57.2 17.2644715375643 26.4774531532105
"288" 57.4 17.3407620349536 26.4699460016671
"289" 57.6 17.270869043443 26.5377416513569
"290" 57.8 17.2463820381834 26.4501903397105
"291" 58 17.3820532835405 26.3933399766756
"292" 58.2 17.3535623220155 26.5724186202355
"293" 58.4 17.4770231552905 26.7554512363242
"294" 58.6 17.4363217816834 26.8682201467105
"295" 58.8 17.3250713604905 26.8109682383605
"296" 59 17.5460921529269 26.7034040469151
"297" 59.2 17.5410726036801 26.5353602144431
"298" 59.4 17.5900825264215 26.4229275262105
"299" 59.6 17.4996350295167 26.3320514812105
"300" 59.8 17.7273982717224 26.0875123055742
"301" 60 17.7619327705405 26.1048613687105
"302" 60.2 17.8679456506335 25.8785166147687
"303" 60.4 17.7528880208501 25.8867588607105
"304" 60.6 17.7619327705405 25.8418120600754
"305" 60.8 17.7319422847247 25.7934913408421
"306" 61 17.8788187665405 25.6497820972105
"307" 61.2 17.8175248905893 25.7278366064057
"308" 61.4 17.8788187665405 25.6497820972105
"309" 61.6 17.9613695012155 25.4846323615855
"310" 61.8 18.0028319574186 25.4578682580886
"311" 62 18.0278484114405 25.5323422852105
"312" 62.2 17.9750358973942 25.5323422852105
"313" 62.4 18.0900105093133 25.5149932220742
"314" 62.6 18.0513647606358 25.6323059347105
"315" 62.8 18.0848303344905 25.5228003004855
"316" 63 18.0848303344905 25.5228003004855
"317" 63.2 17.9708664883905 25.5705102241105
"318" 63.4 17.9657705440527 25.4578682580886
"319" 63.6 18.0423200109453 25.2506265457105
"320" 63.8 17.8853936038155 25.3987544990605
"321" 64 17.8885592662072 25.4051158222105
"322" 64.2 17.8818947138037 25.2209722573421
"323" 64.4 17.8619010565931 25.3214142018158
"324" 64.6 17.8252460183738 25.4051158222105
"325" 64.8 17.7935893944572 25.3733092064605
"326" 65 17.8319105707774 25.2711932295789
"327" 65.2 17.9043875781655 25.1983728198355
"328" 65.4 18.0278484114405 25.1506628962105
"329" 65.6 18.1212782312162 24.9649810312916
"330" 65.8 18.1683154775638 25.0086426584431
"331" 66 18.150857007231 25.0052612242105
"332" 66.2 18.1038243088405 24.9121132780855
"333" 66.4 18.1418122575405 24.7689835072105
"334" 66.6 18.1418122575405 24.6319703932105
"335" 66.8 17.9400012800718 24.9001857971793
"336" 67 17.9413203060683 24.9598232017105
"337" 67.2 18.0115678619977 24.8780347612105
"338" 67.4 18.0983974590262 24.9870860152105
"339" 67.6 18.0332752612548 24.9216552628105
"340" 67.8 18.1101556336238 24.9280165859605
"341" 68 18.2317837149879 24.9096022294737
"342" 68.2 18.3734460910771 24.8062205207715
"343" 68.4 18.3417488296458 24.9497790072632
"344" 68.6 18.4221994979453 24.8416843432105
"345" 68.8 18.4267218727905 24.8730778860287
"346" 69 18.4475689178088 24.824839027552
"347" 69.2 18.3755842495405 24.8472767152105
"348" 69.4 18.3507459753905 24.7976094613855
"349" 69.6 18.3471525207838 24.7070895522376
"350" 69.8 18.3317520010405 24.6484531738421
"351" 70 18.2367821292905 24.7053702757105
"352" 70.2 18.1743733564262 24.7035527548105
"353" 70.4 18.1101556336238 24.6841658652105
"354" 70.6 18.1612932568739 24.6221837422105
"355" 70.8 18.2017932291721 24.7790277016579
"356" 71 18.2444823891622 24.7689835072105
"357" 71.2 18.3144847516314 24.8036816334833
"358" 71.4 18.3755842495405 24.7396235542105
"359" 71.6 18.3498415004215 24.7598959027105
"360" 71.8 18.3268817512072 24.8668500172105
"361" 72 18.351745658251 24.9497790072632
"362" 72.2 18.351745658251 24.9497790072632
"363" 72.4 18.351745658251 24.9497790072632
"364" 72.6 18.3658437498739 24.8766366682105
"365" 72.8 18.2262299213183 24.9174143807105
"366" 73 18.2462791164655 24.7212735835855
"367" 73.2 18.0904771917297 24.7896148255349
"368" 73.4 18.1101556336238 24.6841658652105
"369" 73.6 18.0362901778183 24.9704254069605
"370" 73.8 18.1418122575405 24.9107501374105
"371" 74 18.1526659571691 25.0198013914105
"372" 74.2 18.1315452443784 24.9134027354808
"373" 74.4 18.0418439714879 25.0803535350789
"374" 74.6 17.9572993638548 25.0634218930105
"375" 74.8 18.0088544370905 25.1124949573105
"376" 75 17.9790067631119 25.2160936486105
"377" 75.2 17.9262049811351 25.119715918724
"378" 75.4 18.0412559227464 25.0720818455341
"379" 75.6 18.0618376286984 25.2008838684474
"380" 75.8 18.1101556336238 25.2566849487105
"381" 76 18.1418122575405 25.1294584857105
"382" 76.2 18.2156777133461 25.2036739224605
"383" 76.4 18.2517773721984 25.1104861184211
"384" 76.6 18.2417805435931 25.1406187017632
"385" 76.8 18.2612029534548 25.1288526454105
"386" 77 18.2444823891622 25.0578219637511
"387" 77.2 18.1817995719616 25.190839674
"388" 77.4 18.1118217717247 25.2109280628947
"389" 77.6 18.0468423857905 25.3096959749605
"390" 77.8 18.067946801735 25.2460827434605
"391" 78 18.1072777587224 25.1853610224833
"392" 78.2 17.972976929985 25.2460827434605
"393" 78.4 18.0151857618739 25.2084931066651
"394" 78.6 18.0036742622678 25.3935497801196
"395" 78.8 17.93187885683 25.3615909796053
"396" 79 17.9775400469459 25.4498170119132
"397" 79.2 18.0300829966582 25.3415025907105
"398" 79.4 18.0996034256516 25.3627070012105
"399" 79.6 18.1635196567977 25.5105320344105
"400" 79.8 18.2392172542072 25.3170359632105
"401" 80 18.1840210894294 25.4263202327105
"402" 80.2 18.161805914751 25.5222980907632
"403" 80.4 18.2034143365135 25.4704483302376
"404" 80.6 18.1892971934155 25.4273804532355
"405" 80.8 18.2082911677655 25.4464644226855
"406" 81 18.0875437593977 25.4959918672105
"407" 81.2 18.1232815508576 25.4113219911374
"408" 81.4 18.0833692595405 25.3659692182105
"409" 81.6 18.0249262615405 25.3268226142105
"410" 81.8 17.9418756854353 25.3615909796053
"411" 82 17.8030008231892 25.6148675585078
"412" 82.2 17.8619010565931 25.4218561462895
"413" 82.4 17.8718978851984 25.6026516463421
"414" 82.6 17.8398567678738 25.5127689832105
"415" 82.8 17.903030865712 25.4996269090105
"416" 83 17.915937967973 25.501395307724
"417" 83.2 17.9138845653405 25.6522986646105
"418" 83.4 17.8748699153243 25.6354988768322
"419" 83.6 17.8474056551155 25.7231819797105
"420" 83.8 17.9247382649691 25.7068242916105
"421" 84 17.9177807652072 25.5127689832105
"422" 84.2 18.0444072608739 25.5127689832105
"423" 84.4 18.0638882602072 25.7476486072105
"424" 84.6 18.1603429642235 25.6068163123325
"425" 84.8 18.0694542600167 25.6959191662105
"426" 85 18.1418122575405 25.6629168130263
"427" 85.2 18.1038243088405 25.6182201477355
"428" 85.4 18.1237227581596 25.7050067707105
"429" 85.6 18.0236275282517 25.7867952112105
"430" 85.8 17.9474553107033 25.8252590256059
"431" 86 17.9843012507357 25.7650736199666
"432" 86.2 18.2409112541492 25.5738291753192
"433" 86.4 18.1133212960155 25.7136399949855
"434" 86.6 18.0014220123449 25.739776735754
"435" 86.8 18.1223312582072 25.7378619562105
"436" 87 18.0423200109453 25.6232183302105
"437" 87.2 18.1159113834269 25.7145074481423
"438" 87.4 18.0986441340178 25.6884838534378
"439" 87.6 18.088805817494 25.6122286689547
"440" 87.8 17.9993574499155 25.4750903768605
"441" 88 17.9567427638739 25.4442624262105
"442" 88.2 18.0904771917297 25.4498170119132
"443" 88.4 17.9518725140405 25.5323422852105
"444" 88.6 17.9518725140405 25.5323422852105
"445" 88.8 18.0818312859089 25.5423864796579
"446" 89 18.1159113834269 25.6711347903014
"447" 89.2 17.9194437773454 25.7092180996252
"448" 89.4 18.0623025974708 25.7808777013035
"449" 89.6 17.9843012507357 25.6812903394544
"450" 89.8 17.9379744840283 25.6812903394544
"451" 90 17.8523802674453 25.6686563527105
"452" 90.2 17.9708664883905 25.6659300713605
"453" 90.4 17.9691397634496 25.6884838534378
"454" 90.6 17.9645351636072 25.7019775692105
"455" 90.8 18.0468423857905 25.8026985190855
"456" 91 18.1323152703655 25.6563880866355
"457" 91.2 18.2141702550643 25.7050067707105
"458" 91.4 18.2141702550643 25.7050067707105
"459" 91.6 18.2213219176103 25.7187438472803
"460" 91.8 18.1504458822451 25.7578801059833
"461" 92 18.1586957902961 25.7952769754105
"462" 92.2 18.1831035061275 25.7812636258627
"463" 92.4 18.1586957902961 25.7952769754105
"464" 92.6 18.1586957902961 25.7952769754105
"465" 92.8 18.1831035061275 25.7812636258627
"466" 93 18.1831035061275 25.7812636258627
"467" 93.2 18.1755793230516 25.7698316828105
"468" 93.4 18.2213219176103 25.7453726418617
"469" 93.6 18.2213219176103 25.7453726418617
"470" 93.8 18.2243947547144 25.739776735754
"471" 94 18.2654939509824 25.7009913175594
"472" 94.2 18.2774835028977 25.7140943752105
"473" 94.4 18.2774835028977 25.7140943752105
"474" 94.6 18.271527204321 25.6999088462349
"475" 94.8 18.3273347977033 25.7098675824198
"476" 95 18.271527204321 25.6999088462349
"477" 95.2 18.271527204321 25.6999088462349
"478" 95.4 18.2774835028977 25.7140943752105
"479" 95.6 18.2774835028977 25.7140943752105
"480" 95.8 18.1500705072579 25.6319108214714
"481" 96 18.1924628558072 25.6256416914105
"482" 96.2 18.1924628558072 25.6256416914105
"483" 96.4 18.1831035061275 25.6070186874062
"484" 96.6 18.1831035061275 25.6070186874062
"485" 96.8 18.1831035061275 25.6070186874062
"486" 97 18.1924628558072 25.6256416914105
"487" 97.2 18.1924628558072 25.6256416914105
"488" 97.4 18.1924628558072 25.6256416914105
"489" 97.6 18.2108812551769 25.6451111955969
"490" 97.8 18.1831035061275 25.6070186874062
"491" 98 18.1586957902961 25.6171599272105
"492" 98.2 18.1586957902961 25.6171599272105
"493" 98.4 18.2078782552797 25.6236134434497
"494" 98.6 18.2431134540739 25.6171599272105
"495" 98.8 18.2431134540739 25.6171599272105
"496" 99 18.2431134540739 25.6171599272105
"497" 99.2 18.2078782552797 25.6236134434497
"498" 99.4 18.2078782552797 25.6236134434497
"499" 99.6 18.3273347977033 25.674362522978
"500" 99.8 18.3008315776801 25.7631251715826
"501" 100 18.2529964976381 25.7278366064057
"502" 100.2 18.2529964976381 25.7278366064057
"503" 100.4 18.2322597544453 25.6777439572105
"504" 100.6 18.2124875109359 25.656609993257
"505" 100.8 18.2322597544453 25.6777439572105
"506" 101 18.2177881549405 25.6341234556105
"507" 101.2 18.2177881549405 25.6341234556105
"508" 101.4 18.2409112541492 25.6236134434497
"509" 101.6 18.2409112541492 25.6236134434497
"510" 101.8 18.2409112541492 25.6236134434497
"511" 102 18.2774835028977 25.6504811437105
"512" 102.2 18.3008315776801 25.6388574635361
"513" 102.4 18.1924628558072 25.6256416914105
"514" 102.6 18.2409112541492 25.6236134434497
"515" 102.8 18.3490192504496 25.6364366640287
"516" 103 18.3273347977033 25.6477337283966
"517" 103.2 18.2177881549405 25.6341234556105
"518" 103.4 18.3749201245633 25.6711347903014
"519" 103.6 18.3273347977033 25.6477337283966
"520" 103.8 18.2774835028977 25.6504811437105
"521" 104 18.2774835028977 25.6504811437105
"522" 104.2 18.1677131316542 25.6364366640287
"523" 104.4 18.3106475850961 25.6765322766105
"524" 104.6 18.2124875109359 25.656609993257
"525" 104.8 18.1924628558072 25.6256416914105
"526" 105 18.2124875109359 25.656609993257
"527" 105.2 18.2626830034042 25.6798093218696
"528" 105.4 18.1677131316542 25.6364366640287
"529" 105.6 18.2177881549405 25.6595687482105
"530" 105.8 18.2177881549405 25.6595687482105
"531" 106 18.1677131316542 25.6364366640287
"532" 106.2 18.1677131316542 25.6364366640287
"533" 106.4 18.1677131316542 25.6364366640287
"534" 106.6 18.2177881549405 25.6595687482105
"535" 106.8 18.2177881549405 25.6595687482105
"536" 107 18.3273347977033 25.674362522978
"537" 107.2 18.2177881549405 25.6595687482105
"538" 107.4 18.1665870066927 25.6402081994931
"539" 107.6 18.1665870066927 25.6402081994931
"540" 107.8 18.2177881549405 25.6595687482105
"541" 108 18.3273347977033 25.674362522978
"542" 108.2 18.1677131316542 25.6364366640287
"543" 108.4 18.1677131316542 25.6364366640287
"544" 108.6 18.1677131316542 25.6624602587333
"545" 108.8 18.1677131316542 25.6364366640287
"546" 109 18.1677131316542 25.6364366640287
"547" 109.2 18.1849803810633 25.6711347903014
"548" 109.4 18.1671375566739 25.6510869840105
"549" 109.6 18.2799502528133 25.7145074481423
"550" 109.8 18.2799502528133 25.7145074481423
"551" 110 18.1849803810633 25.6711347903014
"552" 110.2 18.1849803810633 25.6711347903014
"553" 110.4 18.2301563242847 25.6921150526989
"554" 110.6 18.2799502528133 25.7145074481423
"555" 110.8 18.3498415004215 25.7595323977105
"556" 111 18.2301563242847 25.6921150526989
"557" 111.2 18.1849803810633 25.6711347903014
"558" 111.4 18.2993232643454 25.7371458597959
"559" 111.6 18.2161365049971 25.6733977115801
"560" 111.8 18.2177881549405 25.6595687482105
"561" 112 18.2177881549405 25.6595687482105
"562" 112.2 18.2161365049971 25.6733977115801
"563" 112.4 18.2161365049971 25.6733977115801
"564" 112.6 18.323118376336 25.6884838534378
"565" 112.8 18.323118376336 25.6884838534378
"566" 113 18.1660598843703 25.654154856168
"567" 113.2 18.1660598843703 25.654154856168
"568" 113.4 18.1677131316542 25.6364366640287
"569" 113.6 18.2161365049971 25.6733977115801
"570" 113.8 18.1671375566739 25.6510869840105
"571" 114 18.1849803810633 25.6711347903014
"572" 114.2 18.2301563242847 25.6921150526989
"573" 114.4 18.2799502528133 25.7145074481423
"574" 114.6 18.2503492538262 25.7413571887105
"575" 114.8 18.2529964976381 25.7278366064057
"576" 115 18.2529964976381 25.7278366064057
"577" 115.2 18.2503492538262 25.7413571887105
"578" 115.4 18.2503492538262 25.7413571887105
"579" 115.6 18.2503492538262 25.7413571887105
"580" 115.8 18.2503492538262 25.7413571887105
"581" 116 18.2503492538262 25.7413571887105
"582" 116.2 18.2503492538262 25.7413571887105
"583" 116.4 18.2503492538262 25.7413571887105
"584" 116.6 18.2503492538262 25.7413571887105
"585" 116.8 18.2503492538262 25.7413571887105
"586" 117 18.2503492538262 25.7413571887105
"587" 117.2 18.1859842909126 25.6832387878384
"588" 117.4 18.3498415004215 25.7595323977105
"589" 117.6 18.2799502528133 25.7145074481423
"590" 117.8 18.2799502528133 25.7145074481423
"591" 118 18.1859842909126 25.656609993257
"592" 118.2 18.2367821292905 25.6798093218696
"593" 118.4 18.2799502528133 25.7145074481423
"594" 118.6 18.2993232643454 25.7371458597959
"595" 118.8 18.2503492538262 25.7413571887105
"596" 119 18.2346716876961 25.7189410976105
"597" 119.2 18.3008315776801 25.7631251715826
"598" 119.4 18.3498415004215 25.7595323977105
"599" 119.6 18.3008315776801 25.7631251715826
"600" 119.8 18.2503492538262 25.7413571887105
"601" 120 18.2529964976381 25.7278366064057
"602" 120.2 18.2503492538262 25.7413571887105
"603" 120.4 18.3008315776801 25.7631251715826
"604" 120.6 18.3046177519691 25.7504447932105
"605" 120.8 18.2993232643454 25.7371458597959
"606" 121 18.3008315776801 25.7631251715826
"607" 121.2 18.3046177519691 25.7504447932105
"608" 121.4 18.3008315776801 25.7631251715826
"609" 121.6 18.2388027648597 25.6947590464871
"610" 121.8 18.2161365049971 25.6733977115801
"611" 122 18.2346716876961 25.6934958050105
"612" 122.2 18.2161365049971 25.6733977115801
"613" 122.4 18.2346716876961 25.6934958050105
"614" 122.6 18.2161365049971 25.6733977115801
"615" 122.8 18.2799502528133 25.7145074481423
"616" 123 18.257427753584 25.739776735754
"617" 123.2 18.3008315776801 25.7631251715826
"618" 123.4 18.2503492538262 25.7413571887105
"619" 123.6 18.3008315776801 25.7631251715826
"620" 123.8 18.3008315776801 25.7631251715826
"621" 124 18.2503492538262 25.7413571887105
"622" 124.2 18.3008315776801 25.7631251715826
"623" 124.4 18.3008315776801 25.7631251715826
"624" 124.6 18.2684387532072 25.7867952112105
"625" 124.8 18.2684387532072 25.7867952112105
"626" 125 18.2409112541492 25.7978583819062
"627" 125.2 18.2409112541492 25.7978583819062
"628" 125.4 18.2684387532072 25.7867952112105
"629" 125.6 18.2684387532072 25.7867952112105
"630" 125.8 18.2684387532072 25.7867952112105
"631" 126 18.2503492538262 25.7413571887105
"632" 126.2 18.3008315776801 25.7631251715826
"633" 126.4 18.3008315776801 25.7631251715826
"634" 126.6 18.3008315776801 25.7631251715826
"635" 126.8 18.3008315776801 25.7631251715826
"636" 127 18.3008315776801 25.7631251715826
"637" 127.2 18.2799502528133 25.7145074481423
"638" 127.4 18.2346716876961 25.6934958050105
"639" 127.6 18.2346716876961 25.6934958050105
"640" 127.8 18.3498415004215 25.7595323977105
"641" 128 18.3008315776801 25.7631251715826
"642" 128.2 18.3008315776801 25.7631251715826
"643" 128.4 18.3008315776801 25.7631251715826
"644" 128.6 18.2503492538262 25.7413571887105
"645" 128.8 18.3008315776801 25.7631251715826
"646" 129 18.3008315776801 25.7631251715826
"647" 129.2 18.2503492538262 25.7413571887105
"648" 129.4 18.2503492538262 25.7413571887105
"649" 129.6 18.2503492538262 25.7413571887105
"650" 129.8 18.3008315776801 25.7631251715826
"651" 130 18.3008315776801 25.7631251715826
"652" 130.2 18.3008315776801 25.7631251715826
"653" 130.4 18.3008315776801 25.7631251715826
"654" 130.6 18.2503492538262 25.7413571887105
"655" 130.8 18.3008315776801 25.7631251715826
"656" 131 18.3008315776801 25.7631251715826
"657" 131.2 18.2503492538262 25.7413571887105
"658" 131.4 18.3008315776801 25.7631251715826
"659" 131.6 18.3008315776801 25.7631251715826
"660" 131.8 18.3008315776801 25.7631251715826
"661" 132 18.2684387532072 25.7867952112105
"662" 132.2 18.2195148798814 25.7665546375514
"663" 132.4 18.2195148798814 25.7665546375514
"664" 132.6 18.2684387532072 25.7867952112105
"665" 132.8 18.2684387532072 25.7867952112105
"666" 133 18.2684387532072 25.7867952112105
"667" 133.2 18.2684387532072 25.7867952112105
"668" 133.4 18.3008315776801 25.7631251715826
"669" 133.6 18.3008315776801 25.7631251715826
"670" 133.8 18.3498415004215 25.7595323977105
"671" 134 18.2799502528133 25.7145074481423
"672" 134.2 18.3008315776801 25.7631251715826
"673" 134.4 18.3008315776801 25.7631251715826
"674" 134.6 18.3008315776801 25.7631251715826
"675" 134.8 18.3008315776801 25.7631251715826
"676" 135 18.3008315776801 25.7631251715826
"677" 135.2 18.3008315776801 25.7631251715826
"678" 135.4 18.3008315776801 25.7631251715826
"679" 135.6 18.3008315776801 25.7631251715826
"680" 135.8 18.3008315776801 25.7631251715826
"681" 136 18.3008315776801 25.7631251715826
"682" 136.2 18.3008315776801 25.7631251715826
"683" 136.4 18.3008315776801 25.7631251715826
"684" 136.6 18.3008315776801 25.7631251715826
"685" 136.8 18.3008315776801 25.7631251715826
"686" 137 18.2195148798814 25.7665546375514
"687" 137.2 18.3008315776801 25.7631251715826
"688" 137.4 18.3008315776801 25.7631251715826
"689" 137.6 18.3008315776801 25.7631251715826
"690" 137.8 18.3008315776801 25.7631251715826
"691" 138 18.2503492538262 25.7413571887105
"692" 138.2 18.3008315776801 25.7631251715826
"693" 138.4 18.3008315776801 25.7631251715826
"694" 138.6 18.2799502528133 25.7145074481423
"695" 138.8 18.2161365049971 25.6733977115801
"696" 139 18.2599969868294 25.6934958050105
"697" 139.2 18.2161365049971 25.6733977115801
"698" 139.4 18.2161365049971 25.6733977115801
"699" 139.6 18.2599969868294 25.6934958050105
"700" 139.8 18.2161365049971 25.6733977115801
"701" 140 18.2301563242847 25.6921150526989
"702" 140.2 18.2799502528133 25.7145074481423
"703" 140.4 18.3498415004215 25.7595323977105
"704" 140.6 18.2993232643454 25.7371458597959
"705" 140.8 18.2503492538262 25.7413571887105
"706" 141 18.3008315776801 25.7631251715826
"707" 141.2 18.2684387532072 25.7867952112105
"708" 141.4 18.2684387532072 25.7867952112105
"709" 141.6 18.1924628558072 25.7783134470105
"710" 141.8 18.2409112541492 25.7978583819062
"711" 142 18.3008315776801 25.7631251715826
"712" 142.2 18.1924628558072 25.7783134470105
"713" 142.4 18.2195148798814 25.7665546375514
"714" 142.6 18.2684387532072 25.7867952112105
"715" 142.8 18.3008315776801 25.7631251715826
"716" 143 18.3008315776801 25.7631251715826
"717" 143.2 18.3498415004215 25.7595323977105
"718" 143.4 18.2799502528133 25.7145074481423
"719" 143.6 18.2799502528133 25.7145074481423
"720" 143.8 18.3058511269269 25.5930640061878
"721" 144 18.3891756444243 25.5057134906291
"722" 144.2 18.5137775885613 25.476680707648
"723" 144.4 18.3978179987797 25.5240449071888
"724" 144.6 18.4526227469042 25.5410168167787
"725" 144.8 18.4457158471405 25.4984152284105
"726" 145 18.2937640523405 25.5577875778105
"727" 145.2 18.4364126760303 25.6336041639248
"728" 145.4 18.4245132711219 25.7098675824198
"729" 145.6 18.2195148798814 25.7231819797105
"730" 145.8 18.2195148798814 25.7231819797105
"731" 146 18.2195148798814 25.7231819797105
"732" 146.2 18.1849803810633 25.697158385006
"733" 146.4 18.2301563242847 25.6832387878384
"734" 146.6 18.151077610882 25.625434819113
"735" 146.8 18.1779912563024 25.5232546807105
"736" 147 18.1849803810633 25.4195733748242
"737" 147.2 18.1763467563587 25.410898843256
"738" 147.4 18.0911616592739 25.3796705296105
"739" 147.6 18.1418122575405 25.3762007169833
"740" 147.8 17.8828035164042 25.5670404114833
"741" 148 17.9173380152224 25.5149932220742
"742" 148.2 17.9173380152224 25.5149932220742
"743" 148.4 17.9173380152224 25.5149932220742
"744" 148.6 17.8823823639795 25.5230330318203
"745" 148.8 17.7716732702072 25.6204221442105
"746" 149 17.8360555972722 25.6626718326739
"747" 149.2 18.0004617507498 25.6033524040942
"748" 149.4 18.0123078869724 25.7318565112787
"749" 149.6 18.1741424266469 25.7434840748701
"750" 149.8 17.9664832635405 25.8553017682105
"751" 150 17.8823823639795 25.8488569004788
"752" 150.2 17.982792937401 25.8607640850477
"753" 150.4 17.8948905909905 25.8281438116855
"754" 150.6 17.8223681434724 25.9053471426423
"755" 150.8 17.8828035164042 25.8793235479378
"756" 151 17.7999207192405 25.8472277811355
"757" 151.2 17.7347985214691 25.8231456292105
"758" 151.4 17.7619327705405 25.7777076067105
"759" 151.6 17.6954538603155 25.7040980102605
"760" 151.8 17.7239448218405 25.5228003004855
"761" 152 17.4390352065905 25.5609682393855
"762" 152.2 17.496900570308 25.5589710797919
"763" 152.4 17.5629482773501 25.6141307257105
"764" 152.6 17.5629482773501 25.6141307257105
"765" 152.8 17.329046843494 25.789753966164
"766" 153 17.3549190344691 25.7686200022105
"767" 153.2 17.3171958101503 25.7650736199666
"768" 153.4 17.3635225768576 25.7743828733569
"769" 153.6 17.2749077872072 25.8063685132105
"770" 153.8 17.1596848033454 25.9512586877715
"771" 154 17.2807520870072 25.9394669668105
"772" 154.2 17.3079304568088 25.9047124208203
"773" 154.4 17.2720881688826 26.0044194242368
"774" 154.6 17.3006505363262 26.0685109507105
"775" 154.8 17.391318636882 26.0629697284544
"776" 155 17.5675758237033 25.9584029985129
"777" 155.2 17.6437480412517 25.8970581458105
"778" 155.4 17.5224435287362 25.8974269181671
"779" 155.6 17.4511222811769 26.0094415214605
"780" 155.8 17.5057349769824 25.9850317930942
"781" 156 17.563359402336 25.9487198004833
"782" 156.2 17.5322381970056 25.9140216742105
"783" 156.4 17.3820532835405 26.0230729282105
"784" 156.6 17.5029240294042 25.983417926756
"785" 156.8 17.3250713604905 26.1525712923355
"786" 157 17.1876963367033 26.2069384146059
"787" 157.2 17.2416630383449 26.0882666126671
"788" 157.4 17.1081866766335 26.1536808254431
"789" 157.6 17.1081866766335 26.1536808254431
"790" 157.8 17.0745317940643 26.1321241822105
"791" 158 17.3079304568088 26.0164234615032
"792" 158.2 17.4252214070633 26.0701632424378
"793" 158.4 17.4242621154294 26.0921387224105
"794" 158.6 17.4242621154294 26.0921387224105
"795" 158.8 17.3737950338231 26.2044299049714
"796" 159 17.3658881989873 26.2307343586999
"797" 159.2 17.3655367841057 26.2542141731018
"798" 159.4 17.3655367841057 26.2542141731018
"799" 159.6 17.3820532835405 26.2226135206361
"800" 159.8 17.5384742487758 26.1609906906223
"801" 160 17.5188098988605 26.2269987731905
"802" 160.2 17.5235770139915 26.2433136960929
"803" 160.4 17.6972724323278 26.1901301683807
"804" 160.6 17.7065336786863 26.2002812159605
"805" 160.8 17.7065336786863 26.2002812159605
"806" 161 17.7065336786863 26.2002812159605
"807" 161.2 17.7065336786863 26.2002812159605
"808" 161.4 17.7065336786863 26.2002812159605
"809" 161.6 17.6999116298058 26.2255966856391
"810" 161.8 17.7296026014341 26.1657676541893
"811" 162 17.7296026014341 26.1657676541893
"812" 162.2 17.7296026014341 26.1657676541893
"813" 162.4 17.7065336786863 26.2002812159605
"814" 162.6 17.6999116298058 26.2255966856391
"815" 162.8 17.6999116298058 26.2255966856391
"816" 163 17.6999116298058 26.2255966856391
"817" 163.2 17.6999116298058 26.2255966856391
"818" 163.4 17.6999116298058 26.2255966856391
"819" 163.6 17.6999116298058 26.2255966856391
"820" 163.8 17.6999116298058 26.2255966856391
"821" 164 17.6999116298058 26.2255966856391
"822" 164.2 17.6999116298058 26.2255966856391
"823" 164.4 17.6999116298058 26.2255966856391
"824" 164.6 17.6999116298058 26.2255966856391
"825" 164.8 17.6999116298058 26.2255966856391
"826" 165 17.6999116298058 26.2255966856391
"827" 165.2 17.7296026014341 26.1657676541893
"828" 165.4 17.7296026014341 26.1657676541893
"829" 165.6 17.7296026014341 26.1657676541893
"830" 165.8 17.7296026014341 26.1657676541893
"831" 166 17.7296026014341 26.1657676541893
"832" 166.2 17.7296026014341 26.1657676541893
"833" 166.4 17.7296026014341 26.1657676541893
"834" 166.6 17.7296026014341 26.1657676541893
"835" 166.8 17.7296026014341 26.1657676541893
"836" 167 17.7296026014341 26.1657676541893
"837" 167.2 17.7296026014341 26.1657676541893
"838" 167.4 17.7296026014341 26.1657676541893
"839" 167.6 17.7296026014341 26.1657676541893
"840" 167.8 17.7296026014341 26.1657676541893
"841" 168 17.8041416024294 26.0921387224105
"842" 168.2 17.8041416024294 26.0921387224105
"843" 168.4 17.8041416024294 26.0921387224105
"844" 168.6 17.8041416024294 26.0921387224105
"845" 168.8 17.8041416024294 26.0921387224105
"846" 169 17.8041416024294 26.0921387224105
"847" 169.2 17.8041416024294 26.0921387224105
"848" 169.4 17.8041416024294 26.0921387224105
"849" 169.6 17.8041416024294 26.0921387224105
"850" 169.8 17.8041416024294 26.0921387224105
"851" 170 17.8041416024294 26.0921387224105
"852" 170.2 17.8041416024294 26.0921387224105
"853" 170.4 17.8041416024294 26.0921387224105
"854" 170.6 17.8041416024294 26.0921387224105
"855" 170.8 17.8041416024294 26.0921387224105
"856" 171 17.8041416024294 26.0921387224105
"857" 171.2 17.8041416024294 26.0921387224105
"858" 171.4 17.8041416024294 26.0921387224105
"859" 171.6 17.8041416024294 26.0921387224105
"860" 171.8 17.8041416024294 26.0921387224105
"861" 172 17.8041416024294 26.0921387224105
"862" 172.2 17.8041416024294 26.0921387224105
"863" 172.4 17.8041416024294 26.0921387224105
"864" 172.6 17.8051008940633 26.0701632424378
"865" 172.8 17.8041416024294 26.0921387224105
"866" 173 17.8041416024294 26.0921387224105
"867" 173.2 17.8041416024294 26.0921387224105
"868" 173.4 17.8944488706568 26.038289382257
"869" 173.6 17.8197405185623 26.1463482588192
"870" 173.8 17.8445152677144 26.121456124754
"871" 174 17.8741698916996 26.1395594949833
"872" 174.2 17.8547922006961 26.1769563644105
"873" 174.4 17.8610317671492 26.1463482588192
"874" 174.6 17.8610317671492 26.1463482588192
"875" 174.8 17.8610317671492 26.1463482588192
"876" 175 17.8610317671492 26.1463482588192
"877" 175.2 17.8610317671492 26.1048613687105
"878" 175.4 17.7457676859873 26.1657676541893
"879" 175.6 17.8041416024294 26.0921387224105
"880" 175.8 17.8041416024294 26.0921387224105
"881" 176 17.745049237785 26.0582116656105
"882" 176.2 17.745049237785 26.0242846088105
"883" 176.4 17.602913450401 26.0116605876756
"884" 176.6 17.5766257037113 25.932640180991
"885" 176.8 17.6559198904475 26.0116605876756
"886" 177 17.7156060038332 26.0629697284544
"887" 177.2 17.6805300233262 26.2411754362105
"888" 177.4 17.7376851437107 26.0520759212956
"889" 177.6 17.7705663952451 26.2002812159605
"890" 177.8 17.9105812654536 26.0716718566236
"891" 178 17.9814186963627 26.0327663730105
"892" 178.2 18.0410279038466 25.9919154270677
"893" 178.4 17.9518725140405 26.0799692346453
"894" 178.6 18.0658363601405 26.0751751940105
"895" 178.8 17.8197405185623 26.1795377709062
"896" 179 17.7540186145613 26.2161845238355
"897" 179.2 17.6793502733666 26.1878351489279
"898" 179.4 17.6496956493814 26.0181160530287
"899" 179.6 17.5410726036801 25.9140216742105
"900" 179.8 17.4191146969064 25.89540316743
"901" 180 17.3113780301452 25.9495267336524
"902" 180.2 17.2957170364951 25.983417926756
"903" 180.4 17.2616036901015 26.007114208113
"904" 180.6 17.2111075143905 26.0285254909105
"905" 180.8 17.0216547958739 26.3348476672105
"906" 181 17.1256346298155 26.2670751090355
"907" 181.2 17.1378450418977 26.1866498092105
"908" 181.4 17.2016105272155 26.2766170937605
"909" 181.6 17.2093807894496 26.2783520000742
"910" 181.8 17.2180144141542 26.3130501263469
"911" 182 17.3906869082451 26.3217246579151
"912" 182.2 17.4691089993113 26.255942793523
"913" 182.4 17.4856567799951 26.3043755947787
"914" 182.6 17.4580291809405 26.2957010632105
"915" 182.8 17.5637347773231 26.2459167950801
"916" 183 17.4440744242752 26.2801223126391
"917" 183.2 17.5307017784536 26.1961325269497
"918" 183.4 17.6268645084961 25.9988393162105
"919" 183.6 17.5587414170289 26.0027843228152
"920" 183.8 17.4295382194155 25.9903575520105
"921" 184 17.2616036901015 26.1002067420154
"922" 184.2 17.2616036901015 26.0629697284544
"923" 184.4 17.2282925388024 26.1139489732105
"924" 184.6 17.4272770319929 26.0230729282105
"925" 184.8 17.4098493435649 26.0815882352349
"926" 185 17.5547257776314 26.0961868371423
"927" 185.2 17.6099809757405 26.1175840150105
"928" 185.4 17.6545755242144 26.1131587467323
"929" 185.6 17.5410726036801 26.1891858848849
"930" 185.8 17.5991272761119 26.0957737642105
"931" 186 17.7366074714072 25.9564304952105
"932" 186.2 17.6262615251834 25.9594596967105
"933" 186.4 17.5340050783405 25.9808155672855
"934" 186.6 17.4820215695932 25.9943752297895
"935" 186.8 17.4091875326119 26.0412481372105
"936" 187 17.4262253169126 25.9939080579547
"937" 187.2 17.3635225768576 26.0908974886252
"938" 187.4 17.4792317569591 26.038289382257
"939" 187.6 17.3725562963655 26.1621132770605
"940" 187.8 17.5547257776314 26.078837774006
"941" 188 17.5892602764496 26.0961868371423
"942" 188.2 17.5892602764496 26.0961868371423
"943" 188.4 17.5410726036801 26.1092995011408
"944" 188.6 17.5145693836568 26.0915469714198
"945" 188.8 17.4880661636335 26.0649181768384
"946" 189 17.4098493435649 26.1467530089666
"947" 189.2 17.3727879301991 26.1560622623569
"948" 189.4 17.2262052888739 26.1489012982105
"949" 189.6 17.2775864246155 26.1716552617855
"950" 189.8 17.373419658836 26.2089557475287
"951" 190 17.3216179106087 26.2523284053696
"952" 190.2 17.4098493435649 26.1467530089666
"953" 190.4 17.4098493435649 26.1467530089666
"954" 190.6 17.4098493435649 26.1467530089666
"955" 190.8 17.4098493435649 26.1467530089666
"956" 191 17.4098493435649 26.1467530089666
"957" 191.2 17.5145693836568 26.0915469714198
"958" 191.4 17.5762139102294 26.0836569582105
"959" 191.6 17.6406946363916 26.0114717309765
"960" 191.8 17.7619327705405 25.9555085643192
"961" 192 17.8362570179971 25.9969954544279
"962" 192.2 17.8362570179971 25.9969954544279
"963" 192.4 17.8427581933065 26.0114717309765
"964" 192.6 17.8023454819235 25.9302633503382
"965" 192.8 17.7197239386516 25.8800946174105
"966" 193 17.6294166704243 25.9761555282338
"967" 193.2 17.5900825264215 25.9958101147105
"968" 193.4 17.4865201424655 26.0380674756355
"969" 193.6 17.4905902798262 26.0866861597105
"970" 193.8 17.5719930270405 25.9594596967105
"971" 194 17.4200412322405 26.1239453381605
"972" 194.2 17.4200412322405 26.1239453381605
"973" 194.4 17.4438941302615 26.1625570903036
"974" 194.6 17.517121545585 26.2193651854105
"975" 194.8 17.4792317569591 26.2779485334896
"976" 195 17.5201912788133 26.2610029369378
"977" 195.2 17.5508886110961 26.2957010632105
"978" 195.4 17.5025028769795 26.2491547962593
"979" 195.6 17.5025028769795 26.2491547962593
"980" 195.8 17.496900570308 26.2601960037687
"981" 196 17.4942904046996 26.2870265316423
"982" 196.2 17.5210335836625 26.1188252487959
"983" 196.4 17.4485321937655 26.1334873228855
"984" 196.6 17.4283800502478 26.1467530089666
"985" 196.8 17.4091875326119 26.1866498092105
"986" 197 17.4580291809405 26.2024016570105
"987" 197.2 17.5029240294042 26.2089557475287
"988" 197.4 17.5340050783405 26.2702557706105
"989" 197.6 17.602913450401 26.2158146794663
"990" 197.8 17.6943986395183 26.1769563644105
"991" 198 17.6735887037963 26.1891858848849
"992" 198.2 17.5573822775405 26.1391146472105
"993" 198.4 17.5719930270405 26.1048613687105
"994" 198.6 17.5529990526905 26.0476094603605
"995" 198.8 17.2720881688826 26.2253917020789
"996" 199 17.1253779544865 26.4710672689673
"997" 199.2 17.435059723587 26.2690722686291
"998" 199.4 17.5395642903454 26.1095159954057
"999" 199.6 17.5395642903454 26.1095159954057
"1000" 199.8 17.5539035276596 26.0412481372105
"1001" 200 17.4654414636137 26.1932992759179
"1002" 200.2 17.4856567799951 26.1222104318469
"1003" 200.4 17.4654414636137 26.1932992759179
"1004" 200.6 17.4960171296405 26.1907392312355
"1005" 200.8 17.4654414636137 26.1932992759179
"1006" 201 17.5395642903454 26.1746807691374
"1007" 201.2 17.5086797792072 26.1775622047105
"1008" 201.4 17.5395642903454 26.1746807691374
"1009" 201.6 17.5395642903454 26.1746807691374
"1010" 201.8 17.5395642903454 26.1746807691374
"1011" 202 17.5395642903454 26.1746807691374
"1012" 202.2 17.5395642903454 26.1746807691374
"1013" 202.4 17.5395642903454 26.1746807691374
"1014" 202.6 17.4856567799951 26.1222104318469
"1015" 202.8 17.4654414636137 26.1932992759179
"1016" 203 17.5395642903454 26.1746807691374
"1017" 203.2 17.6382510770987 26.1359282957222
"1018" 203.4 17.6710920236492 26.1297535027757
"1019" 203.6 17.6710920236492 26.1297535027757
"1020" 203.8 17.7028404058961 26.0666934298105
"1021" 204 17.5395642903454 26.1095159954057
"1022" 204.2 17.5177245288977 26.0139853237105
"1023" 204.4 17.3079304568088 26.0629697284544
"1024" 204.6 17.3333507852072 26.0216748352105
"1025" 204.8 17.2920818260931 26.0847729798158
"1026" 205 17.1677622908738 26.2565544592105
"1027" 205.2 17.3625722842072 26.1195413452105
"1028" 205.4 17.4905902798262 26.0412481372105
"1029" 205.6 17.4747068169552 26.1374437555764
"1030" 205.8 17.5177245288977 26.1230365777105
"1031" 206 17.5866037765405 26.0706080902105
"1032" 206.2 17.6099809757405 26.0666934298105
"1033" 206.4 17.5529990526905 26.0762354145355
"1034" 206.6 17.511768230321 26.0908974886252
"1035" 206.8 17.3997220968894 26.0915469714198
"1036" 207 17.3378812501684 26.0294131173966
"1037" 207.2 17.270869043443 26.0629697284544
"1038" 207.4 17.3440653348405 25.9331056436605
"1039" 207.6 17.2896501650811 26.0790722208051
"1040" 207.8 17.3138697858739 26.0706080902105
"1041" 208 17.3625722842072 26.1195413452105
"1042" 208.2 17.4010472578905 26.0953193839855
"1043" 208.4 17.4996350295167 26.0685109507105
"1044" 208.6 17.4932375236381 26.1002067420154
"1045" 208.8 17.5866037765405 26.0706080902105
"1046" 209 17.511768230321 26.0908974886252
"1047" 209.2 17.4996350295167 26.0048977192105
"1048" 209.4 17.5267692785881 25.9140216742105
"1049" 209.6 17.4932375236381 25.932640180991
"1050" 209.8 17.4283800502478 25.8488569004788
"1051" 210 17.3520627977247 25.9341100631053
"1052" 210.2 17.36205962633 25.9039774797632
"1053" 210.4 17.36205962633 25.9039774797632
"1054" 210.6 17.3171958101503 26.007114208113
"1055" 210.8 17.2920818260931 26.0646845909211
"1056" 211 17.4527285369359 25.9317742039315
"1057" 211.2 17.4960171296405 26.0189835061855
"1058" 211.4 17.5410726036801 26.0294131173966
"1059" 211.6 17.708926330494 25.8962691444896
"1060" 211.8 17.753299145836 25.9140216742105
"1061" 212 17.753299145836 25.9140216742105
"1062" 212.2 17.753299145836 25.9140216742105
"1063" 212.4 17.7347985214691 26.0048977192105
"1064" 212.6 17.7530983638661 26.0027843228152
"1065" 212.8 17.6958667728014 26.0467797225584
"1066" 213 17.7028404058961 26.0666934298105
"1067" 213.2 17.7354295505173 26.0915469714198
"1068" 213.4 17.7354295505173 26.0915469714198
"1069" 213.6 17.7354295505173 26.0915469714198
"1070" 213.8 17.7000919238196 26.0116605876756
"1071" 214 17.5766257037113 25.9791864479422
"1072" 214.2 17.5210335836625 25.932640180991
"1073" 214.4 17.5340050783405 25.9140216742105
"1074" 214.6 17.4420342551721 25.9642426464474
"1075" 214.8 17.4747068169552 26.0350419682837
"1076" 215 17.4996350295167 26.0139853237105
"1077" 215.2 17.4210152822072 26.0999680432105
"1078" 215.4 17.4404962815405 26.0999680432105
"1079" 215.6 17.4675261681155 26.0762354145355
"1080" 215.8 17.5852446370521 25.9850317930942
"1081" 216 17.5852446370521 25.9850317930942
"1082" 216.2 17.5150111039905 26.1334873228855
"1083" 216.4 17.6669628987905 26.0181160530287
"1084" 216.6 17.650748530443 26.1095159954057
"1085" 216.8 17.5267692785881 26.2048250182105
"1086" 217 17.5499070103545 26.1980621497454
"1087" 217.2 17.5177245288977 26.2139126227105
"1088" 217.4 17.4580291809405 26.1811972465105
"1089" 217.6 17.5210335836625 26.1188252487959
"1090" 217.8 17.4599772808738 26.2076212042105
"1091" 218 17.5719930270405 26.1048613687105
"1092" 218.2 17.4960171296405 26.1907392312355
"1093" 218.4 17.517121545585 26.2872192990105
"1094" 218.6 17.517121545585 26.2872192990105
"1095" 218.8 17.5841168404554 26.2063718445084
"1096" 219 17.6215425253449 26.2293220390366
"1097" 219.2 17.738674842765 26.1632816833534
"1098" 219.4 17.9123017341447 26.049199791148
"1099" 219.6 17.8346756510299 26.2957010632105
"1100" 219.8 17.7861803973703 26.1982510064446
"1101" 220 17.7861803973703 26.1982510064446
"1102" 220.2 17.7861803973703 26.1982510064446
"1103" 220.4 17.785675238478 26.176426254148
"1104" 220.6 17.8692900168666 26.1131587467323
"1105" 220.8 17.9074185315192 26.0764384354871
"1106" 221 17.7923231295005 26.1506628953905
"1107" 221.2 17.7619327705405 26.1201285442705
"1108" 221.4 17.7619327705405 26.1201285442705
"1109" 221.6 17.7619327705405 26.1201285442705
"1110" 221.8 17.7619327705405 26.1201285442705
"1111" 222 17.7619327705405 26.1201285442705
"1112" 222.2 17.7619327705405 26.1201285442705
"1113" 222.4 17.7619327705405 26.1201285442705
"1114" 222.6 17.8410743303322 26.0571514450855
"1115" 222.8 17.7696854131324 26.0931773057819
"1116" 223 17.8265931087533 26.0033508929126
"1117" 223.2 17.7949657694101 26.0135902104714
"1118" 223.4 17.8346756510299 25.9789883787212
"1119" 223.6 17.7949657694101 26.0135902104714
"1120" 223.8 17.8346756510299 25.9789883787212
"1121" 224 17.8410743303322 25.969683251773
"1122" 224.2 17.8410743303322 25.969683251773
"1123" 224.4 17.8104280242001 25.9789883787212
"1124" 224.6 17.897001032585 25.9225034384105
"1125" 224.8 17.9353560146057 25.8891295401453
"1126" 225 17.8828035164042 25.9573943320514
"1127" 225.2 17.8828035164042 25.9573943320514
"1128" 225.4 17.9353560146057 25.8891295401453
"1129" 225.6 17.9270977648883 25.9140216742105
"1130" 225.8 17.897001032585 25.9225034384105
"1131" 226 17.897001032585 25.9225034384105
"1132" 226.2 17.8828035164042 25.9573943320514
"1133" 226.4 17.9518725140405 25.9140216742105
"1134" 226.6 17.9155010737958 25.9465050264658
"1135" 226.8 17.8727309542488 26.0253448293355
"1136" 227 17.8627171242344 25.9997048023534
"1137" 227.2 17.8910917961205 25.9903575520105
"1138" 227.4 17.8627171242344 25.9997048023534
"1139" 227.6 17.8627171242344 25.9997048023534
"1140" 227.8 17.9092329797854 25.9919154270677
"1141" 228 17.8549644816425 26.0230729282105
"1142" 228.2 17.8549644816425 26.0230729282105
"1143" 228.4 17.9518725140405 25.9140216742105
"1144" 228.6 17.9235836160724 25.9221425122744
"1145" 228.8 17.9639963274554 25.8815383219552
"1146" 229 17.9353560146057 25.8891295401453
"1147" 229.2 17.9173380152224 25.9487198004833
"1148" 229.4 17.9518725140405 25.9140216742105
"1149" 229.6 17.9518725140405 25.9140216742105
"1150" 229.8 17.9476516308516 25.9394669668105
"1151" 230 17.9601307637579 25.9057242961888
"1152" 230.2 17.9601307637579 25.9057242961888
"1153" 230.4 17.9478312429022 25.938384188402
"1154" 230.6 17.9436142643231 25.9223190522323
"1155" 230.8 17.9436142643231 25.9223190522323
"1156" 231 17.9235836160724 25.9221425122744
"1157" 231.2 17.9235836160724 25.9221425122744
"1158" 231.4 17.9436142643231 25.9223190522323
"1159" 231.6 17.9560933972294 25.8885763816105
"1160" 231.8 17.9235836160724 25.9221425122744
"1161" 232 17.9436142643231 25.9223190522323
"1162" 232.2 17.9235836160724 25.9221425122744
"1163" 232.4 17.9518725140405 25.9140216742105
"1164" 232.6 17.9518725140405 25.9140216742105
"1165" 232.8 17.9766472631927 25.8891295401453
"1166" 233 17.9346052646314 25.9313707373469
"1167" 233.2 17.9353560146057 25.8891295401453
"1168" 233.4 17.9307680980961 25.9140216742105
"1169" 233.6 17.9639963274554 25.8815383219552
"1170" 233.8 17.9353560146057 25.8891295401453
"1171" 234 17.9639963274554 25.8815383219552
"1172" 234.2 17.9476516308516 25.9394669668105
"1173" 234.4 17.9476516308516 25.9394669668105
"1174" 234.6 17.9645351636072 25.8800946174105
"1175" 234.8 17.9601307637579 25.9057242961888
"1176" 235 17.9353560146057 25.8891295401453
"1177" 235.2 17.9639963274554 25.8815383219552
"1178" 235.4 17.9235836160724 25.9221425122744
"1179" 235.6 17.9353560146057 25.8891295401453
"1180" 235.8 17.9601307637579 25.9057242961888
"1181" 236 17.9882439542852 25.8977799980829
"1182" 236.2 17.9601307637579 25.9057242961888
"1183" 236.4 17.9814186963627 25.9055399100105
"1184" 236.6 17.9814186963627 25.9055399100105
"1185" 236.8 17.9814186963627 25.9055399100105
"1186" 237 17.9814186963627 25.9055399100105
"1187" 237.2 17.9601307637579 25.9057242961888
"1188" 237.4 17.9601307637579 25.9057242961888
"1189" 237.6 17.9601307637579 25.9057242961888
"1190" 237.8 17.9601307637579 25.9057242961888
"1191" 238 17.9601307637579 25.9057242961888
"1192" 238.2 17.9601307637579 25.9057242961888
"1193" 238.4 17.9353560146057 25.8891295401453
"1194" 238.6 17.9138845653405 25.8885763816105
"1195" 238.8 17.9353560146057 25.8891295401453
"1196" 239 17.9353560146057 25.8891295401453
"1197" 239.2 17.9353560146057 25.8891295401453
"1198" 239.4 17.9353560146057 25.8891295401453
"1199" 239.6 17.9353560146057 25.8891295401453
"1200" 239.8 17.9814186963627 25.9055399100105
"1201" 240 17.9601307637579 25.9057242961888
"1202" 240.2 17.9601307637579 25.9057242961888
"1203" 240.4 17.9601307637579 25.9057242961888
"1204" 240.6 17.9601307637579 25.9057242961888
"1205" 240.8 17.9601307637579 25.9057242961888
"1206" 241 17.9155010737958 25.987109216785
"1207" 241.2 17.9155010737958 25.987109216785
"1208" 241.4 17.8964734221863 25.985586559648
"1209" 241.6 17.9605061387451 25.9053471426423
"1210" 241.8 17.9155010737958 25.987109216785
"1211" 242 17.9605061387451 25.9053471426423
"1212" 242.2 17.931666158349 25.987109216785
"1213" 242.4 17.8964734221863 26.0253448293355
"1214" 242.6 17.8750883624129 26.0277134071041
"1215" 242.8 17.9105812654536 25.9886980764062
"1216" 243 17.9392098644739 25.9055399100105
"1217" 243.2 17.9392098644739 25.9055399100105
"1218" 243.4 17.9601307637579 25.9057242961888
"1219" 243.6 17.9814186963627 25.9055399100105
"1220" 243.8 17.9814186963627 25.9055399100105
"1221" 244 17.9392098644739 25.9055399100105
"1222" 244.2 17.9601307637579 25.9057242961888
"1223" 244.4 17.9353560146057 25.8891295401453
"1224" 244.6 17.9353560146057 25.8891295401453
"1225" 244.8 17.9353560146057 25.8891295401453
"1226" 245 17.9353560146057 25.8891295401453
"1227" 245.2 17.9353560146057 25.8891295401453
"1228" 245.4 17.9353560146057 25.8891295401453
"1229" 245.6 17.9353560146057 25.8891295401453
"1230" 245.8 17.9353560146057 25.8891295401453
"1231" 246 17.9353560146057 25.8891295401453
"1232" 246.2 17.9138845653405 25.8885763816105
"1233" 246.4 17.972976929985 25.8716128532105
"1234" 246.6 17.9601307637579 25.9057242961888
"1235" 246.8 17.9601307637579 25.9057242961888
"1236" 247 17.8750883624129 25.987109216785
"1237" 247.2 17.9392098644739 25.9055399100105
"1238" 247.4 17.9392098644739 25.9055399100105
"1239" 247.6 17.9392098644739 25.9055399100105
"1240" 247.8 17.9605061387451 25.9053471426423
"1241" 248 17.9392098644739 25.9055399100105
"1242" 248.2 17.8750883624129 26.0277134071041
"1243" 248.4 17.8964734221863 26.0253448293355
"1244" 248.6 17.8750883624129 26.0277134071041
"1245" 248.8 17.9105812654536 25.9886980764062
"1246" 249 17.9864070128587 25.9313707373469
"1247" 249.2 17.9950406375633 25.9226962057787
"1248" 249.4 17.8912534469661 26.035834245168
"1249" 249.6 17.8912534469661 26.1495259780616
"1250" 249.8 18.0604095103262 26.0048977192105
"1251" 250 18.1418122575405 25.9672792633733
"1252" 250.2 18.4625993798961 25.9309852026105
"1253" 250.4 18.410507504443 26.0443512216739
"1254" 250.6 18.323118376336 25.9140216742105
"1255" 250.8 18.4068444577731 25.7986302310245
"1256" 251 18.6339288656996 25.8966726110742
"1257" 251.2 18.5481949645638 25.9051454093501
"1258" 251.4 18.5554588100516 25.8631310890105
"1259" 251.6 18.5976676419405 25.8631310890105
"1260" 251.8 18.6703402394536 25.9057242961888
"1261" 252 18.6483182402072 25.8800946174105
"1262" 252.2 18.7116314880405 26.0412481372105
"1263" 252.4 18.732735903985 25.9988393162105
"1264" 252.6 18.732735903985 26.0582116656105
"1265" 252.8 18.8854061469873 26.1495259780616
"1266" 253 18.742551911401 26.0205368525361
"1267" 253.2 18.742551911401 26.0205368525361
"1268" 253.4 18.7690551314243 26.0027843228152
"1269" 253.6 18.7625909314186 26.007114208113
"1270" 253.8 18.8201684843262 26.0230729282105
"1271" 254 18.7611809863449 26.121456124754
"1272" 254.2 18.691425132349 26.2307343586999
"1273" 254.4 18.5976676419405 26.2024016570105
"1274" 254.6 18.5782695404767 26.2144926825722
"1275" 254.8 18.6207907411492 26.3786748434279
"1276" 255 18.6339288656996 26.4952152892787
"1277" 255.2 18.742551911401 26.5886178036059
"1278" 255.4 18.8045807242214 26.7585888328488
"1279" 255.6 18.9377502303024 27.2498995357105
"1280" 255.8 19.0535230263405 27.7121556846105
"1281" 256 19.0957318582294 28.2125797724105
"1282" 256.2 19.2153847208014 28.602372153254
"1283" 256.4 19.2308001202739 28.7808579738105
"1284" 256.6 19.3461110567533 28.8943692436361
"1285" 256.8 19.5490930843814 29.0975747597333
"1286" 257 19.608323765494 28.9940855807919
"1287" 257.2 19.7525012824205 29.0132583128905
"1288" 257.4 19.8396409851528 28.9596674109248
"1289" 257.6 19.9038064738384 28.9024900816999
"1290" 257.8 19.966885445084 28.8844830059931
"1291" 258 19.9751436948014 28.8678882499497
"1292" 258.2 20.1815999377362 28.9259698961018
"1293" 258.4 20.1815999377362 28.9093751400584
"1294" 258.6 20.1593944218294 28.7554126812105
"1295" 258.8 20.0665349916739 28.6536315108105
"1296" 259 20.1885099017854 28.5779880219248
"1297" 259.2 20.0573747770937 28.5695357210829
"1298" 259.4 20.222515811336 28.6031264603469
"1299" 259.6 20.3550231818014 28.7102380675366
"1300" 259.8 20.1282654083113 28.7289071680855
"1301" 260 20.1733416880188 28.9093751400584
"1302" 260.2 20.2998510453916 28.9999401384658
"1303" 260.4 20.5665749405192 29.0649068429765
"1304" 260.6 20.5284464258666 29.1334043466453
"1305" 260.8 20.4210891795405 29.0842974154962
"1306" 261 20.7165510027627 29.0862014850105
"1307" 261.2 20.9743919106057 29.1168095906018
"1308" 261.4 21.2916463372488 29.2219097122105
"1309" 261.6 21.5342244205173 29.3757649697919
"1310" 261.8 21.8165648460711 29.4893449303534
"1311" 262 22.4417247486895 29.5927613171254
"1312" 262.2 23.1853186381363 30.0475282486999
"1313" 262.4 24.3241646930307 30.4792065230341
"1314" 262.6 25.6237865014971 30.9339353773627
"1315" 262.8 26.6808424653231 31.3156147663627
"1316" 263 27.4646880009988 31.504034392273
"1317" 263.2 28.2994594099318 31.8964312278844
"1318" 263.4 29.3442158529022 31.996529384019
"1319" 263.6 29.5813649910633 31.9081229878242
"1320" 263.8 29.6271048325831 31.8422334608063
"1321" 264 29.5712298664101 31.8549443377757
"1322" 264.2 29.7830080924961 32.0378554266105
"1323" 264.4 29.6677012381087 32.2637787821196
"1324" 264.6 29.4969056189536 32.2034342146888
"1325" 264.8 29.5461110235197 32.331006401773
"1326" 265 29.4969056189536 32.3444896410584
"1327" 265.2 29.3946868391183 32.4704254008105
"1328" 265.4 29.5547133669753 32.7095742740149
"1329" 265.6 29.2901123046017 32.9166700560677
"1330" 265.8 29.4907119316655 33.3567697597105
"1331" 266 29.5230016880605 33.5628766297705
"1332" 266.2 29.6015101153738 33.8974822274605
"1333" 266.4 29.6000377142615 34.0091752269547
"1334" 266.6 29.707930255349 34.2947265560829
"1335" 266.8 29.9800974952752 34.4667557379248
"1336" 267 30.1966546450072 34.5908664508105
"1337" 267.2 30.3486064398072 34.5060488088105
"1338" 267.4 30.3686310949359 34.3997308808152
"1339" 267.6 30.5934176647627 34.2346323544105
"1340" 267.8 30.859141447336 34.0594068167333
"1341" 268 31.0836156896542 33.7557982118469
"1342" 268.2 31.3109678068738 33.4203829912105
"1343" 268.4 31.7709579339895 32.9867744336391
"1344" 268.6 32.0982542799318 32.6597900058844
"1345" 268.8 31.9764931096801 32.6422304384431
"1346" 269 31.7821361628429 32.4913339358152
"1347" 269.2 31.7026265027731 32.2427985197222
"1348" 269.4 31.6192757963231 32.0457840322757
"1349" 269.6 31.5171039626103 31.8877479253036
"1350" 269.8 31.4375943025405 31.6392125092105
"1351" 270 31.4375943025405 31.6846505317105
"1352" 270.2 31.4807624260633 31.7519814195969
"1353" 270.4 31.5388954990739 31.7155483870105
"1354" 270.6 31.5388954990739 31.7155483870105
"1355" 270.8 31.4186003281905 31.6964644175605
"1356" 271 31.2520717623777 31.5593261254663
"1357" 271.2 31.1411029956137 31.5926662422593
"1358" 271.4 31.0824895646927 31.5894282410801
"1359" 271.6 31.0070642172739 31.5035042820105
"1360" 271.8 31.0215358167786 31.2938835382105
"1361" 272 30.9251987154243 31.1865230013268
"1362" 272.2 30.8099673240188 31.3322095224062
"1363" 272.4 30.6613188291057 31.464967570754
"1364" 272.6 30.5692983322548 31.5846868822105
"1365" 272.8 29.8626772626863 31.8141488958355
"1366" 273 28.8088282525005 32.4178384627705
"1367" 273.2 27.569025649214 33.2048769416391
"1368" 273.4 27.060346577336 33.6603783645969
"1369" 273.6 26.1596941959235 34.4165391270403
"1370" 273.8 25.5921017882956 34.6147538683534
"1371" 274 25.4523819406961 34.9046917262105
"1372" 274.2 25.4161003064767 35.3341938282531
"1373" 274.4 25.9576306390086 35.8864108165935
"1374" 274.6 26.6725842156057 36.5512602980801
"1375" 274.8 27.6305411828231 36.7752895046671
"1376" 275 28.7431002668429 36.9205901011873
"1377" 275.2 30.1120573691788 37.007086469402
"1378" 275.4 31.5879632661447 36.497673065023
"1379" 275.6 33.1774423530005 35.5170751014505
"1380" 275.8 33.9523965064805 34.3491361711105
"1381" 276 35.0051581804536 32.7842506762105
"1382" 276.2 35.7803075289269 31.1794623360969
"1383" 276.4 36.1035053928666 29.589760137841
"1384" 276.6 36.0226513665638 27.9910676515594
"1385" 276.8 36.1480999413405 27.2965492388105
"1386" 277 35.9261703463037 27.1795901745789
"1387" 277.2 35.6838027905628 27.0336145486105
"1388" 277.4 35.2536564219496 26.6947295153469
"1389" 277.6 34.7960743126087 26.0441396477333
"1390" 277.8 34.5399434463738 25.4596414492105
"1391" 278 34.5426961962796 25.3415025907105
"1392" 278.2 34.5878144386381 24.9458593216252
"1393" 278.4 34.4501269785173 24.6713445937454
"1394" 278.6 34.0667602257247 24.0859782847895
"1395" 278.8 33.423327984586 23.2422659512105
"1396" 279 32.221095744478 21.3974822377105
"1397" 279.2 31.0059130673133 19.9632930184378
"1398" 279.4 30.7667432935831 19.9695682114871
"1399" 279.6 30.6778353285405 20.0361590836105
"1400" 279.8 30.6159944818196 20.0556868663035
"1401" 280 30.5894912617963 19.9758004825594
"1402" 280.2 30.7682828254453 19.9798159357105
"1403" 280.4 30.7210034520633 19.8591986396196
"1404" 280.6 30.7501933260643 19.8435018682105
"1405" 280.8 30.6037125018088 19.78853294343
"1406" 281 30.3793585887548 19.6344869647105
"1407" 281.2 30.5017936150527 19.5837293688447
"1408" 281.4 30.5378797280668 19.1743672000263
"1409" 281.6 30.3244590615638 18.7775047263966
"1410" 281.8 30.2007773681219 18.2183000401873
"1411" 282 29.9644031212478 17.6380954102837
"1412" 282.2 29.8888548555405 17.1647556802105
"1413" 282.4 29.8985953552072 16.8222228952105
"1414" 282.6 29.9180763545405 16.4341708032338
"1415" 282.8 30.0303134756996 15.3571167557333
"1416" 283 29.8915731345173 14.5790314473966
"1417" 283.2 29.9361658539215 14.5999540717105
"1418" 283.4 29.8662746063133 14.4549654726423
"1419" 283.6 29.6648233632072 14.6272168852105
"1420" 283.8 29.5205280541917 14.3837536204663
"1421" 284 29.5653311166119 14.3818515637105
"1422" 284.2 29.3978066223449 14.289395065754
"1423" 284.4 29.1318141605173 14.3926298853268
"1424" 284.6 28.8247646602478 14.3705474703081
"1425" 284.8 28.294954910086 14.5937579777333
"1426" 285 27.5524631854951 14.5503853198923
"1427" 285.2 26.5965659682072 14.4832133062105
"1428" 285.4 26.7590785152774 14.5138609764474
"1429" 285.6 26.1020142351314 14.6891778249833
"1430" 285.8 25.4058492772478 14.7708453660886
"1431" 286 25.5206835050254 14.7296589723014
"1432" 286.2 26.2556484798739 14.3755601452105
"1433" 286.4 26.529962011027 14.55648093667
"1434" 286.6 26.8190594869089 14.5942145320263
"1435" 286.8 27.0237564535881 14.2091870782105
"1436" 287 27.4901509376275 13.7666602503844
"1437" 287.2 27.5992286526447 13.946782498273
"1438" 287.4 27.7407183192966 13.7747552533325
"1439" 287.6 27.9734551710881 13.6366679947105
"1440" 287.8 27.9711939836655 13.6144033636855
"1441" 288 28.1000816667548 13.6184927857105
"1442" 288.2 28.1355649155405 13.8470809912105
"1443" 288.4 28.148393866321 13.9609403211374
"1444" 288.6 28.1516367399905 14.0056247374105
"1445" 288.8 28.3401154085405 14.1015339172105
"1446" 289 28.3685679207247 14.2728003097105
"1447" 289.2 28.2750975732655 14.1964644319105
"1448" 289.4 28.3623794077786 14.1728366602105
"1449" 289.6 28.5085235211984 14.1321815874474
"1450" 289.8 28.8688853904453 14.3455011457105
"1451" 290 28.9915410203942 14.4636400042105
"1452" 290.2 29.0841945538088 14.3240012033569
"1453" 290.4 29.5286998803655 14.3968461111355
"1454" 290.6 29.7325538143777 14.4547637393501
"1455" 290.8 30.5343253001183 14.7350564586105
"1456" 291 31.5811043309628 14.7265746944105
"1457" 291.2 32.8485752542548 14.7635309527105
"1458" 291.4 34.4175378338961 14.2261506066105
"1459" 291.6 35.9877063801628 13.3779741866105
"1460" 291.8 37.7891793251805 11.9827239757105
"1461" 292 39.4319470622961 10.7571090488105
"1462" 292.2 40.4143117453449 9.77562142192792
"1463" 292.4 40.8663979798739 8.89503558521053
"1464" 292.6 40.8441339806358 8.95655167721052
"1465" 292.8 40.8975200641747 9.01772677091785
"1466" 293 41.0087043042722 9.13874706499102
"1467" 293.2 41.1940113711015 9.27838586584467
"1468" 293.4 41.2365369672072 9.38436813521053
"1469" 293.6 41.145625636985 9.79866969421053
"1470" 293.8 41.2004971184405 9.97890718346053
"1471" 294 41.18474601776 10.1162186709666
"1472" 294.2 41.2588688444918 10.1906926980886
"1473" 294.4 41.2669760286655 10.2079148168605
"1474" 294.6 41.1426107204215 10.2015534937105
"1475" 294.8 41.0550310709796 10.2930944853813
"1476" 295 41.1013578376869 10.4420425396252
"1477" 295.2 41.0667134730188 10.6800356262975
"1478" 295.4 41.3497985912382 10.8154951465594
"1479" 295.6 41.323726317882 10.7957941684544
"1480" 295.8 41.5618243514243 10.7444850276756
"1481" 296 41.9747276919453 10.9285618537105
"1482" 296.2 42.2551149323501 10.9739998762105
"1483" 296.4 42.7691214391503 10.9354329693081
"1484" 296.6 43.4573708912072 10.9404456442105
"1485" 296.8 44.0254191217678 11.0545490979151
"1486" 297 45.122521187882 10.8237219286252
"1487" 297.2 46.3071627936834 10.6195833007105
"1488" 297.4 47.6752337701219 10.1764040766059
"1489" 297.6 49.3394151274155 9.39684611523553
"1490" 297.8 50.3167213657731 8.73844916921053
"1491" 298 50.7849449195173 8.41890363423378
"1492" 298.2 50.7514671679089 8.32663719686842
"1493" 298.4 50.4948819003738 8.31436095921053
"1494" 298.6 50.3460957679655 8.32814382603553
"1495" 298.8 50.3389151191259 8.36607903360078
"1496" 299 50.2321319218655 8.35676978021053
"1497" 299.2 50.2916130520668 8.32663719686842
"1498" 299.4 50.2511258962155 8.33768581076054
"1499" 299.6 50.3624996549042 8.20062821198326
"1500" 299.8 50.6361191455405 8.23932996821052
"1501" 300 50.9283341355405 8.27847657221053
"1502" 300.2 51.1723336521905 8.27089191768553
"1503" 300.4 51.2198185880655 8.31860184131053
"1504" 300.6 51.2198185880655 8.31860184131053
"1505" 300.8 51.6225421793513 8.2020348927781
"1506" 301 52.2170022414405 7.86058657451054
"1507" 301.2 52.909830067731 7.83877632371053
"1508" 301.4 53.2806648050405 7.78425069671053
"1509" 301.6 54.601609384836 7.53268928123326
"1510" 301.8 56.0212239612548 7.40257130771053
"1511" 302 57.6029521388332 6.84867073099102
"1512" 302.2 58.9788571100405 6.33386901851054
"1513" 302.4 59.9112885781314 6.23150954600599
"1514" 302.6 60.9386899179724 5.97127359896053
"1515" 302.8 62.4610857408738 5.30333466821053
"1516" 303 64.2000896146961 4.51453059761053
"1517" 303.2 66.1775733886905 3.63348734133553
"1518" 303.4 67.6651258676625 3.24598966896663
"1519" 303.6 67.9236938678894 2.97775327476867
"1520" 303.8 67.5736305034155 2.99417436476053
"1521" 304 67.2762248524089 3.14383286202632
"1522" 304.2 67.3410760738739 3.06219158921053
"1523" 304.4 67.4398093204951 3.12602724459689
"1524" 304.6 67.4718770693977 3.24044844671053
"1525" 304.8 67.4899665687786 3.35858730521053
"1526" 305 67.4969240685405 3.54173748821053
"1527" 305.2 67.39643062076 3.832472632552
"1528" 305.4 67.5430291002961 3.88688004681053
"1529" 305.6 67.414961327443 3.92556516645443
"1530" 305.8 67.414961327443 3.92556516645443
"1531" 306 67.4537875700167 3.96745680671053
"1532" 306.2 67.4311756957905 4.06287665396053
"1533" 306.4 67.4052748216769 4.11492384336962
"1534" 306.6 67.5910030409308 4.18622426138126
"1535" 306.8 67.9512488029929 4.11285847871053
"1536" 307 68.6058030569089 4.16834069565789
"1537" 307.2 68.8285895229691 4.44001224071053
"1538" 307.4 69.0118964500294 4.56542118281053
"1539" 307.6 69.1632452615167 4.70355277121053
"1540" 307.8 69.1870140223312 4.6997486576989
"1541" 308 69.4514438766542 4.71346652157417
"1542" 308.2 69.5340799988262 4.77625360721053
"1543" 308.4 69.6607064944929 4.67628995771053
"1544" 308.6 69.8813983869405 4.53997589021053
"1545" 308.8 70.0107627527838 4.58123852685918
"1546" 309 70.1553114907247 4.53997589021053
"1547" 309.2 70.4417206302655 4.39684611933553
"1548" 309.4 70.9550577791458 4.35918039015789
"1549" 309.6 71.4425221835167 4.39457421821053
"1550" 309.8 71.8485581088108 4.19955913785918
"1551" 310 72.7212542275946 3.63219788394026
"1552" 310.2 73.0743854434616 2.98312575086842
"1553" 310.4 73.0244013004353 2.93290477863158
"1554" 310.6 72.7520552670811 3.20925585829161
"1555" 310.8 72.5645471845932 4.01767777894737
"1556" 311 72.5705917786335 4.36245059300122
"1557" 311.2 72.4292412718429 4.47784203618727
"1558" 311.4 72.3922209010167 4.59450151721053
"1559" 311.6 72.076065786836 4.43588151139235
"1560" 311.8 72.1624020338814 4.58334854805144
"1561" 312 72.1642090716103 5.09918057641983
"1562" 312.2 72.0394756630881 5.07614455571053
"1563" 312.4 71.6794946254072 5.27788937561053
"1564" 312.6 71.3712672042478 5.46159197584468
"1565" 312.8 71.0824641692426 5.52259729593393
"1566" 313 70.2975390976996 6.15343876189235
"1567" 313.2 69.104755880185 6.76219811061053
"1568" 313.4 68.2168355439042 7.09028817125599
"1569" 313.6 67.0449648840072 7.47466630341053
"1570" 313.8 65.299875085587 8.01947171551286
"1571" 314 63.0559357902847 8.56980013686169
"1572" 314.2 60.9356781884242 9.08462349876867
"1573" 314.4 58.5857260130289 10.0343838388384
"1574" 314.6 56.0959938920294 10.9437078612105
"1575" 314.8 53.681648707985 11.8003660454105
"1576" 315 51.361061014349 12.4253096501893
"1577" 315.2 49.3007645982149 12.7061395618384
"1578" 315.4 46.7532233759796 13.030014982113
"1579" 315.6 44.8015598452072 13.2305219782105
"1580" 315.8 43.624538926027 12.7821875607781
"1581" 316 43.1214552810811 12.5036647633997
"1582" 316.2 42.9161150178378 12.3076672393186
"1583" 316.4 43.051052905112 12.3698559274105
"1584" 316.6 43.2138583995405 12.6017893261618
"1585" 316.8 43.4309323921119 12.9151121974105
"1586" 317 43.5756483871596 13.2459010012105
"1587" 317.2 43.585104261836 13.4747434054378
"1588" 317.4 43.5760690731917 13.6736524316291
"1589" 317.6 43.5288804131503 14.0912698686008
"1590" 317.8 43.6190631856739 14.1752600214105
"1591" 318 43.6023715112451 14.2120785887333
"1592" 318.2 43.6299168853024 14.0910482197105
"1593" 318.4 43.8121685915655 14.2441743555355
"1594" 318.6 43.803883985732 14.2768607287424
"1595" 318.8 43.775044005336 14.2641257781423
"1596" 319 43.9736173735405 14.2034040571651
"1597" 319.2 44.0014134335649 14.2215994160642
"1598" 319.4 44.1350661555155 14.1678384777355
"1599" 319.6 44.1540601298655 14.1773804624605
"1600" 319.8 44.3715863599215 14.2728003097105
"1601" 320 44.3534968605405 14.2774549364057
"1602" 320.2 44.4104787835905 14.2060064166355
"1603" 320.4 44.4959516681655 14.2060064166355
"1604" 320.6 44.6338841009453 14.1546614512105
"1605" 320.8 44.6519736003262 14.1183110332105
"1606" 321 44.6700630997072 14.0637854062105
"1607" 321.2 44.6881525990881 14.1001358242105
"1608" 321.4 44.7143823731905 14.2537163402605
"1609" 321.6 44.7611724075649 14.44502149743
"1610" 321.8 44.863091294321 14.5008770177715
"1611" 322 44.848223634308 14.5257738582338
"1612" 322.2 44.9956740885643 14.6817425122105
"1613" 322.4 45.0657708986655 14.6163117598105
"1614" 322.6 45.8359533951747 14.901174913552
"1615" 322.8 47.3111300093262 15.1179475282105
"1616" 323 49.6113743056087 14.9841118983014
"1617" 323.2 52.1631123607266 14.5346501230942
"1618" 323.4 53.0648241874269 13.865097326006
"1619" 323.6 53.6985322407405 13.2422659594105
"1620" 323.8 54.3479452685167 12.5370678502105
"1621" 324 54.3187075892847 12.4132228214431
"1622" 324.2 54.3298557691358 12.2371769017105
"1623" 324.4 54.4249359427113 12.0618526295276
"1624" 324.6 54.4022137666596 12.0008991847105
"1625" 324.8 54.4392972403905 12.1544797007605
"1626" 325 54.440296923251 12.0831659201842
"1627" 325.2 54.3803159516195 12.0831659201842
"1628" 325.4 54.2303635225405 11.9726797812632
"1629" 325.6 54.3472495185405 11.7038044222105
"1630" 325.8 54.2018725610155 11.6201285561605
"1631" 326 54.0504206076458 11.3298513366316
"1632" 326.2 54.1958290237224 11.2714123871196
"1633" 326.4 54.3862115172072 11.2242585232105
"1634" 326.6 54.5030975132072 11.0383121542105
"1635" 326.8 54.6718450885135 10.9666315482376
"1636" 327 54.702646128 11.0285255032105
"1637" 327.2 54.7601954386195 10.6568903086579
"1638" 327.4 54.8155832727838 10.3992702943186
"1639" 327.6 55.0850923682905 9.46364000831053
"1640" 327.8 54.9629882474691 8.35676978021053
"1641" 328 54.9989569032149 7.17622655376867
"1642" 328.2 55.0301098109616 7.01084772426316
"1643" 328.4 55.0471044195905 6.91593008673553
"1644" 328.6 54.9358539983977 6.88457785121053
"1645" 328.8 54.8258502859459 6.83005222421053
"1646" 329 54.764248206973 6.93320881583216
"1647" 329.2 54.6923791148378 6.96415579331864
"1648" 329.4 54.5402652093037 6.93049416868421
"1649" 329.6 54.5420595118739 6.99642529121053
"1650" 329.8 54.3764710175405 6.80069227121052
"1651" 330 54.2766902892478 6.66248566318614
"1652" 330.2 53.4231196126655 6.15257130873553
"1653" 330.4 52.2296648910072 5.08280879901053
"1654" 330.6 50.4396511948171 3.849704654785
"1655" 330.8 50.3296497657844 3.81385412577151
"1656" 331 49.9612416686358 3.90384357521053
"1657" 331.2 49.9312395721015 4.09313172747882
"1658" 331.4 49.9683009854674 4.10244098086907
"1659" 331.6 49.6532789718576 3.8976374062837
"1660" 331.8 49.4380376865405 3.56131079021053
"1661" 332 48.9736527835135 3.05452097085918
"1662" 332.2 48.7748720009016 2.67398776621053
"1663" 332.4 48.7916011111015 1.98924046128371
"1664" 332.6 48.8049052082072 2.08352648921053
"1665" 332.8 48.8849164554691 1.92274579421053
"1666" 333 49.0120189905931 2.17959019507895
"1667" 333.2 49.1251538313942 2.05440523501541
"1668" 333.4 49.2627086925405 1.62355389221053
"1669" 333.6 49.123094863985 1.62436944646053
"1670" 333.8 49.1399783967405 1.46745680876053
"1671" 334 49.1789930467567 1.49685643737269
"1672" 334.2 49.8522524348655 1.09531940448553
"1673" 334.4 50.0042042296655 0.847227801635532
"1674" 334.6 50.0299817662834 0.614130746210528
"1675" 334.8 50.1059576636834 0.690466624010529
"1676" 335 50.6259255993777 0.678800675908204
"1677" 335.2 51.4445806178739 0.273648497610531
"1678" 335.4 51.9110992861195 0.110486138921056
"1679" 335.6 51.9997890988739 0.0870496852105288
"1680" 335.8 52.1085976073454 0.0342972493324846
"1681" 336 52.0053550986834 0.0361591000105317
"1682" 336.2 52.1361560942072 0.106622987210531
"1683" 336.4 52.2475779074674 0.313574851039803
"1684" 336.6 52.5440692143942 0.5463061857959
"1685" 336.8 52.8956518114595 0.51686881696729
"1686" 337 52.9707631182774 0.441944555684212
"1687" 337.2 53.1022365611466 0.35306865330144
"1688" 337.4 53.1407092045668 0.321414222315793
"1689" 337.6 52.9821880652548 0.297882109610531
"1690" 337.8 52.9454770223935 0.296599153681116
"1691" 338 52.8845047685977 0.38512311281053
"1692" 338.2 52.8480242781794 0.521740100460528
"1693" 338.4 53.07073140433 0.743270389105263
"1694" 338.6 52.9880549299189 0.805707273507831
"1695" 338.8 53.0809845618738 0.899341718210527
"1696" 339 53.0085889562432 0.929495183453776
"1697" 339.2 53.1207155473563 0.883889111368424
"1698" 339.4 53.0485162296516 0.818601847460531
"1699" 339.6 53.0085889562432 0.836654250994317
"1700" 339.8 52.9535463579016 0.829204052710528
"1701" 340 52.9535463579016 0.765590821210526
"1702" 340.2 52.9535463579016 0.765590821210526
"1703" 340.4 52.9880549299189 0.774760296021345
"1704" 340.6 53.0085889562432 0.836654250994317
"1705" 340.8 52.9983219430811 0.960442160940263
"1706" 341 53.0207472613037 0.974286861394737
"1707" 341.2 52.9102823052155 0.952189633610534
"1708" 341.4 52.8959150682072 0.967848275210528
"1709" 341.6 52.9678228745699 0.846666508416415
"1710" 341.8 53.0485162296516 0.818601847460531
"1711" 342 53.0485162296516 0.818601847460531
"1712" 342.2 53.0207472613037 0.853756528026318
"1713" 342.4 52.9756100654799 1.00076701039235
"1714" 342.6 53.0907250615405 1.10486138921053
"1715" 342.8 53.1465896919817 1.10486138921053
"1716" 343 53.1465896919817 1.10486138921053
"1717" 343.2 53.0291229825676 1.02233611591324
"1718" 343.4 53.206799349235 0.945828310460529
"1719" 343.6 53.3439780528738 0.956430515710526
"1720" 343.8 53.2288630568133 0.885106589483257
"1721" 344 53.5264691789817 0.925247559092884
"1722" 344.2 53.4936275477527 0.908238673665076
"1723" 344.4 53.4482586963641 1.02628033853406
"1724" 344.6 53.6348767591351 1.12549270753486
"1725" 344.8 53.7977229956794 1.18967903121053
"1726" 345 53.7977229956794 1.09425918396053
"1727" 345.2 53.7977229956794 1.09425918396053
"1728" 345.4 53.9104650071721 1.24548011147369
"1729" 345.6 54.0265257490283 1.44930376464956
"1730" 345.8 54.0404237790405 1.52894959921053
"1731" 346 54.0504206076458 1.68742466715789
"1732" 346.2 54.1923755738405 1.69646444216053
"1733" 346.4 54.2203666939353 1.63720369492106
"1734" 346.6 54.3044863492722 1.62617957906419
"1735" 346.8 54.2603540083563 1.53676175044737
"1736" 347 54.3158364071155 1.52470871711053
"1737" 347.2 54.2629246214262 1.53016127981053
"1738" 347.4 54.384368719973 1.51748775569702
"1739" 347.6 54.3063394199405 1.53016127981053
"1740" 347.8 54.4108062788655 1.59150261018553
"1741" 348 54.4602905804616 1.72760144494737
"1742" 348.2 54.4342012960527 1.86822016721053
"1743" 348.4 54.5712810108738 2.03459323421053
"1744" 348.6 54.6492050082072 2.03459323421053
"1745" 348.8 54.6862189069405 1.92547207556053
"1746" 349 54.8101795816458 1.95861791723684
"1747" 349.2 54.9798554833784 2.03327071380513
"1748" 349.4 55.1751919902072 2.11288644221053
"1749" 349.6 55.3999924693563 2.20972277842106
"1750" 349.8 55.7498814705405 2.18050330366508
"1751" 350 55.9346877074595 2.14674296458891
"1752" 350.2 56.2397260721984 2.08919244505263
"1753" 350.4 56.5940581083183 2.12267309321053
"1754" 350.6 56.6533786288108 2.19832126039972
"1755" 350.8 56.7336719368739 2.26947285821053
"1756" 351 56.4987867449119 2.28261493241053
"1757" 351.2 56.5096404445405 2.36337180699432
"1758" 351.4 56.4011034482548 2.39530122821053
"1759" 351.6 56.3682899377498 2.53394003174541
"1760" 351.8 56.1597514433563 2.56126958407895
"1761" 352 56.2872719643454 2.6036511850398
"1762" 352.2 56.2722157651655 2.55524306741053
"1763" 352.4 56.3058026710283 2.58503267825931
"1764" 352.6 56.328745450731 2.60431613171053
"1765" 352.8 56.5951133291155 2.75562474663553
"1766" 353 56.5571253804155 2.81287665498553
"1767" 353.2 56.5001434573655 2.78425070081053
"1768" 353.4 56.6823129386314 2.84844223441508
"1769" 353.6 56.8505579328738 2.96432507921053
"1770" 353.8 57.1839265339655 3.07051024256053
"1771" 354 57.5671428002432 3.19894019912945
"1772" 354.2 57.8443521556216 3.26083415410243
"1773" 354.4 58.677733126443 3.58112279101541
"1774" 354.6 59.6300790877548 3.74935429871053
"1775" 354.8 60.9067455065655 3.86249497473553
"1776" 355 61.9206067959552 3.81385412577151
"1777" 355.2 62.7045982325405 3.74725715921053
"1778" 355.4 63.2714953131405 3.66756585821053
"1779" 355.6 63.4002322504016 3.32072228646053
"1780" 355.8 63.4706753684865 2.96168003839972
"1781" 356 63.367464867751 2.83246283415789
"1782" 356.2 63.3269371842162 2.86883910594026
"1783" 356.4 63.2932027123977 2.89330195481053
"1784" 356.6 63.2947101706794 2.92844069221053
"1785" 356.8 63.367464867751 2.90277219528947
"1786" 357 63.51741729683 3.02330252865789
"1787" 357.2 63.5163065380961 3.17229141296053
"1788" 357.4 63.4927192496876 3.32758253691641
"1789" 357.6 63.4374426679879 3.61591000105263
"1790" 357.8 63.4234471079405 3.85295299001053
"1791" 358 63.4165402081769 4.04552759082417
"1792" 358.2 63.3474712105405 4.02796695374712
"1793" 358.4 63.3085092118738 4.08000329321053
"1794" 358.6 63.4864515106625 4.23277052833248
"1795" 358.8 63.5719454528587 4.39250885355144
"1796" 359 63.4234471079405 4.37776214988553
"1797" 359.2 63.7178537103655 4.52089192076053
"1798" 359.4 63.8333635776335 4.58435721451286
"1799" 359.6 64.1851541818739 4.85314872221053
"1800" 359.8 64.6318256665881 5.00344371971053
"1801" 360 65.2733718655638 5.38322105195471
"1802" 360.2 66.282903610086 6.04066985150599
"1803" 360.4 67.2005345786834 6.52107367121052
"1804" 360.6 68.3853967881358 6.99362910521053
"1805" 360.8 69.7149749926358 7.78425069671053
"1806" 361 71.6324619270167 8.62031031071052
"1807" 361.2 73.7113628558739 9.40394143721053
"1808" 361.4 75.8075183841405 9.95982321401054
"1809" 361.6 77.8673093803183 10.0870496770105
"1810" 361.8 80.0190005150178 9.90951093091507
"1811" 362 82.2896438123133 9.50180794721053
"1812" 362.2 82.9112647910405 9.14739137171052
"1813" 362.4 82.9285320404496 8.80784542175599
"1814" 362.6 83.0128604677963 8.7206966394896
"1815" 362.8 83.1012045345405 8.81833555295472
"1816" 363 83.2690582613545 8.97810832044309
"1817" 363.2 83.2425550413312 9.11125229335007
"1818" 363.4 83.2652434039269 9.20687387389235
"1819" 363.6 83.2216541279796 9.26907661245444
"1820" 363.8 83.1672705322797 9.44372630105836
"1821" 364 83.0351385368014 9.5598895933627
"1822" 364.2 82.9245164010522 9.51068421207099
"1823" 364.4 82.8576920428739 9.41372808821053
"1824" 364.6 82.9512521054616 9.22057050268421
"1825" 364.8 82.9682467140905 9.09150260403553
"1826" 365 82.8382110435405 8.98311544421053
"1827" 365.2 82.8382110435405 8.98311544421053
"1828" 365.4 83.1012045345405 8.96745680261053
"1829" 365.6 83.1676834447656 9.05333466513554
"1830" 365.8 83.0914640348739 9.29628827621053
"1831" 366 83.0537195986655 9.36822016106053
"1832" 366.2 83.0537195986655 9.36822016106053
"1833" 366.4 83.0347256243155 9.39684611523553
"1834" 366.6 83.0198017873262 9.39275669321052
"1835" 366.8 83.0135400375405 9.22778171921053
"1836" 367 83.1304260335405 9.05162200121053
"1837" 367.2 83.1012045345405 8.82223244972272
"1838" 367.4 83.369899781443 8.46848082089346
"1839" 367.6 83.6756564417113 7.80752383018614
"1840" 367.8 83.9165556285893 7.31413340050322
"1841" 368 83.6754409683777 7.11409269974541
"1842" 368.2 83.4135498905183 6.97424221561054
"1843" 368.4 83.1916520314453 6.75735138821052
"1844" 368.6 83.0321355369042 6.2228350144378
"1845" 368.8 82.9630665392678 5.9365754726878
"1846" 369 82.8425631816895 5.81494746623181
"1847" 369.2 82.6706744492739 5.72742287821053
"1848" 369.4 82.6329809807963 5.8181580301175
"1849" 369.6 82.6218328009453 5.89402896071053
"1850" 369.8 82.6564675741503 5.91774539196663
"1851" 370 82.8325092876381 5.81534360467395
"1852" 370.2 82.990020294443 5.83396211145443
"1853" 370.4 83.2473120295405 5.75352061421053
"1854" 370.6 83.4241020984905 5.65638810303553
"1855" 370.8 83.7010142508563 5.49417436271053
"1856" 371 83.9274424187656 4.95982321811053
"1857" 371.2 83.990922280409 4.89152269586842
"1858" 371.4 84.1203934021015 4.87510901225931
"1859" 371.6 84.3073219057655 4.84531940141053
"1860" 371.8 84.3821935023312 5.12580937100122
"1861" 372 84.5447465851406 5.22699879041053
"1862" 372.2 84.7563937278976 4.83077923421053
"1863" 372.4 84.9450098494918 4.23277052833248
"1864" 372.6 84.7083869795405 4.15829650121053
"1865" 372.8 84.7179009559591 4.1405439714896
"1866" 373 84.7083869795405 3.86469697121053
"1867" 373.2 84.5330579855405 3.64939064921053
"1868" 373.4 84.5664539843976 3.38585011871053
"1869" 373.6 84.6017285081905 3.27089192178553
"1870" 373.8 84.6930804800643 2.91329468471053
"1871" 374 84.5707383395142 2.60144636186842
"1872" 374.2 84.4175311290289 2.17888943732681
"1873" 374.4 84.4440343490522 2.18776570218727
"1874" 374.6 84.4453934885405 1.78992695921053
"1875" 374.8 84.4161719895405 1.47675412721053
"1876" 375 84.4307827390405 1.86822016721053
"1877" 375.2 84.5385863772433 1.50717209653486
"1878" 375.4 84.7644606668108 1.60001302899432
"1879" 375.6 84.9341230593155 1.66783848798553
"1880" 375.8 84.7401131784548 1.89003041801053
"1881" 376 85.1013863232344 1.75137953792481
"1882" 376.2 85.0322585934572 1.67738047271053
"1883" 376.4 85.2209320720006 1.53234230489053
"1884" 376.6 85.1069682259005 1.52470871711053
"1885" 376.8 85.6241777312198 1.71698871119166
"1886" 377 86.0657542566189 2.08525354526935
"1887" 377.2 86.3090757580961 2.24989955621053
"1888" 377.4 86.450346134214 2.2888464326391
"1889" 377.6 86.7564893761183 2.52131601061053
"1890" 377.8 86.8558273711684 2.64045521007099
"1891" 378 86.8999994045405 2.95253661323326
"1892" 378.2 86.8504499062362 2.98836620014531
"1893" 378.4 86.8409070398961 3.03022186261053
"1894" 378.6 86.8819099051596 2.78606822171053
"1895" 378.8 86.9908401514318 2.87220290784096
"1896" 379 87.0899391480405 2.87220290784096
"1897" 379.2 87.0295037751087 2.89181489225599
"1898" 379.4 87.1331072715633 3.05663099205144
"1899" 379.6 87.0981973977579 3.15431376058009
"1900" 379.8 86.9172666539496 3.13470177616508
"1901" 380 86.7877622833815 3.31686693909689
"1902" 380.2 86.7877622833815 3.31686693909689
"1903" 380.4 86.8136631574951 3.6464991386878
"1904" 380.6 86.8740985304269 3.71589539123326
"1905" 380.8 86.8309304069042 3.89806055416508
"1906" 381 86.5538869830517 4.49756706921053
"1907" 381.2 86.3259592908517 5.06584527061053
"1908" 381.4 86.4115829212548 5.38901779635338
"1909" 381.6 86.404504421497 5.62693241105835
"1910" 381.8 86.5819607642614 5.80928176525704
"1911" 382 86.689853305349 6.09917679846585
"1912" 382.2 86.7552834094929 6.23027032721053
"1913" 382.4 86.6109606644318 6.23264100664531
"1914" 382.6 86.4494446641452 6.35961018660588
"1915" 382.8 86.4811579188739 6.55602599621053
"1916" 383 86.6015226647548 6.72100097021052
"1917" 383.2 86.7596091593448 7.12046045497139
"1918" 383.4 86.6467464132072 8.12776214681053
"1919" 383.6 86.7596091593448 8.6886649010801
"1920" 383.8 87.0697327923491 9.90784985040201
"1921" 384 87.4659423137446 10.9817892514962
"1922" 384.2 88.0079812416239 11.6964644339605
"1923" 384.4 88.5186163491492 11.8748580614279
"1924" 384.6 88.7648623407223 11.9393513178696
"1925" 384.8 88.9311917636017 11.9087249104962
"1926" 385 88.9397870847362 11.8250737932975
"1927" 385.2 88.9645618338883 11.8997501954931
"1928" 385.4 88.9125524314129 12.0192677469978
"1929" 385.6 88.7993968395405 12.1818610482323
"1930" 385.8 88.7519119036655 12.658614560398
"1931" 386 88.6170546857805 12.9216552726505
"1932" 386.2 88.5668175617854 13.3419699630677
"1933" 386.4 88.9397870847362 14.0321763470801
"1934" 386.6 89.0801773299318 15.1440250019931
"1935" 386.8 89.2425895743739 16.0539707917105
"1936" 387 89.2188471064363 16.3879402570855
"1937" 387.2 89.1611868271596 16.8445923832105
"1938" 387.4 89.0779751300072 16.8470157444105
"1939" 387.6 88.6539110785618 17.2247249459127
"1940" 387.8 88.3369348553666 17.4341013359931
"1941" 388 87.9921529296655 17.556833385898
"1942" 388.2 88.0792086454364 17.6920115028355
"1943" 388.4 88.0153902387108 17.9068753432744
"1944" 388.6 87.9853693673976 17.9766482580677
"1945" 388.8 87.8117101733405 17.8817909768105
"1946" 389 87.4777327910197 17.827189619773
"1947" 389.2 87.190970926498 17.6957335536148
"1948" 389.4 86.5201199175405 17.8563456842105
"1949" 389.6 85.6312019179605 18.3109682453305
"1950" 389.8 84.7662082435192 18.9869468057637
"1951" 390 83.8609635085405 19.5578914410677
"1952" 390.2 83.2386077532426 19.7584264218276
"1953" 390.4 83.092570909836 19.5816136294378
"1954" 390.6 83.0407691616087 19.5295664400287
"1955" 390.8 83.1702735321769 19.399448466506
"1956" 391 83.2738770286314 19.5122173768923
"1957" 391.2 83.7524265122548 19.5656808163534
"1958" 391.4 83.9369394059405 19.7986696860105
"1959" 391.6 84.3789809908133 19.971967550006
"1960" 391.8 84.596980014603 20.1411209155855
"1961" 392 85.0452936738935 20.4208320364458
"1962" 392.2 85.2026655264554 20.3268850862956
"1963" 392.4 85.3969979559753 20.3630757776671
"1964" 392.6 85.4451417947533 20.3674892766148
"1965" 392.8 85.5324332513405 20.4178384726105
"1966" 393 85.5432869509691 20.2615316752105
"1967" 393.2 85.8310361969359 20.1178207203268
"1968" 393.4 86.160234087751 19.9075933946842
"1969" 393.6 86.1865671972478 19.8164607036008
"1970" 393.8 86.5201199175405 19.7140589163081
"1971" 394 86.7575445969155 19.3586781681355
"1972" 394.2 87.2698820629352 18.9734833110789
"1973" 394.4 87.6778478779215 18.3894851482105
"1974" 394.6 87.9562496854673 17.9453007721618
"1975" 394.8 88.0396378655405 17.2507871703966
"1976" 395 88.0118418055162 16.846808872113
"1977" 395.2 88.1441047244655 16.4769987811855
"1978" 395.4 88.4376068519215 16.0630583962105
"1979" 395.6 89.0526498308738 15.3933718492105
"1980" 395.8 89.6610747002966 14.3798567236983
"1981" 396 90.5624272792072 12.4769498512105
"1982" 396.2 91.4585532485405 11.2011899887105
"1983" 396.4 91.8954146585905 11.1048613810105
"1984" 396.6 92.2002227231596 11.0648759212105
"1985" 396.8 92.3351982185405 11.1068187112105
"1986" 397 92.348270994409 11.068702281
"1987" 397.2 92.3132820942905 10.9012990402105
"1988" 397.4 92.2183122225405 10.8540434968105
"1989" 397.6 91.9983819932247 10.9783045309737
"1990" 397.8 91.7984454211195 11.0586580865526
"1991" 398 91.6923252405405 10.9208723422105
"1992" 398.2 91.6923252405405 10.9208723422105
"1993" 398.4 91.6241417428739 10.9306589932105
"1994" 398.6 91.6728442412072 10.9698055972105
"1995" 398.8 91.6304034926596 11.0739635257105
"1996" 399 91.5485247059879 11.1289674476842
"1997" 399.2 91.5060381844155 11.0571514573855
"1998" 399.4 91.4766427479215 11.0830511302105
"1999" 399.6 91.3658997151259 11.0750717701618
"2000" 399.8 91.2832242545405 11.1068187112105
"2001" 400 91.1527965882723 11.0657625167715
"2002" 400.2 91.1926376076405 11.0953193962855
"2003" 400.4 91.4285627627247 11.068702281
"2004" 400.6 91.6531256687113 11.1495457972837
"2005" 400.8 91.6864809407405 11.2002812282605
"2006" 401 91.6294990176905 11.1525713046355
"2007" 401.2 91.6531256687113 11.0285255032105
"2008" 401.4 91.6579899792155 11.0571514573855
"2009" 401.6 91.8286922358739 10.9600189462105
"2010" 401.8 92.1043483764405 10.9521896254105
"2011" 402 92.348270994409 10.7171554753421
"2012" 402.2 92.3839007168739 10.6174861612105
"2013" 402.4 92.4618247142072 10.4119664902105
"2014" 402.6 92.4482392804616 10.4560064197105
"2015" 402.8 92.6274132085405 10.3630332352105
"2016" 403 92.5137740457627 10.4348020092105
"2017" 403.2 92.2882900227773 10.5363599752895
"2018" 403.4 91.8384327355405 10.6859927182105
"2019" 403.6 91.2686135050405 10.8376858087105
"2020" 403.8 91.1447397592797 10.8376858087105
"2021" 404 91.007446357728 10.909250694148
"2022" 404.2 91.1271690152001 11.2071839406148
"2023" 404.4 91.0059308810512 11.1422172361041
"2024" 404.6 91.0476631911731 11.044104253782
"2025" 404.8 90.9300252666275 10.6883330043192
"2026" 405 90.7443798129805 10.5170751219505
"2027" 405.2 89.9944343923947 10.0743270307105
"2028" 405.4 88.7993968395405 9.48590463933552
"2029" 405.6 87.2876315341324 8.69171291749625
"2030" 405.8 85.7207901636447 7.72063746521052
"2031" 406 83.7939259520111 6.64295448450464
"2032" 406.2 82.0047341970633 5.95392453582417
"2033" 406.4 80.3181743797796 5.64352716710183
"2034" 406.6 78.8793620540178 5.58959420996053
"2035" 406.8 76.9436230824708 5.57849887888495
"2036" 407 74.9833450623449 5.75969045940618
"2037" 407.2 72.791451945494 6.19983741911751
"2038" 407.4 71.4458111834042 6.56981627716507
"2039" 407.6 69.8054224895405 6.99486832400599
"2040" 407.8 67.802421558086 7.34184958673326
"2041" 408 65.6612826313587 7.86232148082417
"2042" 408.2 63.7438671969753 8.56420423075401
"2043" 408.4 61.6169091030961 9.17101914341053
"2044" 408.6 59.5314090911314 9.8487892099378
"2045" 408.8 57.2356323530294 10.7486272846105
"2046" 409 55.1138041899824 11.285937184164
"2047" 409.2 52.5295394557451 11.7398370918014
"2048" 409.4 50.7662243910881 12.1735636702105
"2049" 409.6 49.3594643225628 12.5637248234105
"2050" 409.8 48.0098369229155 12.6983728300855
"2051" 410 45.5223568205405 12.7999093342105
"2052" 410.2 43.5742568872072 12.6237496162105
"2053" 410.4 41.8798629917033 12.9014173887687
"2054" 410.6 40.4310202970987 13.2919730426291
"2055" 410.8 39.4150635295405 13.3706490266196
"2056" 411 39.4055665423655 13.1945560357855
"2057" 411.2 39.6904761576155 13.0800522190855
"2058" 411.4 39.6930241297844 13.0672519956739
"2059" 411.6 39.5319495255405 13.1032955152105
"2060" 411.8 39.4693320276834 13.2549886057105
"2061" 412 39.6411822718024 13.5003539272105
"2062" 412.2 39.9215695122072 13.4821787182105
"2063" 412.4 40.2985041969824 13.7180337559315
"2064" 412.6 40.480377743084 14.0155815910366
"2065" 412.8 40.5800272896739 14.4212311832105
"2066" 413 40.7964434822678 15.3224186294605
"2067" 413.2 41.049428764308 15.999233825071
"2068" 413.4 41.5170633576072 16.7113075172105
"2069" 413.6 41.9747276919453 17.1263081227105
"2070" 413.8 42.5201654232796 17.6498331645584
"2071" 414 43.0325522807451 18.2023631100969
"2072" 414.2 43.3320431288294 18.2719521300105
"2073" 414.4 43.4170497530522 17.9875171538152
"2074" 414.6 43.7646836556905 17.9464644288355
"2075" 414.8 43.9087599001503 17.6567139170642
"2076" 415 44.172601866731 17.6715643927105
"2077" 415.2 44.3173178617786 17.6170387657105
"2078" 415.4 44.4216803582072 17.3507020492105
"2079" 415.6 44.6151916182517 17.1947680766105
"2080" 415.8 44.6248393512548 17.1353957272105
"2081" 416 45.002071594443 16.809571858552
"2082" 416.2 45.0576637144918 16.4558202297227
"2083" 416.4 45.0927218082162 16.2379333801024
"2084" 416.6 45.2132241205932 16.2012856436053
"2085" 416.8 45.3871224414475 16.114625268257
"2086" 417 45.3665088258738 16.1448468367105
"2087" 417.2 45.5311232702405 16.0666934380105
"2088" 417.4 45.3904651899189 16.0109888785349
"2089" 417.6 45.5034023347027 15.7530973994808
"2090" 417.8 45.8730148085405 15.1542979462105
"2091" 418 46.5947858338405 14.0056247374105
"2092" 418.2 47.2206825124215 12.6461191042105
"2093" 418.4 47.8809492398262 10.9830874807105
"2094" 418.6 47.8853493883243 10.7500027058322
"2095" 418.8 47.8918029394548 10.8540434968105
"2096" 419 47.9517997790683 10.7846747824605
"2097" 419.2 48.0151130269016 10.8058791929605
"2098" 419.4 48.1328107312072 10.6957793692105
"2099" 419.6 48.0111936353691 10.8540434968105
"2100" 419.8 47.9729041950127 10.7528681667105
"2101" 420 47.888486531235 10.6998571404605
"2102" 420.2 47.8024027293563 10.6669345031053
"2103" 420.4 47.7929462698649 10.6984244100213
"2104" 420.6 47.7108101645676 10.677793091697
"2105" 420.8 47.793516659485 10.4560064197105
"2106" 421 47.7954352427526 10.6352800721196
"2107" 421.2 47.6495100565699 10.6692978429752
"2108" 421.4 47.6313141483691 10.6904666158105
"2109" 421.6 47.6495100565699 10.6692978429752
"2110" 421.8 47.7388934652758 10.7591047580341
"2111" 422 47.7605410095718 10.5872087096793
"2112" 422.2 47.8317684133843 10.6826285569293
"2113" 422.4 47.9623519870405 10.4135975987105
"2114" 422.6 47.983456402985 10.3393821619605
"2115" 422.8 47.9105502388133 10.4039592303014
"2116" 423 47.9623519870405 10.4878130354605
"2117" 423.2 48.0085535462703 10.419901612643
"2118" 423.4 48.0085535462703 10.419901612643
"2119" 423.6 48.0256652348738 10.4241998039605
"2120" 423.8 48.0098369229155 10.5800522211355
"2121" 424 48.0256652348738 10.5881262082105
"2122" 424.2 48.0256652348738 10.5881262082105
"2123" 424.4 48.0193339100905 10.5323422975105
"2124" 424.6 48.0193339100905 10.5323422975105
"2125" 424.8 48.1522917305405 10.3716819035361
"2126" 425 48.7347736106072 7.96660862701053
"2127" 425.2 49.4300681868133 5.75441030975599
"2128" 425.4 49.6372751797224 5.78910843602872
"2129" 425.6 49.7159817119126 5.65838526262914
"2130" 425.8 49.7181364452478 5.60123077669834
"2131" 426 49.7097976272405 5.67547207248553
"2132" 426.2 49.7692146752072 5.49906768821053
"2133" 426.4 49.6718096785405 5.5302791697781
"2134" 426.6 49.6102075995676 5.57154180642675
"2135" 426.8 49.4706970089523 5.62888473529876
"2136" 427 49.4260053045994 5.58398127776935
"2137" 427.2 49.2816631783784 5.68501405721053
"2138" 427.4 49.2816631783784 5.68501405721053
"2139" 427.6 49.1355092263052 5.92075720923994
"2140" 427.8 49.1019904480405 5.93198307362229
"2141" 428 49.0557888888108 5.80880196715648
"2142" 428.2 49.0461258175994 5.99933825991641
"2143" 428.4 48.9223177177027 5.9119585587781
"2144" 428.6 48.9753639523738 6.07729565146053
"2145" 428.8 48.9663192026834 6.11031394781052
"2146" 429 48.9648117444016 6.05609124096053
"2147" 429.2 49.0468466515405 6.22675254482343
"2148" 429.4 49.0386772002072 6.13030667771053
"2149" 429.6 49.0386772002072 6.13030667771053
"2150" 429.8 48.8915166782162 6.09764042369702
"2151" 430 48.8299145992432 6.11827174202134
"2152" 430.2 48.8170808327905 6.15151108821053
"2153" 430.4 48.8170808327905 6.26813534596053
"2154" 430.6 48.70211730383 6.11691441844737
"2155" 430.8 48.6703092128133 6.05512740411962
"2156" 431 48.5721585319616 6.08678183510527
"2157" 431.2 48.3000226421516 5.80163831496053
"2158" 431.4 47.8923741868037 5.77541180723684
"2159" 431.6 47.5924693286458 5.94616311284211
"2160" 431.8 47.2179935327838 5.8294332854808
"2161" 432 47.1498319731794 5.84404713596053
"2162" 432.2 47.1498319731794 5.84404713596053
"2163" 432.4 47.1326152128037 5.93611891839474
"2164" 432.6 46.9402952720167 5.94855458771053
"2165" 432.8 46.7594002782072 5.82132812471053
"2166" 433 45.5026323087155 5.49417436271053
"2167" 433.2 44.2052512070771 4.86579975886907
"2168" 433.4 43.4499997022703 4.48839759439972
"2169" 433.6 43.4437854574616 4.49979911242106
"2170" 433.8 43.3538140000142 4.53997589021053
"2171" 434 43.4086683928739 4.44210938021053
"2172" 434.2 43.4768518905405 4.38338947421053
"2173" 434.4 43.7456896813405 4.35458875841053
"2174" 434.6 43.7166400735111 4.06848958615171
"2175" 434.8 44.066020492 4.06545556875107
"2176" 435 44.2775209631405 4.04924524721053
"2177" 435.2 44.6806153076794 4.02046783296053
"2178" 435.4 44.7918193455405 4.06042999121053
"2179" 435.6 44.7820788458739 4.11914989721053
"2180" 435.8 44.8663341679905 4.17738047066053
"2181" 436 44.8690475928977 4.26734775521053
"2182" 436.2 44.8733319480142 4.15829650121053
"2183" 436.4 44.8697433428739 4.09957659521053
"2184" 436.6 44.9184458412072 4.11914989721053
"2185" 436.8 44.8633351194089 4.11811972342106
"2186" 437 44.8155124528378 4.0860868870754
"2187" 437.2 44.6899615490262 4.14739137581053
"2188" 437.4 44.7876448456834 4.33277850761053
"2189" 437.6 44.7713642962405 4.39684611933553
"2190" 437.8 44.7808612834155 4.50180795131053
"2191" 438 44.8668475186486 4.53997589021053
"2192" 438.2 44.8260298809552 4.56790365038126
"2193" 438.4 44.8633351194089 4.52993169576316
"2194" 438.6 44.9181825844595 4.43681929858891
"2195" 438.8 44.8633351194089 4.43953394573684
"2196" 439 44.8052454396757 4.36460968445378
"2197" 439.2 44.5383030974595 4.34397836612945
"2198" 439.4 44.564541019985 4.35973840096053
"2199" 439.6 44.564541019985 4.45515824821053
"2200" 439.8 44.5872688525405 4.53018923921053
"2201" 440 44.6099155142655 4.65447970691053
"2202" 440.2 44.5909215399155 4.68310566108553
"2203" 440.4 44.6359713508739 4.64762905121053
"2204" 440.6 44.8502623435405 4.63784240021053
"2205" 440.8 44.887381544973 4.62250116350783
"2206" 441 44.8562785345111 4.56242761897524
"2207" 441.2 44.8633351194089 4.60024105689474
"2208" 441.4 44.9181825844595 4.60186984518351
"2209" 441.6 44.7333763475405 4.47057963766508
"2210" 441.8 44.9549727149572 4.42335163246053
"2211" 442 44.7909338455708 4.48214567975599
"2212" 442.2 45.0298676544674 4.71685170462517
"2213" 442.4 45.039390378735 4.90045086871053
"2214" 442.6 44.9832970626721 5.11249497371053
"2215" 442.8 45.002071594443 5.18231437413736
"2216" 443 45.0854597745161 5.33126242838126
"2217" 443.2 45.1132558345405 5.15066291261053
"2218" 443.4 45.1946585817548 5.14884539171053
"2219" 443.6 45.4067990744951 5.33803279448326
"2220" 443.8 45.4154326991996 5.31200919977872
"2221" 444 45.36342037476 5.20093288091785
"2222" 444.2 45.36342037476 5.20093288091785
"2223" 444.4 45.3886684626155 5.20791482096053
"2224" 444.6 45.3936430749453 5.21245862321053
"2225" 444.8 45.3263589613942 5.17300512074712
"2226" 445 45.5691112189405 5.28425069876053
"2227" 445.2 45.5126163208739 5.09781499721053
"2228" 445.4 45.5126163208739 5.07824169521053
"2229" 445.6 45.4266564113155 5.00753314173553
"2230" 445.8 45.3372873268739 4.99016183621053
"2231" 446 45.2632082636195 4.90156689031579
"2232" 446.2 45.3031955780405 4.94891809271053
"2233" 446.4 45.2364599924865 5.05575884831864
"2234" 446.6 45.2432146064089 5.16271594594737
"2235" 446.8 45.3601775010905 5.32241863766053
"2236" 447 45.3808982003814 5.40742904702871
"2237" 447.2 45.5209313815649 5.52675674957639
"2238" 447.4 45.5209313815649 5.63846779025932
"2239" 447.6 45.4838699681991 5.61054003008858
"2240" 447.8 45.7758363351219 5.73827164637332
"2241" 448 45.8730148085405 5.79266721821053
"2242" 448.2 46.1674214109655 5.93310566006053
"2243" 448.4 46.4560856490521 6.2530950082803
"2244" 448.6 46.9773156428429 6.42174404062913
"2245" 448.8 47.9314315636801 6.86555728365239
"2246" 449 48.9880266019405 7.00180794926054
"2247" 449.2 50.4220716653655 6.89684611728553
"2248" 449.4 52.0006360988449 6.40688594510184
"2249" 449.6 53.2660540555405 5.57736089621053
"2250" 449.8 53.8850185343587 4.65274480059689
"2251" 450 54.0079950423454 4.58652215716175
"2252" 450.2 54.0766027778024 4.55815109921053
"2253" 450.4 53.8599810227155 4.65447970691053
"2254" 450.6 53.6964788381081 4.70502643680513
"2255" 450.8 53.6905347778563 4.56006427910526
"2256" 451 53.4806013771458 4.55002008465789
"2257" 451.2 53.4911385748649 4.31303138864297
"2258" 451.4 53.4136226254905 4.13921253176053
"2259" 451.6 53.2595603890961 3.97805901196053
"2260" 451.8 53.0804580483784 3.84882672634567
"2261" 452 53.0696206455961 3.89324136996053
"2262" 452.2 52.920778975251 3.82683808444737
"2263" 452.4 52.8961526413698 3.81385412577151
"2264" 452.6 52.5398998053905 3.69073924968553
"2265" 452.8 51.2926288230739 3.38645595901053
"2266" 453 48.5954844653738 3.24044844671053
"2267" 453.2 46.2528942955405 3.39493772321053
"2268" 453.4 44.3711656738894 3.71448325818727
"2269" 453.6 42.5652836656381 3.75799860543004
"2270" 453.8 41.1024352043545 4.00739999858262
"2271" 454 40.3918964961119 4.16920162661053
"2272" 454.2 39.5877360236314 4.13516441702871
"2273" 454.4 39.4994811933183 4.22190973271053
"2274" 454.6 39.164898989321 4.65168693089346
"2275" 454.8 38.2842594752149 5.57849887888495
"2276" 455 36.5983961137357 6.69041342335687
"2277" 455.2 35.0844373777405 7.47345462281053
"2278" 455.4 32.9149034186516 8.88688004271053
"2279" 455.6 30.6778353285405 10.6468461142105
"2280" 455.8 29.0497803842548 11.8100594902105
"2281" 456 27.267964695231 13.2277257922105
"2282" 456.2 25.3681561352451 14.6544796987105
"2283" 456.4 23.5342479022722 15.9065742796983
"2284" 456.6 21.7794461330557 17.2857542743924
"2285" 456.8 20.3353099405405 18.3789318010492
"2286" 457 18.9015712315405 19.0206605880287
"2287" 457.2 18.8201684843262 19.0437926722105
"2288" 457.4 17.6007717760557 20.1078685445742
"2289" 457.6 16.3805528178133 21.021585869756
"2290" 457.8 15.5130462075005 21.3644033573305
"2291" 458 15.4826558485405 21.3338690062105
"2292" 458.2 15.7148044239294 21.0794160802105
"2293" 458.4 15.6725955920405 21.2457891472105
"2294" 458.6 15.7200805279155 21.1907392353355
"2295" 458.8 16.3865070417474 20.9785123336933
"2296" 459 16.4070292669072 21.6137672248105
"2297" 459.2 16.4703425147405 23.1786527197105
"2298" 459.4 17.0411357952072 24.2698643062105
"2299" 459.6 17.3725562963655 25.1602048809355
"2300" 459.8 17.5499070103545 25.8430115553268
"2301" 460 17.7112821722739 26.9572786708105
"2302" 460.2 17.8937276946017 28.3053598869248
"2303" 460.4 17.8912534469661 29.422223717785
"2304" 460.6 18.3781817161183 30.7486272682105
"2305" 460.8 19.0089284778666 32.0457840322757
"2306" 461 19.3434718592752 32.1922581544962
"2307" 461.2 19.2652856339873 32.2076711736786
"2308" 461.4 19.3299459722001 32.1995503356148
"2309" 461.6 19.2656224065822 32.331006401773
"2310" 461.8 19.1605799726769 32.2724533136878
"2311" 462 18.9346042304101 32.610005737754
"2312" 462.2 18.7074106048516 33.2422659430105
"2313" 462.4 18.3976494630711 34.4901238637819
"2314" 462.6 18.0367392079448 35.9270150069126
"2315" 462.8 17.0847562937144 37.7460827332105
"2316" 463 16.4981029387905 39.3682201364605
"2317" 463.2 15.8082668373977 40.9085690992105
"2318" 463.4 14.8520559001205 42.9903575380705
"2319" 463.6 14.0361916480405 44.9245912417105
"2320" 463.8 13.0055250270613 47.4311972290855
"2321" 464 12.7713591177954 49.7427898031517
"2322" 464.2 13.0970126701805 52.0819605840505
"2323" 464.4 13.6577445874621 54.2855229232105
"2324" 464.6 14.3078433609664 56.4201002468772
"2325" 464.8 15.2786464944109 58.1871344552105
"2326" 465 16.5308418404479 59.7067838743772
"2327" 465.2 18.0589294603769 60.8897329571196
"2328" 465.4 19.0598543511238 61.2988816960855
"2329" 465.6 19.9816207534033 61.1557519252105
"2330" 465.8 20.6073046143445 60.7216851690929
"2331" 466 21.5242007667905 59.9715671542105
"2332" 466.2 22.5021681083231 59.2445891875366
"2333" 466.4 23.3097561119363 58.1341234289605
"2334" 466.6 23.765518388619 56.9647625557988
"2335" 466.8 24.3110551264205 55.5628766117305
"2336" 467 24.3671842587854 54.6568164784962
"2337" 467.2 24.6162800359753 53.9259698756018
"2338" 467.4 24.4345985421927 52.5734972580583
"2339" 467.6 24.4345985421927 51.5197302492975
"2340" 467.8 24.4602159698875 50.6764457074962
"2341" 468 24.4098237930405 50.3497999482323
"2342" 468.2 24.0299443060405 49.6735636394605
"2343" 468.4 23.5042971089126 48.3532192414663
"2344" 468.6 23.1224544204294 47.2202133446105
"2345" 468.8 22.9976630913666 46.0185686208844
"2346" 469 22.3124040722639 44.7137617919765
"2347" 469.2 21.2971377924181 43.1986454332105
"2348" 469.4 20.9383718852426 42.4074437818488
"2349" 469.6 20.9661336608883 42.0524219264931
"2350" 469.8 21.3074746492072 41.6628402727105
"2351" 470 21.5185188086516 41.6816213220105
"2352" 470.2 21.486403393084 41.6707425374931
"2353" 470.4 21.3362533982224 41.7710653808469
"2354" 470.6 20.9776568000289 41.6161342123733
"2355" 470.8 20.7832998531917 41.5806291529315
"2356" 471 20.5223903760739 41.6816213220105
"2357" 471.2 20.0671105666542 41.5195039653696
"2358" 471.4 19.3289356544155 40.871082730648
"2359" 471.6 17.928130046103 39.789657795148
"2360" 471.8 16.2200689703641 38.1876333989164
"2361" 472 15.1027763615405 37.0437926574505
"2362" 472.2 15.0846868621596 36.9736363507105
"2363" 472.4 15.0674387348429 36.9294663660477
"2364" 472.6 14.999172865086 36.7224880081651
"2365" 472.8 15.0436839968961 36.7537163218105
"2366" 473 14.8783021192224 36.765860666006
"2367" 473.2 14.8223891211358 36.8827603057105
"2368" 473.4 14.7023628482162 36.9001986819132
"2369" 473.6 14.6715618087297 36.9208300002376
"2370" 473.8 14.5183463815405 37.0414438612105
"2371" 474 14.472732334321 37.0571979823325
"2372" 474.2 14.0870116463014 36.9329396870801
"2373" 474.4 12.6253014463231 36.1861756651236
"2374" 474.6 12.1471286456137 36.0145616026252
"2375" 474.8 12.2156922603405 36.0582116574105
"2376" 475 12.1673439619951 36.0285254827105
"2377" 475.2 12.4143984535405 35.9453389492105
"2378" 475.4 12.4436199525405 35.5664925381316
"2379" 475.6 12.1806264615405 34.6535010172105
"2380" 475.8 12.1270537133738 33.3143609387105
"2381" 476 11.9568993598218 32.4979911344605
"2382" 476.2 12.1127571735405 32.2178877118879
"2383" 476.4 12.5126889501769 31.7895710563924
"2384" 476.6 12.6824013443691 31.6719278854105
"2385" 476.8 12.9184693112905 31.5724186161355
"2386" 477 12.7835121251195 31.5488147591842
"2387" 477.2 12.7918428156238 31.4059639937105
"2388" 477.4 12.6894243264817 31.4146952215635
"2389" 477.6 12.6335596960405 31.5318651810543
"2390" 477.8 12.6274326075405 31.7007737009847
"2391" 478 12.6757685279294 31.7240301512105
"2392" 478.2 12.8925684371769 31.6623445933923
"2393" 478.4 13.0234360116458 31.8200080092632
"2394" 478.6 13.033432840251 31.8601847870526
"2395" 478.8 13.0699077554324 31.8352100332916
"2396" 479 13.0699077554324 31.8352100332916
"2397" 479.2 13.1234042976984 31.9907593148684
"2398" 479.4 13.2033789265405 32.0415232165349
"2399" 479.6 13.1546764282072 31.9621719922105
"2400" 479.8 13.0767524308738 31.9996874877105
"2401" 480 12.9961719336314 32.0787221086651
"2402" 480.2 13.0022662569523 32.0208918982105
"2403" 480.4 12.939573727235 32.1269139507105
"2404" 480.6 13.0239913910127 32.2753448242105
"2405" 480.8 13.1936384268739 32.2068382672105
"2406" 481 13.2326004255405 32.2851314752105
"2407" 481.2 13.2508638624155 32.2880674705105
"2408" 481.4 13.357384123973 32.175626785643
"2409" 481.6 13.2649810055135 32.1343641489943
"2410" 481.8 13.2649810055135 32.1343641489943
"2411" 482 13.4204529191119 32.0208918982105
"2412" 482.2 13.3069824229951 32.1712504453924
"2413" 482.4 13.2927623352464 32.1556022707988
"2414" 482.6 13.414423085985 32.0633007192105
"2415" 482.8 13.4777363338183 32.0951073349605
"2416" 483 13.603252070751 32.0912012593421
"2417" 483.2 13.5532679277247 31.9505825370789
"2418" 483.4 13.5651689141596 31.9209282487105
"2419" 483.6 13.7577976372973 31.7630004191565
"2420" 483.8 13.9923593995405 31.6587858112105
"2421" 484 14.0231188721721 31.7095218703421
"2422" 484.2 13.9631379005405 31.4377706094605
"2423" 484.4 14.0331157007774 31.2675773146579
"2424" 484.6 14.0930966724089 31.0867818146053
"2425" 484.8 14.0933822960834 31.1921023678105
"2426" 485 14.1890121901081 31.1956391652376
"2427" 485.2 14.2630427586984 31.1470469812895
"2428" 485.4 14.1376771242973 31.2575331202105
"2429" 485.6 14.0897643962072 31.1515110677105
"2430" 485.8 14.1259433949691 30.9849049852105
"2431" 486 14.0716748968262 31.2030074932105
"2432" 486.2 14.2312881266582 31.1789520695341
"2433" 486.4 14.3647247867977 31.1484818662105
"2434" 486.6 14.4559545323243 31.2059548243997
"2435" 486.8 14.4112008852072 31.2868930732105
"2436" 487 14.3800788009064 31.0899665591861
"2437" 487.2 14.51296347383 30.8055443700789
"2438" 487.4 14.5072895981351 30.7726971395889
"2439" 487.6 14.5329571310405 30.8281438075855
"2440" 487.8 14.5492376804834 30.9630947344105
"2441" 488 14.6229285884879 31.0666934257105
"2442" 488.2 14.8748486693405 30.8949377006605
"2443" 488.4 14.7129000459353 30.916030509
"2444" 488.6 14.8300423708739 30.5235342952105
"2445" 488.8 14.8917322020961 30.6001963947105
"2446" 489 15.0727858757247 30.5644837033421
"2447" 489.2 15.1027763615405 30.5528942482105
"2448" 489.4 15.0427953899089 30.6247488700263
"2449" 489.6 14.9590381772703 30.58701527467
"2450" 489.8 14.8178667462905 30.5153787527105
"2451" 490 14.7564156528052 30.6288847147988
"2452" 490.2 14.7434309008649 30.5354369788592
"2453" 490.4 14.7784889945893 30.550029862552
"2454" 490.6 14.8666350588108 30.6798562071294
"2455" 490.8 14.9022844100683 30.7698316787105
"2456" 491 15.0443333635405 30.7877738722105
"2457" 491.2 15.1381139882382 30.7427097583036
"2458" 491.4 15.1373108603587 30.5462215316196
"2459" 491.6 14.9698185410905 30.6373041130855
"2460" 491.8 15.2294028572072 30.3278012752105
"2461" 492 15.0443333635405 30.5039609932105
"2462" 492.2 15.0206402562432 30.5148056605349
"2463" 492.4 15.0128049040931 30.5544395088947
"2464" 492.6 15.0527922185142 30.5042185366579
"2465" 492.8 14.8811799941238 30.7910360892105
"2466" 493 14.9664093662072 30.7584139192105
"2467" 493.2 15.0657149481747 30.7269056769666
"2468" 493.4 15.0514412957297 30.8861693903727
"2469" 493.6 15.0527922185142 30.916030509
"2470" 493.8 15.0735548625405 30.9150003352105
"2471" 494 15.19517948 30.6076465929943
"2472" 494.2 15.19517948 30.6076465929943
"2473" 494.4 15.2832191178655 30.5037163269355
"2474" 494.6 15.3073268545405 30.5528942482105
"2475" 494.8 15.8271977088429 30.2722677206989
"2476" 495 16.1129104519724 29.7308155642105
"2477" 495.2 16.741006649228 29.0310700177105
"2478" 495.4 17.7391400013205 27.6773804513905
"2479" 495.6 18.5782695404767 26.1170426258063
"2480" 495.8 18.6831405265155 24.9789071711605
"2481" 496 18.6421413379795 24.6852002266983
"2482" 496.2 18.7255295180527 24.3779948648203
"2483" 496.4 18.8615839171195 24.4676576737895
"2484" 496.6 19.0379382268739 24.5732504872105
"2485" 496.8 19.2165932451503 24.5827984394057
"2486" 497 19.6518332183655 23.9483728208605
"2487" 497.2 20.3366715157627 23.0387036104105
"2488" 497.4 21.1650198415822 22.009759590898
"2489" 497.6 22.2379041173666 20.7613499227105
"2490" 497.8 22.9565638950987 19.5408635043966
"2491" 498 23.5477895725405 18.7893397462105
"2492" 498.2 24.3623388571655 18.1054975075855
"2493" 498.4 25.1005137694042 17.777311063256
"2494" 498.6 25.8012428442615 17.2507871703966
"2495" 498.8 26.4485103732739 16.3381098924105
"2496" 499 26.8617732091314 15.8255414604151
"2497" 499.2 26.9106970824572 15.5132583239605
"2498" 499.4 26.9890055731984 15.4278826711579
"2499" 499.6 27.2136961970881 15.4360136857105
"2500" 499.8 27.3403226927548 15.6450285892105
"2501" 500 27.5031281871834 15.7995178657105
"2502" 500.2 27.6122962125173 16.1678828574198
"2503" 500.4 27.7021126803738 16.5151667200855
"2504" 500.6 27.6792121439235 16.5506953866148
"2505" 500.8 27.6207099331596 16.6264898752105
"2506" 501 27.4307701896596 16.7809791517105
"2507" 501.2 27.4256963056869 16.9305921526252
"2508" 501.4 27.4444424857033 16.9578704300012
"2509" 501.6 27.549891467498 16.9729789659339
"2510" 501.8 27.4621112990522 17.0643856083268
"2511" 502 27.5206147032517 17.2795857186105
"2512" 502.2 27.5397004359318 17.3926144458844
"2513" 502.4 28.0014116701314 17.6645421528696
"2514" 502.6 28.2888154436294 18.0429444966105
"2515" 502.8 28.4745343039405 18.5688138770105
"2516" 503 28.7619213941057 19.2346323667105
"2517" 503.2 28.745404894671 19.666096023841
"2518" 503.4 28.7531125944072 20.4602472936105
"2519" 503.6 28.5342296518977 21.2975185882105
"2520" 503.8 28.1959560134739 22.5806883436105
"2521" 504 27.3030919789126 24.4671905019547
"2522" 504.2 26.0243116127905 26.4865407577105
"2523" 504.4 24.5918493805613 28.593729051148
"2524" 504.6 22.8324980970188 30.6767166586888
"2525" 504.8 21.1133140225183 32.7418418552105
"2526" 505 19.5397687697005 34.5094415144905
"2527" 505.2 18.0205741233916 35.4966105895297
"2528" 505.4 16.9072039247905 36.259123446898
"2529" 505.6 15.9131859338072 36.6434533872105
"2530" 505.8 14.4379872592905 36.8526059816878
"2531" 506 13.4105859194496 36.7571861344378
"2532" 506.2 13.4503005930905 36.5342506731355
"2533" 506.4 13.2888518111155 36.4960827342355
"2534" 506.6 13.4114081694215 36.7464462382105
"2535" 506.8 13.5228230406087 37.0000730183469
"2536" 507 13.4969221664951 37.3123561548014
"2537" 507.2 13.6917954098262 37.5370678297105
"2538" 507.4 13.6097616335638 37.7638352629315
"2539" 507.6 13.4837661669453 37.8823968007105
"2540" 507.8 13.1310209290167 38.5548795337105
"2541" 508 12.7881618128429 39.5568407647454
"2542" 508.2 11.7912182248666 41.230981502341
"2543" 508.4 10.9241020045405 43.0489899888914
"2544" 508.6 10.0262050352678 44.9546184663696
"2545" 508.8 8.90314313370053 47.2880674582105
"2546" 509 8.19045942161896 48.5079447210929
"2547" 509.2 7.53821962041009 50.5738291548192
"2548" 509.4 7.01134328844052 52.3873040952505
"2549" 509.6 6.70818456057973 54.427717205387
"2550" 509.8 6.87722257160174 56.6197390504962
"2551" 510 6.54336409062562 58.5435490146786
"2552" 510.2 6.26476380684663 60.3975860640677
"2553" 510.4 6.03218452909154 61.5815711074962
"2554" 510.6 6.22402443008954 62.4355004647988
"2555" 510.8 6.37314575028052 62.7918842393905
"2556" 511 6.46431682716052 62.8224185905105
"2557" 511.2 6.74542764754053 62.8096959442105
"2558" 511.4 6.93164308234445 62.7797603058576
"2559" 511.6 6.84391492194792 62.6117881128772
"2560" 511.8 6.78195452129053 62.5332230534605
"2561" 512 6.61393090204054 62.6433228772105
"2562" 512.2 6.28197467340054 62.7918842393905
"2563" 512.4 6.19935088497803 63.294746834398
"2564" 512.6 5.86695633385303 64.2728002687105
"2565" 512.8 5.56109748218758 65.3841608425635
"2566" 513 5.19551934058053 66.8224185872305
"2567" 513.2 4.34796599625165 67.8478638790105
"2568" 513.4 4.12848007042943 67.4152939048105
"2569" 513.6 4.03672174023618 67.185179954341
"2570" 513.8 3.84678199673618 67.2681537345583
"2571" 514 3.81757599163809 67.191251206552
"2572" 514.2 3.44775039868946 67.0135831152531
"2573" 514.4 3.03002095761371 67.0609216590886
"2574" 514.6 2.72366003517096 67.118800930167
"2575" 514.8 2.01083209005273 67.1353956862105
"2576" 515 1.49618382717689 67.1527447493469
"2577" 515.2 1.16208262930796 67.4993225454896
"2578" 515.4 1.03915280026393 68.0043253590403
"2579" 515.6 1.07148296937032 68.6052673757637
"2580" 515.8 0.785540584829421 69.9004508154105
"2581" 516 0.853074715851633 69.8834872870105
"2582" 516.2 0.611956763686344 70.164975836398
"2583" 516.4 0.452641362888342 70.5207259190801
"2584" 516.6 0.279218118823123 71.0766502465366
"2585" 516.8 0.151109373207189 71.1577092472105
"2586" 517 0.0764322090960635 71.3020623494605
"2587" 517.2 0.129193248957184 71.4186866072105
"2588" 517.4 0.115626124421473 71.6882855407105
"2589" 517.6 0.515404060740533 71.8597383456105
"2590" 517.8 0.443897333775828 71.7754196309164
"2591" 518 0.781319701640529 72.3186017888305
"2592" 518.2 1.05531788481711 73.6726703275935
"2593" 518.4 1.63643617952011 75.2597141092105
"2594" 518.6 1.76230261218758 76.3406044797399
"2595" 518.8 2.33417401278541 77.2927410587819
"2596" 519 2.58291837509371 78.1634937768914
"2597" 519.2 3.44280190341807 79.0998761250677
"2598" 519.4 4.19942683041285 79.9906823412531
"2599" 519.6 4.6265442867183 80.6468460568105
"2600" 519.8 4.68912346791009 81.116477652841
"2601" 520 4.84603021254052 81.2575330792105
"2602" 520.2 5.1598437018014 81.3488042374497
"2603" 520.4 5.67185518427965 81.4151832616236
"2604" 520.6 5.94266344859711 81.4231675310407
"2605" 520.8 6.00758479779053 81.4777327267105
"2606" 521 6.03125421198053 81.6697468193305
"2607" 521.2 5.92909087760435 81.6960583346573
"2608" 521.4 5.89069880179053 81.694874045773
"2609" 521.6 6.00218517297531 81.8383495407323
"2610" 521.8 6.39032290969269 81.688996736341
"2611" 522 6.72010234840719 81.6646577608105
"2612" 522.2 7.16847525806326 81.7259577838923
"2613" 522.4 7.40569437494529 81.5483364232105
"2614" 522.6 7.52892908947802 81.504034351273
"2615" 522.8 7.65859949129054 81.5070926797105
"2616" 523 7.63698154560174 81.6470018434962
"2617" 523.2 7.72341526300861 81.6392124682105
"2618" 523.4 7.88506610854053 81.7346323154605
"2619" 523.6 7.91809910741009 81.9213233209497
"2620" 523.8 8.287291447717 82.1032148626811
"2621" 524 9.30775203044249 82.5747011667399
"2622" 524.2 10.1100745323977 83.2671919029248
"2623" 524.4 10.6638142078924 84.1625373177105
"2624" 524.6 11.3454228901223 85.2825157268469
"2625" 524.8 11.9345814399605 86.4789071207305
"2626" 525 12.3090793008947 87.833550885523
"2627" 525.2 12.6183645165605 89.6773804005505
"2628" 525.4 13.0134391830405 91.6010445211105
"2629" 525.6 12.704787099853 92.8828511358355
"2630" 525.8 12.5678113232905 93.3978736447105
"2631" 526 12.9863049339691 93.5413779047819
"2632" 526.2 13.0742199009605 93.5170750538905
"2633" 526.4 13.132151522728 93.5507900665855
"2634" 526.6 13.2437916379235 93.4225484988275
"2635" 526.8 13.5683611787562 93.3440470642105
"2636" 527 13.9918080505028 93.0823926403049
"2637" 527.2 14.6773113361005 92.9140216192705
"2638" 527.4 15.0704461924341 92.5048937976148
"2639" 527.6 15.125122213717 92.2588801739164
"2640" 527.8 14.7760800027205 92.1506628412705
"2641" 528 14.6806880426516 91.9304196975438
"2642" 528.2 14.5037356320405 91.8197761709605
"2643" 528.4 14.4265908746805 91.8758536811905
"2644" 528.6 14.3064905137905 91.8858360652105
"2645" 528.8 14.2312881266582 91.8846846945046
"2646" 529 14.2188260167905 91.7170163354605
"2647" 529.2 14.273243604214 91.3525634494962
"2648" 529.4 14.3092503220294 90.8673719178105
"2649" 529.6 14.3972858856834 90.2153146577819
"2650" 529.8 14.2016668807498 89.911891318164
"2651" 530 13.8640389039318 89.828724575667
"2652" 530.2 13.8176521395618 89.8006547223594
"2653" 530.4 13.7415415331238 89.7976094080855
"2654" 530.6 13.8285972488947 89.773754446273
"2655" 530.8 13.8546009042548 89.8647927699248
"2656" 531 13.8984775623278 89.7519296939765
"2657" 531.2 14.0581077722905 89.8106212054378
"2658" 531.4 14.0094646672478 89.7382629177227
"2659" 531.6 13.7952841737266 89.4236967508384
"2660" 531.8 13.5579331144072 89.2219096630105
"2661" 532 13.3046801230739 89.0946832000105
"2662" 532.2 13.1861116771314 88.8043755435287
"2663" 532.4 13.3028711731358 88.7184563737105
"2664" 532.6 13.4019522947451 88.865097264506
"2665" 532.8 13.5326078152739 88.8571938024105
"2666" 533 13.6350601617678 88.6829321015742
"2667" 533.2 13.2983487982905 88.0323422339605
"2668" 533.4 12.9560155396568 86.7785698224198
"2669" 533.6 12.8477470663703 86.3086943549126
"2670" 533.8 12.8062321901314 85.9244310628924
"2671" 534 12.4707542016119 85.3378674997105
"2672" 534.2 12.1876142113014 85.1987876395366
"2673" 534.4 12.0181549271005 85.2117315492505
"2674" 534.6 11.9667499582214 85.1068103214658
"2675" 534.8 12.0475753809873 85.0012394266361
"2676" 535 12.3583408840303 85.0509588433534
"2677" 535.2 12.6860962208384 84.6764059040829
"2678" 535.4 12.8880072769556 84.1669382330973
"2679" 535.6 13.3173427726405 83.3109681920305
"2680" 535.8 14.0695041569005 82.3109681928505
"2681" 536 14.4175035614621 81.9535366709164
"2682" 536.2 14.744001290485 82.0562325413772
"2683" 536.4 14.8900438488205 82.0743269716705
"2684" 536.6 15.1255691307605 81.8529529260505
"2685" 536.8 15.1939474384205 81.6773804071105
"2686" 537 15.2964404137366 81.5868251010929
"2687" 537.2 15.3718576648322 81.726680661523
"2688" 537.4 15.5776257202905 81.7823422390855
"2689" 537.6 15.6092823442072 81.853907124523
"2690" 537.8 15.6919771985201 82.0598387336391
"2691" 538 15.7772562670303 82.1143643606391
"2692" 538.2 15.7170495745618 82.0533752094658
"2693" 538.4 15.7731519268346 81.9909562188576
"2694" 538.6 15.8113977122905 81.9107920334605
"2695" 538.8 15.9553947656961 81.8258112806105
"2696" 539 16.5843063608405 81.7842506360305
"2697" 539.2 17.2746960372144 81.7719705165583
"2698" 539.4 18.3396661570197 81.8141488548355
"2699" 539.6 19.0419614767362 81.879836430841
"2700" 539.8 19.7297085132005 81.8987544527305
"2701" 540 19.7231710522615 82.1185307706756
"2702" 540.2 19.6692443615197 82.331006360773
"2703" 540.4 19.7525012824205 82.3949376584305
"2704" 540.6 19.9145831968739 82.2229574160929
"2705" 540.8 20.1431285792966 81.8533252961861
"2706" 541 20.444831647478 81.472227735523
"2707" 541.2 20.919681006228 81.0348867689605
"2708" 541.4 21.0711051906294 80.4602472444105
"2709" 541.6 21.7214458850405 79.6500756524605
"2710" 541.8 22.2719913608809 78.6507440607212
"2711" 542 22.3865526122797 77.5486051034931
"2712" 542.2 22.486683890103 76.589912217898
"2713" 542.4 22.439198954228 75.460777358773
"2714" 542.6 22.571045425115 74.0868330688488
"2715" 542.8 22.2613942498961 72.2753447914105
"2716" 543 21.6253879787533 70.8141353291254
"2717" 543.2 20.9792794461528 70.2121989240677
"2718" 543.4 20.6475557967905 69.8805512917105
"2719" 543.6 20.5504098559661 69.7746680569552
"2720" 543.8 20.6275454224753 69.7490697630583
"2721" 544 20.7656310398429 69.4964821390943
"2722" 544.2 21.0035710596072 69.0353108670105
"2723" 544.4 21.3880551464496 68.2197121322333
"2724" 544.6 21.9984148755623 67.0441245279714
"2725" 544.8 22.5530658922956 65.7488868853534
"2726" 545 23.7282753016582 63.7451846427399
"2727" 545.2 25.143512606168 62.0388532566223
"2728" 545.4 26.5210770957905 60.7275859439605
"2729" 545.6 27.7821501823518 59.1921434962671
"2730" 545.8 29.419018989266 57.9376708022693
"2731" 546 30.9548307878113 57.1322150328355
"2732" 546.2 32.2277436355005 56.4789071453305
"2733" 546.4 33.1974441708875 55.5837521374962
"2734" 546.6 33.6160868708466 55.100810869782
"2735" 546.8 34.4927952830937 54.8160843433807
"2736" 547 35.9277698388805 54.1659300479905
"2737" 547.2 37.4635257727954 53.3350664055046
"2738" 547.4 38.9744033246205 52.2422659274305
"2739" 547.6 40.765746149985 50.8079996012105
"2740" 547.8 42.430841497765 49.2276219043534
"2741" 548 43.3692636442224 48.1468460834605
"2742" 548.2 44.0772208699951 47.2273457372333
"2743" 548.4 45.248324096585 45.6426052034105
"2744" 548.6 46.4777209307038 44.3125260990677
"2745" 548.8 47.679552813385 43.1998571138105
"2746" 549 49.0194079508666 42.0275297924279
"2747" 549.2 50.3507432297746 40.8076386832744
"2748" 549.4 52.2318670909318 39.3972609595366
"2749" 549.6 54.1838476669895 38.2601815020677
"2750" 549.8 55.9034497737958 37.0964156881041
"2751" 550 56.963844178997 36.1944730431453
"2752" 550.2 57.7759054012072 35.3542252288105
"2753" 550.4 59.0590538906294 34.3109682322105
"2754" 550.6 60.3954910303113 33.8656756117105
"2755" 550.8 60.8861687010197 33.6589326093355
"2756" 551 60.7573837991769 33.7818218065514
"2757" 551.2 60.8437200462224 33.7211000855742
"2758" 551.4 60.9596572922548 33.5748722677105
"2759" 551.6 60.6419880348332 33.5103724406496
"2760" 551.8 60.4409514146568 33.5298569244896
"2761" 552 60.3172697212149 33.5298569244896
"2762" 552.2 60.2499923165405 33.2540099242105
"2763" 552.4 59.937600577231 33.5112590362105
"2764" 552.6 59.8451676474674 33.3055688660642
"2765" 552.8 59.6598605806381 33.3893521465764
"2766" 553 59.3538663472072 33.1659300652105
"2767" 553.2 59.0908728562072 32.9799836962105
"2768" 553.4 58.6210636397266 32.526838995257
"2769" 553.6 57.9849863591684 32.1007782819547
"2770" 553.8 57.0350056925192 31.0301496544233
"2771" 554 55.9102750317183 30.0531226038105
"2772" 554.2 54.4688925027498 28.8343128133036
"2773" 554.4 53.1511604344724 27.510135482756
"2774" 554.6 51.6402761111769 26.3303991894833
"2775" 554.8 49.7601537452847 25.2394255448152
"2776" 555 48.4372013457905 24.5018079349105
"2777" 555.2 47.2776854697731 23.4641725727222
"2778" 555.4 46.5662948723155 22.3166934328855
"2779" 555.6 46.4143430775155 21.2289071742355
"2780" 555.8 46.261939045231 19.6617497782105
"2781" 556 46.3697802915405 17.3996353042105
"2782" 556.2 46.7068966092722 15.7203892118935
"2783" 556.4 47.3264667588014 14.9780774415584
"2784" 556.6 47.7724122435405 14.9089326247105
"2785" 556.8 47.971396736731 15.0088962742105
"2786" 557 47.920657897004 15.1990710220398
"2787" 557.2 47.9261729882786 15.1452103417105
"2788" 557.4 47.8723805295932 15.2772197544474
"2789" 557.6 47.8237473093513 15.6499408078592
"2790" 557.8 47.7431907445405 15.9707842582105
"2791" 558 47.8211147418739 15.9316376542105
"2792" 558.2 47.8251732834016 16.1387884337105
"2793" 558.4 47.7724122435405 16.1175840232105
"2794" 558.6 47.8049733424262 16.0012626856105
"2795" 558.8 47.7165476130994 16.0015834245929
"2796" 559 47.604818352217 16.0577127465047
"2797" 559.2 47.5508158761238 16.1281862284605
"2798" 559.4 47.4769504203183 16.3932413597105
"2799" 559.6 47.413637172485 16.4144457702105
"2800" 559.8 47.3680244025405 16.3720369492105
"2801" 560 47.3806615225718 16.4316743537418
"2802" 560.2 47.4452937964016 16.6052854647105
"2803" 560.4 47.2898626249189 16.5370874958051
"2804" 560.6 47.18259935583 16.7135395604211
"2805" 560.8 46.9407841774054 16.5680344732916
"2806" 561 46.7699524861794 16.5204678227105
"2807" 561.2 45.86397005885 15.9449195377105
"2808" 561.4 44.6194125014405 14.8930293168355
"2809" 561.6 42.9311573859591 13.3896119560942
"2810" 561.8 41.5646255047601 12.4249135117471
"2811" 562 41.3923849618739 12.1833503212105
"2812" 562.2 41.4569157721655 11.8968461131855
"2813" 562.4 41.5858034552548 11.7373586542105
"2814" 562.6 41.5858034552548 11.7373586542105
"2815" 562.8 41.3361683637977 11.5955920240105
"2816" 563 41.3672220044016 11.6010445867105
"2817" 563.2 41.2167776678834 11.7482637796105
"2818" 563.4 41.1667300529294 11.8767019232105
"2819" 563.6 41.1516554701119 11.8900304098105
"2820" 563.8 41.0401035572627 11.7494754602105
"2821" 564 41.0445465921984 11.5006026422368
"2822" 564.2 40.6646671051984 11.0385696976579
"2823" 564.4 40.3111894988739 10.5783395572105
"2824" 564.6 39.7333409375676 10.4508485901294
"2825" 564.8 39.5177336611622 10.3683233168322
"2826" 565 39.4550508439616 10.3756528641316
"2827" 565.2 39.4994811933183 10.4560064197105
"2828" 565.4 39.3173802328834 10.2869769760105
"2829" 565.6 39.3825024306548 10.1997359728105
"2830" 565.8 39.4709281599817 10.0967787594752
"2831" 566 39.4709281599817 10.0967787594752
"2832" 566.2 39.8154770428649 10.5230582042646
"2833" 566.4 39.887346135 10.9150532524267
"2834" 566.6 39.9722201104739 11.3338690144105
"2835" 566.8 39.976249135336 11.6530917761196
"2836" 567 39.9034800128262 11.9281983487105
"2837" 567.2 39.8197177656927 12.3478086086671
"2838" 567.4 39.8899128882905 12.8605865704105
"2839" 567.6 40.0265768500771 13.1789630363569
"2840" 567.8 40.0662855072548 13.3367770462105
"2841" 568 40.1562917968576 13.5327146651861
"2842" 568.2 40.2200462519929 13.5457919497105
"2843" 568.4 40.4407381444405 13.5857774095105
"2844" 568.6 40.3891134962072 13.4947615552105
"2845" 568.8 40.6632389868262 13.6548432037105
"2846" 569 40.4947210189089 13.5897950872895
"2847" 569.2 40.6306778879405 13.5285255011605
"2848" 569.4 40.72464807683 13.5797508928421
"2849" 569.6 40.6306778879405 13.5694197214105
"2850" 569.8 40.6813284862072 13.4988393264605
"2851" 570 40.7222958818641 13.5655708536223
"2852" 570.2 40.8746005059089 13.4692647539211
"2853" 570.4 40.7908432932703 13.41144276967
"2854" 570.6 40.6217395470699 13.4533122097988
"2855" 570.8 40.7395082274595 13.349548814697
"2856" 571 40.8627123854054 13.3082861780484
"2857" 571.2 40.7495119838739 13.3381751392105
"2858" 571.4 40.7982144822072 13.3968950452105
"2859" 571.6 40.8371764808739 13.3773217432105
"2860" 571.8 40.6265710826757 13.3392331555349
"2861" 572 40.7388859842375 13.2376395425742
"2862" 572.2 40.8216443327567 13.1535512906159
"2863" 572.4 40.8371764808739 13.2403086292105
"2864" 572.6 40.7884739825405 13.2500952802105
"2865" 572.8 40.6602240702627 13.3079996319605
"2866" 573 40.670776278235 13.2443864004605
"2867" 573.2 40.6740926864548 13.3076967118105
"2868" 573.4 40.7849319826617 13.2260735004833
"2869" 573.6 40.6440853992464 13.3073759728282
"2870" 573.8 40.6060370563513 13.2670235413997
"2871" 574 40.6813284862072 13.1326554682105
"2872" 574.2 40.5946893049616 13.2583366705263
"2873" 574.4 40.7283611845977 13.1877403324105
"2874" 574.6 40.9345814775405 13.1807731689605
"2875" 574.8 40.9779962760548 13.1441198308105
"2876" 575 41.1516554701119 13.0568788276105
"2877" 575.2 41.1408017704834 13.0241634514105
"2878" 575.4 41.0295513492905 12.8945136272105
"2879" 575.6 41.145625636985 12.6506629064605
"2880" 575.8 41.1139690130683 12.6188562907105
"2881" 576 41.3729039625405 12.4965231532105
"2882" 576.2 41.3844387647774 12.5552430592105
"2883" 576.4 41.4313469605405 12.4769498512105
"2884" 576.6 41.2569034665102 12.5321109750287
"2885" 576.8 41.5105277965405 12.1981881469202
"2886" 577 41.4537501097738 12.1608410239105
"2887" 577.2 41.5044007080405 12.1139262656793
"2888" 577.4 41.6726330522834 12.0863226670105
"2889" 577.6 41.6943404515405 12.1081329178105
"2890" 577.8 41.904273852251 12.0329449479474
"2891" 578 41.904273852251 12.1132985035263
"2892" 578.2 41.8688796752973 12.0188287827781
"2893" 578.4 41.7923738675405 11.9273189031138
"2894" 578.6 41.8462922463405 11.7918842812105
"2895" 578.8 41.9982440411405 11.6501176510105
"2896" 579 41.8785244452375 11.6877899023923
"2897" 579.2 41.8284155645994 11.6010445867105
"2898" 579.4 41.8137311474548 11.5955920240105
"2899" 579.6 41.9130589440557 11.6530917761196
"2900" 579.8 42.1827569348262 11.4538253938105
"2901" 580 42.2194679776876 11.4663342141223
"2902" 580.2 42.2478791325977 11.4538253938105
"2903" 580.4 42.3647160168346 11.2867203840047
"2904" 580.6 42.2997733839468 11.3147850449605
"2905" 580.8 42.2584039322375 11.3292425975742
"2906" 581 42.2997733839468 11.3147850449605
"2907" 581.2 42.3311972385699 11.3428497059164
"2908" 581.4 42.4540994255405 11.3653014346811
"2909" 581.6 42.3741247966984 11.5809561978158
"2910" 581.8 42.3664349285405 11.6157245632105
"2911" 582 42.3741247966984 11.5809561978158
"2912" 582.2 42.4256084640155 11.4960827547355
"2913" 582.4 42.4170380121747 11.5312251862837
"2914" 582.6 42.4355687188576 11.5312251862837
"2915" 582.8 42.4540994255405 11.4919933327105
"2916" 583 42.4540994255405 11.4919933327105
"2917" 583.2 42.4446024383655 11.4960827547355
"2918" 583.4 42.4788741746927 11.6093419647323
"2919" 583.6 42.5531984221492 11.5595576966018
"2920" 583.8 42.5159402722615 11.6409877785826
"2921" 584 42.6060512203405 11.5289495910105
"2922" 584.2 42.6060512203405 11.5289495910105
"2923" 584.4 42.6116104323454 11.4846789193325
"2924" 584.6 42.5897706708977 11.4829057282105
"2925" 584.8 42.5897706708977 11.4829057282105
"2926" 585 42.6131187456801 11.4812150110942
"2927" 585.2 42.6023450790039 11.4474419057715
"2928" 585.4 42.5897706708977 11.4374677057105
"2929" 585.6 42.6023450790039 11.4474419057715
"2930" 585.8 42.6440391690405 11.4102048922105
"2931" 586 42.6440391690405 11.4102048922105
"2932" 586.2 42.6440391690405 11.4102048922105
"2933" 586.4 42.5626364218262 11.4647305192105
"2934" 586.6 42.6440391690405 11.4102048922105
"2935" 586.8 42.5897706708977 11.4374677057105
"2936" 587 42.5897706708977 11.4374677057105
"2937" 587.2 42.5512778989591 11.4545862165129
"2938" 587.4 42.6023450790039 11.4474419057715
"2939" 587.6 42.5897706708977 11.4374677057105
"2940" 587.8 42.6307875590289 11.4013286273501
"2941" 588 42.6440391690405 11.4102048922105
"2942" 588.2 42.5626364218262 11.4647305192105
"2943" 588.4 42.6042843390056 11.4279574219315
"2944" 588.6 42.6042843390056 11.4279574219315
"2945" 588.8 42.6042843390056 11.4279574219315
"2946" 589 42.5626364218262 11.4647305192105
"2947" 589.2 42.5922374208133 11.4188794237787
"2948" 589.4 42.5512778989591 11.4545862165129
"2949" 589.6 42.5512778989591 11.4545862165129
"2950" 589.8 42.6042843390056 11.4279574219315
"2951" 590 42.6042843390056 11.4279574219315
"2952" 590.2 42.6042843390056 11.4279574219315
"2953" 590.4 42.6042843390056 11.4279574219315
"2954" 590.6 42.5922374208133 11.4188794237787
"2955" 590.8 42.5954499323312 11.3924523624896
"2956" 591 42.5954499323312 11.3924523624896
"2957" 591.2 42.5954499323312 11.3924523624896
"2958" 591.4 42.5954499323312 11.3924523624896
"2959" 591.6 42.6307875590289 11.4013286273501
"2960" 591.8 42.5652836656381 11.4381326523813
"2961" 592 42.5626364218262 11.4647305192105
"2962" 592.2 42.5652836656381 11.4381326523813
"2963" 592.4 42.5652836656381 11.4381326523813
"2964" 592.6 42.5652836656381 11.4381326523813
"2965" 592.8 42.5535916721358 11.4283801012105
"2966" 593 42.5954499323312 11.3924523624896
"2967" 593.2 42.5954499323312 11.3924523624896
"2968" 593.4 42.5954499323312 11.3924523624896
"2969" 593.6 42.6915241049155 11.2766171060605
"2970" 593.8 42.6915241049155 11.2766171060605
"2971" 594 42.6915241049155 11.2766171060605
"2972" 594.2 42.6915241049155 11.2766171060605
"2973" 594.4 42.6060512203405 11.4006629074855
"2974" 594.6 42.7014628124243 11.3569473030477
"2975" 594.8 42.7295120536155 11.2861590907855
"2976" 595 42.5535916721358 11.4283801012105
"2977" 595.2 42.5930797256625 11.39158638543
"2978" 595.4 42.6915241049155 11.2766171060605
"2979" 595.6 42.70426396576 11.3078031049179
"2980" 595.8 42.6915241049155 11.2766171060605
"2981" 596 42.7073524168738 11.2829784292105
"2982" 596.2 42.6915241049155 11.2766171060605
"2983" 596.4 42.6915241049155 11.2766171060605
"2984" 596.6 42.6169049199691 11.3556792652105
"2985" 596.8 42.6301411390283 11.3636586252593
"2986" 597 42.6915241049155 11.2766171060605
"2987" 597.2 42.7073524168738 11.2829784292105
"2988" 597.4 42.664032826251 11.3198071421842
"2989" 597.6 42.7435314156358 11.2738908247105
"2990" 597.8 42.6976119172072 11.3123383822105
"2991" 598 42.6915241049155 11.2766171060605
"2992" 598.2 42.6915241049155 11.2766171060605
"2993" 598.4 42.6915241049155 11.2766171060605
"2994" 598.6 42.6915241049155 11.2766171060605
"2995" 598.8 42.6489094188739 11.3123383822105
"2996" 599 42.6915241049155 11.2766171060605
"2997" 599.2 42.6915241049155 11.2766171060605
"2998" 599.4 42.6915241049155 11.2766171060605
"2999" 599.6 42.7135293191015 11.2798753447471
"3000" 599.8 42.6915241049155 11.2766171060605
"3001" 600 42.6915241049155 11.2766171060605
"3002" 600.2 42.7073524168738 11.2829784292105
"3003" 600.4 42.6915241049155 11.2766171060605
"3004" 600.6 42.7073524168738 11.2829784292105
"3005" 600.8 42.722794672443 11.2705660913569
"3006" 601 42.6915241049155 11.2766171060605
"3007" 601.2 42.6489094188739 11.3123383822105
"3008" 601.4 42.6725301305655 11.3147850449605
"3009" 601.6 42.6915241049155 11.2766171060605
"3010" 601.8 42.664032826251 11.3198071421842
"3011" 602 42.664032826251 11.3198071421842
"3012" 602.2 42.6489094188739 11.3123383822105
"3013" 602.4 42.760113456735 11.2617740187105
"3014" 602.6 42.760113456735 11.2617740187105
"3015" 602.8 42.7415757940811 11.2554700047781
"3016" 603 42.6489094188739 11.3123383822105
"3017" 603.2 42.7073524168738 11.2829784292105
"3018" 603.4 42.7073524168738 11.2829784292105
"3019" 603.6 42.7839947695142 11.2193651977105
"3020" 603.8 42.7073524168738 11.2829784292105
"3021" 604 42.7295120536155 11.2861590907855
"3022" 604.2 42.7073524168738 11.2829784292105
"3023" 604.4 42.7073524168738 11.2829784292105
"3024" 604.6 42.7073524168738 11.2829784292105
"3025" 604.8 42.7073524168738 11.2829784292105
"3026" 605 42.7200150664405 11.3147850449605
"3027" 605.2 42.8339789125405 11.2193651977105
"3028" 605.4 42.8239820839353 11.2294093921579
"3029" 605.6 42.8239820839353 11.2294093921579
"3030" 605.8 42.8031778730541 11.2245230272916
"3031" 606 42.7826438467297 11.2657856639403
"3032" 606.2 42.8031778730541 11.2245230272916
"3033" 606.4 42.8031778730541 11.2245230272916
"3034" 606.6 42.8239820839353 11.2294093921579
"3035" 606.8 42.8031778730541 11.2245230272916
"3036" 607 42.8239820839353 11.2294093921579
"3037" 607.2 42.8031778730541 11.2245230272916
"3038" 607.4 42.8031778730541 11.2245230272916
"3039" 607.6 42.8031778730541 11.2245230272916
"3040" 607.8 42.8031778730541 11.2245230272916
"3041" 608 42.8237118993784 11.2554700047781
"3042" 608.2 42.8239820839353 11.2294093921579
"3043" 608.4 42.8534599118739 11.2242585232105
"3044" 608.6 42.8239820839353 11.2294093921579
"3045" 608.8 42.8534599118739 11.2242585232105
"3046" 609 42.8534599118739 11.2242585232105
"3047" 609.2 42.8239820839353 11.2294093921579
"3048" 609.4 42.8031778730541 11.2245230272916
"3049" 609.6 42.8339789125405 11.2193651977105
"3050" 609.8 42.8031778730541 11.2245230272916
"3051" 610 42.8237118993784 11.2554700047781
"3052" 610.2 42.8237118993784 11.2554700047781
"3053" 610.4 42.8239820839353 11.2294093921579
"3054" 610.6 42.8239820839353 11.2294093921579
"3055" 610.8 42.8031778730541 11.2245230272916
"3056" 611 42.8031778730541 11.2245230272916
"3057" 611.2 42.8031778730541 11.2245230272916
"3058" 611.4 42.8031778730541 11.2245230272916
"3059" 611.6 42.8239820839353 11.2294093921579
"3060" 611.8 42.8239820839353 11.2294093921579
"3061" 612 42.8237118993784 11.2554700047781
"3062" 612.2 42.8534599118739 11.2242585232105
"3063" 612.4 42.8239820839353 11.2294093921579
"3064" 612.6 42.8239820839353 11.2294093921579
"3065" 612.8 42.8031778730541 11.2245230272916
"3066" 613 42.8237118993784 11.2554700047781
"3067" 613.2 42.8534599118739 11.2242585232105
"3068" 613.4 42.8534599118739 11.2242585232105
"3069" 613.6 42.8239820839353 11.2294093921579
"3070" 613.8 42.8534599118739 11.2242585232105
"3071" 614 42.8031778730541 11.2245230272916
"3072" 614.2 42.8339789125405 11.2193651977105
"3073" 614.4 42.8023222886238 11.2511718134605
"3074" 614.6 42.8031778730541 11.2245230272916
"3075" 614.8 42.8534599118739 11.2242585232105
"3076" 615 42.8237118993784 11.2554700047781
"3077" 615.2 42.8239820839353 11.2294093921579
"3078" 615.4 42.8239820839353 11.2294093921579
"3079" 615.6 42.8239820839353 11.2294093921579
"3080" 615.8 42.853972569751 11.2494977810526
"3081" 616 42.8534599118739 11.2242585232105
"3082" 616.2 42.8237118993784 11.2554700047781
"3083" 616.4 42.8239820839353 11.2294093921579
"3084" 616.6 42.8239820839353 11.2294093921579
"3085" 616.8 42.8445311205127 11.1663541714605
"3086" 617 42.8442459257027 11.1935760498051
"3087" 617.2 42.8239820839353 11.1892326143684
"3088" 617.4 42.8445311205127 11.1663541714605
"3089" 617.6 42.8239820839353 11.2294093921579
"3090" 617.8 42.8239820839353 11.2294093921579
"3091" 618 42.8239820839353 11.2294093921579
"3092" 618.2 42.8239820839353 11.2294093921579
"3093" 618.4 42.8239820839353 11.2294093921579
"3094" 618.6 42.8442459257027 11.1935760498051
"3095" 618.8 42.8239820839353 11.2294093921579
"3096" 619 42.8239820839353 11.2294093921579
"3097" 619.2 42.8239820839353 11.2294093921579
"3098" 619.4 42.8239820839353 11.2294093921579
"3099" 619.6 42.8239820839353 11.2294093921579
"3100" 619.8 42.8239820839353 11.2294093921579
"3101" 620 42.8239820839353 11.2294093921579
"3102" 620.2 42.8239820839353 11.2294093921579
"3103" 620.4 42.8239820839353 11.2294093921579
"3104" 620.6 42.8239820839353 11.2294093921579
"3105" 620.8 42.8239820839353 11.2294093921579
"3106" 621 42.8239820839353 11.2294093921579
"3107" 621.2 42.8239820839353 11.2294093921579
"3108" 621.4 42.8442459257027 11.1935760498051
"3109" 621.6 42.8442459257027 11.1935760498051
"3110" 621.8 42.8239820839353 11.2294093921579
"3111" 622 42.8442459257027 11.1935760498051
"3112" 622.2 42.8442459257027 11.1935760498051
"3113" 622.4 42.8442459257027 11.1935760498051
"3114" 622.6 42.8239820839353 11.2294093921579
"3115" 622.8 42.8442459257027 11.1935760498051
"3116" 623 42.8442459257027 11.1935760498051
"3117" 623.2 42.9208085095691 11.1157665064105
"3118" 623.4 42.8442459257027 11.1935760498051
"3119" 623.6 42.8442459257027 11.1935760498051
"3120" 623.8 42.8442459257027 11.1935760498051
"3121" 624 42.8442459257027 11.1935760498051
"3122" 624.2 42.8442459257027 11.1935760498051
"3123" 624.4 42.9208085095691 11.1157665064105
"3124" 624.6 42.950053200235 11.1133431452105
"3125" 624.8 42.9208085095691 11.1157665064105
"3126" 625 42.9208085095691 11.1157665064105
"3127" 625.2 42.8442459257027 11.1935760498051
"3128" 625.4 42.8442459257027 11.1935760498051
"3129" 625.6 42.9208085095691 11.1157665064105
"3130" 625.8 42.9289487842905 11.0815365294605
"3131" 626 42.9289487842905 11.0815365294605
"3132" 626.2 42.9208085095691 11.1157665064105
"3133" 626.4 42.9208085095691 11.1157665064105
"3134" 626.6 42.9208085095691 11.1157665064105
"3135" 626.8 42.9058480046757 11.0801037990213
"3136" 627 42.8442459257027 11.1935760498051
"3137" 627.2 42.9208085095691 11.1157665064105
"3138" 627.4 42.9289487842905 11.0815365294605
"3139" 627.6 42.9208085095691 11.1157665064105
"3140" 627.8 42.8898435429817 11.0622030963576
"3141" 628 42.9208085095691 11.1157665064105
"3142" 628.2 42.9233623212464 11.0846548251223
"3143" 628.4 42.899101110312 11.0830511302105
"3144" 628.6 42.9233623212464 11.0846548251223
"3145" 628.8 42.9208085095691 11.1157665064105
"3146" 629 42.9208085095691 11.1157665064105
"3147" 629.2 42.9208085095691 11.1157665064105
"3148" 629.4 42.9208085095691 11.1157665064105
"3149" 629.6 42.9208085095691 11.1157665064105
"3150" 629.8 42.9208085095691 11.1157665064105
"3151" 630 42.8739662269616 11.1591000310263
"3152" 630.2 42.9533696084548 11.1484818826105
"3153" 630.4 42.9533696084548 11.1484818826105
"3154" 630.6 42.864779952027 11.1935760498051
"3155" 630.8 43.0181629062375 11.0632236294833
"3156" 631 42.9289487842905 11.0815365294605
"3157" 631.2 42.9289487842905 11.0815365294605
"3158" 631.4 42.9208085095691 11.1157665064105
"3159" 631.6 42.9289487842905 11.0815365294605
"3160" 631.8 42.9289487842905 11.0815365294605
"3161" 632 42.9932832135405 11.0285255032105
"3162" 632.2 42.9208085095691 11.1157665064105
"3163" 632.4 42.9289487842905 11.0815365294605
"3164" 632.6 42.9289487842905 11.0815365294605
"3165" 632.8 43.0239186560405 11.0285255032105
"3166" 633 43.0239186560405 11.0285255032105
"3167" 633.2 43.0239186560405 11.0285255032105
"3168" 633.4 43.0642089046617 11.0169594611196
"3169" 633.6 43.0642089046617 11.0169594611196
"3170" 633.8 43.0642089046617 11.0169594611196
"3171" 634 43.0066514066314 11.0169594611196
"3172" 634.2 43.0239186560405 11.0285255032105
"3173" 634.4 43.0239186560405 11.0285255032105
"3174" 634.6 43.0239186560405 11.0285255032105
"3175" 634.8 43.0181629062375 11.0632236294833
"3176" 635 43.0239186560405 11.0285255032105
"3177" 635.2 43.0239186560405 11.0285255032105
"3178" 635.4 43.0181629062375 11.0632236294833
"3179" 635.6 43.0181629062375 11.0632236294833
"3180" 635.8 43.0181629062375 11.0632236294833
"3181" 636 43.0181629062375 11.0632236294833
"3182" 636.2 43.0239186560405 11.0285255032105
"3183" 636.4 43.0239186560405 11.0285255032105
"3184" 636.6 43.0239186560405 11.0285255032105
"3185" 636.8 43.0239186560405 11.0285255032105
"3186" 637 43.0239186560405 11.0285255032105
"3187" 637.2 43.0239186560405 11.0285255032105
"3188" 637.4 43.0239186560405 11.0285255032105
"3189" 637.6 43.0239186560405 11.0285255032105
"3190" 637.8 43.0239186560405 11.0285255032105
"3191" 638 43.0642089046617 11.0169594611196
"3192" 638.2 43.0642089046617 11.0169594611196
"3193" 638.4 42.9967844069691 11.1048613810105
"3194" 638.6 42.9967844069691 11.1048613810105
"3195" 638.8 43.0642089046617 11.0169594611196
"3196" 639 42.9967844069691 11.1048613810105
"3197" 639.2 43.0239186560405 11.0285255032105
"3198" 639.4 43.0239186560405 11.0285255032105
"3199" 639.6 42.9289487842905 11.0815365294605
"3200" 639.8 42.9289487842905 11.0815365294605
"3201" 640 42.9289487842905 11.0815365294605
"3202" 640.2 42.9289487842905 11.0815365294605
"3203" 640.4 42.8656355364572 11.0921387347105
"3204" 640.6 42.8882474106834 11.0939562556105
"3205" 640.8 43.0239186560405 11.0285255032105
"3206" 641 42.9764337201655 11.0165980223043
"3207" 641.2 43.0181629062375 11.0053934190287
"3208" 641.4 43.0181629062375 11.0053934190287
"3209" 641.6 43.0181629062375 11.0053934190287
"3210" 641.8 43.0239186560405 11.0285255032105
"3211" 642 43.0239186560405 11.0285255032105
"3212" 642.2 43.0239186560405 11.0285255032105
"3213" 642.4 42.987984109973 10.9872628665619
"3214" 642.6 43.0639059704616 10.9079951698421
"3215" 642.8 43.2879812262722 10.4513517930154
"3216" 643 43.8709472419189 9.89380299537269
"3217" 643.2 44.2145165604186 9.44595242686906
"3218" 643.4 44.3257008005161 9.21322109211297
"3219" 643.6 44.4634619751984 9.00964241928948
"3220" 643.8 44.4205344170699 8.88438540618112
"3221" 644 44.3178831586343 8.97699878733553
"3222" 644.2 44.4294727579405 8.91293117561053
"3223" 644.4 44.5993012344817 8.99664405000465
"3224" 644.6 44.7563993467527 9.10856251611962
"3225" 644.8 44.8562785345111 9.14258028697524
"3226" 645 44.8562785345111 9.20993547326935
"3227" 645.2 44.8786243866876 9.24361306641641
"3228" 645.4 44.8600028432072 9.23578897911962
"3229" 645.6 44.7218648479345 9.17795876866508
"3230" 645.8 44.6758188495102 9.16639272657417
"3231" 646 44.6886846431876 9.13135442259288
"3232" 646.2 44.6182613514799 9.10856251611962
"3233" 646.4 44.6182613514799 9.10856251611962
"3234" 646.6 44.6182613514799 9.10856251611962
"3235" 646.8 44.7689900494468 9.16783848183553
"3236" 647 44.9070355415977 9.25099006301052
"3237" 647.2 45.0532748629089 9.32101244715789
"3238" 647.4 45.1029888213784 9.35738871894027
"3239" 647.6 45.2504345381794 9.31096825271053
"3240" 647.8 45.2696767997758 9.19870960888701
"3241" 648 45.3031955780405 9.16783848183553
"3242" 648.2 45.3814060606582 9.06399923629876
"3243" 648.4 45.3319743270557 9.07386438984689
"3244" 648.6 45.4456503856655 9.07241863458553
"3245" 648.8 45.8319467558919 9.02728762575108
"3246" 649 46.2323602692162 9.08918158072405
"3247" 649.2 46.7627325544089 9.10004016931579
"3248" 649.4 47.6924376146984 8.87906789147368
"3249" 649.6 48.2022758735668 8.81880272478948
"3250" 649.8 48.2344278358378 8.63529257758891
"3251" 650 48.7115587530683 8.40978080646053
"3252" 650.2 48.7854242088739 8.24110935930144
"3253" 650.4 48.7600989097405 8.14957239761053
"3254" 650.6 48.5880358479817 8.16593008571053
"3255" 650.8 48.6439004784229 8.13225249256347
"3256" 651 48.8065286248183 8.10231685421052
"3257" 651.2 49.1019904480405 8.16593008571053
"3258" 651.4 48.9663192026834 8.33495952941053
"3259" 651.6 49.1555631962072 8.33719647821053
"3260" 651.8 48.8890277053284 8.34520373811962
"3261" 652 49.0147208361622 8.23298187026458
"3262" 652.2 49.0965635982262 8.23681340081053
"3263" 652.4 49.218064735735 8.10231685421052
"3264" 652.6 48.9902611871582 8.18838181447524
"3265" 652.8 49.0097340011977 8.14957239761053
"3266" 653 49.4418826206195 7.93491361342106
"3267" 653.2 50.0401776659345 7.65124121266508
"3268" 653.4 50.6953738518461 7.29654925521053
"3269" 653.6 51.2546408743738 6.77704119796053
"3270" 653.8 51.3707151620683 6.44837283521053
"3271" 654 51.5169386153977 6.24117545261053
"3272" 654.2 51.4685369819189 5.9944838320754
"3273" 654.4 51.5265154091876 5.85340202294582
"3274" 654.6 51.781140514251 5.78545600168421
"3275" 654.8 52.0935414081655 5.91402169061053
"3276" 655 52.4952382981351 5.87069592212945
"3277" 655.2 52.864850771973 5.8294332854808
"3278" 655.4 53.0420225632072 5.97861358721053
"3279" 655.6 53.4606077199353 6.07673764065789
"3280" 655.8 53.5938087064865 6.06669344621053
"3281" 656 53.7449619558183 6.10910226721053
"3282" 656.2 53.7202396399977 6.05578832081053
"3283" 656.4 53.6876785411119 5.95764219221053
"3284" 656.6 53.6876785411119 5.95764219221053
"3285" 656.8 53.6605442920405 5.94320893800465
"3286" 657 53.562696545389 5.96259906739235
"3287" 657.2 53.5299607183843 5.94741863714803
"3288" 657.4 53.5299607183843 5.94741863714803
"3289" 657.6 53.4706045485405 5.94357106266214
"3290" 657.8 53.7636544385119 5.99035756841053
"3291" 658 54.0004364646195 6.06669344621053
"3292" 658.2 54.5102747234879 6.16713539068421
"3293" 658.4 54.9358539983977 6.11031394781052
"3294" 658.6 55.4293581533843 5.94741863714803
"3295" 658.8 56.0136866698461 5.72742287821053
"3296" 659 56.625714732235 5.41995892596053
"3297" 659.2 57.486473411112 5.20518853961053
"3298" 659.4 57.9991679067247 5.10245077926316
"3299" 659.6 59.4821974303155 4.81669344723553
"3300" 659.8 60.4659463213454 4.81925349191785
"3301" 660 61.5294765227548 4.44001224071053
"3302" 660.2 61.8474342618739 4.44210938021053
"3303" 660.4 61.8376937622072 4.41274942721053
"3304" 660.6 61.7252831309189 4.37492534361594
"3305" 660.8 61.6739480651081 4.33366270696729
"3306" 661 61.4480737755405 4.39555666194026
"3307" 661.2 61.4480737755405 4.39555666194026
"3308" 661.4 61.6611769023942 4.40033708935687
"3309" 661.6 61.5747002712072 4.62805574921053
"3310" 661.8 61.6055847823454 4.71685170462517
"3311" 662 61.5894242823312 4.80626383602448
"3312" 662.2 61.5145526857655 4.80715146251053
"3313" 662.4 61.4967762738739 4.82378876921053
"3314" 662.6 61.658007176251 4.87143430697369
"3315" 662.8 61.5712779334865 4.96291791585918
"3316" 663 61.6241154890283 5.1264588537959
"3317" 663.2 61.6148501356869 5.16369586735687
"3318" 663.4 61.5649597715405 5.21525480921053
"3319" 663.6 61.5525406344655 5.22699879041053
"3320" 663.8 61.5870540756625 5.34057168177151
"3321" 664 61.6428837688739 5.44034778221053
"3322" 664.2 61.6623647682072 5.52842764121053
"3323" 664.4 61.6623647682072 5.52842764121053
"3324" 664.6 61.8179564339353 5.70510244610526
"3325" 664.8 61.9339661426336 5.80928176525704
"3326" 665 61.9100893678378 5.86038026296729
"3327" 665.2 61.9229231342905 5.99035756841054
"3328" 665.4 61.9339661426336 6.18208488939657
"3329" 665.6 62.0610611295633 6.3182548616878
"3330" 665.8 62.3097516362966 6.41113582164956
"3331" 666 62.6541911467655 6.52470871301054
"3332" 666.2 63.1394419676596 6.77552659721053
"3333" 666.4 63.7973284977774 7.19164322431579
"3334" 666.6 64.4111337741405 7.38348733826054
"3335" 666.8 64.9411119852722 7.3327519072837
"3336" 667 64.9369669587774 7.37243872436842
"3337" 667.2 65.1369035308826 7.35235033547368
"3338" 667.4 65.1269067022774 7.29208516878948
"3339" 667.6 65.0169415876195 7.35235033547368
"3340" 667.8 65.0723294217838 7.45930743310242
"3341" 668 65.0715396515405 7.55426439821052
"3342" 668.2 65.0715396515405 7.55426439821052
"3343" 668.4 65.076922559251 7.56327841886842
"3344" 668.6 64.9769542731984 7.61349939110527
"3345" 668.8 64.9741346548739 7.66191755921053
"3346" 669 64.9669574445931 7.71394133557894
"3347" 669.2 64.9546536555405 7.69127751221053
"3348" 669.4 64.9411119852722 7.82614233696663
"3349" 669.6 65.0117051535881 8.02961601821053
"3350" 669.8 65.2098072321747 8.23574948613736
"3351" 670 66.0826035169406 8.73844916921053
"3352" 670.2 67.1214913313883 9.67605288566705
"3353" 670.4 68.7870221626895 11.2883923212531
"3354" 670.6 70.3198426281864 12.610904636773
"3355" 670.8 72.2581226556057 14.6876692107975
"3356" 671 74.2344719629723 16.5628766437105
"3357" 671.2 75.9165272804101 17.9983230414714
"3358" 671.4 77.8879647661363 19.4579554134658
"3359" 671.6 80.0700827945197 20.737494960898
"3360" 671.8 82.2606201377746 21.8942068326148
"3361" 672 84.359555335228 22.709505137398
"3362" 672.2 86.3934934218738 23.631896994148
"3363" 672.4 88.0098433959719 24.2376259264458
"3364" 672.6 90.4138846592905 24.6258537363355
"3365" 672.8 93.0771701931492 24.5615490566671
"3366" 673 95.2969188984363 23.838639996523
"3367" 673.2 97.7645527327405 22.8096959770105
"3368" 673.4 100.084983265832 20.8567697699605
"3369" 673.6 100.715208503194 19.5656808163534
"3370" 673.8 100.544004312624 19.1392125194605
"3371" 674 100.711332181898 19.2073695532105
"3372" 674.2 100.937871610192 19.5231109746756
"3373" 674.4 101.183468115741 19.6831056487855
"3374" 674.6 101.172614416112 19.7435382187105
"3375" 674.8 101.238241437122 19.7538938610477
"3376" 675 101.351936409975 19.7490698040584
"3377" 675.2 101.196439610419 19.8909347307227
"3378" 675.4 101.190703915493 19.9252903087105
"3379" 675.6 101.264744657145 19.8249039799315
"3380" 675.8 101.109301168279 19.8525894727105
"3381" 676 101.001867190248 19.6488941425764
"3382" 676.2 100.828913927874 19.4890852927105
"3383" 676.4 100.584495343215 19.434348326071
"3384" 676.6 100.294880446149 19.2346323667105
"3385" 676.8 99.7525887147072 18.6303066674605
"3386" 677 98.8177872319915 17.2177187326811
"3387" 677.2 97.6185598318543 16.1624874807399
"3388" 677.4 95.8681347446974 14.5684147384458
"3389" 677.6 93.9125747345605 13.0361590893505
"3390" 677.8 91.4366371242905 11.2927650802105
"3391" 678 89.3208000569915 9.24735502121053
"3392" 678.2 87.328227189886 7.59341100221053
"3393" 678.4 85.9696822935201 6.54963471392481
"3394" 678.6 85.4624162478543 5.41559331203406
"3395" 678.8 85.7862618176542 5.32935826291508
"3396" 679 85.9998501853449 5.83436686160183
"3397" 679.2 86.4141070374475 6.16433235967565
"3398" 679.4 86.730266016732 6.73260216744457
"3399" 679.6 86.8999994045405 7.35486138408553
"3400" 679.8 87.0028834322697 7.91147715971052
"3401" 680 87.7118987002856 8.49148015279876
"3402" 680.2 88.7919482221484 9.77122869238701
"3403" 680.4 89.9536460500405 11.2046852212105
"3404" 680.6 90.3690875499745 12.1231531848709
"3405" 680.8 90.7881776832464 12.9369224482105
"3406" 681 91.0786737615405 13.2640762102105
"3407" 681.2 91.3977725306205 13.6239453484105
"3408" 681.4 91.6373200659523 13.969701971387
"3409" 681.6 91.6411876172906 14.1553604977105
"3410" 681.8 91.6484929920405 14.2728003097105
"3411" 682 91.6601219559283 14.2922737479248
"3412" 682.2 91.7513770197697 14.503398273898
"3413" 682.4 91.9623064813014 14.8121298811236
"3414" 682.6 92.1651290943605 15.0895942021705
"3415" 682.8 92.3880456103491 15.300086324785
"3416" 683 92.6143567940937 15.3650530292956
"3417" 683.2 92.7517600127958 15.3731738673595
"3418" 683.4 92.9532964473883 15.4510279887975
"3419" 683.6 92.8455550964242 15.3601427551175
"3420" 683.8 93.1267196914536 15.5340017690149
"3421" 684 93.1384647577183 15.5068970008105
"3422" 684.2 93.5258044103545 15.5376680523268
"3423" 684.4 93.8860758240039 15.5342041440886
"3424" 684.6 94.8204867084905 15.2651667211105
"3425" 684.8 95.8227501457033 15.2536275767919
"3426" 685 96.5955599477451 15.4438620714151
"3427" 685.2 98.2317236763278 15.6736448757212
"3428" 685.4 99.9837556893545 15.6441832306524
"3429" 685.6 101.554905836363 15.0234364414105
"3430" 685.8 101.551260528154 14.8453193932105
"3431" 686 101.172614416112 14.8725822067105
"3432" 686.2 101.102312043518 14.6805032934151
"3433" 686.4 101.054639420149 14.9034010393627
"3434" 686.6 101.045987920445 15.5450649397105
"3435" 686.8 101.34333406652 15.823372827523
"3436" 687 101.605556434629 16.1091022590105
"3437" 687.2 101.893610177153 16.3175113222105
"3438" 687.4 102.345899345961 16.5018079414705
"3439" 687.6 102.699885006704 16.8861357180677
"3440" 687.8 103.341183601901 17.4636400017505
"3441" 688 103.629031907522 18.0427844633237
"3442" 688.2 104.216769981748 18.6765162790218
"3443" 688.4 104.811675593465 19.4830840444558
"3444" 688.6 106.127745746541 20.8347498052105
"3445" 688.8 107.755383240841 22.0208919064105
"3446" 689 109.76551150503 23.3072326557212
"3447" 689.2 111.774191647061 23.854543304398
"3448" 689.4 111.856430050497 23.5575663160366
"3449" 689.6 111.601906559207 23.4282123202105
"3450" 689.8 111.459649959424 23.4109149835594
"3451" 690 111.286409399272 23.6146360868203
"3452" 690.2 111.143217574904 23.8668322241196
"3453" 690.4 110.933191439234 24.2470953630677
"3454" 690.6 110.855665013316 24.5742491250677
"3455" 690.8 111.078211459482 25.2853732687988
"3456" 691 111.184147351281 26.2391559685439
"3457" 691.2 111.443193711697 27.2536414905046
"3458" 691.4 111.905007990011 28.5857773972105
"3459" 691.6 112.577038803615 29.8509738903772
"3460" 691.8 113.537149032981 31.5094415169505
"3461" 692 114.370500346815 32.6570242132105
"3462" 692.2 115.51280906688 33.8572738641539
"3463" 692.4 117.092160371323 34.8005135354931
"3464" 692.6 118.665522107481 35.4636399869905
"3465" 692.8 119.331279529992 36.1145904429752
"3466" 693 119.375971234344 36.5785928374458
"3467" 693.2 119.259529582867 36.6477808179248
"3468" 693.4 119.48435621803 36.780200197782
"3469" 693.6 119.545387659711 36.7066154610403
"3470" 693.8 119.577717828817 36.6660112707212
"3471" 694 119.560800879866 36.4323955338617
"3472" 694.2 119.560800879866 36.4323955338617
"3473" 694.4 119.662494716696 36.4653363390105
"3474" 694.6 119.696261782207 36.640802835898
"3475" 694.8 119.387953792758 36.7503973706018
"3476" 695 119.371781387061 37.086095456398
"3477" 695.2 119.203569599068 37.3991014704833
"3478" 695.4 119.103745349654 37.8108962143615
"3479" 695.6 119.159365440581 38.5476094501105
"3480" 695.8 119.022608825261 39.2957010525505
"3481" 696 118.977899931791 40.0728590084605
"3482" 696.2 118.895155381051 41.2357228612105
"3483" 696.4 119.014426805541 42.6858948254605
"3484" 696.6 119.175942000013 44.4844588553742
"3485" 696.8 119.527426454652 46.2278469332105
"3486" 697 120.22511361705 48.3882021676811
"3487" 697.2 121.141293556286 50.2816312935047
"3488" 697.4 122.445865688112 52.0006395060677
"3489" 697.6 124.006627694701 53.7002811934105
"3490" 697.8 125.09726945452 54.5088183480677
"3491" 698 125.141201095874 54.4975670282105
"3492" 698.2 124.989249301074 54.5993481986105
"3493" 698.4 124.735996309741 54.6926476048105
"3494" 698.6 124.676092236791 55.1418548857105
"3495" 698.8 124.508068617541 56.0234844177766
"3496" 699 124.610343864041 57.4025712667105
"3497" 699.2 124.576446925201 59.5552430206705
"3498" 699.4 124.543906304993 61.971921687852
"3499" 699.6 124.386507181701 64.5934109554705
"3500" 699.8 124.529571230012 67.2578211506067
"3501" 700 124.984780130639 69.949345691387
"3502" 700.2 125.348186713791 72.6624068384605
"3503" 700.4 125.900960069874 74.0954316032693
"3504" 700.6 125.945651774227 73.9307855923282
"3505" 700.8 125.957812782214 73.6317346744962
"3506" 701 125.900960069874 73.1945559865855
"3507" 701.2 125.912739278773 72.7984526671873
"3508" 701.4 125.768945212689 72.3733362373807
"3509" 701.6 125.624449150765 72.1128064937819
"3510" 701.8 125.67195470537 71.7967567348488
"3511" 702 125.576479674728 71.7314516620855
"3512" 702.2 125.616050454624 71.612176853023
"3513" 702.4 125.602121540101 71.4407391941305
"3514" 702.6 125.728066200791 71.0622893999605
"3515" 702.8 126.089607706275 70.4380908073534
"3516" 703 126.714291792041 69.3006922199605
"3517" 703.2 126.878516616421 67.7918842352905
"3518" 703.4 127.203062713993 65.810320071569
"3519" 703.6 127.357164770041 63.8911208797105
"3520" 703.8 127.121639488101 61.7308155379705
"3521" 704 126.831177788041 59.0320486582105
"3522" 704.2 126.651674294183 56.2847959132105
"3523" 704.4 126.505953326948 53.4656190505439
"3524" 704.6 125.898698882451 51.3229638562105
"3525" 704.8 125.11180565938 49.2169115133355
"3526" 705 124.147505036659 46.9516720645156
"3527" 705.2 122.898760972613 43.9848058370469
"3528" 705.4 121.848912208541 41.4470096658355
"3529" 705.6 120.496798780235 38.5611946487021
"3530" 705.8 119.341707594341 35.7266517841378
"3531" 706 118.168010972437 33.7252877904691
"3532" 706.2 116.998665187023 31.5506083653355
"3533" 706.4 116.048444657041 29.2757362927105
"3534" 706.6 114.828176504355 27.3205809040439
"3535" 706.8 112.93581387467 25.5323422852105
"3536" 707 110.614328120781 23.1079713513772
"3537" 707.2 108.439832772681 20.610687006
"3538" 707.4 106.281020779031 17.9491649905501
"3539" 707.6 104.489776365094 15.4042070699605
"3540" 707.8 104.042924617886 15.2339384074651
"3541" 708 104.015297018831 15.220059156956
"3542" 708.2 104.086028788633 15.1704536875439
"3543" 708.4 104.250131610795 15.067387401356
"3544" 708.6 104.403125956503 15.090170322003
"3545" 708.8 104.417461031484 15.11177481572
"3546" 709 104.236317811268 15.1229044033923
"3547" 709.2 103.931263071707 15.298563667648
"3548" 709.4 103.804636576041 15.5768715554605
"3549" 709.6 103.234817345541 15.6157463080439
"3550" 709.8 101.867251192341 15.5577875860105
"3551" 710 100.385721193041 15.6086781712105
"3552" 710.2 98.7382846422752 15.5619419194962
"3553" 710.4 96.8415264047533 15.4543822479978
"3554" 710.6 94.9296089532856 15.3392574260341
"3555" 710.8 94.2088807344205 15.1659300799705
"3556" 711 93.9314942227366 14.9500941274458
"3557" 711.2 92.9366297979587 14.8175608921923
"3558" 711.4 91.3160984409155 14.630624736898
"3559" 711.6 88.9260233352072 13.9622180617988
"3560" 711.8 86.3573144231119 13.3108124619248
"3561" 712 83.7596623120072 12.7163965790105
"3562" 712.2 81.2777829969405 11.6731395824105
"3563" 712.4 78.6962189937959 10.0865082878063
"3564" 712.6 75.9594701789405 8.33132448761053
"3565" 712.8 73.4506490562852 6.45649367327435
"3566" 713 71.3249404375405 4.07841011746635
"3567" 713.2 70.4554385006294 3.51368242201053
"3568" 713.4 70.4443107176769 3.81998977005144
"3569" 713.6 70.4529443423815 4.28841447473326
"3570" 713.8 69.7393564918014 4.51508375614531
"3571" 714 67.7884433085643 4.68537756221053
"3572" 714.2 65.0655625267451 4.58334854805144
"3573" 714.4 62.0955956283814 4.60937214275599
"3574" 714.6 59.283644140308 3.99852373372216
"3575" 714.8 56.9844898032905 3.70722085966508
"3576" 715 55.6894460976087 3.76794258064235
"3577" 715.2 55.5772089764496 3.81131523848326
"3578" 715.4 55.5275129903454 3.55319503084468
"3579" 715.6 55.6865682227072 3.54942699971053
"3580" 715.8 55.6985464047297 3.72503881639972
"3581" 716 56.0779592093133 4.24504181689235
"3582" 716.2 56.1545357066927 4.68103131658009
"3583" 716.4 56.264829219585 5.01495468541053
"3584" 716.6 56.3323633506072 5.08280879901053
"3585" 716.8 56.2901545187183 5.12521762001053
"3586" 717 55.201166655985 6.34659166481054
"3587" 717.2 54.0868534941183 8.22954331721054
"3588" 717.4 52.8182028208666 10.5223854438844
"3589" 717.6 51.1913276265405 12.435968250148
"3590" 717.8 49.4293334102426 14.869681907402
"3591" 718 47.7302034116517 16.5331904690105
"3592" 718.2 45.5015770879183 18.5857774054105
"3593" 718.4 43.3689112513772 20.5782996034962
"3594" 718.6 41.210857468086 22.9039592200514
"3595" 718.8 39.7383652206044 23.9487788627637
"3596" 719 37.9616115792797 25.4327737489497
"3597" 719.2 36.4002752603703 27.0022139747637
"3598" 719.4 34.2207929930099 28.3053598869248
"3599" 719.6 32.108445311498 29.373498689402
"3600" 719.8 29.6648233632072 30.486222688273
"3601" 720 26.8712878159487 31.2030074932105
"3602" 720.2 24.5237876391405 31.9275924920105
"3603" 720.4 23.3227218568384 32.2726378781893
"3604" 720.6 22.7357037282382 32.145159606257
"3605" 720.8 22.7521678497678 32.1249862770287
"3606" 721 22.7521678497678 32.1249862770287
"3607" 721.2 22.7780687238814 32.2204061242787
"3608" 721.4 22.6195406787746 32.4025712872105
"3609" 721.6 22.683482568785 32.5467612786105
"3610" 721.8 22.683482568785 32.5467612786105
"3611" 722 22.7817688487548 32.5388853547105
"3612" 722.2 22.7763419989405 32.7672871478105
"3613" 722.4 22.2477437340512 33.4501593974446
"3614" 722.6 20.7629807178405 34.8834873157105
"3615" 722.8 19.4996793600086 36.5279570236361
"3616" 723 18.2806143777905 38.1351021104605
"3617" 723.2 16.4982520280711 39.9037396873534
"3618" 723.4 14.6912402506238 41.825281203148
"3619" 723.6 13.0328207895201 43.5803248222105
"3620" 723.8 10.4527700484479 45.3513979658772
"3621" 724 8.55716058554053 46.9210680457105
"3622" 724.2 7.11739297856134 47.709505116898
"3623" 724.4 6.91953907908218 47.868538195648
"3624" 724.6 6.96250164011195 47.9735324833534
"3625" 724.8 7.15834013341009 48.0182367241236
"3626" 725 7.21833884564257 48.0981624879248
"3627" 725.2 7.00712240525165 48.2465068128105
"3628" 725.4 6.98179710611832 48.2634703412105
"3629" 725.6 6.99023887249608 48.2465068128105
"3630" 725.8 7.09365051062384 48.600090357898
"3631" 726 7.24219313054053 49.1524244737105
"3632" 726.2 6.93536739104052 51.0132582948505
"3633" 726.4 6.76822041676053 53.6697468422905
"3634" 726.6 6.78859577106326 56.2488585681423
"3635" 726.8 6.85500826879053 59.1861884114605
"3636" 727 6.50173137286128 62.1015486501539
"3637" 727.2 6.56666083012875 64.2391226755635
"3638" 727.4 6.86961901829053 66.9812559329605
"3639" 727.6 7.46642340858133 69.8538876609248
"3640" 727.8 8.37962619538958 72.7093550651916
"3641" 728 9.57991305054052 75.3121425967105
"3642" 728.2 11.3039814915405 78.2665545945014
"3643" 728.4 13.1287597415941 81.1007719015855
"3644" 728.6 15.640341673333 83.6484303838898
"3645" 728.8 18.2733090030405 86.0505454064605
"3646" 729 21.0753260738183 87.9793312077105
"3647" 729.2 24.5590621629334 89.5863226034605
"3648" 729.4 27.6467135885197 90.2588053364605
"3649" 729.6 30.4440633365405 90.1022189204605
"3650" 729.8 33.4889435323405 89.1964643704105
"3651" 730 35.9609741199664 88.0994895338772
"3652" 730.2 37.7970583071331 86.4172729675438
"3653" 730.4 39.1767077729915 84.4232268350341
"3654" 730.6 39.8021105540311 82.0857053383615
"3655" 730.8 39.6161761991288 79.8056546190929
"3656" 731 38.7595851990307 78.4360991644458
"3657" 731.2 38.0892096337366 77.7550633919164
"3658" 731.4 38.0370693119915 77.7026760247988
"3659" 731.6 37.8955455815405 77.8224185782105
"3660" 731.8 37.8271672738805 77.8605865171105
"3661" 732 37.8877929389487 77.8302079534962
"3662" 732.2 38.0474973763405 77.6850139981705
"3663" 732.4 38.1048669315201 77.7678929512105
"3664" 732.6 37.9759047037905 77.6756188132105
"3665" 732.8 37.7530907739155 77.6951921152105
"3666" 733 37.0262059862905 77.8150785899605
"3667" 733.2 35.5724364110405 77.1764996122105
"3668" 733.4 33.6332977374005 76.2193651444105
"3669" 733.6 31.0657973578171 75.3861671590616
"3670" 733.8 28.6410346748384 74.842071008785
"3671" 734 25.9329255097858 73.6959602782671
"3672" 734.2 23.237931413333 72.4284966468709
"3673" 734.4 20.6147532317366 70.6902527406223
"3674" 734.6 18.0249262615405 68.8089130072105
"3675" 734.8 16.0283009298678 67.0104824316287
"3676" 735 13.4590670427905 64.2874802452105
"3677" 735.2 10.9522412257998 62.2018361765439
"3678" 735.4 8.89062945648169 60.6992334403282
"3679" 735.6 7.42325183022679 59.8236160185046
"3680" 735.8 6.99351221047929 59.7822254164962
"3681" 736 6.96990188985872 59.6319258797333
"3682" 736.2 6.92710914132312 59.5930790644497
"3683" 736.4 6.99868063887384 59.350726481398
"3684" 736.6 7.20613255730647 59.095766003019
"3685" 736.8 7.240922630584 58.564204189754
"3686" 737 7.37305462606225 58.3152828491018
"3687" 737.2 7.16751596642943 58.2040979836105
"3688" 737.4 7.00659479485302 57.887622156898
"3689" 737.6 6.37380641025791 56.3405068799279
"3690" 737.8 5.76965876916798 54.2331355560929
"3691" 738 5.37786149434054 52.8945135944105
"3692" 738.2 5.73494821212054 52.4102048585905
"3693" 738.4 6.17982930022942 52.2414177510105
"3694" 738.6 6.61880115187387 51.7110580248576
"3695" 738.8 6.52383128012384 51.399072543898
"3696" 739 6.8462120012344 50.7621288356391
"3697" 739.2 7.25193363020718 50.3265347510341
"3698" 739.4 7.62642475568946 49.553781278019
"3699" 739.6 7.90832403631603 48.3396331217819
"3700" 739.8 8.3269667362752 46.6960749364962
"3701" 740 8.91246744838143 45.6746045865287
"3702" 740.2 9.14341690922802 44.353907155273
"3703" 740.4 9.2013927030289 42.450503109257
"3704" 740.6 9.59452380004053 40.5392818981651
"3705" 740.8 10.4368652712144 39.2396107771236
"3706" 741 11.0507285002072 38.8434109765855
"3707" 741.2 11.3672947393738 38.692329551773
"3708" 741.4 11.3557832397678 38.6569085478696
"3709" 741.6 11.2957232418231 38.5343336452757
"3710" 741.8 11.2448891268961 38.5603320964105
"3711" 742 11.2225787443262 38.6366679742105
"3712" 742.2 11.1272933580521 38.6248329543966
"3713" 742.4 11.0760537993405 38.7861590682355
"3714" 742.6 11.1140417480405 38.6911936012105
"3715" 742.8 11.5025548597451 38.5875122953242
"3716" 743 11.7242736899235 38.5581665395935
"3717" 743.2 11.8565334726314 38.5267905743469
"3718" 743.4 12.0967734644101 37.8041643793627
"3719" 743.6 12.6379768993777 37.0359815443733
"3720" 743.8 13.4204529191119 35.1106774282105
"3721" 744 13.946254367785 33.1065577158105
"3722" 744.2 14.731941624231 31.0576058212105
"3723" 744.4 16.138811326086 28.9761313177787
"3724" 744.6 16.8755473008739 27.5679656932105
"3725" 744.8 18.1256471729873 25.8734174838914
"3726" 745 19.5109612419363 24.1805611158355
"3727" 745.2 20.4970650769405 22.6061336362105
"3728" 745.4 21.3074746492072 21.5713584038105
"3729" 745.6 22.4057656830507 20.9210321160677
"3730" 745.8 22.6425583535188 20.620294496341
"3731" 746 22.5791279673916 20.692322799168
"3732" 746.2 22.6425583535188 20.620294496341
"3733" 746.4 22.5943532214475 20.6237678173733
"3734" 746.6 22.5325123747266 20.6326440822338
"3735" 746.8 22.5148435613777 20.6770254065361
"3736" 747 22.5501811880754 20.5527576984896
"3737" 747.2 22.5484143067405 20.5705102282105
"3738" 747.4 22.8269925972072 20.7147002196105
"3739" 747.6 23.1673013043113 20.9362863093355
"3740" 747.8 23.9581892918294 20.8673719752105
"3741" 748 25.4161003064767 20.1563474869552
"3742" 748.2 27.1780945227746 19.1899677573595
"3743" 748.4 28.7961067068894 17.7389817377222
"3744" 748.6 30.3392470901275 15.9322759140584
"3745" 748.8 31.5823102975881 13.7729820622105
"3746" 749 32.1792637771596 12.4371042007105
"3747" 749.2 32.3601587709691 12.5461554547105
"3748" 749.4 32.5320090150881 12.7642579627105
"3749" 749.6 32.6722026352905 12.9846323718355
"3750" 749.8 32.8033515058024 12.9005720302105
"3751" 750 32.6832456436335 12.7327683564198
"3752" 750.2 32.5090492658739 12.7901226832105
"3753" 750.4 32.4506062678738 12.7248783432105
"3754" 750.6 32.3493050713405 12.8933019466105
"3755" 750.8 32.3872930200405 12.7365407689855
"3756" 751 32.3473057056195 12.8465246981842
"3757" 751.2 32.3872930200405 12.7365407689855
"3758" 751.4 32.4632689174405 12.7365407689855
"3759" 751.6 32.5772327635405 12.8987545093105
"3760" 751.8 32.8847542530167 13.0641489112105
"3761" 752 33.3085007760155 12.9369224482105
"3762" 752.2 33.3085007760155 12.8796705398605
"3763" 752.4 33.3369917375405 12.8438299143081
"3764" 752.6 33.4923969822224 12.9195733850742
"3765" 752.8 33.8308350706405 13.0132583260105
"3766" 753 34.2635270716869 12.992777968552
"3767" 753.2 34.5561398586103 12.679510767257
"3768" 753.4 35.1530009924674 12.3504394846252
"3769" 753.6 35.9084836495405 11.9974039522105
"3770" 753.8 36.8128890435905 11.3434109991355
"3771" 754 38.3461003219359 10.3716819035361
"3772" 754.2 40.1041472501452 8.7206966394896
"3773" 754.4 41.8497456962224 6.83872675577871
"3774" 754.6 43.2879812262722 5.68501405721053
"3775" 754.8 44.7679108463587 5.33803279448326
"3776" 755 46.0953832887357 5.09853109362517
"3777" 755.2 47.887259530308 4.10503891204774
"3778" 755.4 49.6802514449183 3.33556537381053
"3779" 755.6 50.4767924009929 3.73117908971053
"3780" 755.8 50.8556201729126 3.98077120400123
"3781" 756 51.2690302488814 4.60937214275599
"3782" 756.2 51.7316006747183 5.09129056321053
"3783" 756.4 52.3398004942149 5.45423117083844
"3784" 756.6 53.6688025417579 5.88415112973227
"3785" 756.8 55.1927248896072 6.43989107101053
"3786" 757 57.1744295467905 6.91679753989235
"3787" 757.2 58.9961243594496 7.54136381280144
"3788" 757.4 60.8287050467362 8.23230910988444
"3789" 757.6 62.6537782342797 8.7965308153627
"3790" 757.8 64.4612087974269 9.59722779446053
"3791" 758 65.7728556275405 9.79540747721053
"3792" 758.2 67.4132084227568 9.75969942626458
"3793" 758.4 68.8605940218739 9.12012855821053
"3794" 758.6 69.5250352491358 8.52034666121053
"3795" 758.8 69.6516617448024 8.04779122721052
"3796" 759 69.814467239231 7.78425069671053
"3797" 759.2 69.8554066325668 7.72398553002632
"3798" 759.4 69.959427686973 8.1504565969673
"3799" 759.6 70.2992658226405 8.43310565801054
"3800" 759.8 70.3891397500527 8.94325274379589
"3801" 760 70.8151021786721 9.22057050268421
"3802" 760.2 70.8616727704674 9.54835421416175
"3803" 760.4 71.8404911698977 9.86531212721052
"3804" 760.6 72.9584222316405 10.4655484044355
"3805" 760.8 74.5919040257405 11.1557519662105
"3806" 761 76.6000851320178 11.9220022547333
"3807" 761.2 78.8592169297072 12.6279438952105
"3808" 761.4 81.4731495902548 13.0187108887105
"3809" 761.6 83.8697979152149 13.3984882209547
"3810" 761.8 86.7100596610405 13.8453193940305
"3811" 762 88.5245904021363 13.8139729591041
"3812" 762.2 90.2584794146087 13.9691917048242
"3813" 762.4 92.147084818728 14.3523168490855
"3814" 762.6 93.6717641728014 14.2479081756453
"3815" 762.8 94.2678945710057 13.957692907164
"3816" 763 94.3347836501119 13.8911209207105
"3817" 763.2 94.4690981830156 13.9102048901605
"3818" 763.4 94.6061261408262 13.9729093612105
"3819" 763.6 94.2943977910289 14.4458874744896
"3820" 763.8 94.6026621941363 15.2432404583382
"3821" 764 94.7191855119572 15.775662903898
"3822" 764.2 95.9487287848805 16.9292888571505
"3823" 764.4 97.3273036905609 17.8675970040677
"3824" 764.6 99.0333502193206 18.8224186265905
"3825" 764.8 100.656020058791 19.8585313679605
"3826" 765 102.358172375541 20.7173099932105
"3827" 765.2 104.28740009077 21.3338690062105
"3828" 765.4 106.516329509838 21.7236692332744
"3829" 765.6 108.20628367541 22.4125281490366
"3830" 765.8 109.521450424521 23.6688487977399
"3831" 766 111.141938519392 25.6030236535439
"3832" 766.2 113.280519335096 27.9072362612105
"3833" 766.4 115.529098924813 30.410898839156
"3834" 766.6 117.630939973575 33.2975436476243
"3835" 766.8 119.869540144698 36.2997187327895
"3836" 767 121.894759732834 39.2859616474519
"3837" 767.2 123.676263533937 42.4446876253829
"3838" 767.4 125.293582133032 44.72628715238
"3839" 767.6 125.99034347858 45.0054750337988
"3840" 767.8 125.991059691791 44.9319312299605
"3841" 768 125.297622061109 44.4292139955046
"3842" 768.2 124.572576454956 43.9681769237011
"3843" 768.4 124.400555555182 43.1184001708332
"3844" 768.6 124.705043166355 42.3120991275439
"3845" 768.8 124.439690309881 42.4483728056905
"3846" 769 123.579474315985 41.6830349493772
"3847" 769.2 122.785043801505 39.2182746622105
"3848" 769.4 122.05292156267 36.5162269242105
"3849" 769.6 120.969191291277 34.1703495099474
"3850" 769.8 119.664605158291 31.9459191610855
"3851" 770 118.643262502453 29.8848265457368
"3852" 770.2 117.995848840398 29.1923749975855
"3853" 770.4 117.68430746217 29.2713866700439
"3854" 770.6 117.236089866398 28.8856683457105
"3855" 770.8 115.749736000596 27.5750338300439
"3856" 771 113.771097456673 26.1732755988143
"3857" 771.2 111.605733184076 24.4145669317105
"3858" 771.4 109.399528318786 22.5525645991579
"3859" 771.6 106.990606990597 20.6785326967954
"3860" 771.8 104.706850357666 18.5803248427105
"3861" 772 102.509592870359 16.7745352139742
"3862" 772.2 100.411791353913 15.2644183301517
"3863" 772.4 98.116804620686 13.8529529818105
"3864" 772.6 95.7029759782905 12.3130234469605
"3865" 772.8 93.2211940682205 9.81478504619053
"3866" 773 92.3523873355994 7.8403800186223
"3867" 773.2 92.6447075650915 8.01403726763909
"3868" 773.4 92.5088083008346 8.55883533909288
"3869" 773.6 92.4896547132548 9.06560293121052
"3870" 773.8 92.5981917095405 9.59113716591265
"3871" 774 92.6665700172006 10.0056247406905
"3872" 774.2 92.6285820685005 10.0208919162505
"3873" 774.4 92.7517600127958 10.0134207452318
"3874" 774.6 92.8977120742905 10.1624068897105
"3875" 774.8 92.8319637015405 10.2945266782105
"3876" 775 92.9926819460405 10.2578267369605
"3877" 775.2 93.1859297837669 10.4956146581917
"3878" 775.4 93.1908037092605 11.5476094722505
"3879" 775.6 93.5084689708424 13.7002812262105
"3880" 775.8 94.5348322315013 16.7986197957399
"3881" 776 96.1789076147813 19.8354239975439
"3882" 776.2 98.0149918019479 22.6485424572105
"3883" 776.4 100.088268387182 24.7977894988332
"3884" 776.6 102.805694221337 26.6066990838772
"3885" 776.8 105.028692700818 27.4336710933772
"3886" 777 107.779036114559 27.5775676904181
"3887" 777.2 110.683434737697 27.2461575809164
"3888" 777.4 111.668141956941 26.3415025898905
"3889" 777.6 111.655479307374 25.9617315978355
"3890" 777.8 111.710350788829 26.0582116656105
"3891" 778 112.4004202872 26.7179846425297
"3892" 778.2 113.103242241163 27.3813668808105
"3893" 778.4 115.063221764286 28.3088727424458
"3894" 778.6 115.757273292005 29.3559518785855
"3895" 778.8 116.337075878295 30.5085773380218
"3896" 779 117.805909096898 32.0890489319605
"3897" 779.2 119.562728386777 34.2346323544105
"3898" 779.4 120.362142492178 36.1469777068829
"3899" 779.6 120.571731174661 37.5355010013485
"3900" 779.8 121.652188902773 40.1179475077105
"3901" 780 123.577363874391 42.9941743319605
"3902" 780.2 124.881398458213 44.649215130814
"3903" 780.4 125.274995129031 44.9115731493426
"3904" 780.6 125.194773844041 44.7043915942105
"3905" 780.8 124.834764976361 44.5705102085305
"3906" 781 124.834764976361 44.5705102085305
"3907" 781.2 124.816720700728 44.5208918879605
"3908" 781.4 124.467655906158 44.1615448036361
"3909" 781.6 124.179990878768 43.8703020203469
"3910" 781.8 124.325726463781 43.6850140260505
"3911" 782 124.365613809916 43.4712735682105
"3912" 782.2 124.492563332357 43.1674879320677
"3913" 782.4 124.796777027661 42.6468460879705
"3914" 782.6 124.683938750411 42.5665520535439
"3915" 782.8 124.381442121874 41.9869648332105
"3916" 783 124.160937362178 39.9571909177623
"3917" 783.2 123.429482216951 36.8055156674605
"3918" 783.4 121.733591649987 34.2905211220855
"3919" 783.6 119.825190577795 32.2290806558469
"3920" 783.8 117.734745688956 30.1052934553049
"3921" 784 115.931558661041 28.3508977732105
"3922" 784.2 113.788560184377 26.2748821874469
"3923" 784.4 111.272267544172 24.0257131181053
"3924" 784.6 108.992990622172 21.5414490247895
"3925" 784.8 107.0617514368 19.5880392083772
"3926" 785 104.95834464767 17.3191672848772
"3927" 785.2 102.428406504716 14.9055845598947
"3928" 785.4 99.9125985592314 13.0132583260105
"3929" 785.6 97.6678561360496 11.2991708881378
"3930" 785.8 95.2780688178314 9.51568719771962
"3931" 786 92.3471999056298 7.89330195071053
"3932" 786.2 89.2437841639556 6.31154437500298
"3933" 786.4 86.3050937928236 4.46075941324827
"3934" 786.6 85.727327944671 4.63124704844966
"3935" 786.8 85.0937799569179 5.29613317030487
"3936" 787 84.8793638353916 5.758101599785
"3937" 787.2 85.0316125399079 6.58858159035339
"3938" 787.4 85.0157971490205 7.44837283439053
"3939" 787.6 84.3648852770099 8.65276604106767
"3940" 787.8 83.0516550362362 10.6551434922323
"3941" 788 81.6064613356927 12.0574003779062
"3942" 788.2 80.0199598066517 13.2083389026105
"3943" 788.4 78.4329077276294 13.8020623966105
"3944" 788.6 76.2181500200881 14.6544796987105
"3945" 788.8 73.6819199818814 15.6260272343469
"3946" 789 70.7378539576315 16.3633624176423
"3947" 789.2 67.8564755562362 17.2183695074279
"3948" 789.4 64.7433074650987 17.8987545052105
"3949" 789.6 61.7588842649042 18.158990452256
"3950" 789.8 58.2018308866314 18.5840424990969
"3951" 790 55.6376443493814 18.9396982933923
"3952" 790.2 52.5036385816314 19.2693304929833
"3953" 790.4 49.1152420580522 19.434348326071
"3954" 790.6 45.7463883128738 20.117265953773
"3955" 790.8 43.2483928983587 20.4577413178242
"3956" 791 40.4045170770754 20.9078082929082
"3957" 791.2 36.9890149875633 21.6548266742333
"3958" 791.4 33.167258349732 22.6169614202956
"3959" 791.6 29.6977462520805 23.6086781646505
"3960" 791.8 25.9977200487005 24.7384491560905
"3961" 792 23.2622711760613 26.1684746002105
"3962" 792.2 20.8161638460205 27.3873041157505
"3963" 792.4 18.6590949632426 28.3908772836786
"3964" 792.6 16.9053417704425 29.0348119725047
"3965" 792.8 15.4516452781732 30.0346012003534
"3966" 793 13.1455711785188 32.1702447026018
"3967" 793.2 10.9421915039215 35.1379402417105
"3968" 793.4 9.9448571047183 38.5518503322105
"3969" 793.6 9.16210778824265 42.6023438953807
"3970" 793.8 8.6852377939235 46.5409503563382
"3971" 794 7.87698356626393 50.130360780551
"3972" 794.2 7.14020436932485 53.3425503150929
"3973" 794.4 6.49734308460174 56.8845778102105
"3974" 794.6 6.13002287860052 60.7155483632305
"3975" 794.8 6.19671283298496 64.4141630053772
"3976" 795 6.32513544915755 68.0774129016148
"3977" 795.2 6.86010824738958 71.8811828060407
"3978" 795.4 7.76074191279505 75.5184629937014
"3979" 795.6 8.84833195057624 79.1242179228355
"3980" 795.8 9.95329887109606 82.7842506352105
"3981" 796 10.9898503772905 86.5716845722105
"3982" 796.2 12.7060821435587 90.3553817879196
"3983" 796.4 14.3880878351507 94.286385442702
"3984" 796.6 16.3713025056298 98.1127675255855
"3985" 796.8 18.8295251219371 101.374669151159
"3986" 797 22.0339108611896 104.573456456368
"3987" 797.2 25.1017471443619 107.416202632461
"3988" 797.4 28.1586345200142 110.466050532158
"3989" 797.6 31.4113957172302 113.344924471693
"3990" 797.8 34.8197471545405 116.304319556259
"3991" 798 38.4943386712185 118.933817173041
"3992" 798.2 42.2641596820405 121.872309490836
"3993" 798.4 45.576837581388 124.904835411126
"3994" 798.6 47.7402190666761 126.690318654583
"3995" 798.8 47.5855862663274 126.677380370211
"3996" 799 47.5518370575405 126.640443655146
"3997" 799.2 48.1458530951676 126.302170123397
"3998" 799.4 50.0516891655405 126.335877759
"3999" 799.6 53.0541981877905 126.530580605211
"4000" 799.8 57.1709121441331 127.235763180044
"4001" 800 61.0415360789265 128.244274704
"4002" 800.2 63.8358876938262 129.192374915586
"4003" 800.4 65.5881163203032 129.704938913465
"4004" 800.6 65.4333549391587 129.585083351865
"4005" 800.8 65.4678894379769 129.474049347792
"4006" 801 65.4368083890405 129.539975787711
"4007" 801.2 65.4503755135762 129.59450141471
"4008" 801.4 65.4368083890405 129.584015717211
"4009" 801.6 65.4368083890405 129.584015717211
"4010" 801.8 65.6681895311223 129.564264476101
"4011" 802 67.9550417625405 128.85049043984
"4012" 802.2 71.5148801810405 128.776617009711
"4013" 802.4 75.0237670214879 128.465246981842
"4014" 802.6 77.0231327425405 128.394937620711
"4015" 802.8 77.2935554282016 128.087653366855
"4016" 803 79.688953703944 126.824695222105
"4017" 803.2 83.6876851460493 125.539038332842
"4018" 803.4 87.2929781841957 124.703176634004
"4019" 803.6 90.5902572782548 123.296791496211
"4020" 803.8 93.8603719405405 121.641674883081
"4021" 804 97.182500095032 119.503101685448
"4022" 804.2 100.678679102507 117.620581309194
"4023" 804.4 103.988244994757 115.481451626211
"4024" 804.6 107.641419394741 112.631578855011
"4025" 804.8 110.620670978032 108.851075792161
"4026" 805 112.627010179299 106.046951326848
"4027" 805.2 113.823094683195 103.249205510865
"4028" 805.4 115.208326560791 99.4460239627105
"4029" 805.6 116.380081103239 95.6749318863426
"4030" 805.8 117.777750913899 91.6853020466068
"4031" 806 119.024902437257 87.609254232003
"4032" 806.2 119.7877142513 83.3497015818772
"4033" 806.4 120.118350101096 79.3349998605438
"4034" 806.6 119.769571858646 75.5390383738421
"4035" 806.8 118.86513151065 71.9584352381196
"4036" 807 117.317492613612 68.1645668958355
"4037" 807.2 115.59816792245 64.075020948956
"4038" 807.4 113.558209018576 59.8165259988947
"4039" 807.6 111.110533138523 56.2370859895855
"4040" 807.8 108.046624180874 53.2535749455439
"4041" 808 104.705986995195 51.0146462199014
"4042" 808.2 100.685241557791 49.6735636394605
"4043" 808.4 96.6683290702548 48.5811037556391
"4044" 808.6 92.4636510578947 47.5425203842105
"4045" 808.8 88.3829904787905 46.3045090327105
"4046" 809 84.1876598673605 45.5247086810305
"4047" 809.2 79.9102168437405 44.2855229314105
"4048" 809.4 75.9266624050633 43.4365754419378
"4049" 809.6 71.4488141833014 42.2266668649497
"4050" 809.8 66.7917118926739 40.9776348934105
"4051" 810 62.658939640353 39.9089326042105
"4052" 810.2 58.7198483689042 38.6829321425742
"4053" 810.4 54.3411617062488 37.0940471103355
"4054" 810.6 50.217886441103 35.5037163228355
"4055" 810.8 46.4601012884496 33.4348405438242
"4056" 811 42.7101051667797 31.2326409861453
"4057" 811.2 38.8995127971834 28.8038799052105
"4058" 811.4 35.5054704758322 26.6614771443355
"4059" 811.6 32.3493050713405 24.4806035244105
"4060" 811.8 29.7010023619691 22.9878130252105
"4061" 812 27.5179286866769 22.4615581100742
"4062" 812.2 24.3850490438883 21.7902247974062
"4063" 812.4 22.6658316027224 21.4119397903242
"4064" 812.6 22.6328319705183 21.4865407618105
"4065" 812.8 22.5104263580405 21.6042252400855
"4066" 813 22.4174771218597 21.4881649294233
"4067" 813.2 22.5918291052548 21.0248904532105
"4068" 813.4 22.3946094412722 19.825769956991
"4069" 813.6 22.7176333509496 18.349830146756
"4070" 813.8 22.7184556009215 18.1713826402105
"4071" 814 22.7003661015405 18.1434207802105
"4072" 814.2 22.8103312161984 18.3105664775526
"4073" 814.4 22.7193600758905 18.1945560316855
"4074" 814.6 22.8338372726486 18.3216965308592
"4075" 814.8 22.8903058450405 18.2302129219737
"4076" 815 22.8903058450405 18.2302129219737
"4077" 815.2 23.0102677883037 18.3507432553421
"4078" 815.4 23.0802455885405 18.9396982933923
"4079" 815.6 23.4159530421684 19.3810907369082
"4080" 815.8 23.4179162436516 19.8580420354105
"4081" 816 23.5415278227548 20.1524804212105
"4082" 816.2 23.5592240721492 20.3132915095366
"4083" 816.4 23.3730693597697 20.5387036124605
"4084" 816.6 23.3809835157488 20.7613499227105
"4085" 816.8 23.3279930800622 20.8028368128192
"4086" 817 22.7391293144997 21.4662883860677
"4087" 817.2 21.7161328852224 22.5656524888923
"4088" 817.4 20.6853531704971 24.055408997341
"4089" 817.6 18.8705606611732 26.202228559782
"4090" 817.8 17.1343057920188 27.9219871554714
"4091" 818 15.8059575396043 29.9744407061254
"4092" 818.2 14.5450809444554 32.142704469168
"4093" 818.4 12.2577214801788 35.2692271237424
"4094" 818.6 10.3466851843005 38.4102048700705
"4095" 818.8 8.51074996948169 42.0717824752105
"4096" 819 6.74542764754053 45.9203829809605
"4097" 819.2 5.28017819768337 50.1688380847105
"4098" 819.4 4.29829699872657 53.3683088876291
"4099" 819.6 3.71724545116909 54.3982092190105
"4100" 819.8 3.70639175154052 54.499799071421
"4101" 820 3.97333409375674 54.4265035984267
"4102" 820.2 4.69925859256326 54.1669709917787
"4103" 820.4 4.99959851579585 54.2476256789127
"4104" 820.6 5.07395790474053 54.2117315746705
"4105" 820.8 5.09928320387384 54.0628766129605
"4106" 821 5.23382385551968 53.9674567657105
"4107" 821.2 5.42702236912875 53.8888757150341
"4108" 821.4 5.52496376377456 53.800979585402
"4109" 821.6 5.84321386591552 53.673245570023
"4110" 821.8 6.51749995534054 53.9369224145905
"4111" 822 7.52038180102053 53.6086781400505
"4112" 822.2 9.90850582500991 53.2079926753534
"4113" 822.4 12.4290092030405 52.0370398559605
"4114" 822.6 14.8569719875994 49.9149197236811
"4115" 822.8 17.0021737965405 46.6773804358105
"4116" 823 17.5245080911655 42.9623677162105
"4117" 823.2 16.788491585103 38.771846091148
"4118" 823.4 15.2294028572072 35.6627494015855
"4119" 823.6 13.338447188585 34.4975670446105
"4120" 823.8 13.3238285199795 34.711266127991
"4121" 824 13.3390501718977 34.6653848077105
"4122" 824.2 13.5737614263655 34.6449376975855
"4123" 824.4 14.1703448934496 34.3890390163242
"4124" 824.6 14.6951008145161 33.5103724406496
"4125" 824.8 15.5553987290299 31.7853875943595
"4126" 825 17.0950332266961 29.2728002974105
"4127" 825.2 18.678598489171 27.1254388653844
"4128" 825.4 19.7044983290633 25.0378939858242
"4129" 825.6 20.156056979308 23.2955235403733
"4130" 825.8 20.5504098559661 22.8605865622105
"4131" 826 20.9275951622072 23.0047765536105
"4132" 826.2 21.1175349057072 23.218410989398
"4133" 826.4 21.1485179844341 23.2503867892744
"4134" 826.6 21.1560734043883 23.2422659512105
"4135" 826.8 21.2212608649235 23.0798491899339
"4136" 827 21.1204127806087 23.120822509256
"4137" 827.2 21.1989376529215 23.1241270927105
"4138" 827.4 21.4172176121183 23.2337841870105
"4139" 827.6 21.5185188086516 23.2507477154105
"4140" 827.8 21.6102771388449 23.258860707254
"4141" 828 21.6963988858977 23.1059518837105
"4142" 828.2 21.8801717546087 22.8866101569151
"4143" 828.4 22.5230890076072 22.7503236276105
"4144" 828.6 23.7934887069895 22.3464877933534
"4145" 828.8 25.5615860674554 21.3907148726573
"4146" 829 27.9157948918113 20.0138944525855
"4147" 829.2 30.5000193984554 18.069292104551
"4148" 829.4 33.2439600264385 15.7255188004962
"4149" 829.6 35.4727586311183 13.1150394964105
"4150" 829.8 37.1962219804724 10.6902187720514
"4151" 830 38.6906421822382 10.1142702225826
"4152" 830.2 39.2737130227498 10.2829192549315
"4153" 830.4 40.3362712855155 10.3510445877355
"4154" 830.6 42.4170380121747 10.0789816574057
"4155" 830.8 45.3356243147357 9.6228282412837
"4156" 831 48.4858444508332 9.54835421416175
"4157" 831.2 52.1410263440405 9.2328974685969
"4158" 831.4 55.6173653704242 8.73844916921053
"4159" 831.6 58.9871153597579 7.93360350110184
"4160" 831.8 61.7307747891219 6.52825921895472
"4161" 832 63.6851418656517 4.77746528781053
"4162" 832.2 65.3263783056103 4.40683191730355
"4163" 832.4 65.3580528856381 4.79132573174711
"4164" 832.6 65.154009215385 5.14218114841053
"4165" 832.8 65.5127842864405 5.24608275986053
"4166" 833 65.9788315595161 5.39642720211297
"4167" 833.2 66.5945363494215 6.01216781921053
"4168" 833.4 67.3016713252224 6.63053799814235
"4169" 833.6 68.4802614883777 7.06971137544309
"4170" 833.8 70.6774185846996 8.01846304905144
"4171" 834 72.8789928843587 9.03338324252871
"4172" 834.2 76.3065418920633 10.4126337618696
"4173" 834.4 79.6116138981452 11.5966064542803
"4174" 834.6 83.2784816284739 12.4110530678105
"4175" 834.8 87.0582825241239 12.6983728300855
"4176" 835 90.8355508898605 12.7002812270305
"4177" 835.2 94.8154474908058 12.6409261873534
"4178" 835.4 98.0000780146805 13.2269987838505
"4179" 835.6 98.5812936297905 13.8030410617105
"4180" 835.8 98.7522393989405 14.0056247374105
"4181" 836 98.7694414889179 14.1467740963615
"4182" 836.2 98.5258945379364 13.8116043813355
"4183" 836.4 98.9487857422144 13.0530857405149
"4184" 836.6 99.0983518204294 12.6655059938105
"4185" 836.8 98.9476059922548 12.7577668166391
"4186" 837 98.0747876471238 13.119810488773
"4187" 837.2 97.4788172925188 13.2356280569931
"4188" 837.4 96.9142692852427 12.8881974198276
"4189" 837.6 96.4602998273738 12.1311548492105
"4190" 837.8 95.1903105620111 10.6468461142105
"4191" 838 93.1787622462764 9.59542741998411
"4192" 838.2 90.5746029037905 8.33474981546054
"4193" 838.4 87.2068251440406 7.35119138996053
"4194" 838.6 83.742251168853 6.48813110489803
"4195" 838.8 79.5303373567405 6.21936520181053
"4196" 839 74.9106321806869 6.5693931292837
"4197" 839.2 70.1287241806044 7.46347759318926
"4198" 839.4 66.4754150715831 8.83589922597649
"4199" 839.6 63.3981218088072 10.8079996340105
"4200" 839.8 60.741321241587 13.4694983398384
"4201" 840 58.6493697998875 16.3175113222105
"4202" 840.2 56.1972950885628 19.6459979304105
"4203" 840.4 53.5837601404129 23.3884410363595
"4204" 840.6 51.6091950622405 27.5781438102505
"4205" 840.8 50.4400104189183 31.7070666228105
"4206" 841 50.312856312853 36.322736678398
"4207" 841.2 51.1603170561732 41.0955141060677
"4208" 841.4 53.1287130102405 44.8300521930505
"4209" 841.6 56.4128084184425 47.7894894006223
"4210" 841.8 59.7870320970895 50.102017463387
"4211" 842 63.7419614470405 52.1177797267105
"4212" 842.2 67.7464756700005 53.1811972243705
"4213" 842.4 72.0703643365594 53.5317661424181
"4214" 842.6 76.1814389772268 52.7363536384458
"4215" 842.8 80.4082810600294 51.1557519334105
"4216" 843 84.5275444951632 48.8435910058332
"4217" 843.2 87.8117101733405 46.3262353979305
"4218" 843.4 90.5274760745209 42.4384940450341
"4219" 843.6 92.4886110882905 38.3699817344605
"4220" 843.8 93.191753407978 34.5495178503355
"4221" 844 93.568994842985 30.2821302372105
"4222" 844.2 93.6974174591575 26.2063718445084
"4223" 844.4 93.1642866313445 22.2992933430929
"4224" 844.6 92.4740003387905 18.5446734712105
"4225" 844.8 91.6636881715205 14.8987545076705
"4226" 845 90.8254207702072 11.768029319398
"4227" 845.2 89.9010473518405 9.65447970281053
"4228" 845.4 88.4271149422805 7.46364000995053
"4229" 845.6 88.300805012853 6.20982321708553
"4230" 845.8 88.6267243454496 6.28355673541507
"4231" 846 88.6390032783628 6.16847461661054
"4232" 846.2 88.4350226377242 6.11342969792482
"4233" 846.4 87.7682953748262 6.00437844392481
"4234" 846.6 86.6443112882905 5.36205457421053
"4235" 846.8 84.2695131455028 3.82702759755015
"4236" 847 81.3491073087854 2.06295454935339
"4237" 847.2 79.3103238205197 0.898118386835529
"4238" 847.4 79.3519591628449 0.6319108419714
"4239" 847.6 79.4459196929628 0.638364358210534
"4240" 847.8 79.4405476598133 0.697158405505987
"4241" 848 79.459316409171 0.8227505364714
"4242" 848.2 79.4260913579824 1.19362403781518
"4243" 848.4 78.9809731755405 1.38867426821053
"4244" 848.6 78.051586963443 1.36552048413736
"4245" 848.8 77.5756847236315 1.24365389430144
"4246" 849 77.3166759824951 1.07883779450599
"4247" 849.2 76.0449430635155 1.19073925173553
"4248" 849.4 74.0582196732722 1.42137600447882
"4249" 849.6 71.5918827797567 1.25959627664297
"4250" 849.8 68.6073410305405 1.82907356321053
"4251" 850 66.4836855799591 2.06349799414076
"4252" 850.2 64.3104215380522 2.26765208593146
"4253" 850.4 62.1065315530072 2.54676130321053
"4254" 850.6 59.7006281353405 3.03870362681053
"4255" 850.8 57.5045629104929 2.83150624421053
"4256" 851 55.3428677344691 2.90420708021053
"4257" 851.2 53.272031180336 3.24747068655144
"4258" 851.4 51.7611468570405 3.94019399321053
"4259" 851.6 49.958829735385 5.01495468541053
"4260" 851.8 47.7119768706087 6.2228350144378
"4261" 852 45.0058985882144 7.61000575825401
"4262" 852.2 42.4187617988429 8.64968652060588
"4263" 852.4 39.9667932606596 9.18374178971053
"4264" 852.6 38.5739018083262 9.28370543921053
"4265" 852.8 37.5502005933587 9.88348733621053
"4266" 853 37.422806664385 10.5281014154105
"4267" 853.2 36.6383253745643 11.6101321912105
"4268" 853.4 34.5839874448666 14.2728003097105
"4269" 853.6 32.460943124663 17.1042382260677
"4270" 853.8 30.1871576578322 19.5686018320855
"4271" 854 27.947451515728 22.3039707865855
"4272" 854.2 25.4645955601363 24.8989169162318
"4273" 854.4 22.8943471161788 27.2620807928063
"4274" 854.6 19.9620681327488 28.927698516523
"4275" 854.8 18.1840210894294 29.5357349876105
"4276" 855 17.3655367841057 29.5482732477323
"4277" 855.2 17.3254754876044 29.7308155642105
"4278" 855.4 17.687608523084 29.9963316609062
"4279" 855.6 17.5940790437266 30.8314724069082
"4280" 855.8 17.669073340385 31.7325119154105
"4281" 856 17.5858910570527 32.877343210113
"4282" 856.2 17.745049237785 34.8538011410105
"4283" 856.4 17.7014973976087 37.4684977230287
"4284" 856.6 17.4295382194155 39.8135127569605
"4285" 856.8 16.1493831114385 42.8169660442105
"4286" 857 14.7899344310699 46.2403201158576
"4287" 857.2 13.4511264180623 49.3126276955149
"4288" 857.4 12.6262543212905 52.3820193037105
"4289" 857.6 11.8306325985178 56.1881368471651
"4290" 857.8 11.1103174393445 60.2427149554458
"4291" 858 10.6919534291516 63.6437360905439
"4292" 858.2 10.474448734214 66.7770844230677
"4293" 858.4 10.8326495354479 70.1888307982105
"4294" 858.6 11.7211040655013 73.7811074005635
"4295" 858.8 13.5474207260877 77.8080155823992
"4296" 859 15.6045039858801 81.0846971294747
"4297" 859.2 18.475039877716 84.1636533393158
"4298" 859.4 21.7031824481655 86.5533346015855
"4299" 859.6 25.2282914150314 88.4608640934287
"4300" 859.8 29.0105864689294 89.9937502052105
"4301" 860 31.7959711770688 90.281009955003
"4302" 860.2 35.0008638906005 90.0743269651105
"4303" 860.4 38.1839725994479 88.8275076277105
"4304" 860.6 41.210857468086 87.1909126718469
"4305" 860.8 43.8033265690233 85.0282622153657
"4306" 861 45.9420838061769 82.3609334946832
"4307" 861.2 47.3849351668005 79.5628765920505
"4308" 861.4 48.2054748587205 77.0285254490905
"4309" 861.6 48.3771183657038 73.7485753037819
"4310" 861.8 47.7268267051005 70.3796704927105
"4311" 862 47.0658363977205 66.7995178238905
"4312" 862.2 45.4543721085813 63.3341805467819
"4313" 862.4 43.1150897329205 59.8987544707705
"4314" 862.6 40.5624546331324 57.1961528216391
"4315" 862.8 36.8622733769005 54.8987544748705
"4316" 863 33.3369917375405 52.8341026616391
"4317" 863.2 29.0265224564793 50.6219200804962
"4318" 863.4 25.240810170853 49.299835904398
"4319" 863.6 21.7112459278424 48.31788165872
"4320" 863.8 17.6327737449605 48.2651666940505
"4321" 864 14.412791170867 48.5187887533534
"4322" 864.2 11.5924085094479 49.7901878972105
"4323" 864.4 9.3896868217562 51.8008649399164
"4324" 864.6 7.89223364603109 54.1150874727766
"4325" 864.8 6.0244318864997 57.2039421969248
"4326" 865 5.18792175084054 59.6086781351305
"4327" 865.2 5.32087957129052 60.1624068487105
"4328" 865.4 5.84948546121977 60.7260625501728
"4329" 865.6 6.87444332237071 62.9009149176822
"4330" 865.8 9.29707099418202 65.3494242056068
"4331" 866 12.7862563525797 68.2504982148576
"4332" 866.2 16.9740345752813 70.9521895762105
"4333" 866.4 21.6897433153707 72.9398029981728
"4334" 866.6 26.2161135106386 73.7885913101517
"4335" 866.8 30.621556886022 74.1964643827105
"4336" 867 34.2759391488047 74.1280501526067
"4337" 867.2 37.6646384423837 73.0776198992693
"4338" 867.4 41.6072847357697 71.5406119675855
"4339" 867.6 45.4579612949664 69.3406543782105
"4340" 867.8 49.1131633741288 66.641457653387
"4341" 868 52.211788209266 63.8200237386223
"4342" 868.2 55.3700019835405 60.7528681257105
"4343" 868.4 58.334551705619 57.6832178762694
"4344" 868.6 60.9573961048322 54.039021651148
"4345" 868.8 62.4171540995201 51.8136944992105
"4346" 869 65.1460842918466 47.5606955932105
"4347" 869.2 67.3189385746314 44.1305379673923
"4348" 869.4 69.9428257082427 40.8482428735935
"4349" 869.6 71.8369519200188 38.1526542562757
"4350" 869.8 73.9756550801628 34.5993482150105
"4351" 870 76.3756108896996 30.1558676110514
"4352" 870.2 77.171378396004 26.7239267191617
"4353" 870.4 77.3930154009353 23.6540779235526
"4354" 870.6 77.4030122295405 19.4254720612105
"4355" 870.8 76.9724821442739 17.5425204088105
"4356" 871 76.7900248755178 17.586471368756
"4357" 871.2 76.7156112530643 17.7260900197105
"4358" 871.4 76.6697564755638 17.7301054728617
"4359" 871.6 76.6520876622149 17.8099918566059
"4360" 871.8 76.7919017504536 17.8240781030149
"4361" 872 76.824559374336 17.7426129369833
"4362" 872.2 77.2985453706155 17.8128766426855
"4363" 872.4 77.6809728297844 17.6939509306252
"4364" 872.6 78.2597617108597 17.257208298168
"4365" 872.8 79.2160734174951 16.0337302180514
"4366" 873 80.747603365084 13.9740947009279
"4367" 873.2 82.3502799672149 11.8983994595361
"4368" 873.4 82.8447858808156 10.2174568015855
"4369" 873.6 82.5446369140521 10.1142702225826
"4370" 873.8 82.091281020321 10.1906926980886
"4371" 874 82.0280449837656 10.3224186335605
"4372" 874.2 81.7053682799824 10.6468461142105
"4373" 874.4 80.9756883572786 10.7195469502105
"4374" 874.6 79.9777509747627 10.8504084550105
"4375" 874.8 77.1612707378133 9.9008363993469
"4376" 875 73.8339119330754 9.35091144458262
"4377" 875.2 70.315016923321 9.49249869382028
"4378" 875.4 66.2598806108739 9.83259675101053
"4379" 875.6 61.9270522591492 10.281761481254
"4380" 875.8 57.236366419671 10.8708753207975
"4381" 876 53.2625753056596 11.1921023842105
"4382" 876.2 49.4004671878262 11.8464099082105
"4383" 876.4 45.199592081586 12.4424741488242
"4384" 876.6 41.6043689940932 12.1534752813158
"4385" 876.8 36.9502640673777 11.5877301894198
"4386" 877 34.6417951928883 10.9455517229931
"4387" 877.2 34.8843057455649 11.0657625167715
"4388" 877.4 35.5385660371996 11.6791153708242
"4389" 877.6 35.8392414019101 12.6299194614062
"4390" 877.8 36.1943461397579 12.8207591559062
"4391" 878 36.5448629610961 12.7927324568105
"4392" 878.2 36.9149264406801 13.1588290697222
"4393" 878.4 37.4143648980072 14.0395517942105
"4394" 878.6 38.5962121908961 15.3118164242105
"4395" 878.8 40.9923892255622 16.961150788754
"4396" 879 44.0059475426469 18.6539924451467
"4397" 879.2 46.5267609024475 19.2035654396989
"4398" 879.4 49.3869000632905 19.1392125194605
"4399" 879.6 51.2172285006542 18.6187406253696
"4400" 879.8 52.2043395918739 17.9666086188105
"4401" 880 52.3309660875405 17.8128766426855
"4402" 880.2 52.3309660875405 17.6897396017105
"4403" 880.4 52.2264992286155 17.5647850398355
"4404" 880.6 52.1125353825155 17.3453193911605
"4405" 880.8 51.9997890988739 17.1745423312105
"4406" 881 52.1505233312155 16.9827239716105
"4407" 881.2 52.2010073156721 17.1153073383158
"4408" 881.4 52.2939046741747 17.1633234873813
"4409" 881.6 52.4309343735932 17.2057050883421
"4410" 881.8 52.5260393376216 17.3520245696159
"4411" 882 52.5842190788738 17.4387819082105
"4412" 882.2 52.6348696771405 17.4311972536855
"4413" 882.4 52.4829178823405 17.6506629023605
"4414" 882.6 52.5570848298024 17.5897759522105
"4415" 882.8 52.4829178823405 17.5457010703855
"4416" 883 52.3865582075893 17.4332918356983
"4417" 883.2 52.3309660875405 17.3960548221374
"4418" 883.4 52.3009756017247 17.1856166994474
"4419" 883.6 52.3609565733563 17.0349537827368
"4420" 883.8 52.6459881011503 16.7257885780398
"4421" 884 52.4509280308037 16.1611088658158
"4422" 884.2 52.2043395918738 15.3542252452105
"4423" 884.4 52.0159440739308 14.0074865880886
"4424" 884.6 51.5526764068576 11.5777714532349
"4425" 884.8 50.6076103660283 8.91532498362517
"4426" 885 50.9159149984655 8.28043390241053
"4427" 885.2 51.1818306393655 8.57623542888554
"4428" 885.4 51.3412800556195 8.5877862525
"4429" 885.6 51.6533432188378 8.51150466764297
"4430" 885.8 51.6533432188378 8.66623955507539
"4431" 886 51.6731260002966 8.96187125057639
"4432" 886.2 51.6880931095405 9.04183535021053
"4433" 886.4 51.6880931095405 8.64058265921053
"4434" 886.6 51.6880931095405 8.10231685421053
"4435" 886.8 51.7388010048641 7.8403800186223
"4436" 887 51.9194299766238 7.41317351296053
"4437" 887.2 51.9194299766238 7.41317351296053
"4438" 887.4 52.0387510975405 7.38789133121053
"4439" 887.6 52.3017445885405 7.66191755921053
"4440" 887.8 52.4734208951655 7.85104458978553
"4441" 888 52.7985100715405 7.67170421021053
"4442" 888.2 52.9980715281259 7.27689638694224
"4443" 888.4 53.3566407024405 6.62967054498553
"4444" 888.6 53.9089270335405 5.79266721821053
"4445" 888.8 54.0763583251081 5.70564537553486
"4446" 889 54.3946357331351 5.88101158129161
"4447" 889.2 54.6007460223655 6.05715146148553
"4448" 889.4 54.7862847230283 6.09462120638126
"4449" 889.6 54.8001827530405 6.03656086286842
"4450" 889.8 54.9079863912432 5.96353685458891
"4451" 890 54.8801573818826 5.97629569618421
"4452" 890.2 54.8598781009977 5.80497043661053
"4453" 890.4 54.7855720035405 5.66544075521053
"4454" 890.6 54.7601954386195 5.67496986276316
"4455" 890.8 54.6702239811721 5.71514664055263
"4456" 891 54.6784265072072 5.55778759421053
"4457" 891.2 54.5802525237247 5.66492566831579
"4458" 891.4 54.3472495185405 5.57736089621053
"4459" 891.6 54.3103381513826 5.42386500157895
"4460" 891.8 54.2873454455905 5.38921253073553
"4461" 892 54.0458506288548 5.15066291261053
"4462" 892.2 53.3537185525405 5.03909509121053
"4463" 892.4 52.6770785090294 4.23463237901053
"4464" 892.6 52.0028883487678 3.43831038105144
"4465" 892.8 52.6063787156155 3.30905986068553
"4466" 893 53.1572039717655 3.65257131078553
"4467" 893.2 53.5766174286335 3.56358675555937
"4468" 893.4 54.447437515112 3.11322198371053
"4469" 893.6 55.8275840928814 2.51013550325599
"4470" 893.8 57.2340617918429 2.69371279923378
"4471" 894 58.5589903086195 3.07352350089474
"4472" 894.2 59.5227754664269 3.66384820182417
"4473" 894.4 60.1184955710405 4.06742045621053
"4474" 894.6 61.077459641882 4.30724455545443
"4475" 894.8 61.9545797582072 4.93074288371053
"4476" 895 62.7732347767033 5.48085996541983
"4477" 895.2 63.3926949589929 5.75771489321053
"4478" 895.4 64.540116111587 6.0489409164896
"4479" 895.6 65.7352851288262 6.53016127571052
"4480" 895.8 66.8405094202722 7.03485579879589
"4481" 896 68.3322313082478 7.50962772169833
"4482" 896.2 70.0238531945655 7.87012855923553
"4483" 896.4 72.7020035779155 8.29951787186053
"4484" 896.6 75.4674357957786 8.72936156471053
"4485" 896.8 77.8428726881721 8.60787464139474
"4486" 897 79.8422384092247 8.05544394678948
"4487" 897.2 82.3171979337108 7.31730250804032
"4488" 897.4 85.1362732148976 6.99362910521053
"4489" 897.6 87.3974606375167 7.19355640421052
"4490" 897.8 87.205554644084 7.32789490551487
"4491" 898 87.150558215115 7.30106083191266
"4492" 898.2 87.0162890434181 7.36751911892481
"4493" 898.4 86.9474843404155 7.34690973014803
"4494" 898.6 86.8272565240512 7.31730250804032
"4495" 898.8 86.4392944947746 7.15488574676372
"4496" 899 86.1560687424988 7.03679522658553
"4497" 899.2 86.1560687424988 7.03679522658553
"4498" 899.4 86.1732734294101 6.89643124838444
"4499" 899.6 86.1484986802579 7.26151588134096
"4500" 899.8 86.4884632936239 7.98304204514802
"4501" 900 87.4698186350405 8.54760947471053
"4502" 900.2 89.6056716690915 9.19023293578195
"4503" 900.4 91.8771959484997 9.98474921492481
"4504" 900.6 94.2897305573141 10.6684506079275
"4505" 900.8 96.9364154510805 11.0666934421105
"4506" 901 100.056233882887 11.5270455214962
"4507" 901.2 101.715299397541 11.4738181237105
"4508" 901.4 101.715299397541 11.4420115079605
"4509" 901.6 101.57377566709 11.4625922593282
"4510" 901.8 101.525359654041 11.4542448217105
"4511" 902 101.591257116071 11.4335730180677
"4512" 902.2 101.731127709499 11.465866469773
"4513" 902.4 101.657491649519 11.5263681845149
"4514" 902.6 101.567999188296 12.0723017914962
"4515" 902.8 102.592952005437 13.180407575676
"4516" 903 104.069195504487 14.6204011818355
"4517" 903.2 105.415606993133 16.0044938338772
"4518" 903.4 106.902115470041 17.3776153394605
"4519" 903.6 108.636012960704 19.1548266762833
"4520" 903.8 110.631294415952 20.5779941377988
"4521" 904 113.002103386291 21.7669283129605
"4522" 904.2 113.669874274153 21.9648084043534
"4523" 904.4 113.476666259756 22.4340037156811
"4524" 904.6 113.76716233805 23.6463970689752
"4525" 904.8 115.232102234977 25.5809196619923
"4526" 905 117.093635058773 27.9859955002105
"4527" 905.2 119.029806541856 30.6347930644737
"4528" 905.4 120.473486479747 33.1527687069691
"4529" 905.6 122.221884795777 36.1013915478833
"4530" 905.8 124.043043728282 38.456796078245
"4531" 906 124.348119359856 39.9089326042105
"4532" 906.2 123.778104113109 40.432806275387
"4533" 906.4 123.748309643541 40.814485664387
"4534" 906.6 124.006627694701 41.1964644097705
"4535" 906.8 124.522965852325 42.5507526888576
"4536" 907 124.515103422855 44.2417004830439
"4537" 907.2 124.660020412341 46.0208918867305
"4538" 907.4 125.297622061109 48.3956860772694
"4539" 907.6 126.231093433576 50.8117861030855
"4540" 907.8 127.152889951559 53.7478110795879
"4541" 908 127.926984000541 56.8583247305439
"4542" 908.2 128.591773102791 60.0538798795855
"4543" 908.4 128.789018221041 62.7460827127105
"4544" 908.6 128.755811972177 64.2832097065923
"4545" 908.8 128.370176735374 65.3612933410438
"4546" 909 127.912648925559 66.6240893349086
"4547" 909.2 127.748217183129 69.4703754777399
"4548" 909.4 127.708905035781 72.1184321537105
"4549" 909.6 127.400997018541 74.5341038422105
"4550" 909.8 127.621590687462 76.3031849317988
"4551" 910 128.292793876911 76.9742421582105
"4552" 910.2 128.051308196286 76.7675955395196
"4553" 910.4 127.678601259041 76.8902400704605
"4554" 910.6 127.561439588522 77.7720080928709
"4555" 910.8 127.880332133716 79.9316994121579
"4556" 911 128.1450629653 80.5860600800438
"4557" 911.2 128.292793876911 80.7486272272105
"4558" 911.4 128.493219462295 80.5589877823615
"4559" 911.6 128.709535743761 80.4483727745305
"4560" 911.8 128.189977491541 80.2959946184605
"4561" 912 128.060645301522 80.2891983330438
"4562" 912.2 127.86593194013 80.8076966564605
"4563" 912.4 127.593756380365 81.8869692645789
"4564" 912.6 126.913972035207 83.6145707095263
"4565" 912.8 126.162797908371 85.3654383676003
"4566" 913 125.759051066109 87.2525317581588
"4567" 913.2 125.667700735751 88.1746349886316
"4568" 913.4 125.798076042145 88.199326966648
"4569" 913.6 126.198144702561 88.5016520949248
"4570" 913.8 126.445454001241 88.2575330734705
"4571" 914 125.851213946576 88.0050794204605
"4572" 914.2 125.793814573541 88.6268812822105
"4573" 914.4 125.59530990792 88.8253140680036
"4574" 914.6 125.052562548907 89.7944287465105
"4575" 914.8 124.508068617541 90.9472646644686
"4576" 915 124.179698213524 92.0739388149393
"4577" 915.2 124.214828311786 93.1431631752632
"4578" 915.4 124.135637747933 93.2018527820341
"4579" 915.6 124.491903532987 93.0327482717637
"4580" 915.8 124.531326545316 92.9883322594962
"4581" 916 124.35116187291 93.2804338327105
"4582" 916.2 124.568503990472 93.4886225903469
"4583" 916.4 124.764487271266 93.1754720007355
"4584" 916.6 124.905616917889 92.9919552247454
"4585" 916.8 124.307576666068 92.9729698804605
"4586" 917 122.198156253041 94.1053538024847
"4587" 917.2 121.319794351648 95.1070423372105
"4588" 917.4 120.525665328824 96.1939198354105
"4589" 917.6 120.244976596763 97.1820453647105
"4590" 917.8 120.220857264255 97.7447195433355
"4591" 918 120.393902097956 98.2458666386634
"4592" 918.2 120.4426916514 98.4531939731052
"4593" 918.4 119.866631976377 98.7176302196469
"4594" 918.6 119.032564287678 99.3938847358312
"4595" 918.8 117.539006756031 100.563570537356
"4596" 919 116.184042665558 101.419579399895
"4597" 919.2 114.430510905805 102.098668018192
"4598" 919.4 113.308407313308 102.508896202461
"4599" 919.6 112.673361522541 102.917838404961
"4600" 919.8 111.526417686791 103.798636994961
"4601" 920 110.297761881615 104.327931703211
"4602" 920.2 109.409585734231 104.671828688047
"4603" 920.4 108.262634085246 105.438044958799
"4604" 920.6 107.133957740408 106.275536803475
"4605" 920.8 105.941458690416 107.204915827836
"4606" 921 104.438963643956 108.875277547418
"4607" 921.2 102.586787632423 111.036009330799
"4608" 921.4 101.328114535791 113.223181907961
"4609" 921.6 100.474876582847 115.554152462211
"4610" 921.8 100.142598321361 118.158296407731
"4611" 922 100.086200828291 118.317133753461
"4612" 922.2 99.9143892369479 117.990640202044
"4613" 922.4 99.1985977961655 118.096409821086
"4614" 922.6 96.8412524202693 119.503101685448
"4615" 922.8 93.2566494870072 121.079415998211
"4616" 923 89.8100196257103 121.895585760852
"4617" 923.2 86.4218752226267 122.873747838452
"4618" 923.4 83.2445552843519 124.60334897338
"4619" 923.6 80.448712677944 126.128297740421
"4620" 923.8 77.8811364114543 127.427577789969
"4621" 924 75.8245474645922 128.421260337193
"4622" 924.2 75.5635957661721 128.646042481895
"4623" 924.4 75.6541330818424 128.427344361286
"4624" 924.6 75.5381492933587 128.564958439447
"4625" 924.8 74.8235079710405 128.721211937114
"4626" 925 73.2178992371676 128.89629614016
"4627" 925.2 71.2943049950405 128.85049043984
"4628" 925.4 68.6979772054049 129.180938396363
"4629" 925.6 65.9496456964905 129.476362556211
"4630" 925.8 63.6618542342647 129.210941831676
"4631" 926 61.598715641075 128.210678605331
"4632" 926.2 58.4904406267548 127.297609377336
"4633" 926.4 55.8358919204273 126.94383579272
"4634" 926.6 53.0199000724388 126.541528384295
"4635" 926.8 50.2727099579769 126.656561494447
"4636" 927 48.1256335209265 126.744341666526
"4637" 927.2 47.5169760367647 126.032473816383
"4638" 927.4 47.9723488156458 125.619391888421
"4639" 927.6 48.1164540430877 125.36670775138
"4640" 927.8 47.7294070185971 125.25148378489
"4641" 928 46.8362806505762 124.741720611711
"4642" 928.2 45.4931353215405 124.286483065531
"4643" 928.4 44.6267435090844 123.248961998842
"4644" 928.6 44.373490517751 121.829382516947
"4645" 928.8 43.3156118335584 120.359223341586
"4646" 929 41.9385486931834 118.628034684336
"4647" 929.2 40.4813919141019 117.068434348895
"4648" 929.4 38.4259433558424 115.731103553607
"4649" 929.6 35.447433331985 114.35761786971
"4650" 929.8 32.0616820311834 112.89602814596
"4651" 930 28.9580172873951 111.555936940556
"4652" 930.2 26.9155673322905 111.050545385961
"4653" 930.4 27.1345957497951 110.827276288829
"4654" 930.6 27.5876618092905 110.580786137961
"4655" 930.8 27.7410746790405 110.309206572711
"4656" 931 27.8287391760405 110.287186607961
"4657" 931.2 27.8323229447858 110.322778626456
"4658" 931.4 27.6090049629719 110.197811456916
"4659" 931.6 27.5419674064425 110.250198824034
"4660" 931.8 27.4604886529283 110.195062265639
"4661" 932 27.5584403102905 110.133046854711
"4662" 932.2 27.6534101820405 110.140386842961
"4663" 932.4 27.7473364288262 110.117168512782
"4664" 932.6 27.6883489308449 109.900082010254
"4665" 932.8 27.5419674064425 109.808648158328
"4666" 933 26.9077106085028 109.148934467833
"4667" 933.2 25.5916710859294 107.657024151711
"4668" 933.4 23.9866247154177 106.039908845684
"4669" 933.6 21.8772938797072 104.476362576711
"4670" 933.8 19.5809710832905 103.527057429711
"4671" 934 19.553817143182 103.164489708229
"4672" 934.2 19.5108119182386 103.06366873755
"4673" 934.4 19.7035390374294 102.792732383011
"4674" 934.6 19.7466092740507 102.584842611496
"4675" 934.8 19.1237648937481 101.789003608248
"4676" 935 18.3138331573141 100.334301031305
"4677" 935.2 17.3103779086349 97.9866127140596
"4678" 935.4 16.0243358577813 96.3055963973772
"4679" 935.6 14.3430173875405 94.4181320114605
"4680" 935.8 13.0170229517858 92.4702653183237
"4681" 936 12.6443110022764 90.8211222979275
"4682" 936.2 12.3121232070405 89.4489599662105
"4683" 936.4 11.9371139698739 87.9631160702693
"4684" 936.6 11.3859162828542 86.5561410676811
"4685" 936.8 10.3050391368368 84.7279882643772
"4686" 937 8.65199262003109 82.625817681286
"4687" 937.2 8.47071365099884 81.9572786257105
"4688" 937.4 8.80647592807244 82.0290126952743
"4689" 937.6 9.16509481473618 82.0291892352323
"4690" 937.8 9.52329639622802 82.0845050887105
"4691" 938 9.6411127937292 82.4673847273615
"4692" 938.2 9.67695048118202 82.5249967106067
"4693" 938.4 9.71608523588052 82.5094414751305
"4694" 938.6 9.65495917297235 82.5847364091424
"4695" 938.8 9.77638100126394 82.6218338739339
"4696" 939 9.72402817060872 82.6194345354151
"4697" 939.2 9.80029185549884 82.728589057648
"4698" 939.4 9.80725631276053 82.7079147574105
"4699" 939.6 9.761205615765 82.690778131782
"4700" 939.8 9.68747303622138 82.6543172261892
"4701" 940 9.78446354354053 82.5934109407105
"4702" 940.2 9.71323613972802 82.569555978898
"4703" 940.4 9.71323613972802 82.569555978898
"4704" 940.6 9.78446354354053 82.6163117040505
"4705" 940.8 9.76895825835683 82.7453037587819
"4706" 941 9.76829845898732 82.7680089590828
"4707" 941.2 9.81612016745718 82.8001539430855
"4708" 941.4 9.85284185120053 82.8605865130105
"4709" 941.6 10.0123912357405 82.8351412204105
"4710" 941.8 10.0673525232214 82.7923714732743
"4711" 942 10.0916001500512 82.7192839306999
"4712" 942.2 10.0487275344971 82.643195208841
"4713" 942.4 9.88953659313626 82.6299547119978
"4714" 942.6 9.83295879720009 82.5568671694233
"4715" 942.8 9.76021591671073 82.5568671694233
"4716" 943 9.73491404523618 82.5436266725801
"4717" 943.2 9.761205615765 82.4960437496391
"4718" 943.4 9.70363812077456 82.475658788785
"4719" 943.6 9.72906445168634 82.458232823773
"4720" 943.8 9.70848764614053 82.5552430018105
"4721" 944 9.77602177716276 82.5722065302105
"4722" 944.2 10.0153706826974 82.6196046242693
"4723" 944.4 9.83295879720009 82.6461963881254
"4724" 944.6 9.86803703068053 82.7079147574105
"4725" 944.8 9.78446354354053 82.6411208643355
"4726" 945 9.96277432315275 82.5583587519248
"4727" 945.2 9.94274666312384 82.5457010170855
"4728" 945.4 10.0569857842144 82.4025712462105
"4729" 945.6 9.95066081910302 82.410522900148
"4730" 945.8 9.88145405085967 82.4025712462105
"4731" 946 9.73266179531326 82.4025712462105
"4732" 946.2 9.73266179531326 82.4025712462105
"4733" 946.4 9.59452380004053 82.4025712462105
"4734" 946.6 9.43238011656491 82.2536231919666
"4735" 946.8 9.58335087395228 82.3651516982693
"4736" 947 9.57800730060574 82.4357607582975
"4737" 947.2 9.66575120385303 82.442329515898
"4738" 947.4 9.6470603248384 82.4594171126573
"4739" 947.6 9.6470603248384 82.4594171126573
"4740" 947.8 9.75913824440719 82.4364983030105
"4741" 948 9.91109003920718 82.4184745540855
"4742" 948.2 9.94726903796908 82.4570968732105
"4743" 948.4 9.99719605626053 82.4560063606705
"4744" 948.6 9.99719605626053 82.4560063606705
"4745" 948.8 9.99719605626053 82.4560063606705
"4746" 949 9.98557621312875 82.4998620708576
"4747" 949.2 9.98170866179053 82.5420310229605
"4748" 949.4 9.92326566379053 82.4319311992105
"4749" 949.6 10.0749596218346 82.3426999695046
"4750" 949.8 10.2164833522856 82.3576677886811
"4751" 950 10.4246308271887 82.4308437935439
"4752" 950.2 10.5822104662405 82.4941742995705
"4753" 950.4 10.7721502097405 82.5857773529305
"4754" 950.6 10.9085967193568 82.5817268777819
"4755" 950.8 11.0044611267905 82.4466111757105
"4756" 951 11.2966761167905 82.3071513989605
"4757" 951.2 11.4027501581605 82.3491361317505
"4758" 951.4 11.6317206567954 82.3277321503282
"4759" 951.6 12.1587103372905 82.4686311404605
"4760" 951.8 12.1628394621492 82.576816184667
"4761" 952 12.3296561064405 82.7079147574105
"4762" 952.2 12.420362024765 82.7063568823534
"4763" 952.4 12.5423886191605 82.8300521618905
"4764" 952.6 12.6335596960405 83.0285254441705
"4765" 952.8 12.8788985313947 83.3885763344605
"4766" 953 12.9330800607905 83.7384491077105
"4767" 953.2 13.3173427726405 84.1201284967105
"4768" 953.4 13.8588572570503 84.5878728459752
"4769" 953.6 14.0106228364155 84.907342236523
"4770" 953.8 14.3187697607107 85.4397646820829
"4771" 954 14.5523387375201 85.9467370012105
"4772" 954.2 14.9389067789131 86.5262054293282
"4773" 954.4 15.0768754874269 87.1995872034151
"4774" 954.6 15.3210050030086 87.8516535870403
"4775" 954.8 15.6609666281528 88.2835495869248
"4776" 955 15.8702879781324 88.4704945937819
"4777" 955.2 16.1740365148805 88.6315788746905
"4778" 955.4 16.2576100020205 88.5323422335505
"4779" 955.6 16.4904993854793 88.4704945937819
"4780" 955.8 16.6470690586927 88.368386043841
"4781" 956 16.4819040643449 88.2107358614279
"4782" 956.2 16.533386344498 88.0952787289552
"4783" 956.4 16.757362571585 87.8393820984105
"4784" 956.6 17.0953517839179 87.7100752026822
"4785" 956.8 18.3711734572386 87.2563808346256
"4786" 957 19.6461350260605 86.2422658995505
"4787" 957.2 20.7711741969719 85.2314890705635
"4788" 957.4 21.3853986465405 84.6999875684605
"4789" 957.6 21.4847517431405 84.1964643745105
"4790" 957.8 21.6240408883738 83.9363569390438
"4791" 958 22.0393757941605 83.8147849855105
"4792" 958.2 22.2290341454479 83.7879260655439
"4793" 958.4 22.2290341454479 83.8586074338772
"4794" 958.6 22.1609372300005 83.8224185732905
"4795" 958.8 22.3964625119405 83.8300521610705
"4796" 959 22.5682341060622 83.945883558254
"4797" 959.2 22.8867220762952 84.0157067770784
"4798" 959.4 23.2962554929131 84.071483084387
"4799" 959.6 23.4526764581484 84.1313543610929
"4800" 959.8 23.8332210002727 84.1405756068355
"4801" 960 24.0880891254793 84.2876000653534
"4802" 960.2 24.1861169840294 84.5569393530105
"4803" 960.4 24.243141977316 84.7471732072105
"4804" 960.6 24.0986459153916 84.7982184750403
"4805" 960.8 24.1875538804341 84.7494934466573
"4806" 961 24.2118015072639 84.5789558473169
"4807" 961.2 24.3642382546005 84.4025712445705
"4808" 961.4 24.4623603178384 84.2053972963807
"4809" 961.6 24.5997635365405 84.0056246800105
"4810" 961.8 24.8902596148346 83.8020623392105
"4811" 962 25.2170677029155 83.317011449023
"4812" 962.2 25.9114228973141 82.66902666872
"4813" 962.4 26.6337016231863 81.758487277273
"4814" 962.6 27.0573512381528 80.8602749396391
"4815" 962.8 27.5270701716582 79.7981707095046
"4816" 963 27.472602156978 78.482405855023
"4817" 963.2 27.6543047177242 76.9110616697819
"4818" 963.4 27.8481207825201 75.5167634936391
"4819" 963.6 27.4974489257498 73.8369756558617
"4820" 963.8 27.0292253720056 73.1801320561873
"4821" 964 26.475418503603 72.184695936523
"4822" 964.2 25.8797922427362 71.3670584772975
"4823" 964.4 25.5652905659988 70.085459297023
"4824" 964.6 25.095258519584 68.2472443411236
"4825" 964.8 24.470442860115 66.4045202604658
"4826" 965 23.6005153207362 64.3806661829931
"4827" 965.2 22.8476663107854 62.0411442493534
"4828" 965.4 22.5952930519448 59.4855662300829
"4829" 965.6 23.0802455885405 56.6143203546453
"4830" 965.8 23.9508027462488 53.577825722773
"4831" 966 25.2487243268322 50.190421145398
"4832" 966.2 26.4619178845797 48.1262653320929
"4833" 966.4 26.8790404585405 47.1767443030855
"4834" 966.6 26.8874822249183 46.6349716148105
"4835" 966.8 27.2673617119183 46.1939198764105
"4836" 967 28.1673274144536 45.4460495373844
"4837" 967.2 29.8117100981805 44.5476094451905
"4838" 967.4 32.1023834047905 43.558741761523
"4839" 967.6 33.7776519424605 42.9750903625105
"4840" 967.8 36.0456976448449 42.4175065594497
"4841" 968 38.3783090962697 42.047927513398
"4842" 968.2 41.0453796612488 41.316375351148
"4843" 968.4 43.5371600906044 40.2797842091254
"4844" 968.6 45.3190238899988 40.075917336898
"4845" 968.8 46.6570214093703 40.6127385697424
"4846" 969 48.5023767479719 41.0988742287399
"4847" 969.2 50.588475397171 41.9113665001236
"4848" 969.4 52.8814037115609 42.9883323004962
"4849" 969.6 55.5964686007905 44.7557715119605
"4850" 969.8 58.6338645147038 46.4078680509248
"4851" 970 61.6491864451288 47.8718124060929
"4852" 970.2 64.4250885308058 49.2042537784962
"4853" 970.4 67.6856949520805 50.4483727991305
"4854" 970.6 70.6759796472489 51.1525712718355
"4855" 970.8 74.1423799661238 51.605815546273
"4856" 971 77.8360748447205 52.0208918818105
"4857" 971.2 80.5788047408605 52.0132582940305
"4858" 971.4 84.0005110751936 51.8136944992105
"4859" 971.6 87.4014403273805 51.3720369205105
"4860" 971.8 90.6212678486221 50.4895007006391
"4861" 972 93.8593916063805 49.5705102044305
"4862" 972.2 95.6448251952805 49.0132582964905
"4863" 972.4 96.0828554652905 48.4184256487105
"4864" 972.6 96.7917633013248 47.3853582828576
"4865" 972.8 96.9990597287481 46.323066738852
"4866" 973 97.0471649322905 45.7760298787105
"4867" 973.2 97.2908206665994 45.649091258387
"4868" 973.4 97.2342719794589 46.104082414782
"4869" 973.6 97.3588091104554 46.3866544331254
"4870" 973.8 97.3970774738874 46.7428111882105
"4871" 974 97.085518149728 46.9859046085855
"4872" 974.2 96.9034925622072 47.025662878273
"4873" 974.4 96.8224516049805 46.8224186036305
"4874" 974.6 96.5869263230405 46.9222913770855
"4875" 974.8 96.4627349522905 46.7889482572105
"4876" 975 96.2861883958322 46.707596720773
"4877" 975.2 96.0558703054997 46.8284943163534
"4878" 975.4 95.8092485053141 46.6759401362294
"4879" 975.6 95.8085458055602 46.5172247706223
"4880" 975.8 95.6767983854363 46.469047102648
"4881" 976 95.4435635533444 46.4947730418576
"4882" 976.2 95.2719588680405 46.3118490209605
"4883" 976.4 94.9993167688801 45.7973573917388
"4884" 976.6 94.7103216572606 44.4102048651505
"4885" 976.8 94.0081290362905 42.7592947079605
"4886" 977 93.3871721825405 40.9903575397105
"4887" 977.2 92.5121812596537 38.3798145489086
"4888" 977.4 91.7434628637905 35.3092066342105
"4889" 977.6 91.1717054726425 32.2312050309248
"4890" 977.8 90.9371500310895 29.236877531387
"4891" 978 90.6826291899874 26.3850302819127
"4892" 978.2 90.6684039155805 23.6315789279905
"4893" 978.4 91.0786737615405 21.0496396739765
"4894" 978.6 92.0000835810724 18.402246465168
"4895" 978.8 92.7960456090197 16.443601834648
"4896" 979 93.2284463129723 16.4327586701878
"4897" 979.2 93.3234161847223 16.4587822648923
"4898" 979.4 93.2189703834186 16.5489127636252
"4899" 979.6 93.2819747861406 16.3720369492105
"4900" 979.8 92.8222232018738 16.5090500632105
"4901" 980 92.3811177169691 16.7537163382105
"4902" 980.2 91.8816008590633 16.6929946172333
"4903" 980.4 91.4504707062639 16.5182120343595
"4904" 980.6 90.8203557103806 16.6315789337305
"4905" 980.8 89.723025396168 16.132551842387
"4906" 981 88.2407505351288 15.3168056972693
"4907" 981.2 86.2510386142488 14.3364135412105
"4908" 981.4 84.4056963578236 13.0809524063237
"4909" 981.6 82.6635172995188 11.999318731754
"4910" 981.8 81.9615660735405 11.5563799773595
"4911" 982 82.4248337406137 11.4567511591618
"4912" 982.2 83.3092337774215 12.1008628342105
"4913" 982.4 83.5508578048671 12.9992374504962
"4914" 982.6 83.930737291867 13.8015431049248
"4915" 982.8 85.1069682259005 14.6773804620505
"4916" 983 86.4251500457905 16.2839570902105
"4917" 983.2 87.5285272830314 17.9612111325014
"4918" 983.4 88.6313732202906 20.0126711212105
"4919" 983.6 90.0226087876805 22.1124949597705
"4920" 983.8 91.7288521142905 24.0937045882105
"4921" 984 93.4324368574621 25.4724710085046
"4922" 984.2 95.2256914946238 26.589912258898
"4923" 984.4 96.9984624339572 27.5361590774605
"4924" 984.6 98.8788658946072 28.5772956330105
"4925" 984.8 100.625210434845 29.2827571510366
"4926" 985 102.652874301626 29.8282656209765
"4927" 985.2 104.728434419427 30.3380327739833
"4928" 985.4 106.344528494936 30.7427097583036
"4929" 985.6 107.901908185826 30.8849413357105
"4930" 985.8 109.81321821798 30.968946265113
"4931" 986 111.736882054588 31.1212190527105
"4932" 986.2 113.009765120784 30.931709251552
"4933" 986.4 113.319713250421 30.3487726702105
"4934" 986.6 113.213602894297 30.1031856998203
"4935" 986.8 113.257791502541 30.1614282082105
"4936" 987 113.377599648441 30.5514262505605
"4937" 987.2 114.269853175223 31.0527295456252
"4938" 987.4 115.594152283052 31.3729245633966
"4939" 987.6 116.935804176674 31.8936654352105
"4940" 987.8 117.356106737291 32.8870105117105
"4941" 988 117.503090877261 33.6773804464705
"4942" 988.2 118.495745198291 35.0523070454605
"4943" 988.4 120.234424388791 36.9093240727105
"4944" 988.6 122.376522607152 39.2021189208772
"4945" 988.8 123.353532921756 39.9613199713282
"4946" 989 123.319934902881 39.678842192402
"4947" 989.2 123.085729142959 39.4059442621175
"4948" 989.4 122.784712896028 38.8073376196983
"4949" 989.6 122.633996481674 38.5179232754105
"4950" 989.8 122.600412932823 38.5426310232975
"4951" 990 122.752181210963 38.3228426988105
"4952" 990.2 123.165827763474 37.8224186110105
"4953" 990.4 122.891560162221 37.9815870370616
"4954" 990.6 122.631929110316 37.5669271016391
"4955" 990.8 122.563085644101 36.5628766273105
"4956" 991 122.546509084668 35.8793235397378
"4957" 991.2 122.166629597668 35.7127725336287
"4958" 991.4 121.358522325322 34.1721757271196
"4959" 991.6 120.675355936201 31.5710554754605
"4960" 991.8 119.969865460344 30.9849049852105
"4961" 992 118.777128080903 30.355980080676
"4962" 992.2 117.237041945312 28.4853354527368
"4963" 992.4 115.957055851344 26.6998321809752
"4964" 992.6 114.541412258613 24.9355345133196
"4965" 992.8 112.717734909911 23.2917429090439
"4966" 993 111.041995768023 21.7550324699347
"4967" 993.2 109.886161817922 20.3692610958287
"4968" 993.4 108.310007291861 19.4941743512305
"4969" 993.6 106.602595105291 18.6033933772105
"4970" 993.8 104.936969662291 17.5831350104605
"4971" 994 103.449843470257 16.8617388067954
"4972" 994.2 101.892576491474 16.5755992900105
"4973" 994.4 100.202565011808 16.6378493808355
"4974" 994.6 98.937430648853 16.8014262618355
"4975" 994.8 97.4546902492268 16.7537163382105
"4976" 995 96.5945239127805 16.4560064147905
"4977" 995.2 96.1193823390406 16.1811972547105
"4978" 995.4 95.091150842978 15.489403362148
"4979" 995.6 93.2895723758806 14.6392125231505
"4980" 995.8 91.2127488745994 13.0566650016223
"4981" 996 89.4246151618947 11.0762354268355
"4982" 996.2 87.8845850137038 8.70729166806767
"4983" 996.4 87.8496981220405 7.39389677614235
"4984" 996.6 88.1042982037533 7.64213603059351
"4985" 996.8 87.924022369497 8.44804093844965
"4986" 997 87.5533921221805 9.32623542827053
"4987" 997.2 87.0747439685605 10.1811972596305
"4988" 997.4 86.2129833110299 10.8417462277424
"4989" 997.6 84.644464950478 11.656706164273
"4990" 997.8 82.5867843958947 12.833550947023
"4991" 998 80.1887951342072 13.7766171040105
"4992" 998.2 77.3745212680155 14.1678384777355
"4993" 998.4 74.3639763335405 14.6024325093014
"4994" 998.6 70.8241902046769 14.7585740775287
"4995" 998.8 67.5532798166119 14.4909028177105
"4996" 999 64.4171318713037 13.9815186707368
"4997" 999.2 60.9325230431834 13.5185291362105
"4998" 999.4 57.9920969791747 12.5273152990398
"4999" 999.6 54.8634960008738 11.5828693777105
"5000" 999.8 51.79207 10.84212
"5001" 1000 48.92932 9.649275
"5002" 1000.2 47.07913 8.614403
"5003" 1000.4 47.06399 8.944762
"5004" 1000.6 46.8607 9.60677
"5005" 1000.8 46.22865 10.16772
"5006" 1001 43.6661 11.46473
"5007" 1001.2 40.33886 12.59862
"5008" 1001.4 36.66957 13.57016
"5009" 1001.6 33.15971 14.50605
"5010" 1001.8 30.26492 14.98637
"5011" 1002 28.40806 15.0457
"5012" 1002.2 28.59292 14.83644
"5013" 1002.4 28.61699 14.78807
"5014" 1002.6 28.92315 15.18156
"5015" 1002.8 29.07198 15.7041
"5016" 1003 28.61942 16.54956
"5017" 1003.2 28.00216 17.50048
"5018" 1003.4 27.52564 18.67835
"5019" 1003.6 26.02051 20.44074
"5020" 1003.8 24.82623 21.82565
"5021" 1004 23.06442 23.58419
"5022" 1004.2 21.80607 24.71332
"5023" 1004.4 19.61664 26.55764
"5024" 1004.6 17.88317 27.74933
"5025" 1004.8 16.51006 28.19542
"5026" 1005 16.53596 28.31687
"5027" 1005.2 17.02868 28.69229
"5028" 1005.4 17.53224 29.11835
"5029" 1005.6 17.92095 29.78407
"5030" 1005.8 18.40082 30.21659
"5031" 1006 18.60427 30.36142
"5032" 1006.2 18.62676 30.16934
"5033" 1006.4 18.70372 30.05683
"5034" 1006.6 18.78933 29.85226
"5035" 1006.8 18.91924 29.7752
"5036" 1007 18.95337 29.6354
"5037" 1007.2 19.0713 29.52779
"5038" 1007.4 19.39225 29.34118
"5039" 1007.6 19.50776 29.30853
"5040" 1007.8 19.60953 29.26239
"5041" 1008 19.66133 29.06076
"5042" 1008.2 19.76869 28.90938
"5043" 1008.4 20.12955 28.75443
"5044" 1008.6 20.55785 28.37967
"5045" 1008.8 20.95454 27.77369
"5046" 1009 21.68735 27.22604
"5047" 1009.2 22.26268 26.51143
"5048" 1009.4 22.62439 26.0158
"5049" 1009.6 22.92334 25.56553
"5050" 1009.8 22.96206 25.63412
"5051" 1010 22.99942 25.97087
"5052" 1010.2 22.8692 26.28722
"5053" 1010.4 22.76239 26.45149
"5054" 1010.6 22.8644 26.67738
"5055" 1010.8 22.8692 26.94032
"5056" 1011 22.9316 27.34117
"5057" 1011.2 23.74916 28.27877
"5058" 1011.4 25.02814 29.47095
"5059" 1011.6 26.81066 31.03616
"5060" 1011.8 28.6544 32.50383
"5061" 1012 30.1555 33.52375
"5062" 1012.2 30.81738 33.90592
"5063" 1012.4 31.45448 34.46364
"5064" 1012.6 32.76717 35.42282
"5065" 1012.8 34.25216 36.32346
"5066" 1013 35.79355 36.96576
"5067" 1013.2 38.05095 37.27766
"5068" 1013.4 40.49427 37.26031
"5069" 1013.6 42.68721 36.71381
"5070" 1013.8 44.9516 35.65091
"5071" 1014 47.4468 34.10066
"5072" 1014.2 49.614 32.3113
"5073" 1014.4 51.37301 30.21206
"5074" 1014.6 52.596 27.92006
"5075" 1014.8 53.49593 25.09977
"5076" 1015 53.55694 22.52228
"5077" 1015.2 53.42719 20.7668
"5078" 1015.4 53.2575 20.34709
"5079" 1015.6 52.70135 19.94074
"5080" 1015.8 52.39915 19.8463
"5081" 1016 52.09354 19.82624
"5082" 1016.2 51.89682 19.43456
"5083" 1016.4 51.92187 18.80891
"5084" 1016.6 51.87873 17.43529
"5085" 1016.8 51.5902 15.15066
"5086" 1017 50.78494 12.41322
"5087" 1017.2 49.80748 10.42874
"5088" 1017.4 49.78475 9.955697
"5089" 1017.6 49.92849 9.914434
"5090" 1017.8 50.05169 9.589888
"5091" 1018 50.27756 10.03822
"5092" 1018.2 50.53517 9.883487
"5093" 1018.4 50.4829 10.02791
"5094" 1018.6 50.39703 10.23047
"5095" 1018.8 50.30132 10.13431
"5096" 1019 50.05169 10.55143
"5097" 1019.2 49.97782 10.51962
"5098" 1019.4 49.91822 10.71906
"5099" 1019.6 49.73341 10.83253
"5100" 1019.8 49.53463 10.77407
"5101" 1020 49.41189 10.91804
"5102" 1020.2 49.16197 10.98835
"5103" 1020.4 47.90878 10.64685
"5104" 1020.6 45.933 10.32543
"5105" 1020.8 43.30431 9.392757
"5106" 1021 40.98885 8.284069
"5107" 1021.2 40.78263 7.698373
"5108" 1021.4 41.15618 7.688831
"5109" 1021.6 41.61836 8.204098
"5110" 1021.8 41.88941 8.418664
"5111" 1022 42.28143 8.47243
"5112" 1022.2 42.62864 8.377401
"5113" 1022.4 42.9119 8.346983
"5114" 1022.6 43.09628 8.347682
"5115" 1022.8 43.08723 8.337196
"5116" 1023 43.14388 8.155886
"5117" 1023.2 43.08361 8.302244
"5118" 1023.4 43.05105 8.33496
"5119" 1023.6 43.05105 8.33496
"5120" 1023.8 43.00018 8.476045
"5121" 1024 42.9883 8.511827
"5122" 1024.2 43.04119 8.564959
"5123" 1024.4 43.02392 8.595319
"5124" 1024.6 42.77271 8.504517
"5125" 1024.8 42.73268 8.573055
"5126" 1025 42.62169 8.435351
"5127" 1025.2 42.49517 8.552767
"5128" 1025.4 42.54907 8.685438
"5129" 1025.6 42.55677 8.604346
"5130" 1025.8 42.41189 8.653632
"5131" 1026 42.16419 8.527521
"5132" 1026.2 41.86318 8.271952
"5133" 1026.4 41.65327 8.377401
"5134" 1026.6 41.37606 8.645608
"5135" 1026.8 41.09043 8.777596
"5136" 1027 39.55073 8.447646
"5137" 1027.2 37.53566 7.804339
"5138" 1027.4 37.19577 7.342306
"5139" 1027.6 37.84684 7.387891
"5140" 1027.8 38.42367 7.807524
"5141" 1028 38.87479 7.788492
"5142" 1028.2 39.57408 7.407009
"5143" 1028.4 39.82274 7.444463
"5144" 1028.6 40.25821 7.658576
"5145" 1028.8 40.4573 7.984877
"5146" 1029 40.78987 8.120492
"5147" 1029.2 41.29758 8.35677
"5148" 1029.4 41.66654 8.524336
"5149" 1029.6 42.15761 8.775686
"5150" 1029.8 42.58706 9.101045
"5151" 1030 42.98416 9.30653
"5152" 1030.2 43.40867 9.364795
"5153" 1030.4 43.56784 9.432412
"5154" 1030.6 43.72036 9.49272
"5155" 1030.8 44.31453 9.726901
"5156" 1031 44.71485 10.05105
"5157" 1031.2 45.66099 10.23854
"5158" 1031.4 46.83135 10.4907
"5159" 1031.6 48.85778 10.78316
"5160" 1031.8 50.93491 10.44646
"5161" 1032 52.9154 9.844341
"5162" 1032.2 54.85376 8.738449
"5163" 1032.4 56.26272 7.268984
"5164" 1032.6 57.51291 5.264188
"5165" 1032.8 58.75358 4.300317
"5166" 1033 59.07383 4.578144
"5167" 1033.2 59.10882 4.931699
"5168" 1033.4 59.41872 5.403777
"5169" 1033.6 59.36778 5.58505
"5170" 1033.8 59.29226 5.66593
"5171" 1034 59.31875 5.55444
"5172" 1034.2 59.37773 5.494174
"5173" 1034.4 59.4097 5.582612
"5174" 1034.6 59.3819 5.61054
"5175" 1034.8 59.35874 5.748627
"5176" 1035 59.35432 5.898044
"5177" 1035.2 59.26377 6.058019
"5178" 1035.4 59.23787 6.300906
"5179" 1035.6 59.25219 6.327353
"5180" 1035.8 59.60777 6.651935
"5181" 1036 59.68608 6.862536
"5182" 1036.2 59.89552 7.278111
"5183" 1036.4 60.44584 7.544686
"5184" 1036.6 60.92684 7.992843
"5185" 1036.8 61.89863 8.667439
"5186" 1037 62.90716 9.458435
"5187" 1037.2 64.3058 9.935535
"5188" 1037.4 65.95362 10.24741
"5189" 1037.6 68.38331 10.17709
"5190" 1037.8 70.94506 9.709997
"5191" 1038 73.42753 8.587553
"5192" 1038.2 75.68451 6.820965
"5193" 1038.4 77.90657 5.560746
"5194" 1038.6 78.62216 5.454231
"5195" 1038.8 78.83013 5.726277
"5196" 1039 78.87383 5.499068
"5197" 1039.2 78.56436 5.150663
"5198" 1039.4 78.07068 4.910089
"5199" 1039.6 77.8462 4.741418
"5200" 1039.8 77.69606 4.659932
"5201" 1040 77.67605 4.623468
"5202" 1040.2 78.03987 4.944107
"5203" 1040.4 78.80495 5.539612
"5204" 1040.6 80.68556 5.303335
"5205" 1040.8 83.2003 4.822087
"5206" 1041 84.68116 5.416104
"5207" 1041.2 85.32139 5.676532
"5208" 1041.4 86.06901 6.130307
"5209" 1041.6 87.0374 6.797569
"5210" 1041.8 88.69712 7.615431
"5211" 1042 90.78138 8.273796
"5212" 1042.2 92.67417 8.633487
"5213" 1042.4 94.00142 9.579702
"5214" 1042.6 95.69381 11.05289
"5215" 1042.8 98.00968 12.18797
"5216" 1043 100.7321 13.06415
"5217" 1043.2 103.3614 14.26856
"5218" 1043.4 105.8349 14.6672
"5219" 1043.6 105.9775 14.65448
"5220" 1043.8 106.0556 14.77223
"5221" 1044 106.0258 14.76743
"5222" 1044.2 105.2932 15.04947
"5223" 1044.4 104.9726 14.99962
"5224" 1044.6 104.9151 15.10956
"5225" 1044.8 104.74 15.80312
"5226" 1045 105.4281 17.11379
"5227" 1045.2 106.854 18.74539
"5228" 1045.4 108.546 20.32566
"5229" 1045.6 111.149 21.97
"5230" 1045.8 113.414 22.54122
"5231" 1046 113.6771 22.41677
"5232" 1046.2 113.4657 22.34879
"5233" 1046.4 113.1354 22.66975
"5234" 1046.6 112.95 23.1367
"5235" 1046.8 113.3168 24.12013
"5236" 1047 113.9288 25.20827
"5237" 1047.2 114.9291 26.40796
"5238" 1047.4 115.6992 27.64958
"5239" 1047.6 116.085 28.98214
"5240" 1047.8 116.1436 29.91085
"5241" 1048 116.2822 31.08137
"5242" 1048.2 116.5019 31.86966
"5243" 1048.4 116.7522 32.25944
"5244" 1048.6 116.8658 32.37264
"5245" 1048.8 116.9637 32.28043
"5246" 1049 117.0054 32.45823
"5247" 1049.2 117.0655 32.47268
"5248" 1049.4 117.0096 32.36108
"5249" 1049.6 117.0892 32.58219
"5250" 1049.8 117.0297 32.69444
"5251" 1050 117.1896 32.86214
"5252" 1050.2 117.4724 33.12617
"5253" 1050.4 117.5086 33.28774
"5254" 1050.6 117.5883 33.54761
"5255" 1050.8 117.5005 33.53949
"5256" 1051 117.4803 33.70028
"5257" 1051.2 117.4116 33.71815
"5258" 1051.4 117.5794 33.77994
"5259" 1051.6 117.7652 33.68279
"5260" 1051.8 118.2955 33.9929
"5261" 1052 118.3602 34.31876
"5262" 1052.2 118.214 34.96207
"5263" 1052.4 118.2249 35.80715
"5264" 1052.6 118.0847 37.17009
"5265" 1052.8 118.2293 38.19258
"5266" 1053 117.8639 40.27564
"5267" 1053.2 117.0624 42.29154
"5268" 1053.4 116.7313 45.14202
"5269" 1053.6 116.8717 47.27249
"5270" 1053.8 117.4021 49.24885
"5271" 1054 117.8383 51.26634
"5272" 1054.2 118.7263 52.62395
"5273" 1054.4 119.9039 54.26517
"5274" 1054.6 121.6628 55.81743
"5275" 1054.8 123.338 56.75372
"5276" 1055 124.6131 57.22797
"5277" 1055.2 124.6072 57.87552
"5278" 1055.4 124.144 57.91148
"5279" 1055.6 123.9231 58.44074
"5280" 1055.8 123.707 58.43145
"5281" 1056 123.425 59.10389
"5282" 1056.2 123.0024 59.56426
"5283" 1056.4 122.4526 60.79679
"5284" 1056.6 121.6882 62.92224
"5285" 1056.8 120.556 65.10647
"5286" 1057 119.3964 67.28941
"5287" 1057.2 117.7462 69.82797
"5288" 1057.4 116.2307 72.16419
"5289" 1057.6 114.3826 74.44282
"5290" 1057.8 112.4417 76.31652
"5291" 1058 110.4525 78.09808
"5292" 1058.2 108.2614 79.70355
"5293" 1058.4 105.4075 81.27762
"5294" 1058.6 101.9709 82.58994
"5295" 1058.8 98.71696 83.47264
"5296" 1059 95.25735 83.84447
"5297" 1059.2 91.51933 83.80715
"5298" 1059.4 87.95025 83.30064
"5299" 1059.6 84.24829 82.07328
"5300" 1059.8 80.59847 80.71869
"5301" 1060 76.89397 79.06669
"5302" 1060.2 73.17685 77.55206
"5303" 1060.4 69.53951 76.32624
"5304" 1060.6 66.18196 75.76722
"5305" 1060.8 62.6181 75.48654
"5306" 1061 58.84935 75.14199
"5307" 1061.2 56.16629 75.00386
"5308" 1061.4 53.01475 74.78425
"5309" 1061.6 49.86175 74.19646
"5310" 1061.8 46.65702 73.97314
"5311" 1062 43.54625 73.95791
"5312" 1062.2 40.85101 73.3873
"5313" 1062.4 37.25735 72.68501
"5314" 1062.6 33.59024 71.76644
"5315" 1062.8 29.93327 71.11249
"5316" 1063 26.57084 70.47689
"5317" 1063.2 23.72828 69.41799
"5318" 1063.4 20.29193 68.23463
"5319" 1063.6 16.95003 67.80146
"5320" 1063.8 13.86465 68.06132
"5321" 1064 10.57461 68.3186
"5322" 1064.2 7.950814 68.04555
"5323" 1064.4 7.36843 68.1354
"5324" 1064.6 7.54395 68.21033
"5325" 1064.8 7.967649 68.47127
"5326" 1065 8.033715 68.64552
"5327" 1065.2 8.201632 68.5985
"5328" 1065.4 8.273204 68.72849
"5329" 1065.6 8.313441 68.80017
"5330" 1065.8 8.391572 68.66211
"5331" 1066 8.353854 68.67023
"5332" 1066.2 8.562243 68.7036
"5333" 1066.4 8.868284 68.85669
"5334" 1066.6 9.086726 68.86464
"5335" 1066.8 9.198816 68.86886
"5336" 1067 9.462392 68.91103
"5337" 1067.2 9.467897 69.04379
"5338" 1067.4 9.769853 68.87497
"5339" 1067.6 9.872128 68.86029
"5340" 1067.8 9.939229 68.85295
"5341" 1068 9.883232 68.85295
"5342" 1068.2 9.830979 68.86464
"5343" 1068.4 9.6705 68.79952
"5344" 1068.6 9.547039 68.70982
"5345" 1068.8 9.379809 68.76168
"5346" 1069 9.373573 68.86464
"5347" 1069.2 9.315676 68.74332
"5348" 1069.4 9.196023 68.73695
"5349" 1069.6 8.62005 69.08528
"5350" 1069.8 7.426344 69.91517
"5351" 1070 6.136038 70.59437
"5352" 1070.2 6.266449 70.10586
"5353" 1070.4 6.431614 69.31761
"5354" 1070.6 6.632272 68.9301
"5355" 1070.8 6.569558 68.45714
"5356" 1071 6.027878 67.49587
"5357" 1071.2 5.43046 66.5115
"5358" 1071.4 6.028674 66.55207
"5359" 1071.6 6.440034 66.40197
"5360" 1071.8 6.426329 65.52471
"5361" 1072 6.397878 64.75599
"5362" 1072.2 6.420947 64.12172
"5363" 1072.4 6.509902 63.56288
"5364" 1072.6 6.769675 63.22115
"5365" 1072.8 6.872054 62.96873
"5366" 1073 6.792913 62.67452
"5367" 1073.2 6.76917 62.29284
"5368" 1073.4 6.922116 61.84514
"5369" 1073.6 6.769675 61.44269
"5370" 1073.8 6.683587 61.0019
"5371" 1074 6.551447 60.83363
"5372" 1074.2 6.666286 60.71841
"5373" 1074.4 7.026538 60.70028
"5374" 1074.6 7.226608 60.63836
"5375" 1074.8 7.28036 60.64685
"5376" 1075 7.303618 60.65464
"5377" 1075.2 7.181885 60.61436
"5378" 1075.4 7.311026 60.4348
"5379" 1075.6 7.431064 60.43273
"5380" 1075.8 7.531087 60.51673
"5381" 1076 7.662093 60.4809
"5382" 1076.2 7.859741 60.47721
"5383" 1076.4 7.983835 60.25753
"5384" 1076.6 7.993603 60.03798
"5385" 1076.8 8.037018 59.65448
"5386" 1077 8.264946 58.76334
"5387" 1077.2 8.486542 58.15003
"5388" 1077.4 8.506687 56.92547
"5389" 1077.6 8.498053 55.74574
"5390" 1077.8 8.200285 54.71863
"5391" 1078 7.975907 53.99235
"5392" 1078.2 8.229608 53.67898
"5393" 1078.4 8.499339 53.4193
"5394" 1078.6 8.739795 53.49036
"5395" 1078.8 8.903834 53.49036
"5396" 1079 8.80999 53.40324
"5397" 1079.2 8.712359 53.4119
"5398" 1079.4 8.653459 53.31687
"5399" 1079.6 8.601657 53.26482
"5400" 1079.8 8.572467 53.31315
"5401" 1080 8.556481 53.28842
"5402" 1080.2 8.724335 53.04876
"5403" 1080.4 8.793071 52.89224
"5404" 1080.6 8.777341 52.68484
"5405" 1080.8 8.62005 52.00098
"5406" 1081 8.612495 50.00855
"5407" 1081.2 8.789179 47.70028
"5408" 1081.4 8.69332 45.08732
"5409" 1081.6 8.442762 44.65692
"5410" 1081.8 8.601657 45.22353
"5411" 1082 9.04087 45.8588
"5412" 1082.2 9.784464 45.90337
"5413" 1082.4 10.28839 45.61335
"5414" 1082.6 10.49864 45.37204
"5415" 1082.8 10.50122 45.40848
"5416" 1083 10.55883 45.56317
"5417" 1083.2 10.50698 45.5518
"5418" 1083.4 10.473 45.60232
"5419" 1083.6 10.51321 45.66009
"5420" 1083.8 10.59849 45.75356
"5421" 1084 10.79231 45.79251
"5422" 1084.2 10.62175 45.86261
"5423" 1084.4 10.80492 45.75387
"5424" 1084.6 10.90036 45.63412
"5425" 1084.8 10.84496 45.58641
"5426" 1085 10.86208 45.55883
"5427" 1085.2 10.68773 45.62564
"5428" 1085.4 10.78165 45.54666
"5429" 1085.6 10.74242 45.63689
"5430" 1085.8 10.86629 45.71157
"5431" 1086 10.93993 45.79316
"5432" 1086.2 10.87455 45.81943
"5433" 1086.4 11.17735 45.62617
"5434" 1086.6 11.0018 45.63991
"5435" 1086.8 11.07275 45.55392
"5436" 1087 11.06959 45.5096
"5437" 1087.2 11.0232 45.52073
"5438" 1087.4 11.13342 45.41862
"5439" 1087.6 11.17735 45.46714
"5440" 1087.8 11.10613 45.49895
"5441" 1088 11.09384 45.48524
"5442" 1088.2 11.1848 45.55928
"5443" 1088.4 11.22041 45.55524
"5444" 1088.6 11.41714 45.43652
"5445" 1088.8 11.38151 45.37967
"5446" 1089 11.32823 45.37967
"5447" 1089.2 11.44749 45.21852
"5448" 1089.4 11.58889 45.08546
"5449" 1089.6 11.53349 45.14907
"5450" 1089.8 11.44437 45.20543
"5451" 1090 11.60789 45.11674
"5452" 1090.2 11.78085 45.00611
"5453" 1090.4 11.80257 44.99799
"5454" 1090.6 11.96464 44.92331
"5455" 1090.8 12.06374 44.93586
"5456" 1091 11.991 44.86806
"5457" 1091.2 11.94556 44.82836
"5458" 1091.4 12.01194 44.65968
"5459" 1091.6 12.11554 44.4515
"5460" 1091.8 12.29325 44.13126
"5461" 1092 12.40233 43.79487
"5462" 1092.2 12.52132 43.4973
"5463" 1092.4 12.46129 42.90319
"5464" 1092.6 12.49427 42.29231
"5465" 1092.8 12.52313 41.93568
"5466" 1093 12.797 41.82029
"5467" 1093.2 13.22763 41.6116
"5468" 1093.4 13.86404 41.35544
"5469" 1093.6 14.44809 41.03502
"5470" 1093.8 14.61782 40.57213
"5471" 1094 14.97909 39.69886
"5472" 1094.2 15.19112 38.91775
"5473" 1094.4 15.14407 38.15265
"5474" 1094.6 15.1186 36.46587
"5475" 1094.8 15.48266 35.56506
"5476" 1095 16.03981 35.15066
"5477" 1095.2 17.72394 33.91402
"5478" 1095.4 19.52954 31.96637
"5479" 1095.6 21.59238 28.89589
"5480" 1095.8 23.10304 26.32624
"5481" 1096 23.64602 24.31422
"5482" 1096.2 23.57641 22.08165
"5483" 1096.4 23.84864 21.7676
"5484" 1096.6 24.24521 21.74099
"5485" 1096.8 24.46763 21.63257
"5486" 1097 24.54067 22.08875
"5487" 1097.2 24.59168 22.17032
"5488" 1097.4 24.51271 22.00976
"5489" 1097.6 24.44286 21.98106
"5490" 1097.8 24.33473 22.0706
"5491" 1098 24.28172 22.1061
"5492" 1098.2 24.22962 22.23424
"5493" 1098.4 24.29224 22.0427
"5494" 1098.6 24.30823 22.20374
"5495" 1098.8 24.53933 22.44421
"5496" 1099 25.16571 22.4867
"5497" 1099.2 26.10345 22.52662
"5498" 1099.4 26.82123 22.1719
"5499" 1099.6 28.19596 21.62225
"5500" 1099.8 29.68857 20.64208
"5501" 1100 30.60351 19.77396
"5502" 1100.2 31.26091 18.79526
"5503" 1100.4 32.05058 17.48238
"5504" 1100.6 32.78926 16.26552
"5505" 1100.8 34.03027 15.07433
"5506" 1101 35.3933 14.36407
"5507" 1101.2 36.87678 13.8304
"5508" 1101.4 37.42522 13.45492
"5509" 1101.6 37.39198 13.30085
"5510" 1101.8 37.35665 13.25647
"5511" 1102 37.20227 13.30906
"5512" 1102.2 36.94585 13.29851
"5513" 1102.4 36.82977 13.308
"5514" 1102.6 36.74617 13.40668
"5515" 1102.8 36.61595 13.35878
"5516" 1103 36.58058 13.3186
"5517" 1103.2 36.55136 13.19138
"5518" 1103.4 36.5611 12.83906
"5519" 1103.6 36.65594 11.44034
"5520" 1103.8 36.75591 10.07433
"5521" 1104 37.18211 10.32102
"5522" 1104.2 37.53255 11.19816
"5523" 1104.4 38.60465 11.18968
"5524" 1104.6 40.56334 10.41263
"5525" 1104.8 42.5554 9.2728
"5526" 1105 44.04429 7.753184
"5527" 1105.2 44.63146 6.820743
"5528" 1105.4 44.86905 7.075418
"5529" 1105.6 45.57861 7.898755
"5530" 1105.8 46.28139 8.289976
"5531" 1106 47.54794 8.790496
"5532" 1106.2 48.76733 9.338231
"5533" 1106.4 49.90344 9.818323
"5534" 1106.6 51.5182 10.34505
"5535" 1106.8 53.29793 10.87238
"5536" 1107 55.114 11.26915
"5537" 1107.2 56.937 11.23845
"5538" 1107.4 58.36587 11.34948
"5539" 1107.6 59.75187 11.21493
"5540" 1107.8 60.05518 11.53743
"5541" 1108 60.28064 11.53123
"5542" 1108.2 60.25417 11.46473
"5543" 1108.4 60.45839 11.35998
"5544" 1108.6 60.49374 11.29849
"5545" 1108.8 60.97079 10.87194
"5546" 1109 61.72846 10.43783
"5547" 1109.2 62.28196 9.445952
"5548" 1109.4 62.98486 7.584736
"5549" 1109.6 63.59739 5.24307
"5550" 1109.8 63.8983 4.396846
"5551" 1110 64.09668 4.815633
"5552" 1110.2 64.39666 5.639576
"5553" 1110.4 64.51491 6.23426
"5554" 1110.6 64.42713 6.458417
"5555" 1110.8 64.64251 6.543793
"5556" 1111 64.67301 6.578306
"5557" 1111.2 64.73748 6.630538
"5558" 1111.4 64.61374 6.804607
"5559" 1111.6 65.07901 7.140721
"5560" 1111.8 65.98974 7.695192
"5561" 1112 67.04119 8.640999
"5562" 1112.2 68.08771 9.71754
"5563" 1112.4 69.52051 11.13985
"5564" 1112.6 71.02948 12.7164
"5565" 1112.8 73.09182 15.01397
"5566" 1113 74.60879 17.00817
"5567" 1113.2 76.45331 19.33873
"5568" 1113.4 78.07193 21.93128
"5569" 1113.6 79.41726 25.07965
"5570" 1113.8 80.15916 28.25282
"5571" 1114 80.77013 32.22908
"5572" 1114.2 81.65443 35.69963
"5573" 1114.4 82.16733 38.93883
"5574" 1114.6 82.95685 42.2041
"5575" 1114.8 83.96175 45.96387
"5576" 1115 84.93858 49.50025
"5577" 1115.2 85.97952 53.10868
"5578" 1115.4 87.0315 56.83005
"5579" 1115.6 87.95522 59.86935
"5580" 1115.8 89.32979 63.71468
"5581" 1116 90.17161 67.31455
"5582" 1116.2 90.93532 71.43469
"5583" 1116.4 91.54519 75.45199
"5584" 1116.6 91.8039 79.2034
"5585" 1116.8 92.11279 82.99629
"5586" 1117 92.23796 87.07485
"5587" 1117.2 92.20424 91.21654
"5588" 1117.4 92.43017 94.73375
"5589" 1117.6 92.34494 97.97509
"5590" 1117.8 92.11834 99.51118
"5591" 1118 92.16996 99.51569
"5592" 1118.2 92.28535 99.58563
"5593" 1118.4 92.51626 99.65298
"5594" 1118.6 92.60536 99.75098
"5595" 1118.8 92.61969 99.72938
"5596" 1119 92.72238 99.66622
"5597" 1119.2 92.87379 99.81763
"5598" 1119.4 93.81976 101.2545
"5599" 1119.6 95.71028 103.0353
"5600" 1119.8 98.34022 104.9584
"5601" 1120 100.8624 106.6356
"5602" 1120.2 103.3423 107.8815
"5603" 1120.4 105.5929 108.6304
"5604" 1120.6 107.8005 109.8979
"5605" 1120.8 109.0415 110.9117
"5606" 1121 108.9549 110.8303
"5607" 1121.2 108.7968 110.3876
"5608" 1121.4 108.587 109.7744
"5609" 1121.6 110.1948 108.2136
"5610" 1121.8 112.4633 106.1522
"5611" 1122 115.1879 103.8161
"5612" 1122.2 117.6024 101.4525
"5613" 1122.4 119.0288 99.20293
"5614" 1122.6 121.1025 95.8417
"5615" 1122.8 122.7783 92.74199
"5616" 1123 124.2387 90.03616
"5617" 1123.2 124.2842 89.92029
"5618" 1123.4 124.1067 90.05776
"5619" 1123.6 124.1634 90.09977
"5620" 1123.8 124.1425 90.2306
"5621" 1124 123.7555 90.82112
"5622" 1124.2 123.6076 90.95502
"5623" 1124.4 123.5687 90.96607
"5624" 1124.6 123.5411 90.96607
"5625" 1124.8 123.5411 90.96607
"5626" 1125 123.6336 91.08758
"5627" 1125.2 123.6723 90.94525
"5628" 1125.4 123.7624 91.20947
"5629" 1125.6 123.7629 91.1812
"5630" 1125.8 123.7268 91.14519
"5631" 1126 123.605 91.57008
"5632" 1126.2 123.131 91.82869
"5633" 1126.4 122.9362 92.33282
"5634" 1126.6 122.8882 92.55668
"5635" 1126.8 122.8059 92.71525
"5636" 1127 122.7883 92.84671
"5637" 1127.2 122.7494 92.96944
"5638" 1127.4 122.6157 93.19562
"5639" 1127.6 122.3343 93.30164
"5640" 1127.8 122.0926 93.52889
"5641" 1128 121.8561 94.00418
"5642" 1128.2 121.5435 94.28702
"5643" 1128.4 121.4207 94.42894
"5644" 1128.6 121.5464 94.41134
"5645" 1128.8 121.426 94.68833
"5646" 1129 121.3171 94.90084
"5647" 1129.2 120.996 95.40127
"5648" 1129.4 120.6348 95.63412
"5649" 1129.6 120.0058 96.29853
"5650" 1129.8 119.3724 97.19265
"5651" 1130 118.4443 98.66355
"5652" 1130.2 117.641 100.2681
"5653" 1130.4 116.6354 102.5329
"5654" 1130.6 115.7098 104.7785
"5655" 1130.8 114.9044 105.8658
"5656" 1131 112.5208 107.4117
"5657" 1131.2 109.7426 109.2015
"5658" 1131.4 106.6537 111.6041
"5659" 1131.6 103.9302 114.4184
"5660" 1131.8 101.535 117.7306
"5661" 1132 99.94886 119.2283
"5662" 1132.2 97.56376 119.5959
"5663" 1132.4 94.32375 120.674
"5664" 1132.6 90.82757 121.942
"5665" 1132.8 87.72414 123.3975
"5666" 1133 84.95475 125.4994
"5667" 1133.2 84.48551 125.8687
"5668" 1133.4 84.22751 125.5591
"5669" 1133.6 81.83923 125.7329
"5670" 1133.8 78.49114 126.6062
"5671" 1134 74.6629 127.7849
"5672" 1134.2 71.28135 129.0425
"5673" 1134.4 68.65985 129.3372
"5674" 1134.6 65.41061 129.0333
"5675" 1134.8 61.8476 129.0727
"5676" 1135 58.07664 128.4154
"5677" 1135.2 54.34171 127.6645
"5678" 1135.4 50.75447 127.2308
"5679" 1135.6 47.85611 126.6903
"5680" 1135.8 47.05129 126.1534
"5681" 1136 46.96833 125.8186
"5682" 1136.2 47.41185 126.1534
"5683" 1136.4 47.41919 126.1283
"5684" 1136.6 47.67583 126.2181
"5685" 1136.8 47.97901 126.2957
"5686" 1137 47.99049 126.4936
"5687" 1137.2 47.83346 126.4934
"5688" 1137.4 47.5858 126.905
"5689" 1137.6 47.54305 127.3039
"5690" 1137.8 47.43637 127.3086
"5691" 1138 47.14631 127.2994
"5692" 1138.2 47.16163 127.0591
"5693" 1138.4 47.13928 126.9884
"5694" 1138.6 47.16189 126.8069
"5695" 1138.8 47.02553 126.5027
"5696" 1139 45.8097 126.3593
"5697" 1139.2 44.69776 125.9498
"5698" 1139.4 43.50204 125.302
"5699" 1139.6 42.25761 124.3018
"5700" 1139.8 40.61597 123.6917
"5701" 1140 39.28844 123.0213
"5702" 1140.2 37.68526 122.6561
"5703" 1140.4 37.11544 122.5743
"5704" 1140.6 36.60929 122.1977
"5705" 1140.8 36.0572 121.4361
"5706" 1141 34.97241 120.8746
"5707" 1141.2 33.73044 120.3456
"5708" 1141.4 32.89752 120.0092
"5709" 1141.6 32.35621 119.5643
"5710" 1141.8 31.81747 118.4545
"5711" 1142 30.96274 117.3603
"5712" 1142.2 29.82989 116.5697
"5713" 1142.4 28.30877 115.574
"5714" 1142.6 26.87904 114.1891
"5715" 1142.8 25.60574 112.5977
"5716" 1143 24.12491 110.8513
"5717" 1143.2 22.50043 108.5777
"5718" 1143.4 20.77383 106.4961
"5719" 1143.6 19.2611 104.9898
"5720" 1143.8 17.73959 103.829
"5721" 1144 17.19211 102.5225
"5722" 1144.2 16.43594 100.752
"5723" 1144.4 15.40381 99.18206
"5724" 1144.6 14.26161 97.47891
"5725" 1144.8 12.80943 96.23492
"5726" 1145 11.81794 96.03825
"5727" 1145.2 11.86976 96.15927
"5728" 1145.4 11.76914 95.86261
"5729" 1145.6 11.50853 94.93927
"5730" 1145.8 10.69751 93.14986
"5731" 1146 9.805568 91.28015
"5732" 1146.2 8.895546 89.2499
"5733" 1146.4 8.717879 87.22494
"5734" 1146.6 8.622909 85.11103
"5735" 1146.8 8.665929 82.8408
"5736" 1147 8.363433 81.20099
"5737" 1147.2 7.705878 79.74522
"5738" 1147.4 6.665069 78.12336
"5739" 1147.6 5.888837 77.43326
"5740" 1147.8 6.236044 77.16315
"5741" 1148 7.333166 76.82141
"5742" 1148.2 8.118838 75.1947
"5743" 1148.4 8.910741 73.227
"5744" 1148.6 9.496037 70.66946
"5745" 1148.8 9.986032 68.49854
"5746" 1149 10.72341 65.73831
"5747" 1149.2 11.40626 63.0617
"5748" 1149.4 12.19276 60.68285
"5749" 1149.6 12.46597 58.69355
"5750" 1149.8 12.49212 57.23609
"5751" 1150 12.13497 56.44837
"5752" 1150.2 11.71552 56.20187
"5753" 1150.4 11.71619 56.3022
"5754" 1150.6 11.68386 56.39633
"5755" 1150.8 11.6756 56.25753
"5756" 1151 11.91017 56.11542
"5757" 1151.2 12.09024 55.88917
"5758" 1151.4 12.32275 55.47683
"5759" 1151.6 12.49663 54.97491
"5760" 1151.8 12.45245 54.55773
"5761" 1152 12.45225 53.69855
"5762" 1152.2 12.60878 52.28309
"5763" 1152.4 12.51636 50.39835
"5764" 1152.6 12.31149 48.10121
"5765" 1152.8 12.24043 45.43293
"5766" 1153 12.65008 44.49185
"5767" 1153.2 13.33551 44.53334
"5768" 1153.4 13.64932 44.6661
"5769" 1153.6 13.61365 44.81479
"5770" 1153.8 14.20056 44.92643
"5771" 1154 14.93222 44.76431
"5772" 1154.2 16.0413 44.16728
"5773" 1154.4 17.63014 43.43233
"5774" 1154.6 19.88926 42.21173
"5775" 1154.8 21.35866 41.08375
"5776" 1155 22.31257 40.99036
"5777" 1155.2 24.00166 40.41784
"5778" 1155.4 25.18225 39.58663
"5779" 1155.6 26.19202 38.89112
"5780" 1155.8 27.36628 37.60503
"5781" 1156 28.11586 35.89982
"5782" 1156.2 29.29339 33.6918
"5783" 1156.4 31.02732 31.70028
"5784" 1156.6 33.55522 30.03129
"5785" 1156.8 36.28712 28.94309
"5786" 1157 37.59164 28.94201
"5787" 1157.2 37.68978 28.96746
"5788" 1157.4 37.65918 28.93353
"5789" 1157.6 37.62302 28.92597
"5790" 1157.8 37.6279 29.0195
"5791" 1158 37.69294 29.18798
"5792" 1158.2 37.83352 29.3024
"5793" 1158.4 37.95886 29.57633
"5794" 1158.6 38.10659 29.65448
"5795" 1158.8 38.35984 29.77322
"5796" 1159 38.99298 30.39239
"5797" 1159.2 40.40275 31.35083
"5798" 1159.4 42.18502 32.80811
"5799" 1159.6 44.29569 34.74243
"5800" 1159.8 46.32267 37.09178
"5801" 1160 48.23587 39.09723
"5802" 1160.2 50.01293 40.92415
"5803" 1160.4 52.17591 42.41971
"5804" 1160.6 54.26761 44.28702
"5805" 1160.8 56.77872 45.95219
"5806" 1161 59.26563 47.91672
"5807" 1161.2 61.72918 49.46364
"5808" 1161.4 64.39594 51.24227
"5809" 1161.6 67.04199 53.01326
"5810" 1161.8 70.10933 55.10486
"5811" 1162 72.89764 57.1354
"5812" 1162.2 75.58276 59.12013
"5813" 1162.4 78.36388 61.11085
"5814" 1162.6 80.76979 63.10905
"5815" 1162.8 83.03789 64.62267
"5816" 1163 85.53876 65.29856
"5817" 1163.2 88.90228 66.30842
"5818" 1163.4 91.85954 66.79613
"5819" 1163.6 95.00151 67.41581
"5820" 1163.8 97.965 67.81755
"5821" 1164 101.2331 67.27486
"5822" 1164.2 104.221 66.06376
"5823" 1164.4 106.9652 65.55524
"5824" 1164.6 110.4905 65.14303
"5825" 1164.8 113.5751 64.89112
"5826" 1165 117.4122 63.92353
"5827" 1165.2 120.7093 63.01032
"5828" 1165.4 122.6757 62.51034
"5829" 1165.6 123.4415 61.42488
"5830" 1165.8 124.2842 59.9312
"5831" 1166 124.6628 57.89734
"5832" 1166.2 125.6615 55.81687
"5833" 1166.4 125.8414 55.95443
"5834" 1166.6 125.6842 56.85941
"5835" 1166.8 125.6477 57.40257
"5836" 1167 125.4198 58.01326
"5837" 1167.2 126.3271 58.87057
"5838" 1167.4 126.8273 59.8701
"5839" 1167.6 126.4654 60.32986
"5840" 1167.8 126.2279 60.63297
"5841" 1168 126.2379 60.69456
"5842" 1168.2 125.8669 61.02853
"5843" 1168.4 125.3783 61.22977
"5844" 1168.6 125.0882 61.63227
"5845" 1168.8 124.6012 62.15196
"5846" 1169 123.9456 63.67092
"5847" 1169.2 123.2056 65.09068
"5848" 1169.4 122.5502 66.695
"5849" 1169.6 122.2754 68.05277
"5850" 1169.8 121.9681 69.91941
"5851" 1170 121.6697 71.18264
"5852" 1170.2 121.8252 72.6936
"5853" 1170.4 122.1884 73.88381
"5854" 1170.6 122.2872 75.0112
"5855" 1170.8 122.2434 75.38554
"5856" 1171 121.8024 75.17403
"5857" 1171.2 121.402 75.14318
"5858" 1171.4 120.0832 75.6525
"5859" 1171.6 118.4884 77.05906
"5860" 1171.8 116.7033 78.68987
"5861" 1172 115.2503 80.32454
"5862" 1172.2 113.6847 81.64568
"5863" 1172.4 112.257 83.26135
"5864" 1172.6 110.7207 85.03691
"5865" 1172.8 109.8243 87.06346
"5866" 1173 109.4679 89.48311
"5867" 1173.2 109.3275 91.59224
"5868" 1173.4 109.9982 92.96237
"5869" 1173.6 111.1425 94.96683
"5870" 1173.8 112.898 96.65194
"5871" 1174 114.9047 97.2499
"5872" 1174.2 116.9186 96.97135
"5873" 1174.4 118.2612 96.40596
"5874" 1174.6 118.1162 96.28408
"5875" 1174.8 118.167 96.33387
"5876" 1175 118.399 96.43903
"5877" 1175.2 118.3178 96.56808
"5878" 1175.4 118.1261 97.19477
"5879" 1175.6 118.2926 98.24633
"5880" 1175.8 118.6059 99.89621
"5881" 1176 118.2365 99.80859
"5882" 1176.2 117.8636 99.55039
"5883" 1176.4 117.0682 99.3477
"5884" 1176.6 116.456 100.3688
"5885" 1176.8 115.6894 102.7815
"5886" 1177 115.2046 105.1377
"5887" 1177.2 113.6535 106.9802
"5888" 1177.4 111.3389 109.0883
"5889" 1177.6 108.8429 111.7207
"5890" 1177.8 107.2139 113.3898
"5891" 1178 105.7854 113.932
"5892" 1178.2 103.6147 114.6863
"5893" 1178.4 101.0536 116.3843
"5894" 1178.6 98.53461 118.5586
"5895" 1178.8 96.95371 120.7219
"5896" 1179 96.15077 121.5742
"5897" 1179.2 95.34599 121.8237
"5898" 1179.4 93.3376 121.6201
"5899" 1179.6 90.25227 121.8428
"5900" 1179.8 86.46798 122.434
"5901" 1180 82.76967 122.4858
"5902" 1180.2 79.01423 123.0448
"5903" 1180.4 75.3684 124.232
"5904" 1180.6 72.48423 125.4139
"5905" 1180.8 69.49519 127.0845
"5906" 1181 66.69674 128.9229
"5907" 1181.2 64.03759 129.4891
"5908" 1181.4 61.8831 128.6042
"5909" 1181.6 59.61832 126.9255
"5910" 1181.8 57.7239 125.0212
"5911" 1182 55.81427 123.0741
"5912" 1182.2 53.32398 121.2937
"5913" 1182.4 50.40537 119.2478
"5914" 1182.6 47.53249 117.2693
"5915" 1182.8 44.88389 115.119
"5916" 1183 42.62224 113.4375
"5917" 1183.2 40.24389 111.8543
"5918" 1183.4 38.35427 110.4452
"5919" 1183.6 36.36221 109.5157
"5920" 1183.8 33.96552 108.1972
"5921" 1184 31.76416 106.5421
"5922" 1184.2 29.63317 105.242
"5923" 1184.4 26.81329 103.828
"5924" 1184.6 23.89628 101.9672
"5925" 1184.8 21.85082 99.73082
"5926" 1185 20.08191 97.58796
"5927" 1185.2 17.69862 95.55637
"5928" 1185.4 15.74257 93.85295
"5929" 1185.6 15.51849 93.35605
"5930" 1185.8 15.61167 93.39206
"5931" 1186 15.73834 93.44191
"5932" 1186.2 15.73591 93.41889
"5933" 1186.4 15.64337 93.43457
"5934" 1186.6 15.56301 93.69147
"5935" 1186.8 15.68472 94.02349
"5936" 1187 15.50591 94.05548
"5937" 1187.2 15.75518 94.06868
"5938" 1187.4 15.6726 94.01199
"5939" 1187.6 15.73338 93.94456
"5940" 1187.8 15.95937 93.8754
"5941" 1188 15.9841 93.76898
"5942" 1188.2 16.0641 93.75948
"5943" 1188.4 16.17119 93.77344
"5944" 1188.6 16.15536 93.67006
"5945" 1188.8 16.08736 93.75169
"5946" 1189 16.01449 93.70791
"5947" 1189.2 16.01759 93.72832
"5948" 1189.4 15.9168 93.63485
"5949" 1189.6 15.91103 93.59309
"5950" 1189.8 15.87804 93.57254
"5951" 1190 15.62617 93.53913
"5952" 1190.2 15.62617 93.53913
"5953" 1190.4 15.48266 93.48718
"5954" 1190.6 15.56348 93.3251
"5955" 1190.8 15.55714 93.14947
"5956" 1191 15.72008 93.08959
"5957" 1191.2 15.7695 93.02728
"5958" 1191.4 15.66047 92.71604
"5959" 1191.6 15.42188 92.4102
"5960" 1191.8 15.21357 92.02407
"5961" 1192 15.2762 91.67904
"5962" 1192.2 15.16609 91.65034
"5963" 1192.4 15.06401 91.55509
"5964" 1192.6 15.02363 91.26071
"5965" 1192.8 14.74569 90.46364
"5966" 1193 14.52908 89.17933
"5967" 1193.2 14.23874 87.26711
"5968" 1193.4 13.47368 85.09635
"5969" 1193.6 12.39148 82.93393
"5970" 1193.8 11.02287 80.73082
"5971" 1194 9.48056 78.68987
"5972" 1194.2 8.511164 76.86822
"5973" 1194.4 8.676482 76.08101
"5974" 1194.6 9.009807 75.72692
"5975" 1194.8 8.947178 75.79718
"5976" 1195 8.81957 75.70791
"5977" 1195.2 8.48202 75.54013
"5978" 1195.4 8.386184 75.39429
"5979" 1195.6 8.386184 75.39429
"5980" 1195.8 8.450844 75.25623
"5981" 1196 8.87452 75.10628
"5982" 1196.2 9.240714 74.86627
"5983" 1196.4 9.444997 73.9975
"5984" 1196.6 9.672226 72.77384
"5985" 1196.8 10.30315 71.15037
"5986" 1197 10.8133 68.71777
"5987" 1197.2 11.06563 65.7359
"5988" 1197.4 10.76642 62.02233
"5989" 1197.6 9.807256 58.73845
"5990" 1197.8 8.764417 55.10543
"5991" 1198 8.384123 53.24526
"5992" 1198.2 8.774146 52.21742
"5993" 1198.4 9.109122 51.86822
"5994" 1198.6 9.45017 51.76898
"5995" 1198.8 9.536379 51.61896
"5996" 1199 9.380842 51.65353
"5997" 1199.2 9.429909 51.53743
"5998" 1199.4 9.335515 51.55594
"5999" 1199.6 9.305485 51.56951
"6000" 1199.8 9.307406 51.61081
"6001" 1200 9.455235 51.58832
"6002" 1200.2 9.561491 51.58611
"6003" 1200.4 9.801347 51.48654
"6004" 1200.6 10.3622 50.47668
"6005" 1200.8 11.19544 48.70573
"6006" 1201 12.19881 46.26177
"6007" 1201.2 12.53253 43.27637
"6008" 1201.4 12.39182 40.14025
"6009" 1201.6 11.86168 37.43749
"6010" 1201.8 11.97377 37.80635
"6011" 1202 12.35728 38.21451
"6012" 1202.2 12.68843 38.58578
"6013" 1202.4 12.99761 38.92293
"6014" 1202.6 13.11035 39.03912
"6015" 1202.8 13.20338 39.14557
"6016" 1203 13.15686 39.10922
"6017" 1203.2 13.04981 39.10226
"6018" 1203.4 13.11896 39.12013
"6019" 1203.6 13.26804 39.1185
"6020" 1203.8 13.46239 39.11666
"6021" 1204 13.62125 38.97509
"6022" 1204.2 13.55901 38.95609
"6023" 1204.4 13.62367 38.80991
"6024" 1204.6 14.26704 38.37373
"6025" 1204.8 15.59895 37.2943
"6026" 1205 17.34972 35.95138
"6027" 1205.2 19.51096 34.07242
"6028" 1205.4 20.91726 32.0131
"6029" 1205.6 22.30397 29.457
"6030" 1205.8 22.85232 27.21173
"6031" 1206 23.50664 24.23152
"6032" 1206.2 24.69886 22.28807
"6033" 1206.4 26.26174 20.96809
"6034" 1206.6 27.71003 19.87872
"6035" 1206.8 29.22438 18.19746
"6036" 1207 31.30305 16.10963
"6037" 1207.2 33.47107 15.06984
"6038" 1207.4 34.23415 14.97525
"6039" 1207.6 34.30396 15.02748
"6040" 1207.8 34.39712 14.87195
"6041" 1208 34.26942 14.8193
"6042" 1208.2 33.75583 14.92361
"6043" 1208.4 33.2814 15.27355
"6044" 1208.6 32.96661 15.45601
"6045" 1208.8 32.58778 15.31182
"6046" 1209 32.07073 15.0089
"6047" 1209.2 30.65306 13.84134
"6048" 1209.4 30.41919 13.52974
"6049" 1209.6 31.34715 13.87295
"6050" 1209.8 32.21424 13.12352
"6051" 1210 33.76004 11.15864
"6052" 1210.2 36.29689 9.310968
"6053" 1210.4 39.27155 7.881791
"6054" 1210.6 41.95937 6.448373
"6055" 1210.8 43.24839 5.789108
"6056" 1211 43.47006 6.190961
"6057" 1211.2 44.12719 6.066693
"6058" 1211.4 44.62484 5.857679
"6059" 1211.6 45.6873 5.269408
"6060" 1211.8 46.97647 5.13067
"6061" 1212 48.7402 4.4491
"6062" 1212.2 51.02347 3.315051
"6063" 1212.4 52.00807 2.669747
"6064" 1212.6 52.05469 2.501461
"6065" 1212.8 52.03943 2.817981
"6066" 1213 52.63672 3.61836
"6067" 1213.2 54.10086 4.071551
"6068" 1213.4 55.84072 4.423813
"6069" 1213.6 57.68231 4.681031
"6070" 1213.8 59.55693 5.087603
"6071" 1214 61.32439 5.507489
"6072" 1214.2 63.26977 5.39008
"6073" 1214.4 64.91016 5.034424
"6074" 1214.6 67.24818 4.223461
"6075" 1214.8 69.13114 3.967457
"6076" 1215 71.135 4.349136
"6077" 1215.2 73.13599 4.5311
"6078" 1215.4 75.78353 4.248694
"6079" 1215.6 77.84287 4.590197
"6080" 1215.8 79.59395 5.179067
"6081" 1216 82.40329 5.605128
"6082" 1216.2 85.42089 6.172264
"6083" 1216.4 86.79493 5.814947
"6084" 1216.6 86.45968 5.875854
"6085" 1216.8 86.22363 5.852581
"6086" 1217 85.78626 5.953925
"6087" 1217.2 85.6675 6.024285
"6088" 1217.4 85.67402 6.196811
"6089" 1217.6 86.15712 6.550154
"6090" 1217.8 86.43178 6.95432
"6091" 1218 87.58062 7.633169
"6092" 1218.2 89.40559 8.299924
"6093" 1218.4 91.23509 8.865676
"6094" 1218.6 92.55261 9.501808
"6095" 1218.8 94.44909 10.26517
"6096" 1219 95.77875 10.70672
"6097" 1219.2 98.16459 11.38684
"6098" 1219.4 100.1817 12.27252
"6099" 1219.6 100.5688 13.3533
"6100" 1219.8 100.5964 13.58231
"6101" 1220 100.919 14.13334
"6102" 1220.2 102.3509 15.4839
"6103" 1220.4 104.1882 17.02314
"6104" 1220.6 106.3169 18.56129
"6105" 1220.8 108.8556 19.99799
"6106" 1221 111.278 20.90081
"6107" 1221.2 111.3687 21.5509
"6108" 1221.4 111.6369 22.434
"6109" 1221.6 112.3384 24.46909
"6110" 1221.8 113.7426 27.11359
"6111" 1222 115.8641 30.34016
"6112" 1222.2 117.3989 32.78425
"6113" 1222.4 119.2422 35.77188
"6114" 1222.6 120.9825 37.98714
"6115" 1222.8 122.1715 39.04955
"6116" 1223 122.3339 38.7287
"6117" 1223.2 122.4408 38.36742
"6118" 1223.4 122.1224 38.57814
"6119" 1223.6 121.4332 38.93433
"6120" 1223.8 121.2253 39.36642
"6121" 1224 121.0208 40.03616
"6122" 1224.2 121.1413 40.93423
"6123" 1224.4 121.2206 41.9886
"6124" 1224.6 121.2683 42.79433
"6125" 1224.8 120.9327 43.25424
"6126" 1225 120.9388 42.81924
"6127" 1225.2 120.9388 42.81924
"6128" 1225.4 120.9108 43.12854
"6129" 1225.6 120.9796 43.10427
"6130" 1225.8 120.9752 43.1812
"6131" 1226 120.9884 43.1597
"6132" 1226.2 120.9263 43.22201
"6133" 1226.4 120.9518 43.1708
"6134" 1226.6 120.9388 43.20092
"6135" 1226.8 120.9518 43.1708
"6136" 1227 120.9735 43.03151
"6137" 1227.2 120.9735 43.03151
"6138" 1227.4 120.9467 43.1214
"6139" 1227.6 120.9341 43.15191
"6140" 1227.8 120.9467 43.1214
"6141" 1228 121.0504 43.51022
"6142" 1228.2 121.0963 43.70892
"6143" 1228.4 120.821 44.48909
"6144" 1228.6 120.5021 46.17079
"6145" 1228.8 120.1655 48.08885
"6146" 1229 119.3666 50.20331
"6147" 1229.2 118.7116 51.07854
"6148" 1229.4 118.5285 50.88575
"6149" 1229.6 118.327 50.89785
"6150" 1229.8 118.2167 50.97094
"6151" 1230 118.0149 50.76559
"6152" 1230.2 116.8472 50.6313
"6153" 1230.4 115.3165 50.82047
"6154" 1230.6 113.225 50.68301
"6155" 1230.8 110.6223 50.21157
"6156" 1231 108.0586 49.3549
"6157" 1231.2 105.0877 48.659
"6158" 1231.4 102.3836 48.03022
"6159" 1231.6 99.42899 47.62027
"6160" 1231.8 96.91567 47.41285
"6161" 1232 94.09579 46.63481
"6162" 1232.2 91.16061 45.56677
"6163" 1232.4 87.84239 43.72083
"6164" 1232.6 84.64352 41.83005
"6165" 1232.8 81.30058 39.68501
"6166" 1233 77.94806 37.48886
"6167" 1233.2 74.71606 35.63288
"6168" 1233.4 71.18927 33.35677
"6169" 1233.6 67.26188 30.94223
"6170" 1233.8 63.59522 29.33254
"6171" 1234 60.21347 28.24747
"6172" 1234.2 56.12976 26.88153
"6173" 1234.4 52.60577 25.52422
"6174" 1234.6 49.68025 24.74354
"6175" 1234.8 46.85889 24.93256
"6176" 1235 43.02392 24.76898
"6177" 1235.2 39.58774 24.22249
"6178" 1235.4 36.0457 23.765
"6179" 1235.6 32.41558 23.1773
"6180" 1235.8 28.77844 22.49666
"6181" 1236 26.60423 22.64132
"6182" 1236.2 26.46117 22.24227
"6183" 1236.4 26.43309 21.8732
"6184" 1236.6 24.89259 19.71968
"6185" 1236.8 24.72639 19.59246
"6186" 1237 25.53783 20.05641
"6187" 1237.2 26.08889 20.44837
"6188" 1237.4 26.24591 20.53075
"6189" 1237.6 26.17355 20.59388
"6190" 1237.8 26.08889 20.54761
"6191" 1238 24.91498 20.88722
"6192" 1238.2 22.2749 21.77662
"6193" 1238.4 20.13424 22.73596
"6194" 1238.6 20.44435 23.18774
"6195" 1238.8 20.39631 24.56155
"6196" 1239 19.18235 27.71455
"6197" 1239.2 17.49059 30.93038
"6198" 1239.4 14.90458 33.73845
"6199" 1239.6 11.57306 36.42611
"6200" 1239.8 10.09968 39.52455
"6201" 1240 9.240714 43.27669
"6202" 1240.2 8.416897 47.03616
"6203" 1240.4 6.928333 50.51821
"6204" 1240.6 5.853874 53.94019
"6205" 1240.8 4.743146 58.31701
"6206" 1241 5.121629 60.81149
"6207" 1241.2 5.971334 63.49864
"6208" 1241.4 6.907228 67.67257
"6209" 1241.6 6.903113 71.57872
"6210" 1241.8 6.834811 75.75686
"6211" 1242 7.438541 80.52765
"6212" 1242.2 8.306387 84.40812
"6213" 1242.4 9.307887 88.51638
"6214" 1242.6 10.3043 90.51828
"6215" 1242.8 10.56422 91.31512
"6216" 1243 10.85503 92.52748
"6217" 1243.2 10.99578 93.94657
"6218" 1243.4 11.06086 93.85295
"6219" 1243.6 11.59407 93.41576
"6220" 1243.8 12.17425 92.99938
"6221" 1244 12.42928 92.86635
"6222" 1244.2 12.57251 92.37395
"6223" 1244.4 12.57294 92.12321
"6224" 1244.6 12.45137 92.03024
"6225" 1244.8 12.35596 92.03264
"6226" 1245 12.28885 92.04351
"6227" 1245.2 12.16734 91.79188
"6228" 1245.4 12.06374 91.59888
"6229" 1245.6 12.01357 91.50526
"6230" 1245.8 11.84028 91.54042
"6231" 1246 11.74961 91.51884
"6232" 1246.2 11.76124 91.52754
"6233" 1246.4 11.7197 91.64929
"6234" 1246.6 11.80128 91.5837
"6235" 1246.8 11.88058 91.55606
"6236" 1247 11.81536 91.7317
"6237" 1247.2 11.81536 91.7317
"6238" 1247.4 11.84871 91.64209
"6239" 1247.6 11.79642 91.44272
"6240" 1247.8 11.69161 91.45383
"6241" 1248 11.69131 91.39075
"6242" 1248.2 11.83438 91.30362
"6243" 1248.4 11.99251 91.32433
"6244" 1248.6 12.19497 91.23671
"6245" 1248.8 12.43602 91.33387
"6246" 1249 12.30744 91.45485
"6247" 1249.2 12.6232 91.13956
"6248" 1249.4 13.24062 90.1559
"6249" 1249.6 14.845 88.42765
"6250" 1249.8 16.20021 86.33246
"6251" 1250 16.88962 84.59369
"6252" 1250.2 17.56827 82.47741
"6253" 1250.4 18.96608 79.85324
"6254" 1250.6 20.95865 77.46234
"6255" 1250.8 23.79076 75.86454
"6256" 1251 26.5503 74.82036
"6257" 1251.2 28.88272 74.55195
"6258" 1251.4 30.26757 74.99036
"6259" 1251.6 31.1033 75.62395
"6260" 1251.8 32.26573 76.06669
"6261" 1252 33.86739 77.04466
"6262" 1252.2 36.24453 78.7913
"6263" 1252.4 38.48328 81.18552
"6264" 1252.6 40.20936 83.63088
"6265" 1252.8 42.32508 86.66586
"6266" 1253 44.73338 89.9701
"6267" 1253.2 46.09948 92.70791
"6268" 1253.4 47.58606 95.73254
"6269" 1253.6 48.66835 99.05243
"6270" 1253.8 49.92267 102.8188
"6271" 1254 51.364 106.955
"6272" 1254.2 53.18742 110.8759
"6273" 1254.4 55.56673 114.7635
"6274" 1254.6 58.2709 118.2943
"6275" 1254.8 61.66699 120.8099
"6276" 1255 65.48266 123.1304
"6277" 1255.2 69.58196 124.4247
"6278" 1255.4 73.37762 125.5056
"6279" 1255.6 77.05479 126.4675
"6280" 1255.8 78.11037 126.6905
"6281" 1256 77.9457 126.7319
"6282" 1256.2 78.10752 126.8925
"6283" 1256.4 78.10649 127.0237
"6284" 1256.6 78.09242 127.0449
"6285" 1256.8 77.09762 126.6025
"6286" 1257 76.95738 126.3251
"6287" 1257.2 76.91761 126.3098
"6288" 1257.4 77.11252 126.4529
"6289" 1257.6 80.31082 126.9133
"6290" 1257.8 82.76131 126.8582
"6291" 1258 86.10858 125.3733
"6292" 1258.2 90.52495 124.0703
"6293" 1258.4 94.71085 121.3673
"6294" 1258.6 99.68224 119.0085
"6295" 1258.8 103.4837 116.4707
"6296" 1259 107.6478 113.4904
"6297" 1259.2 111.5213 109.3595
"6298" 1259.4 115.6485 105.0122
"6299" 1259.6 118.4758 100.7758
"6300" 1259.8 121.2824 96.76577
"6301" 1260 122.9952 93.51145
"6302" 1260.2 124.6347 90.07433
"6303" 1260.4 124.4884 90.04274
"6304" 1260.6 124.5281 90.51158
"6305" 1260.8 124.8413 90.45132
"6306" 1261 124.7429 90.43172
"6307" 1261.2 124.6166 89.72264
"6308" 1261.4 124.6641 88.35268
"6309" 1261.6 125.3878 86.5073
"6310" 1261.8 126.4719 84.93201
"6311" 1262 127.2405 84.11008
"6312" 1262.2 127.6896 83.88158
"6313" 1262.4 128.1087 83.82142
"6314" 1262.6 128.2503 83.77499
"6315" 1262.8 127.8153 83.4129
"6316" 1263 128.0488 83.5116
"6317" 1263.2 128.0278 83.68003
"6318" 1263.4 127.8358 83.41784
"6319" 1263.6 127.6126 83.12645
"6320" 1263.8 127.1607 82.96851
"6321" 1264 127.4046 82.20492
"6322" 1264.2 127.9692 81.04549
"6323" 1264.4 128.3483 80.03616
"6324" 1264.6 128.7095 79.80715
"6325" 1264.8 129.0438 80.03616
"6326" 1265 129.2731 80.05441
"6327" 1265.2 129.1616 80.35538
"6328" 1265.4 128.7875 79.85545
"6329" 1265.6 128.5574 79.96632
"6330" 1265.8 128.8636 79.24385
"6331" 1266 128.5531 79.00987
"6332" 1266.2 128.5601 77.94965
"6333" 1266.4 128.6375 76.26743
"6334" 1266.6 128.7267 75.41851
"6335" 1266.8 128.6409 74.80189
"6336" 1267 128.5076 73.83999
"6337" 1267.2 128.4968 71.93466
"6338" 1267.4 128.1869 70.64417
"6339" 1267.6 127.7406 68.95017
"6340" 1267.8 127.4255 67.66975
"6341" 1268 126.8718 66.98696
"6342" 1268.2 126.4558 66.47613
"6343" 1268.4 126.1766 66.35707
"6344" 1268.6 126.1488 66.22586
"6345" 1268.8 126.1892 65.97412
"6346" 1269 126.0057 65.02882
"6347" 1269.2 125.5844 64.2728
"6348" 1269.4 125.2008 63.24376
"6349" 1269.6 124.9537 62.19558
"6350" 1269.8 124.29 61.28298
"6351" 1270 123.3757 60.46335
"6352" 1270.2 122.7454 59.95219
"6353" 1270.4 122.5454 59.72445
"6354" 1270.6 122.4846 59.41612
"6355" 1270.8 122.1767 58.61122
"6356" 1271 121.1434 57.1981
"6357" 1271.2 120.4463 56.20615
"6358" 1271.4 119.498 55.32494
"6359" 1271.6 119.0948 55.19201
"6360" 1271.8 118.6013 55.32579
"6361" 1272 118.1109 55.18883
"6362" 1272.2 117.4997 54.57113
"6363" 1272.4 116.3688 53.57871
"6364" 1272.6 115.2302 52.5802
"6365" 1272.8 113.7659 51.59963
"6366" 1273 111.9099 50.14025
"6367" 1273.2 110.1157 49.18926
"6368" 1273.4 107.7527 48.56942
"6369" 1273.6 105.5213 47.97941
"6370" 1273.8 103.7079 48.18825
"6371" 1274 102.4363 48.65121
"6372" 1274.2 101.0522 49.68224
"6373" 1274.4 98.69818 50.58372
"6374" 1274.6 96.03902 50.51032
"6375" 1274.8 92.71216 49.70028
"6376" 1275 89.53724 47.94867
"6377" 1275.2 87.06715 45.57051
"6378" 1275.4 85.21661 43.01476
"6379" 1275.6 83.95035 40.10351
"6380" 1275.8 82.44433 37.66657
"6381" 1276 80.80576 34.94439
"6382" 1276.2 80.52647 32.4365
"6383" 1276.4 80.20031 29.43588
"6384" 1276.6 80.8651 26.28703
"6385" 1276.8 82.04598 23.61546
"6386" 1277 83.1497 21.21206
"6387" 1277.2 83.35446 20.67229
"6388" 1277.4 83.32069 21.16423
"6389" 1277.6 82.62223 21.51641
"6390" 1277.8 82.05874 21.32499
"6391" 1278 80.96741 20.0589
"6392" 1278.2 79.19953 18.09755
"6393" 1278.4 77.06442 15.88249
"6394" 1278.6 75.45061 13.83343
"6395" 1278.8 74.00136 11.37551
"6396" 1279 73.23317 10.02551
"6397" 1279.2 72.9927 10.38619
"6398" 1279.4 72.66842 11.16816
"6399" 1279.6 71.47513 11.73863
"6400" 1279.8 69.57749 12.27534
"6401" 1280 67.11173 12.8762
"6402" 1280.2 64.42245 13.74901
"6403" 1280.4 61.83571 14.82974
"6404" 1280.6 58.93757 16.18949
"6405" 1280.8 56.73595 17.75258
"6406" 1281 53.64403 19.74907
"6407" 1281.2 50.59673 21.36706
"6408" 1281.4 47.48088 22.31026
"6409" 1281.6 43.82813 22.56012
"6410" 1281.8 41.11989 21.95759
"6411" 1282 38.11503 20.75711
"6412" 1282.2 35.14872 19.97352
"6413" 1282.4 31.52804 19.48909
"6414" 1282.6 28.70246 18.44159
"6415" 1282.8 28.33947 18.09384
"6416" 1283 28.42506 18.18279
"6417" 1283.2 28.52806 18.26308
"6418" 1283.4 28.74611 18.96258
"6419" 1283.6 28.6572 19.40111
"6420" 1283.8 27.85248 20.09341
"6421" 1284 26.26965 21.17484
"6422" 1284.2 23.80899 22.57238
"6423" 1284.4 21.77005 23.08648
"6424" 1284.6 21.75893 22.86888
"6425" 1284.8 22.03326 22.86059
"6426" 1285 22.98326 22.8281
"6427" 1285.2 23.30111 23.26889
"6428" 1285.4 23.66273 23.44583
"6429" 1285.6 23.98136 23.55294
"6430" 1285.8 24.07311 23.54587
"6431" 1286 23.99357 23.45341
"6432" 1286.2 24.03436 23.43754
"6433" 1286.4 23.96663 23.52216
"6434" 1286.6 23.96663 23.52216
"6435" 1286.8 23.73399 23.3044
"6436" 1287 23.77094 23.32034
"6437" 1287.2 23.79583 23.41979
"6438" 1287.4 23.85809 23.32405
"6439" 1287.6 23.83074 23.31674
"6440" 1287.8 23.70749 23.26889
"6441" 1288 23.90607 23.42481
"6442" 1288.2 23.79684 23.45045
"6443" 1288.4 23.75367 23.4678
"6444" 1288.6 23.77957 23.65864
"6445" 1288.8 23.77957 23.65864
"6446" 1289 23.84864 23.67599
"6447" 1289.2 23.91951 23.55294
"6448" 1289.4 24.16562 23.48763
"6449" 1289.6 24.15945 23.40708
"6450" 1289.8 24.18371 23.41493
"6451" 1290 24.50479 23.3854
"6452" 1290.2 24.446 23.43311
"6453" 1290.4 24.38269 23.54216
"6454" 1290.6 24.46078 23.67049
"6455" 1290.8 24.48492 23.74821
"6456" 1291 24.40078 23.81479
"6457" 1291.2 24.36234 23.78616
"6458" 1291.4 24.55755 23.80206
"6459" 1291.6 24.51836 23.67847
"6460" 1291.8 24.63682 23.62395
"6461" 1292 24.81537 23.51047
"6462" 1292.2 24.81405 23.35971
"6463" 1292.4 24.72021 23.45638
"6464" 1292.6 24.72345 23.47305
"6465" 1292.8 24.7897 23.5025
"6466" 1293 24.81179 23.53518
"6467" 1293.2 24.73543 23.60577
"6468" 1293.4 24.73543 23.71482
"6469" 1293.6 24.71373 23.75753
"6470" 1293.8 24.71665 23.74139
"6471" 1294 24.81925 23.66635
"6472" 1294.2 24.69926 23.64212
"6473" 1294.4 24.72927 23.51985
"6474" 1294.6 24.71095 23.48431
"6475" 1294.8 24.63775 23.46173
"6476" 1295 24.57977 23.56368
"6477" 1295.2 24.71665 23.48693
"6478" 1295.4 24.59976 23.63399
"6479" 1295.6 24.64847 23.62395
"6480" 1295.8 24.82213 23.53085
"6481" 1296 24.84328 23.62395
"6482" 1296.2 24.90897 23.66833
"6483" 1296.4 24.74587 23.77075
"6484" 1296.6 24.71373 23.75753
"6485" 1296.8 24.71373 23.75753
"6486" 1297 24.71373 23.75753
"6487" 1297.2 24.6086 23.77484
"6488" 1297.4 24.64293 23.76274
"6489" 1297.6 24.64293 23.76274
"6490" 1297.8 24.56358 23.70573
"6491" 1298 24.70951 23.5985
"6492" 1298.2 24.70168 23.59602
"6493" 1298.4 24.80295 23.4908
"6494" 1298.6 24.74111 23.50855
"6495" 1298.8 24.73874 23.51223
"6496" 1299 24.7897 23.50944
"6497" 1299.2 24.84993 23.53085
"6498" 1299.4 24.84066 23.62395
"6499" 1299.6 24.92537 23.64212
"6500" 1299.8 24.84993 23.75427
"6501" 1300 24.90729 23.81479
"6502" 1300.2 24.98828 23.84081
"6503" 1300.4 25.01341 23.85295
"6504" 1300.6 24.83719 23.90066
"6505" 1300.8 24.80295 23.88136
"6506" 1301 24.83099 23.88116
"6507" 1301.2 24.7343 23.83864
"6508" 1301.4 24.74841 23.765
"6509" 1301.6 24.82927 23.71141
"6510" 1301.8 24.64394 23.65945
"6511" 1302 24.81179 23.57069
"6512" 1302.2 24.73543 23.56033
"6513" 1302.4 24.81684 23.56033
"6514" 1302.6 24.84397 23.58759
"6515" 1302.8 24.7992 23.69074
"6516" 1303 25.04718 23.72573
"6517" 1303.2 24.92405 23.82875
"6518" 1303.4 25.00615 23.85473
"6519" 1303.6 25.03144 23.86683
"6520" 1303.8 25.03144 23.86683
"6521" 1304 24.97964 23.81479
"6522" 1304.2 24.97964 23.81479
"6523" 1304.4 24.92405 23.81013
"6524" 1304.6 24.95251 23.71482
"6525" 1304.8 25.00554 23.64129
"6526" 1305 24.85919 23.63325
"6527" 1305.2 24.87518 23.62395
"6528" 1305.4 24.91146 23.57501
"6529" 1305.6 24.91146 23.57501
"6530" 1305.8 24.88224 23.68267
"6531" 1306 24.83829 23.81922
"6532" 1306.2 24.74222 23.89112
"6533" 1306.4 24.75727 23.90322
"6534" 1306.6 24.76654 23.92184
"6535" 1306.8 24.95251 23.91475
"6536" 1307 24.97081 23.92574
"6537" 1307.2 25.03265 23.93461
"6538" 1307.4 25.10627 23.90384
"6539" 1307.6 24.93216 23.84341
"6540" 1307.8 24.97964 23.81479
"6541" 1308 24.96155 23.76026
"6542" 1308.2 24.83719 23.74799
"6543" 1308.4 24.74972 23.74448
"6544" 1308.6 24.77509 23.79032
"6545" 1308.8 24.81684 23.81479
"6546" 1309 24.88015 23.89657
"6547" 1309.2 25.02919 23.95584
"6548" 1309.4 24.95185 23.95908
"6549" 1309.6 24.98914 24.10104
"6550" 1309.8 24.96155 24.14194
"6551" 1310 24.93647 24.0143
"6552" 1310.2 24.93743 23.9717
"6553" 1310.4 24.94431 23.94349
"6554" 1310.6 25.14004 23.98866
"6555" 1310.8 25.05032 23.95237
"6556" 1311 25.16958 24.00562
"6557" 1311.2 25.16958 23.98654
"6558" 1311.4 25.16958 23.90066
"6559" 1311.6 25.16958 23.90066
"6560" 1311.8 25.16958 23.90066
"6561" 1312 25.29954 23.90518
"6562" 1312.2 25.35952 24.00562
"6563" 1312.4 25.02597 24.12665
"6564" 1312.6 24.96155 24.14194
"6565" 1312.8 25.03029 24.22615
"6566" 1313 25.05087 24.26008
"6567" 1313.2 25.06598 24.23116
"6568" 1313.4 25.09083 24.13595
"6569" 1313.6 25.08818 24.15103
"6570" 1313.8 25.05735 24.17912
"6571" 1314 25.14245 24.0965
"6572" 1314.2 25.06512 24.03425
"6573" 1314.4 25.03962 23.99558
"6574" 1314.6 25.03962 23.99558
"6575" 1314.8 24.8725 24.03498
"6576" 1315 24.8648 23.979
"6577" 1315.2 24.91633 24.01471
"6578" 1315.4 24.93547 24.08551
"6579" 1315.6 25.04296 24.0965
"6580" 1315.8 25.26234 24.18315
"6581" 1316 25.35952 24.27114
"6582" 1316.2 25.35952 24.32922
"6583" 1316.4 25.34301 24.35411
"6584" 1316.6 25.39486 24.41393
"6585" 1316.8 25.32418 24.37843
"6586" 1317 25.37679 24.31791
"6587" 1317.2 25.39329 24.27704
"6588" 1317.4 25.51493 24.30056
"6589" 1317.6 25.5766 24.25099
"6590" 1317.8 25.76789 24.28234
"6591" 1318 25.65106 24.32517
"6592" 1318.2 25.72173 24.25416
"6593" 1318.4 25.7394 24.30742
"6594" 1318.6 25.84676 24.32093
"6595" 1318.8 26.0718 24.20601
"6596" 1319 26.10075 24.12665
"6597" 1319.2 26.06501 24.07833
"6598" 1319.4 25.99265 23.94201
"6599" 1319.6 25.95251 23.93115
"6600" 1319.8 26.03788 23.85114
"6601" 1320 26.01074 23.93292
"6602" 1320.2 26.03788 23.9511
"6603" 1320.4 26.13781 24.05217
"6604" 1320.6 26.11002 24.1825
"6605" 1320.8 26.11002 24.1825
"6606" 1321 26.06369 24.21043
"6607" 1321.2 26.17108 24.24851
"6608" 1321.4 26.11928 24.19646
"6609" 1321.6 26.13695 24.20978
"6610" 1321.8 26.18112 24.28967
"6611" 1322 26.47136 24.34076
"6612" 1322.2 26.52696 24.35007
"6613" 1322.4 26.52696 24.35007
"6614" 1322.6 26.49916 24.3873
"6615" 1322.8 26.52696 24.35007
"6616" 1323 26.61035 24.32214
"6617" 1323.2 26.61035 24.32214
"6618" 1323.4 26.81906 24.39735
"6619" 1323.6 26.81906 24.39735
"6620" 1323.8 26.81906 24.39735
"6621" 1324 26.87904 24.3873
"6622" 1324.2 26.87904 24.3873
"6623" 1324.4 26.89803 24.25372
"6624" 1324.6 26.85124 24.21974
"6625" 1324.8 26.96538 24.12707
"6626" 1325 26.87904 24.12376
"6627" 1325.2 26.85314 24.21381
"6628" 1325.4 26.90753 24.22509
"6629" 1325.6 26.94552 24.21555
"6630" 1325.8 26.96538 24.30056
"6631" 1326 26.90617 24.33278
"6632" 1326.2 26.93205 24.37843
"6633" 1326.4 26.81906 24.39735
"6634" 1326.6 26.87904 24.3873
"6635" 1326.8 26.87904 24.3873
"6636" 1327 26.90684 24.35007
"6637" 1327.2 26.87904 24.26628
"6638" 1327.4 26.87904 24.26628
"6639" 1327.6 26.98758 24.22373
"6640" 1327.8 26.90684 24.23836
"6641" 1328 26.96738 24.31629
"6642" 1328.2 26.93331 24.33278
"6643" 1328.4 26.87904 24.3873
"6644" 1328.6 26.87904 24.3873
"6645" 1328.8 26.87904 24.3873
"6646" 1329 26.81906 24.37726
"6647" 1329.2 26.90684 24.23836
"6648" 1329.4 26.88831 24.1825
"6649" 1329.6 26.76508 24.1583
"6650" 1329.8 26.76508 24.1583
"6651" 1330 26.69373 24.20112
"6652" 1330.2 26.64388 24.25099
"6653" 1330.4 26.61035 24.24767
"6654" 1330.6 26.66197 24.2419
"6655" 1330.8 26.67101 24.26917
"6656" 1331 26.63814 24.35007
"6657" 1331.2 26.63814 24.35007
"6658" 1331.4 26.69352 24.42281
"6659" 1331.6 26.55096 24.44803
"6660" 1331.8 26.55096 24.44803
"6661" 1332 26.50779 24.4567
"6662" 1332.2 26.49053 24.43068
"6663" 1332.4 26.55343 24.39639
"6664" 1332.6 26.62867 24.36128
"6665" 1332.8 26.60363 24.2728
"6666" 1333 26.72528 24.26917
"6667" 1333.2 26.72886 24.25416
"6668" 1333.4 26.81151 24.27704
"6669" 1333.6 26.75817 24.31791
"6670" 1333.8 26.72528 24.36913
"6671" 1334 26.6891 24.40639
"6672" 1334.2 26.72528 24.36913
"6673" 1334.4 26.72528 24.35095
"6674" 1334.6 26.83683 24.30249
"6675" 1334.8 26.85055 24.25372
"6676" 1335 26.85124 24.23836
"6677" 1335.2 26.6791 24.23664
"6678" 1335.4 26.76508 24.1583
"6679" 1335.6 26.64388 24.17829
"6680" 1335.8 26.61961 24.16388
"6681" 1336 26.56402 24.21974
"6682" 1336.2 26.54233 24.23984
"6683" 1336.4 26.5337 24.26586
"6684" 1336.6 26.61035 24.24767
"6685" 1336.8 26.53715 24.22509
"6686" 1337 26.57867 24.15652
"6687" 1337.2 26.57867 24.15652
"6688" 1337.4 26.64051 24.13877
"6689" 1337.6 26.67183 24.20514
"6690" 1337.8 26.67183 24.20514
"6691" 1338 26.63483 24.33278
"6692" 1338.2 26.63483 24.33278
"6693" 1338.4 26.63483 24.33278
"6694" 1338.6 26.63814 24.35007
"6695" 1338.8 26.63814 24.35007
"6696" 1339 26.63814 24.35007
"6697" 1339.2 26.63814 24.35007
"6698" 1339.4 26.63814 24.35007
"6699" 1339.6 26.63814 24.35007
"6700" 1339.8 26.63814 24.35007
"6701" 1340 26.59865 24.34187
"6702" 1340.2 26.72886 24.36955
"6703" 1340.4 26.69352 24.42281
"6704" 1340.6 26.69352 24.42281
"6705" 1340.8 26.80781 24.48272
"6706" 1341 26.85372 24.53998
"6707" 1341.2 26.82724 24.5261
"6708" 1341.4 26.58358 24.48909
"6709" 1341.6 26.73432 24.46909
"6710" 1341.8 26.81861 24.50007
"6711" 1342 26.8706 24.51453
"6712" 1342.2 26.85372 24.53998
"6713" 1342.4 26.88767 24.5261
"6714" 1342.6 26.9439 24.4804
"6715" 1342.8 26.90437 24.56542
"6716" 1343 27.06898 24.57814
"6717" 1343.2 27.04788 24.47212
"6718" 1343.4 27.16174 24.48494
"6719" 1343.6 27.12942 24.48272
"6720" 1343.8 27.04877 24.41979
"6721" 1344 26.93813 24.42971
"6722" 1344.2 26.90494 24.37863
"6723" 1344.4 26.85314 24.33526
"6724" 1344.6 26.80134 24.30923
"6725" 1344.8 26.66594 24.33145
"6726" 1345 26.6891 24.30552
"6727" 1345.2 26.71623 24.32369
"6728" 1345.4 26.79953 24.32517
"6729" 1345.6 26.85314 24.37863
"6730" 1345.8 26.90382 24.42049
"6731" 1346 26.82477 24.52362
"6732" 1346.2 26.82477 24.52362
"6733" 1346.4 26.76786 24.53625
"6734" 1346.6 26.85254 24.56483
"6735" 1346.8 26.76786 24.53625
"6736" 1347 26.76786 24.53625
"6737" 1347.2 26.73432 24.52362
"6738" 1347.4 26.78859 24.52362
"6739" 1347.6 26.89556 24.62793
"6740" 1347.8 26.84527 24.63328
"6741" 1348 26.87904 24.68947
"6742" 1348.2 26.86177 24.69091
"6743" 1348.4 27.14407 24.74235
"6744" 1348.6 27.20591 24.76011
"6745" 1348.8 27.23112 24.75967
"6746" 1349 27.17058 24.69797
"6747" 1349.2 27.34526 24.67356
"6748" 1349.4 27.34526 24.65621
"6749" 1349.6 27.29426 24.64472
"6750" 1349.8 27.22274 24.57814
"6751" 1350 27.42037 24.62585
"6752" 1350.2 27.611 24.60142
"6753" 1350.4 27.61031 24.6354
"6754" 1350.6 27.70947 24.69797
"6755" 1350.8 27.44886 24.76898
"6756" 1351 27.3189 24.75894
"6757" 1351.2 27.38863 24.77829
"6758" 1351.4 27.25892 24.76898
"6759" 1351.6 27.50908 24.75967
"6760" 1351.8 27.50908 24.75967
"6761" 1352 27.02255 24.59087
"6762" 1352.2 26.54665 24.46364
"6763" 1352.4 26.83382 24.53271
"6764" 1352.6 26.93205 24.56483
"6765" 1352.8 26.93205 24.56483
"6766" 1353 26.90494 24.55212
"6767" 1353.2 26.8706 24.53998
"6768" 1353.4 26.8706 24.53998
"6769" 1353.6 26.8706 24.53998
"6770" 1353.8 26.8706 24.53998
"6771" 1354 27.02769 24.52836
"6772" 1354.2 27.0811 24.51724
"6773" 1354.4 27.10855 24.47477
"6774" 1354.6 27.2424 24.3873
"6775" 1354.8 27.24125 24.39618
"6776" 1355 27.48339 24.32658
"6777" 1355.2 27.56282 24.37882
"6778" 1355.4 27.61347 24.39579
"6779" 1355.6 27.60577 24.4039
"6780" 1355.8 27.59659 24.47212
"6781" 1356 27.54835 24.50544
"6782" 1356.2 27.60577 24.44539
"6783" 1356.4 27.6388 24.40427
"6784" 1356.6 27.67183 24.32093
"6785" 1356.8 27.72138 24.22136
"6786" 1357 27.60426 24.23116
"6787" 1357.2 27.50066 24.18779
"6788" 1357.4 27.47095 24.13877
"6789" 1357.6 27.56282 24.09044
"6790" 1357.8 27.68297 24.02338
"6791" 1358 27.44886 24.12376
"6792" 1358.2 27.45308 24.03107
"6793" 1358.4 27.27791 24.11059
"6794" 1358.6 27.2297 24.08392
"6795" 1358.8 27.10141 24.1825
"6796" 1359 27.05508 24.21974
"6797" 1359.2 27.08223 24.11214
"6798" 1359.4 27.02376 24.19646
"6799" 1359.6 27.00567 24.1692
"6800" 1359.8 26.99991 24.23116
"6801" 1360 27.16808 24.31263
"6802" 1360.2 27.23518 24.40321
"6803" 1360.4 27.22659 24.56596
"6804" 1360.6 27.29269 24.52301
"6805" 1360.8 27.21475 24.51157
"6806" 1361 27.21475 24.51157
"6807" 1361.2 27.26755 24.4914
"6808" 1361.4 27.26755 24.4914
"6809" 1361.6 27.22515 24.48909
"6810" 1361.8 27.17258 24.50875
"6811" 1362 27.24083 24.61449
"6812" 1362.2 27.25009 24.62696
"6813" 1362.4 27.21475 24.66247
"6814" 1362.6 27.25009 24.62696
"6815" 1362.8 27.07761 24.63887
"6816" 1363 27.34032 24.53271
"6817" 1363.2 27.20333 24.51763
"6818" 1363.4 27.25892 24.52089
"6819" 1363.6 27.25892 24.57814
"6820" 1363.8 27.25892 24.59723
"6821" 1364 27.3561 24.63584
"6822" 1364.2 27.37979 24.64754
"6823" 1364.4 27.30209 24.74296
"6824" 1364.6 27.25892 24.7605
"6825" 1364.8 27.30209 24.74296
"6826" 1365 27.37454 24.7109
"6827" 1365.2 27.23112 24.62004
"6828" 1365.4 27.34231 24.61073
"6829" 1365.6 27.28605 24.60541
"6830" 1365.8 27.28605 24.60541
"6831" 1366 27.31451 24.5828
"6832" 1366.2 27.33128 24.59632
"6833" 1366.4 27.34231 24.61073
"6834" 1366.6 27.34231 24.61073
"6835" 1366.8 27.36746 24.55997
"6836" 1367 27.27791 24.48272
"6837" 1367.2 27.29598 24.46178
"6838" 1367.4 27.34032 24.47818
"6839" 1367.6 27.19244 24.49227
"6840" 1367.8 27.181 24.47538
"6841" 1368 27.19244 24.49227
"6842" 1368.2 27.12896 24.40739
"6843" 1368.4 27.05898 24.3873
"6844" 1368.6 27.14203 24.36773
"6845" 1368.8 27.13229 24.41457
"6846" 1369 27.13229 24.41457
"6847" 1369.2 27.16395 24.33959
"6848" 1369.4 27.11067 24.32214
"6849" 1369.6 26.98505 24.28967
"6850" 1369.8 27.04899 24.26677
"6851" 1370 27.04049 24.26326
"6852" 1370.2 27.11757 24.17427
"6853" 1370.4 27.15762 24.13285
"6854" 1370.6 26.99389 24.34292
"6855" 1370.8 27.09853 24.32793
"6856" 1371 27.15532 24.47405
"6857" 1371.2 27.05089 24.55088
"6858" 1371.4 27.05573 24.52932
"6859" 1371.6 27.03806 24.57371
"6860" 1371.8 26.91522 24.74172
"6861" 1372 26.99949 24.70382
"6862" 1372.2 27.05171 24.76031
"6863" 1372.4 26.98878 24.8538
"6864" 1372.6 27.31319 24.9053
"6865" 1372.8 27.44444 24.97314
"6866" 1373 27.51217 25.05736
"6867" 1373.2 27.69181 25.2128
"6868" 1373.4 27.6388 25.21428
"6869" 1373.6 27.69923 25.23741
"6870" 1373.8 27.69181 25.22167
"6871" 1374 27.69181 25.22167
"6872" 1374.2 27.64763 25.23055
"6873" 1374.4 27.6123 25.28381
"6874" 1374.6 27.49331 25.24811
"6875" 1374.8 27.49331 25.24811
"6876" 1375 27.40569 25.15934
"6877" 1375.2 27.38842 25.15934
"6878" 1375.4 27.41087 25.15066
"6879" 1375.6 27.51756 25.19127
"6880" 1375.8 27.57549 25.17452
"6881" 1376 27.55622 25.17556
"6882" 1376.2 27.52061 25.12522
"6883" 1376.4 27.6653 25.15954
"6884" 1376.6 27.50628 25.01752
"6885" 1376.8 27.54162 24.96426
"6886" 1377 27.6388 25.01102
"6887" 1377.2 27.58182 24.99799
"6888" 1377.4 27.66593 24.91439
"6889" 1377.6 27.54162 24.88437
"6890" 1377.8 27.4579 24.78716
"6891" 1378 27.43425 24.64176
"6892" 1378.2 27.3349 24.65872
"6893" 1378.4 27.41583 24.66112
"6894" 1378.6 27.52395 24.58258
"6895" 1378.8 27.30762 24.63197
"6896" 1379 27.36339 24.6354
"6897" 1379.2 27.6388 24.52362
"6898" 1379.4 27.50243 24.52432
"6899" 1379.6 27.45349 24.5828
"6900" 1379.8 27.35841 24.48727
"6901" 1380 27.41794 24.34292
"6902" 1380.2 27.70528 24.07242
"6903" 1380.4 27.67879 24.14624
"6904" 1380.6 27.86177 24.03881
"6905" 1380.8 27.88616 24.12102
"6906" 1381 28.00216 24.00562
"6907" 1381.2 27.95114 24.19222
"6908" 1381.4 28.23816 24.00562
"6909" 1381.6 28.36402 23.87551
"6910" 1381.8 28.45036 23.63262
"6911" 1382 28.90506 23.5052
"6912" 1382.2 29.51342 22.98505
"6913" 1382.4 30.3598 21.89307
"6914" 1382.6 31.34715 20.725
"6915" 1382.8 32.53502 18.56033
"6916" 1383 33.12497 16.91349
"6917" 1383.2 33.33699 16.70828
"6918" 1383.4 33.51427 16.94032
"6919" 1383.6 33.82047 16.91853
"6920" 1383.8 33.83506 17.05058
"6921" 1384 34.19867 17.17263
"6922" 1384.2 34.30985 17.10747
"6923" 1384.4 34.4581 17.05161
"6924" 1384.6 34.4581 17.05161
"6925" 1384.8 34.52964 17.11764
"6926" 1385 34.55433 17.15274
"6927" 1385.2 34.60326 17.16084
"6928" 1385.4 34.57381 17.25079
"6929" 1385.6 34.52412 17.31669
"6930" 1385.8 34.48637 17.31156
"6931" 1386 34.5621 17.22127
"6932" 1386.2 34.80902 17.18311
"6933" 1386.4 34.80902 17.18311
"6934" 1386.6 34.91349 17.23082
"6935" 1386.8 35.16821 17.31156
"6936" 1387 35.59818 17.38076
"6937" 1387.2 36.01424 17.29897
"6938" 1387.4 36.35013 17.27419
"6939" 1387.6 36.81589 17.05504
"6940" 1387.8 37.48787 16.91197
"6941" 1388 37.7751 16.72579
"6942" 1388.2 37.87022 16.54167
"6943" 1388.4 37.98599 16.44474
"6944" 1388.6 38.0475 16.20982
"6945" 1388.8 38.28447 15.83587
"6946" 1389 38.28447 15.83587
"6947" 1389.2 38.40538 15.80956
"6948" 1389.4 38.31341 15.87585
"6949" 1389.6 38.07008 16.04194
"6950" 1389.8 37.83556 16.16111
"6951" 1390 37.75181 15.59836
"6952" 1390.2 37.67151 15.44231
"6953" 1390.4 37.75657 15.91588
"6954" 1390.6 38.36587 16.06306
"6955" 1390.8 38.77289 15.98127
"6956" 1391 39.04382 16.09445
"6957" 1391.2 39.45305 15.93311
"6958" 1391.4 39.80358 15.80819
"6959" 1391.6 40.38793 15.50628
"6960" 1391.8 41.57949 14.80981
"6961" 1392 42.71913 13.86893
"6962" 1392.2 44.15892 12.20149
"6963" 1392.4 45.15032 10.26517
"6964" 1392.6 45.14175 9.740358
"6965" 1392.8 44.92332 9.597228
"6966" 1393 44.97512 9.744695
"6967" 1393.2 45.08069 9.894392
"6968" 1393.4 45.43615 10.25562
"6969" 1393.6 45.48387 10.40481
"6970" 1393.8 45.71157 10.4083
"6971" 1394 45.7155 10.40481
"6972" 1394.2 45.92578 10.16975
"6973" 1394.4 46.18054 10.00163
"6974" 1394.6 46.29288 10.00402
"6975" 1394.8 46.50957 9.883487
"6976" 1395 46.77651 9.656543
"6977" 1395.2 46.73274 9.662515
"6978" 1395.4 46.68553 9.650239
"6979" 1395.6 46.76273 9.531941
"6980" 1395.8 46.72216 9.52426
"6981" 1396 46.59171 9.584333
"6982" 1396.2 46.61224 9.604965
"6983" 1396.4 46.65512 9.771229
"6984" 1396.6 46.85681 9.854127
"6985" 1396.8 46.79705 10.10012
"6986" 1397 46.76273 10.17477
"6987" 1397.2 46.81784 10.24559
"6988" 1397.4 46.74966 10.18687
"6989" 1397.6 46.69763 10.22793
"6990" 1397.8 46.7069 10.41411
"6991" 1398 46.70875 10.53234
"6992" 1398.2 46.5886 10.48707
"6993" 1398.4 46.79955 10.53514
"6994" 1398.6 46.82271 10.54688
"6995" 1398.8 46.79836 10.62727
"6996" 1399 46.87367 10.71201
"6997" 1399.2 46.95105 10.8119
"6998" 1399.4 47.10262 10.75733
"6999" 1399.6 47.20746 10.76429
"7000" 1399.8 47.49968 10.93066
"7001" 1400 47.90808 11.14666
"7002" 1400.2 48.2497 11.27319
"7003" 1400.4 49.00702 11.63921
"7004" 1400.6 50.08787 11.93729
"7005" 1400.8 50.79336 12.35532
"7006" 1401 52.3133 12.59075
"7007" 1401.2 54.02143 12.59341
"7008" 1401.4 56.38301 12.33994
"7009" 1401.6 58.65941 11.52297
"7010" 1401.8 60.22077 10.10858
"7011" 1402 60.45839 9.029731
"7012" 1402.2 60.3455 8.580192
"7013" 1402.4 60.31929 8.80388
"7014" 1402.6 60.53836 8.627963
"7015" 1402.8 60.59834 8.768582
"7016" 1403 60.71754 8.816742
"7017" 1403.2 60.60149 8.891121
"7018" 1403.4 60.55114 8.780858
"7019" 1403.6 60.3775 8.85411
"7020" 1403.8 60.32954 8.780858
"7021" 1404 59.93973 9.019096
"7022" 1404.2 59.91704 9.050732
"7023" 1404.4 59.91829 9.212969
"7024" 1404.6 59.91856 9.260747
"7025" 1404.8 59.56677 9.03834
"7026" 1405 58.87726 7.948462
"7027" 1405.2 58.02916 7.105216
"7028" 1405.4 56.7161 6.008612
"7029" 1405.6 55.33382 4.612677
"7030" 1405.8 54.87528 4.051781
"7031" 1406 55.73988 4.801125
"7032" 1406.2 56.20212 5.085232
"7033" 1406.4 56.48487 5.220361
"7034" 1406.6 57.5733 4.514531
"7035" 1406.8 58.86843 4.051781
"7036" 1407 59.63206 4.605141
"7037" 1407.2 60.65528 5.336524
"7038" 1407.4 62.46109 6.075175
"7039" 1407.6 64.70534 6.984348
"7040" 1407.8 66.60358 7.357133
"7041" 1408 68.09596 7.087686
"7042" 1408.2 70.00997 6.409226
"7043" 1408.4 71.59508 5.625642
"7044" 1408.6 71.87041 5.802454
"7045" 1408.8 72.31986 6.748264
"7046" 1409 72.94953 7.666499
"7047" 1409.2 73.93455 8.638881
"7048" 1409.4 75.33845 10.02454
"7049" 1409.6 77.15565 11.27706
"7050" 1409.8 79.5641 12.11419
"7051" 1410 81.95312 12.28383
"7052" 1410.2 84.00342 12.24513
"7053" 1410.4 86.55245 11.70256
"7054" 1410.6 88.08005 11.20718
"7055" 1410.8 88.47995 11.64442
"7056" 1411 88.7994 12.01326
"7057" 1411.2 88.88198 12.57184
"7058" 1411.4 88.7994 12.65269
"7059" 1411.6 88.69432 12.81511
"7060" 1411.8 88.67535 12.96808
"7061" 1412 88.6886 13.03234
"7062" 1412.2 88.73862 13.01326
"7063" 1412.4 88.69432 12.96941
"7064" 1412.6 88.72507 13.06968
"7065" 1412.8 88.7003 13.08628
"7066" 1413 88.47861 13.07263
"7067" 1413.2 88.53267 13.16431
"7068" 1413.4 88.62884 13.27187
"7069" 1413.6 88.87854 13.45378
"7070" 1413.8 89.57435 14.95219
"7071" 1414 90.25317 16.97392
"7072" 1414.2 90.59128 19.38946
"7073" 1414.4 90.49768 21.90265
"7074" 1414.6 90.26826 24.48909
"7075" 1414.8 90.09546 27.53055
"7076" 1415 89.70351 30.57814
"7077" 1415.2 88.89024 33.70526
"7078" 1415.4 87.79931 36.72567
"7079" 1415.6 85.92751 39.37967
"7080" 1415.8 83.83817 41.47127
"7081" 1416 81.57393 42.93381
"7082" 1416.2 78.63762 44.28234
"7083" 1416.4 75.28064 45.17224
"7084" 1416.6 71.94224 45.15702
"7085" 1416.8 68.70303 44.75102
"7086" 1417 65.54417 43.81976
"7087" 1417.2 62.39777 42.70791
"7088" 1417.4 59.12923 41.1971
"7089" 1417.6 56.11324 39.52172
"7090" 1417.8 53.69853 37.2041
"7091" 1418 51.159 34.99312
"7092" 1418.2 48.60285 32.59785
"7093" 1418.4 46.03818 30.20377
"7094" 1418.6 43.57 28.14844
"7095" 1418.8 41.58927 25.5161
"7096" 1419 39.49421 22.99576
"7097" 1419.2 37.76622 20.57051
"7098" 1419.4 36.6005 18.08959
"7099" 1419.6 35.68694 15.83946
"7100" 1419.8 35.31071 15.51741
"7101" 1420 35.37146 15.56627
"7102" 1420.2 35.43537 15.61777
"7103" 1420.4 35.52341 15.74439
"7104" 1420.6 35.53185 15.71046
"7105" 1420.8 35.53185 15.71046
"7106" 1421 35.36302 15.60868
"7107" 1421.2 35.34613 15.63412
"7108" 1421.4 35.41308 15.70632
"7109" 1421.6 35.36891 15.98148
"7110" 1421.8 34.97696 16.39066
"7111" 1422 34.35317 16.93501
"7112" 1422.2 32.56879 17.83938
"7113" 1422.4 30.32835 19.08959
"7114" 1422.6 27.54577 20.9444
"7115" 1422.8 24.30024 22.75783
"7116" 1423 21.25837 23.71742
"7117" 1423.2 20.63693 23.61527
"7118" 1423.4 20.56657 23.65643
"7119" 1423.6 20.93911 23.73671
"7120" 1423.8 21.6367 23.92929
"7121" 1424 21.84151 24.0969
"7122" 1424.2 21.88634 24.60541
"7123" 1424.4 21.9587 25.17793
"7124" 1424.6 22.34581 26.0158
"7125" 1424.8 23.18103 27.30832
"7126" 1425 25.06903 29.32668
"7127" 1425.2 27.44482 31.00579
"7128" 1425.4 30.49177 32.39478
"7129" 1425.6 33.72495 33.01975
"7130" 1425.8 36.94585 33.05688
"7131" 1426 39.49948 32.20749
"7132" 1426.2 41.96686 30.7182
"7133" 1426.4 44.43432 28.4396
"7134" 1426.6 46.1125 25.82275
"7135" 1426.8 47.75553 22.52132
"7136" 1427 48.84874 19.3346
"7137" 1427.2 49.11524 16.11463
"7138" 1427.4 48.77166 13.0116
"7139" 1427.6 47.56596 10.92896
"7140" 1427.8 46.68578 10.27404
"7141" 1428 46.66126 10.24608
"7142" 1428.2 46.64161 10.20303
"7143" 1428.4 46.94934 10.25608
"7144" 1428.6 47.32768 9.762467
"7145" 1428.8 47.90537 9.263258
"7146" 1429 47.87688 9.043793
"7147" 1429.2 47.96235 8.528526
"7148" 1429.4 47.7905 8.629398
"7149" 1429.6 47.39253 8.105665
"7150" 1429.8 46.77628 7.534039
"7151" 1430 45.33773 6.621863
"7152" 1430.2 43.63896 6.048518
"7153" 1430.4 43.12752 6.222835
"7154" 1430.6 42.08422 6.026517
"7155" 1430.8 41.98656 5.704587
"7156" 1431 43.0074 5.992017
"7157" 1431.2 43.64554 6.59584
"7158" 1431.4 44.0436 6.408196
"7159" 1431.6 44.6627 5.960178
"7160" 1431.8 45.49314 5.303335
"7161" 1432 45.73734 5.003444
"7162" 1432.2 45.63924 5.499068
"7163" 1432.4 45.89952 5.658385
"7164" 1432.6 46.17692 5.888576
"7165" 1432.8 46.57977 6.00456
"7166" 1433 46.64227 5.942648
"7167" 1433.2 46.8081 6.01776
"7168" 1433.4 46.8607 6.333869
"7169" 1433.6 47.04264 6.478505
"7170" 1433.8 47.19818 6.688032
"7171" 1434 47.52204 6.873425
"7172" 1434.2 47.66795 7.087686
"7173" 1434.4 47.58689 7.16735
"7174" 1434.6 48.03184 7.444463
"7175" 1434.8 48.28481 7.62004
"7176" 1435 48.38972 7.898755
"7177" 1435.2 48.61357 8.138667
"7178" 1435.4 48.67031 8.139906
"7179" 1435.6 48.92932 8.209303
"7180" 1435.8 48.93918 8.211368
"7181" 1436 48.98617 8.282296
"7182" 1436.2 49.13442 8.394007
"7183" 1436.4 49.10621 8.50096
"7184" 1436.6 49.16825 8.507666
"7185" 1436.8 49.14368 8.459172
"7186" 1437 49.07486 8.384033
"7187" 1437.2 49.12008 8.338595
"7188" 1437.4 49.21957 8.338595
"7189" 1437.6 49.41189 8.336681
"7190" 1437.8 49.35353 8.191719
"7191" 1438 49.39908 8.170823
"7192" 1438.2 49.39908 8.170823
"7193" 1438.4 49.46188 8.296505
"7194" 1438.6 49.477 8.38613
"7195" 1438.8 49.43966 8.324963
"7196" 1439 49.58634 8.251808
"7197" 1439.2 49.80477 8.299518
"7198" 1439.4 50.40077 8.294876
"7199" 1439.6 51.07525 8.197737
"7200" 1439.8 52.18723 7.706883
"7201" 1440 53.14349 7.158721
"7202" 1440.2 54.42935 7.075418
"7203" 1440.4 55.46266 7.500318
"7204" 1440.6 56.22694 7.97509
"7205" 1440.8 57.44035 8.509442
"7206" 1441 59.28276 9.139213
"7207" 1441.2 61.3774 9.608323
"7208" 1441.4 64.03125 9.985269
"7209" 1441.6 66.80172 9.945621
"7210" 1441.8 69.62453 9.847137
"7211" 1442 72.36098 9.146152
"7212" 1442.2 74.99402 8.263677
"7213" 1442.4 77.38402 7.144938
"7214" 1442.6 79.33021 6.494919
"7215" 1442.8 79.72028 7.288067
"7216" 1443 80.43341 7.992439
"7217" 1443.2 81.51837 8.881579
"7218" 1443.4 83.45069 10.02853
"7219" 1443.6 85.85153 11.45601
"7220" 1443.8 88.57147 12.76135
"7221" 1444 91.36552 13.97291
"7222" 1444.2 94.69125 14.51603
"7223" 1444.4 98.37553 15.16339
"7224" 1444.6 101.2879 16.14712
"7225" 1444.8 101.8176 15.97568
"7226" 1445 101.8478 15.83946
"7227" 1445.2 101.5296 15.59171
"7228" 1445.4 101.275 15.20965
"7229" 1445.6 100.9638 15.39295
"7230" 1445.8 100.916 15.26676
"7231" 1446 100.8174 15.44386
"7232" 1446.2 100.6118 16.17211
"7233" 1446.4 100.8585 16.79432
"7234" 1446.6 101.4827 17.29118
"7235" 1446.8 102.3102 17.72592
"7236" 1447 103.1664 18.10486
"7237" 1447.2 104.2453 18.55524
"7238" 1447.4 105.9013 19.38877
"7239" 1447.6 107.8072 21.01465
"7240" 1447.8 110.3189 22.84645
"7241" 1448 112.8414 24.41666
"7242" 1448.2 113.2977 24.81572
"7243" 1448.4 112.7848 24.40506
"7244" 1448.6 112.5039 24.19646
"7245" 1448.8 111.8069 24.17157
"7246" 1449 111.0749 24.15992
"7247" 1449.2 110.8634 23.71742
"7248" 1449.4 110.8754 22.29887
"7249" 1449.6 110.8878 19.87076
"7250" 1449.8 110.259 19.45428
"7251" 1450 109.3929 19.04379
"7252" 1450.2 108.4488 18.60224
"7253" 1450.4 106.9773 17.55242
"7254" 1450.6 105.2009 15.82295
"7255" 1450.8 102.9378 14.0195
"7256" 1451 100.1822 12.16675
"7257" 1451.2 97.32942 10.45948
"7258" 1451.4 94.86313 9.040912
"7259" 1451.6 92.22535 7.183459
"7260" 1451.8 90.55106 5.578992
"7261" 1452 90.4358 5.068455
"7262" 1452.2 90.46044 5.078817
"7263" 1452.4 90.41388 5.083135
"7264" 1452.6 90.43288 5.066693
"7265" 1452.8 90.40658 5.075795
"7266" 1453 90.39489 5.226999
"7267" 1453.2 90.29414 5.485877
"7268" 1453.4 90.10523 5.836095
"7269" 1453.6 89.40273 5.842176
"7270" 1453.8 88.67008 5.766222
"7271" 1454 86.64675 5.608678
"7272" 1454.2 84.79483 5.032978
"7273" 1454.4 82.36677 4.412749
"7274" 1454.6 79.88489 3.903844
"7275" 1454.8 77.14071 3.231361
"7276" 1455 74.6109 2.545701
"7277" 1455.2 71.9038 2.368038
"7278" 1455.4 69.39775 2.519868
"7279" 1455.6 66.6427 2.613826
"7280" 1455.8 64.0914 2.949645
"7281" 1456 61.91134 2.948094
"7282" 1456.2 59.72053 2.831506
"7283" 1456.4 57.72525 3.080052
"7284" 1456.6 56.17105 3.884483
"7285" 1456.8 55.22865 5.054799
"7286" 1457 53.96867 6.185438
"7287" 1457.2 52.33941 7.517075
"7288" 1457.4 50.72061 9.203102
"7289" 1457.6 48.92068 10.69889
"7290" 1457.8 46.76784 12.41953
"7291" 1458 44.23226 13.96015
"7292" 1458.2 41.86701 14.8193
"7293" 1458.4 38.6131 15.94795
"7294" 1458.6 35.68093 16.93237
"7295" 1458.8 32.67633 17.99832
"7296" 1459 29.57196 18.45007
"7297" 1459.2 26.9178 19.23074
"7298" 1459.4 25.282 20.13431
"7299" 1459.6 23.20687 20.84741
"7300" 1459.8 22.04191 20.67229
"7301" 1460 22.04191 20.67229
"7302" 1460.2 21.95749 20.7147
"7303" 1460.4 22.25142 21.07363
"7304" 1460.6 22.40987 21.43864
"7305" 1460.8 22.3515 22.23744
"7306" 1461 22.10341 23.37469
"7307" 1461.2 21.56899 25.31661
"7308" 1461.4 20.68781 27.40826
"7309" 1461.6 19.50628 29.72303
"7310" 1461.8 18.10224 32.35486
"7311" 1462 16.57913 34.72735
"7312" 1462.2 14.64096 37.15485
"7313" 1462.4 12.40638 39.48983
"7314" 1462.6 10.94689 41.79188
"7315" 1462.8 9.054499 44.8558
"7316" 1463 7.292454 47.59341
"7317" 1463.2 6.484726 49.70537
"7318" 1463.4 6.342755 52.86059
"7319" 1463.6 6.097398 56.29121
"7320" 1463.8 6.623866 59.79188
"7321" 1464 7.132475 61.97912
"7322" 1464.2 8.02659 64.38132
"7323" 1464.4 9.116157 67.34744
"7324" 1464.6 10.08146 69.74469
"7325" 1464.8 10.86079 72.17498
"7326" 1465 11.72607 75.19307
"7327" 1465.2 13.1966 78.59259
"7328" 1465.4 15.00429 81.9078
"7329" 1465.6 16.40818 85.16454
"7330" 1465.8 18.10037 88.01673
"7331" 1466 20.19449 91.14102
"7332" 1466.2 22.13733 94.64357
"7333" 1466.4 24.51312 97.7568
"7334" 1466.6 27.07553 100.6574
"7335" 1466.8 29.6843 102.8224
"7336" 1467 32.80647 105.5337
"7337" 1467.2 36.06946 107.5867
"7338" 1467.4 39.12849 108.9862
"7339" 1467.6 42.19854 110.3137
"7340" 1467.8 45.69769 111.4983
"7341" 1468 49.2574 112.2915
"7342" 1468.2 52.58183 112.44
"7343" 1468.4 55.64436 112.3008
"7344" 1468.6 58.60897 111.591
"7345" 1468.8 61.14417 110.4734
"7346" 1469 62.27448 109.4482
"7347" 1469.2 62.45017 108.9622
"7348" 1469.4 62.56058 108.9566
"7349" 1469.6 62.51864 108.9119
"7350" 1469.8 62.34936 108.6861
"7351" 1470 62.10355 108.2295
"7352" 1470.2 61.8354 108.2819
"7353" 1470.4 61.50541 108.0687
"7354" 1470.6 61.4773 107.9971
"7355" 1470.8 61.7622 108.0265
"7356" 1471 62.0325 108.4008
"7357" 1471.2 62.34853 108.5688
"7358" 1471.4 62.99626 108.4288
"7359" 1471.6 63.38968 108.5264
"7360" 1471.8 64.41262 108.3493
"7361" 1472 65.56597 108.5629
"7362" 1472.2 66.81022 108.7091
"7363" 1472.4 68.62195 108.6137
"7364" 1472.6 71.48979 108.1839
"7365" 1472.8 73.79774 107.6006
"7366" 1473 76.13675 106.3424
"7367" 1473.2 79.0883 104.8592
"7368" 1473.4 81.98348 103.1087
"7369" 1473.6 84.75691 100.9104
"7370" 1473.8 87.3006 98.68987
"7371" 1474 89.24144 95.91402
"7372" 1474.2 90.87837 93.21451
"7373" 1474.4 91.60517 90.42453
"7374" 1474.6 92.00802 87.34396
"7375" 1474.8 91.49999 84.80368
"7376" 1475 90.02505 82.0641
"7377" 1475.2 88.33013 79.19197
"7378" 1475.4 85.89712 76.56288
"7379" 1475.6 83.44525 73.71036
"7380" 1475.8 80.73999 71.06445
"7381" 1476 77.61157 68.88663
"7382" 1476.2 74.62757 66.22404
"7383" 1476.4 71.68203 64.46364
"7384" 1476.6 67.7794 62.37235
"7385" 1476.8 64.44059 59.91464
"7386" 1477 60.90864 56.97509
"7387" 1477.2 57.51048 54.07756
"7388" 1477.4 54.06417 50.96968
"7389" 1477.6 51.04268 47.90207
"7390" 1477.8 48.10115 44.78513
"7391" 1478 45.54632 42.28043
"7392" 1478.2 42.84224 39.35577
"7393" 1478.4 39.67577 35.90504
"7394" 1478.6 36.8722 32.83878
"7395" 1478.8 34.73527 31.00579
"7396" 1479 34.35845 30.5281
"7397" 1479.2 33.8435 30.23972
"7398" 1479.4 32.94903 29.38162
"7399" 1479.6 30.00441 26.48654
"7400" 1479.8 27.44482 23.64019
"7401" 1480 27.67113 23.3316
"7402" 1480.2 27.72514 23.06878
"7403" 1480.4 27.44886 22.35445
"7404" 1480.6 26.19164 20.40693
"7405" 1480.8 25.36744 19.87076
"7406" 1481 25.53137 20.45237
"7407" 1481.2 25.46806 20.83405
"7408" 1481.4 25.36836 20.8723
"7409" 1481.6 25.29199 20.90978
"7410" 1481.8 24.88265 21.31763
"7411" 1482 22.6461 22.5568
"7412" 1482.2 19.35122 24.17699
"7413" 1482.4 18.24178 24.29691
"7414" 1482.6 18.83671 24.05217
"7415" 1482.8 19.62334 23.89112
"7416" 1483 20.22711 24.11932
"7417" 1483.2 20.68408 24.52676
"7418" 1483.4 20.91412 25.03697
"7419" 1483.6 20.894 25.61803
"7420" 1483.8 20.81824 25.77523
"7421" 1484 21.04578 26.04125
"7422" 1484.2 21.58498 26.56369
"7423" 1484.4 21.84151 27.58179
"7424" 1484.6 22.15532 29.12511
"7425" 1484.8 22.21688 31.41367
"7426" 1485 21.64907 34.06243
"7427" 1485.2 20.28369 36.86091
"7428" 1485.4 18.26052 39.44774
"7429" 1485.6 15.92456 41.89782
"7430" 1485.8 13.90355 43.75566
"7431" 1486 11.59785 45.27165
"7432" 1486.2 8.838489 46.50974
"7433" 1486.4 8.168114 47.48265
"7434" 1486.6 8.423965 48.57513
"7435" 1486.8 8.00894 50.39958
"7436" 1487 7.028475 52.63906
"7437" 1487.2 5.255131 55.56023
"7438" 1487.4 4.766889 56.37681
"7439" 1487.6 4.371181 56.05079
"7440" 1487.8 4.474065 55.53393
"7441" 1488 4.579306 55.38454
"7442" 1488.2 5.196688 55.19323
"7443" 1488.4 5.832256 55.08313
"7444" 1488.6 6.65225 55.71382
"7445" 1488.8 7.333166 56.63561
"7446" 1489 7.948379 57.87614
"7447" 1489.2 8.421367 59.49432
"7448" 1489.4 8.719311 62.2035
"7449" 1489.6 8.324535 65.32429
"7450" 1489.8 7.026538 68.47127
"7451" 1490 6.029501 70.97421
"7452" 1490.2 5.087108 72.88261
"7453" 1490.4 5.557294 72.99052
"7454" 1490.6 6.865019 74.01976
"7455" 1490.8 8.472153 76.18467
"7456" 1491 10.298 78.36667
"7457" 1491.2 12.22143 80.28533
"7458" 1491.4 14.34302 81.43037
"7459" 1491.6 16.37174 81.69606
"7460" 1491.8 17.95187 80.96393
"7461" 1492 18.52929 79.80715
"7462" 1492.2 18.94378 78.67766
"7463" 1492.4 19.03565 77.26861
"7464" 1492.6 18.54543 76.60582
"7465" 1492.8 18.17282 75.97634
"7466" 1493 17.93668 75.66975
"7467" 1493.2 17.67488 75.02344
"7468" 1493.4 16.56013 73.43658
"7469" 1493.6 14.86285 71.1129
"7470" 1493.8 12.39527 68.80091
"7471" 1494 9.335515 66.51777
"7472" 1494.2 6.61654 65.06342
"7473" 1494.4 6.9792 64.81596
"7474" 1494.6 7.13306 63.99628
"7475" 1494.8 7.161834 61.8873
"7476" 1495 7.035517 58.95358
"7477" 1495.2 6.12134 56.44156
"7478" 1495.4 5.877132 55.22544
"7479" 1495.6 6.603904 54.33791
"7480" 1495.8 7.996795 51.95803
"7481" 1496 9.136434 49.14408
"7482" 1496.2 9.665751 46.477
"7483" 1496.4 9.887348 43.39971
"7484" 1496.6 9.703638 42.03389
"7485" 1496.8 9.629058 42.09202
"7486" 1497 9.655143 42.06637
"7487" 1497.2 10.35428 42.47559
"7488" 1497.4 11.33982 41.6709
"7489" 1497.6 12.6376 40.53965
"7490" 1497.8 13.86817 38.85136
"7491" 1498 15.15935 36.7797
"7492" 1498.2 16.10501 34.31909
"7493" 1498.4 17.20478 31.63921
"7494" 1498.6 18.21614 28.79321
"7495" 1498.8 18.90949 25.77884
"7496" 1499 19.46276 25.13331
"7497" 1499.2 20.20836 25.1812
"7498" 1499.4 20.72344 25.43887
"7499" 1499.6 20.76931 25.50054
"7500" 1499.8 21.14208 25.01824
"7501" 1500 22.51773 24.00562
"7502" 1500.2 24.0259 22.60884
"7503" 1500.4 25.52233 20.20441
"7504" 1500.6 26.95336 17.7411
"7505" 1500.8 27.88655 16.13971
"7506" 1501 28.33947 16.00732
"7507" 1501.2 30.18234 15.60868
"7508" 1501.4 32.41104 14.90098
"7509" 1501.6 34.36439 13.7263
"7510" 1501.8 36.15443 11.83959
"7511" 1502 37.4466 9.56253
"7512" 1502.2 37.81957 9.501808
"7513" 1502.4 38.44328 9.386417
"7514" 1502.6 40.17482 9.501808
"7515" 1502.8 41.92597 9.818323
"7516" 1503 44.16356 9.70219
"7517" 1503.2 46.3565 8.963987
"7518" 1503.4 48.0553 7.763949
"7519" 1503.6 49.49839 6.074991
"7520" 1503.8 49.68025 5.133699
"7521" 1504 49.50622 5.313121
"7522" 1504.2 49.97377 5.518641
"7523" 1504.4 50.73547 5.513258
"7524" 1504.6 51.39936 5.921292
"7525" 1504.8 52.596 5.889168
"7526" 1505 53.87762 5.439649
"7527" 1505.2 56.2395 4.75202
"7528" 1505.4 58.19799 4.03107
"7529" 1505.6 60.25284 2.966712
"7530" 1505.8 60.48029 2.313513
"7531" 1506 60.2899 2.110261
"7532" 1506.2 60.15443 2.136427
"7533" 1506.4 60.45217 2.518107
"7534" 1506.6 60.86285 3.002943
"7535" 1506.8 61.66236 3.306858
"7536" 1507 62.85641 3.646288
"7537" 1507.2 63.87207 4.112858
"7538" 1507.4 65.15852 4.397956
"7539" 1507.6 66.62741 4.418956
"7540" 1507.8 68.2437 4.234632
"7541" 1508 70.47752 3.287285
"7542" 1508.2 71.89013 2.752599
"7543" 1508.4 72.21466 3.294496
"7544" 1508.6 73.16102 4.012895
"7545" 1508.8 75.141 5.268637
"7546" 1509 77.62538 6.243569
"7547" 1509.2 80.09066 6.391121
"7548" 1509.4 82.87328 5.439043
"7549" 1509.6 84.03439 4.58976
"7550" 1509.8 83.75736 4.383834
"7551" 1510 83.49961 4.586522
"7552" 1510.2 83.29556 5.418726
"7553" 1510.4 83.81141 6.133072
"7554" 1510.6 84.68404 6.567648
"7555" 1510.8 85.89216 7.390887
"7556" 1511 87.52568 8.229543
"7557" 1511.2 89.42736 9.22918
"7558" 1511.4 91.76866 10.07043
"7559" 1511.6 93.84211 10.64685
"7560" 1511.8 95.42355 11.40225
"7561" 1512 95.98789 12.5112
"7562" 1512.2 96.70238 13.58802
"7563" 1512.4 97.72284 15.07732
"7564" 1512.6 98.99986 16.70424
"7565" 1512.8 100.2479 18.28792
"7566" 1513 101.5863 20.0304
"7567" 1513.2 102.6464 21.85026
"7568" 1513.4 103.8117 24.08337
"7569" 1513.6 104.6187 26.78643
"7570" 1513.8 105.4657 29.50875
"7571" 1514 105.6196 32.3743
"7572" 1514.2 106.0739 35.02745
"7573" 1514.4 106.5623 37.95813
"7574" 1514.6 106.6326 40.99036
"7575" 1514.8 106.0769 43.70452
"7576" 1515 104.9823 46.72596
"7577" 1515.2 103.4177 49.5216
"7578" 1515.4 101.3847 52.18629
"7579" 1515.6 98.77987 55.17148
"7580" 1515.8 96.36936 56.83005
"7581" 1516 92.99957 58.63043
"7582" 1516.2 90.03021 59.32624
"7583" 1516.4 87.33832 59.25225
"7584" 1516.6 83.54311 58.82413
"7585" 1516.8 79.28624 58.0969
"7586" 1517 75.35325 57.02884
"7587" 1517.2 71.22795 55.83931
"7588" 1517.4 67.15435 54.33695
"7589" 1517.6 63.16916 52.77958
"7590" 1517.8 59.24154 51.48654
"7591" 1518 55.83879 49.90298
"7592" 1518.2 51.85823 48.63667
"7593" 1518.4 47.79719 47.83569
"7594" 1518.6 43.62413 46.89875
"7595" 1518.8 39.02693 46.30898
"7596" 1519 34.64636 46.70337
"7597" 1519.2 30.73986 46.54029
"7598" 1519.4 27.18294 46.33387
"7599" 1519.6 24.66814 47.50944
"7600" 1519.8 21.88947 49.2772
"7601" 1520 19.46735 49.97606
"7602" 1520.2 16.31994 49.99877
"7603" 1520.4 12.64519 49.43015
"7604" 1520.6 10.142 48.36575
"7605" 1520.8 9.194438 48.05955
"7606" 1521 9.776205 48.49948
"7607" 1521.2 10.47971 49.20367
"7608" 1521.4 10.74147 49.3506
"7609" 1521.6 11.23947 49.55654
"7610" 1521.8 11.93955 50.64978
"7611" 1522 12.86003 53.461
"7612" 1522.2 14.85439 56.77867
"7613" 1522.4 17.24798 59.90594
"7614" 1522.6 20.07705 62.59845
"7615" 1522.8 23.20209 64.31241
"7616" 1523 26.88712 65.58432
"7617" 1523.2 30.28276 65.2499
"7618" 1523.4 33.31465 64.00712
"7619" 1523.6 36.21531 61.71848
"7620" 1523.8 38.54894 58.72318
"7621" 1524 40.19808 54.86713
"7622" 1524.2 41.06638 50.66866
"7623" 1524.4 41.02955 46.09532
"7624" 1524.6 40.40433 41.77757
"7625" 1524.8 39.21246 37.46618
"7626" 1525 37.8871 34.11589
"7627" 1525.2 36.30849 32.13964
"7628" 1525.4 34.32306 30.17746
"7629" 1525.6 31.61487 27.89875
"7630" 1525.8 28.24351 25.18961
"7631" 1526 25.68282 23.1773
"7632" 1526.2 25.57901 22.03786
"7633" 1526.4 25.81063 21.83482
"7634" 1526.6 25.58583 21.99166
"7635" 1526.8 25.54946 22.70155
"7636" 1527 25.36778 22.95186
"7637" 1527.2 24.49375 23.26889
"7638" 1527.4 21.83772 23.74322
"7639" 1527.6 19.78796 24.14981
"7640" 1527.8 19.77951 23.76814
"7641" 1528 20.59376 23.55455
"7642" 1528.2 21.65157 23.60735
"7643" 1528.4 22.11892 22.83722
"7644" 1528.6 23.11328 21.30068
"7645" 1528.8 24.60736 19.3415
"7646" 1529 26.42484 17.51708
"7647" 1529.2 27.88952 17.21937
"7648" 1529.4 28.76155 16.99969
"7649" 1529.6 31.04221 16.00594
"7650" 1529.8 32.81897 14.85399
"7651" 1530 34.62858 13.32708
"7652" 1530.2 35.61627 11.87863
"7653" 1530.4 36.06851 11.2648
"7654" 1530.6 36.72137 11.5837
"7655" 1530.8 37.58215 11.62013
"7656" 1531 39.41506 11.32213
"7657" 1531.2 41.53289 11.39112
"7658" 1531.4 43.53947 11.00126
"7659" 1531.6 45.88953 10.4726
"7660" 1531.8 47.46321 9.510684
"7661" 1532 49.35377 8.134863
"7662" 1532.2 50.99676 7.649267
"7663" 1532.4 51.58888 7.859699
"7664" 1532.6 52.39095 8.437123
"7665" 1532.8 53.00932 8.711186
"7666" 1533 53.47987 9.203912
"7667" 1533.2 53.74447 9.324283
"7668" 1533.4 53.84099 9.310968
"7669" 1533.6 53.983 9.563942
"7670" 1533.8 54.31177 10.08341
"7671" 1534 55.37 10.74015
"7672" 1534.2 56.51808 11.52895
"7673" 1534.4 57.74877 12.10995
"7674" 1534.6 59.15027 12.29458
"7675" 1534.8 61.38623 12.70614
"7676" 1535 64.58208 12.16489
"7677" 1535.2 67.53589 11.43956
"7678" 1535.4 70.51338 10.6642
"7679" 1535.6 73.34479 9.641447
"7680" 1535.8 75.53815 9.432412
"7681" 1536 78.78355 10.16276
"7682" 1536.2 82.73683 10.87274
"7683" 1536.4 86.58343 11.49767
"7684" 1536.6 88.98934 12.35706
"7685" 1536.8 92.19552 13.99799
"7686" 1537 96.35398 16.46566
"7687" 1537.2 99.66538 18.76293
"7688" 1537.4 102.3284 21.37405
"7689" 1537.6 105.5874 24.26677
"7690" 1537.8 109.2231 27.18397
"7691" 1538 113.4644 29.98981
"7692" 1538.2 116.5239 32.24186
"7693" 1538.4 117.1437 33.92929
"7694" 1538.6 116.7467 35.42968
"7695" 1538.8 116.2507 38.95808
"7696" 1539 115.3695 42.77993
"7697" 1539.2 114.1047 46.98005
"7698" 1539.4 113.0771 50.63991
"7699" 1539.6 112.1786 53.88376
"7700" 1539.8 110.847 57.05025
"7701" 1540 109.3129 60.44187
"7702" 1540.2 107.4066 64.03338
"7703" 1540.4 105.1076 67.4702
"7704" 1540.6 102.2512 69.68447
"7705" 1540.8 98.15569 71.4823
"7706" 1541 93.69984 72.55524
"7707" 1541.2 89.55916 72.99799
"7708" 1541.4 85.44752 73.2722
"7709" 1541.6 81.45506 73.63985
"7710" 1541.8 76.74962 73.50181
"7711" 1542 72.96075 72.97743
"7712" 1542.2 68.52903 71.89112
"7713" 1542.4 63.9319 70.65859
"7714" 1542.6 59.57345 68.33852
"7715" 1542.8 55.21172 66.41975
"7716" 1543 51.05983 64.36088
"7717" 1543.2 47.05142 61.78409
"7718" 1543.4 42.88247 59.49369
"7719" 1543.6 38.81221 57.54363
"7720" 1543.8 35.31237 54.92166
"7721" 1544 32.09858 52.05906
"7722" 1544.2 28.9436 48.91435
"7723" 1544.4 26.36737 45.41862
"7724" 1544.6 23.72129 43.70187
"7725" 1544.8 20.51808 42.32624
"7726" 1545 16.49567 41.30842
"7727" 1545.2 14.19107 41.24057
"7728" 1545.4 13.44872 41.70601
"7729" 1545.6 11.34715 41.77974
"7730" 1545.8 10.36333 41.40839
"7731" 1546 11.58687 41.59536
"7732" 1546.2 12.66069 42.00687
"7733" 1546.4 13.29043 42.58069
"7734" 1546.6 13.92357 43.05779
"7735" 1546.8 14.67638 43.72053
"7736" 1547 16.43623 45.55104
"7737" 1547.2 19.05985 47.99576
"7738" 1547.4 22.43128 49.63381
"7739" 1547.6 26.65257 51.31038
"7740" 1547.8 30.51503 52.64716
"7741" 1548 34.24405 53.58967
"7742" 1548.2 37.96021 53.71977
"7743" 1548.4 41.04312 53.1301
"7744" 1548.6 43.98153 51.5104
"7745" 1548.8 47.02848 49.01358
"7746" 1549 49.34511 45.92166
"7747" 1549.2 50.98873 42.04634
"7748" 1549.4 51.7744 38.2254
"7749" 1549.6 51.703 33.75013
"7750" 1549.8 51.07504 29.13103
"7751" 1550 49.90923 25.03139
"7752" 1550.2 48.59824 21.01027
"7753" 1550.4 46.49823 17.67611
"7754" 1550.6 43.521 14.56109
"7755" 1550.8 41.7026 12.87054
"7756" 1551 41.50862 12.68247
"7757" 1551.2 41.27317 11.31893
"7758" 1551.4 40.45752 9.013613
"7759" 1551.6 40.33384 9.031366
"7760" 1551.8 41.03407 10.00163
"7761" 1552 41.82406 10.34895
"7762" 1552.2 42.30585 10.2
"7763" 1552.4 42.68721 10.43866
"7764" 1552.6 43.10162 10.5254
"7765" 1552.8 43.97362 10.59359
"7766" 1553 46.58322 9.742432
"7767" 1553.2 49.72136 8.779936
"7768" 1553.4 52.84035 7.168359
"7769" 1553.6 55.52691 4.988034
"7770" 1553.8 56.69958 4.913358
"7771" 1554 56.50964 5.465548
"7772" 1554.2 56.56523 5.582612
"7773" 1554.4 56.46647 5.84983
"7774" 1554.6 56.57571 5.942233
"7775" 1554.8 56.56622 5.928639
"7776" 1555 56.48432 5.863131
"7777" 1555.2 56.52616 5.933935
"7778" 1555.4 56.6228 6.310319
"7779" 1555.6 57.06294 6.921323
"7780" 1555.8 58.55039 8.303512
"7781" 1556 60.63766 10.46873
"7782" 1556.2 62.60388 12.20605
"7783" 1556.4 65.10336 13.95473
"7784" 1556.6 67.88012 15.20965
"7785" 1556.8 71.15611 15.74439
"7786" 1557 74.39931 15.09385
"7787" 1557.2 77.85701 13.32791
"7788" 1557.4 81.58169 10.95913
"7789" 1557.6 85.12723 8.436286
"7790" 1557.8 86.43306 8.229543
"7791" 1558 86.51149 9.128803
"7792" 1558.2 88.37393 10.26517
"7793" 1558.4 91.45855 12.00143
"7794" 1558.6 94.76996 14.00274
"7795" 1558.8 98.64704 16.13716
"7796" 1559 101.9474 18.30164
"7797" 1559.2 105.1066 20.93831
"7798" 1559.4 108.1399 23.49002
"7799" 1559.6 111.0902 26.13212
"7800" 1559.8 114.5552 29.37458
"7801" 1560 117.5903 32.03428
"7802" 1560.2 118.1767 32.35018
"7803" 1560.4 117.2978 32.11818
"7804" 1560.6 116.2162 32.17225
"7805" 1560.8 115.0899 33.31716
"7806" 1561 113.5399 36.77454
"7807" 1561.2 111.1904 40.27104
"7808" 1561.4 108.7323 43.55769
"7809" 1561.6 105.9816 46.12101
"7810" 1561.8 102.8847 47.2731
"7811" 1562 99.07104 48.60524
"7812" 1562.2 95.38884 49.50474
"7813" 1562.4 91.24923 49.84298
"7814" 1562.6 87.01871 49.98368
"7815" 1562.8 82.96445 49.72318
"7816" 1563 79.35258 48.72117
"7817" 1563.2 75.08332 47.39364
"7818" 1563.4 71.20107 45.56221
"7819" 1563.6 66.37875 44.20347
"7820" 1563.8 61.91323 43.71274
"7821" 1564 57.491 44.40957
"7822" 1564.2 52.99988 44.93161
"7823" 1564.4 48.25866 44.87585
"7824" 1564.6 43.11476 44.70758
"7825" 1564.8 38.34149 44.30931
"7826" 1565 33.19959 44.03161
"7827" 1565.2 28.9805 43.74738
"7828" 1565.4 24.9069 44.86806
"7829" 1565.6 21.61287 46.74923
"7830" 1565.8 17.70115 48.82242
"7831" 1566 14.02273 50.43131
"7832" 1566.2 10.83644 51.32506
"7833" 1566.4 7.271415 52.36734
"7834" 1566.6 6.578281 52.74608
"7835" 1566.8 7.667992 52.51474
"7836" 1567 8.13593 52.58117
"7837" 1567.2 8.184586 52.64626
"7838" 1567.4 8.535244 54.07022
"7839" 1567.6 9.054499 57.84786
"7840" 1567.8 9.270509 62.68247
"7841" 1568 8.425664 67.42166
"7842" 1568.2 7.161834 71.89171
"7843" 1568.4 5.53672 75.65726
"7844" 1568.6 5.2563 75.44074
"7845" 1568.8 4.939062 74.87025
"7846" 1569 5.750143 74.66211
"7847" 1569.2 6.745428 74.8482
"7848" 1569.4 7.933414 76.64962
"7849" 1569.6 9.046621 79.81156
"7850" 1569.8 9.91109 83.9092
"7851" 1570 10.79748 88.1577
"7852" 1570.2 11.43727 92.58069
"7853" 1570.4 12.40778 96.08542
"7854" 1570.6 12.23089 97.90639
"7855" 1570.8 12.04824 97.78659
"7856" 1571 12.42083 97.26517
"7857" 1571.2 12.97952 96.41566
"7858" 1571.4 13.09978 96.08751
"7859" 1571.6 13.13763 95.70997
"7860" 1571.8 13.08649 95.58519
"7861" 1572 13.02461 95.43206
"7862" 1572.2 12.94221 95.07751
"7863" 1572.4 12.93308 94.80715
"7864" 1572.6 12.73412 94.81089
"7865" 1572.8 12.77791 94.83769
"7866" 1573 12.75512 94.81478
"7867" 1573.2 12.59703 94.60163
"7868" 1573.4 12.4217 94.39611
"7869" 1573.6 12.24293 94.45788
"7870" 1573.8 12.20879 94.37342
"7871" 1574 12.12002 94.29825
"7872" 1574.2 11.95946 94.04005
"7873" 1574.4 11.97608 93.99241
"7874" 1574.6 12.01815 94.08196
"7875" 1574.8 11.98338 94.00709
"7876" 1575 11.89754 93.91657
"7877" 1575.2 11.763 93.80524
"7878" 1575.4 11.77153 93.69881
"7879" 1575.6 11.7423 93.57403
"7880" 1575.8 11.47113 93.01326
"7881" 1576 10.8108 91.6968
"7882" 1576.2 9.848971 89.20079
"7883" 1576.4 8.907287 86.46919
"7884" 1576.6 7.698459 83.05879
"7885" 1576.8 6.559212 78.93752
"7886" 1577 6.263795 73.53534
"7887" 1577.2 6.372854 69.19793
"7888" 1577.4 5.781118 65.19764
"7889" 1577.6 5.002451 61.34285
"7890" 1577.8 5.501509 58.5738
"7891" 1578 7.227061 55.90312
"7892" 1578.2 9.083148 52.23522
"7893" 1578.4 10.29842 48.3882
"7894" 1578.6 11.26441 44.52884
"7895" 1578.8 12.15692 40.95795
"7896" 1579 12.52445 38.03843
"7897" 1579.2 13.66519 36.23433
"7898" 1579.4 15.80827 33.79687
"7899" 1579.6 17.88856 30.81598
"7900" 1579.8 19.67785 27.53201
"7901" 1580 21.60542 24.19272
"7902" 1580.2 23.83225 21.62208
"7903" 1580.4 26.27883 18.02853
"7904" 1580.6 27.04185 16.29025
"7905" 1580.8 26.90437 16.44837
"7906" 1581 27.012 16.67738
"7907" 1581.2 27.05994 16.73554
"7908" 1581.4 27.14203 16.78308
"7909" 1581.6 27.73829 16.53561
"7910" 1581.8 28.54404 16.03096
"7911" 1582 29.98561 14.58238
"7912" 1582.2 30.88429 13.27711
"7913" 1582.4 32.15514 12.35168
"7914" 1582.6 33.90259 11.1812
"7915" 1582.8 35.01932 9.91075
"7916" 1583 35.08054 9.472448
"7917" 1583.2 35.18769 9.257142
"7918" 1583.4 35.16991 9.349136
"7919" 1583.6 35.07811 9.523012
"7920" 1583.8 35.16227 9.492499
"7921" 1584 35.61627 9.91075
"7922" 1584.2 36.56597 9.847137
"7923" 1584.4 37.2202 9.65448
"7924" 1584.6 37.76259 9.310968
"7925" 1584.8 38.37539 8.949377
"7926" 1585 39.15515 8.607875
"7927" 1585.2 40.41335 8.046101
"7928" 1585.4 41.15695 7.379298
"7929" 1585.6 42.10202 6.420445
"7930" 1585.8 42.35913 6.257533
"7931" 1586 43.36063 6.144764
"7932" 1586.2 44.3535 6.085777
"7933" 1586.4 45.22722 5.599136
"7934" 1586.6 46.83135 4.808886
"7935" 1586.8 48.60629 4.549285
"7936" 1587 51.20942 4.230997
"7937" 1587.2 53.68165 3.632427
"7938" 1587.4 55.90183 2.354861
"7939" 1587.6 57.37132 1.160717
"7940" 1587.8 57.2594 1.185215
"7941" 1588 57.40936 0.9240659
"7942" 1588.2 57.49527 1.01202
"7943" 1588.4 57.80328 1.527803
"7944" 1588.6 58.52198 1.548435
"7945" 1588.8 59.20498 1.877308
"7946" 1589 59.79508 1.816642
"7947" 1589.2 60.1185 1.722284
"7948" 1589.4 60.51948 1.603165
"7949" 1589.6 60.73052 1.603165
"7950" 1589.8 61.19844 1.879125
"7951" 1590 61.74655 2.486177
"7952" 1590.2 62.33779 2.651667
"7953" 1590.4 63.43514 2.925178
"7954" 1590.6 64.34813 3.273917
"7955" 1590.8 65.44168 3.169845
"7956" 1591 66.97841 3.545834
"7957" 1591.2 68.80146 4.276435
"7958" 1591.4 70.72922 4.912981
"7959" 1591.6 72.43868 5.381405
"7960" 1591.8 74.9338 5.589594
"7961" 1592 77.46949 5.045701
"7962" 1592.2 80.33086 4.800635
"7963" 1592.4 82.77198 5.489933
"7964" 1592.6 85.49919 5.899709
"7965" 1592.8 87.59774 6.643107
"7966" 1593 89.32658 7.749199
"7967" 1593.2 91.67888 9.127762
"7968" 1593.4 94.74339 10.83394
"7969" 1593.6 97.62429 12.24696
"7970" 1593.8 100.4904 13.01482
"7971" 1594 102.4668 13.0199
"7972" 1594.2 102.4839 12.78603
"7973" 1594.4 102.4751 12.82787
"7974" 1594.6 102.3862 13.48102
"7975" 1594.8 102.9557 14.25333
"7976" 1595 103.4209 15.05563
"7977" 1595.2 103.9242 15.74297
"7978" 1595.4 104.431 16.29895
"7979" 1595.6 104.7467 16.73082
"7980" 1595.8 104.6347 17.55242
"7981" 1596 104.5979 18.61721
"7982" 1596.2 104.7032 20.17415
"7983" 1596.4 104.7687 21.85958
"7984" 1596.6 104.8834 23.77518
"7985" 1596.8 105.2786 26.28043
"7986" 1597 105.8058 28.81751
"7987" 1597.2 106.4949 31.43102
"7988" 1597.4 106.6761 33.63742
"7989" 1597.6 107.1251 35.39239
"7990" 1597.8 108.2254 37.05756
"7991" 1598 109.1122 37.76769
"7992" 1598.2 109.4791 37.87331
"7993" 1598.4 109.5854 37.75438
"7994" 1598.6 109.896 37.58631
"7995" 1598.8 110.7986 37.48315
"7996" 1599 112.3272 37.3644
"7997" 1599.2 114.1027 36.91634
"7998" 1599.4 116.3644 35.70251
"7999" 1599.6 118.0811 33.95266
"8000" 1599.8 117.9687 33.65666
"8001" 1600 117.9675 34.12013
"8002" 1600.2 118.0592 34.8744
"8003" 1600.4 118.6199 35.29006
"8004" 1600.6 119.6912 36.2041
"8005" 1600.8 119.7174 37.09581
"8006" 1601 119.2866 37.34944
"8007" 1601.2 119.0144 37.45248
"8008" 1601.4 119.1732 37.42248
"8009" 1601.6 118.8913 37.52116
"8010" 1601.8 118.2181 37.73874
"8011" 1602 117.6974 38.5367
"8012" 1602.2 117.0301 39.74637
"8013" 1602.4 115.7985 40.97301
"8014" 1602.6 114.4723 42.23602
"8015" 1602.8 112.8216 43.66558
"8016" 1603 111.2814 44.7898
"8017" 1603.2 108.589 46.15023
"8018" 1603.4 105.0867 47.11313
"8019" 1603.6 101.8103 47.44221
"8020" 1603.8 98.42301 47.30304
"8021" 1604 95.36693 46.48801
"8022" 1604.2 92.28406 44.81449
"8023" 1604.4 88.60558 43.40117
"8024" 1604.6 85.2952 41.56288
"8025" 1604.8 81.75052 39.63752
"8026" 1605 78.43041 37.22561
"8027" 1605.2 75.13257 35.69567
"8028" 1605.4 74.41463 35.88858
"8029" 1605.6 74.05016 37.15697
"8030" 1605.8 71.79373 39.43522
"8031" 1606 68.51073 42.09255
"8032" 1606.2 64.42136 44.57961
"8033" 1606.4 60.77189 46.06669
"8034" 1606.6 56.3349 47.63921
"8035" 1606.8 52.04986 49.28807
"8036" 1607 47.71583 50.59325
"8037" 1607.2 43.54625 50.98559
"8038" 1607.4 39.51205 50.78815
"8039" 1607.6 35.17981 49.91922
"8040" 1607.8 31.216 48.28998
"8041" 1608 29.02378 47.28012
"8042" 1608.2 28.80434 47.16662
"8043" 1608.4 28.96434 47.2231
"8044" 1608.6 28.96434 47.27183
"8045" 1608.8 28.98489 47.15531
"8046" 1609 28.93534 47.11382
"8047" 1609.2 28.96416 47.1354
"8048" 1609.4 28.68347 47.18397
"8049" 1609.6 26.73865 47.35445
"8050" 1609.8 22.95901 47.64538
"8051" 1610 18.58744 47.88261
"8052" 1610.2 13.86025 47.93215
"8053" 1610.4 9.441111 47.92665
"8054" 1610.6 7.992579 47.82818
"8055" 1610.8 8.454885 47.58796
"8056" 1611 9.546108 48.01401
"8057" 1611.2 9.777158 48.63863
"8058" 1611.4 9.64294 49.15156
"8059" 1611.6 9.691432 49.11857
"8060" 1611.8 9.678097 49.28807
"8061" 1612 9.768298 49.1721
"8062" 1612.2 9.769268 49.28043
"8063" 1612.4 9.896193 49.91492
"8064" 1612.6 10.26118 51.31441
"8065" 1612.8 11.55967 54.28308
"8066" 1613 13.89739 57.16035
"8067" 1613.2 17.27777 59.8311
"8068" 1613.4 21.09797 61.4449
"8069" 1613.6 24.80908 62.04114
"8070" 1613.8 28.48384 61.41799
"8071" 1614 31.162 60.07807
"8072" 1614.2 33.10608 57.43625
"8073" 1614.4 34.77913 54.10882
"8074" 1614.6 35.07122 50.23364
"8075" 1614.8 34.21831 45.98272
"8076" 1615 32.25393 42.57798
"8077" 1615.2 29.57696 39.36627
"8078" 1615.4 26.49125 37.07019
"8079" 1615.6 22.8979 34.83005
"8080" 1615.8 19.10734 33.22954
"8081" 1616 17.21074 33.46529
"8082" 1616.2 17.32425 33.62229
"8083" 1616.4 17.06127 33.53913
"8084" 1616.6 16.29542 32.88189
"8085" 1616.8 14.69441 31.66784
"8086" 1617 15.39431 31.37292
"8087" 1617.2 16.12197 31.24822
"8088" 1617.4 16.53524 29.99322
"8089" 1617.6 16.98529 28.05991
"8090" 1617.8 18.36812 26.76671
"8091" 1618 19.87148 24.6959
"8092" 1618.2 21.12658 23.10985
"8093" 1618.4 21.61028 22.97675
"8094" 1618.6 22.33631 22.35168
"8095" 1618.8 23.74715 20.59596
"8096" 1619 25.32719 17.54144
"8097" 1619.2 25.8171 15.89494
"8098" 1619.4 25.62822 16.01829
"8099" 1619.6 25.63494 17.29761
"8100" 1619.8 25.91125 17.87149
"8101" 1620 26.39556 18.25441
"8102" 1620.2 27.01084 18.2337
"8103" 1620.4 28.39856 17.98444
"8104" 1620.6 29.98785 17.33013
"8105" 1620.8 31.98264 16.34714
"8106" 1621 34.03068 14.72086
"8107" 1621.2 35.5213 12.93692
"8108" 1621.4 36.3937 10.69123
"8109" 1621.6 37.03629 9.519983
"8110" 1621.8 37.48916 9.563942
"8111" 1622 38.27543 10.14642
"8112" 1622.2 38.95921 10.62776
"8113" 1622.4 39.52108 10.93976
"8114" 1622.6 39.86562 11.32144
"8115" 1622.8 39.85678 11.34807
"8116" 1623 39.72082 11.45675
"8117" 1623.2 39.27608 11.42882
"8118" 1623.4 39.58774 11.75719
"8119" 1623.6 39.64817 11.71381
"8120" 1623.8 39.51953 11.68692
"8121" 1624 39.45305 11.8873
"8122" 1624.2 39.28844 11.9282
"8123" 1624.4 39.36984 12.52798
"8124" 1624.6 39.39739 12.7594
"8125" 1624.8 39.2916 12.94646
"8126" 1625 39.12516 13.41904
"8127" 1625.2 38.82089 13.79815
"8128" 1625.4 38.26593 14.14875
"8129" 1625.6 37.45235 14.69083
"8130" 1625.8 36.11373 15.35423
"8131" 1626 33.76752 16.04125
"8132" 1626.2 31.81747 15.93583
"8133" 1626.4 30.93109 15.34444
"8134" 1626.6 31.39127 16.00898
"8135" 1626.8 30.92031 17.30593
"8136" 1627 28.84967 19.31415
"8137" 1627.2 25.64637 21.90249
"8138" 1627.4 22.04697 23.86059
"8139" 1627.6 20.27244 25.11747
"8140" 1627.8 20.7349 25.96381
"8141" 1628 20.75348 28.19456
"8142" 1628.2 19.96523 31.4611
"8143" 1628.4 18.1893 35.09818
"8144" 1628.6 15.81784 38.29241
"8145" 1628.8 13.05286 41.08038
"8146" 1629 9.860439 43.24227
"8147" 1629.2 8.536288 45.0681
"8148" 1629.4 8.869652 47.36596
"8149" 1629.6 9.248163 50.61092
"8150" 1629.8 9.869743 54.2284
"8151" 1630 10.9165 57.92929
"8152" 1630.2 11.40275 62.49417
"8153" 1630.4 10.58006 67.20741
"8154" 1630.6 8.834765 71.35507
"8155" 1630.8 7.282993 75.42432
"8156" 1631 6.70959 79.26272
"8157" 1631.2 6.358243 79.31244
"8158" 1631.4 6.478105 79.0028
"8159" 1631.6 7.030337 78.77662
"8160" 1631.8 7.629378 78.69588
"8161" 1632 8.171768 78.53537
"8162" 1632.2 8.09611 78.18289
"8163" 1632.4 8.159424 78.09808
"8164" 1632.6 7.992579 77.97365
"8165" 1632.8 8.121595 77.93764
"8166" 1633 8.057087 77.70719
"8167" 1633.2 8.123422 77.68771
"8168" 1633.4 7.98795 77.61568
"8169" 1633.6 8.117215 77.4266
"8170" 1633.8 8.011693 77.34345
"8171" 1634 8.044615 77.3186
"8172" 1634.2 7.907859 77.21173
"8173" 1634.4 7.801493 77.16593
"8174" 1634.6 7.76818 77.02236
"8175" 1634.8 7.677208 76.94384
"8176" 1635 7.746264 76.89758
"8177" 1635.2 7.791888 76.92223
"8178" 1635.4 7.814718 76.99545
"8179" 1635.6 7.877761 77.09576
"8180" 1635.8 7.980036 77.27192
"8181" 1636 8.143097 77.32552
"8182" 1636.2 8.421367 77.38087
"8183" 1636.4 8.785521 77.29231
"8184" 1636.6 9.798799 76.72779
"8185" 1636.8 12.05657 75.806
"8186" 1637 14.62793 74.13512
"8187" 1637.2 16.79259 72.02484
"8188" 1637.4 18.79729 69.43296
"8189" 1637.6 19.99652 66.32713
"8190" 1637.8 20.3983 62.86822
"8191" 1638 20.28929 58.95655
"8192" 1638.2 18.84839 55.3186
"8193" 1638.4 16.48863 51.65618
"8194" 1638.6 13.88865 48.71749
"8195" 1638.8 11.85797 47.42325
"8196" 1639 10.98488 47.99799
"8197" 1639.2 10.56847 47.97834
"8198" 1639.4 10.75894 47.64485
"8199" 1639.6 10.06751 46.08316
"8200" 1639.8 8.766063 43.52812
"8201" 1640 8.822102 43.98866
"8202" 1640.2 8.446252 44.55559
"8203" 1640.4 8.539752 45.6233
"8204" 1640.6 7.256804 47.00181
"8205" 1640.8 5.011195 49.13838
"8206" 1641 4.5866 49.4292
"8207" 1641.2 3.449973 50.11249
"8208" 1641.4 5.968 48.5485
"8209" 1641.6 11.79023 47.11249
"8210" 1641.8 19.08325 48.32524
"8211" 1642 26.57686 48.44178
"8212" 1642.2 32.71762 49.27114
"8213" 1642.4 37.69735 48.49119
"8214" 1642.6 38.44598 48.07479
"8215" 1642.8 38.64739 47.90034
"8216" 1643 38.6553 47.64485
"8217" 1643.2 39.37377 46.11814
"8218" 1643.4 41.63103 42.69201
"8219" 1643.6 43.31296 38.3269
"8220" 1643.8 43.88728 33.11388
"8221" 1644 42.78443 28.38664
"8222" 1644.2 40.36054 24.51453
"8223" 1644.4 37.05981 21.46958
"8224" 1644.6 32.65321 19.79867
"8225" 1644.8 27.96309 19.18343
"8226" 1645 26.27968 17.91572
"8227" 1645.2 27.34726 17.57033
"8228" 1645.4 28.35333 16.13576
"8229" 1645.6 29.23914 12.83135
"8230" 1645.8 29.28782 13.50077
"8231" 1646 29.54628 14.78035
"8232" 1646.2 29.60797 15.15689
"8233" 1646.4 29.649 15.17929
"8234" 1646.6 29.649 15.17929
"8235" 1646.8 29.66752 15.14579
"8236" 1647 29.85201 15.841
"8237" 1647.2 30.93684 16.63227
"8238" 1647.4 33.51368 18.9284
"8239" 1647.6 35.58394 22.21092
"8240" 1647.8 36.74008 25.23813
"8241" 1648 37.24894 28.69947
"8242" 1648.2 36.78967 32.51283
"8243" 1648.4 34.51116 36.75719
"8244" 1648.6 31.31603 39.79188
"8245" 1648.8 29.23746 40.94265
"8246" 1649 29.14988 40.87585
"8247" 1649.2 27.39931 42.38432
"8248" 1649.4 23.59967 44.06327
"8249" 1649.6 19.10363 45.36343
"8250" 1649.8 14.94113 46.39478
"8251" 1650 10.6485 47.57246
"8252" 1650.2 7.47353 48.09914
"8253" 1650.4 7.892515 48.17865
"8254" 1650.6 8.432093 49.57051
"8255" 1650.8 7.579673 53.14797
"8256" 1651 5.985669 57.49446
"8257" 1651.2 4.18504 60.55524
"8258" 1651.4 3.991301 60.20951
"8259" 1651.6 4.062529 60.45601
"8260" 1651.8 4.194808 61.97104
"8261" 1652 3.752908 65.13353
"8262" 1652.2 3.482933 69.26831
"8263" 1652.4 2.884792 73.03811
"8264" 1652.6 2.36469 74.20865
"8265" 1652.8 2.095703 74.64685
"8266" 1653 2.062832 74.79235
"8267" 1653.2 1.869015 76.03865
"8268" 1653.4 1.594969 78.00882
"8269" 1653.6 1.374108 78.27511
"8270" 1653.8 1.574415 78.44557
"8271" 1654 1.92261 78.44472
"8272" 1654.2 2.521168 78.68501
"8273" 1654.4 3.14417 80.46364
"8274" 1654.6 3.493659 82.92166
"8275" 1654.8 3.639354 84.91716
"8276" 1655 3.400837 85.7796
"8277" 1655.2 3.170664 85.89641
"8278" 1655.4 3.16224 86.08526
"8279" 1655.6 3.151973 86.18842
"8280" 1655.8 3.136573 85.9119
"8281" 1656 2.995649 85.51757
"8282" 1656.2 3.020158 85.41907
"8283" 1656.4 3.041603 85.90448
"8284" 1656.6 3.308843 86.21937
"8285" 1656.8 3.284303 86.60104
"8286" 1657 3.640643 86.41754
"8287" 1657.2 4.116066 86.91537
"8288" 1657.4 4.911779 87.94426
"8289" 1657.6 5.529813 89.12013
"8290" 1657.8 6.365548 90.3873
"8291" 1658 7.474796 91.50181
"8292" 1658.2 8.279281 92.6359
"8293" 1658.4 8.605254 93.20092
"8294" 1658.6 9.143417 93.78934
"8295" 1658.8 10.17841 94.19222
"8296" 1659 10.73029 94.74873
"8297" 1659.2 11.35147 95.30811
"8298" 1659.4 11.54879 95.54931
"8299" 1659.6 12.28407 95.92166
"8300" 1659.8 13.22617 96.48654
"8301" 1660 13.55459 97.04322
"8302" 1660.2 14.15712 97.73471
"8303" 1660.4 15.1648 98.23837
"8304" 1660.6 16.52732 99.57019
"8305" 1660.8 17.948 101.2762
"8306" 1661 18.64573 102.9276
"8307" 1661.2 19.86989 104.9142
"8308" 1661.4 21.12126 106.643
"8309" 1661.6 21.99379 109.0667
"8310" 1661.8 23.2451 110.5028
"8311" 1662 25.22829 111.7086
"8312" 1662.2 27.42469 112.8189
"8313" 1662.4 29.69148 114.0083
"8314" 1662.6 31.75749 115.2672
"8315" 1662.8 34.03344 116.9304
"8316" 1663 36.33134 118.8717
"8317" 1663.2 38.42884 120.365
"8318" 1663.4 40.4414 122.0504
"8319" 1663.6 42.24624 123.9264
"8320" 1663.8 43.8176 124.4486
"8321" 1664 45.89337 124.2169
"8322" 1664.2 48.05002 123.8441
"8323" 1664.4 50.02302 123.0478
"8324" 1664.6 52.04439 122.4119
"8325" 1664.8 54.13159 121.5476
"8326" 1665 56.3124 120.9815
"8327" 1665.2 58.47479 119.9099
"8328" 1665.4 59.72826 118.6482
"8329" 1665.6 59.66336 117.8916
"8330" 1665.8 59.58825 117.3898
"8331" 1666 59.36604 117.3042
"8332" 1666.2 59.31777 117.315
"8333" 1666.4 59.56357 117.4422
"8334" 1666.6 59.87122 117.4163
"8335" 1666.8 60.06035 117.6183
"8336" 1667 60.4945 117.8053
"8337" 1667.2 61.73298 118.0896
"8338" 1667.4 63.60817 118.6322
"8339" 1667.6 65.21454 119.7259
"8340" 1667.8 67.02938 121.5687
"8341" 1668 68.95449 123.4636
"8342" 1668.2 70.15491 125.6468
"8343" 1668.4 71.38572 128.0362
"8344" 1668.6 71.44679 128.2257
"8345" 1668.8 71.38825 128.1617
"8346" 1669 71.35308 128.1193
"8347" 1669.2 71.23349 127.9921
"8348" 1669.4 71.12797 127.9496
"8349" 1669.6 71.32494 127.7164
"8350" 1669.8 72.10469 127.4474
"8351" 1670 74.59612 127.9284
"8352" 1670.2 76.49821 128.2943
"8353" 1670.4 77.94951 128.4586
"8354" 1670.6 78.18349 128.5094
"8355" 1670.8 78.28273 128.5456
"8356" 1671 78.21517 128.6055
"8357" 1671.2 78.47098 128.8738
"8358" 1671.4 78.49965 128.8954
"8359" 1671.6 78.45547 128.4982
"8360" 1671.8 78.79154 128.158
"8361" 1672 80.15386 127.3552
"8362" 1672.2 82.2748 126.5301
"8363" 1672.4 85.42555 125.4871
"8364" 1672.6 87.72525 125.1375
"8365" 1672.8 90.28726 124.2283
"8366" 1673 93.50741 122.6416
"8367" 1673.2 96.54261 121.1303
"8368" 1673.4 99.54999 119.241
"8369" 1673.6 102.5735 117.5029
"8370" 1673.8 104.4355 116.0994
"8371" 1674 106.1363 115.1414
"8372" 1674.2 107.5692 113.3499
"8373" 1674.4 108.5595 111.671
"8374" 1674.6 110.4001 109.8177
"8375" 1674.8 111.7055 108.5443
"8376" 1675 114.0114 106.6894
"8377" 1675.2 114.9668 105.9776
"8378" 1675.4 115.758 104.3847
"8379" 1675.6 116.4831 101.8887
"8380" 1675.8 117.5851 99.34782
"8381" 1676 119.1631 96.91978
"8382" 1676.2 120.4827 94.4556
"8383" 1676.4 121.9493 92.08859
"8384" 1676.6 123.0868 89.67422
"8385" 1676.8 122.8571 88.80304
"8386" 1677 122.7694 89.17004
"8387" 1677.2 122.7874 89.29525
"8388" 1677.4 122.8278 89.39024
"8389" 1677.6 122.9015 89.5034
"8390" 1677.8 123.0113 89.47127
"8391" 1678 123.0893 89.49869
"8392" 1678.2 123.0546 89.62959
"8393" 1678.4 123.0258 89.46738
"8394" 1678.6 122.8138 89.63158
"8395" 1678.8 122.6784 89.62332
"8396" 1679 122.6012 89.80416
"8397" 1679.2 122.5137 89.69852
"8398" 1679.4 122.4406 89.83064
"8399" 1679.6 122.3273 89.73223
"8400" 1679.8 122.3793 89.82732
"8401" 1680 122.3749 89.95542
"8402" 1680.2 122.3132 89.85946
"8403" 1680.4 122.3721 89.86332
"8404" 1680.6 122.2754 89.84867
"8405" 1680.8 121.9404 89.94427
"8406" 1681 121.9705 89.91402
"8407" 1681.2 121.973 89.9349
"8408" 1681.4 121.9264 89.91153
"8409" 1681.6 121.9982 89.8385
"8410" 1681.8 122.0216 89.83491
"8411" 1682 122.1411 89.8967
"8412" 1682.2 121.9994 89.84172
"8413" 1682.4 122.0318 89.90186
"8414" 1682.6 122.0998 89.98575
"8415" 1682.8 121.9896 89.97255
"8416" 1683 122.0591 89.96307
"8417" 1683.2 121.9333 89.85946
"8418" 1683.4 122.0389 89.78877
"8419" 1683.6 122.0177 89.70396
"8420" 1683.8 121.9456 89.56426
"8421" 1684 121.7384 89.30056
"8422" 1684.2 121.6339 89.11437
"8423" 1684.4 121.5657 88.85642
"8424" 1684.6 121.2426 88.34796
"8425" 1684.8 120.6319 87.96519
"8426" 1685 119.647 86.75654
"8427" 1685.2 118.742 85.0198
"8428" 1685.4 118.0162 83.14548
"8429" 1685.6 117.6843 81.63921
"8430" 1685.8 117.271 80.09309
"8431" 1686 117.1708 78.47976
"8432" 1686.2 117.3764 77.28951
"8433" 1686.4 117.2411 75.45459
"8434" 1686.6 117.2564 73.09232
"8435" 1686.8 117.4727 70.1354
"8436" 1687 117.6264 67.33358
"8437" 1687.2 117.9657 63.86992
"8438" 1687.4 118.6481 60.33585
"8439" 1687.6 119.7523 57.15301
"8440" 1687.8 121.1636 53.7841
"8441" 1688 122.3554 50.37892
"8442" 1688.2 123.1391 49.19646
"8443" 1688.4 123.3447 49.22827
"8444" 1688.6 123.1179 49.22895
"8445" 1688.8 121.9564 49.17486
"8446" 1689 121.2756 48.92582
"8447" 1689.2 120.3556 48.24227
"8448" 1689.4 118.9591 46.64739
"8449" 1689.6 117.0122 44.37776
"8450" 1689.8 115.4927 42.0945
"8451" 1690 113.5847 39.7697
"8452" 1690.2 111.4402 37.04518
"8453" 1690.4 109.5928 34.51855
"8454" 1690.6 108.2155 32.28948
"8455" 1690.8 106.9211 30.11249
"8456" 1691 105.1694 27.99205
"8457" 1691.2 103.4642 26.07245
"8458" 1691.4 101.109 24.78366
"8459" 1691.6 99.27774 24.04538
"8460" 1691.8 96.9896 23.2499
"8461" 1692 95.14562 22.48639
"8462" 1692.2 93.02731 20.54224
"8463" 1692.4 91.28513 17.83238
"8464" 1692.6 89.88585 14.66211
"8465" 1692.8 89.06056 11.93501
"8466" 1693 89.23837 11.31691
"8467" 1693.2 89.08018 11.31064
"8468" 1693.4 88.60946 12.17356
"8469" 1693.6 88.08281 12.90222
"8470" 1693.8 87.86489 13.60104
"8471" 1694 87.47808 14.2728
"8472" 1694.2 86.17823 14.95982
"8473" 1694.4 84.41559 15.61631
"8474" 1694.6 82.53139 15.97445
"8475" 1694.8 79.98134 15.80358
"8476" 1695 77.39302 15.50824
"8477" 1695.2 74.32864 14.82757
"8478" 1695.4 71.13922 13.94625
"8479" 1695.6 67.92369 12.89254
"8480" 1695.8 64.68168 11.88498
"8481" 1696 61.50108 11.25931
"8482" 1696.2 58.25709 10.53234
"8483" 1696.4 54.77169 10.1602
"8484" 1696.6 53.4176 9.537313
"8485" 1696.8 51.29734 8.560924
"8486" 1697 48.75665 7.445944
"8487" 1697.2 48.16996 7.877451
"8488" 1697.4 47.26321 8.925228
"8489" 1697.6 44.70963 10.58323
"8490" 1697.8 41.41576 12.32624
"8491" 1698 37.87938 14.46364
"8492" 1698.2 34.18978 16.21625
"8493" 1698.4 30.36262 17.53332
"8494" 1698.6 26.90382 18.84466
"8495" 1698.8 23.46013 19.56065
"8496" 1699 22.99134 19.53916
"8497" 1699.2 23.08025 19.73248
"8498" 1699.4 23.36709 20.61725
"8499" 1699.6 22.70812 22.16733
"8500" 1699.8 20.53067 24.73228
"8501" 1700 17.38922 27.28231
"8502" 1700.2 15.5064 29.11854
"8503" 1700.4 15.39824 30.02768
"8504" 1700.6 14.41576 32.30512
"8505" 1700.8 12.53446 35.51409
"8506" 1701 10.58379 38.45378
"8507" 1701.2 7.9526 41.57136
"8508" 1701.4 6.502727 43.64091
"8509" 1701.6 6.830901 45.59914
"8510" 1701.8 7.346904 47.82878
"8511" 1702 7.227582 51.38378
"8512" 1702.2 6.796565 55.54555
"8513" 1702.4 6.403536 59.74608
"8514" 1702.6 5.44192 64.23912
"8515" 1702.8 4.977825 68.33496
"8516" 1703 5.456551 70.9113
"8517" 1703.2 6.048982 74.12578
"8518" 1703.4 6.860748 76.91593
"8519" 1703.6 7.23282 79.29152
"8520" 1703.8 7.679931 81.94456
"8521" 1704 8.136058 83.04325
"8522" 1704.2 9.19354 85.66098
"8523" 1704.4 10.17954 88.64685
"8524" 1704.6 11.07183 91.91628
"8525" 1704.8 11.66351 93.45764
"8526" 1705 12.50467 93.46446
"8527" 1705.2 12.89517 93.00318
"8528" 1705.4 13.03536 92.71525
"8529" 1705.6 13.00986 92.67911
"8530" 1705.8 12.75512 92.3644
"8531" 1706 12.64392 91.99313
"8532" 1706.2 12.2756 91.87116
"8533" 1706.4 12.03273 91.77319
"8534" 1706.6 11.93224 91.7317
"8535" 1706.8 11.96497 91.77662
"8536" 1707 11.91763 91.86382
"8537" 1707.2 12.04095 91.86059
"8538" 1707.4 12.08609 91.84727
"8539" 1707.6 12.06374 91.87585
"8540" 1707.8 12.10843 91.86972
"8541" 1708 11.99251 91.96046
"8542" 1708.2 12.18793 91.95924
"8543" 1708.4 12.10173 92.03616
"8544" 1708.6 11.99251 92.06383
"8545" 1708.8 11.98181 92.14662
"8546" 1709 11.77883 92.23082
"8547" 1709.2 11.82935 92.22879
"8548" 1709.4 11.84077 92.24326
"8549" 1709.6 11.98017 92.28043
"8550" 1709.8 11.92634 92.5455
"8551" 1710 12.34865 92.80333
"8552" 1710.2 12.76923 93.06623
"8553" 1710.4 13.88429 93.88896
"8554" 1710.6 15.34899 94.98385
"8555" 1710.8 17.4405 96.56141
"8556" 1711 19.38697 98.69463
"8557" 1711.2 21.6367 101.2853
"8558" 1711.4 23.14931 104.1028
"8559" 1711.6 24.61383 107.5227
"8560" 1711.8 25.08818 110.1327
"8561" 1712 24.98709 110.0481
"8562" 1712.2 25.00886 110.0596
"8563" 1712.4 25.03178 110.0706
"8564" 1712.6 25.03923 110.0781
"8565" 1712.8 24.85596 110.0965
"8566" 1713 24.81925 110.0022
"8567" 1713.2 24.90367 110.0277
"8568" 1713.4 25.19333 109.478
"8569" 1713.6 25.83437 108.6907
"8570" 1713.8 26.30131 108.2216
"8571" 1714 26.43252 107.7675
"8572" 1714.2 26.25294 107.6853
"8573" 1714.4 26.47766 107.3918
"8574" 1714.6 26.47806 107.3178
"8575" 1714.8 26.26539 107.3659
"8576" 1715 26.09694 107.077
"8577" 1715.2 25.94872 107.0092
"8578" 1715.4 25.99743 106.686
"8579" 1715.6 25.76266 106.7366
"8580" 1715.8 25.7239 106.721
"8581" 1716 25.54946 106.3491
"8582" 1716.2 25.40335 106.2575
"8583" 1716.4 25.16571 105.9654
"8584" 1716.6 25.10915 105.7544
"8585" 1716.8 25.02814 105.7094
"8586" 1717 24.86884 105.8997
"8587" 1717.2 24.67099 105.9156
"8588" 1717.4 24.59976 105.8272
"8589" 1717.6 24.57697 105.8301
"8590" 1717.8 24.14236 105.6227
"8591" 1718 23.3546 105.2821
"8592" 1718.2 23.19421 105.2346
"8593" 1718.4 23.04372 104.9951
"8594" 1718.6 23.27377 104.5688
"8595" 1718.8 23.18983 102.5582
"8596" 1719 22.48932 99.72657
"8597" 1719.2 20.84318 95.80376
"8598" 1719.4 18.425 92.55524
"8599" 1719.6 15.17875 89.72388
"8600" 1719.8 11.07887 87.8309
"8601" 1720 10.62307 87.45802
"8602" 1720.2 10.87196 87.32698
"8603" 1720.4 10.9539 87.28956
"8604" 1720.6 10.70939 87.3644
"8605" 1720.8 10.80042 87.53305
"8606" 1721 10.74321 87.60068
"8607" 1721.2 10.72553 87.55524
"8608" 1721.4 10.76659 87.62506
"8609" 1721.6 10.7613 87.71882
"8610" 1721.8 10.72975 87.63957
"8611" 1722 10.99164 87.3644
"8612" 1722.2 11.0903 86.94297
"8613" 1722.4 10.98742 86.41816
"8614" 1722.6 10.66546 85.84581
"8615" 1722.8 10.32263 85.36059
"8616" 1723 10.22636 84.27981
"8617" 1723.2 9.668174 82.85436
"8618" 1723.4 8.830724 81.74478
"8619" 1723.6 7.948379 80.95537
"8620" 1723.8 7.683497 80.41628
"8621" 1724 8.04546 80.32454
"8622" 1724.2 8.257031 80.13635
"8623" 1724.4 8.478628 79.60359
"8624" 1724.6 8.547647 79.09172
"8625" 1724.8 9.085485 79.00562
"8626" 1725 9.267827 79.08196
"8627" 1725.2 9.433254 78.99626
"8628" 1725.4 9.249531 79.16219
"8629" 1725.6 9.146266 79.04379
"8630" 1725.8 9.066913 79.10316
"8631" 1726 9.024705 78.92408
"8632" 1726.2 9.008188 78.56918
"8633" 1726.4 8.876056 77.90539
"8634" 1726.6 8.895546 76.99799
"8635" 1726.8 8.355393 74.79625
"8636" 1727 7.11041 72.63607
"8637" 1727.2 6.029501 70.86411
"8638" 1727.4 6.199351 69.89462
"8639" 1727.6 6.341806 68.11345
"8640" 1727.8 6.175608 65.79952
"8641" 1728 5.74033 63.02439
"8642" 1728.2 5.368365 60.48781
"8643" 1728.4 5.833717 59.08196
"8644" 1728.6 6.585878 57.96746
"8645" 1728.8 7.079722 56.45601
"8646" 1729 7.346904 54.30143
"8647" 1729.2 7.17849 52.2041
"8648" 1729.4 6.629138 50.56739
"8649" 1729.6 6.486419 50.61909
"8650" 1729.8 6.834336 51.07238
"8651" 1730 7.611553 51.46364
"8652" 1730.2 7.862273 51.81479
"8653" 1730.4 8.295336 51.67738
"8654" 1730.6 8.120591 51.74608
"8655" 1730.8 8.231913 51.68568
"8656" 1731 8.281462 51.71887
"8657" 1731.2 8.264946 51.71714
"8658" 1731.4 8.264946 51.75206
"8659" 1731.6 8.123422 51.81583
"8660" 1731.8 8.175562 51.97299
"8661" 1732 8.304516 51.97954
"8662" 1732.2 8.386184 52.11185
"8663" 1732.4 8.451009 52.21095
"8664" 1732.6 8.531669 52.29862
"8665" 1732.8 8.467548 52.23294
"8666" 1733 8.515504 52.28238
"8667" 1733.2 8.463144 52.33287
"8668" 1733.4 8.372303 52.42414
"8669" 1733.6 8.537468 52.59009
"8670" 1733.8 8.496177 52.73115
"8671" 1734 8.486542 52.93374
"8672" 1734.2 8.636567 52.98007
"8673" 1734.4 8.737857 53.06778
"8674" 1734.6 8.931673 53.28589
"8675" 1734.8 9.119674 53.37108
"8676" 1735 9.057035 53.29749
"8677" 1735.2 9.024705 53.23463
"8678" 1735.4 8.951962 53.15131
"8679" 1735.6 9.10068 53.16593
"8680" 1735.8 8.885157 53.01326
"8681" 1736 8.948729 53.0387
"8682" 1736.2 8.885157 52.95094
"8683" 1736.4 9.008188 52.97177
"8684" 1736.6 8.929735 52.83037
"8685" 1736.8 8.929735 52.83037
"8686" 1737 8.966897 52.86391
"8687" 1737.2 8.92392 52.81852
"8688" 1737.4 8.746126 52.7164
"8689" 1737.6 8.796777 52.79188
"8690" 1737.8 8.801246 52.96835
"8691" 1738 8.652274 53.04319
"8692" 1738.2 8.696965 53.05816
"8693" 1738.4 8.667618 53.05906
"8694" 1738.6 8.652423 53.08196
"8695" 1738.8 8.683588 53.05221
"8696" 1739 8.683588 53.05221
"8697" 1739.2 8.668083 53.07557
"8698" 1739.4 8.59924 53.11249
"8699" 1739.6 8.62963 53.1583
"8700" 1739.8 8.874336 53.18819
"8701" 1740 8.908415 53.25473
"8702" 1740.2 8.908415 53.25473
"8703" 1740.4 8.868284 53.26023
"8704" 1740.6 8.811972 53.26517
"8705" 1740.8 8.799878 53.2781
"8706" 1741 8.804374 53.2957
"8707" 1741.2 8.804374 53.2957
"8708" 1741.4 8.827167 53.28043
"8709" 1741.6 8.860835 53.29016
"8710" 1741.8 8.967364 53.30852
"8711" 1742 8.986717 53.2728
"8712" 1742.2 8.994314 53.21937
"8713" 1742.4 8.972564 53.19287
"8714" 1742.6 8.99491 53.23778
"8715" 1742.8 8.994314 53.21937
"8716" 1743 9.113613 53.30561
"8717" 1743.2 9.0732 53.35433
"8718" 1743.4 9.064275 53.42674
"8719" 1743.6 9.078973 53.44946
"8720" 1743.8 8.991672 53.36175
"8721" 1744 8.683588 53.12231
"8722" 1744.2 8.622032 53.14303
"8723" 1744.4 8.77662 53.20799
"8724" 1744.6 8.691341 53.2002
"8725" 1744.8 8.790933 53.22612
"8726" 1745 8.711863 53.20784
"8727" 1745.2 8.691341 53.2002
"8728" 1745.4 8.713203 53.227
"8729" 1745.6 8.713203 53.227
"8730" 1745.8 8.711863 53.20784
"8731" 1746 8.735996 53.2041
"8732" 1746.2 8.711863 53.1779
"8733" 1746.4 8.730104 53.15347
"8734" 1746.6 8.730104 53.15347
"8735" 1746.8 8.751191 53.1812
"8736" 1747 8.751191 53.1812
"8737" 1747.2 8.831041 53.20036
"8738" 1747.4 8.790933 53.22612
"8739" 1747.6 8.809678 53.25091
"8740" 1747.8 8.853386 53.35752
"8741" 1748 8.815383 53.37157
"8742" 1748.2 9.032457 53.4261
"8743" 1748.4 9.063468 53.3482
"8744" 1748.6 9.040533 53.29952
"8745" 1748.8 8.966897 53.24558
"8746" 1749 9.04087 53.19192
"8747" 1749.2 8.931845 53.21682
"8748" 1749.4 9.000962 53.33132
"8749" 1749.6 8.919632 53.41118
"8750" 1749.8 8.749898 53.31373
"8751" 1750 8.723967 53.39494
"8752" 1750.2 8.603534 53.37834
"8753" 1750.4 8.598309 53.39494
"8754" 1750.6 8.496177 53.29537
"8755" 1750.8 8.539752 53.37058
"8756" 1751 8.534027 53.37903
"8757" 1751.2 8.475092 53.34621
"8758" 1751.4 8.33248 53.48824
"8759" 1751.6 8.324038 53.52216
"8760" 1751.8 8.386184 53.79286
"8761" 1752 8.057739 54.31444
"8762" 1752.2 7.323505 55.24525
"8763" 1752.4 6.737345 55.37642
"8764" 1752.6 6.788596 55.39008
"8765" 1752.8 7.089128 55.16702
"8766" 1753 7.496142 54.96709
"8767" 1753.2 7.8937 55.26864
"8768" 1753.4 7.970345 55.3267
"8769" 1753.6 7.847078 55.11249
"8770" 1753.8 7.83855 55.12418
"8771" 1754 7.821753 54.92961
"8772" 1754.2 7.929758 54.73456
"8773" 1754.4 7.885066 54.67738
"8774" 1754.6 7.776529 54.57113
"8775" 1754.8 7.664736 54.44074
"8776" 1755 7.584328 54.37299
"8777" 1755.2 7.555359 54.30233
"8778" 1755.4 7.42766 54.29851
"8779" 1755.6 7.346904 54.27757
"8780" 1755.8 7.331075 54.25372
"8781" 1756 7.267762 54.15034
"8782" 1756.2 7.117554 54.26735
"8783" 1756.4 7.072124 54.21173
"8784" 1756.6 6.9792 54.31244
"8785" 1756.8 6.942965 54.3415
"8786" 1757 6.942965 54.3415
"8787" 1757.2 6.94654 54.28552
"8788" 1757.4 6.851794 54.26517
"8789" 1757.6 6.791013 54.2957
"8790" 1757.8 6.736794 54.24504
"8791" 1758 6.624557 54.14095
"8792" 1758.2 6.618801 54.21767
"8793" 1758.4 6.662845 54.16659
"8794" 1758.6 6.503686 54.34046
"8795" 1758.8 6.524567 54.38908
"8796" 1759 6.586408 54.41571
"8797" 1759.2 6.72118 54.40192
"8798" 1759.4 6.892728 54.28293
"8799" 1759.6 6.850501 54.48313
"8800" 1759.8 6.863612 54.65872
"8801" 1760 6.887882 54.79443
"8802" 1760.2 7.139642 54.72721
"8803" 1760.4 7.37856 54.74204
"8804" 1760.6 7.299419 54.87395
"8805" 1760.8 7.748309 54.88349
"8806" 1761 7.748309 54.88349
"8807" 1761.2 7.783765 55.02344
"8808" 1761.4 7.877469 55.17356
"8809" 1761.6 8.016861 55.39681
"8810" 1761.8 8.233935 55.56817
"8811" 1762 8.226958 55.64685
"8812" 1762.2 8.159873 55.70126
"8813" 1762.4 8.154147 55.67706
"8814" 1762.6 8.106662 55.81224
"8815" 1762.8 7.983835 55.92166
"8816" 1763 8.143707 56.16414
"8817" 1763.2 8.08292 56.27344
"8818" 1763.4 8.001356 56.70542
"8819" 1763.6 8.025456 57.23662
"8820" 1763.8 7.794225 58.05806
"8821" 1764 7.540524 59.28878
"8822" 1764.2 6.278492 60.95696
"8823" 1764.4 5.621617 61.56924
"8824" 1764.6 5.8353 61.51358
"8825" 1764.8 6.163485 61.76752
"8826" 1765 6.017999 62.38471
"8827" 1765.2 5.367433 63.58054
"8828" 1765.4 5.132878 64.26112
"8829" 1765.6 5.985669 63.99714
"8830" 1765.8 6.701595 64.17738
"8831" 1766 7.470652 64.67183
"8832" 1766.2 8.207605 65.2198
"8833" 1766.4 8.771452 65.2719
"8834" 1766.6 9.129778 64.92653
"8835" 1766.8 9.539652 64.72657
"8836" 1767 9.67695 64.31961
"8837" 1767.2 9.776866 63.99799
"8838" 1767.4 9.791631 63.8011
"8839" 1767.6 9.737948 63.7626
"8840" 1767.8 9.655305 63.73082
"8841" 1768 9.523762 63.70028
"8842" 1768.2 9.474358 63.70028
"8843" 1768.4 9.474358 63.70028
"8844" 1768.6 9.436241 63.72414
"8845" 1768.8 9.342563 63.72365
"8846" 1769 9.239419 63.61731
"8847" 1769.2 9.108278 63.59341
"8848" 1769.4 9.164252 63.59123
"8849" 1769.6 9.088018 63.68438
"8850" 1769.8 8.999379 63.5052
"8851" 1770 8.933864 63.23563
"8852" 1770.2 8.914962 63.10656
"8853" 1770.4 8.830132 62.96485
"8854" 1770.6 8.729243 62.74184
"8855" 1770.8 8.507422 62.49028
"8856" 1771 8.454885 62.17356
"8857" 1771.2 8.708138 61.91002
"8858" 1771.4 8.885157 61.55041
"8859" 1771.6 9.008876 61.3784
"8860" 1771.8 8.974054 61.39324
"8861" 1772 8.914962 60.76559
"8862" 1772.2 8.925606 59.58478
"8863" 1772.4 8.555917 57.81267
"8864" 1772.6 7.64259 55.44951
"8865" 1772.8 6.551612 54.45429
"8866" 1773 6.57487 54.76587
"8867" 1773.2 7.257102 54.95281
"8868" 1773.4 7.855272 54.93662
"8869" 1773.6 8.891043 54.03814
"8870" 1773.8 10.55883 52.49946
"8871" 1774 12.25726 50.55035
"8872" 1774.2 13.33001 48.48877
"8873" 1774.4 13.74946 46.11917
"8874" 1774.6 13.31899 43.31362
"8875" 1774.8 12.57025 40.81542
"8876" 1775 11.53029 39.21595
"8877" 1775.2 11.40528 39.68841
"8878" 1775.4 12.08227 39.95238
"8879" 1775.6 12.9789 39.80195
"8880" 1775.8 14.32751 39.00017
"8881" 1776 16.24972 37.42312
"8882" 1776.2 17.69991 35.96232
"8883" 1776.4 19.26562 34.01676
"8884" 1776.6 20.11098 31.71711
"8885" 1776.8 20.44388 29.34914
"8886" 1777 20.50743 27.10243
"8887" 1777.2 21.02334 26.43534
"8888" 1777.4 21.70803 26.49044
"8889" 1777.6 22.17803 26.89208
"8890" 1777.8 22.55601 27.35677
"8891" 1778 23.12066 27.71685
"8892" 1778.2 23.6772 28.4222
"8893" 1778.4 23.75742 28.90108
"8894" 1778.6 23.71913 29.48793
"8895" 1778.8 23.62986 29.73894
"8896" 1779 23.5958 30.8395
"8897" 1779.2 23.04318 32.02089
"8898" 1779.4 22.37349 34.10681
"8899" 1779.6 21.16396 36.52471
"8900" 1779.8 19.06438 38.75091
"8901" 1780 16.61404 40.72484
"8902" 1780.2 14.24603 42.67543
"8903" 1780.4 11.78069 44.82586
"8904" 1780.6 8.965116 46.21787
"8905" 1780.8 7.550772 46.78425
"8906" 1781 7.792207 47.10147
"8907" 1781.2 7.536843 48.48877
"8908" 1781.4 6.114828 50.78425
"8909" 1781.6 5.289223 52.40893
"8910" 1781.8 5.881388 53.51468
"8911" 1782 6.183206 55.61631
"8912" 1782.2 5.788424 58.80451
"8913" 1782.4 5.203564 61.88169
"8914" 1782.6 5.024797 64.44867
"8915" 1782.8 4.837948 66.56694
"8916" 1783 4.382577 69.11249
"8917" 1783.2 5.233358 69.3656
"8918" 1783.4 6.469829 70.12896
"8919" 1783.6 7.855845 72.06787
"8920" 1783.8 8.958956 74.65888
"8921" 1784 9.762547 77.88114
"8922" 1784.2 10.01537 81.45211
"8923" 1784.4 10.27186 84.74306
"8924" 1784.6 10.62616 87.79847
"8925" 1784.8 11.67005 90.00146
"8926" 1785 13.5211 91.19508
"8927" 1785.2 15.99155 93.32004
"8928" 1785.4 18.67498 95.83501
"8929" 1785.6 20.84932 99.38383
"8930" 1785.8 22.48625 103.1729
"8931" 1786 24.24654 106.676
"8932" 1786.2 25.51838 110.0292
"8933" 1786.4 26.96883 111.2575
"8934" 1786.6 28.52518 111.3678
"8935" 1786.8 29.84346 110.9672
"8936" 1787 30.65819 110.331
"8937" 1787.2 30.61209 110.067
"8938" 1787.4 30.66322 110.0817
"8939" 1787.6 30.66294 110.123
"8940" 1787.8 30.3637 110.3165
"8941" 1788 30.44693 110.4822
"8942" 1788.2 30.56095 110.6909
"8943" 1788.4 31.03621 111.4318
"8944" 1788.6 32.49985 112.9016
"8945" 1788.8 33.61653 115.5367
"8946" 1789 34.09675 117.8131
"8947" 1789.2 33.91069 117.9611
"8948" 1789.4 33.63429 117.8905
"8949" 1789.6 33.43829 117.6613
"8950" 1789.8 33.43609 117.7411
"8951" 1790 34.03473 117.1588
"8952" 1790.2 34.49097 116.9698
"8953" 1790.4 35.17561 116.853
"8954" 1790.6 36.32389 116.9109
"8955" 1790.8 37.95771 117.3366
"8956" 1791 40.16075 118.1532
"8957" 1791.2 42.1785 119.2758
"8958" 1791.4 43.67126 120.5783
"8959" 1791.6 45.74639 122.2993
"8960" 1791.8 47.84079 124.7155
"8961" 1792 49.55439 126.8578
"8962" 1792.2 49.61849 126.7243
"8963" 1792.4 49.95499 126.4067
"8964" 1792.6 52.19768 126.6439
"8965" 1792.8 55.26825 127.0795
"8966" 1793 58.02916 127.5587
"8967" 1793.2 60.93918 128.3553
"8968" 1793.4 63.19823 128.613
"8969" 1793.6 65.73529 128.7085
"8970" 1793.8 68.67257 128.5721
"8971" 1794 72.29574 128.7978
"8972" 1794.2 75.52261 128.7703
"8973" 1794.4 77.21629 127.9583
"8974" 1794.6 79.91894 126.3708
"8975" 1794.8 82.55249 125.2001
"8976" 1795 85.43843 124.0703
"8977" 1795.2 88.14627 122.2579
"8978" 1795.4 91.34459 120.2715
"8979" 1795.6 93.43655 118.3133
"8980" 1795.8 94.81082 116.2984
"8981" 1796 96.3902 113.7821
"8982" 1796.2 97.60697 111.3325
"8983" 1796.4 98.36969 108.7518
"8984" 1796.6 98.60029 106.4761
"8985" 1796.8 98.01334 106.0891
"8986" 1797 97.70239 106.0251
"8987" 1797.2 97.66786 106.0667
"8988" 1797.4 97.87721 105.9943
"8989" 1797.6 98.31045 106.095
"8990" 1797.8 98.68343 105.829
"8991" 1798 99.51891 105.1368
"8992" 1798.2 100.6115 103.7262
"8993" 1798.4 102.1955 101.9906
"8994" 1798.6 104.2689 100.3415
"8995" 1798.8 106.3567 98.88418
"8996" 1799 108.3564 97.59477
"8997" 1799.2 110.8178 96.03293
"8998" 1799.4 113.432 94.75102
"8999" 1799.6 116.0034 94.14895
"9000" 1799.8 118.5045 93.30663
"9001" 1800 120.4379 92.75465
