# Supplementary material for: Adaptive switch to sexually dimorphic movements by partner-seeking termites
Source: Sci Adv. 2019 Jun 19;5(6):eaau6108. doi: 10.1126/sciadv.aau6108 (PMC6584256; doi:10.1126/sciadv.aau6108)
Supplement: Data file S1 [file aau6108_Data_file_S1.zip › Dataset/RsExperiments/170526_163_F_3_tandem-position_set2_5FPS.txt]

"time" "x" "y"
"1" 0 8.60992130000965 54.5427416129944
"2" 0.2 11.5603521622784 55.1235612178534
"3" 0.4 14.6779048372083 56.132217452136
"4" 0.6 18.7252781383822 56.3818673148124
"5" 0.8 22.7239050556796 54.7597363664538
"6" 1 26.1029261684492 52.1580139667366
"7" 1.2 29.9230647810834 48.6006914247996
"8" 1.4 33.4671663777599 45.9097644980274
"9" 1.6 35.8801326486219 46.4971344314328
"10" 1.8 35.2166299211359 47.7513868447552
"11" 2 33.650109410533 49.4523519577212
"12" 2.2 30.8898530398033 51.5344923963996
"13" 2.4 27.1634996236093 54.1730608642306
"14" 2.6 24.1629013859314 55.4207191938731
"15" 2.8 20.2095785792845 55.70994029606
"16" 3 15.8055117196889 55.6216042115509
"17" 3.2 11.5577576745758 55.4182578850911
"18" 3.4 10.4740676494229 57.0560823686399
"19" 3.6 12.3680917247294 58.3978004992021
"20" 3.8 15.5260176397243 59.235034046342
"21" 4 19.2006069474146 59.0739979909339
"22" 4.2 23.0969834619706 58.4984702574537
"23" 4.4 27.4891272747767 57.3452528580687
"24" 4.6 32.3898210121038 54.9696647123125
"25" 4.8 36.2430393749429 52.1480193317496
"26" 5 39.7959734884692 48.5657027804453
"27" 5.2 43.5941087391209 45.7455345012378
"28" 5.4 47.6642040992146 42.3984281758207
"29" 5.6 52.0375604633956 39.0487907552552
"30" 5.8 55.701606219581 35.962926462068
"31" 6 59.1746328990693 32.4848211079746
"32" 6.2 61.9143687805973 28.902021622511
"33" 6.4 64.9746408631388 26.1326798864337
"34" 6.6 68.6735932278604 23.3234217302996
"35" 6.8 72.1882564841181 20.6544263652191
"36" 7 75.4828719554422 17.2364950036508
"37" 7.2 78.5693206935655 14.3211795329513
"38" 7.4 82.0488761519725 11.4137975940828
"39" 7.6 85.8866735035527 10.7239279571576
"40" 7.8 86.2457176932011 10.0671052513035
"41" 8 86.2399190791728 8.79856795174534
"42" 8.2 84.4287572697134 9.21720041505723
"43" 8.4 82.7232770818884 9.2585528286935
"44" 8.6 80.2376511414142 10.039679594051
"45" 8.8 77.0155202496236 11.2290707826211
"46" 9 74.4444687746037 12.8208545084748
"47" 9.2 72.4327773753383 15.6493096250198
"48" 9.4 71.0236635613684 19.7534140925614
"49" 9.6 70.4228744328422 24.1014635271067
"50" 9.8 70.9086004849353 29.0012719030576
"51" 10 71.9785073037377 33.7340244251467
"52" 10.2 73.7789652756644 37.9473111337269
"53" 10.4 76.7912142830472 41.6722579359081
"54" 10.6 80.5480075459184 44.4209641830615
"55" 10.8 84.8600326212186 46.6724747593385
"56" 11 89.3187202127967 48.3239637128181
"57" 11.2 94.1325792949744 48.4570334264456
"58" 11.4 98.9710840346451 47.9861280926651
"59" 11.6 103.449820272899 46.3097104563327
"60" 11.8 107.352686812205 43.5797193367847
"61" 12 110.912982741894 39.9203888377814
"62" 12.2 112.017929034523 36.5898188689202
"63" 12.4 110.82723398789 33.3465744495738
"64" 12.6 107.615763091594 31.0000921936938
"65" 12.8 103.899017686822 29.2136402448361
"66" 13 100.111083515798 29.158296444897
"67" 13.2 95.5593799683817 30.8287353899523
"68" 13.4 93.4081556778847 32.512902616954
"69" 13.6 90.9449809489069 35.8735930200068
"70" 13.8 89.8441156924435 39.5002375271214
"71" 14 89.9194070966347 43.2241841374468
"72" 14.2 91.3920985168922 46.687973611464
"73" 14.4 94.0115176036635 49.8136835499696
"74" 14.6 97.6522854200628 52.424227555287
"75" 14.8 101.723751015713 54.4103250952161
"76" 15 105.680848803069 55.3378499065908
"77" 15.2 110.120275162618 55.5665623762675
"78" 15.4 114.288936710781 55.7979060938374
"79" 15.6 118.316863507783 55.3261661178323
"80" 15.8 122.651330367286 53.6645374969206
"81" 16 123.007439250713 51.266653205446
"82" 16.2 121.280738772456 50.1609265867327
"83" 16.4 118.501105925496 49.2993864377655
"84" 16.6 114.759959769656 48.9270335373448
"85" 16.8 110.82707315642 49.3080890431346
"86" 17 107.156702508476 50.3733372539283
"87" 17.2 102.995617571126 51.9652573053179
"88" 17.4 100.166496647358 54.5579921560828
"89" 17.6 97.7938691058614 58.104924812383
"90" 17.8 96.0635116062618 62.0468682556421
"91" 18 95.841214704326 65.3717861954528
"92" 18.2 96.1498592600539 69.6975424484204
"93" 18.4 97.864635554501 73.2578570444383
"94" 18.6 100.316243647586 75.815285995011
"95" 18.8 104.071790770557 76.4555629986229
"96" 19 107.589340966008 75.7029950407406
"97" 19.2 111.322414350601 74.2345465414754
"98" 19.4 114.969220865 72.0019782484625
"99" 19.6 117.741515833888 68.6207623397381
"100" 19.8 119.712193605153 64.875057832649
"101" 20 120.561408904321 60.6786213285612
"102" 20.2 119.965475528462 56.5473057918236
"103" 20.4 117.811058287167 52.9560543388261
"104" 20.6 115.025219056589 50.228010875542
"105" 20.8 111.318305086048 49.1749595828439
"106" 21 106.969492191505 49.0973782529102
"107" 21.2 103.285746825215 50.161113235284
"108" 21.4 99.1628351108568 51.8058910858437
"109" 21.6 96.313239373376 54.2272189984312
"110" 21.8 94.0104644975701 57.4515023088763
"111" 22 92.5750419171538 61.0505812486255
"112" 22.2 92.0650580631261 64.4132982374432
"113" 22.4 91.9948317057209 67.7956463887588
"114" 22.6 91.2310341533506 71.4994399314189
"115" 22.8 90.4727311640818 75.3039036425704
"116" 23 90.7347487146251 79.265637233182
"117" 23.2 92.0217245008724 83.2694581486942
"118" 23.4 94.0859599580037 86.6019720299355
"119" 23.6 97.1400536172895 88.6368148571975
"120" 23.8 100.693519623872 88.8428585863353
"121" 24 103.94781709517 87.3309654459755
"122" 24.2 105.874454560516 84.0233768967104
"123" 24.4 106.787185876312 80.0194650993555
"124" 24.6 106.363761397715 76.3009425793189
"125" 24.8 104.7893395529 72.5166227546222
"126" 25 102.419939968409 70.1623807594362
"127" 25.2 99.089359555935 68.6434063611977
"128" 25.4 95.3704552150927 67.6938987223306
"129" 25.6 91.1773321406678 67.8103006573345
"130" 25.8 87.0180273988458 67.6340280447239
"131" 26 82.9764604070932 68.7698822452531
"132" 26.2 79.5527322581806 71.3878566483136
"133" 26.4 77.9848700009505 74.522599960298
"134" 26.6 77.6308967716257 78.2914040421912
"135" 26.8 78.3633934422123 81.7117058378045
"136" 27 79.9017325868307 85.5794288868182
"137" 27.2 82.0006121907805 88.5189204592609
"138" 27.4 85.1240349817575 89.7791855563949
"139" 27.6 88.3981083460258 89.667965568184
"140" 27.8 91.3072714508945 88.1781159850736
"141" 28 94.1959117784148 86.2765173248563
"142" 28.2 97.2268309284233 83.470516285872
"143" 28.4 99.4696844371565 80.0407164821775
"144" 28.6 100.847590786752 75.7706901665772
"145" 28.8 101.506302592319 71.8491982563233
"146" 29 101.377293737749 67.7981006630507
"147" 29.2 100.68660684142 63.9229441539842
"148" 29.4 99.1874529611175 60.1300318931606
"149" 29.6 97.5796197897074 56.1751552724933
"150" 29.8 95.5774131504527 52.6070193918247
"151" 30 92.6695923394848 49.9673473101168
"152" 30.2 89.6202088295068 47.6295662082748
"153" 30.4 86.0775321676147 45.8646727331274
"154" 30.6 82.9082497968569 44.6495550337482
"155" 30.8 79.8376707177274 43.3155427412449
"156" 31 76.4656565906446 42.1077324229611
"157" 31.2 72.7705795574077 40.912244253845
"158" 31.4 68.3827861639449 39.9477406891239
"159" 31.6 64.967761178273 38.4843556969379
"160" 31.8 61.6568512664903 36.6174259507691
"161" 32 58.9787732145404 33.7545478812556
"162" 32.2 57.2878503758818 31.4441598908557
"163" 32.4 56.5856550211039 29.1145106416139
"164" 32.6 56.7171479975207 27.9434165835711
"165" 32.8 57.0177822555573 26.8582827490025
"166" 33 56.7409896769826 27.4689565336312
"167" 33.2 56.3640883573545 28.4700309629998
"168" 33.4 56.0696131186534 29.6418576813817
"169" 33.6 55.8135024634788 30.5851149259976
"170" 33.8 54.9508345840478 32.0622708956267
"171" 34 54.0256386907028 34.8137070117987
"172" 34.2 53.9823079070463 38.016077752018
"173" 34.4 54.3920579007926 41.8912105017065
"174" 34.6 55.495469356126 45.2811841961347
"175" 34.8 57.6410712990273 48.1509480602914
"176" 35 60.6629339540154 50.2191219163692
"177" 35.2 64.6526529516623 52.4796381658003
"178" 35.4 68.7131505199222 53.6583911866333
"179" 35.6 73.4279938029799 54.9538836515547
"180" 35.8 77.3698633882195 56.1158173934467
"181" 36 81.4729547265619 57.5819153857854
"182" 36.2 85.3316387950072 58.9443142651383
"183" 36.4 89.6925246813793 60.7163304833369
"184" 36.6 93.6091530497285 62.316825805117
"185" 36.8 97.5554797103225 63.0301663215527
"186" 37 101.873349906539 62.9257020058418
"187" 37.2 105.57529171002 62.8677663313783
"188" 37.4 108.802048518719 61.7838177533053
"189" 37.6 111.527135370186 59.3830391659476
"190" 37.8 113.054811222084 56.3329991164754
"191" 38 113.063503764191 52.9399082809059
"192" 38.2 112.237294815372 49.5981133931479
"193" 38.4 110.364744896511 46.7775983655101
"194" 38.6 107.391249323493 43.6621772800378
"195" 38.8 104.42230518846 41.1405059760701
"196" 39 101.116469867432 39.6498032642807
"197" 39.2 97.1017813630472 39.1329028874534
"198" 39.4 93.6283110062762 39.7479836379726
"199" 39.6 90.4133740558318 41.0661224757224
"200" 39.8 87.1226417184268 42.3384240607333
"201" 40 83.5907955958132 43.9466760274881
"202" 40.2 80.1562128590924 45.5936340997957
"203" 40.4 76.4701244539427 46.2981987573777
"204" 40.6 73.1966649162765 46.9180309865339
"205" 40.8 70.2532926454484 47.7472593886883
"206" 41 67.231899409904 48.0550834984499
"207" 41.2 63.7490133675282 48.3402334352701
"208" 41.4 59.9621527478672 49.7444047150832
"209" 41.6 57.5479578162339 51.3189279249086
"210" 41.8 55.6487632691371 52.9971833686845
"211" 42 54.1473048617371 55.942891620015
"212" 42.2 53.908261725504 58.811326816721
"213" 42.4 54.5665183801442 61.3877518030509
"214" 42.6 55.9570956167837 63.8082638985335
"215" 42.8 58.1690514073852 65.6145753101333
"216" 43 61.4421407316224 67.3183595667513
"217" 43.2 64.8535286966031 68.2873351047942
"218" 43.4 68.5111961624042 69.5037312010552
"219" 43.6 71.6390508094373 71.2010320552833
"220" 43.8 75.1764024152879 73.0876980465226
"221" 44 79.0876005915337 75.0135326381748
"222" 44.2 82.6160442032402 76.4511781727447
"223" 44.4 85.8787269667839 78.1892266809101
"224" 44.6 88.9749485775132 80.4867800758652
"225" 44.8 92.2198663995134 82.6388592710591
"226" 45 95.7905033295771 84.0173736931408
"227" 45.2 99.1223242362555 84.9423598335231
"228" 45.4 102.55639750452 85.6064715676481
"229" 45.6 104.268757678712 86.1557012177495
"230" 45.8 104.435140985088 86.8803817963434
"231" 46 103.801070087654 86.4035169696739
"232" 46.2 103.522827068113 85.708092586178
"233" 46.4 104.049789262666 84.8489416298636
"234" 46.6 105.12707055142 83.184096136248
"235" 46.8 105.472426695891 81.1036582660833
"236" 47 106.219242686997 77.5228503764223
"237" 47.2 106.392118040795 74.0299771129188
"238" 47.4 106.136564906298 70.435793855907
"239" 47.6 104.725471924167 67.5772312696259
"240" 47.8 102.843505354872 64.3158519425449
"241" 48 100.500319816026 60.9342254832427
"242" 48.2 97.7894773663983 58.4121273549919
"243" 48.4 94.5497325453455 56.7852359439259
"244" 48.6 90.8734483142856 55.149855654814
"245" 48.8 86.9628397572026 53.8520368421995
"246" 49 83.3015219659165 53.0075009980234
"247" 49.2 79.4393983892762 53.0814797142025
"248" 49.4 75.5241905659856 53.3021935277402
"249" 49.6 71.556652552232 53.3624410884841
"250" 49.8 67.5413929898446 52.2663358095757
"251" 50 64.1102132416204 50.2340682478834
"252" 50.2 61.562893650095 47.4571887132843
"253" 50.4 59.0844074560598 43.7840829458885
"254" 50.6 57.7386464509626 40.2897750988953
"255" 50.8 56.2285550366932 37.4052373357386
"256" 51 55.0191025358848 34.5784599028531
"257" 51.2 54.9913876589409 32.3839352845587
"258" 51.4 55.2206802773761 31.763031076277
"259" 51.6 54.7585647103678 32.1977931945334
"260" 51.8 53.7325790863585 32.4419525605223
"261" 52 52.5760299478249 33.3962845603727
"262" 52.2 52.4398117635249 34.5377475581684
"263" 52.4 52.5890740125762 35.4698009103022
"264" 52.6 53.2112541310679 35.8287869532003
"265" 52.8 53.6632523407517 37.6365794720198
"266" 53 55.4545489813753 40.7706458057966
"267" 53.2 57.3768441451242 43.7466001749004
"268" 53.4 60.013892763491 47.971252996451
"269" 53.6 62.8707054346403 51.1158472472269
"270" 53.8 65.9549453623357 53.7657290809586
"271" 54 69.5271946916379 56.3734435139237
"272" 54.2 72.8414585320248 58.4222626809101
"273" 54.4 76.1450622117487 59.8951190820968
"274" 54.6 79.9673951266492 61.3966130384076
"275" 54.8 84.1485866182921 62.3399802209705
"276" 55 88.5041413055749 62.4905274966106
"277" 55.2 93.0344106471227 62.1279452021834
"278" 55.4 97.1907579583915 61.9117642884247
"279" 55.6 101.452274638364 62.1123379823197
"280" 55.8 104.895028926315 62.0452914668482
"281" 56 107.537650278949 61.5463501356601
"282" 56.2 111.206128615255 59.9153655969648
"283" 56.4 114.03658591544 57.7972534868649
"284" 56.6 117.310097442799 56.6884166255239
"285" 56.8 119.294060706249 57.234709099927
"286" 57 119.78379619559 57.1741521185595
"287" 57.2 121.396898462863 56.4231159855521
"288" 57.4 121.742176355515 54.7317360066128
"289" 57.6 121.296072667888 53.6380806847839
"290" 57.8 120.372487510667 52.3129600560681
"291" 58 119.090115971072 50.2450150116317
"292" 58.2 117.560073879406 46.9607384098333
"293" 58.4 115.188415580018 43.8499860265575
"294" 58.6 112.272707552982 41.568706999745
"295" 58.8 108.672805654562 39.7008347834881
"296" 59 105.274529740627 38.4428636236108
"297" 59.2 100.776524304026 37.2309793132922
"298" 59.4 96.5125850025669 37.0629852870672
"299" 59.6 93.3735086615632 38.4418439444395
"300" 59.8 90.9268488510811 40.9077764058329
"301" 60 88.6044431904138 43.9049017330608
"302" 60.2 86.4476323625358 47.6260136884697
"303" 60.4 84.4547818343246 52.038569611716
"304" 60.6 82.6753183504703 55.9197282078818
"305" 60.8 80.8019354216176 59.9098970496378
"306" 61 79.6942294064806 63.3370041837296
"307" 61.2 78.0306964974785 67.0022921423188
"308" 61.4 76.5736739972844 70.143328525333
"309" 61.6 75.8128361278521 74.5018566096058
"310" 61.8 75.8342438985444 78.595750237651
"311" 62 76.3951712785289 82.8716177751204
"312" 62.2 78.6715418477976 86.6030168820784
"313" 62.4 81.8947060209306 88.6495020274481
"314" 62.6 85.7834070585842 89.846486749528
"315" 62.8 89.8348491896506 90.3921881183411
"316" 63 94.2119769784205 90.7059675348875
"317" 63.2 98.5132779549178 90.5548126394159
"318" 63.4 102.064538812471 89.1792340092682
"319" 63.6 105.063146174505 86.9747078971769
"320" 63.8 107.72306956736 84.441296228073
"321" 64 108.517951659247 81.0030324274958
"322" 64.2 107.885741392169 77.9008949361052
"323" 64.4 106.223409993426 74.4443546045994
"324" 64.6 103.846534459175 71.6847942769357
"325" 64.8 100.883240822578 69.6887172750785
"326" 65 97.4914990354326 67.9746842221256
"327" 65.2 94.0245824979575 67.3586492135281
"328" 65.4 90.3588924473687 67.2863448139417
"329" 65.6 86.4356449746781 68.0564723982816
"330" 65.8 82.7023832196104 69.4209743581441
"331" 66 78.8521054253944 70.9047634843316
"332" 66.2 74.9603751655503 72.8359627401792
"333" 66.4 72.0423462587381 75.8237663055126
"334" 66.6 70.4336386648704 79.3889856827784
"335" 66.8 69.2562234709234 83.3089853412969
"336" 67 68.7921526273951 87.5121318272011
"337" 67.2 69.7680736834792 91.0586069828145
"338" 67.4 71.5374862223764 94.7499331367144
"339" 67.6 73.9102663619053 97.9485230332852
"340" 67.8 76.4335795174172 100.238840592173
"341" 68 80.332122943003 101.959050927167
"342" 68.2 83.9024290946913 102.840760004781
"343" 68.4 87.9954119951537 104.305548162301
"344" 68.6 91.1280392988819 104.966610238165
"345" 68.8 94.0922381459739 104.216958562231
"346" 69 96.6859583993446 102.49474513158
"347" 69.2 99.0373959408158 100.03294418955
"348" 69.4 101.213222828452 97.5364051582024
"349" 69.6 103.129975043276 94.5400237336795
"350" 69.8 103.7347336782 91.4242334402486
"351" 70 103.31179825276 87.0926013273117
"352" 70.2 102.509249064797 83.9249386396263
"353" 70.4 101.778179131112 80.181840776026
"354" 70.6 100.696451052752 76.7212625098561
"355" 70.8 99.2611783760423 73.1047221790961
"356" 71 97.0190693944105 69.5074775464917
"357" 71.2 94.4889799652496 66.2448669376867
"358" 71.4 92.6736683290584 63.3539664951193
"359" 71.6 91.4032877473963 60.0969546848249
"360" 71.8 89.8924830564424 56.794346673086
"361" 72 87.7103842067863 53.9664092901343
"362" 72.2 84.662932332032 50.8249348599521
"363" 72.4 81.8880355925168 48.5660348748252
"364" 72.6 78.3146848360557 46.1769698680885
"365" 72.8 74.5500068009538 44.1380553764888
"366" 73 71.3336760304961 41.938522640297
"367" 73.2 68.6579131228638 39.7407084338417
"368" 73.4 66.9001100079017 37.1203563922634
"369" 73.6 66.33155279812 34.2885425000133
"370" 73.8 66.8483334826147 33.0006939306837
"371" 74 67.409524671376 32.7412658232292
"372" 74.2 67.7448788414246 32.9965172267781
"373" 74.4 68.8239703323035 32.6597497841536
"374" 74.6 70.3215642222654 31.6306713798182
"375" 74.8 72.6712598874716 31.2337214376493
"376" 75 75.7645687510172 30.7845438985839
"377" 75.2 79.3286121877662 30.1545008444783
"378" 75.4 82.2862834417476 28.3971583861649
"379" 75.6 84.4896565176525 25.7359824777419
"380" 75.8 86.6827224639296 23.1707846760198
"381" 76 88.4328599117909 20.1642404984756
"382" 76.2 89.4808331246413 16.5535930503686
"383" 76.4 89.4655527916638 13.3093018950274
"384" 76.6 88.7069455161097 11.5482909815418
"385" 76.8 88.3833521247688 11.4515721583352
"386" 77 89.2398570278582 12.1386450046427
"387" 77.2 90.0050505602156 12.0175444195541
"388" 77.4 91.3248973522153 12.1763957575775
"389" 77.6 92.8429882252939 12.3960286789244
"390" 77.8 95.0804213465305 13.1625818952977
"391" 78 97.1692867816849 14.4191024610855
"392" 78.2 99.8603948355738 16.1741793534341
"393" 78.4 102.452400273907 17.7732799487573
"394" 78.6 105.487774057402 19.4449010656656
"395" 78.8 107.830233470471 21.3921471350028
"396" 79 110.208718586076 23.6023112662722
"397" 79.2 112.27536169888 24.5862631838243
"398" 79.4 112.843283296383 24.1991529001106
"399" 79.6 112.682902379617 24.3240088338806
"400" 79.8 112.961860802552 25.0976721674678
"401" 80 114.448656230985 26.5291950683005
"402" 80.2 116.911306035297 28.2973551299712
"403" 80.4 117.321310556972 29.0970409428505
"404" 80.6 117.536470751925 30.4263772671911
"405" 80.8 118.171391461052 32.7006409589507
"406" 81 118.656894118166 35.8656079383471
"407" 81.2 119.230820699233 39.5575865136883
"408" 81.4 119.781492626875 43.5023065332134
"409" 81.6 120.589993939911 47.4391298016862
"410" 81.8 122.80835249448 51.2506212013129
"411" 82 125.126721596889 54.1868134760719
"412" 82.2 126.813635644892 55.0086469992877
"413" 82.4 126.399791854226 55.1911537413235
"414" 82.6 125.794789272502 56.3741166512187
"415" 82.8 124.986666830109 58.6296749562287
"416" 83 124.331145609512 61.0828885663454
"417" 83.2 123.914411320605 63.8625138819496
"418" 83.4 124.163901496869 66.9448825642788
"419" 83.6 124.709557523716 69.4226147427044
"420" 83.8 125.31823065967 73.1305674909665
"421" 84 125.876756498097 77.0592353957262
"422" 84.2 126.906970894428 79.5268767974883
"423" 84.4 126.799163746279 79.7322709397626
"424" 84.6 126.794005119441 79.7599081459079
"425" 84.8 126.68769562433 79.7084972939299
"426" 85 126.188980046407 80.0617563511604
"427" 85.2 125.259460381626 81.3211186872872
"428" 85.4 123.709210112316 83.6862221186575
"429" 85.6 121.60379349139 86.5079122642915
"430" 85.8 120.271544608708 89.4337738548431
"431" 86 119.732321759089 92.0944987898855
"432" 86.2 119.132862246244 95.0093938395581
"433" 86.4 118.36932634453 98.4772052964329
"434" 86.6 118.142486232242 101.752521795125
"435" 86.8 117.496614861036 102.430824726846
"436" 87 116.887935123701 103.729554735682
"437" 87.2 116.637876161179 103.701336619263
"438" 87.4 115.956162649989 102.871646562799
"439" 87.6 115.461751308938 101.731647215462
"440" 87.8 113.63106420656 100.976376562461
"441" 88 110.824014576522 99.5332622765615
"442" 88.2 107.759153499121 97.8777746552335
"443" 88.4 104.838522714829 97.032421347001
"444" 88.6 101.405260121059 96.8828905828394
"445" 88.8 98.0974238213222 97.6224617047945
"446" 89 94.8622420129947 99.4414356136354
"447" 89.2 91.3426607829965 101.719842929324
"448" 89.4 88.1163146545934 104.387979259065
"449" 89.6 85.1379399720668 107.115544166505
"450" 89.8 81.9806004264237 110.154358010021
"451" 90 78.9002593755493 113.016939104768
"452" 90.2 75.4502556831256 115.333882341835
"453" 90.4 71.6160297963111 116.765171491181
"454" 90.6 67.9494256629533 116.131790822678
"455" 90.8 64.5216584577707 114.944717244271
"456" 91 61.4107901046538 114.417248714065
"457" 91.2 58.7791152190674 115.33229228766
"458" 91.4 56.6950402023053 116.909238336224
"459" 91.6 53.8972943671718 119.554202591254
"460" 91.8 51.9109929070594 123.220283208155
"461" 92 51.7672410283929 127.003405550936
"462" 92.2 52.9458300500682 127.482492763738
"463" 92.4 52.6760361047968 126.847215625235
"464" 92.6 51.7134900901943 126.549794145572
"465" 92.8 50.8875435211508 126.173734746799
"466" 93 50.4698826549081 125.312294044299
"467" 93.2 49.2234987375169 124.507206495598
"468" 93.4 47.688010497075 123.485752502761
"469" 93.6 45.6545844250453 122.008876636792
"470" 93.8 42.8772494517747 120.762995333604
"471" 94 39.9975869843087 119.027022879865
"472" 94.2 36.983122327278 117.571126605181
"473" 94.4 33.8889333023341 117.061574235645
"474" 94.6 31.1649422501999 116.323331821814
"475" 94.8 30.3667480763636 114.686184073454
"476" 95 29.0460438015059 112.258155964605
"477" 95.2 27.1262916648317 109.36697992364
"478" 95.4 24.3646463702011 106.805773475379
"479" 95.6 20.691143599384 104.931410956231
"480" 95.8 17.7808953822071 104.221160037289
"481" 96 17.7065290066264 104.528787200431
"482" 96.2 18.4546680576161 105.238592789047
"483" 96.4 19.4086965034689 106.128127995954
"484" 96.6 20.5877542949587 106.642394105408
"485" 96.8 21.7422586367271 107.156330305541
"486" 97 23.405894130322 108.312611256023
"487" 97.2 26.357052173264 109.582242675894
"488" 97.4 29.5983077383346 111.001249459923
"489" 97.6 33.2478386189217 112.376227336476
"490" 97.8 37.1167589141097 113.614036772517
"491" 98 41.5654000691362 114.539064105136
"492" 98.2 46.0866338948217 115.123515929919
"493" 98.4 50.4534351914427 115.034015351814
"494" 98.6 54.4689525286922 115.301774947911
"495" 98.8 58.8133634208507 115.567102481681
"496" 99 63.2357825305734 115.274215208647
"497" 99.2 67.182890202851 114.272685584945
"498" 99.4 71.1576078456161 111.908646516451
"499" 99.6 74.5661234239897 109.602333377948
"500" 99.8 77.8735876193803 107.330649409167
"501" 100 81.2803093547568 105.010096981026
"502" 100.2 84.683986259856 103.428257033522
"503" 100.4 88.7847101865666 101.741845020341
"504" 100.6 92.3896825855171 100.040720243313
"505" 100.8 96.220275795711 99.1481220089099
"506" 101 100.635342045659 97.6693864952193
"507" 101.2 105.013349631891 96.1507629986591
"508" 101.4 109.228194921415 94.8738604069893
"509" 101.6 112.66328490307 92.3488680534112
"510" 101.8 115.209934467815 89.25262894542
"511" 102 118.374653211453 86.3093901212434
"512" 102.2 121.102297634853 83.2276514575905
"513" 102.4 121.696697736019 80.5131167708128
"514" 102.6 120.259173927955 79.3885343765404
"515" 102.8 117.765694211103 78.7993777822779
"516" 103 114.129304371894 78.3998745148901
"517" 103.2 110.940645029814 79.6571293231594
"518" 103.4 107.656033220905 81.9161118252676
"519" 103.6 104.834832162111 84.8454198504101
"520" 103.8 103.137945940752 88.1696506404781
"521" 104 101.271382759335 92.1502102881145
"522" 104.2 100.096956717717 96.1642664494059
"523" 104.4 99.7654253124142 100.648600448479
"524" 104.6 100.580173718823 104.873534215452
"525" 104.8 102.354926382685 108.349258585513
"526" 105 105.410422252702 110.16699673384
"527" 105.2 107.844942391725 110.59168040428
"528" 105.4 109.338459474288 109.760690044192
"529" 105.6 109.208606203075 109.75790690612
"530" 105.8 109.055995212187 110.557319194895
"531" 106 108.618760979919 111.716884330873
"532" 106.2 107.882923560306 111.69332625953
"533" 106.4 107.285213064563 111.999322401688
"534" 106.6 106.671545687681 112.184927407164
"535" 106.8 105.570673649267 112.555836000949
"536" 107 103.856077533485 113.516124470722
"537" 107.2 101.614370750273 114.532574849247
"538" 107.4 99.2316131153656 116.693093037263
"539" 107.6 97.3057541539995 119.757453852965
"540" 107.8 96.4982396782637 121.640821944701
"541" 108 95.4799640479896 121.569367502077
"542" 108.2 94.3016471622135 121.065374801097
"543" 108.4 93.3146255862902 119.758714129683
"544" 108.6 90.7824028813671 118.160196138088
"545" 108.8 87.6457502516949 116.603420752063
"546" 109 84.48707876324 115.904806062422
"547" 109.2 81.1369844480522 115.559952023575
"548" 109.4 76.9585086096162 115.965480080996
"549" 109.6 74.0445411606949 116.352930968494
"550" 109.8 71.2875666176596 116.933751414176
"551" 110 68.2679492833012 118.149054896793
"552" 110.2 65.4454910089388 120.187696492604
"553" 110.4 62.3800845820184 122.540981560058
"554" 110.6 58.8060368959128 123.592349178744
"555" 110.8 55.6063225322238 122.438480878866
"556" 111 52.8947956812823 120.249820622878
"557" 111.2 49.9407854609255 117.200098267141
"558" 111.4 46.7712648276784 114.494508695683
"559" 111.6 43.1196641726686 112.548908758151
"560" 111.8 38.9433781830746 112.294069005226
"561" 112 35.4687946961242 113.096171838605
"562" 112.2 33.3920719858726 114.644778680235
"563" 112.4 33.3818473034336 115.565859528533
"564" 112.6 33.7611234641507 115.670042394139
"565" 112.8 33.4163144098839 114.911719033106
"566" 113 32.4078823943703 113.989895912367
"567" 113.2 31.8151554271639 112.804384221805
"568" 113.4 30.6112197555724 111.494271735743
"569" 113.6 28.8841364878098 109.417936140792
"570" 113.8 26.5886774361533 107.17404530239
"571" 114 23.7296542716332 105.425289471033
"572" 114.2 19.9644051237887 104.32304057803
"573" 114.4 18.4720586364855 104.158917669187
"574" 114.6 18.5721052372565 102.980288883888
"575" 114.8 18.3540913955363 100.898172255925
"576" 115 18.6211507268382 98.5671748801395
"577" 115.2 18.7767621384358 95.2210558010952
"578" 115.4 19.0884367061682 91.4200024766696
"579" 115.6 19.0330576771238 87.7373496338082
"580" 115.8 18.3925636738758 83.8836327642395
"581" 116 18.0850922283895 80.4606773330598
"582" 116.2 18.5193068097023 77.2528893314254
"583" 116.4 19.5393571120277 73.7244026133285
"584" 116.6 21.1658810301797 70.547056932765
"585" 116.8 23.4460427214635 67.1834823071124
"586" 117 26.230447280496 64.5166344293171
"587" 117.2 29.1408399675182 62.2259737419787
"588" 117.4 31.5969218106835 59.5007938995366
"589" 117.6 33.6795636160966 56.6766108073301
"590" 117.8 35.6021540479551 53.1019849159335
"591" 118 36.7826660829267 49.3689566819208
"592" 118.2 38.1500106061314 46.0141607747225
"593" 118.4 40.6113924033571 42.5360710468351
"594" 118.6 43.5719096019503 39.6909787493545
"595" 118.8 46.5443755201079 37.259634137356
"596" 119 49.6215000407644 33.9993126136871
"597" 119.2 52.8202361105066 30.8408816073973
"598" 119.4 55.6328592327951 28.9308929086373
"599" 119.6 58.6861955404422 27.5155026599944
"600" 119.8 61.4772023439237 25.8152704796308
"601" 120 64.4219905086282 23.8575371808925
"602" 120.2 67.5277676788413 22.1914872890379
"603" 120.4 70.5540090363881 20.8184144165459
"604" 120.6 73.1748177422839 19.0246109219543
"605" 120.8 76.1656940748428 17.4674406894559
"606" 121 79.3408365250073 17.695515935837
"607" 121.2 81.6989452143506 19.1689046245391
"608" 121.4 84.355746545754 21.0560803932958
"609" 121.6 86.7412709935257 22.644473907717
"610" 121.8 89.8718703760255 24.6672482067571
"611" 122 92.7217964030728 26.9508756989012
"612" 122.2 96.0493770047878 29.272531915148
"613" 122.4 99.3150559390162 32.1467046638039
"614" 122.6 102.090725479017 35.4470983968047
"615" 122.8 105.003162701022 38.2970847051708
"616" 123 108.206321439111 40.5982773576134
"617" 123.2 111.664072885747 41.156548909252
"618" 123.4 115.389012291886 40.9362029069392
"619" 123.6 117.568341438356 40.0119670421679
"620" 123.8 117.363754639486 39.8349311255291
"621" 124 117.40120643461 40.9333460281766
"622" 124.2 117.794887179351 42.328813828297
"623" 124.4 118.455026915803 44.6834087455514
"624" 124.6 118.884324992833 47.5786129278072
"625" 124.8 119.72464236706 50.7057634650352
"626" 125 120.513563980707 53.9867734433572
"627" 125.2 120.927449930279 56.6172097355659
"628" 125.4 121.621820567461 60.1442059391909
"629" 125.6 122.255441596437 63.5741031164067
"630" 125.8 122.461105994483 67.5041521214664
"631" 126 123.174706062038 70.9541944156817
"632" 126.2 123.567189665455 73.9960545241278
"633" 126.4 122.635673986513 76.1997971578979
"634" 126.6 120.584254721388 78.5976248608175
"635" 126.8 117.74298475282 80.9737763436999
"636" 127 114.885507271789 83.1797163183908
"637" 127.2 112.383529546944 85.2095191023089
"638" 127.4 110.225932873032 87.6366459103084
"639" 127.6 108.659025429037 90.6640608364887
"640" 127.8 107.775867945203 93.9280150345587
"641" 128 107.026052351379 97.955379536925
"642" 128.2 106.149585519512 102.264513629532
"643" 128.4 105.026501900381 106.022895909812
"644" 128.6 103.329326571498 109.578933168879
"645" 128.8 102.028782696517 113.88284745093
"646" 129 99.7357956664197 116.560817557033
"647" 129.2 96.4995707197054 117.998210030364
"648" 129.4 93.0093625941423 118.33479991471
"649" 129.6 89.0900420353607 117.537766181661
"650" 129.8 84.7171105739998 116.449785610251
"651" 130 82.0348317093517 115.663814650218
"652" 130.2 78.8913280680935 115.210227328337
"653" 130.4 75.3913668131815 114.862852113373
"654" 130.6 72.706283994883 114.303774094483
"655" 130.8 69.6245027977831 114.537022008504
"656" 131 66.3727895921849 115.149199057874
"657" 131.2 63.4894665732032 116.97169985731
"658" 131.4 60.6008118988754 119.196104692379
"659" 131.6 57.0090022221256 120.940163066065
"660" 131.8 52.9721805457612 122.710159638257
"661" 132 50.5765166334081 125.125785840745
"662" 132.2 50.3049143139098 126.239057819494
"663" 132.4 49.9806871961631 125.071514943504
"664" 132.6 49.1514666359802 124.445709756847
"665" 132.8 49.1225897774485 123.971294329084
"666" 133 47.9266883114487 123.070857228236
"667" 133.2 46.1949817098692 121.493548004061
"668" 133.4 43.656831098055 118.736283760177
"669" 133.6 40.9509790909245 116.568338639583
"670" 133.8 38.2016735765125 115.073865279574
"671" 134 34.8743625581152 113.751350526121
"672" 134.2 31.5026918943438 112.15160857303
"673" 134.4 29.0295069465983 109.826304395007
"674" 134.6 26.9118786362375 106.816750149115
"675" 134.8 25.0613367153587 103.566189238808
"676" 135 23.1613604131608 100.383500535291
"677" 135.2 20.8774332900969 97.0422649736695
"678" 135.4 18.4571482518629 93.8892479026756
"679" 135.6 15.4451098236828 91.2489028654333
"680" 135.8 12.7180194210376 90.4797020491191
"681" 136 11.780634823002 90.9771437064202
"682" 136.2 11.4371987996121 90.6934938455668
"683" 136.4 11.349274498574 89.5105189517938
"684" 136.6 11.2874664893025 87.9208357300094
"685" 136.8 11.4807203224142 85.463145744357
"686" 137 12.209841534191 82.5678461679514
"687" 137.2 13.1830502884352 79.5215369881091
"688" 137.4 14.8287640239131 76.158517041104
"689" 137.6 16.5190533192075 72.6463528738209
"690" 137.8 18.2645253395622 69.4393097241756
"691" 138 20.6393423849139 66.2717765188485
"692" 138.2 23.0016828110788 63.4407634797669
"693" 138.4 25.1609996311954 60.1875784582372
"694" 138.6 27.167116646846 56.9996950953503
"695" 138.8 29.6737380049698 54.6749289213959
"696" 139 32.8205457718671 52.9457840576328
"697" 139.2 36.2159187750308 51.2628227181191
"698" 139.4 39.4938023018825 48.8801462817957
"699" 139.6 42.4391388313308 46.4640182569426
"700" 139.8 45.5328907262623 43.9519097377534
"701" 140 48.3839494796307 41.4867357465705
"702" 140.2 51.1043409197123 38.5890456678834
"703" 140.4 54.3694848009464 36.1878656042624
"704" 140.6 57.7445131888217 34.7943359956076
"705" 140.8 61.4723821584375 33.8162319090154
"706" 141 65.5834003616648 32.8432868441586
"707" 141.2 69.6536975368479 32.6367223272517
"708" 141.4 73.3653951822388 32.5983627360069
"709" 141.6 76.9191339366547 31.6405351804249
"710" 141.8 80.5259999454329 30.9081425611421
"711" 142 83.8531721216302 30.9264116078739
"712" 142.2 87.1545299257436 30.5967879039393
"713" 142.4 89.1941003065084 29.261781738565
"714" 142.6 90.445126280555 27.8571214145461
"715" 142.8 92.6690155404451 26.4024969308703
"716" 143 95.6292075456051 26.0074850337846
"717" 143.2 98.9290885716958 26.7174830128238
"718" 143.4 101.435927084129 27.8973245662106
"719" 143.6 104.578369177698 28.8900507252116
"720" 143.8 107.50489307707 29.6860200930852
"721" 144 109.749973771359 30.4058369215689
"722" 144.2 111.590560612221 29.952320332137
"723" 144.4 111.727194582716 28.9032240165808
"724" 144.6 110.454614099434 28.32804832988
"725" 144.8 109.211893127207 28.2648124983519
"726" 145 108.345807233054 28.4419549054884
"727" 145.2 107.296983517302 28.8730811527716
"728" 145.4 106.061793695467 29.6128382746935
"729" 145.6 104.110700183196 30.783273535896
"730" 145.8 102.653910956841 32.7316176000701
"731" 146 101.368838468165 35.3715632155701
"732" 146.2 100.560335080649 38.3130029386928
"733" 146.4 99.4949748188517 41.4793134048531
"734" 146.6 99.1359796188232 44.721674173748
"735" 146.8 99.1814155606946 48.0052541696953
"736" 147 99.5843485913456 51.6854955491322
"737" 147.2 100.40923911808 55.2673209592959
"738" 147.4 101.015945169004 58.7591800742888
"739" 147.6 102.236361878534 61.9980179972131
"740" 147.8 103.611179845777 64.8601255844509
"741" 148 105.789037912641 66.902512377862
"742" 148.2 108.519265109786 67.7619985472733
"743" 148.4 111.650902171646 68.1903459458488
"744" 148.6 114.567778800782 68.3234425683396
"745" 148.8 117.412190575003 69.4197627772521
"746" 149 118.31552960013 70.4837975494207
"747" 149.2 118.070655598677 71.8748104877631
"748" 149.4 117.83487718519 72.7134808346003
"749" 149.6 117.505723963928 74.1591225217842
"750" 149.8 116.617179471385 76.4585098944337
"751" 150 115.187510643451 79.0288175474868
"752" 150.2 113.59930618781 82.1769989181462
"753" 150.4 112.22393329601 85.2100105925541
"754" 150.6 111.722167773487 88.5075114971223
"755" 150.8 111.683463214168 92.6887124402711
"756" 151 110.89816452261 96.6982123193523
"757" 151.2 109.001310881773 99.9128605496009
"758" 151.4 106.010923124248 102.532210077844
"759" 151.6 103.856447529846 103.163673630277
"760" 151.8 100.739919325557 104.274410188475
"761" 152 97.3186843217431 106.522496190521
"762" 152.2 94.7229386672101 109.197029878617
"763" 152.4 92.671280880439 112.10444014415
"764" 152.6 90.2227089189578 115.113909731551
"765" 152.8 87.5706925579734 117.052142542414
"766" 153 85.8174700079001 117.358102182514
"767" 153.2 83.074788570815 117.953191983713
"768" 153.4 80.018760025201 119.250924006394
"769" 153.6 77.0961554060481 121.333577955942
"770" 153.8 74.390204757541 124.080148919278
"771" 154 72.4582426618722 127.151292438924
"772" 154.2 71.4016466181626 129.591757724239
"773" 154.4 71.7598395663216 129.384960674686
"774" 154.6 72.7120341161676 129.538379670797
"775" 154.8 73.9226339475813 129.536059257215
"776" 155 75.0962515523272 128.92559128299
"777" 155.2 77.0263722798761 128.475844903889
"778" 155.4 79.3717411785778 127.421335982525
"779" 155.6 80.8068436494824 125.655245006342
"780" 155.8 82.9763654575102 122.585735308228
"781" 156 85.0476252908553 119.426472543152
"782" 156.2 87.8335338055528 116.988638830133
"783" 156.4 91.1212782985098 114.74426963357
"784" 156.6 94.6500897180726 112.634624174031
"785" 156.8 98.1538672858003 110.264424729599
"786" 157 101.125377277258 107.518827702566
"787" 157.2 103.83386321771 104.821401578093
"788" 157.4 106.08609389937 101.769289931185
"789" 157.6 107.658021915393 98.0673897560986
"790" 157.8 108.646635785934 93.9584764508944
"791" 158 109.371782491935 90.1587735636048
"792" 158.2 110.371475113029 86.2953542868924
"793" 158.4 111.73323640389 83.604384027574
"794" 158.6 113.905448766086 80.913085251282
"795" 158.8 116.724739155161 78.4077804546933
"796" 159 118.679945191785 75.3923829456313
"797" 159.2 118.393998325335 72.0577632382039
"798" 159.4 116.551804327512 69.7044543673645
"799" 159.6 113.522456868402 67.0634402942639
"800" 159.8 110.270451539865 64.831629499824
"801" 160 107.461460708432 63.7694630563869
"802" 160.2 104.046179406613 62.9091566307179
"803" 160.4 100.239838079912 62.5864476771645
"804" 160.6 96.5687741487785 62.7636444427045
"805" 160.8 92.9232180161618 62.7633782427866
"806" 161 89.261551107915 61.4938263603313
"807" 161.2 86.9424875806564 58.986678303383
"808" 161.4 85.575405780573 55.9283166749379
"809" 161.6 85.3528705238935 52.4043417928598
"810" 161.8 86.0178485677097 48.957700430451
"811" 162 87.3842870682455 45.8198688965695
"812" 162.2 88.8495455268815 43.0374500056107
"813" 162.4 90.5941814635847 40.4921895608173
"814" 162.6 92.3658856311767 37.5825484974367
"815" 162.8 93.4554038132241 34.2718559893709
"816" 163 93.2914347049178 30.6946896470053
"817" 163.2 91.7193970793582 27.327664549043
"818" 163.4 89.1831532961086 25.0485529445759
"819" 163.6 86.1576177862989 24.3931221682597
"820" 163.8 82.3622625608698 24.2275423686832
"821" 164 78.3590190961989 24.5917704703416
"822" 164.2 75.3107370194274 26.170725311392
"823" 164.4 72.3600595403729 28.955081255771
"824" 164.6 69.9130445750166 32.2237851080321
"825" 164.8 68.7457457377897 36.2178843522624
"826" 165 68.8448623252251 39.9434847739015
"827" 165.2 69.9555656961958 43.6287195615095
"828" 165.4 71.9378001391268 46.0155524322263
"829" 165.6 74.9666097484883 48.1766037340257
"830" 165.8 78.7118564781448 49.5281007803124
"831" 166 82.5827341299158 50.1242118064763
"832" 166.2 86.0870532689764 50.3747621022971
"833" 166.4 89.1916046901736 50.907083354235
"834" 166.6 93.1305780793334 51.4814294845784
"835" 166.8 96.5086637691717 51.3400819737434
"836" 167 99.6406641740453 50.5070521438243
"837" 167.2 102.724174905187 49.2200119794849
"838" 167.4 106.179410164478 47.7217288329854
"839" 167.6 108.727239737862 45.6001846362026
"840" 167.8 110.146594212375 42.5399764289587
"841" 168 111.029012421527 39.1872700645288
"842" 168.2 111.309683476702 36.0455754775009
"843" 168.4 110.4543602053 32.9265067895406
"844" 168.6 108.617341993321 30.8767489286237
"845" 168.8 106.012591686933 30.1110155543225
"846" 169 102.736603917437 30.1982860042597
"847" 169.2 99.2264163223311 30.8151007503829
"848" 169.4 95.867431171489 32.4033234263814
"849" 169.6 93.2252709992845 34.3215112017245
"850" 169.8 90.5257465603175 36.5503492897783
"851" 170 87.8231100662942 38.9049482926666
"852" 170.2 85.5412076119822 41.6216522940502
"853" 170.4 83.8495483590504 44.3271643523467
"854" 170.6 82.7041870503631 48.004773139454
"855" 170.8 82.001737689858 51.1425687317601
"856" 171 81.9332080183746 55.1706052583879
"857" 171.2 83.3090570689893 58.4645450517106
"858" 171.4 85.3833590932308 61.2539491189937
"859" 171.6 87.8647031848453 63.5529643325253
"860" 171.8 90.907466655075 65.3281363660587
"861" 172 93.6712605015975 66.9265618291222
"862" 172.2 97.0175509935481 68.596954412754
"863" 172.4 99.975916932479 70.3996156158791
"864" 172.6 103.07356947156 71.3995015183794
"865" 172.8 106.340385024573 71.879691502951
"866" 173 109.31097902831 73.1080087103901
"867" 173.2 112.766709572834 74.2995600408273
"868" 173.4 116.583281967271 75.0423555641855
"869" 173.6 119.988035054144 75.7562358493264
"870" 173.8 122.230509080613 76.7080820718408
"871" 174 122.410574664672 76.9231973558911
"872" 174.2 122.781093800539 76.3560928094403
"873" 174.4 123.751693983431 75.2836330709025
"874" 174.6 125.051437058122 73.5559563833736
"875" 174.8 125.839508644402 72.0128142011592
"876" 175 126.253437418408 71.0411321359237
"877" 175.2 126.563757389544 68.5200821676291
"878" 175.4 126.526709727673 65.6101233060432
"879" 175.6 126.277413970138 62.6652058126378
"880" 175.8 125.547181932077 59.7885978143753
"881" 176 124.222601706446 56.5579033779914
"882" 176.2 122.2043553027 53.3823369657638
"883" 176.4 120.202691929545 50.6219587449886
"884" 176.6 117.859150712329 47.7950162837824
"885" 176.8 115.318239332424 45.3461221090056
"886" 177 112.522964268831 43.1266904895059
"887" 177.2 109.273348510519 41.0148183455306
"888" 177.4 105.885535084275 39.0126861264305
"889" 177.6 102.342640095271 37.4025563103833
"890" 177.8 98.6674760548049 36.3332531009028
"891" 178 95.3945384452661 36.2800759040319
"892" 178.2 92.0950216630913 36.6431416910936
"893" 178.4 88.6721428851541 37.3865347347433
"894" 178.6 85.4165188087136 38.5961243526394
"895" 178.8 82.4199365704192 40.6523545558495
"896" 179 79.8536349588407 42.9809119968453
"897" 179.2 77.1916740856981 45.6350041203623
"898" 179.4 74.8871385052189 48.0666490841702
"899" 179.6 72.7875896715573 50.9396337268022
"900" 179.8 71.2652290464666 53.9359301675375
"901" 180 71.3205450588445 57.2199596418784
"902" 180.2 72.4376436133724 60.1090955850972
"903" 180.4 74.6196947149339 62.286285520881
"904" 180.6 76.9014280390328 63.5164477431882
"905" 180.8 79.9499053640245 64.6912536276317
"906" 181 82.8424746664053 65.3477729545442
"907" 181.2 86.2386602192188 65.6608845758329
"908" 181.4 89.5039311536286 65.8024653844708
"909" 181.6 92.8035635619596 65.9270237775744
"910" 181.8 95.9534672101849 66.449736232421
"911" 182 99.2512949463201 66.880194262057
"912" 182.2 102.822838010667 66.621103257288
"913" 182.4 105.973058150547 65.3931427818172
"914" 182.6 109.032083581179 63.4905090745791
"915" 182.8 111.993999618355 61.4668055681027
"916" 183 115.635267089035 60.0544587811288
"917" 183.2 118.917247605797 58.5486273329526
"918" 183.4 121.570117300354 56.4822281380342
"919" 183.6 123.550528210067 54.8115774589657
"920" 183.8 123.295007839128 54.3329908631959
"921" 184 122.584069269304 53.339403718353
"922" 184.2 121.576711440657 51.111098957036
"923" 184.4 119.718273369245 48.5426491265883
"924" 184.6 117.192844576493 46.9676969853667
"925" 184.8 114.16255381546 45.9534405530636
"926" 185 110.989090090184 45.8515650582761
"927" 185.2 107.511111653589 46.4940518554656
"928" 185.4 104.828318661044 47.8527988301547
"929" 185.6 102.306656157054 50.2384473190052
"930" 185.8 101.226449199212 52.7998160131093
"931" 186 101.232305479069 54.6513038220126
"932" 186.2 102.039048642016 56.2440889152398
"933" 186.4 103.308161957121 57.9310314919467
"934" 186.6 105.787340280566 59.5470508915267
"935" 186.8 108.396634878076 60.60404191562
"936" 187 111.733580827731 61.2171279035931
"937" 187.2 114.964720676131 61.6748283281778
"938" 187.4 118.707398169901 62.0638736939175
"939" 187.6 121.489142096565 62.3865509614039
"940" 187.8 122.19322662742 62.1899689503228
"941" 188 121.804053356087 62.679170081451
"942" 188.2 121.784265389053 63.5621136215381
"943" 188.4 121.715317334893 65.2159751273324
"944" 188.6 121.273777058404 66.7127707520093
"945" 188.8 120.166960447322 68.4765556676949
"946" 189 118.825470663063 70.1323244229606
"947" 189.2 117.247581104972 72.3080234344427
"948" 189.4 116.051079238693 75.0635164461648
"949" 189.6 115.554022559558 77.4862169008161
"950" 189.8 115.45451032153 80.9043795127365
"951" 190 115.174349110292 83.5807345617032
"952" 190.2 114.179361644337 86.8663876642972
"953" 190.4 112.511221746726 89.9848496311249
"954" 190.6 110.260472604618 93.0654007812541
"955" 190.8 108.568080861545 96.0725543589574
"956" 191 107.402916754344 99.5765511251704
"957" 191.2 106.549119386665 102.994761612666
"958" 191.4 104.865296753061 106.562182264451
"959" 191.6 102.47637708961 109.241792199838
"960" 191.8 99.6193209301441 111.220493704761
"961" 192 96.6861288890337 111.984316247764
"962" 192.2 93.5777034432312 111.962715453255
"963" 192.4 90.3012030247642 111.510143505044
"964" 192.6 86.8616529642739 111.592683559619
"965" 192.8 83.3047396870859 112.236154813313
"966" 193 79.8810155554535 112.957645064068
"967" 193.2 75.9954675592066 114.079053843045
"968" 193.4 72.8410072230594 114.998558965703
"969" 193.6 70.7072028936005 116.861072150691
"970" 193.8 69.2568249223985 119.715441292589
"971" 194 67.821549489613 123.35218938623
"972" 194.2 67.6909911040237 126.476065053801
"973" 194.4 68.5742802764312 129.492786204245
"974" 194.6 70.4936653474642 130.034133876475
"975" 194.8 72.0632053831306 129.867626597276
"976" 195 74.1940588079832 129.685263276222
"977" 195.2 75.7346530764249 129.564619341657
"978" 195.4 76.1954186344222 129.007066619731
"979" 195.6 76.3754912029032 128.661183330952
"980" 195.8 77.0937382869079 128.552397671381
"981" 196 79.1890269234686 127.618921322949
"982" 196.2 82.0560899981752 126.29144957909
"983" 196.4 85.1228902309302 124.256669195234
"984" 196.6 87.9494515972442 121.922254256859
"985" 196.8 90.8839247962158 118.700615538146
"986" 197 93.5771903610394 115.604537841032
"987" 197.2 96.0145579459106 112.984535014244
"988" 197.4 98.7441398120997 110.63849794112
"989" 197.6 101.376006886081 108.208762756628
"990" 197.8 103.683036377804 105.828518632251
"991" 198 105.46643777173 102.604421683014
"992" 198.2 106.580169983337 98.8382455065013
"993" 198.4 107.385818052586 95.7157709033805
"994" 198.6 107.854259381785 91.5489301801564
"995" 198.8 107.989894898668 88.0526292869246
"996" 199 107.704107430956 83.8983808101091
"997" 199.2 106.78916524612 80.4217032458256
"998" 199.4 105.315420331258 77.0953216667194
"999" 199.6 102.702362164122 74.4601785921244
"1000" 199.8 99.2916650172197 72.9389485461499
"1001" 200 95.830108585885 72.4699592258583
"1002" 200.2 92.9993678869156 71.9003062977006
"1003" 200.4 90.1988782833598 71.3783241732071
"1004" 200.6 86.430428131741 71.296706219219
"1005" 200.8 84.0990955781823 72.168778823404
"1006" 201 81.5870772345877 74.8438449043368
"1007" 201.2 80.371038336987 77.887696138476
"1008" 201.4 80.1737845206407 81.3189410780531
"1009" 201.6 80.6645167397372 84.3900380873781
"1010" 201.8 82.1973177448402 87.3253631258869
"1011" 202 84.9335359590098 89.8731408788775
"1012" 202.2 87.9766043351683 91.2782340032681
"1013" 202.4 90.3118323433144 91.8672815612495
"1014" 202.6 93.401462570089 92.2220945247926
"1015" 202.8 96.166891028084 92.3573496442402
"1016" 203 100.206169648988 92.539102867959
"1017" 203.2 102.458951698239 92.5811892293575
"1018" 203.4 106.569500160772 92.7443191609221
"1019" 203.6 109.386706082616 93.543651482245
"1020" 203.8 110.116675078074 94.983364589235
"1021" 204 111.935026172936 96.6544773456318
"1022" 204.2 113.565892422234 98.303169025234
"1023" 204.4 115.069016980978 99.7116629290065
"1024" 204.6 116.765038789067 99.8922684373449
"1025" 204.8 117.454442166189 98.9670755348405
"1026" 205 117.668984189184 98.4343623672272
"1027" 205.2 117.411344358589 99.1936857301649
"1028" 205.4 117.420907763263 100.157653772024
"1029" 205.6 116.990994183426 100.993224741997
"1030" 205.8 116.103209826124 101.723489810686
"1031" 206 115.350921352555 101.987189669937
"1032" 206.2 114.538900302012 102.118460760693
"1033" 206.4 113.833521635248 102.437361755825
"1034" 206.6 113.07130406385 102.525925168398
"1035" 206.8 112.155141484151 102.898030171386
"1036" 207 111.263656274235 103.433889565691
"1037" 207.2 109.974088002624 104.562046873834
"1038" 207.4 108.889295988709 106.385093165785
"1039" 207.6 108.032749770305 108.451165869506
"1040" 207.8 107.650945207669 110.894961246223
"1041" 208 107.703273297148 113.039146717709
"1042" 208.2 107.606790366619 113.140273540695
"1043" 208.4 107.436958161663 113.030588014692
"1044" 208.6 106.66411338532 113.275840680082
"1045" 208.8 105.54704574864 114.234253947616
"1046" 209 103.562323345529 115.746879958912
"1047" 209.2 101.229134895175 117.090850454175
"1048" 209.4 99.7372976471432 118.421062644888
"1049" 209.6 98.0898193411892 120.183173289688
"1050" 209.8 95.8519740432861 122.559173606977
"1051" 210 93.5686604990761 123.89504782913
"1052" 210.2 91.7129684509426 124.890010280637
"1053" 210.4 89.4881297847169 125.316699950149
"1054" 210.6 86.5323835475601 125.540245515738
"1055" 210.8 83.2655201970309 125.665079460229
"1056" 211 80.1114120285437 126.568777962322
"1057" 211.2 76.3585495198385 127.974268650927
"1058" 211.4 72.9819910276403 129.315932202804
"1059" 211.6 69.7340694616708 130.624058376223
"1060" 211.8 66.1701521231863 131.222045988179
"1061" 212 62.8155509261821 130.766070807293
"1062" 212.2 58.8675512261049 130.363385008857
"1063" 212.4 55.0235366175633 130.285012258273
"1064" 212.6 52.0055869633864 129.733495000656
"1065" 212.8 49.0174659284389 128.772496968687
"1066" 213 46.259115327725 126.796441004593
"1067" 213.2 43.722683244296 123.684140080864
"1068" 213.4 41.608857721292 120.619589091757
"1069" 213.6 39.2289620455498 117.264800773634
"1070" 213.8 37.1121378867439 114.980003332451
"1071" 214 33.8770405114274 113.776509069144
"1072" 214.2 30.3203317584789 113.518463572157
"1073" 214.4 27.2269693296361 113.147265993113
"1074" 214.6 25.168103324158 111.574486915704
"1075" 214.8 24.4405684607332 108.896525530486
"1076" 215 23.2622745893479 105.377053616319
"1077" 215.2 21.9461482288525 102.141823525903
"1078" 215.4 19.8388690667693 99.0780928104013
"1079" 215.6 16.6933565307365 96.6506374394599
"1080" 215.8 13.8346070857208 95.0221364515271
"1081" 216 12.2005554983797 92.6831289543848
"1082" 216.2 11.9912092705912 90.4363808934331
"1083" 216.4 11.8322625240616 87.9365842878486
"1084" 216.6 12.1507299475054 84.8872988871193
"1085" 216.8 12.7022481715484 81.3904471668808
"1086" 217 12.643406874461 77.3880725707387
"1087" 217.2 11.8142029763055 73.9532036484817
"1088" 217.4 9.56869110758035 70.5112746479768
"1089" 217.6 7.30080184930339 68.9120806345774
"1090" 217.8 5.86869269324841 68.8595326431137
"1091" 218 6.00874800260964 68.3878411465774
"1092" 218.2 5.87312716130816 67.3834101240085
"1093" 218.4 5.91895118945171 65.7945618727554
"1094" 218.6 6.14480690524948 63.4883054004831
"1095" 218.8 7.04835191064668 60.9984808548398
"1096" 219 7.93805918922914 59.0922692063363
"1097" 219.2 9.37057201316767 56.8595151156422
"1098" 219.4 10.9363729355554 55.0229678826961
"1099" 219.6 12.5713279553305 52.850010131384
"1100" 219.8 13.8689769380148 50.5933597444309
"1101" 220 15.6618822014022 48.3301914337003
"1102" 220.2 18.194232521284 46.2754344125577
"1103" 220.4 20.6838915742391 45.3449320289412
"1104" 220.6 23.3267848746771 44.441253373029
"1105" 220.8 24.4333220204162 44.2955075061721
"1106" 221 24.7239115621059 44.1451947898685
"1107" 221.2 25.4101510229302 43.1542104441769
"1108" 221.4 25.6843275517488 42.0385193250161
"1109" 221.6 26.7771271610323 39.7763158685869
"1110" 221.8 28.4055067255586 37.5121780765502
"1111" 222 30.9206865378795 36.5805666610249
"1112" 222.2 33.3714660072125 36.0553868780344
"1113" 222.4 36.5066800104312 35.8969171676231
"1114" 222.6 39.7089425719536 35.5871634737429
"1115" 222.8 42.4885884442806 35.2861789261173
"1116" 223 45.9819146287912 34.9024667640357
"1117" 223.2 49.4320262697995 34.5815364231029
"1118" 223.4 52.867898693958 34.4459503711046
"1119" 223.6 56.0223287960926 33.2219908884912
"1120" 223.8 58.7558047400176 31.600922659613
"1121" 224 61.6624658023271 29.8844313328808
"1122" 224.2 65.4228953147852 28.755543483137
"1123" 224.4 69.3583333738795 28.8673388165639
"1124" 224.6 73.1551440478271 29.9116244619094
"1125" 224.8 76.8647406061256 31.3039083659134
"1126" 225 80.6837654312854 32.5673996756408
"1127" 225.2 84.2077332753331 34.2602292695319
"1128" 225.4 88.0471159053455 35.6722111101925
"1129" 225.6 91.6939421609826 36.178355041401
"1130" 225.8 95.6358174140669 36.4045875229644
"1131" 226 99.3753705467475 36.5913285416533
"1132" 226.2 103.512191610872 37.2849286180321
"1133" 226.4 107.762071513675 38.9203189311796
"1134" 226.6 111.929089385986 40.0267637316004
"1135" 226.8 115.905588131816 39.6573863301429
"1136" 227 117.38711702506 38.9160733598667
"1137" 227.2 117.286122591534 38.5126623355455
"1138" 227.4 116.402025248765 37.7087039923881
"1139" 227.6 114.968960986969 37.1198982274475
"1140" 227.8 113.169704984372 36.4176990877193
"1141" 228 110.679466706216 36.0805932530296
"1142" 228.2 107.799229136844 36.1427982287862
"1143" 228.4 104.922229659577 36.3165526258789
"1144" 228.6 101.817282366418 36.7055711246006
"1145" 228.8 99.6619091465062 37.5888290958551
"1146" 229 97.0367574389508 38.8320966697296
"1147" 229.2 94.4378217457838 40.7794343568013
"1148" 229.4 92.007067758884 42.8710993133821
"1149" 229.6 90.0100280904464 45.4479238449037
"1150" 229.8 88.5145957443329 48.3307249682055
"1151" 230 86.9987442160909 51.2005663893833
"1152" 230.2 85.5977540784991 54.612230745983
"1153" 230.4 84.9757084689706 57.9198668914773
"1154" 230.6 84.6580606032707 62.060852738806
"1155" 230.8 85.0038982114737 65.4497707094504
"1156" 231 86.2156397093927 69.148056370572
"1157" 231.2 88.6956372175209 72.2456299654475
"1158" 231.4 92.0428708010131 73.649514000419
"1159" 231.6 95.6565127037801 74.4129598900058
"1160" 231.8 99.5144683104662 75.2450448335538
"1161" 232 102.9728733483 76.9327693896698
"1162" 232.2 105.796647007582 79.449296270825
"1163" 232.4 107.899421104126 82.2745162715577
"1164" 232.6 110.482946778899 84.5307285298632
"1165" 232.8 113.41281269096 85.104363645281
"1166" 233 116.355496567017 84.9894722647169
"1167" 233.2 118.443858747302 84.2728462492611
"1168" 233.4 118.954479393887 83.154924494998
"1169" 233.6 119.704085333339 80.9696123703724
"1170" 233.8 120.819743045396 78.0096308943257
"1171" 234 121.353832463525 74.9990496835354
"1172" 234.2 121.134566967512 71.567678187192
"1173" 234.4 119.521641676095 68.2893449974067
"1174" 234.6 117.030055424006 65.9989722396677
"1175" 234.8 114.141486325352 64.3497424687176
"1176" 235 111.154798162189 64.199566371745
"1177" 235.2 108.463620406652 64.9489499883845
"1178" 235.4 105.647494380121 66.457084919579
"1179" 235.6 103.170078058559 68.3425814362235
"1180" 235.8 100.982114588237 70.5096770350709
"1181" 236 98.1827452825827 72.6338758876316
"1182" 236.2 96.5098340120712 73.1487370642926
"1183" 236.4 94.3628114886846 74.0425172205574
"1184" 236.6 91.3072276632965 75.5240568237956
"1185" 236.8 89.4745191929491 77.8675560859713
"1186" 237 87.7203536796655 79.8823239616409
"1187" 237.2 84.9613777922647 82.0561507928941
"1188" 237.4 82.2996689324015 83.4850572246464
"1189" 237.6 79.1914707977373 85.0437853411476
"1190" 237.8 76.7662428854324 87.7032382023176
"1191" 238 76.7967719158129 90.6302494975835
"1192" 238.2 77.4683855439279 93.7426430930066
"1193" 238.4 79.0423988969007 96.5746317667502
"1194" 238.6 81.4466205258572 97.9551063530157
"1195" 238.8 84.760383486907 98.6520062740817
"1196" 239 88.4681106990917 98.2510559689957
"1197" 239.2 91.7939334740117 96.723034935583
"1198" 239.4 93.9964100955849 94.6030462359007
"1199" 239.6 96.029850735105 91.9192198395793
"1200" 239.8 97.8170858013368 88.5131815438415
"1201" 240 99.4271049865028 85.284627609779
"1202" 240.2 100.400208962856 81.3869319850653
"1203" 240.4 100.215895179927 77.8182672124991
"1204" 240.6 99.5523692843136 74.2796509876957
"1205" 240.8 98.0750971765203 70.9706252372296
"1206" 241 96.4403913510517 68.0255212785128
"1207" 241.2 94.5814832121798 65.4222122711055
"1208" 241.4 93.1067324134584 64.1260671026773
"1209" 241.6 91.3494538298827 62.7390189211602
"1210" 241.8 89.3794859900209 61.5722884114015
"1211" 242 86.8366571553491 60.1018259537207
"1212" 242.2 84.3238558801684 58.0566662369764
"1213" 242.4 82.7343475915431 55.5797037637812
"1214" 242.6 81.371054268879 52.7041950662332
"1215" 242.8 79.5167038898525 49.4366008822205
"1216" 243 77.434166017422 46.3193979391195
"1217" 243.2 75.1131530956398 43.3075217153334
"1218" 243.4 72.8967055409647 40.1084428168491
"1219" 243.6 71.7967723796606 36.7189508432163
"1220" 243.8 71.3315656762846 33.1782127853993
"1221" 244 71.888437786797 29.2713345600677
"1222" 244.2 72.819304561844 26.0717174249939
"1223" 244.4 74.2232012632279 22.7391595844155
"1224" 244.6 74.8451305010748 18.8845998902302
"1225" 244.8 74.3405922621972 15.5893973521119
"1226" 245 73.5204630326397 12.7878103499481
"1227" 245.2 72.7098169423471 9.20155096608668
"1228" 245.4 70.7533936267012 6.90239593137785
"1229" 245.6 69.0076144375503 6.70725980901379
"1230" 245.8 66.9189506652146 6.90728151585566
"1231" 246 64.6293890708984 7.97127138414315
"1232" 246.2 61.9906518554935 9.54534996812072
"1233" 246.4 59.7434886474518 11.4486862563938
"1234" 246.6 57.5834915051703 14.0700736314946
"1235" 246.8 56.1062633908556 16.5268347824288
"1236" 247 55.1278660018898 19.3843794282904
"1237" 247.2 54.2169850542086 22.9495329456305
"1238" 247.4 53.7375955659659 26.408868874695
"1239" 247.6 54.0651084147194 29.6478482811292
"1240" 247.8 54.9999327169628 33.080256138671
"1241" 248 56.6397491707418 35.9996512252616
"1242" 248.2 59.1024673360712 38.6956871348185
"1243" 248.4 61.836820716815 40.4504341635836
"1244" 248.6 65.0541874397786 42.0504949691634
"1245" 248.8 68.5758278215536 43.5980737420964
"1246" 249 71.6700148065526 45.1058445156791
"1247" 249.2 75.2550316869575 46.519696359946
"1248" 249.4 78.6050423858886 47.8379848205199
"1249" 249.6 82.0736057461746 48.9466435811691
"1250" 249.8 85.1901308611949 49.7616692922194
"1251" 250 88.9088376126086 50.5306730305905
"1252" 250.2 92.4878111781782 51.4636410733836
"1253" 250.4 96.0436771469252 52.4412029086876
"1254" 250.6 99.9273715026043 53.3932949665695
"1255" 250.8 103.798632424558 53.9815683206961
"1256" 251 107.616199053661 53.4933194073665
"1257" 251.2 111.551897238715 52.3135038819653
"1258" 251.4 115.413761186643 51.4220539503298
"1259" 251.6 119.329735768518 51.5813329671623
"1260" 251.8 121.708640399444 51.4322480929604
"1261" 252 122.627787007159 50.8533999685092
"1262" 252.2 122.807953289917 49.4872882702935
"1263" 252.4 122.403428364275 48.0691850576535
"1264" 252.6 121.544478498154 46.2777414353055
"1265" 252.8 120.166883684868 43.6842995039318
"1266" 253 118.046714777734 41.3537204716141
"1267" 253.2 115.578166590026 39.6983781383806
"1268" 253.4 112.71830853353 38.8506303421074
"1269" 253.6 109.016479335927 38.176973335736
"1270" 253.8 105.875255413754 38.5865010807812
"1271" 254 102.832373014946 39.8025073911277
"1272" 254.2 100.802257991396 41.9960155609098
"1273" 254.4 99.4728046445886 44.7169161410363
"1274" 254.6 98.7963296144563 47.7984287560495
"1275" 254.8 98.5685456653868 50.4831503354136
"1276" 255 97.2858517397459 53.5787389729873
"1277" 255.2 95.2816535837396 56.102361235842
"1278" 255.4 92.7908812343887 57.8774502782369
"1279" 255.6 90.1589025300594 60.0994991087798
"1280" 255.8 88.4120481122745 63.0260260764651
"1281" 256 87.8321080602298 66.1073214954098
"1282" 256.2 88.8125792296296 69.0909352125881
"1283" 256.4 90.4520227303039 72.1733534938827
"1284" 256.6 92.4036058980613 74.785982617986
"1285" 256.8 95.0598006065213 76.9408904431286
"1286" 257 98.4929911863982 79.0082203788451
"1287" 257.2 101.954665879762 80.2362031101694
"1288" 257.4 105.191871007438 80.4855373192275
"1289" 257.6 109.100001225877 80.3066501660979
"1290" 257.8 112.016659881353 80.6390034396306
"1291" 258 114.958576913037 82.1289775643501
"1292" 258.2 117.261640758471 83.7705225027935
"1293" 258.4 119.677218240142 84.6082480280827
"1294" 258.6 119.633886504517 84.7636654086773
"1295" 258.8 119.283386393593 85.572759716947
"1296" 259 119.348988246433 87.1784916336063
"1297" 259.2 119.475514475927 89.7337671191171
"1298" 259.4 118.94067552426 92.4143187975505
"1299" 259.6 118.135455992416 94.9842993654787
"1300" 259.8 116.721368702138 97.188158270775
"1301" 260 114.601302041692 98.8220951283848
"1302" 260.2 112.567606457566 100.242220305645
"1303" 260.4 109.792506682088 102.171823551082
"1304" 260.6 107.217890695931 104.48368121237
"1305" 260.8 105.042807250964 107.233598048728
"1306" 261 103.027013283039 110.20064263552
"1307" 261.2 100.956218796566 113.461443494242
"1308" 261.4 98.5605202007612 115.873722524752
"1309" 261.6 95.3319582545555 117.263717108386
"1310" 261.8 91.8822281494536 117.926492333654
"1311" 262 87.9438381559525 118.810946730575
"1312" 262.2 84.0891432049476 119.37038538547
"1313" 262.4 80.3138976731006 120.312296459305
"1314" 262.6 76.9001002649142 121.709892075065
"1315" 262.8 73.5076360572552 123.726992977073
"1316" 263 69.9322992548786 125.706457931924
"1317" 263.2 67.0217522244698 128.985595081675
"1318" 263.4 66.003246461839 129.957787130029
"1319" 263.6 65.7522785403571 129.56225027142
"1320" 263.8 65.8660837064184 129.819613204898
"1321" 264 66.6554516732821 130.49280393469
"1322" 264.2 67.6628951921997 130.620830689873
"1323" 264.4 68.6778016496558 130.448890375764
"1324" 264.6 70.045750494243 130.374199805647
"1325" 264.8 72.5336568728349 130.710738795747
"1326" 265 75.5285769223204 130.653036903506
"1327" 265.2 77.6593831970002 129.905344568207
"1328" 265.4 80.4275275806834 129.332794926412
"1329" 265.6 83.6115928384205 128.539655145753
"1330" 265.8 86.6328723070516 127.655056677488
"1331" 266 89.4828195976792 126.644191893324
"1332" 266.2 92.705438612766 125.310172156344
"1333" 266.4 95.6487189382502 123.626279658321
"1334" 266.6 98.6169904338479 121.787552882198
"1335" 266.8 101.379132923567 120.051362261923
"1336" 267 104.09914048576 118.14141093843
"1337" 267.2 106.686928770869 116.113413705942
"1338" 267.4 109.080397344124 113.983870067173
"1339" 267.6 111.427877460838 111.39003084844
"1340" 267.8 113.958151988392 108.726934048936
"1341" 268 116.188235643325 106.236236046058
"1342" 268.2 118.508160268847 103.370704690052
"1343" 268.4 119.943914563526 100.667402716583
"1344" 268.6 121.477781995666 97.9713897220712
"1345" 268.8 123.014572532046 95.0512503356056
"1346" 269 124.490351032439 92.1454007883464
"1347" 269.2 125.070981803163 90.4583544059594
"1348" 269.4 125.672761225858 89.035880645383
"1349" 269.6 126.232173664976 87.2831780193606
"1350" 269.8 126.805063909142 85.6799116564196
"1351" 270 127.420032301837 83.6931821284652
"1352" 270.2 128.262803751119 81.0761441171897
"1353" 270.4 128.727690446388 78.5599153359267
"1354" 270.6 129.242371293949 75.7662785681989
"1355" 270.8 129.694604492913 72.8809674379589
"1356" 271 129.750823673231 70.1155752721896
"1357" 271.2 129.832826057993 66.7674268917949
"1358" 271.4 129.786031737057 62.84847157299
"1359" 271.6 129.529854139886 59.4105270363266
"1360" 271.8 129.126680756345 56.9281522600556
"1361" 272 128.599367823768 54.5649710758103
"1362" 272.2 127.808125375779 51.1669152921017
"1363" 272.4 127.059152200357 47.7952978788735
"1364" 272.6 126.11172686908 44.4115316979708
"1365" 272.8 124.690713576588 40.926163929292
"1366" 273 123.149760217532 37.254045766978
"1367" 273.2 121.510873989851 33.8610800713532
"1368" 273.4 119.606822747642 30.5250055728998
"1369" 273.6 117.499104943706 27.2338880071612
"1370" 273.8 115.123753396162 24.3684105322818
"1371" 274 112.454351388563 21.3744948786381
"1372" 274.2 109.636445494619 18.7910297435031
"1373" 274.4 106.633166215391 15.9265885479744
"1374" 274.6 103.748298616925 13.5901287627292
"1375" 274.8 100.722484677173 11.5187141225419
"1376" 275 97.3214031970454 9.45267883748199
"1377" 275.2 94.2777940048362 7.75882779640228
"1378" 275.4 90.7050421801275 6.26233773849721
"1379" 275.6 87.3833078015681 4.81264644153568
"1380" 275.8 83.9517464900665 4.02110221246518
"1381" 276 80.3737832747033 3.2809273520019
"1382" 276.2 76.5341048516148 3.03016426720382
"1383" 276.4 73.0773593413615 3.17210731110778
"1384" 276.6 69.2488140282638 3.09812614607204
"1385" 276.8 65.9850042186143 2.93129652426912
"1386" 277 62.8283812776323 2.61581438642721
"1387" 277.2 60.3343436337688 1.75717163547423
"1388" 277.4 58.2557472501898 1.69208813689486
"1389" 277.6 57.3684736730332 3.36560768792555
"1390" 277.8 57.1762309497582 5.3064489401182
"1391" 278 57.70739189378 7.14392620454694
"1392" 278.2 58.5427245457448 9.2094550763727
"1393" 278.4 59.9433930676808 11.3445687240418
"1394" 278.6 62.5337068193737 14.0641307924201
"1395" 278.8 65.3630515834713 15.7936170706591
"1396" 279 68.1201043115623 16.8394786618145
"1397" 279.2 71.9415099373722 17.9188848480277
"1398" 279.4 75.2256263060308 17.879565375944
"1399" 279.6 78.3121840143915 17.3972768943689
"1400" 279.8 81.4912592730676 16.9319585409255
"1401" 280 84.8266524623312 15.7769552760165
"1402" 280.2 87.6717274351568 14.3108868434237
"1403" 280.4 89.9014288182097 12.6367307820897
"1404" 280.6 90.343345205389 12.5399253812569
"1405" 280.8 91.4974873144812 12.9838508091712
"1406" 281 93.2386180334298 14.1335689440273
"1407" 281.2 95.4307140737009 16.0191783886035
"1408" 281.4 97.7430724456612 18.0997804859799
"1409" 281.6 100.17343636086 20.8369103657719
"1410" 281.8 102.881284861383 22.8990895907693
"1411" 282 105.951927464163 24.4155977139996
"1412" 282.2 109.706600427624 25.1880078319716
"1413" 282.4 111.943403325482 25.8544980493291
"1414" 282.6 113.594397675036 27.1009182410201
"1415" 282.8 115.727331087526 29.5336763467529
"1416" 283 117.002663227616 32.8078968248044
"1417" 283.2 118.025799260797 36.2390541688495
"1418" 283.4 119.566594181188 39.3488296881564
"1419" 283.6 122.293916179327 42.0904185016287
"1420" 283.8 123.993577095954 43.0905563982135
"1421" 284 123.890043220112 43.4145306097295
"1422" 284.2 123.668315359455 43.3633458624754
"1423" 284.4 123.775862031749 44.108627601
"1424" 284.6 124.580544528437 46.2950700316804
"1425" 284.8 125.604027591631 49.578224272909
"1426" 285 126.950332063766 52.2695905950991
"1427" 285.2 127.44225328775 53.5526034079616
"1428" 285.4 127.343027657879 54.9346806829514
"1429" 285.6 127.720550498408 57.557087380113
"1430" 285.8 128.170398378439 60.6043085329518
"1431" 286 128.608279004847 64.2371808971901
"1432" 286.2 128.613013888767 68.1055676374775
"1433" 286.4 127.206051740571 70.8276796137162
"1434" 286.6 125.199968022487 73.9118203095618
"1435" 286.8 122.809660700335 76.7401875421569
"1436" 287 120.840745053475 79.4674573280585
"1437" 287.2 119.748503569507 82.8924637089507
"1438" 287.4 119.864908681959 86.3676793792237
"1439" 287.6 120.047605022066 90.3603170407789
"1440" 287.8 120.962323572027 94.5131001919756
"1441" 288 121.023719252342 96.2963320306273
"1442" 288.2 120.392450312415 98.0300672300636
"1443" 288.4 118.922724811621 100.679133666668
"1444" 288.6 117.100737321397 102.997688809168
"1445" 288.8 114.245849432249 104.920713130497
"1446" 289 111.176092376742 106.242311448679
"1447" 289.2 108.593637711647 107.702036583675
"1448" 289.4 105.805594518313 109.763639389937
"1449" 289.6 103.497082745087 112.554520069655
"1450" 289.8 101.287106824445 116.345111556128
"1451" 290 99.9794013630665 119.607978697121
"1452" 290.2 97.9032351435445 121.458438196328
"1453" 290.4 95.144829834699 123.598277245102
"1454" 290.6 92.5151813384696 125.037193496288
"1455" 290.8 89.006255050668 126.420915534237
"1456" 291 85.1274427780794 127.921913936487
"1457" 291.2 81.2604921073909 128.599106088749
"1458" 291.4 77.3396405131739 128.628660858234
"1459" 291.6 73.0680337245763 129.093365132027
"1460" 291.8 68.79270514059 130.488440296487
"1461" 292 65.8465553177215 131.551304161616
"1462" 292.2 62.1233385519383 131.34014910027
"1463" 292.4 58.2099847966668 130.56810312805
"1464" 292.6 54.0143401956199 129.927747087353
"1465" 292.8 50.943105737486 129.807916673941
"1466" 293 47.7598420317656 129.001809344103
"1467" 293.2 44.3968107160926 127.875806215223
"1468" 293.4 40.4167499938726 126.431945955868
"1469" 293.6 36.8731883565457 125.003105631665
"1470" 293.8 33.2389982218719 123.118277551862
"1471" 294 29.8664951616473 120.367797206237
"1472" 294.2 26.5129525354783 117.483579031996
"1473" 294.4 23.4603815964196 115.616063843204
"1474" 294.6 20.7311124152308 113.615258915212
"1475" 294.8 17.8193944069832 111.14049571455
"1476" 295 15.2534716250236 108.171102985032
"1477" 295.2 12.98784931679 104.947263799746
"1478" 295.4 10.5357715190038 101.29927282223
"1479" 295.6 8.86157032605993 97.7143404277193
"1480" 295.8 7.73049008613834 93.6357958283607
"1481" 296 6.63729030484737 89.434465105167
"1482" 296.2 4.72443687027279 85.8890008887702
"1483" 296.4 2.80769145799963 83.6210703630048
"1484" 296.6 1.33453114872241 80.5807551036398
"1485" 296.8 0.959406981350822 77.9191616777072
"1486" 297 0.692482724096857 74.7235128383216
"1487" 297.2 0.122455486853893 71.4258391708312
"1488" 297.4 0.0467630629131968 67.9163392153318
"1489" 297.6 0.410314046446012 64.2369824389047
"1490" 297.8 1.49311476309318 60.2940953366451
"1491" 298 2.73108430754571 56.8215905469872
"1492" 298.2 3.78322170383916 53.9628883984964
"1493" 298.4 4.92756759380215 50.7845284958895
"1494" 298.6 4.70718601177585 48.8989436662986
"1495" 298.8 3.61037706986562 47.3146027896192
"1496" 299 3.72160771425779 46.636532091371
"1497" 299.2 3.83398411837525 46.3802293485527
"1498" 299.4 4.37221481956069 45.3964198915736
"1499" 299.6 5.29555730609886 43.4973411353915
"1500" 299.8 6.77066748496041 41.2983672830825
"1501" 300 8.16333907468538 38.0207643157602
"1502" 300.2 8.43929120978004 34.8197171375599
"1503" 300.4 9.08074220721319 33.7342723060705
"1504" 300.6 10.2076150254581 31.1277842234513
"1505" 300.8 11.8658204605986 28.4596788746116
"1506" 301 13.7548682072041 25.8121146508811
"1507" 301.2 15.602622735601 24.2287352863815
"1508" 301.4 18.9868477121846 20.7034401406778
"1509" 301.6 20.8186511576955 18.0153511234778
"1510" 301.8 22.6771736852796 15.9506098170349
"1511" 302 25.2921776459712 13.9315122419751
"1512" 302.2 28.4739263260932 11.6753667240609
"1513" 302.4 31.8469403988653 9.26872872561401
"1514" 302.6 35.1287618004443 7.4423130502293
"1515" 302.8 38.6628287222209 5.66446130064061
"1516" 303 42.5356576428094 4.25362785962102
"1517" 303.2 46.9120054142779 3.33230490115449
"1518" 303.4 51.406103758919 2.04695597020827
"1519" 303.6 55.1820211476077 1.25177500907341
"1520" 303.8 58.9858978108552 1.14545103546835
"1521" 304 62.9532556743521 0.848505528297335
"1522" 304.2 67.7726629740996 0.677498236476979
"1523" 304.4 72.2749077845851 1.54263673745175
"1524" 304.6 76.587137205291 2.15123514614671
"1525" 304.8 80.180526846329 2.65470874752837
"1526" 305 83.9830926436864 3.61920336131324
"1527" 305.2 88.1153598610719 5.09880418700385
"1528" 305.4 91.735994967271 6.87244680472532
"1529" 305.6 95.6985805076211 8.7412294577767
"1530" 305.8 99.444017827848 10.7504231604251
"1531" 306 101.840012813184 13.3675661385346
"1532" 306.2 104.9043804365 16.4629177717246
"1533" 306.4 108.256608837558 18.597105721157
"1534" 306.6 110.761524209194 20.1793909151215
"1535" 306.8 113.492213725651 22.86257467505
"1536" 307 115.999656465493 25.860835304671
"1537" 307.2 118.186019238514 29.0571301736532
"1538" 307.4 120.549467208598 32.6744025456151
"1539" 307.6 122.584941818676 36.3728373833156
"1540" 307.8 124.211027178191 40.7724290398995
"1541" 308 125.63984956527 44.588537521529
"1542" 308.2 126.978424492341 47.9685294363517
"1543" 308.4 128.058168634609 52.0441344269093
"1544" 308.6 128.288734466192 56.2531194692273
"1545" 308.8 128.763848434402 60.0856342574659
"1546" 309 129.428566357713 64.1392186205501
"1547" 309.2 129.656862474535 68.6994979921828
"1548" 309.4 129.024084593923 72.4926432736849
"1549" 309.6 128.794063195944 76.286398628912
"1550" 309.8 127.688807262291 80.181595934101
"1551" 310 126.109212241112 84.0527698133355
"1552" 310.2 123.757279966199 87.5848615482204
"1553" 310.4 121.163096203247 89.8997735274783
"1554" 310.6 118.510601348077 92.5442035219567
"1555" 310.8 116.217389250906 95.1857989843073
"1556" 311 114.00360903445 98.2916714793255
"1557" 311.2 112.917204372694 101.718759625331
"1558" 311.4 113.170562476498 104.889511892166
"1559" 311.6 113.634374633956 106.582335790829
"1560" 311.8 112.86920900187 107.079709058492
"1561" 312 111.617057931854 108.507860205934
"1562" 312.2 109.32927255427 110.741005645512
"1563" 312.4 106.378978459657 112.090927920343
"1564" 312.6 102.975435112019 113.112183226121
"1565" 312.8 99.6298975052562 113.12908255473
"1566" 313 96.0851376930244 112.731510526373
"1567" 313.2 92.6769700841141 111.990326037229
"1568" 313.4 89.679114698918 111.058996534861
"1569" 313.6 86.5655319702769 109.459018558461
"1570" 313.8 83.6150908811806 107.577419554969
"1571" 314 80.7379110099955 105.333089378314
"1572" 314.2 78.7570381718962 102.500274661585
"1573" 314.4 77.1746392698332 99.0394517786537
"1574" 314.6 76.122777423724 95.9029652672153
"1575" 314.8 75.2943390130104 92.0070682418691
"1576" 315 74.4246644373425 88.5538371972461
"1577" 315.2 74.1064042615019 84.7676481835219
"1578" 315.4 74.4178535139079 81.3556572233784
"1579" 315.6 75.2913390332174 77.8171637417495
"1580" 315.8 75.4455956397813 74.3287725587419
"1581" 316 75.601751104404 71.0965491926916
"1582" 316.2 75.1423409076416 67.340535394318
"1583" 316.4 74.8755155461716 63.5432511307139
"1584" 316.6 75.8473992047628 60.0476272355065
"1585" 316.8 78.2112885096612 57.2690236995895
"1586" 317 81.2704909494346 55.4264469319989
"1587" 317.2 84.6881595462275 54.2441550926454
"1588" 317.4 88.4114744081345 53.9469135819012
"1589" 317.6 91.9787826760433 54.0487693033092
"1590" 317.8 95.7312855561324 54.531581017667
"1591" 318 99.6336859876831 54.6267649670701
"1592" 318.2 103.701075795815 54.5721352113635
"1593" 318.4 107.700032715176 54.8769600560736
"1594" 318.6 111.15696953429 56.0965774360253
"1595" 318.8 114.422536239483 57.5443908759837
"1596" 319 118.051375635814 58.4248865601949
"1597" 319.2 122.371632211525 58.5943767573418
"1598" 319.4 124.284489598313 58.5363252198389
"1599" 319.6 124.411347678548 59.0260396525596
"1600" 319.8 126.096412235237 60.6929306308352
"1601" 320 127.534749291867 62.5436044257213
"1602" 320.2 128.081912983044 63.3338628865302
"1603" 320.4 128.084206845757 64.304690422411
"1604" 320.6 128.531085372743 66.850696849816
"1605" 320.8 129.044851967956 70.0246432402507
"1606" 321 128.744711192237 71.5678937395908
"1607" 321.2 128.01798005613 74.0485933886504
"1608" 321.4 126.830570806395 77.4024945505364
"1609" 321.6 125.293298368195 80.5810056837786
"1610" 321.8 124.250803174034 84.0428501025986
"1611" 322 123.920004442324 87.4609447350663
"1612" 322.2 124.046334029752 91.1236229927565
"1613" 322.4 123.2294259294 93.9392896142064
"1614" 322.6 121.154461040363 97.2698637845219
"1615" 322.8 119.179264645437 100.519872309469
"1616" 323 117.022894852083 104.22831889887
"1617" 323.2 114.910354616496 107.195660446296
"1618" 323.4 111.937692099261 110.352857237802
"1619" 323.6 109.175085619924 113.366821231476
"1620" 323.8 105.981338885257 116.378330439069
"1621" 324 102.705702139986 118.972219374539
"1622" 324.2 99.2123377379976 120.576310460164
"1623" 324.4 95.2623014920139 122.024405633915
"1624" 324.6 92.0027378256173 124.154937635318
"1625" 324.8 89.3218246512866 126.37242982436
"1626" 325 85.9237910487491 127.680266147817
"1627" 325.2 82.129195148439 128.371783576641
"1628" 325.4 77.6181903429608 128.664879856922
"1629" 325.6 73.2717343331505 129.002446679759
"1630" 325.8 68.5853563223581 128.671810084439
"1631" 326 64.3501948685465 127.22508502109
"1632" 326.2 60.5676107948182 125.191548914092
"1633" 326.4 57.3178225355422 122.794667105419
"1634" 326.6 54.049053238101 120.607599846692
"1635" 326.8 50.5285643011565 119.108051035169
"1636" 327 46.4755974646737 118.893223992813
"1637" 327.2 42.2359962117581 118.919616308622
"1638" 327.4 38.3027704584371 118.703974539678
"1639" 327.6 34.5046648174655 117.686289358423
"1640" 327.8 31.5321063326265 117.075912747384
"1641" 328 29.9021591363851 117.622452876905
"1642" 328.2 28.7497176522831 118.018248174575
"1643" 328.4 26.3509598603751 117.425702244813
"1644" 328.6 24.5008991398867 115.403181447356
"1645" 328.8 22.3990059588451 112.311077205301
"1646" 329 20.8094814044657 108.191328893652
"1647" 329.2 19.6939358826622 104.347314569928
"1648" 329.4 18.5892323248801 100.699169253715
"1649" 329.6 16.8780526103741 97.3893739989731
"1650" 329.8 14.4981051966673 94.9039881886845
"1651" 330 11.4973757711725 92.6385397563615
"1652" 330.2 9.03004446381551 90.3395444707009
"1653" 330.4 8.31635913080283 87.1306704155219
"1654" 330.6 9.32301053705704 83.3487244133374
"1655" 330.8 11.2321582496837 80.2268327222609
"1656" 331 13.1399746781345 77.3436436671637
"1657" 331.2 15.0404249062957 73.9628975882092
"1658" 331.4 17.2165330089966 71.1111323792115
"1659" 331.6 19.737452597777 68.275311591819
"1660" 331.8 22.2781721690886 65.0225591498302
"1661" 332 23.8908781080055 61.9152648324587
"1662" 332.2 26.3878207611188 59.1761294026819
"1663" 332.4 29.4846613765866 57.5637872747488
"1664" 332.6 32.9453147696288 56.0020063362279
"1665" 332.8 36.2302122335406 54.4318763507196
"1666" 333 39.9352825275866 53.1562842119736
"1667" 333.2 43.4959842645573 51.9622876962398
"1668" 333.4 47.121265917543 50.8943604372209
"1669" 333.6 51.1949451421225 50.2666562948801
"1670" 333.8 55.1949727300513 50.1427900785167
"1671" 334 59.2007761108578 50.3786773035002
"1672" 334.2 63.1738800263415 50.4510218773371
"1673" 334.4 67.1460240634865 51.1370846848924
"1674" 334.6 70.8649025388015 51.9879979599725
"1675" 334.8 74.1265759642284 52.4457754346787
"1676" 335 78.4807808731437 53.1403225624704
"1677" 335.2 82.1097844660821 53.7791711417987
"1678" 335.4 85.4723092697175 53.5482281107832
"1679" 335.6 88.6764271552599 52.8219008601097
"1680" 335.8 92.1801922538196 51.9737744642505
"1681" 336 96.6921465767178 51.6084602150904
"1682" 336.2 99.9794816170441 51.3428495851997
"1683" 336.4 103.161123871312 50.5586338783498
"1684" 336.6 105.915638756037 49.2679726949745
"1685" 336.8 108.650904747497 47.3039273839479
"1686" 337 111.308052348007 44.3720495581122
"1687" 337.2 112.716529048586 42.1707366921462
"1688" 337.4 114.552719136031 39.753996268158
"1689" 337.6 116.373926039286 37.5203640432033
"1690" 337.8 117.950854815449 36.9822838810898
"1691" 338 119.376482809544 37.7575222319729
"1692" 338.2 121.491177827311 38.4548886095588
"1693" 338.4 122.60421111567 39.4167562675829
"1694" 338.6 123.900048090182 41.1414786422794
"1695" 338.8 125.02138149144 43.6943402781087
"1696" 339 126.1336015247 46.7486140555134
"1697" 339.2 127.270948288799 50.2248944394683
"1698" 339.4 128.01317221129 53.2330136144416
"1699" 339.6 128.593436179115 56.4584572245728
"1700" 339.8 128.983975909157 60.3064671248814
"1701" 340 129.498214507256 63.9488707730514
"1702" 340.2 129.721181883418 67.7894854462802
"1703" 340.4 129.025831267468 71.719895762519
"1704" 340.6 128.445998384081 75.6390615680442
"1705" 340.8 128.007592412148 77.4536952865729
"1706" 341 127.675223725159 80.9430712549472
"1707" 341.2 126.752576275932 84.4378821969343
"1708" 341.4 125.722838988152 88.2592735745637
"1709" 341.6 124.178621094025 91.7302130939355
"1710" 341.8 122.819336952136 95.1370341228017
"1711" 342 120.88663559919 98.1159516143359
"1712" 342.2 118.558222610163 101.925148463621
"1713" 342.4 116.296942315006 105.230192797937
"1714" 342.6 113.583493562605 108.862054902298
"1715" 342.8 110.599058693711 111.785487405483
"1716" 343 107.185471057116 114.174983672722
"1717" 343.2 103.676686664597 116.791205794187
"1718" 343.4 101.209742799534 119.583224354976
"1719" 343.6 98.403583309036 121.526888092884
"1720" 343.8 94.5678534202231 124.035039384199
"1721" 344 91.0476860661765 125.582078401227
"1722" 344.2 87.7665601367915 126.717179962051
"1723" 344.4 84.9666781442816 127.838855086238
"1724" 344.6 81.8513501330243 128.784414732724
"1725" 344.8 77.2695393974692 129.144874860705
"1726" 345 73.0973125070076 128.979828868275
"1727" 345.2 68.9924956287593 129.381906327048
"1728" 345.4 65.6346767217357 130.727932904644
"1729" 345.6 62.6670733739754 130.881119676008
"1730" 345.8 58.9401221562914 130.260434978045
"1731" 346 54.1456311497649 129.394577872502
"1732" 346.2 50.990580301522 129.278841761512
"1733" 346.4 48.457479249079 128.671295415147
"1734" 346.6 46.0360360150884 127.540186815704
"1735" 346.8 45.185952517174 127.161029708663
"1736" 347 44.3719340424577 127.116682637747
"1737" 347.2 44.8268364377492 127.768018868186
"1738" 347.4 45.4306517424521 128.226890712835
"1739" 347.6 46.1742873146294 128.778307222692
"1740" 347.8 46.8997846108501 129.21042238907
"1741" 348 47.4194078141013 129.323636637538
"1742" 348.2 48.2670223862477 129.492267558865
"1743" 348.4 49.0138921766062 129.503009917253
"1744" 348.6 49.7626452189146 129.321575386631
"1745" 348.8 50.1902980863261 129.336815142329
"1746" 349 50.9027281322871 129.30496028854
"1747" 349.2 51.3354609065275 129.227005529326
"1748" 349.4 51.6744945917741 129.075162158073
"1749" 349.6 52.468311798975 129.746500010105
"1750" 349.8 53.3759896973398 129.790928344544
"1751" 350 55.5928717895868 130.292122407934
"1752" 350.2 58.4535330651913 130.909477703187
"1753" 350.4 61.9442064722443 131.452323251791
"1754" 350.6 65.2561394349252 131.665132750119
"1755" 350.8 69.0329859815816 131.427274462529
"1756" 351 73.0440971692353 131.273316998249
"1757" 351.2 76.7894538679721 130.478891639065
"1758" 351.4 80.3037595673692 129.50748412335
"1759" 351.6 84.2505218590985 128.680819836279
"1760" 351.8 88.517740639931 127.100002740005
"1761" 352 92.0059366111665 125.421917861209
"1762" 352.2 95.7310989756302 123.680144287887
"1763" 352.4 99.0677944391432 121.953493102271
"1764" 352.6 102.639395952247 119.36026792609
"1765" 352.8 105.755263537507 116.859435584232
"1766" 353 109.30150108785 113.917065274161
"1767" 353.2 111.53525918738 111.359218369173
"1768" 353.4 114.309744066984 108.502713467309
"1769" 353.6 116.718705804484 105.799074696184
"1770" 353.8 118.600985080544 102.794053754791
"1771" 354 120.672616074192 99.7430013517877
"1772" 354.2 122.460024577458 96.6896325324458
"1773" 354.4 123.558306730294 94.2119914606273
"1774" 354.6 124.854415633742 91.4788978182388
"1775" 354.8 125.896284907893 89.1344924396004
"1776" 355 126.932597427439 86.1145837542048
"1777" 355.2 127.744099616025 82.8329024578807
"1778" 355.4 128.80241668296 79.1559247747182
"1779" 355.6 129.255955558521 75.5304674042712
"1780" 355.8 129.529311782012 71.8888106423439
"1781" 356 129.924567847207 68.3204013667471
"1782" 356.2 130.05031634081 64.0919578181019
"1783" 356.4 129.660484165799 60.669140799428
"1784" 356.6 129.243215267084 56.6208555964945
"1785" 356.8 128.787041023463 52.7418825240594
"1786" 357 127.669008394267 48.8222887185776
"1787" 357.2 126.731891747949 45.4330688111969
"1788" 357.4 125.317963682498 41.7834396956929
"1789" 357.6 123.85661123011 38.5676713020868
"1790" 357.8 122.126629845312 34.9390521553441
"1791" 358 120.381264676631 31.7605824495975
"1792" 358.2 118.990042938516 29.8657578104272
"1793" 358.4 117.271165382467 27.3905798271852
"1794" 358.6 115.354526975804 24.4908662897362
"1795" 358.8 112.849093752781 21.670233348552
"1796" 359 110.200381540299 19.1567343981786
"1797" 359.2 107.428666026 16.9075829585183
"1798" 359.4 104.812915239977 14.7533274552672
"1799" 359.6 102.438834198564 12.7579662917775
"1800" 359.8 99.5509864898528 10.5415926399078
"1801" 360 96.393405021469 8.55891368250062
"1802" 360.2 93.1552259724439 6.68071356915489
"1803" 360.4 89.8060366554683 5.25717512310081
"1804" 360.6 86.108503029119 3.90386861574571
"1805" 360.8 82.6555451362471 2.69556836751769
"1806" 361 78.914930954795 1.82850865481901
"1807" 361.2 76.5882883339017 1.48948271506296
"1808" 361.4 74.2546007576858 0.954349898951644
"1809" 361.6 71.9085280133242 0.632157376133511
"1810" 361.8 68.8582823420077 0.263866876433825
"1811" 362 65.5430168907263 0.0385871345986939
"1812" 362.2 62.8886253255335 0.233387528616232
"1813" 362.4 61.0471732737883 0.370918972980722
"1814" 362.6 58.950256310988 0.671230070584361
"1815" 362.8 55.6939730635753 0.991444718108328
"1816" 363 53.7597592185586 1.23265168723176
"1817" 363.2 50.9468342866848 1.70846822881434
"1818" 363.4 48.4827070991609 2.34594466976717
"1819" 363.6 45.697587670409 3.4646889168004
"1820" 363.8 42.996840809086 5.00900950188041
"1821" 364 39.9418911830355 6.33486863557305
"1822" 364.2 37.6436248094698 8.06675247103141
"1823" 364.4 35.3649953762072 10.4756981356092
"1824" 364.6 33.2648894568636 13.5788826412297
"1825" 364.8 31.803928868382 17.1785170564082
"1826" 365 31.3039484097985 20.7894825668046
"1827" 365.2 32.3942999879243 23.316546346035
"1828" 365.4 34.9471691681099 25.7978654879559
"1829" 365.6 37.8464115609463 26.9698430993646
"1830" 365.8 41.3665796185922 27.4583483727267
"1831" 366 44.8108692002657 27.1524541935363
"1832" 366.2 47.9102791012285 26.1585189813865
"1833" 366.4 51.0198426867509 24.8062954272568
"1834" 366.6 54.1998128184504 23.2163821060844
"1835" 366.8 57.462613349915 21.669353942998
"1836" 367 61.0706423671999 20.7900641094924
"1837" 367.2 64.7369926642074 21.1064346772288
"1838" 367.4 68.4886695876097 22.3990962415904
"1839" 367.6 72.117942393796 23.0917000732287
"1840" 367.8 75.1323155076508 23.4533190657812
"1841" 368 78.8064723686246 23.8847570995207
"1842" 368.2 82.7830018262515 25.3972089729606
"1843" 368.4 85.8791192541002 27.2226290577114
"1844" 368.6 90.129088246941 29.0321324826285
"1845" 368.8 93.9529498782656 28.878809823817
"1846" 369 97.6435719051533 27.6038975942074
"1847" 369.2 101.164737320972 25.5532436648476
"1848" 369.4 104.174907361083 23.7248181153243
"1849" 369.6 106.520289047033 22.2565103998986
"1850" 369.8 108.484586014025 21.0295643061329
"1851" 370 108.151825654786 19.6680592954795
"1852" 370.2 106.853048437604 18.7903163163654
"1853" 370.4 105.17695091208 18.4144666161025
"1854" 370.6 102.742973477105 17.2049223850471
"1855" 370.8 99.5927158998879 16.2310665105534
"1856" 371 96.2426276708588 15.9011154927313
"1857" 371.2 92.6099530144385 16.0246816717028
"1858" 371.4 89.0698479407189 16.5101822071008
"1859" 371.6 85.4562714235786 17.5350450733572
"1860" 371.8 82.183901686288 18.5235670102973
"1861" 372 79.1351415803865 20.3100558344841
"1862" 372.2 76.1977858839269 23.4053855414524
"1863" 372.4 75.1234598824153 27.1135560599192
"1864" 372.6 75.6057996754824 30.00595691381
"1865" 372.8 77.0610168856698 33.1714782471106
"1866" 373 79.5485686402629 35.5263298285433
"1867" 373.2 82.1069510179355 37.6043069270547
"1868" 373.4 85.3670238180014 39.5560783739302
"1869" 373.6 88.9482820711254 41.1453104012095
"1870" 373.8 92.8279415334568 41.9540077831447
"1871" 374 96.6230144503814 41.9612437243215
"1872" 374.2 100.28041867262 41.1650579595574
"1873" 374.4 103.555795540911 39.4250789660662
"1874" 374.6 105.837085843463 36.8547427379534
"1875" 374.8 107.427700771505 33.7906782814173
"1876" 375 107.796204733038 30.3923541070824
"1877" 375.2 106.897614831337 28.3543848761121
"1878" 375.4 105.220413703473 27.1267129113448
"1879" 375.6 104.483230353751 26.6351009717462
"1880" 375.8 102.316281423756 25.2670408947765
"1881" 376 100.018667792634 23.7821504206645
"1882" 376.2 96.9723731166868 23.3976733276876
"1883" 376.4 93.4443442372087 23.6686364610103
"1884" 376.6 89.8329762572229 24.4175061248609
"1885" 376.8 86.4655881515215 25.4105621828984
"1886" 377 84.332782745841 26.7814858967874
"1887" 377.2 82.1981125500303 29.3884252225456
"1888" 377.4 80.159662597683 32.4464728382813
"1889" 377.6 78.7518057332875 35.5839710480869
"1890" 377.8 77.7550308978982 39.0338872062631
"1891" 378 77.9681882355674 42.6780408376865
"1892" 378.2 79.1921616113499 45.8734161238773
"1893" 378.4 80.8154923845822 48.4338680897224
"1894" 378.6 83.2676060685501 51.4646180860215
"1895" 378.8 85.5188225050803 53.9570956556447
"1896" 379 88.3510244075525 55.4948617328721
"1897" 379.2 91.5959850298747 56.6494834460605
"1898" 379.4 95.4104032429778 57.1629604300334
"1899" 379.6 98.540000855719 57.2751842181929
"1900" 379.8 102.494788175721 57.9132210158509
"1901" 380 105.838172527303 58.9963187262556
"1902" 380.2 109.434058021895 60.300978843442
"1903" 380.4 112.745798825094 60.4034908163987
"1904" 380.6 116.06798544497 59.5160505126767
"1905" 380.8 119.682356136058 57.8553091221926
"1906" 381 121.627273410661 55.1259626748874
"1907" 381.2 122.747647913981 52.3371760551411
"1908" 381.4 122.531340883993 49.8604673473254
"1909" 381.6 121.692777285154 47.1534503323519
"1910" 381.8 119.483365396882 44.3226738598455
"1911" 382 116.69381102923 42.444061919881
"1912" 382.2 112.986486026896 41.3610732912731
"1913" 382.4 109.191946219238 41.2343352587606
"1914" 382.6 105.749067651068 41.681957854057
"1915" 382.8 102.530803904306 42.7604080446618
"1916" 383 99.7380700519824 44.7079026720195
"1917" 383.2 97.0656818758875 47.4119708275327
"1918" 383.4 95.5410384792934 50.3605258043344
"1919" 383.6 94.8686741677266 53.6138722804474
"1920" 383.8 95.236511139693 57.1361564886795
"1921" 384 96.7323456250181 60.3817311567073
"1922" 384.2 98.6971245847932 62.873576043798
"1923" 384.4 101.048505649544 64.9562055877849
"1924" 384.6 104.281732079683 66.6830788207388
"1925" 384.8 107.835857673819 67.3116641264484
"1926" 385 111.426555529872 67.3825894516834
"1927" 385.2 114.790622671011 66.5458404348535
"1928" 385.4 118.140664699959 66.1669459727734
"1929" 385.6 121.202755057876 66.9217818485456
"1930" 385.8 123.461301278842 68.5055162545671
"1931" 386 124.616290780701 68.8218547794808
"1932" 386.2 125.129300562793 67.8239930120089
"1933" 386.4 125.560850065519 66.2355192335591
"1934" 386.6 126.374854174341 63.8700053503487
"1935" 386.8 126.745465151308 61.0610166683527
"1936" 387 126.345336860723 57.5761324769579
"1937" 387.2 125.182455311551 54.0969236065422
"1938" 387.4 123.000303140325 51.3757839467047
"1939" 387.6 120.272611247788 49.0554458653142
"1940" 387.8 117.179283486465 47.3215821422038
"1941" 388 114.151637990229 46.1235749893434
"1942" 388.2 110.516665588931 44.8824193225766
"1943" 388.4 106.669973378875 43.8735135242174
"1944" 388.6 102.93421304259 43.4574964275735
"1945" 388.8 99.198032714316 44.0897740094768
"1946" 389 95.7928289085616 45.5807199527343
"1947" 389.2 93.0040546887883 47.6731745241257
"1948" 389.4 91.0319641384727 50.4453177689047
"1949" 389.6 90.1998645608907 53.6636908905115
"1950" 389.8 89.9074334955413 56.9101654106153
"1951" 390 90.5817165995675 60.3373774289641
"1952" 390.2 92.4557383641232 63.0458535134604
"1953" 390.4 95.1759325232073 65.1516139968179
"1954" 390.6 98.5745916585727 66.3244102730267
"1955" 390.8 101.904652857685 66.4127460940552
"1956" 391 105.016941350768 65.9114873474701
"1957" 391.2 108.072495317567 65.8762932371416
"1958" 391.4 110.980558648218 67.3821033598696
"1959" 391.6 113.176976838212 69.5902213202793
"1960" 391.8 116.117045003062 71.9376062660363
"1961" 392 119.490599283318 72.7577149085452
"1962" 392.2 122.493801172611 72.4130032345629
"1963" 392.4 124.768589380219 71.1431304224343
"1964" 392.6 125.841269427941 69.8226217904232
"1965" 392.8 127.039159610313 68.484997963968
"1966" 393 128.021799044024 67.748895338552
"1967" 393.2 128.224769393488 68.1580928694513
"1968" 393.4 128.293539438718 69.1256226365995
"1969" 393.6 128.525932940994 70.2367943714034
"1970" 393.8 128.290297962064 71.0256320760991
"1971" 394 128.184189265323 72.0643327475718
"1972" 394.2 127.591288432714 73.2759171919753
"1973" 394.4 126.484584423968 74.8835049449182
"1974" 394.6 125.351533957598 76.7016461760288
"1975" 394.8 124.375687668278 79.6707895456106
"1976" 395 124.488368929183 82.5610526300562
"1977" 395.2 125.363181069396 84.7293525289573
"1978" 395.4 124.816287978543 86.5512363669516
"1979" 395.6 124.074601505577 88.9449839293175
"1980" 395.8 122.681532360849 91.8843729859441
"1981" 396 120.687896243644 94.4499997548023
"1982" 396.2 118.483254669812 96.7306844419571
"1983" 396.4 115.529362989624 99.4828556288298
"1984" 396.6 113.014081805397 101.886621404762
"1985" 396.8 110.075629838866 104.085907048758
"1986" 397 106.612682318898 106.557581259658
"1987" 397.2 103.553928368763 109.328556565126
"1988" 397.4 100.832906286271 112.255116271047
"1989" 397.6 97.4199872924575 114.684848840405
"1990" 397.8 93.7579132256827 116.919596601703
"1991" 398 90.2968284246256 119.016776963699
"1992" 398.2 86.3037590670203 121.158811951582
"1993" 398.4 82.1743434068737 122.472543031075
"1994" 398.6 77.8398753866235 123.603850385972
"1995" 398.8 74.3574194754455 124.406570433957
"1996" 399 70.4892835376894 125.33360972628
"1997" 399.2 66.7773222012739 126.338040598313
"1998" 399.4 63.140244166731 127.855645747744
"1999" 399.6 59.837233056356 129.561852249791
"2000" 399.8 56.3132958717263 130.226056651513
"2001" 400 54.6358243494617 130.505777147435
"2002" 400.2 53.979189661933 129.955187748865
"2003" 400.4 53.3976476147084 129.890388083001
"2004" 400.6 50.9142289326544 129.212299217911
"2005" 400.8 50.0601970815442 128.206413247326
"2006" 401 48.3453666749386 126.494274494745
"2007" 401.2 45.8933480151431 123.540411112446
"2008" 401.4 43.6177103797852 120.160338171248
"2009" 401.6 41.1479524095108 116.886859409275
"2010" 401.8 38.7749178526368 114.478914951795
"2011" 402 35.1735115532718 112.758425441101
"2012" 402.2 31.4755910310827 111.20105822446
"2013" 402.4 28.3400656193188 108.897160475952
"2014" 402.6 26.365907250585 105.619419683764
"2015" 402.8 25.5505911969841 101.639674278673
"2016" 403 24.6926975587938 97.3439673058563
"2017" 403.2 24.4196284359922 93.3506500234718
"2018" 403.4 23.8983015384782 89.735514390953
"2019" 403.6 23.3387522018721 86.0374485627392
"2020" 403.8 23.1271739652336 82.4166767903558
"2021" 404 22.6793893134884 78.9164425916261
"2022" 404.2 22.420266238241 75.0013464427864
"2023" 404.4 22.9030425976313 71.3743448521718
"2024" 404.6 24.5625810747581 67.7707029413456
"2025" 404.8 27.5835269233479 65.8654693971119
"2026" 405 30.9102127503013 64.5219306400157
"2027" 405.2 33.6928745935376 63.0796233581304
"2028" 405.4 36.5801740530126 61.2506865423413
"2029" 405.6 40.0821461537162 59.5574014203144
"2030" 405.8 43.3760390126392 58.0020584035919
"2031" 406 46.7073711639975 56.4085067594856
"2032" 406.2 50.1247036360526 55.2459097593664
"2033" 406.4 53.8481828829249 54.3123172558138
"2034" 406.6 57.5492245275167 53.0740533337296
"2035" 406.8 61.0916398029066 51.8821161356418
"2036" 407 64.4792578136246 51.0371976500687
"2037" 407.2 68.5505639287136 50.2892783324949
"2038" 407.4 72.1070253603639 49.5349551558359
"2039" 407.6 75.640493319952 48.3682245309199
"2040" 407.8 79.0815137820743 46.9648938755655
"2041" 408 82.4012395236233 46.4657092782616
"2042" 408.2 86.2132904057102 46.0621614000181
"2043" 408.4 89.3871874754653 45.622018104496
"2044" 408.6 92.6843416585749 44.9093378921963
"2045" 408.8 95.0713403238242 42.9914063840257
"2046" 409 96.1569520293299 40.5481503740637
"2047" 409.2 97.3795807164782 37.5741206306644
"2048" 409.4 98.220609767357 34.1388222848573
"2049" 409.6 99.2301898999603 30.5452301636011
"2050" 409.8 99.3258430356333 26.9948687450409
"2051" 410 98.0769670295992 24.3909670242847
"2052" 410.2 95.8285756194345 22.3761671940791
"2053" 410.4 92.877034853828 20.8442368754359
"2054" 410.6 89.3968296281971 20.4210494373645
"2055" 410.8 87.0337683300226 20.9321928143699
"2056" 411 84.7806025868628 22.1572405851788
"2057" 411.2 82.3824042816305 24.0690812779775
"2058" 411.4 80.0020817214069 26.4904010748757
"2059" 411.6 77.6422241393182 28.8697177669911
"2060" 411.8 75.5011048185341 31.7849575546456
"2061" 412 74.4645665010168 34.9438367004012
"2062" 412.2 74.1256676361092 38.6224555334926
"2063" 412.4 73.9077456745519 41.6962089821206
"2064" 412.6 74.0773436306278 45.5312078737258
"2065" 412.8 74.2719785159178 48.9610359673513
"2066" 413 74.7516520235193 52.3449057722063
"2067" 413.2 75.9783576510344 55.1331304338242
"2068" 413.4 77.6232630256667 58.1542104821303
"2069" 413.6 79.4744789474649 61.2536753401919
"2070" 413.8 82.1925062083791 63.5386993829691
"2071" 414 84.9761823298328 64.9945485867617
"2072" 414.2 88.5691571798645 66.0431600487913
"2073" 414.4 92.1391409921462 66.509577883685
"2074" 414.6 95.7131211276254 66.8527398925768
"2075" 414.8 99.3021445073775 67.0373620818883
"2076" 415 103.178491202918 67.9794603855891
"2077" 415.2 106.345101878036 69.1280715666464
"2078" 415.4 110.088191049397 70.2881718507363
"2079" 415.6 113.490258054738 70.5479271249297
"2080" 415.8 116.518406129677 69.2578645859303
"2081" 416 119.223028223592 67.5327650491583
"2082" 416.2 121.797442182549 65.8557117774984
"2083" 416.4 124.578591694724 64.4723267887704
"2084" 416.6 124.605594906198 64.3808827893918
"2085" 416.8 124.527583222582 63.5074624908702
"2086" 417 124.449257796538 61.7593482388913
"2087" 417.2 124.306229363092 58.4665218881403
"2088" 417.4 123.3161199502 55.6198460549811
"2089" 417.6 121.616308416967 52.5266622344059
"2090" 417.8 119.510852393259 50.3165603151921
"2091" 418 116.918319289356 47.9018903760161
"2092" 418.2 113.952672149202 45.6362381103761
"2093" 418.4 111.326384398889 43.4418544865341
"2094" 418.6 108.212613856251 41.3832411765778
"2095" 418.8 105.175391689115 40.4744680718296
"2096" 419 102.079659734566 40.5352003955491
"2097" 419.2 99.2484336748189 42.1037965510098
"2098" 419.4 97.4699021884293 44.1609500736684
"2099" 419.6 96.3929833324028 46.8882457399356
"2100" 419.8 95.446210949309 49.7820199192246
"2101" 420 94.7039195416988 52.6429519046468
"2102" 420.2 93.8496782844162 55.5944970256556
"2103" 420.4 93.6784823013183 58.3008311940213
"2104" 420.6 94.4716352869522 61.5025953327715
"2105" 420.8 96.175554138937 64.1709350875721
"2106" 421 98.7105055692926 65.3898936956137
"2107" 421.2 101.688782818998 65.5728773403134
"2108" 421.4 104.66181854059 65.9031557038035
"2109" 421.6 107.478328666262 67.205653685714
"2110" 421.8 110.16033199848 69.043488600284
"2111" 422 112.126270749689 70.4075248121654
"2112" 422.2 114.573621219508 72.2553099317457
"2113" 422.4 116.806055715427 74.3726394129661
"2114" 422.6 119.43837682714 76.0691751814403
"2115" 422.8 121.886777174891 76.2189174853379
"2116" 423 123.362086958454 75.9778748540601
"2117" 423.2 123.48773857396 76.2190090949696
"2118" 423.4 124.048966417515 77.5227121452124
"2119" 423.6 123.669554183052 79.0967448488293
"2120" 423.8 122.853261965029 80.8089944941016
"2121" 424 121.432173839168 82.0076848124855
"2122" 424.2 119.130166203409 83.5773528344375
"2123" 424.4 116.735301776484 85.137511796666
"2124" 424.6 114.162929927198 87.2971423228338
"2125" 424.8 112.178571241494 89.7026179220465
"2126" 425 110.258918326085 92.4831217768904
"2127" 425.2 108.171093075592 95.272354745504
"2128" 425.4 106.34996922773 98.0811530682518
"2129" 425.6 104.283224873854 101.040561612474
"2130" 425.8 101.849026021138 103.8535897354
"2131" 426 99.2138381192158 105.949323945288
"2132" 426.2 96.1536857364942 107.375977037046
"2133" 426.4 92.380705382728 108.029221062186
"2134" 426.6 88.6333364369285 108.561954275735
"2135" 426.8 85.2902225499517 109.320571011086
"2136" 427 82.4733327118093 110.371155882682
"2137" 427.2 79.2834638276183 111.996141961891
"2138" 427.4 76.2174326281168 113.273051607689
"2139" 427.6 72.9372704146524 114.560765641712
"2140" 427.8 69.967548542536 115.87207150367
"2141" 428 67.3905309410753 117.055079272338
"2142" 428.2 64.2854419803402 117.701761956489
"2143" 428.4 61.5265856094452 117.385878909064
"2144" 428.6 59.2593592346604 116.587021969643
"2145" 428.8 56.2554307688215 116.150681063241
"2146" 429 53.8688794339619 117.367089239845
"2147" 429.2 52.3839570731253 119.123902954487
"2148" 429.4 52.5502931470848 119.987535285946
"2149" 429.6 52.560542951926 120.377997119376
"2150" 429.8 52.5474975455447 120.310905453416
"2151" 430 52.5295478288144 120.371674609136
"2152" 430.2 52.4621118240195 120.395110119777
"2153" 430.4 52.4324878094631 120.566300937111
"2154" 430.6 52.3844509644729 120.556631170501
"2155" 430.8 52.3866923545032 120.535359286574
"2156" 431 52.3958912326359 120.48528281944
"2157" 431.2 52.3745653048923 120.393445309446
"2158" 431.4 52.3775326109438 120.3722777226
"2159" 431.6 52.3937550615866 120.368551399691
"2160" 431.8 52.4034413932548 120.390731084159
"2161" 432 52.4542601342056 120.537230732083
"2162" 432.2 52.4761274922455 120.436101380635
"2163" 432.4 52.4728227143719 120.469377699655
"2164" 432.6 52.4841252952942 120.559007290582
"2165" 432.8 52.4863907286222 120.569152758241
"2166" 433 52.4806106488366 120.630009780293
"2167" 433.2 52.439334965911 120.598612792435
"2168" 433.4 52.4388926108371 120.571688697215
"2169" 433.6 52.4463364929639 120.644587875499
"2170" 433.8 52.4983308522481 120.65229076834
"2171" 434 52.5186610461227 120.603894285286
"2172" 434.2 52.5203193909106 120.57620758711
"2173" 434.4 52.4997758199948 120.71767849558
"2174" 434.6 52.4879349746289 120.703649655456
"2175" 434.8 52.45163726058 120.762258111757
"2176" 435 52.4610803353379 120.760731893615
"2177" 435.2 52.4590065505463 120.765563221679
"2178" 435.4 52.4629024583753 120.759851701555
"2179" 435.6 52.4379569817941 120.810285103338
"2180" 435.8 52.5421997391152 120.894040540426
"2181" 436 52.5522010137164 120.901828626733
"2182" 436.2 52.5430929247148 120.912706614138
"2183" 436.4 52.6030468194188 120.95100036089
"2184" 436.6 52.5402832170215 120.951355200427
"2185" 436.8 52.4756853026939 121.021349371614
"2186" 437 52.4791273536354 121.022857721344
"2187" 437.2 52.4984800428799 120.964596302685
"2188" 437.4 52.5153546115957 120.941410412886
"2189" 437.6 52.4749089487131 121.135697886725
"2190" 437.8 52.481529154031 121.061244121921
"2191" 438 52.5285816311669 120.942854796917
"2192" 438.2 52.4918504218569 120.998356042338
"2193" 438.4 52.4750685813513 121.008381977328
"2194" 438.6 52.4398571808209 120.99321884248
"2195" 438.8 52.4832619155717 120.935261143816
"2196" 439 52.450329277822 120.995466542717
"2197" 439.2 52.4110543824294 120.961351385097
"2198" 439.4 52.3967432702996 120.988609922958
"2199" 439.6 52.3180274273621 121.008047078967
"2200" 439.8 52.2135902069473 121.007594674964
"2201" 440 52.2082023811866 121.015657035055
"2202" 440.2 52.1598186371706 120.993380301766
"2203" 440.4 52.1592792788402 121.069094235952
"2204" 440.6 52.1136277600806 121.059156577881
"2205" 440.8 52.0735556801558 121.103386599315
"2206" 441 52.0566110719816 121.021180522454
"2207" 441.2 52.0593123292436 121.020044466541
"2208" 441.4 52.0462835694463 121.066597230665
"2209" 441.6 52.0512869068144 121.052879615995
"2210" 441.8 52.0453692347555 121.052643556771
"2211" 442 52.0379294446648 121.039516139753
"2212" 442.2 52.055535464543 121.138833711441
"2213" 442.4 52.0503528888493 121.118514594868
"2214" 442.6 52.0661122705875 121.154150701206
"2215" 442.8 52.0576253781684 121.134936578513
"2216" 443 51.9091721098465 121.092330473036
"2217" 443.2 51.6950926508916 121.118501156242
"2218" 443.4 51.5377396919332 121.165623303769
"2219" 443.6 51.5467493891596 121.253026953913
"2220" 443.8 51.4192195239054 121.335559388751
"2221" 444 51.4529058102584 121.453562785264
"2222" 444.2 51.3706684055325 121.515375332648
"2223" 444.4 51.3269147756468 121.673687505518
"2224" 444.6 51.0280821279393 121.383582702284
"2225" 444.8 50.9365237561028 121.406350063263
"2226" 445 50.7094412413625 121.423565034377
"2227" 445.2 50.5069632110255 121.56772654636
"2228" 445.4 50.5075050456443 121.663774161222
"2229" 445.6 50.5646928446438 121.536911639867
"2230" 445.8 50.8114277925369 121.607728534758
"2231" 446 51.5609405961788 121.268024033049
"2232" 446.2 51.9621836163898 120.062740862642
"2233" 446.4 53.0216256003534 119.042362407668
"2234" 446.6 54.0067168295196 117.731711840504
"2235" 446.8 55.4214185581299 117.852714871959
"2236" 447 57.0616598706777 119.781395228932
"2237" 447.2 58.0661019703494 122.75100521816
"2238" 447.4 58.8343276570899 125.162819059139
"2239" 447.6 60.1696139551096 127.736497247311
"2240" 447.8 62.2067711951857 128.287283982017
"2241" 448 64.7228247165477 126.82477567025
"2242" 448.2 67.1272716648922 124.691631447007
"2243" 448.4 69.8773123903216 121.496929913258
"2244" 448.6 71.8907054330027 117.940639744288
"2245" 448.8 73.1719090188745 114.165742174225
"2246" 449 73.6114947318007 110.334072812923
"2247" 449.2 73.5108859850069 106.368079191326
"2248" 449.4 72.7759760615496 103.349189931474
"2249" 449.6 71.09177647847 100.278910791073
"2250" 449.8 68.4888174896297 97.0888733744255
"2251" 450 65.6001348510691 95.1118645144251
"2252" 450.2 61.8082457721786 93.2678238183114
"2253" 450.4 58.4383052338244 92.1012250645534
"2254" 450.6 55.1588308041322 90.5782367664279
"2255" 450.8 52.2452605510595 88.6177683673845
"2256" 451 48.5423196464621 87.9047324925686
"2257" 451.2 45.4888628152634 88.7371715135287
"2258" 451.4 41.8779664940433 90.1632801364497
"2259" 451.6 38.9734624666501 92.0849817296605
"2260" 451.8 36.1804992839008 95.069419631631
"2261" 452 34.4930829592296 98.4531041713493
"2262" 452.2 33.7985408938735 102.098190191143
"2263" 452.4 34.1468276178962 106.617635502722
"2264" 452.6 35.3545375089803 110.372987238064
"2265" 452.8 37.5802487647306 113.323764049553
"2266" 453 40.5851958313693 115.939783597323
"2267" 453.2 44.2770876947317 118.018052204653
"2268" 453.4 48.2265533103611 119.022225430428
"2269" 453.6 51.9129401016019 119.636184613214
"2270" 453.8 55.9070823073477 119.966724632952
"2271" 454 60.0568800688376 120.100459123878
"2272" 454.2 64.2218845467482 120.039910833847
"2273" 454.4 68.1752265978187 118.751088986327
"2274" 454.6 71.8110971480032 116.813888196889
"2275" 454.8 75.6204544587797 114.914863523985
"2276" 455 78.8687520009796 113.147855067181
"2277" 455.2 81.3787821617487 110.732871465338
"2278" 455.4 83.3505367164187 107.873752982541
"2279" 455.6 84.7905652197617 104.6167480191
"2280" 455.8 86.3932682000812 102.115245872868
"2281" 456 88.9939034106631 99.8788940635258
"2282" 456.2 91.8135693407274 98.3778413122291
"2283" 456.4 95.2024426157935 96.8921150015151
"2284" 456.6 98.7644174651054 95.0054441321441
"2285" 456.8 102.228134174336 93.3300863350177
"2286" 457 106.065912246303 92.1584126696384
"2287" 457.2 109.853491454395 91.0825280700239
"2288" 457.4 113.112116013025 89.3371462452994
"2289" 457.6 115.327403390552 86.6954502358802
"2290" 457.8 117.439478010306 83.400824094183
"2291" 458 120.223441760728 81.0945841060682
"2292" 458.2 123.130298161868 79.3718440921157
"2293" 458.4 124.36657515434 78.2796883959646
"2294" 458.6 125.505227854466 76.0915612933769
"2295" 458.8 126.352278502961 72.5009520455316
"2296" 459 126.671029808978 68.8746441153618
"2297" 459.2 126.524778796603 64.6717634662276
"2298" 459.4 126.955755525517 60.8115302513822
"2299" 459.6 127.180674414232 57.3894783556632
"2300" 459.8 127.841290526436 54.5837153330395
"2301" 460 127.081620014513 52.1567149319222
"2302" 460.2 125.927595170637 49.0230232762331
"2303" 460.4 124.697702751352 45.390445246895
"2304" 460.6 123.590885630769 41.4566508804529
"2305" 460.8 122.355302108344 37.6078932913681
"2306" 461 121.343432259846 34.7630788843087
"2307" 461.2 119.428646000541 31.4320298810254
"2308" 461.4 117.299630995384 27.9123983224906
"2309" 461.6 115.194846972863 25.1031914477305
"2310" 461.8 112.426247200486 22.8482860176054
"2311" 462 109.222078760846 20.6260324122652
"2312" 462.2 106.204888111405 18.2234926899915
"2313" 462.4 102.904244120436 15.126968349188
"2314" 462.6 99.4200555374842 13.618843342301
"2315" 462.8 94.9463511570922 13.3669647920659
"2316" 463 91.018551497962 13.6211403610328
"2317" 463.2 86.5641281845586 14.1951554159861
"2318" 463.4 82.7727599597313 15.3458468267039
"2319" 463.6 79.0841008315357 17.4028172947698
"2320" 463.8 76.1658369741748 20.2780428556264
"2321" 464 73.6807447360059 23.8998084722515
"2322" 464.2 72.6597715915487 27.3385490921046
"2323" 464.4 72.0246954429421 31.5208108840499
"2324" 464.6 72.453926057081 34.7062349545237
"2325" 464.8 73.0772139268805 38.1341461190932
"2326" 465 74.782702972295 41.4850382974478
"2327" 465.2 77.7317685012239 44.6970289635261
"2328" 465.4 80.8201990954199 46.554085047364
"2329" 465.6 84.0499653818081 47.739851319314
"2330" 465.8 87.4399590284661 49.1331246139557
"2331" 466 91.2506313590812 50.2858824106153
"2332" 466.2 95.0863024238576 50.6883049860328
"2333" 466.4 98.7512910584831 50.275460526131
"2334" 466.6 102.504832091696 49.9554674148365
"2335" 466.8 106.240465743764 50.0696881903795
"2336" 467 109.737214807095 51.0036860940757
"2337" 467.2 113.056134771742 52.7631975995832
"2338" 467.4 115.970446247113 54.5320273045864
"2339" 467.6 119.781489319368 56.3647429101406
"2340" 467.8 122.716962251923 57.3833822846313
"2341" 468 124.815715073252 58.2189527692586
"2342" 468.2 125.161213956718 59.2994184369397
"2343" 468.4 126.153611363502 61.2912826908331
"2344" 468.6 127.288510140757 64.3403248791491
"2345" 468.8 128.611046182675 67.6408931033742
"2346" 469 128.051502117741 68.45706444256
"2347" 469.2 127.762209193589 69.1996109849883
"2348" 469.4 127.109746175415 71.2359014899208
"2349" 469.6 126.23667998591 73.649482009987
"2350" 469.8 125.060583382708 76.8348354909625
"2351" 470 123.877726168597 80.9373835956712
"2352" 470.2 123.539909997159 83.6667803393111
"2353" 470.4 124.220167149327 86.9349633157005
"2354" 470.6 124.517475750119 88.7168902019344
"2355" 470.8 124.069013083454 91.3226214117969
"2356" 471 123.147868724193 94.3825859850137
"2357" 471.2 121.378083095179 97.2308003380193
"2358" 471.4 119.458361098092 100.539553875446
"2359" 471.6 117.453654075282 103.964779773736
"2360" 471.8 115.29930211229 106.738920848616
"2361" 472 112.624229938838 109.599004236118
"2362" 472.2 110.257697406855 112.218125783581
"2363" 472.4 107.556861265769 114.208165596184
"2364" 472.6 104.133396981026 116.448127355246
"2365" 472.8 101.762379891707 119.112858469799
"2366" 473 99.6417872297618 121.089762747124
"2367" 473.2 96.9289491799646 123.097006593727
"2368" 473.4 94.4323125464825 124.187779274518
"2369" 473.6 91.0476703546166 125.699894282634
"2370" 473.8 87.8915895912457 126.983023508911
"2371" 474 84.3006784720196 128.14580196841
"2372" 474.2 80.4211016815439 129.323946864556
"2373" 474.4 76.6580282503242 130.169785619122
"2374" 474.6 73.9248727286666 130.524028930273
"2375" 474.8 70.3155688826023 130.602310861521
"2376" 475 66.4794291966664 130.768505094582
"2377" 475.2 62.722263767563 130.198905728139
"2378" 475.4 58.9886265929057 129.619752488002
"2379" 475.6 54.9204078769251 129.556394214505
"2380" 475.8 50.7818627721473 129.613788552553
"2381" 476 47.5863501739919 128.322583870052
"2382" 476.2 45.4630428810422 125.831556987661
"2383" 476.4 44.9056103732883 122.43375032534
"2384" 476.6 44.2513243569975 118.481846412143
"2385" 476.8 43.6689068730913 113.938645754697
"2386" 477 43.0141986622209 109.896470486717
"2387" 477.2 41.7079272114785 106.226271478307
"2388" 477.4 40.2169371764758 102.338053126877
"2389" 477.6 38.0489286924403 99.2666820419688
"2390" 477.8 35.2259745927972 96.4563861942634
"2391" 478 32.3189797719142 93.1541949609316
"2392" 478.2 29.7605494887035 90.1129510577365
"2393" 478.4 27.3628926798549 86.8428495497288
"2394" 478.6 26.4301787851776 83.1410539303224
"2395" 478.8 26.724639208591 79.2202582593455
"2396" 479 28.0820291136826 75.2950842934933
"2397" 479.2 29.8691598908022 71.6599442969774
"2398" 479.4 31.6740293488692 68.8522832829201
"2399" 479.6 33.7327984621228 65.6884485128407
"2400" 479.8 35.7694708028028 63.013042268438
"2401" 480 38.3335675996304 59.8037097599067
"2402" 480.2 40.9331009732722 57.1510449734683
"2403" 480.4 44.0045709429433 54.5203265724674
"2404" 480.6 47.1990375363828 52.3273765516388
"2405" 480.8 50.8922253774054 50.5294426797071
"2406" 481 54.2342833872347 48.9992384426299
"2407" 481.2 57.0112001810511 47.2586580322826
"2408" 481.4 60.0564712489844 45.627575209295
"2409" 481.6 63.8221070029801 44.1978195566218
"2410" 481.8 67.6347434372064 42.8164838376473
"2411" 482 71.1064749631828 41.6363752906045
"2412" 482.2 74.8475285229105 40.8086436891404
"2413" 482.4 78.68427285855 40.2470440861914
"2414" 482.6 81.9276780602123 39.0493437280273
"2415" 482.8 85.1527217199499 37.0976678843616
"2416" 483 88.1538166203167 34.4406415301537
"2417" 483.2 89.654029392244 31.6773462345613
"2418" 483.4 89.4613747534707 28.8083876426404
"2419" 483.6 88.0185931615923 25.8370813801679
"2420" 483.8 85.5763830941768 23.9118640021778
"2421" 484 82.3856319760075 22.6732515816978
"2422" 484.2 78.9272525763587 22.0129654707752
"2423" 484.4 75.4662396994075 20.7037382323376
"2424" 484.6 71.3649665441216 19.4420811251223
"2425" 484.8 67.1557367700641 18.8121364410347
"2426" 485 63.4779843594195 18.2711322258421
"2427" 485.2 59.4294428581971 17.3813244982772
"2428" 485.4 55.4788174049625 16.2702903949488
"2429" 485.6 52.0323261800762 15.6115937473338
"2430" 485.8 48.72150919721 15.6999518942932
"2431" 486 45.1154957206044 16.6530053156645
"2432" 486.2 41.3593165212513 18.7426438223713
"2433" 486.4 38.4224890745123 20.9977487275734
"2434" 486.6 35.5951907215912 23.8272256444939
"2435" 486.8 33.7693580400596 26.701243562893
"2436" 487 33.1245422270697 30.3256955440261
"2437" 487.2 34.0007370348043 33.9233819395529
"2438" 487.4 36.0453256388933 36.4689076712995
"2439" 487.6 38.8570454885447 38.3892926310099
"2440" 487.8 42.030939777657 39.6290758647174
"2441" 488 45.096153373092 40.2910289053957
"2442" 488.2 48.0691188744226 40.5316776810038
"2443" 488.4 51.2274395749526 40.384753906752
"2444" 488.6 54.4760291786018 39.8745474833057
"2445" 488.8 58.1567730267537 38.2428871296332
"2446" 489 61.4197492481455 36.5435709508444
"2447" 489.2 64.5103075636244 35.267574145197
"2448" 489.4 68.0269683902131 34.3886181510269
"2449" 489.6 71.6153846006981 33.647440744872
"2450" 489.8 75.1186152264439 33.4717053088937
"2451" 490 78.7561170088694 33.6857800379379
"2452" 490.2 82.449893677799 33.2259824071287
"2453" 490.4 85.8238793360675 32.4794945496237
"2454" 490.6 89.2288159901555 32.6990029465051
"2455" 490.8 91.9531056611477 33.3867383627887
"2456" 491 95.177791080021 33.1561053523662
"2457" 491.2 96.8387807759223 31.333610933379
"2458" 491.4 96.3523542932081 29.3543198612617
"2459" 491.6 94.6240730465855 28.1204338959797
"2460" 491.8 92.3155834781577 26.1899663187885
"2461" 492 89.6280027670937 24.2398373053533
"2462" 492.2 86.847702551649 22.9673067895037
"2463" 492.4 83.7902907437841 21.5099918332026
"2464" 492.6 80.8952157591891 20.1860283040133
"2465" 492.8 77.4828169090518 18.1642804060904
"2466" 493 74.4410092954148 16.2795145972801
"2467" 493.2 70.7615764185564 14.7582906792118
"2468" 493.4 67.5165150989754 14.3729642490055
"2469" 493.6 63.659916078759 14.4887047996422
"2470" 493.8 59.7927466761799 14.4556021877994
"2471" 494 56.2365891599851 14.6330781467968
"2472" 494.2 52.684913696981 15.6347435055774
"2473" 494.4 49.4087553541001 16.6275188038256
"2474" 494.6 45.771191690223 17.5846838665823
"2475" 494.8 41.9661397229919 18.3982474158827
"2476" 495 38.6739663062201 20.0635461720707
"2477" 495.2 35.1050723299974 22.5015967447222
"2478" 495.4 32.5123294124835 25.5542317602529
"2479" 495.6 30.7742677747551 29.1336211082657
"2480" 495.8 30.2113519669629 32.6793587639531
"2481" 496 31.1940432230091 36.4633323439994
"2482" 496.2 33.0755021064081 40.0311983416268
"2483" 496.4 35.1598414378729 43.2198358262684
"2484" 496.6 37.3829679984764 45.5383504825621
"2485" 496.8 40.1287342922935 47.6119938145042
"2486" 497 43.2908390160155 49.1380026994612
"2487" 497.2 46.3313970101427 50.2124430355518
"2488" 497.4 49.9258604701453 51.2312140651179
"2489" 497.6 53.1335108682746 52.017218044739
"2490" 497.8 56.7032995572862 52.5708010017406
"2491" 498 60.0229122552195 52.3979382340888
"2492" 498.2 63.4997580765223 52.334654306659
"2493" 498.4 66.3976423776653 52.734420722653
"2494" 498.6 69.907448308753 53.7598046796469
"2495" 498.8 73.1016847955773 55.1813003870797
"2496" 499 76.4066101475588 56.4063433797887
"2497" 499.2 79.979989288777 57.4860389034445
"2498" 499.4 83.1411977998815 58.4585212516414
"2499" 499.6 86.2323636356819 59.8083565653427
"2500" 499.8 89.1418008385958 61.5535544132249
"2501" 500 91.6578523191208 63.9661444312803
"2502" 500.2 94.0801725042609 66.644211571418
"2503" 500.4 96.7381188115946 69.365820162618
"2504" 500.6 99.8230922708282 71.7041552918578
"2505" 500.8 103.384965839294 72.742652922691
"2506" 501 107.083313526183 72.7377307038565
"2507" 501.2 109.664476701546 71.876150253336
"2508" 501.4 111.612694030806 70.5370105407832
"2509" 501.6 114.35866966787 70.1148879348101
"2510" 501.8 117.537552218826 70.8568659616806
"2511" 502 120.759322865184 71.8306506314882
"2512" 502.2 123.131771534163 72.0445404965155
"2513" 502.4 123.822598521867 72.1053702684163
"2514" 502.6 125.466256189582 71.9275124831438
"2515" 502.8 126.723884438391 72.251077829585
"2516" 503 127.718977678559 73.3059466724736
"2517" 503.2 127.676610443492 74.4540733200134
"2518" 503.4 127.750209903283 76.2150842755775
"2519" 503.6 127.561446005069 78.4559254904825
"2520" 503.8 127.296754644213 81.2013879845965
"2521" 504 126.255843670503 83.9060061774126
"2522" 504.2 124.825785518002 87.5187326141878
"2523" 504.4 123.964957043421 91.2263368841899
"2524" 504.6 122.627023994982 94.8952103999936
"2525" 504.8 120.953780662476 98.2434434931329
"2526" 505 118.87457163835 101.367078513151
"2527" 505.2 116.998471282553 104.413322007482
"2528" 505.4 114.912273282898 107.051154216958
"2529" 505.6 112.643730960127 109.817522283308
"2530" 505.8 109.947240321491 112.647908886028
"2531" 506 107.07741311852 115.117041978693
"2532" 506.2 104.29139681116 117.494856580285
"2533" 506.4 101.025961953115 119.843879135246
"2534" 506.6 98.7225260750594 121.172344431804
"2535" 506.8 95.6387109520476 122.93146042918
"2536" 507 92.3047628034373 124.818166976494
"2537" 507.2 88.5687532475564 126.576152761209
"2538" 507.4 85.5619100562291 127.427325970781
"2539" 507.6 82.5184202618676 127.413781795246
"2540" 507.8 78.9278093914885 126.36042361702
"2541" 508 75.7130911138038 124.679232557184
"2542" 508.2 73.2212721687294 122.165818643219
"2543" 508.4 70.8570546088277 118.938599818724
"2544" 508.6 68.6936873829175 116.387256081741
"2545" 508.8 65.8967594101828 114.590090902363
"2546" 509 62.2884160476297 113.342199729009
"2547" 509.2 58.4407296501434 112.674137979681
"2548" 509.4 55.5769431501373 112.332304141617
"2549" 509.6 52.3712829926245 111.959957432081
"2550" 509.8 49.3151161283876 113.013329643737
"2551" 510 47.3469085094814 115.277860914809
"2552" 510.2 46.5341461778873 118.259701371462
"2553" 510.4 46.6409186761104 120.525358958512
"2554" 510.6 45.808305234892 122.468124529362
"2555" 510.8 44.675502799585 121.736686978756
"2556" 511 44.0601985514806 120.309903678912
"2557" 511.2 43.3055484519441 118.070472405916
"2558" 511.4 42.5330997919163 114.844331514862
"2559" 511.6 42.0273043074638 111.70543617457
"2560" 511.8 41.5370968009096 108.359437465526
"2561" 512 40.2115740296614 104.923927711238
"2562" 512.2 38.2149191212972 102.309309058029
"2563" 512.4 35.7084928582558 99.8028573712314
"2564" 512.6 32.6242601715913 97.9959860247893
"2565" 512.8 28.515873185056 96.3019701864349
"2566" 513 24.9546333685559 94.8578175715895
"2567" 513.2 21.3796480825077 92.972529779608
"2568" 513.4 19.2017167220312 90.2178562407628
"2569" 513.6 18.3851435594336 86.8644832908654
"2570" 513.8 17.9410880277208 82.977053640645
"2571" 514 18.0318513377495 79.7197281887958
"2572" 514.2 19.1468879217942 75.8463630095912
"2573" 514.4 20.3476963252726 72.3915782448355
"2574" 514.6 21.3356875385549 68.4459271038611
"2575" 514.8 21.9043499583703 64.6152039463609
"2576" 515 22.2419006561445 60.8398970869699
"2577" 515.2 23.5559577370703 57.1804886865964
"2578" 515.4 25.146321098182 53.6638124332239
"2579" 515.6 27.2714522011286 50.7463010325272
"2580" 515.8 29.806523671865 48.6064032194432
"2581" 516 32.7896671107919 46.7171691493704
"2582" 516.2 35.713656698028 44.7243422119367
"2583" 516.4 38.9439783952414 42.3701144637731
"2584" 516.6 41.8288626970143 40.5350381797714
"2585" 516.8 44.7962064207969 38.7439812460737
"2586" 517 47.808160631216 36.8064814186666
"2587" 517.2 50.9758390225793 34.8262112310215
"2588" 517.4 53.4846437016574 32.7816059522161
"2589" 517.6 56.7168455091677 30.7089307639686
"2590" 517.8 60.0377807404293 29.458128457847
"2591" 518 63.8037590144003 28.8143369708338
"2592" 518.2 67.4655175559614 28.163553291287
"2593" 518.4 71.1968597643638 26.315926475582
"2594" 518.6 74.1120036432139 24.4200808932437
"2595" 518.8 77.3867497091871 23.2711093153879
"2596" 519 80.5851628880964 21.9433945844694
"2597" 519.2 82.8931424000542 19.7679675193982
"2598" 519.4 83.359452369746 17.9914905575847
"2599" 519.6 85.0877908194292 16.1431264065531
"2600" 519.8 87.8347715259153 15.3873922749893
"2601" 520 90.6384871923366 15.5489685278308
"2602" 520.2 93.7943624128537 15.9124410177444
"2603" 520.4 96.8418627181742 15.591830133368
"2604" 520.6 98.8997763834111 14.8745128441045
"2605" 520.8 100.47715144994 14.9993660157459
"2606" 521 102.717741030145 15.8902546349268
"2607" 521.2 105.126418972068 16.6134596907927
"2608" 521.4 105.990508465595 17.01810519054
"2609" 521.6 105.679725127412 16.5524483475058
"2610" 521.8 105.445920109184 16.2686613021271
"2611" 522 104.893129191854 15.3665330807595
"2612" 522.2 103.776761948135 14.6364155675637
"2613" 522.4 101.981498669399 13.90952463144
"2614" 522.6 99.6233627850973 13.5218515788718
"2615" 522.8 96.9293922769733 13.4546950756203
"2616" 523 94.1515252458474 13.4779358670167
"2617" 523.2 91.1563586896596 13.7850371851805
"2618" 523.4 87.9563124106522 13.6293839873659
"2619" 523.6 83.8051369120231 12.5794316364183
"2620" 523.8 80.4269614708062 11.1124863951253
"2621" 524 76.4939180835064 9.59406714440973
"2622" 524.2 73.0023012024058 8.33383726984781
"2623" 524.4 69.3784899537455 6.13162791974963
"2624" 524.6 66.76052045906 4.23871847404574
"2625" 524.8 63.5376602607139 3.82730498916668
"2626" 525 59.7767013458207 4.41079323330887
"2627" 525.2 56.3690053636143 6.04799816010874
"2628" 525.4 53.1122697488405 7.89947139546215
"2629" 525.6 50.1524478596899 10.3364191781165
"2630" 525.8 47.6591674927224 13.0111378353977
"2631" 526 45.2948116138188 16.0501652429341
"2632" 526.2 43.1924596939997 19.3575466202464
"2633" 526.4 41.4648819928535 23.3347115827983
"2634" 526.6 40.2037644347769 27.0132955867389
"2635" 526.8 39.1081812753897 30.9401868613384
"2636" 527 38.9407643897706 34.8722904657907
"2637" 527.2 39.4029013319897 38.6446325734721
"2638" 527.4 40.7051825599175 42.4157615730183
"2639" 527.6 42.1361796048897 45.7827812961518
"2640" 527.8 43.7285751710556 49.2402780730066
"2641" 528 45.2143069808685 52.8873674720081
"2642" 528.2 47.483856496554 56.2221548780392
"2643" 528.4 50.1480500203253 58.535813086318
"2644" 528.6 53.1623219218919 60.522650733254
"2645" 528.8 56.4642778804187 61.9241221153616
"2646" 529 59.0920938461257 64.3186292020694
"2647" 529.2 61.779468757163 67.171360334789
"2648" 529.4 64.3139736543866 70.4435124526008
"2649" 529.6 67.2287880768777 73.5055346002435
"2650" 529.8 70.6158373070567 76.191516054772
"2651" 530 74.2553637742219 78.2838806831652
"2652" 530.2 77.8047219282999 80.2039887769158
"2653" 530.4 81.4211475874984 82.2429680603458
"2654" 530.6 84.8265776507344 84.4434556717903
"2655" 530.8 88.4892127937362 85.8965903853203
"2656" 531 92.2974412430169 87.1541893512233
"2657" 531.2 96.0622264400425 87.6615109075132
"2658" 531.4 100.074864510156 88.2221188474961
"2659" 531.6 104.191919597866 89.1775307683396
"2660" 531.8 107.882178634259 90.2445507483788
"2661" 532 111.582415710967 91.3029662069596
"2662" 532.2 114.924054083249 92.5410579549436
"2663" 532.4 117.578237133597 94.1787870365302
"2664" 532.6 119.5626529646 94.2400465260664
"2665" 532.8 121.849391289711 93.5509173005285
"2666" 533 122.085978129867 92.8709236120281
"2667" 533.2 123.339531065287 91.5513780094467
"2668" 533.4 123.366664900791 91.0956570687707
"2669" 533.6 122.935436527463 90.4087632263142
"2670" 533.8 122.219563489789 88.5893514764784
"2671" 534 122.174093677335 84.9991980456094
"2672" 534.2 121.761080611835 81.2416031143228
"2673" 534.4 121.378117220818 77.974306416735
"2674" 534.6 121.097598180633 74.3957134221684
"2675" 534.8 121.355353297509 70.7817790492928
"2676" 535 122.946199385123 67.601284196201
"2677" 535.2 125.213279878352 64.7394190781755
"2678" 535.4 126.854802451013 63.8144305315114
"2679" 535.6 127.698769595597 63.8573598682585
"2680" 535.8 127.204028166245 62.9923669256482
"2681" 536 126.47245950037 61.8265960629927
"2682" 536.2 125.179918993966 61.0532373057985
"2683" 536.4 123.276502542213 58.8559831042841
"2684" 536.6 121.298460546014 56.4560999066486
"2685" 536.8 118.696676760971 52.9621082101262
"2686" 537 116.718666356219 49.6955155113409
"2687" 537.2 114.747109196542 46.3030399250797
"2688" 537.4 112.255370556058 43.4811589700684
"2689" 537.6 109.544850008815 40.7251234290473
"2690" 537.8 106.336296037551 38.1143114802782
"2691" 538 102.824852797674 36.3688229466124
"2692" 538.2 99.2339192003269 35.2675309105799
"2693" 538.4 95.4360631421741 34.4841414261231
"2694" 538.6 91.7054028761755 34.098484736876
"2695" 538.8 88.6782840661302 34.8027278088345
"2696" 539 85.1708141329299 36.0997323179918
"2697" 539.2 82.3115703610327 37.8030872545266
"2698" 539.4 79.3672124331316 39.7103549680496
"2699" 539.6 75.9182494797618 41.7517733131307
"2700" 539.8 72.3724413276874 43.5495512761563
"2701" 540 68.3241906709934 44.9946790000756
"2702" 540.2 64.666951141921 46.1775779630136
"2703" 540.4 60.8400499753616 47.7746645797101
"2704" 540.6 57.3441082826769 50.0394261493611
"2705" 540.8 54.3458437553046 52.8703785719258
"2706" 541 51.6921370148729 56.4456781082132
"2707" 541.2 50.1924459961714 59.7209456419115
"2708" 541.4 49.934800695755 63.9208750124231
"2709" 541.6 50.6917339463906 67.5318490425669
"2710" 541.8 52.2996462418771 71.4295818740337
"2711" 542 54.9379009767448 73.8257715374471
"2712" 542.2 57.6583370391937 74.8814229056595
"2713" 542.4 61.3091626269978 76.0738631511507
"2714" 542.6 64.6559853528517 77.094022050794
"2715" 542.8 68.5581387590734 77.4927307271011
"2716" 543 72.3056700911577 77.6649100405628
"2717" 543.2 75.8522484350407 78.2843314203768
"2718" 543.4 79.5123056276919 79.5787458283345
"2719" 543.6 83.1319883631545 80.7615222232112
"2720" 543.8 87.0300094162033 81.8027369032557
"2721" 544 90.4141102151084 83.5210380802836
"2722" 544.2 93.6679260871678 85.5347271508031
"2723" 544.4 97.4145914531182 86.9827268844327
"2724" 544.6 101.279497639029 87.8029221834378
"2725" 544.8 105.079971540576 88.6526245234107
"2726" 545 109.223238710545 89.6595187605125
"2727" 545.2 113.12089650729 90.4919649462373
"2728" 545.4 115.961987254496 90.9198411452497
"2729" 545.6 118.016325712607 90.1409937146464
"2730" 545.8 120.427550089574 89.0871499788878
"2731" 546 123.190158649062 88.2493369426009
"2732" 546.2 123.823806719017 88.0073655489145
"2733" 546.4 124.939306911038 86.8412153394101
"2734" 546.6 126.396941593275 84.4755321623805
"2735" 546.8 127.493181842803 81.3266023098949
"2736" 547 128.295325899528 77.9271819393209
"2737" 547.2 128.805103945273 74.9045958450612
"2738" 547.4 129.239920848754 71.6893748473798
"2739" 547.6 129.403580347439 67.6156818137786
"2740" 547.8 129.310200844685 64.3468809342386
"2741" 548 129.136900625968 60.5744780784525
"2742" 548.2 128.782708640293 56.990637519861
"2743" 548.4 128.019242560609 53.1414232235196
"2744" 548.6 127.265782889261 49.0232950460471
"2745" 548.8 126.183537779931 45.0417380428531
"2746" 549 125.137924549431 41.9359212993709
"2747" 549.2 124.049010295847 39.2780002023713
"2748" 549.4 122.522139903378 35.7663349933569
"2749" 549.6 121.045851026139 32.7365957577203
"2750" 549.8 118.801573473843 29.3355671697805
"2751" 550 116.401389693282 26.4438498097198
"2752" 550.2 113.859592540787 23.3484569830905
"2753" 550.4 111.203047714916 20.2007690333691
"2754" 550.6 108.648468040916 17.8755350908229
"2755" 550.8 105.296383441804 15.1453958245179
"2756" 551 102.550103329494 12.7313429054169
"2757" 551.2 99.4596318351347 10.3328191897281
"2758" 551.4 95.753682378485 8.12917536480529
"2759" 551.6 91.906228355824 6.41692487604574
"2760" 551.8 89.0393632002766 5.05918560001443
"2761" 552 86.1364295632642 3.65063529425671
"2762" 552.2 84.9217925001309 3.34563151772416
"2763" 552.4 82.3392172469107 2.70179795393185
"2764" 552.6 79.6930129350672 2.22444241605389
"2765" 552.8 76.4040202325807 1.68344442796235
"2766" 553 72.9737904095017 1.15819103753497
"2767" 553.2 68.947926130283 0.822178493342795
"2768" 553.4 65.1543549199368 1.55507426978968
"2769" 553.6 61.5618428414244 2.46590890307019
"2770" 553.8 57.9775738375246 3.17905273323264
"2771" 554 54.2060405113593 4.31298103947575
"2772" 554.2 50.6415411250156 5.75928518514136
"2773" 554.4 47.2587240156026 7.87686365858847
"2774" 554.6 45.3030484296954 10.6237726054354
"2775" 554.8 44.46966973431 14.2696505059423
"2776" 555 45.0621520055248 18.0610278049191
"2777" 555.2 46.3334542142398 21.2181712978333
"2778" 555.4 48.3121678210962 24.328972418128
"2779" 555.6 51.0442609603405 26.5511199081715
"2780" 555.8 54.5039771597068 28.1076828636806
"2781" 556 58.4753463792952 28.9934756653043
"2782" 556.2 62.2439362614796 29.1935398639984
"2783" 556.4 65.9460464416523 28.882146807424
"2784" 556.6 69.8331886736236 27.7426046574542
"2785" 556.8 73.6835340013844 26.9347891044135
"2786" 557 76.5256910978683 27.6784940617678
"2787" 557.2 78.9534643681102 29.9187020481648
"2788" 557.4 81.4577312020025 32.9068240239579
"2789" 557.6 84.0463818981516 35.3759949258075
"2790" 557.8 87.060556040119 37.1762282737643
"2791" 558 90.134952718293 37.9615309952897
"2792" 558.2 93.5690890179666 38.6809183648105
"2793" 558.4 96.9612191274068 40.0957994534374
"2794" 558.6 100.056946668974 42.2198774624699
"2795" 558.8 103.76826336757 44.2216638576791
"2796" 559 107.352971601888 45.6152171937517
"2797" 559.2 111.345652122209 46.7432488617527
"2798" 559.4 115.221069871755 47.8539251331661
"2799" 559.6 119.225981656817 48.5440339288098
"2800" 559.8 122.805898491904 49.3831946527804
"2801" 560 124.88236065827 49.5083855197366
"2802" 560.2 125.443365148238 49.0020157762195
"2803" 560.4 125.427582416685 47.7092263634372
"2804" 560.6 125.320025674146 46.3323441938357
"2805" 560.8 124.887720328246 44.3140162178582
"2806" 561 124.480696132669 42.1008351391443
"2807" 561.2 123.687986975067 39.5601220451716
"2808" 561.4 122.583568496756 37.1784647727298
"2809" 561.6 121.005804951606 34.3069243202319
"2810" 561.8 119.393094110695 31.4751513595974
"2811" 562 117.213519674609 28.3780822402811
"2812" 562.2 114.856976514545 24.9233603057756
"2813" 562.4 112.368007813543 21.7704282238305
"2814" 562.6 109.595736290018 19.286893549274
"2815" 562.8 106.196873918471 17.2436592126396
"2816" 563 102.595300648874 15.0831419520345
"2817" 563.2 99.4501168208657 12.732237865122
"2818" 563.4 96.2629789615402 10.2424839105853
"2819" 563.6 93.0492034685616 7.67026610914528
"2820" 563.8 90.2448196726054 6.08576423286357
"2821" 564 86.4002074362108 4.06480883808956
"2822" 564.2 82.8088195300271 3.05402934167104
"2823" 564.4 79.3027545076803 2.12497616713646
"2824" 564.6 75.3790112987793 1.40010564159305
"2825" 564.8 71.6390742190841 1.28280856105745
"2826" 565 67.948130466283 2.03664892793666
"2827" 565.2 63.887880664242 2.82305423898214
"2828" 565.4 60.5249693481678 2.69794693885587
"2829" 565.6 57.275314941167 2.77997938857031
"2830" 565.8 53.4716482280864 3.10519211721384
"2831" 566 49.5096452621817 3.25926869309893
"2832" 566.2 46.049829198809 3.85694773752661
"2833" 566.4 41.7297618979998 4.53852349704841
"2834" 566.6 38.8800779768119 5.7837967478818
"2835" 566.8 36.1042273711933 8.4946903406697
"2836" 567 32.910176959836 11.888920564801
"2837" 567.2 30.5301680212386 15.2878041258071
"2838" 567.4 29.3161986169719 19.1724775564178
"2839" 567.6 29.9189537577633 22.6363163866692
"2840" 567.8 32.366398738255 25.0546733777846
"2841" 568 35.3866309600046 26.4565033493972
"2842" 568.2 38.809666798052 26.6182233651313
"2843" 568.4 41.8791791605931 26.2133873728521
"2844" 568.6 44.7389406485583 24.9671177946182
"2845" 568.8 47.6390243784754 22.6428476791918
"2846" 569 49.7500223906725 20.1690521818135
"2847" 569.2 51.2017870099304 17.4142103174128
"2848" 569.4 52.3054355197496 14.6962856917431
"2849" 569.6 54.1004151419329 12.6100549404258
"2850" 569.8 56.5673883500933 11.6837640969341
"2851" 570 60.4879890415509 11.1363548179027
"2852" 570.2 64.0710641236906 10.3699092655533
"2853" 570.4 67.864532472516 9.46897693309683
"2854" 570.6 71.6833516850747 8.27808200400545
"2855" 570.8 74.9816587858923 7.09634277626968
"2856" 571 78.9875232250804 5.68861749570939
"2857" 571.2 81.516313581367 4.31065312484572
"2858" 571.4 82.6641033382301 4.18177246589759
"2859" 571.6 84.9833663112497 4.18949264746053
"2860" 571.8 87.7407334056395 5.03820851259897
"2861" 572 90.5962022208642 6.11748212897664
"2862" 572.2 93.861204787637 7.51072268193523
"2863" 572.4 97.2501682695546 9.48457250193696
"2864" 572.6 100.448797842701 11.7374316943626
"2865" 572.8 102.682341138003 13.3362218759232
"2866" 573 105.421380684248 15.304194846771
"2867" 573.2 107.831307462541 17.28205406864
"2868" 573.4 110.460626726062 19.8428420987308
"2869" 573.6 113.265904022874 22.9328079923397
"2870" 573.8 115.923176087131 25.883246565108
"2871" 574 118.074492946304 28.7141526297546
"2872" 574.2 119.895846861779 32.2127767553973
"2873" 574.4 122.028706542808 35.9815561056025
"2874" 574.6 123.78788812696 38.9990883404966
"2875" 574.8 125.004661174834 42.1113570289232
"2876" 575 126.007714511206 45.3522323287124
"2877" 575.2 127.277741011984 48.7091455890728
"2878" 575.4 128.034104323544 52.2617131119293
"2879" 575.6 128.851751772166 55.8381095748181
"2880" 575.8 129.316598029634 60.1912499655918
"2881" 576 129.369543035428 64.5278112385148
"2882" 576.2 129.152800711404 68.5392589790485
"2883" 576.4 128.321076493229 72.163055647283
"2884" 576.6 127.03927044435 75.9443403017327
"2885" 576.8 125.729040003204 80.1019260391458
"2886" 577 125.510649638235 84.4210328984924
"2887" 577.2 125.25390916508 87.4230013990264
"2888" 577.4 124.620070758839 90.8241907895273
"2889" 577.6 122.915116318795 94.1327466788479
"2890" 577.8 121.33934791346 97.4655873461828
"2891" 578 119.427689002556 100.418628232271
"2892" 578.2 117.01027009596 103.72214403076
"2893" 578.4 114.671318097563 107.008143004083
"2894" 578.6 112.218162311166 110.384353867677
"2895" 578.8 108.758971869301 113.479556802177
"2896" 579 105.005686070439 116.456373745289
"2897" 579.2 101.89421654925 119.042256840803
"2898" 579.4 98.7152134960124 121.372208919378
"2899" 579.6 95.1827387617142 123.056555604478
"2900" 579.8 91.2227603621729 123.20801665476
"2901" 580 87.9632697221316 121.36739785488
"2902" 580.2 84.9142200470301 118.804445830625
"2903" 580.4 82.158092138379 115.734381273101
"2904" 580.6 79.3930719920915 112.730012977672
"2905" 580.8 76.7050508196662 110.179717841584
"2906" 581 74.1919793261799 107.476700024381
"2907" 581.2 72.2734761654338 104.659795876141
"2908" 581.4 70.9412898897302 101.969101026111
"2909" 581.6 69.2967766816742 98.9686746328313
"2910" 581.8 67.9793328784919 95.5954884578064
"2911" 582 67.5160803354323 92.5452917684567
"2912" 582.2 66.6700026995955 88.4665745790587
"2913" 582.4 65.5740300737779 84.9233439154164
"2914" 582.6 63.523133009688 81.6606980639592
"2915" 582.8 61.1268441729205 78.9455097496202
"2916" 583 57.7067322106201 77.0434597237195
"2917" 583.2 54.9454612859688 77.4610434273464
"2918" 583.4 52.0880408943809 78.6403816495746
"2919" 583.6 48.6089387558709 79.7323544190295
"2920" 583.8 45.0268959806715 80.2854542250808
"2921" 584 41.0791164047122 80.188218615237
"2922" 584.2 37.4684751540938 79.6611730905349
"2923" 584.4 33.7688070103899 79.5545422155379
"2924" 584.6 30.4594733601533 80.7962721378199
"2925" 584.8 27.7533934266613 83.2797794360941
"2926" 585 26.1577763426249 86.2637548961746
"2927" 585.2 25.5755147194891 89.904368325416
"2928" 585.4 25.5139022947541 93.7459705364707
"2929" 585.6 26.9284311214686 97.5051264802413
"2930" 585.8 29.390919159845 100.281353156958
"2931" 586 32.8786409875082 102.326184579773
"2932" 586.2 36.2169906462976 104.079714746617
"2933" 586.4 39.7195137417158 105.556083327533
"2934" 586.6 43.8879490310989 106.650741377832
"2935" 586.8 47.9778024653054 107.316684788211
"2936" 587 52.2790145494611 108.172494284299
"2937" 587.2 55.9564902553766 108.054601527137
"2938" 587.4 59.8606769387317 107.944304989979
"2939" 587.6 63.3518487020277 107.102751158672
"2940" 587.8 67.4522582694025 106.497597848678
"2941" 588 71.7453649278967 106.196322589956
"2942" 588.2 75.7355357586482 106.346433303335
"2943" 588.4 80.061223234339 106.646929983958
"2944" 588.6 83.838314644343 105.997203786122
"2945" 588.8 86.5354257818254 104.136823872224
"2946" 589 88.6912363325249 101.759900997672
"2947" 589.2 91.1112503577951 98.7735103933116
"2948" 589.4 92.9115344588262 96.08151373721
"2949" 589.6 94.7797232984339 93.8522362760814
"2950" 589.8 97.3260064025972 91.7213884682254
"2951" 590 100.557579666993 90.0600949193735
"2952" 590.2 104.049815756044 89.2485353031135
"2953" 590.4 107.514224616472 88.528452782556
"2954" 590.6 111.291456877167 87.6048226652805
"2955" 590.8 114.81018573252 86.0233139720478
"2956" 591 116.687404819735 82.9032063191936
"2957" 591.2 117.286371195078 79.3541724636539
"2958" 591.4 116.295433007988 75.7357485337773
"2959" 591.6 114.182284812954 72.3222420020609
"2960" 591.8 111.811170719666 69.8191061613176
"2961" 592 109.0650551941 67.5365680934152
"2962" 592.2 105.916492633903 65.659329533029
"2963" 592.4 102.275130759593 64.2342475584205
"2964" 592.6 98.6655482206259 63.4454379638874
"2965" 592.8 94.8932107140531 63.446312807295
"2966" 593 91.1140840776683 63.5850976508665
"2967" 593.2 87.395957104098 64.0945238584542
"2968" 593.4 84.2526981134692 64.1927621452215
"2969" 593.6 80.3323877085913 64.616934380155
"2970" 593.8 76.5014513048781 65.5149402480965
"2971" 594 72.762543291766 66.9681932844294
"2972" 594.2 69.0227109930632 68.8098720799209
"2973" 594.4 65.3707030919166 71.2157889384843
"2974" 594.6 61.8918797870967 73.4996698953235
"2975" 594.8 58.4819572756089 75.4099536648008
"2976" 595 54.7658129475384 77.8238889290766
"2977" 595.2 51.6419403730133 80.4360060152749
"2978" 595.4 48.8391463391707 83.2284798867837
"2979" 595.6 46.6369259426147 86.8415900482471
"2980" 595.8 45.1854713084025 89.2763420105972
"2981" 596 43.2353931237456 92.8413089846114
"2982" 596.2 41.9756998881626 96.6204605762363
"2983" 596.4 42.2776931066454 100.561167066522
"2984" 596.6 44.0044843968517 103.864092791626
"2985" 596.8 46.9815316136291 106.278012939456
"2986" 597 50.4994141875079 107.49495028627
"2987" 597.2 54.463184676405 108.198298556038
"2988" 597.4 58.086532249491 108.378529909889
"2989" 597.6 62.0786392579417 108.675297972159
"2990" 597.8 65.8427326221999 109.417537714598
"2991" 598 69.3963651381416 110.74359960666
"2992" 598.2 73.1556475008595 111.677194790918
"2993" 598.4 76.7201554130087 112.357628249769
"2994" 598.6 80.4056694940791 112.745136845655
"2995" 598.8 83.6875256049028 113.679226685557
"2996" 599 86.6757751953079 115.743303455423
"2997" 599.2 90.1412606128553 117.837383373981
"2998" 599.4 92.8154796579167 118.266279259541
"2999" 599.6 97.0324492529409 118.274495515278
"3000" 599.8 100.421 118.1522
"3001" 600 102.9312 117.5134
