# Supplementary material for: Adaptive switch to sexually dimorphic movements by partner-seeking termites
Source: Sci Adv. 2019 Jun 19;5(6):eaau6108. doi: 10.1126/sciadv.aau6108 (PMC6584256; doi:10.1126/sciadv.aau6108)
Supplement: Data file S1 [file aau6108_Data_file_S1.zip › Dataset/RsExperiments/170526_163_F_4_after-position_set2_5FPS.txt]

"time" "x" "y"
"1" 0 63.6142735480318 67.8335976443864
"2" 0.2 65.500720545975 67.482279115875
"3" 0.4 67.056680421507 67.7119524691395
"4" 0.6 68.6901254055792 68.4603325501875
"5" 0.8 70.0699342735388 69.5123850497143
"6" 1 70.921075460217 70.5631220563404
"7" 1.2 71.33377006886 70.91930201382
"8" 1.4 71.7212471456 71.2555117712609
"9" 1.6 72.2174162714776 71.5532013745714
"10" 1.8 72.1264519317333 71.3340602832
"11" 2 72.8113361082957 71.1476458569783
"12" 2.2 73.2246000090468 70.8392305505106
"13" 2.4 73.6285587365792 70.5834241515
"14" 2.6 73.8150015274372 70.4192132515814
"15" 2.8 73.8105843241 70.4921529932609
"16" 3 73.8105843241 70.4921529932609
"17" 3.2 73.8105843241 70.4921529932609
"18" 3.4 73.7984605106851 70.4819136757021
"19" 3.6 73.7984605106851 70.4819136757021
"20" 3.8 73.8823393383111 70.4604385706
"21" 4 74.0005240676 70.447110084
"22" 4.2 74.0005240676 70.447110084
"23" 4.4 74.0005240676 70.447110084
"24" 4.6 74.0005240676 70.447110084
"25" 4.8 73.9828552542512 70.4369657813023
"26" 5 74.0005240676 70.410759666
"27" 5.2 73.9828552542512 70.4369657813023
"28" 5.4 73.9828552542512 70.4369657813023
"29" 5.6 73.9828552542512 70.4369657813023
"30" 5.8 73.9828552542512 70.4369657813023
"31" 6 73.9828552542512 70.4369657813023
"32" 6.2 73.9828552542512 70.4369657813023
"33" 6.4 73.9828552542512 70.4369657813023
"34" 6.6 73.9828552542512 70.4369657813023
"35" 6.8 73.9828552542512 70.4369657813023
"36" 7 73.9828552542512 70.4369657813023
"37" 7.2 73.9828552542512 70.4369657813023
"38" 7.4 74.0005240676 70.410759666
"39" 7.6 73.9828552542512 70.4369657813023
"40" 7.8 73.9828552542512 70.4369657813023
"41" 8 73.9828552542512 70.4369657813023
"42" 8.2 73.9828552542512 70.4369657813023
"43" 8.4 73.9828552542512 70.4369657813023
"44" 8.6 73.9828552542512 70.4369657813023
"45" 8.8 73.9832568181909 70.4186080517046
"46" 9 73.9828552542512 70.4369657813023
"47" 9.2 73.9828552542512 70.4369657813023
"48" 9.4 73.9828552542512 70.4369657813023
"49" 9.6 73.9828552542512 70.4369657813023
"50" 9.8 73.9828552542512 70.4369657813023
"51" 10 73.9828552542512 70.4369657813023
"52" 10.2 73.9828552542512 70.4369657813023
"53" 10.4 73.9828552542512 70.4369657813023
"54" 10.6 73.9828552542512 70.4369657813023
"55" 10.8 73.9828552542512 70.4369657813023
"56" 11 73.9828552542512 70.4369657813023
"57" 11.2 73.9828552542512 70.4369657813023
"58" 11.4 73.9828552542512 70.4369657813023
"59" 11.6 73.9828552542512 70.4369657813023
"60" 11.8 73.9828552542512 70.4369657813023
"61" 12 73.9832568181909 70.4186080517046
"62" 12.2 73.9832568181909 70.4186080517046
"63" 12.4 73.9832568181909 70.4186080517046
"64" 12.6 73.9832568181909 70.4186080517046
"65" 12.8 73.9832568181909 70.4186080517046
"66" 13 73.9832568181909 70.4186080517046
"67" 13.2 73.9828552542512 70.4369657813023
"68" 13.4 73.9828552542512 70.4369657813023
"69" 13.6 73.9828552542512 70.4369657813023
"70" 13.8 73.9832568181909 70.4186080517046
"71" 14 73.9832568181909 70.4186080517046
"72" 14.2 73.9832568181909 70.4186080517046
"73" 14.4 73.9832568181909 70.4186080517046
"74" 14.6 73.9832568181909 70.4186080517046
"75" 14.8 73.9832568181909 70.4186080517046
"76" 15 73.9832568181909 70.4186080517046
"77" 15.2 73.9832568181909 70.4186080517046
"78" 15.4 73.9832568181909 70.4186080517046
"79" 15.6 73.9832568181909 70.4186080517046
"80" 15.8 73.9828552542512 70.4369657813023
"81" 16 73.9832568181909 70.4186080517046
"82" 16.2 73.9828552542512 70.4369657813023
"83" 16.4 73.9828552542512 70.4369657813023
"84" 16.6 73.9832568181909 70.4186080517046
"85" 16.8 73.9828552542512 70.4369657813023
"86" 17 73.9828552542512 70.4369657813023
"87" 17.2 73.9828552542512 70.4369657813023
"88" 17.4 73.9828552542512 70.4369657813023
"89" 17.6 73.9828552542512 70.4369657813023
"90" 17.8 73.9828552542512 70.4369657813023
"91" 18 73.9832568181909 70.4186080517046
"92" 18.2 73.9828552542512 70.4369657813023
"93" 18.4 73.9828552542512 70.4369657813023
"94" 18.6 73.9832568181909 70.4186080517046
"95" 18.8 73.9828552542512 70.4369657813023
"96" 19 73.9828552542512 70.4369657813023
"97" 19.2 73.9828552542512 70.4369657813023
"98" 19.4 73.9828552542512 70.4369657813023
"99" 19.6 73.9828552542512 70.4369657813023
"100" 19.8 73.9832568181909 70.4186080517046
"101" 20 73.9832568181909 70.4186080517046
"102" 20.2 73.9828552542512 70.4369657813023
"103" 20.4 73.9832568181909 70.4186080517046
"104" 20.6 73.9832568181909 70.4186080517046
"105" 20.8 73.9832568181909 70.4186080517046
"106" 21 73.9828552542512 70.4369657813023
"107" 21.2 73.9832568181909 70.4186080517046
"108" 21.4 73.9828552542512 70.4369657813023
"109" 21.6 73.9828552542512 70.4369657813023
"110" 21.8 73.9832568181909 70.4186080517046
"111" 22 73.9832568181909 70.4186080517046
"112" 22.2 73.9828552542512 70.4369657813023
"113" 22.4 73.9828552542512 70.4369657813023
"114" 22.6 73.9828552542512 70.4369657813023
"115" 22.8 73.9828552542512 70.4369657813023
"116" 23 73.9832568181909 70.4186080517046
"117" 23.2 73.9832568181909 70.4186080517046
"118" 23.4 73.9828552542512 70.4369657813023
"119" 23.6 73.9828552542512 70.4369657813023
"120" 23.8 73.9828552542512 70.4369657813023
"121" 24 73.9828552542512 70.4369657813023
"122" 24.2 73.9828552542512 70.4369657813023
"123" 24.4 73.9832568181909 70.4186080517046
"124" 24.6 74.0093584742744 70.4635945758837
"125" 24.8 73.9828552542512 70.4369657813023
"126" 25 73.9828552542512 70.4369657813023
"127" 25.2 73.9828552542512 70.4369657813023
"128" 25.4 73.9746231934864 70.4619807095455
"129" 25.6 73.9746231934864 70.4619807095455
"130" 25.8 73.9746231934864 70.4619807095455
"131" 26 73.9746231934864 70.4619807095455
"132" 26.2 74.0093584742744 70.4635945758837
"133" 26.4 74.0276583166714 70.4743728975
"134" 26.6 74.018613566981 70.4380224795
"135" 26.8 74.018613566981 70.4380224795
"136" 27 74.0093584742744 70.4635945758837
"137" 27.2 74.0091576923046 70.4446316464091
"138" 27.4 74.0093584742744 70.4635945758837
"139" 27.6 74.0093584742744 70.4635945758837
"140" 27.8 74.0093584742744 70.4635945758837
"141" 28 73.9746231934864 70.4619807095455
"142" 28.2 73.9751987684667 70.4434750422
"143" 28.4 74.0091576923046 70.4446316464091
"144" 28.6 74.0093584742744 70.4635945758837
"145" 28.8 74.0547925657429 70.4561976885
"146" 29 74.0547925657429 70.4561976885
"147" 29.2 74.0547925657429 70.4561976885
"148" 29.4 74.1524758624 70.41166842645
"149" 29.6 74.1758530616 70.42194441
"150" 29.8 74.1758530616 70.42194441
"151" 30 74.1524758624 70.41166842645
"152" 30.2 74.1524758624 70.41166842645
"153" 30.4 74.1758530616 70.42194441
"154" 30.6 74.1758530616 70.42194441
"155" 30.8 74.1758530616 70.42194441
"156" 31 74.1524758624 70.41166842645
"157" 31.2 74.1758530616 70.42194441
"158" 31.4 74.1524758624 70.41166842645
"159" 31.6 74.1524758624 70.41166842645
"160" 31.8 74.1758530616 70.42194441
"161" 32 74.1758530616 70.42194441
"162" 32.2 74.1758530616 70.42194441
"163" 32.4 74.1758530616 70.42194441
"164" 32.6 74.1758530616 70.42194441
"165" 32.8 74.1758530616 70.42194441
"166" 33 74.1524758624 70.41166842645
"167" 33.2 74.1758530616 70.42194441
"168" 33.4 74.1758530616 70.42194441
"169" 33.6 74.1758530616 70.42194441
"170" 33.8 74.1758530616 70.42194441
"171" 34 74.1758530616 70.42194441
"172" 34.2 74.1524758624 70.41166842645
"173" 34.4 74.1524758624 70.41166842645
"174" 34.6 74.1524758624 70.41166842645
"175" 34.8 74.1758530616 70.42194441
"176" 35 74.0746468943317 70.4670584841219
"177" 35.2 74.1758530616 70.42194441
"178" 35.4 74.1853303045189 70.4132157753243
"179" 35.6 74.1524758624 70.41166842645
"180" 35.8 74.0746468943317 70.4670584841219
"181" 36 74.0746468943317 70.4670584841219
"182" 36.2 74.0746468943317 70.4670584841219
"183" 36.4 74.0746468943317 70.4670584841219
"184" 36.6 74.0746468943317 70.4670584841219
"185" 36.8 74.1174100636 70.412157759
"186" 37 74.1174100636 70.412157759
"187" 37.2 74.0728820651238 70.447110084
"188" 37.4 74.0977025410186 70.3837081921395
"189" 37.6 74.1950964877707 70.3367289366585
"190" 37.8 74.218954772625 70.344874533375
"191" 38 74.1950964877707 70.3367289366585
"192" 38.2 74.2356875595524 70.2926208075
"193" 38.4 74.1904638111 70.319883621
"194" 38.6 74.1181058135762 70.392584457
"195" 38.8 74.1904638111 70.319883621
"196" 39 74.1904638111 70.319883621
"197" 39.2 74.1904638111 70.319883621
"198" 39.4 74.1904638111 70.319883621
"199" 39.6 74.1904638111 70.319883621
"200" 39.8 74.172374311719 70.2926208075
"201" 40 74.1904638111 70.319883621
"202" 40.2 74.1904638111 70.319883621
"203" 40.4 74.2037154211116 70.2949455435349
"204" 40.6 74.2136271944537 70.3274196832683
"205" 40.8 74.2037154211116 70.2949455435349
"206" 41 74.1102670305111 70.3416938718
"207" 41.2 74.0888681343442 70.3570793975582
"208" 41.4 74.0695930652364 70.3492117991591
"209" 41.6 74.0933834977556 70.3162485792
"210" 41.8 74.0933834977556 70.3162485792
"211" 42 74.0933834977556 70.3162485792
"212" 42.2 74.0933834977556 70.3162485792
"213" 42.4 74.0933834977556 70.3162485792
"214" 42.6 74.0933834977556 70.3162485792
"215" 42.8 74.1860466077628 70.2683167489535
"216" 43 74.1860466077628 70.2683167489535
"217" 43.2 74.1860466077628 70.2683167489535
"218" 43.4 74.1860466077628 70.2683167489535
"219" 43.6 74.1860466077628 70.2683167489535
"220" 43.8 74.1860466077628 70.2683167489535
"221" 44 74.1860466077628 70.2683167489535
"222" 44.2 74.1860466077628 70.2683167489535
"223" 44.4 74.1860466077628 70.2683167489535
"224" 44.6 74.1995085607905 70.2380951805
"225" 44.8 74.1995085607905 70.2380951805
"226" 45 74.1860466077628 70.2683167489535
"227" 45.2 74.1860466077628 70.2683167489535
"228" 45.4 74.1995085607905 70.2380951805
"229" 45.6 74.1995085607905 70.2380951805
"230" 45.8 74.1995085607905 70.2380951805
"231" 46 74.1995085607905 70.2380951805
"232" 46.2 74.1995085607905 70.2380951805
"233" 46.4 74.1995085607905 70.2380951805
"234" 46.6 74.1995085607905 70.2380951805
"235" 46.8 74.1995085607905 70.2380951805
"236" 47 74.1995085607905 70.2380951805
"237" 47.2 74.1995085607905 70.2380951805
"238" 47.4 74.1995085607905 70.2380951805
"239" 47.6 74.1995085607905 70.2380951805
"240" 47.8 74.1995085607905 70.2380951805
"241" 48 74.1995085607905 70.2380951805
"242" 48.2 74.1995085607905 70.2380951805
"243" 48.4 74.1995085607905 70.2380951805
"244" 48.6 74.1995085607905 70.2380951805
"245" 48.8 74.1995085607905 70.2380951805
"246" 49 74.1995085607905 70.2380951805
"247" 49.2 74.1995085607905 70.2380951805
"248" 49.4 74.1995085607905 70.2380951805
"249" 49.6 74.1995085607905 70.2380951805
"250" 49.8 74.1995085607905 70.2380951805
"251" 50 74.1995085607905 70.2380951805
"252" 50.2 74.1995085607905 70.2380951805
"253" 50.4 74.1995085607905 70.2380951805
"254" 50.6 74.1995085607905 70.2380951805
"255" 50.8 74.1995085607905 70.2380951805
"256" 51 74.1995085607905 70.2380951805
"257" 51.2 74.1995085607905 70.2380951805
"258" 51.4 74.1995085607905 70.2380951805
"259" 51.6 74.1995085607905 70.2380951805
"260" 51.8 74.1995085607905 70.2380951805
"261" 52 74.1995085607905 70.2380951805
"262" 52.2 74.1995085607905 70.2380951805
"263" 52.4 74.1995085607905 70.2380951805
"264" 52.6 74.1995085607905 70.2380951805
"265" 52.8 74.1995085607905 70.2380951805
"266" 53 74.1995085607905 70.2380951805
"267" 53.2 74.1995085607905 70.2380951805
"268" 53.4 74.1995085607905 70.2380951805
"269" 53.6 74.1995085607905 70.2380951805
"270" 53.8 74.1995085607905 70.2380951805
"271" 54 74.2414232544781 70.2063993891951
"272" 54.2 74.1995085607905 70.2380951805
"273" 54.4 74.2414232544781 70.2063993891951
"274" 54.6 74.2414232544781 70.2063993891951
"275" 54.8 74.2414232544781 70.2063993891951
"276" 55 74.2414232544781 70.2063993891951
"277" 55.2 74.1995085607905 70.2380951805
"278" 55.4 74.2414232544781 70.2063993891951
"279" 55.6 74.1995085607905 70.2380951805
"280" 55.8 74.1995085607905 70.2380951805
"281" 56 74.1995085607905 70.2380951805
"282" 56.2 74.1995085607905 70.2380951805
"283" 56.4 74.1995085607905 70.2380951805
"284" 56.6 74.1995085607905 70.2380951805
"285" 56.8 74.2414232544781 70.2063993891951
"286" 57 74.2414232544781 70.2063993891951
"287" 57.2 74.1995085607905 70.2380951805
"288" 57.4 74.1995085607905 70.2380951805
"289" 57.6 74.1995085607905 70.2380951805
"290" 57.8 74.1995085607905 70.2380951805
"291" 58 74.1995085607905 70.2380951805
"292" 58.2 74.2414232544781 70.2063993891951
"293" 58.4 74.1995085607905 70.2380951805
"294" 58.6 74.2414232544781 70.2063993891951
"295" 58.8 74.2414232544781 70.2063993891951
"296" 59 74.1995085607905 70.2380951805
"297" 59.2 74.1995085607905 70.2380951805
"298" 59.4 74.1995085607905 70.2380951805
"299" 59.6 74.1995085607905 70.2380951805
"300" 59.8 74.1995085607905 70.2380951805
"301" 60 74.1995085607905 70.2380951805
"302" 60.2 74.1995085607905 70.2380951805
"303" 60.4 74.2414232544781 70.2063993891951
"304" 60.6 74.2414232544781 70.2063993891951
"305" 60.8 74.2414232544781 70.2063993891951
"306" 61 74.2414232544781 70.2063993891951
"307" 61.2 74.1995085607905 70.2380951805
"308" 61.4 74.2414232544781 70.2063993891951
"309" 61.6 74.2414232544781 70.2063993891951
"310" 61.8 74.1995085607905 70.2380951805
"311" 62 74.2414232544781 70.2063993891951
"312" 62.2 74.2414232544781 70.2063993891951
"313" 62.4 74.2414232544781 70.2063993891951
"314" 62.6 74.1995085607905 70.2380951805
"315" 62.8 74.1995085607905 70.2380951805
"316" 63 74.1995085607905 70.2380951805
"317" 63.2 74.2414232544781 70.2063993891951
"318" 63.4 74.2414232544781 70.2063993891951
"319" 63.6 74.2414232544781 70.2063993891951
"320" 63.8 74.2414232544781 70.2063993891951
"321" 64 74.2414232544781 70.2063993891951
"322" 64.2 74.2414232544781 70.2063993891951
"323" 64.4 74.2414232544781 70.2063993891951
"324" 64.6 74.2414232544781 70.2063993891951
"325" 64.8 74.2414232544781 70.2063993891951
"326" 65 74.2414232544781 70.2063993891951
"327" 65.2 74.2414232544781 70.2063993891951
"328" 65.4 74.2414232544781 70.2063993891951
"329" 65.6 74.2414232544781 70.2063993891951
"330" 65.8 74.1995085607905 70.2380951805
"331" 66 74.2414232544781 70.2063993891951
"332" 66.2 74.2414232544781 70.2063993891951
"333" 66.4 74.2414232544781 70.2063993891951
"334" 66.6 74.2414232544781 70.2063993891951
"335" 66.8 74.2414232544781 70.2063993891951
"336" 67 74.2414232544781 70.2063993891951
"337" 67.2 74.2414232544781 70.2063993891951
"338" 67.4 74.1995085607905 70.2380951805
"339" 67.6 74.1995085607905 70.2380951805
"340" 67.8 74.2414232544781 70.2063993891951
"341" 68 74.2414232544781 70.2063993891951
"342" 68.2 74.2414232544781 70.2063993891951
"343" 68.4 74.2414232544781 70.2063993891951
"344" 68.6 74.2414232544781 70.2063993891951
"345" 68.8 74.2414232544781 70.2063993891951
"346" 69 74.2414232544781 70.2063993891951
"347" 69.2 74.2414232544781 70.2063993891951
"348" 69.4 74.2414232544781 70.2063993891951
"349" 69.6 74.2414232544781 70.2063993891951
"350" 69.8 74.2414232544781 70.2063993891951
"351" 70 74.2414232544781 70.2063993891951
"352" 70.2 74.2414232544781 70.2063993891951
"353" 70.4 74.2414232544781 70.2063993891951
"354" 70.6 74.2414232544781 70.2063993891951
"355" 70.8 74.2414232544781 70.2063993891951
"356" 71 74.2414232544781 70.2063993891951
"357" 71.2 74.2414232544781 70.2063993891951
"358" 71.4 74.2414232544781 70.2063993891951
"359" 71.6 74.2414232544781 70.2063993891951
"360" 71.8 74.2414232544781 70.2063993891951
"361" 72 74.2414232544781 70.2063993891951
"362" 72.2 74.2414232544781 70.2063993891951
"363" 72.4 74.2414232544781 70.2063993891951
"364" 72.6 74.2414232544781 70.2063993891951
"365" 72.8 74.2414232544781 70.2063993891951
"366" 73 74.2414232544781 70.2063993891951
"367" 73.2 74.2414232544781 70.2063993891951
"368" 73.4 74.2414232544781 70.2063993891951
"369" 73.6 74.2414232544781 70.2063993891951
"370" 73.8 74.2414232544781 70.2063993891951
"371" 74 74.2414232544781 70.2063993891951
"372" 74.2 74.2414232544781 70.2063993891951
"373" 74.4 74.2414232544781 70.2063993891951
"374" 74.6 74.2414232544781 70.2063993891951
"375" 74.8 74.2414232544781 70.2063993891951
"376" 75 74.2414232544781 70.2063993891951
"377" 75.2 74.2414232544781 70.2063993891951
"378" 75.4 74.2414232544781 70.2063993891951
"379" 75.6 74.2414232544781 70.2063993891951
"380" 75.8 74.2414232544781 70.2063993891951
"381" 76 74.3804035546 70.1410230415227
"382" 76.2 74.2414232544781 70.2063993891951
"383" 76.4 74.3362315212279 70.1706778354884
"384" 76.6 74.2414232544781 70.2063993891951
"385" 76.8 74.2414232544781 70.2063993891951
"386" 77 74.2414232544781 70.2063993891951
"387" 77.2 74.2414232544781 70.2063993891951
"388" 77.4 74.2414232544781 70.2063993891951
"389" 77.6 74.2414232544781 70.2063993891951
"390" 77.8 74.2414232544781 70.2063993891951
"391" 78 74.3362315212279 70.1706778354884
"392" 78.2 74.3199681816682 70.2017447625
"393" 78.4 74.2414232544781 70.2063993891951
"394" 78.6 74.3199681816682 70.2017447625
"395" 78.8 74.2266428098619 70.2380951805
"396" 79 74.3199681816682 70.2017447625
"397" 79.2 74.4075378036714 70.1653943445
"398" 79.4 74.2266428098619 70.2380951805
"399" 79.6 74.2266428098619 70.2380951805
"400" 79.8 74.2414232544781 70.2063993891951
"401" 80 74.3317010562667 70.167491484
"402" 80.2 74.3804035546 70.1410230415227
"403" 80.4 74.3317010562667 70.167491484
"404" 80.6 74.313924644375 70.2017447625
"405" 80.8 74.313924644375 70.2017447625
"406" 81 74.2927390576 70.235998041
"407" 81.2 74.313924644375 70.2017447625
"408" 81.4 74.3804035546 70.2017447625
"409" 81.6 74.456379452 70.2017447625
"410" 81.8 74.3604098973895 70.2620099291842
"411" 82 74.4730570880146 70.1691623756342
"412" 82.2 74.370906567425 70.25899667085
"413" 82.4 74.3604098973895 70.312230901421
"414" 82.6 74.3604098973895 70.312230901421
"415" 82.8 74.420390869021 70.2620099291842
"416" 83 74.4009375809243 70.2997435245405
"417" 83.2 74.4972895506 70.235998041
"418" 83.4 74.484870413525 70.22082873195
"419" 83.6 74.484870413525 70.22082873195
"420" 83.8 74.3904003832053 70.282098318079
"421" 84 74.3511820556 70.294717947
"422" 84.2 74.3598695282757 70.2378495695676
"423" 84.4 74.3598695282757 70.2378495695676
"424" 84.6 74.3598695282757 70.2378495695676
"425" 84.8 74.3511820556 70.196851437
"426" 85 74.4009375809243 70.0934303412973
"427" 85.2 74.318801475627 70.1243773187838
"428" 85.4 74.2050745606 70.216424739
"429" 85.6 74.1237282255459 70.2069025920811
"430" 85.8 74.2342960596 70.22621139
"431" 86 74.3424156059 70.10632491525
"432" 86.2 74.465876439175 69.886859266575
"433" 86.4 74.5101185013805 69.8433385069756
"434" 86.6 74.3888453209778 69.6631527358
"435" 86.8 74.1990974358046 69.6552492737045
"436" 87 74.212549827786 69.5227105006744
"437" 87.2 74.2628218086238 69.5292620295
"438" 87.4 74.2635175586 69.511785867
"439" 87.6 74.3804035546 69.511785867
"440" 87.8 74.6003337839158 69.2676346788947
"441" 88 74.8284665392667 69.267119592
"442" 88.2 74.9202322992842 69.1270159566316
"443" 88.4 75.1085059046833 69.2263418795
"444" 88.6 75.4223587189429 69.1166847852
"445" 88.8 75.6466685112667 69.10971762175
"446" 89 75.8260560467944 68.9294801325
"447" 89.2 76.1278491948 68.865866901
"448" 89.4 76.1457258765412 68.7423823927941
"449" 89.6 76.3976946234965 68.760576035069
"450" 89.8 76.5906114789636 68.6345460591818
"451" 90 77.0015720149 68.7131951454
"452" 90.2 77.466924386475 68.77044705375
"453" 90.4 77.9096065306 68.7181200407419
"454" 90.6 78.4047518700063 68.7108096492187
"455" 90.8 78.9389573986 68.5211242270645
"456" 91 79.4903953636 68.4964997503548
"457" 91.2 80.1246418580242 68.3800931331818
"458" 91.4 80.695900025975 67.9355233903125
"459" 91.6 81.3076177293059 67.5973442257941
"460" 91.8 81.9423795926938 67.196019574125
"461" 92 82.2035467400063 67.0290348414375
"462" 92.2 82.8758902638727 66.6220547353636
"463" 92.4 83.4737687746625 66.3133859870625
"464" 92.6 84.3627922963222 66.16230456225
"465" 92.8 85.1666786854788 65.939658252
"466" 93 85.8955005042875 66.1344737734688
"467" 93.2 86.7571223246 66.4772926601613
"468" 93.4 87.2963061126 66.8859050705625
"469" 93.6 88.0323226186625 67.386859268625
"470" 93.8 88.3438525767515 68.0099797862727
"471" 94 88.5476738344824 68.5403168339118
"472" 94.2 88.891799958 69.4256633382
"473" 94.4 89.271679445 70.010905068
"474" 94.6 89.5085454780706 70.8977483542059
"475" 94.8 89.7943015271152 71.4682263714545
"476" 95 90.1454022651 71.9550844557187
"477" 95.2 90.7508351975063 72.77808063825
"478" 95.4 91.4749804696 73.06434018
"479" 95.6 92.1771819455697 73.2493968534546
"480" 95.8 93.1905652496 73.3598339005161
"481" 96 93.3363899559 73.2933478134
"482" 96.2 93.5880601160375 72.9450653709375
"483" 96.4 93.4233946126 72.8180954129032
"484" 96.6 93.6072072676 72.4117915471936
"485" 96.8 93.7804559769103 72.0772383118965
"486" 97 93.5880601160375 71.82388216575
"487" 97.2 92.7753371751 72.242261496
"488" 97.4 91.7200640096 72.6457240759355
"489" 97.6 90.7352151528105 72.2909372075526
"490" 97.8 90.2213781625 72.4918210965
"491" 98 89.4253981211349 72.6294032018372
"492" 98.2 89.1957035476 72.2923068704318
"493" 98.4 88.7796450618381 72.064703685
"494" 98.6 88.5066198269954 71.653014067186
"495" 98.8 88.5430900699333 71.058076725
"496" 99 88.5659033454684 70.5131147903684
"497" 99.2 88.6599760659333 69.727092189
"498" 99.4 88.5444815698857 68.6368592676
"499" 99.6 89.1257257473631 67.8313148729211
"500" 99.8 89.5858500477622 66.8646290235405
"501" 100 90.4330253052572 65.921483043
"502" 100.2 91.3483539739333 64.9854597795
"503" 100.4 92.1635120397875 64.047164614875
"504" 100.6 92.8715962306294 63.4213226755588
"505" 100.8 93.3855508306882 62.7140932194706
"506" 101 94.2368070102217 62.0162692173243
"507" 101.2 94.7962125559429 61.504907256
"508" 101.4 95.2849482656882 61.3894412223529
"509" 101.6 95.8994592005412 61.6027326456176
"510" 101.8 96.9497142528353 61.4680222730294
"511" 102 97.9076064494666 61.2958923525
"512" 102.2 98.9990451476 61.3677137429032
"513" 102.4 99.7013362570483 61.337569986931
"514" 102.6 100.085582174933 61.359505584
"515" 102.8 100.487293816359 61.7850561671379
"516" 103 100.5798339806 61.8602032770968
"517" 103.2 101.018013643024 61.8915435201818
"518" 103.4 102.01663623385 61.92748086525
"519" 103.6 102.51768417791 62.0877674066896
"520" 103.8 103.108789758975 62.1506951507813
"521" 104 103.9129701246 62.0079501373548
"522" 104.2 104.7217458066 61.6262707483548
"523" 104.4 105.3405817451 61.0414394265
"524" 104.6 105.281225575256 60.468920343
"525" 104.8 105.215764199371 60.032715327
"526" 105 105.161495701229 59.7709923174
"527" 105.2 105.118080902714 59.378407803
"528" 105.4 105.024015505933 58.69835206625
"529" 105.6 104.662225518314 58.069792755
"530" 105.8 104.500848142258 57.3953968421053
"531" 106 104.150959141074 56.5717728974211
"532" 106.2 103.562940555933 55.007969085
"533" 106.4 102.861624579933 53.931437475
"534" 106.6 102.4622640936 52.551519684
"535" 106.8 101.887574613267 51.279255054
"536" 107 101.425712587406 50.0999636085
"537" 107.2 100.682059615047 48.7674338118158
"538" 107.4 99.9881771782667 48.343259754
"539" 107.6 99.4524496966 48.1309121869535
"540" 107.8 98.8409363760634 47.7431709585366
"541" 108 98.3128112356 47.3675534089535
"542" 108.2 97.8355267519333 47.374381305
"543" 108.4 97.3271779720324 47.6362403452703
"544" 108.6 96.7333123159684 47.5621304781316
"545" 108.8 95.8487280766811 47.7909752327027
"546" 109 94.6039878230474 47.8835447004474
"547" 109.2 93.4257129704109 48.2139172583514
"548" 109.4 92.2244724304379 48.8534881264054
"549" 109.6 91.3209752721676 49.400218062
"550" 109.8 91.218305140546 50.1429455216757
"551" 110 91.3166973500167 50.32260991875
"552" 110.2 91.9327839539333 50.046137028
"553" 110.4 91.7087524616 49.997203773
"554" 110.6 91.6788182431122 49.8749899849024
"555" 110.8 91.8042093583333 49.7225251016
"556" 111 91.8225297874936 49.7250515845532
"557" 111.2 91.8548599566 49.7072210488043
"558" 111.4 91.8300852074478 49.781897451
"559" 111.6 91.7685237095546 49.8686427666818
"560" 111.8 91.7753502965302 49.8884126293256
"561" 112 91.8277257075286 49.9000363095
"562" 112.2 91.8277257075286 49.9000363095
"563" 112.4 91.8277257075286 49.9000363095
"564" 112.6 91.8277257075286 49.9000363095
"565" 112.8 91.8277257075286 49.9000363095
"566" 113 91.902344892475 49.8200653899
"567" 113.2 91.8548599566 49.927299123
"568" 113.4 91.9432040233442 49.7552686564186
"569" 113.6 91.9724417025762 49.7364594285
"570" 113.8 91.9724417025762 49.7364594285
"571" 114 91.9289827833317 49.8656807315122
"572" 114.2 91.87385393095 49.9345692066
"573" 114.4 91.8137919039514 50.16357684
"574" 114.6 91.7866764589333 50.525682927
"575" 114.8 91.6227113812111 50.91633341275
"576" 115 91.5978826565706 51.0279683974412
"577" 115.2 91.4191158391588 51.7801013110588
"578" 115.4 91.3073865782765 51.9484892767941
"579" 115.6 91.1493694807428 52.0501635342
"580" 115.8 90.8020510926286 52.1483096628
"581" 116 90.7890869514056 52.071973785
"582" 116.2 90.4764401037714 52.1046891612
"583" 116.4 90.3709557105063 51.9049890523125
"584" 116.6 90.1900939694529 51.7576495822941
"585" 116.8 89.9331166694235 51.5443581590294
"586" 117 90.5849771000571 51.3522355086
"587" 117.2 91.1059546822286 51.1777535022
"588" 117.4 90.81019136735 51.21319515975
"589" 117.6 91.0074364856 51.220535148
"590" 117.8 90.9308287720054 51.2570367111892
"591" 118 91.0651104967842 51.2081730625263
"592" 118.2 91.0129648773027 51.1641957787297
"593" 118.4 90.9811371365 51.1177753125
"594" 118.6 90.9976959859333 51.132455289
"595" 118.8 90.9976959859333 51.132455289
"596" 119 91.0129648773027 51.2260897337027
"597" 119.2 90.9879554862667 51.161815242
"598" 119.4 90.9295124882667 51.132455289
"599" 119.6 90.8671732904 51.1177753125
"600" 119.8 90.8905504896 51.103095336
"601" 120 90.8629524072111 51.1601841335
"602" 120.2 90.8840568231555 51.12837751775
"603" 120.4 90.8840568231555 51.12837751775
"604" 120.6 90.9473700709889 51.1601841335
"605" 120.8 90.865173924679 51.1780404791842
"606" 121 90.865173924679 51.1780404791842
"607" 121.2 91.0651104967842 51.2081730625263
"608" 121.4 90.9368178630167 51.21319515975
"609" 121.6 90.9251548963105 51.1479078958421
"610" 121.8 90.7444429946 50.975868873
"611" 122 90.8020510926286 50.8833151164
"612" 122.2 90.6928756434235 50.6575148728235
"613" 122.4 90.7363259115444 50.545256229
"614" 122.6 90.7152214956 50.4379089008438
"615" 122.8 90.7612674940243 50.3833316397273
"616" 123 90.9178238886666 50.2144674252
"617" 123.2 90.7996391593778 50.078759198
"618" 123.4 90.9431491878 49.909123914
"619" 123.6 90.9865639863143 50.0272627725
"620" 123.8 90.9641080560482 49.6897679433103
"621" 124 90.9458626127071 49.71374041725
"622" 124.2 90.7996391593778 49.697079809
"623" 124.4 90.7414200809103 49.6107997938621
"624" 124.6 90.4619685042667 49.3886520199091
"625" 124.8 90.3877391792207 49.4133794202414
"626" 125 90.2174483747034 49.2291204048621
"627" 125.2 90.1580649146666 49.2475463064
"628" 125.4 89.9283282725286 49.127589927
"629" 125.6 89.5882456841666 49.0821519045
"630" 125.8 89.4719795381455 49.0416707571818
"631" 126 89.2532610456303 49.0879349255455
"632" 126.2 88.9931011545333 49.0439839656
"633" 126.4 88.5800367928069 48.8869250905862
"634" 126.6 88.3991820426 48.9692897195807
"635" 126.8 87.8661253431 48.9511834867059
"636" 127 87.6203209691588 48.9287317579412
"637" 127.2 87.1615101656 48.7476694291935
"638" 127.4 86.7264868821 48.8022536859
"639" 127.6 86.4059635649438 48.684569207625
"640" 127.8 86.0735690138188 48.6964966885312
"641" 128 85.6682511683143 48.8440566666
"642" 128.2 85.2069689341 49.018538673
"643" 128.4 84.7177302008424 48.9491424204545
"644" 128.6 84.2150613847111 49.357809241
"645" 128.8 83.9754241456 49.6095261140322
"646" 129 83.5626334403714 49.9890948336
"647" 129.2 83.1492883795167 50.55585843425
"648" 129.4 82.8404224002216 51.1951427562162
"649" 129.6 82.6148500816294 51.8811340905
"650" 129.8 82.7607752678121 52.2685965005455
"651" 130 82.8564646082875 52.596782944875
"652" 130.2 82.8758902638727 52.9741250680909
"653" 130.4 82.9276920121 53.4078516465
"654" 130.6 82.9989194159125 54.1473554626875
"655" 130.8 83.3272204380827 54.6910840750345
"656" 131 83.4975112426 55.3162485915
"657" 131.2 83.5212537105375 56.0080424840625
"658" 131.4 83.8118942663241 56.5599969453103
"659" 131.6 84.1029441750063 56.55670660575
"660" 131.8 84.5680807059636 56.8603152106364
"661" 132 84.9646320199793 57.0469672002414
"662" 132.2 85.5194504476 57.1199915104839
"663" 132.4 85.9174842708963 57.0903509366667
"664" 132.6 86.2483627001862 57.1259353496896
"665" 132.8 86.3269584561172 57.1917421408965
"666" 133 86.3086194464 57.1992002439
"667" 133.2 86.4534485008188 57.272355460125
"668" 133.4 87.0050651725666 57.2755361217
"669" 133.6 87.453497624462 57.4286465892414
"670" 133.8 87.6635229500333 57.4663758162
"671" 134 87.8726749894276 57.5865828881379
"672" 134.2 87.6897527241357 57.9334786875
"673" 134.4 87.6880568335688 58.3935386653125
"674" 134.6 87.2963061126 58.7176854993529
"675" 134.8 86.9520403275063 59.180752405125
"676" 135 86.2901388227081 59.2104099252162
"677" 135.2 86.0415526555394 59.196655713
"678" 135.4 85.3426401794571 59.2584514236
"679" 135.6 84.7110151594055 59.33448438125
"680" 135.8 83.9800608612216 59.0350437194595
"681" 136 83.089140794075 58.61777530635
"682" 136.2 82.1679330381 58.2237474665294
"683" 136.4 81.4027472142857 57.6008723628
"684" 136.6 80.6124805440325 56.9615962278649
"685" 136.8 80.2018000175459 56.714020407973
"686" 137 79.5311224812765 56.3041246571471
"687" 137.2 79.3296905852286 55.7688112956
"688" 137.4 79.0108264907352 55.3523533985676
"689" 137.6 78.5699316112286 55.0490730192
"690" 137.8 78.1914526016 55.1130966586452
"691" 138 78.0604860849125 55.1134814160938
"692" 138.2 77.5870333419235 54.9008916093529
"693" 138.4 76.8496202201 54.6651484573235
"694" 138.6 76.4920865852765 54.6314708641765
"695" 138.8 76.1233800243647 54.6426967285588
"696" 139 75.4587711306 54.7806662230645
"697" 139.2 74.6415707019125 54.5290348516875
"698" 139.4 73.9223135849824 54.6539225929412
"699" 139.6 72.9532887250595 54.4858380289459
"700" 139.8 71.7788046436303 54.3851822031818
"701" 140 71.0157566697429 54.1657578618
"702" 140.2 70.0117894541 54.362050119
"703" 140.4 69.5767661706 54.1527420669677
"704" 140.6 69.2923207287212 53.98037073
"705" 140.8 68.5786077531455 54.0497669825455
"706" 141 68.1411707681152 53.8994084353636
"707" 141.2 67.6116417862364 53.4945969621818
"708" 141.4 66.7828138146 53.2057860876176
"709" 141.6 66.2878193315394 52.9278608997273
"710" 141.8 65.8043363480849 52.6965400579091
"711" 142 65.2108986959793 52.3615236663103
"712" 142.2 64.645991700225 52.071973785
"713" 142.4 63.7315237416 51.8626657329677
"714" 142.6 63.3884067856 51.5425475357419
"715" 142.8 63.0300649430243 51.2623508386364
"716" 143 62.6584079557429 50.817884364
"717" 143.2 62.0894640236 50.5083195139355
"718" 143.4 61.6781832080375 50.0443020309375
"719" 143.6 61.1458923946 49.6095261140322
"720" 143.8 60.2488866382 49.2602689527
"721" 144 59.4258144163666 48.7131951618
"722" 144.2 59.0332722798 48.4714648821
"723" 144.4 58.5267662971333 47.9625590301
"724" 144.6 58.0700939676 47.6026312621935
"725" 144.8 57.2613182856 47.3686987334516
"726" 145 56.5854238354438 47.2413440179687
"727" 145.2 55.8580037401862 47.0574962950345
"728" 145.4 55.0555664256 46.8392724841935
"729" 145.6 54.2598900362551 46.8995599961379
"730" 145.8 53.6953527786 47.417947686871
"731" 146 53.1561689906 47.8611882676452
"732" 146.2 52.4209183706 48.2305554182903
"733" 146.4 51.6121426886 48.6245470456452
"734" 146.6 51.2538008460242 49.3423878515454
"735" 146.8 50.8739213590243 49.6778030721818
"736" 147 50.2245373518353 50.2197061619118
"737" 147.2 49.8781766431 50.4943656438
"738" 147.4 49.6024576606 50.6560663741935
"739" 147.6 48.7741518840063 51.2370501215625
"740" 147.8 47.9960464575091 51.7249925222727
"741" 148 47.5192475706 51.9365391630968
"742" 148.2 46.7050656340412 52.487330767147
"743" 148.4 45.6638885841938 52.7995501202813
"744" 148.6 44.8056681990412 53.2843671382941
"745" 148.8 44.1799843381 53.932660806375
"746" 149 43.4631149836 54.362050119
"747" 149.2 43.2556109197333 54.1203198393
"748" 149.4 42.8883940823 53.6750272188
"749" 149.6 43.2302856206 52.8591875248125
"750" 149.8 43.5366400456 52.1212227384194
"751" 150 44.0390613026 51.5425475357419
"752" 150.2 44.2917135989824 51.3310667357647
"753" 150.4 44.7498035686 51.1538801195676
"754" 150.6 45.4376934504649 50.8031477080541
"755" 150.8 45.8677346303429 50.8942202418
"756" 151 46.5964399637389 50.81031136025
"757" 151.2 47.4198136772286 50.7524536116
"758" 151.4 48.0818893545714 50.6979279846
"759" 151.6 49.0284462116526 50.8264936735263
"760" 151.8 49.7077178989333 50.887789014
"761" 152 50.7012488649333 51.3298194175
"762" 152.2 51.0178151041 51.308615007
"763" 152.4 50.9465877002875 51.2251226406563
"764" 152.6 51.0558030528 51.2213740038
"765" 152.8 51.8178643267212 51.563067933
"766" 153 52.3473933086 51.7934509876216
"767" 153.2 53.1915699463778 51.9659517325
"768" 153.4 53.8880156725444 52.57027743175
"769" 153.6 54.8060577661278 53.10038769425
"770" 153.8 55.051241421953 53.5088844259412
"771" 154 55.3547725806833 53.768326625
"772" 154.2 55.7886545437765 53.9242414080882
"773" 154.4 56.05121830685 53.837240959125
"774" 154.6 56.4915331667818 53.9456726037273
"775" 154.8 57.0786196466909 54.2116915718182
"776" 155 57.76067599835 54.409760042625
"777" 155.2 58.5636030958727 54.3389180348182
"778" 155.4 59.3578965686909 54.5702388766364
"779" 155.6 60.5042500711278 54.8921603815
"780" 155.8 61.9825184788727 54.9866163919091
"781" 156 63.1950631040444 55.43287284925
"782" 156.2 64.2242137403941 55.4172813709412
"783" 156.4 65.2632958666 55.507088286
"784" 156.6 65.8331150971 55.5407658791471
"785" 156.8 66.6518208880482 55.4939269277586
"786" 157 67.7087700641625 55.459378362375
"787" 157.2 68.8386322148353 55.2488934052059
"788" 157.4 69.6556524350375 54.7079470652813
"789" 157.6 71.1025862667714 54.2093783634
"790" 157.8 72.6374270848353 53.3966257821176
"791" 158 73.9515073596 52.5644633191935
"792" 158.2 75.2588748682875 51.308615007
"793" 158.4 76.5591241418059 50.1860285687647
"794" 158.6 78.1456796463353 49.1083455880588
"795" 158.8 79.2175356890666 48.0897854931
"796" 159 80.6177796476 46.728462339
"797" 159.2 81.8600996607034 45.7150377544138
"798" 159.4 82.9997381217034 44.5699995874138
"799" 159.6 84.0166798748333 43.6623045807
"800" 159.8 85.1480221171517 43.0564433896552
"801" 160 86.0300411559333 42.7971646323
"802" 160.2 86.9417519247333 42.4663758285
"803" 160.4 87.8988735747379 41.7403075655172
"804" 160.6 89.2814827866 41.0648326957742
"805" 160.8 90.6416964336 40.5107819698065
"806" 161 92.1967514949 40.0109050926
"807" 161.2 93.9170628860286 39.6510359544
"808" 161.4 95.7095194570412 39.5663608630588
"809" 161.6 97.2737291093941 39.6337160493529
"810" 161.8 98.5027509791 39.476553948
"811" 162 99.648145189903 39.2336670640909
"812" 162.2 100.840974718048 39.1080359172414
"813" 162.4 102.1116061056 38.7255074083548
"814" 162.6 103.2512445666 38.331515781
"815" 162.8 103.369138200497 37.7260933018965
"816" 163 103.373348687421 37.295528868
"817" 163.2 103.575259423159 36.9956379195
"818" 163.4 103.9742410096 36.5216167428387
"819" 163.6 104.540532522479 36.1339677837273
"820" 163.8 104.735148812694 36.1249318133437
"821" 164 104.897389010267 36.550345299
"822" 164.2 104.892866635421 36.913849479
"823" 164.4 105.209998171444 37.520447079375
"824" 164.6 105.797463830816 38.4862506684324
"825" 164.8 106.416906958267 39.2857142535
"826" 165 107.274070928933 40.298632632
"827" 165.2 108.408108602625 41.766630282
"828" 165.4 109.088417171722 42.8837406888293
"829" 165.6 110.0890753326 44.2522009371951
"830" 165.8 110.904426426649 45.4251668643659
"831" 166 111.85551494715 47.01472188075
"832" 166.2 112.681752831375 48.512813482575
"833" 166.4 113.780724706267 50.095070283
"834" 166.6 114.657126163775 51.089149358325
"835" 166.8 115.863243535 52.5681569907
"836" 167 117.009042203897 53.4542721127297
"837" 167.2 118.377355048964 53.6680875935455
"838" 167.4 119.384949838012 53.6660465272941
"839" 167.6 119.5125374456 53.4632567190968
"840" 167.8 119.482459011145 53.2632761203636
"841" 168 119.192615896064 53.14885491825
"842" 168.2 118.434552812631 53.3482142419688
"843" 168.4 117.186823642337 53.4078516465
"844" 168.6 116.492758113457 53.653216968
"845" 168.8 115.911309919069 54.307524492
"846" 169 115.089529804335 55.6472970411428
"847" 169.2 114.694145032151 56.2470789381428
"848" 169.4 114.183332025822 57.0931781914
"849" 169.6 113.845661370711 57.4663758162
"850" 169.8 113.480856466529 58.069792755
"851" 170 113.37827576882 58.4395031039268
"852" 170.2 112.898416655065 59.0309654356047
"853" 170.4 112.646312854844 59.6031597777073
"854" 170.6 112.165749861533 60.0787591898
"855" 170.8 112.037175265933 60.14596086
"856" 171 111.661599720647 60.2736425160698
"857" 171.2 111.938488624574 60.1776387040263
"858" 171.4 112.58921242146 59.5102837380698
"859" 171.6 112.52737157474 59.5369125326512
"860" 171.8 112.497672931026 59.6243531843617
"861" 172 112.402119320111 59.6801162724
"862" 172.2 112.402119320111 59.6801162724
"863" 172.4 112.28477876746 59.68266080166
"864" 172.6 112.249174376325 59.6905937458235
"865" 172.8 112.23159563928 59.72082874056
"866" 173 112.26958358798 59.65976003832
"867" 173.2 112.26958358798 59.65976003832
"868" 173.4 112.24679081876 59.67502721388
"869" 173.6 112.26407161111 59.6456902882941
"870" 173.8 112.26407161111 59.6456902882941
"871" 174 112.329589041641 59.5809315604286
"872" 174.2 112.329589041641 59.5809315604286
"873" 174.4 112.24679081876 59.67502721388
"874" 174.6 112.26958358798 59.65976003832
"875" 174.8 112.252062615722 59.6899828144286
"876" 175 112.24679081876 59.67502721388
"877" 175.2 112.26958358798 59.65976003832
"878" 175.4 112.31985700094 59.6243531843617
"879" 175.6 112.249174376325 59.6905937458235
"880" 175.8 112.23159563928 59.72082874056
"881" 176 112.161896011665 59.7138589430217
"882" 176.2 112.109710901749 59.6893198888723
"883" 176.4 112.006141580949 59.7321903595814
"884" 176.6 111.978732267933 59.881721283
"885" 176.8 111.574058781782 60.2433825222273
"886" 177 111.432551567112 60.5154666099512
"887" 177.2 111.438647194311 60.7099810097368
"888" 177.4 111.5326173832 60.898309655625
"889" 177.6 111.526457175303 61.1084912110541
"890" 177.8 111.650802112489 61.274687942
"891" 178 111.813933543843 61.4489079634054
"892" 178.2 111.548612308968 61.8951959545263
"893" 178.4 111.5501502826 62.318597382
"894" 178.6 111.429205745072 62.928631961
"895" 178.8 111.365080788933 63.688728522
"896" 179 111.238710622205 64.2154048718684
"897" 179.2 111.023373530357 65.0284416926757
"898" 179.4 110.858331293775 65.860141712625
"899" 179.6 110.672792593112 66.7712848881951
"900" 179.8 110.608910420074 67.5802100117368
"901" 180 110.479221832762 68.7214476727297
"902" 180.2 110.692413341365 69.5506446283235
"903" 180.4 110.896319242475 70.3568020142813
"904" 180.6 111.1527378962 71.1995637366
"905" 180.8 111.429205745072 72.07833509175
"906" 181 111.712196777055 72.9602458011818
"907" 181.2 112.173279004519 73.9411712087838
"908" 181.4 113.008720532686 75.2562703854
"909" 181.6 113.865524350424 76.274937393353
"910" 181.8 114.432364133967 77.0338058256
"911" 182 115.1794604584 77.7317338512
"912" 182.2 116.144124125388 78.6391724678182
"913" 182.4 117.157136090721 79.2059085302727
"914" 182.6 118.1805084057 79.7564521338
"915" 182.8 118.642913436428 79.9082464655172
"916" 183 118.624492556131 80.0538439910625
"917" 183.2 118.403009248086 80.3816793234
"918" 183.4 118.172066639322 80.68732575475
"919" 183.6 118.076811572762 81.1827639406216
"920" 183.8 117.7158865716 82.254005469
"921" 184 117.466734843284 83.2993743218684
"922" 184.2 117.069360906225 84.2093783388
"923" 184.4 116.572927485714 85.5122929803409
"924" 184.6 116.037642754032 86.5532367685227
"925" 184.8 115.577334236889 87.7087756842632
"926" 185 115.157753059143 88.9531078878
"927" 185.2 114.74259904835 89.791439402925
"928" 185.4 114.0778099461 90.52617222675
"929" 185.6 113.797898745153 91.2644205186316
"930" 185.8 113.165172641966 92.0272893359268
"931" 186 112.65326186985 92.8249230923182
"932" 186.2 111.943249019148 93.60232635
"933" 186.4 111.1527378962 94.867775276625
"934" 186.6 110.561357938059 95.6556337451351
"935" 186.8 109.981929836267 96.45443607
"936" 187 109.281831422725 97.100599702275
"937" 187.2 108.66452725635 97.7971645872
"938" 187.4 107.765626377228 98.3972000917674
"939" 187.6 107.230482192925 98.99945466255
"940" 187.8 106.027982721576 100.0636131495
"941" 188 104.745437215467 101.096570861
"942" 188.2 103.849554758625 101.776172217525
"943" 188.4 103.277747786623 102.107478803442
"944" 188.6 102.8713650796 102.392931412023
"945" 188.8 102.3015458491 102.478545267065
"946" 189 101.398173898307 102.779477001659
"947" 189.2 100.286331497332 103.365959965244
"948" 189.4 98.759169632825 103.665485193075
"949" 189.6 97.4233373148195 103.859350394927
"950" 189.8 96.3320110533857 103.871319435
"951" 190 95.25478136525 103.96128671955
"952" 190.2 94.561501301475 104.467011909975
"953" 190.4 93.8085258897429 105.0072699975
"954" 190.6 93.3435768651135 105.26982808427
"955" 190.8 93.1406059126 105.203702064
"956" 191 93.0821629146 105.007969044
"957" 191.2 92.5946252733895 104.723641078105
"958" 191.4 92.0494323767707 104.529616639024
"959" 191.6 91.1827654796 104.626289655
"960" 191.8 89.7898740272667 104.67522291
"961" 192 88.6458779743105 105.075187883763
"962" 192.2 87.3462902556263 105.266027578263
"963" 192.4 86.63151701035 105.4434750135
"964" 192.6 85.3426401794571 105.7142856276
"965" 192.8 84.323749126825 105.669301985325
"966" 193 82.8059357662667 105.516874896
"967" 193.2 81.674089705 105.5834241228
"968" 193.4 80.534451244 105.9651035118
"969" 193.6 78.730928155719 106.125045351
"970" 193.8 77.2494933643105 106.220226050763
"971" 194 76.261711490219 106.942929756
"972" 194.2 75.3301022721 107.515927134474
"973" 194.4 75.1201688713895 107.686678440079
"974" 194.6 74.8629531732216 107.900321170622
"975" 194.8 73.7233147122217 108.70494258527
"976" 195 73.1531005966 109.813214685
"977" 195.2 72.4701524199714 110.3489639226
"978" 195.4 71.7634559774889 110.92481512775
"979" 195.6 70.8876227157944 111.698776111
"980" 195.8 70.2017291976 112.524117012
"981" 196 69.4619638808105 113.3315157195
"982" 196.2 68.77718112135 114.285714192
"983" 196.4 67.533075801425 115.650218007675
"984" 196.6 66.393437340425 116.70937831215
"985" 196.8 64.8526153401135 118.019982808703
"986" 197 63.0220068933 119.7818973936
"987" 197.2 61.1216829229659 121.798281677927
"988" 197.4 59.6670224483561 123.892863690732
"989" 197.6 58.385477786179 126.218217195474
"990" 197.8 58.1277217188973 127.727018080297
"991" 198 58.2192448076571 128.189749077
"992" 198.2 58.2192448076571 128.189749077
"993" 198.4 57.8710463898433 128.191222742595
"994" 198.6 57.0812761466 128.525291397
"995" 198.8 56.2110456519903 129.003643801976
"996" 199 56.060715294025 128.112050058525
"997" 199.2 56.7113747324293 127.048700590024
"998" 199.4 58.1959545772042 126.730052604187
"999" 199.6 58.9630304123924 126.045760271943
"1000" 199.8 59.5278604746392 124.748219796353
"1001" 200 60.2079765396 123.2845397865
"1002" 200.2 60.78510114485 122.46980109075
"1003" 200.4 61.4024798558653 121.366256326714
"1004" 200.6 62.0095454779478 120.293015879739
"1005" 200.8 62.5808815298245 119.294282500714
"1006" 201 63.2786193630898 117.697460567143
"1007" 201.2 63.2476087927224 116.68484178
"1008" 201.4 63.4464809287739 115.165236262304
"1009" 201.6 63.5327337591556 114.3026777204
"1010" 201.8 63.8056187653209 113.71763324093
"1011" 202 63.5955322651366 113.447881386878
"1012" 202.2 63.487359264875 113.12159205555
"1013" 202.4 63.6463729219333 112.974302958
"1014" 202.6 63.9427624117905 112.6045073595
"1015" 202.8 64.1324918122744 111.693844852744
"1016" 203 64.4947024859256 110.122745972442
"1017" 203.2 64.5830465526698 108.942202746
"1018" 203.4 64.8834163796 107.467532379409
"1019" 203.6 65.0403231242304 106.278744401022
"1020" 203.8 65.1004903721714 105.470737827
"1021" 204 65.2114941183727 104.440120862114
"1022" 204.2 65.2090273684571 102.9171209625
"1023" 204.4 65.0733561231 101.768365139114
"1024" 204.6 65.0992569972136 101.430058407955
"1025" 204.8 64.8834163796 100.7360958825
"1026" 205 64.6663423870286 99.6455833425
"1027" 205.2 64.762966786161 98.8882090845366
"1028" 205.4 64.7625456337364 97.0580944975909
"1029" 205.6 64.5776597193317 95.3879298098049
"1030" 205.8 63.9717056108 93.684569170725
"1031" 206 63.0177860101111 91.6224402496
"1032" 206.2 61.7599628198222 89.1203198106
"1033" 206.4 60.7499657710524 86.641221303
"1034" 206.6 59.8124669484837 84.8697724444186
"1035" 206.8 58.6154048441 83.6007001552895
"1036" 207 57.7380641241238 82.842602622
"1037" 207.2 56.9778162447352 82.0492793102433
"1038" 207.4 56.3409981719333 81.118753953
"1039" 207.6 55.7663086916 79.8200653653
"1040" 207.8 54.8212426507707 78.0820277573415
"1041" 208 54.028360038575 76.241821093425
"1042" 208.2 52.93620651345 74.2475462859
"1043" 208.4 51.6595034267352 71.857408058027
"1044" 208.6 50.8000793005756 70.4763677375122
"1045" 208.8 49.431561570546 68.9690234926216
"1046" 209 47.8558770211294 67.9228942928823
"1047" 209.2 46.3001225560865 66.9058916601892
"1048" 209.4 44.5062910769333 65.469899004
"1049" 209.6 42.7604346761526 63.8939906495526
"1050" 209.8 40.6019302510865 62.0678475131351
"1051" 210 38.6817286052053 60.7602019819737
"1052" 210.2 36.8281989720412 59.6382063787059
"1053" 210.4 34.9995634022667 59.0231650816364
"1054" 210.6 33.9783819856 58.9791395020645
"1055" 210.8 33.7332984456 58.417393627125
"1056" 211 33.8338547803941 58.0441336364118
"1057" 211.2 34.2234655256 57.4647341844194
"1058" 211.4 34.3845204233143 56.924754588
"1059" 211.6 34.3411056248 55.398037032
"1060" 211.8 34.3493192353297 53.278905906973
"1061" 212 34.2261150773838 50.6690441389459
"1062" 212.2 34.4713500203429 48.473282403
"1063" 212.4 34.7497327486541 46.5015178374324
"1064" 212.6 34.8598376139448 44.5699995874138
"1065" 212.8 34.9623203153059 42.6983770257353
"1066" 213 35.4216517211555 41.62880161375
"1067" 213.2 36.1862345616571 39.749182083
"1068" 213.4 36.848310239 37.459105749
"1069" 213.6 37.7057525096571 35.4743729262
"1070" 213.8 38.5055345010375 33.799073036625
"1071" 214 38.8511193121278 32.479098483
"1072" 214.2 38.7310879464438 31.2346646417813
"1073" 214.4 38.5631947803143 30.6706651875
"1074" 214.6 38.6586324839448 30.4478621944138
"1075" 214.8 39.0404383375118 30.7877349160588
"1076" 215 40.0213036383105 30.4970441120526
"1077" 215.2 41.3211476859333 30.042222384
"1078" 215.4 42.430539332179 29.663375972921
"1079" 215.6 43.9357760964571 29.1275899434
"1080" 215.8 45.4027214368813 28.50327151425
"1081" 216 46.7873389988727 27.5057003839091
"1082" 216.2 48.3139669907471 26.7127461452647
"1083" 216.4 50.0335818877818 25.7823601123636
"1084" 216.6 51.4264733401152 25.0652655027273
"1085" 216.8 52.5066976096 24.8496147824516
"1086" 217 52.9409550070375 24.5552753342812
"1087" 217.2 53.3522358226 24.2709395797742
"1088" 217.4 53.5005988941357 24.19574698125
"1089" 217.6 54.0821762992333 24.2857142658
"1090" 217.8 54.6266702306 24.209378388
"1091" 218 55.5174221311517 24.1962170297586
"1092" 218.2 55.9562484351 24.1821155745
"1093" 218.4 56.1208628794666 24.2984369121
"1094" 218.6 56.2564757716 24.664931207129
"1095" 218.8 56.1692111778121 24.8570767450909
"1096" 219 56.2547251748857 24.8527807866
"1097" 219.2 56.5260676656 24.7818974715
"1098" 219.4 56.858462216725 24.8176799142188
"1099" 219.6 57.6419636586625 24.8534623569375
"1100" 219.8 58.6743516610483 25.078028031931
"1101" 220 59.2219866056 24.9358004509355
"1102" 220.2 59.9817455796 24.9358004509355
"1103" 220.4 60.5737490960483 24.9595758077586
"1104" 220.6 61.1949091026 24.6526189687742
"1105" 220.8 62.0469828766666 24.3493274973
"1106" 221 62.4901756115 24.0567066324
"1107" 221.2 63.8747708451517 23.6697627001034
"1108" 221.4 65.6811633023 22.9116684654
"1109" 221.6 67.1233954236345 22.1035610693793
"1110" 221.8 67.9731028738666 21.3849509094
"1111" 222 68.96712086485 20.81515810725
"1112" 222.2 69.8499889318593 20.1239952983333
"1113" 222.4 70.9755577822296 19.077911047
"1114" 222.6 71.9518882627071 18.320610672
"1115" 222.8 72.7215964613666 17.3773173249
"1116" 223 73.93974334968 16.02617228784
"1117" 223.2 74.9794442841 14.3297542035
"1118" 223.4 75.9270557516714 13.20883314075
"1119" 223.6 76.18862991272 13.30861503816
"1120" 223.8 76.3236332381 13.434275637
"1121" 224 76.1391048833037 13.5789005906667
"1122" 224.2 75.8999215026 13.5570536222727
"1123" 224.4 75.6223172621 13.4489556135
"1124" 224.6 75.0316255323143 13.94492910525
"1125" 224.8 74.1667213431625 15.0610005329063
"1126" 225 73.3990482131833 15.54737669875
"1127" 225.2 73.2115435946 16.017951501
"1128" 225.4 73.098310285975 16.413576867675
"1129" 225.6 72.8723971062061 17.0615643758182
"1130" 225.8 72.5199681182667 17.691468822
"1131" 226 72.1211202898105 18.6448946641579
"1132" 226.2 71.7740081854611 19.49139705175
"1133" 226.4 71.6083100008162 19.6601726974865
"1134" 226.6 71.1936367469889 20.33957347175
"1135" 226.8 70.4730716883143 21.9520174302
"1136" 227 70.2125828972286 23.0316248448
"1137" 227.2 69.7412692133576 24.0358877566364
"1138" 227.4 69.637665716903 25.0305673764545
"1139" 227.6 69.4094091247143 26.2159214616
"1140" 227.8 69.517946121 27.6008723874
"1141" 228 69.6319099671 28.8598404171316
"1142" 228.2 69.7118845959421 30.3765137786842
"1143" 228.4 70.1186305598188 31.5209241835312
"1144" 228.6 70.4895166877515 32.2824757674545
"1145" 228.8 70.914003235725 33.1549890676875
"1146" 229 71.3301947325118 34.0432355869412
"1147" 229.2 71.3190218064235 33.3135544020882
"1148" 229.4 71.2991588267111 33.1788440295
"1149" 229.6 71.17042188945 33.283805861475
"1150" 229.8 71.122936953575 33.321973800375
"1151" 230 71.179918876625 33.360141739275
"1152" 230.2 71.0881146672667 33.333333306
"1153" 230.4 71.0912031183805 33.369683724
"1154" 230.6 71.1911827451349 33.4140650483023
"1155" 230.8 71.2441891851814 33.3874362537209
"1156" 231 71.2147411629333 33.369683724
"1157" 231.2 71.2147411629333 33.369683724
"1158" 231.4 71.3218866592667 33.487123536
"1159" 231.6 71.331870671425 33.531897464325
"1160" 231.8 71.301380344179 33.4801698629211
"1161" 232 71.2809322856682 33.4130563818409
"1162" 232.2 71.1757791642667 33.203310657
"1163" 232.4 71.1757791642667 33.203310657
"1164" 232.6 71.1052263558703 33.1427392224324
"1165" 232.8 71.0686336679333 33.007577637
"1166" 233 71.0214691432316 32.907650779421
"1167" 233.2 71.0436242768973 32.9983199941622
"1168" 233.4 71.0686336679333 33.066297543
"1169" 233.6 71.4713264304684 33.5404350296053
"1170" 233.8 71.8649853298703 33.9679919554054
"1171" 234 72.6262541587471 34.7167874498824
"1172" 234.2 73.0888132988 35.1799345404
"1173" 234.4 73.7599337258333 35.6724827043
"1174" 234.6 74.4027494067765 35.8505997525
"1175" 234.8 75.4465169536 36.2630597373871
"1176" 235 76.2222434915697 36.3190244571818
"1177" 235.2 76.992075027725 36.6378134923125
"1178" 235.4 77.7862196449448 36.633700567862
"1179" 235.6 78.7490176551 36.423118836
"1180" 235.8 79.6987163726 36.423118836
"1181" 236 80.1630135233778 36.295892373
"1182" 236.2 80.8529655831 35.894639682
"1183" 236.4 81.4812278116 35.3514805515
"1184" 236.6 82.2918067838608 34.6640746953913
"1185" 236.8 82.7115536832896 34.0935584272758
"1186" 237 83.1176317556 33.399043677
"1187" 237.2 83.4682897436 32.958644382
"1188" 237.4 83.9297879002207 32.4220659306207
"1189" 237.6 83.86219555012 32.11777532808
"1190" 237.8 83.7897262326 32.0044459095
"1191" 238 83.8615624176416 31.68393308925
"1192" 238.2 84.1306437209333 31.6450583366667
"1193" 238.4 84.3838967122666 32.38367863575
"1194" 238.6 84.6371497036 32.988004335
"1195" 238.8 85.1436556862666 33.6368592963
"1196" 239 86.0708884126 34.5024096526452
"1197" 239.2 87.0081216741862 35.278080669
"1198" 239.4 87.9702858476 36.1522495921935
"1199" 239.6 88.9884965546909 36.9088926038182
"1200" 239.8 90.1810159670063 37.8186341020312
"1201" 240 91.6160785647714 38.9422028034
"1202" 240.2 92.7788911411946 40.2192814076757
"1203" 240.4 93.8979955758703 41.446844847973
"1204" 240.6 94.6064194840595 42.5815673558108
"1205" 240.8 95.416230147225 43.8658669215
"1206" 241 96.3620787347892 45.3564796704324
"1207" 241.2 97.1531791173895 46.5376226445
"1208" 241.4 98.0866924933381 48.109778223
"1209" 241.6 98.6245072249333 49.194698391
"1210" 241.8 99.2513370270118 50.1411251112353
"1211" 242 99.7933671849333 51.357548262
"1212" 242.2 100.509952052303 52.3401809232162
"1213" 242.4 101.299086091739 53.24881856775
"1214" 242.6 102.058845065739 54.39385673475
"1215" 242.8 103.097239369168 55.4864569676757
"1216" 243 104.078041097129 56.9776765200882
"1217" 243.2 105.355982264843 58.6739956487838
"1218" 243.4 106.490217034705 59.7658267316842
"1219" 243.6 107.676327239492 61.0362815969189
"1220" 243.8 108.719509813679 62.2969637324211
"1221" 244 109.832877539042 64.0904364060698
"1222" 244.2 111.006345313405 66.156874164439
"1223" 244.4 111.70356315235 68.38876766475
"1224" 244.6 111.906336662303 70.6711072543784
"1225" 244.8 111.925159519767 72.96892033275
"1226" 245 111.589112281267 75.266336655
"1227" 245.2 111.047407674805 77.3061861168409
"1228" 245.4 110.179522829505 78.662304552
"1229" 245.6 109.261782227578 79.764933898
"1230" 245.8 108.1896778976 81.2407608688
"1231" 246 106.908688929809 82.0116151593488
"1232" 246.2 105.892311476219 82.5427116735
"1233" 246.4 104.779204280978 83.4290560324
"1234" 246.6 103.728302527019 84.1507949907209
"1235" 246.8 102.9093530283 84.30479818605
"1236" 247 102.164612545647 84.5235981148605
"1237" 247.2 102.3395337978 84.53380581945
"1238" 247.4 102.128873355009 84.6535143550909
"1239" 247.6 101.787318738649 84.8033087050976
"1240" 247.8 101.7901696166 84.573441756
"1241" 248 101.277724304868 84.3937015559268
"1242" 248.2 99.8685081823619 84.4329334095
"1243" 248.4 98.4453273357163 84.4082066716744
"1244" 248.6 97.8569558512 84.4383859722
"1245" 248.8 97.0917700273857 84.3784077825
"1246" 249 96.459929656151 84.3355662184286
"1247" 249.2 94.9734055126698 84.2306813744651
"1248" 249.4 93.0117656670091 84.1503915241364
"1249" 249.6 90.9811371365 83.799072995625
"1250" 249.8 88.695374467161 83.5186317372439
"1251" 250 86.5170661392667 83.467550193
"1252" 250.2 84.0819412226 83.692643166
"1253" 250.4 82.237423188161 84.0399499270976
"1254" 250.6 79.9859423261854 84.5705773703415
"1255" 250.8 78.61605983465 85.440294368325
"1256" 251 77.011069002075 86.718920321475
"1257" 251.2 75.890424515425 87.568156962
"1258" 251.4 74.4267303213073 88.6201025950976
"1259" 251.6 73.2407650936 89.3359351847368
"1260" 251.8 71.4582536546 90.435645705
"1261" 252 70.0017926254947 91.686276685421
"1262" 252.2 68.8088377452667 92.481055764
"1263" 252.4 66.9427630722842 93.9462204360789
"1264" 252.6 64.9648191268143 95.2108323465
"1265" 252.8 62.651624393475 96.699836343825
"1266" 253 60.8646912802842 97.8232794927631
"1267" 253.2 59.2485373224333 99.3790136105
"1268" 253.4 58.0553261132667 100.349523168
"1269" 253.6 57.2958234682053 100.274062937921
"1270" 253.8 57.314317601125 99.619683669675
"1271" 254 57.7693096230546 99.018538632
"1272" 254.2 58.6484378429696 98.6285618649783
"1273" 254.4 59.1852240746 97.96892031225
"1274" 254.6 60.1018897932304 96.5957042496522
"1275" 254.8 61.4496037618157 94.7152906187647
"1276" 255 62.4746350870318 92.6687815240909
"1277" 255.2 63.3466311821909 91.1594130312273
"1278" 255.4 63.7340374189333 90.259485987
"1279" 255.6 64.10466343125 89.476553907
"1280" 255.8 64.671390619414 88.8197103073256
"1281" 256 64.8454284309 88.2933478011
"1282" 256.2 64.7296556348619 87.749909052
"1283" 256.4 65.0606934735333 86.7878346556
"1284" 256.6 65.234804905075 85.287622612725
"1285" 256.8 65.1756313696 84.005815998
"1286" 257 65.0733561231 82.1428570755
"1287" 257.2 65.0606934735333 80.4604385624
"1288" 257.4 64.8249733816 78.701451156
"1289" 257.6 64.4613280607111 77.30522228
"1290" 257.8 63.9483284116 75.696949299
"1291" 258 63.4838603748631 73.9281409024737
"1292" 258.2 62.9540284587842 72.0096997630263
"1293" 258.4 62.4627889508093 71.8216630995349
"1294" 258.6 61.6906197388619 70.7470010325
"1295" 258.8 60.6075635491814 69.2386700251395
"1296" 259 59.2631480719333 67.074909768
"1297" 259.2 58.1722121092667 65.009926407
"1298" 259.4 57.0359059244684 63.030189927079
"1299" 259.6 55.7292472782342 60.9902385328537
"1300" 259.8 54.0517174935189 58.7462052629189
"1301" 260 52.0786980616976 56.6707449597805
"1302" 260.2 50.3680212447579 54.3218733412105
"1303" 260.4 48.75753215645 51.623500502925
"1304" 260.6 47.6427319696 49.126191834
"1305" 260.8 46.8491375757053 47.1302301168947
"1306" 261 46.4849287930054 46.1198384484324
"1307" 261.2 46.3880338562875 45.058615012125
"1308" 261.4 45.8894420296 43.1892534591818
"1309" 261.6 45.1059405876625 41.1225463130625
"1310" 261.8 44.0459092250412 39.5214574055294
"1311" 262 42.9097623034438 37.902126468375
"1312" 262.2 42.7768810716 37.2357265674194
"1313" 262.4 43.3283190366 36.9648573236129
"1314" 262.6 43.89507472285 37.00624012475
"1315" 262.8 44.1377755062111 37.186477614
"1316" 263 44.1945950876 37.352850681
"1317" 263.2 44.3699240816 37.6786431419211
"1318" 263.4 45.101192094075 37.749454712775
"1319" 263.6 46.335800426825 37.77808066695
"1320" 263.8 46.7794453991429 38.0806978968
"1321" 264 47.2336309836 38.497888848
"1322" 264.2 48.0420924559333 39.08427235375
"1323" 264.4 49.1748862414919 39.7034984495676
"1324" 264.6 50.5301319788973 40.3740162951081
"1325" 264.8 51.5550732357143 40.6106869896
"1326" 265 52.3074059941789 40.8325201983947
"1327" 265.2 53.3709574819055 40.95026047775
"1328" 265.4 54.8904754299055 41.639403819
"1329" 265.6 56.2200536344055 42.22252510775
"1330" 265.8 57.4398318370324 42.8291431757027
"1331" 266 58.0358451139333 43.078041516
"1332" 266.2 58.7956040879333 43.293347838
"1333" 266.4 59.4151511325211 43.5344085047368
"1334" 266.6 60.2948720497842 44.0667508104474
"1335" 266.8 61.6544407401 45.0109050885
"1336" 267 63.1788289379333 46.014036816
"1337" 267.2 64.5562979324611 46.813279981
"1338" 267.4 66.7314787487892 47.3783488662162
"1339" 267.6 68.6822112496 47.5367245745294
"1340" 267.8 70.6852121810546 47.7694061271818
"1341" 268 72.4158839218286 47.8625953806
"1342" 268.2 74.2077310605091 48.0469911373636
"1343" 268.4 75.6862392911625 47.921210429625
"1344" 268.6 77.1589506595143 47.5245364932
"1345" 268.8 78.1032225272 47.1228643743
"1346" 269 79.4850341611625 46.776172262625
"1347" 269.2 80.7671274297875 46.0963058509687
"1348" 269.4 81.9542508266625 45.4045119584062
"1349" 269.6 83.5382126162071 44.99727368175
"1350" 269.8 85.3290730549214 44.601962886
"1351" 270 87.1316916682333 43.7768083974
"1352" 270.2 89.3297786606588 43.0800564147353
"1353" 270.4 92.039043950297 42.2408380077273
"1354" 270.6 94.558708069953 41.6655975025588
"1355" 270.8 96.7220658837875 40.955561580375
"1356" 271 99.4307422973429 39.8691384624
"1357" 271.2 101.720215118994 38.5512705807273
"1358" 271.4 103.4840739296 36.9032961318387
"1359" 271.6 105.508814089343 35.5943293056
"1360" 271.8 108.233092696114 34.242093756
"1361" 272 110.975460802267 33.3060704925
"1362" 272.2 112.960517337276 32.9431008774706
"1363" 272.4 114.371353186055 33.0574005875455
"1364" 272.6 115.356053084789 33.4934716339459
"1365" 272.8 115.759471577576 34.2447535426829
"1366" 273 116.137156638784 34.6854731966053
"1367" 273.2 116.993385008825 35.6979279969
"1368" 273.4 118.142520457 37.4324487758
"1369" 273.6 118.965283833722 39.1600393327317
"1370" 273.8 119.503480010426 41.4762220512391
"1371" 274 120.054286061344 44.1543455294651
"1372" 274.2 120.911419828911 47.2288864268
"1373" 274.4 121.654295270156 49.9769780276
"1374" 274.6 121.919607927743 51.6747156454286
"1375" 274.8 122.607008904219 54.0803343795
"1376" 275 123.465682800366 56.5059513678511
"1377" 275.2 124.330138891763 58.9155739924186
"1378" 275.4 124.621674312019 60.8328472022791
"1379" 275.6 124.306065133575 61.547164616925
"1380" 275.8 124.128451267047 62.044362927383
"1381" 276 123.861915338019 63.3359538929302
"1382" 276.2 123.800915863362 64.576517577
"1383" 276.4 123.452391508622 65.7785047322
"1384" 276.6 122.997063734621 66.8381951469375
"1385" 276.8 122.590563904782 68.1198571861364
"1386" 277 121.94484908967 69.3895665277674
"1387" 277.2 121.4854599426 69.7903791988
"1388" 277.4 120.56879422397 70.7327769558913
"1389" 277.6 119.762750641088 71.8482918941163
"1390" 277.8 119.23921601947 72.6245791448478
"1391" 278 118.159403989756 74.166969526
"1392" 278.2 117.191938298833 75.6473332543953
"1393" 278.4 115.779185095323 77.2222092686809
"1394" 278.6 114.236093065683 78.7656760531875
"1395" 278.8 113.22308110035 79.7003568296591
"1396" 279 112.739789975222 80.1296497586
"1397" 279.2 111.599959655895 81.17502719625
"1398" 279.4 111.246803292981 81.842966127
"1399" 279.6 110.407113972879 82.357789488907
"1400" 279.8 109.577063850122 82.8967331357609
"1401" 280 108.543054164577 83.502827655907
"1402" 280.2 107.176665932267 84.4214224438
"1403" 280.4 106.197421032444 84.8709559464
"1404" 280.6 104.704696516861 85.7261390411739
"1405" 280.8 102.744738583933 86.6097176074
"1406" 281 100.963334019895 87.3426191412273
"1407" 281.2 99.971309483722 87.8195068035366
"1408" 281.4 99.0345822609 88.073882152425
"1409" 281.6 98.7413932209333 87.930263049
"1410" 281.8 98.2409421434649 87.8982580551892
"1411" 282 98.2675874871476 87.713558634
"1412" 282.2 98.4854837296909 87.66357680925
"1413" 282.4 98.4816465631556 87.7038651892
"1414" 282.6 98.6185678958683 87.8567438170976
"1415" 282.8 98.6439882242666 88.125996069
"1416" 283 98.7126843798105 88.3716925177895
"1417" 283.2 98.6245072249333 88.742555082
"1418" 283.4 98.360296171475 89.753271464025
"1419" 283.6 97.8355267519333 90.827111745
"1420" 283.8 97.6043873274108 91.7459989226757
"1421" 284 97.2960749615706 93.2372184750882
"1422" 284.2 96.9621286151556 94.3747727325
"1423" 284.4 96.5822491281556 96.2831696775
"1424" 284.6 96.2831694050572 98.2660849794
"1425" 284.8 96.1683302606 100.089703368871
"1426" 285 95.9205971688162 101.803766605784
"1427" 285.2 95.5075473316 103.686771159
"1428" 285.4 94.9965659842216 105.940345929811
"1429" 285.6 94.4693246612471 108.100262917324
"1430" 285.8 93.9493306416811 110.551445575297
"1431" 286 93.7242669057842 112.889571163816
"1432" 286.2 93.9758537590166 115.176299433
"1433" 286.4 94.502504865994 117.304451177727
"1434" 286.6 95.0205223482667 118.692376228636
"1435" 286.8 95.6853114505167 120.55161749475
"1436" 287 96.2346469831882 121.840720921324
"1437" 287.2 96.1434994282579 122.803191083368
"1438" 287.4 95.264278352425 123.2933477724
"1439" 287.6 94.7172077191116 123.45489579286
"1440" 287.8 94.1427705033045 123.73227906975
"1441" 288 93.1758045363955 124.374194405795
"1442" 288.2 91.3023079755091 125.519232572795
"1443" 288.4 88.8749164252445 126.9405063784
"1444" 288.6 85.9271571282042 127.80352588575
"1445" 288.8 83.2167307522087 128.432743719065
"1446" 289 80.4419588471652 128.872504754217
"1447" 289.2 77.941773745225 129.171210363
"1448" 289.4 76.0696548904085 129.27678125783
"1449" 289.6 73.8232469736667 129.5274444594
"1450" 289.8 71.9071456179617 129.65846064683
"1451" 290 69.5741022190783 129.7437294465
"1452" 290.2 67.4188910951582 129.464127103395
"1453" 290.4 65.7726797241682 129.023743326341
"1454" 290.6 64.2249586021334 128.450260406
"1455" 290.8 62.455490962687 127.768953477326
"1456" 291 60.5891265265565 127.21302914987
"1457" 291.2 58.8370012115167 126.284759983687
"1458" 291.4 56.8901188406417 125.505497897812
"1459" 291.6 54.3935623635773 124.426241595205
"1460" 291.8 52.1229190662818 123.619510159364
"1461" 292 49.7955941459261 123.105827029109
"1462" 292.2 47.8322542631143 123.1624862676
"1463" 292.4 45.9326101531227 122.942896697045
"1464" 292.6 44.2686228850667 122.4621348808
"1465" 292.8 42.41354472355 122.0338057887
"1466" 293 39.8746834854333 121.2922572615
"1467" 293.2 37.4687800677667 119.891630217938
"1468" 293.4 35.2528163936 118.032403704429
"1469" 293.6 33.2821915547875 115.891948287375
"1470" 293.8 31.8571589383755 113.530144789286
"1471" 294 30.7185101764298 111.118587347106
"1472" 294.2 29.5630658549778 109.2136192004
"1473" 294.4 28.2371696975149 107.732197874489
"1474" 294.6 26.6610739535787 106.392259593957
"1475" 294.8 25.0478719928273 105.481064650295
"1476" 295 23.4132390487667 104.6801162355
"1477" 295.2 21.8394526026238 104.016721107
"1478" 295.4 21.653130759 102.997546262325
"1479" 295.6 21.67212473335 101.941855770477
"1480" 295.8 21.3706986186652 100.11379253087
"1481" 296 20.6992111583111 98.3739245528
"1482" 296.2 20.2095887084 96.2874105596
"1483" 296.4 19.6247509865535 94.6780451152325
"1484" 296.6 19.373853837 92.7971645913
"1485" 296.8 19.2102134426 91.296870993
"1486" 297 18.8438756258683 89.2717503324147
"1487" 297.2 18.2426571423778 87.398521678
"1488" 297.4 17.9140312369571 85.2326426055
"1489" 297.6 17.2171743858046 83.1875185200682
"1490" 297.8 16.4355301770884 81.3636478245349
"1491" 298 15.9958485526 79.640969652
"1492" 298.2 15.4796020702667 77.478119781
"1493" 298.4 14.900772877575 74.95365315555
"1494" 298.6 14.3409139019171 72.9433198859268
"1495" 298.8 14.498424908722 71.0256136875366
"1496" 299 15.1105699578955 69.1000792533409
"1497" 299.2 15.8326357898927 67.3670771051707
"1498" 299.4 16.5120950349333 65.4901247494
"1499" 299.6 17.4761831269409 63.7739168704773
"1500" 299.8 18.82302858085 62.2038266566364
"1501" 300 20.3078014538195 60.5899406370732
"1502" 300.2 21.8665868516952 59.505634266
"1503" 300.4 22.8615093176476 58.505997771
"1504" 300.6 24.0417388504293 57.6761443259268
"1505" 300.8 25.0047038693046 57.6757211780455
"1506" 301 26.1975495523209 56.9539194582558
"1507" 301.2 27.9029741451217 56.428097246413
"1508" 301.4 29.7121350954049 55.8142936478781
"1509" 301.6 31.3962137755783 55.3328433475435
"1510" 301.8 32.9373604728381 55.234460151
"1511" 302 35.0283421512818 55.2902249967955
"1512" 302.2 37.0313430827364 55.3856448440455
"1513" 302.4 39.0947793871227 56.0535837747955
"1514" 302.6 41.1826425321366 56.8569300275854
"1515" 302.8 43.5924962942512 57.1136922257442
"1516" 303 46.1593564019421 57.5561039532632
"1517" 303.2 48.7044464332667 57.865671177
"1518" 303.4 51.4233621240054 58.8596775137027
"1519" 303.6 52.6672918239684 59.4343683149211
"1520" 303.8 54.41773651275 60.0490730151
"1521" 304 56.9936116496 61.075692705
"1522" 304.2 59.1852240746 62.005179883725
"1523" 304.4 60.9546627377316 62.9699247603947
"1524" 304.6 62.9840189446 63.9944325940263
"1525" 304.8 65.2253079179 64.7818974387
"1526" 305 67.4646487912667 65.616698769
"1527" 305.2 69.503572302573 65.9877979947568
"1528" 305.4 71.5313074021 65.7521666223158
"1529" 305.6 73.7905906668895 65.2097801221579
"1530" 305.8 75.640491609039 64.1460754321463
"1531" 306 77.4287048039415 62.1352766998537
"1532" 306.2 79.2264337671405 60.0975566131622
"1533" 306.4 81.2474558196 58.178844009
"1534" 306.6 83.3835473965 55.6979279805
"1535" 306.8 85.6712660848778 53.39724944125
"1536" 307 88.3323410771455 51.2854829228182
"1537" 307.2 90.5090012026571 49.4765539398
"1538" 307.4 92.8970934209333 47.42331456
"1539" 307.6 95.6536548266 45.0533139095
"1540" 307.8 97.8217475085025 42.9209777023902
"1541" 308 100.085582174933 40.269272679
"1542" 308.2 102.6960360856 37.685596815
"1543" 308.4 105.326683715088 35.9576561664878
"1544" 308.6 108.75045237841 34.6510359585
"1545" 308.8 112.006141580949 33.3963125185814
"1546" 309 115.157467435468 32.2045571681053
"1547" 309.2 116.467051982758 32.3552200848158
"1548" 309.4 116.529759362191 32.8578863614773
"1549" 309.6 116.70393335623 33.3862784800435
"1550" 309.8 116.538392986895 33.7166649867273
"1551" 310 116.03798809902 34.33151578428
"1552" 310.2 115.822605264298 35.411224641907
"1553" 310.4 115.444631237561 36.9918959647059
"1554" 310.6 115.05789902256 39.57579058914
"1555" 310.8 114.595827428373 41.766630282
"1556" 311 114.133674576541 43.9668997009412
"1557" 311.2 113.656639210513 45.6746953302391
"1558" 311.4 113.047285805834 47.1345042421915
"1559" 311.6 112.328781474704 49.11395852025
"1560" 311.8 111.503520231004 51.406065063766
"1561" 312 110.629348380778 53.471464878
"1562" 312.2 109.61422597385 54.9107142406875
"1563" 312.4 108.054609635556 56.6181993962
"1564" 312.6 106.330693173983 57.7646812677447
"1565" 312.8 105.109350753013 58.2784125452609
"1566" 313 103.580473455333 58.9591663154
"1567" 313.2 102.172041478532 60.0004956383182
"1568" 313.4 101.6148406226 61.036546101
"1569" 313.6 100.894265022259 62.4467135405455
"1570" 313.8 99.2107082048727 64.3117378277045
"1571" 314 97.2350136213209 66.5580380372791
"1572" 314.2 95.4192611005787 68.4760666739362
"1573" 314.4 93.7365885782512 70.010905068
"1574" 314.6 92.2737014422667 71.821435503
"1575" 314.8 90.7059561422586 73.6880601571463
"1576" 315 89.0148085537905 75.681570276
"1577" 315.2 87.2601271138381 77.935296192
"1578" 315.4 85.2449568828 79.8751968326
"1579" 315.6 83.8773907296 81.824790918
"1580" 315.8 82.3578727816 83.6695746315
"1581" 316 80.6630258396 85.434667044
"1582" 316.2 78.8575546513857 86.7957105795
"1583" 316.4 76.6683141013046 88.7478932552727
"1584" 316.6 74.5432090490286 90.476190402
"1585" 316.8 72.6795794878046 92.2350549456818
"1586" 317 71.20840983815 94.047164590275
"1587" 317.2 69.850340672125 95.612050085175
"1588" 317.4 68.3200005759488 97.3320483085116
"1589" 317.6 66.9938579740444 98.424815138
"1590" 317.8 65.3032831810211 99.6011019099474
"1591" 318 64.5128022459415 100.349761866805
"1592" 318.2 64.0067714096 100.926935577
"1593" 318.4 63.8137557188368 101.097686882605
"1594" 318.6 63.5538381751 100.806405243632
"1595" 318.8 63.0866890762216 100.565887506324
"1596" 319 62.2242599706 100.3544164935
"1597" 319.2 61.2618986035334 100.3416938472
"1598" 319.4 59.5651035616 99.9727371045
"1599" 319.6 57.9641828663857 99.672846156
"1600" 319.8 56.1552329282905 99.036713841
"1601" 320 54.0422402506 98.372619666
"1602" 320.2 51.49266446285 97.5525427969773
"1603" 320.4 49.1493380924605 96.6485759142558
"1604" 320.6 46.8391407471 95.96510352
"1605" 320.8 44.4151478300524 95.78335143
"1606" 321 41.4828399804 95.29716458925
"1607" 321.2 38.1742705436238 94.674663681
"1608" 321.4 35.1950086455783 93.9986249288478
"1609" 321.6 32.2228252472905 93.002544453
"1610" 321.8 29.8421004571406 92.3133601765946
"1611" 322 27.414327466722 91.5338989062439
"1612" 322.2 24.4003501399864 90.5608703530227
"1613" 322.4 21.2515438727429 89.2675390035
"1614" 322.6 18.21522140165 88.54143940395
"1615" 322.8 15.4434909495512 87.530919948439
"1616" 323 11.7587311976 86.295892332
"1617" 323.2 9.53859302357619 85.677935226
"1618" 323.4 8.57080480669524 84.8691384255
"1619" 323.6 8.80596829864761 84.6328607085
"1620" 323.8 9.03249816589547 84.4713491921591
"1621" 324 9.27276562413659 84.551958863561
"1622" 324.2 9.84938601825957 84.465996821617
"1623" 324.4 10.0685331304409 84.3412312186364
"1624" 324.6 10.513164802725 83.640039916875
"1625" 324.8 10.987045081151 82.2713817677143
"1626" 325 11.32800630234 81.461286738
"1627" 325.2 11.6679580304936 81.0714865109362
"1628" 325.4 11.8215263337489 80.5923570651702
"1629" 325.6 12.0283659383727 79.9258946504318
"1630" 325.8 12.156143584 79.4341450942
"1631" 326 12.4431636408445 78.1533987
"1632" 326.2 12.6413532923955 77.1847426748864
"1633" 326.4 12.8399266606 76.002383848814
"1634" 326.6 12.7780858138791 74.093986903814
"1635" 326.8 12.63099294275 72.05288979915
"1636" 327 12.5434353536732 69.9829773078293
"1637" 327.2 12.36507730185 68.19792797025
"1638" 327.4 12.0349439381476 66.9665575605
"1639" 327.6 11.7684716972667 65.264379333
"1640" 327.8 10.9827380574889 63.70259294425
"1641" 328 10.4234710349611 62.93923416625
"1642" 328.2 10.622251817573 62.6352087670541
"1643" 328.4 10.9932902654611 62.49394154575
"1644" 328.6 11.4567757079333 62.279450778
"1645" 328.8 12.3046419289182 61.5619113205909
"1646" 329 13.1939052734864 60.37350049575
"1647" 329.2 13.6514873828273 59.6188162493182
"1648" 329.4 14.3932116741111 59.0439839574
"1649" 329.6 15.0587682096682 58.8120848134773
"1650" 329.8 15.9998333024636 58.3002874509545
"1651" 330 16.8616942729696 57.6561091936304
"1652" 330.2 17.7150467437667 57.3882224175
"1653" 330.4 17.917340291722 57.2293001631951
"1654" 330.6 17.990385751786 57.1136922257442
"1655" 330.8 19.1741962461582 56.7408891016047
"1656" 331 20.9693476824 55.888767675
"1657" 331.2 23.1053064343046 55.0126399866136
"1658" 331.4 25.0794584246732 54.3061945986585
"1659" 331.6 27.4863913260444 53.5647642842
"1660" 331.8 30.2260389958558 53.3412796600465
"1661" 332 32.9011814740762 52.9171210035
"1662" 332.2 35.9330657075302 52.5512920874651
"1663" 332.4 38.4817920331 52.453653174
"1664" 332.6 40.7821733710444 52.7250696284
"1665" 332.8 43.5924962942512 53.3767847194884
"1666" 333 46.9859123670773 54.6309605976136
"1667" 333.2 49.7334606480524 56.270447064
"1668" 333.4 51.9940170416233 57.912556063186
"1669" 333.6 54.446227474275 59.295256221825
"1670" 333.8 56.5433349150091 60.9373450476818
"1671" 334 58.257611373786 62.6702340283953
"1672" 334.2 60.3155971822585 64.7791046626829
"1673" 334.4 62.4451201374605 66.8775835722558
"1674" 334.6 64.6448873993907 68.8037330469767
"1675" 334.8 66.3936689742585 70.5042954976829
"1676" 335 68.6115359962047 74.0052242552093
"1677" 335.2 70.1173115338222 77.1440687602
"1678" 335.4 71.7471480197136 80.2555268500227
"1679" 335.6 73.032735850719 82.424572815
"1680" 335.8 74.6879250440762 85.5961467855
"1681" 336 76.061370284575 89.0185386402
"1682" 336.2 77.0298194639333 91.962363261
"1683" 336.4 77.2733319556 94.350306105
"1684" 336.6 76.9283757235025 97.3335637683659
"1685" 336.8 76.3792932361952 100.69065786
"1686" 337 75.246175408693 105.223047769465
"1687" 337.2 74.9864017838619 107.579062071
"1688" 337.4 74.9761236592136 110.208684354955
"1689" 337.6 75.6960837290878 112.377317247
"1690" 337.8 77.207413690414 114.765032494465
"1691" 338 78.9486978982667 117.114056331
"1692" 338.2 80.9532021203675 120.090791410744
"1693" 338.4 82.4690570216976 122.729207016951
"1694" 338.6 83.2613699398703 125.013999720649
"1695" 338.8 82.7840790353073 126.071228984049
"1696" 339 81.9175579216682 127.566422022886
"1697" 339.2 81.5819487230468 127.384625988957
"1698" 339.4 80.6600440539877 127.940489067857
"1699" 339.6 78.7173610311833 129.226871940562
"1700" 339.8 76.0696548904085 130.072623388085
"1701" 340 73.27115545256 130.43838593448
"1702" 340.2 70.2249871253755 130.542140413286
"1703" 340.4 67.4113416930909 130.226033401691
"1704" 340.6 64.48162076835 129.14919039825
"1705" 340.8 61.2323524212111 128.337170216667
"1706" 341 58.7457556484627 128.280625122
"1707" 341.2 55.5020447006435 128.673367681696
"1708" 341.4 52.66152442285 129.41342997525
"1709" 341.6 49.59706582272 129.25517982858
"1710" 341.8 46.6635360785811 128.285426120604
"1711" 342 44.417409017475 127.056070415625
"1712" 342.2 42.95998675485 125.8975756035
"1713" 342.4 41.8422644181 125.18559674325
"1714" 342.6 41.2223511893143 124.435270189286
"1715" 342.8 40.7882032041714 123.703068912429
"1716" 343 39.8337160897765 122.68266075
"1717" 343.2 38.3241824587064 121.789368562979
"1718" 343.4 36.8076719682977 121.235829577744
"1719" 343.6 35.30979831665 121.06052334675
"1720" 343.8 33.8794059406 120.891703617
"1721" 344 33.9232381891 120.992366313
"1722" 344.2 33.9232381891 121.101417567
"1723" 344.4 33.992728339161 121.17456170078
"1724" 344.6 34.4230796193631 121.155943194
"1725" 344.8 34.6230161914684 121.015324471737
"1726" 345 34.8470360324864 120.921730841659
"1727" 345.2 35.0110749018727 120.722216615591
"1728" 345.4 35.0133271517957 120.674695268739
"1729" 345.6 34.9456797870894 120.538759501149
"1730" 345.8 35.0074775582458 120.400536069937
"1731" 346 35.0496250400884 119.904389848674
"1732" 346.2 34.7404208064837 119.44282407593
"1733" 346.4 34.4312165728791 118.883619389721
"1734" 346.6 33.9364897991116 118.377672292674
"1735" 346.8 33.3372538740468 117.850762102021
"1736" 347 32.8300294431778 117.2628134262
"1737" 347.2 31.8015708414936 116.104781918298
"1738" 347.4 30.7023450918766 114.594306038426
"1739" 347.6 29.1661109768955 113.210072277545
"1740" 347.8 28.1676222407163 112.57259507393
"1741" 348 26.6519551879333 111.887984697
"1742" 348.2 25.1480220394 111.28953098835
"1743" 348.4 24.4172062644095 110.814249273
"1744" 348.6 23.7979887856 110.35148049
"1745" 348.8 22.4491509567591 109.297858540295
"1746" 349 20.9057399543442 107.859298433023
"1747" 349.2 19.7501154241238 106.8066156885
"1748" 349.4 18.4345154691455 105.22082870325
"1749" 349.6 18.1491947289095 103.980370689
"1750" 349.8 17.9387535527778 102.75051488
"1751" 350 17.3140628408222 101.4103961364
"1752" 350.2 16.6387215306 99.5528897766
"1753" 350.4 16.1809180462667 97.961580324
"1754" 350.6 15.3752093238391 96.1061589463696
"1755" 350.8 14.4975826038727 94.2128481432273
"1756" 351 13.3958478610878 91.841104268122
"1757" 351.2 12.2787410548046 89.2943887440682
"1758" 351.4 11.5705732528195 87.9684548577805
"1759" 351.6 11.22543884085 86.51853864225
"1760" 351.8 11.1443669991122 85.2594621212195
"1761" 352 11.0762004709571 84.0876044385
"1762" 352.2 11.1258362924293 82.5783971448293
"1763" 352.4 11.1650034679182 80.5070882655
"1764" 352.6 11.2177385809784 78.2221697610811
"1765" 352.8 11.22543884085 76.21319513925
"1766" 353 10.9676634746714 73.97310063
"1767" 353.2 10.2407512232316 72.190495263079
"1768" 353.4 9.05087229026666 70.235998041
"1769" 353.6 7.84305033159999 68.337387747
"1770" 353.8 6.6136092151366 66.3989147525854
"1771" 354 6.37223488193333 65.978804856
"1772" 354.2 6.68045212138572 65.6034168855
"1773" 354.4 7.0248483596 65.342672541
"1774" 354.6 7.68946756941396 64.1170652006512
"1775" 354.8 8.00750620969302 62.8566355904651
"1776" 355 8.56176005700477 61.341330375
"1777" 355.2 9.08635553905238 58.9694656005
"1778" 355.4 9.34308728026666 56.612979849
"1779" 355.6 9.5309763922579 54.9546575913947
"1780" 355.8 9.48261335657299 53.1860649745135
"1781" 356 9.5309763922579 51.0775985347105
"1782" 356.2 9.61095102110001 49.085332566075
"1783" 356.4 9.43186497722857 47.9716466346
"1784" 356.6 10.1710297519333 46.64038248
"1785" 356.8 11.139965956275 44.76281348565
"1786" 357 12.3723826766 42.520202409
"1787" 357.2 13.818116339625 40.383042496875
"1788" 357.4 15.4249602428683 38.368752794561
"1789" 357.6 17.226630260481 36.2686295595
"1790" 357.8 18.9179984526 34.726765996
"1791" 358 20.8173958876 33.0897855054
"1792" 358.2 22.3276484822585 31.3030294713659
"1793" 358.4 23.3841491781406 29.6973090622703
"1794" 358.6 24.6941147549333 27.722786097
"1795" 358.8 25.6038774238 26.2377317124
"1796" 359 26.6755374502842 25.3343281661053
"1797" 359.2 28.2199123775189 23.8999086131351
"1798" 359.4 29.3266963964 21.8756815524
"1799" 359.6 30.2510698147667 19.841269825
"1800" 359.8 31.8826035089333 17.4761625
"1801" 360 33.0712227682572 16.4776444794
"1802" 360.2 32.8335838711263 16.957469997
"1803" 360.4 32.5824870585118 17.4963114873529
"1804" 360.6 31.6877935156 18.014428305
"1805" 360.8 30.75124447265 18.2170119807
"1806" 361 29.9345035756 18.4326092571892
"1807" 361.2 29.2876817463838 18.8968139194865
"1808" 361.4 28.9610623901625 19.1640539646563
"1809" 361.6 28.7948651146 20.2017448035
"1810" 361.8 28.6976866411814 21.3600973677907
"1811" 362 28.3545502546682 22.20556159575
"1812" 362.2 28.8819208303708 22.730370755625
"1813" 362.4 29.2956153474636 23.3332506996136
"1814" 362.6 29.6596971381957 24.4286410157234
"1815" 362.8 29.8176175796 25.3054833
"1816" 363 29.5805249627136 25.7100723492955
"1817" 363.2 29.6252993419954 26.4106920733953
"1818" 363.4 29.4846462883632 27.4335648056053
"1819" 363.6 29.3646843451 27.8353325835
"1820" 363.8 29.1847414302053 28.2270561669474
"1821" 364 28.9694043383568 29.4187862648919
"1822" 364.2 28.4929096249333 30.531554934
"1823" 364.4 28.1069752327352 31.4819180973243
"1824" 364.6 27.6260051546 32.508458436
"1825" 364.8 26.9052081792667 33.350110422
"1826" 365 26.2098315323317 34.1982072757317
"1827" 365.2 25.715841904179 34.9365780577895
"1828" 365.4 25.005567231775 35.535714256575
"1829" 365.6 24.6608824619529 35.6485341936176
"1830" 365.8 25.314347652627 34.9686108941351
"1831" 366 25.499153889546 34.834507325027
"1832" 366.2 25.58488344945 34.9345692189
"1833" 366.4 25.594380436625 34.9727371578
"1834" 366.6 25.3759497316 35.1291326147561
"1835" 366.8 25.394039230981 35.1417666015
"1836" 367 25.3759497316 35.1291326147561
"1837" 367.2 25.3759497316 35.1291326147561
"1838" 367.4 25.4222764983073 35.0825863478049
"1839" 367.6 25.404440693125 35.06815700505
"1840" 367.8 25.404440693125 35.06815700505
"1841" 368 25.404440693125 35.06815700505
"1842" 368.2 25.404440693125 35.06815700505
"1843" 368.4 25.404440693125 35.06815700505
"1844" 368.6 25.4051712306 35.043201045
"1845" 368.8 25.5061941271429 35.005452534
"1846" 369 25.6018240211676 34.9479795758108
"1847" 369.2 25.6358672753368 34.9064454744474
"1848" 369.4 25.6736931133027 34.8448229841892
"1849" 369.6 25.7558292186 34.8751968695
"1850" 369.8 25.7968972712487 34.8757699616757
"1851" 370 25.876278812039 34.8684735198293
"1852" 370.2 25.8240127162667 34.876827978
"1853" 370.4 25.8191424664333 34.769174817
"1854" 370.6 25.4795532280546 34.89640128
"1855" 370.8 25.0205785986 35.1057093320322
"1856" 371 24.9418017464571 35.2126499166
"1857" 371.2 24.6161907576 35.4515713003636
"1858" 371.4 24.0147149031833 35.702168879
"1859" 371.6 23.5500773586 35.7705702031935
"1860" 371.8 23.2192145796 35.7705702031935
"1861" 372 22.4174943328424 35.8101186051818
"1862" 372.2 21.3112392207 35.9651035692
"1863" 372.4 20.5715915136588 36.2098274127353
"1864" 372.6 19.4498297344 36.4612867749
"1865" 372.8 18.6498482264824 37.0405413770294
"1866" 373 17.8900892524824 37.949836392
"1867" 373.2 17.1663319292111 38.8192172225
"1868" 373.4 16.1503050473143 40.294438353
"1869" 373.6 15.5914861880595 41.8491555552973
"1870" 373.8 14.889276524679 43.5645410880789
"1871" 374 14.2961313607667 45.1381315515
"1872" 374.2 13.9056996657944 46.8768932125
"1873" 374.4 13.3224762792216 48.6265436248378
"1874" 374.6 12.8926877004611 50.23779227675
"1875" 374.8 12.6037853578703 52.0307111483514
"1876" 375 12.4900376594158 53.8799287855263
"1877" 375.2 12.0801676866 55.9952828533256
"1878" 375.4 11.7926913180595 57.79716462
"1879" 375.6 11.3691112109333 59.999161095
"1880" 375.8 11.3009277132667 62.827503234
"1881" 376 11.1304689691 65.3925844611
"1882" 376.2 11.2283167157515 67.7439608181818
"1883" 376.4 11.806301079693 69.8866373599535
"1884" 376.6 12.2376786934049 71.7796632121463
"1885" 376.8 12.8929331006465 73.2241129474884
"1886" 377 13.9134991238609 74.6989236502826
"1887" 377.2 15.3047261227628 76.4195682972558
"1888" 377.4 16.7653480262667 78.0770628222
"1889" 377.6 17.9942006092136 79.4834935404545
"1890" 377.8 19.0416801460419 80.3695061601628
"1891" 378 20.6654440928 81.2322791046
"1892" 378.2 21.8361636027364 81.7562208113182
"1893" 378.4 22.5668408935211 81.6822590158421
"1894" 378.6 22.4550985648889 81.6394037862
"1895" 378.8 22.3925059556488 81.6660903125854
"1896" 379 22.289428899725 81.699836356125
"1897" 379.2 21.7670946051 81.6694754956364
"1898" 379.4 21.4735513651455 81.7562208113182
"1899" 379.6 21.657980284366 81.8267244508723
"1900" 379.8 21.5936713610348 81.7019107006304
"1901" 380 21.5110888638609 81.6604238105217
"1902" 380.2 21.4674118986889 81.7072578998
"1903" 380.4 21.5276053632957 82.0089136874348
"1904" 380.6 21.7008365550419 82.3932945483488
"1905" 380.8 22.2989258869 82.863958492575
"1906" 381 22.8139717960186 83.485075126186
"1907" 381.2 23.1690308071238 83.9058523485
"1908" 381.4 23.6122235419571 84.769174776
"1909" 381.6 24.0104369810324 85.3296589238108
"1910" 381.8 24.7789962520286 86.132315451
"1911" 382 25.4778686183561 86.7023963967073
"1912" 382.2 26.1798807389721 87.4705180485349
"1913" 382.4 27.0993054531122 88.3501342467805
"1914" 382.6 28.3130667408439 89.5417186807317
"1915" 382.8 29.8654345779636 90.8644789579091
"1916" 383 31.4540215236 92.1749384245814
"1917" 383.2 33.4167322064333 93.5750635365
"1918" 383.4 35.1093063651778 94.7013206542
"1919" 383.6 36.231006072625 95.6597600088
"1920" 383.8 36.6457078459333 96.043396728
"1921" 384 36.7452000925286 96.001453938
"1922" 384.2 36.7074768682098 96.002340533561
"1923" 384.4 36.477927739175 95.917393596375
"1924" 384.6 36.3368627345512 96.0581960539024
"1925" 384.8 35.9346513702667 96.072756681
"1926" 385 35.6204417036 96.3344706706451
"1927" 385.2 35.2528163936 96.7611776742
"1928" 385.4 34.6302361232389 97.52362769175
"1929" 385.6 34.1802154891294 98.5470523279412
"1930" 385.8 33.6720275606 99.7203362182258
"1931" 386 33.0328956414438 100.962718019719
"1932" 386.2 32.7039475776 101.71491883171
"1933" 386.4 31.8101585426625 103.264721834625
"1934" 386.6 30.7166084017765 104.900891568353
"1935" 386.8 29.4460870923143 106.106870142
"1936" 387 27.9315026441455 107.797164579
"1937" 387.2 26.5155881926 109.107253292595
"1938" 387.4 25.6120910343297 109.973768662216
"1939" 387.6 25.6080983069889 109.94941224475
"1940" 387.8 25.7241725946833 110.05543429725
"1941" 388 26.1251564976278 110.8293952805
"1942" 388.2 26.9376765114889 112.165273142
"1943" 388.4 27.896125840478 113.596829441122
"1944" 388.6 29.3878477284537 115.244567291195
"1945" 388.8 31.1247926348667 116.6521264038
"1946" 389 32.9476385974864 117.43456915125
"1947" 389.2 34.8384024077818 118.302022308068
"1948" 389.4 36.1982942279111 118.8404215674
"1949" 389.6 37.8624233042957 119.338817407239
"1950" 389.8 38.8912177024222 119.3578091836
"1951" 390 40.237765580151 119.543542509857
"1952" 390.2 41.5208279291 119.4383859435
"1953" 390.4 42.0421519059404 119.344996305766
"1954" 390.6 42.638380373414 119.318556367884
"1955" 390.8 43.3231450507556 119.5698532886
"1956" 391 44.0591135922364 119.481758601341
"1957" 391.2 44.7877915173 119.428843958775
"1958" 391.4 46.038090524513 119.280735761087
"1959" 391.6 47.1281794872087 119.355412163283
"1960" 391.8 48.9737016740524 119.4020355255
"1961" 392 50.9895262061319 119.661708990255
"1962" 392.2 52.8201322257556 120.095722669
"1963" 392.4 54.8338772235091 120.522702389523
"1964" 392.6 56.1461881786 121.09869128565
"1965" 392.8 57.7098781599721 121.502117523558
"1966" 393 59.291236954693 121.617508966744
"1967" 393.2 61.044208798217 121.740643534596
"1968" 393.4 62.9671354118445 122.0974190202
"1969" 393.6 64.9919533758857 122.119229271
"1970" 393.8 67.2783087976435 122.201412824739
"1971" 394 69.0892249856714 122.6917483545
"1972" 394.2 71.046961056175 123.35059968075
"1973" 394.4 73.5573313327667 123.6550344315
"1974" 394.6 76.0434315310222 123.7089542182
"1975" 394.8 77.9592681952842 124.229466694895
"1976" 395 79.936141051975 125.354416473
"1977" 395.2 81.69308367935 126.6902943345
"1978" 395.4 82.8614339620419 127.493596304372
"1979" 395.6 83.0923064564667 127.390039881
"1980" 395.8 83.9464597272364 127.219440760159
"1981" 396 85.5828071499617 126.783683972234
"1982" 396.2 88.5150861333917 126.189340136437
"1983" 396.4 90.5806808439542 125.19538339425
"1984" 396.6 91.5881360614723 123.93326981183
"1985" 396.8 92.03720211036 122.82006533004
"1986" 397 93.2002664730583 121.37858950425
"1987" 397.2 94.6918322956851 119.848488265723
"1988" 397.4 96.2040924506204 118.211559336
"1989" 397.6 97.5767947295375 116.60759714175
"1990" 397.8 98.56849935185 115.460112312
"1991" 398 99.8703171323 113.62922564292
"1992" 398.2 100.69636880109 111.905830942941
"1993" 398.4 101.3518471316 109.9345691574
"1994" 398.6 101.885294921855 108.203206482191
"1995" 398.8 102.126503340384 106.038445825765
"1996" 399 102.042537107964 104.656984151318
"1997" 399.2 102.169413853622 103.631880812087
"1998" 399.4 101.998450513728 101.90143614466
"1999" 399.6 102.362164916174 100.577739540255
"2000" 399.8 102.577821839645 99.6170813102045
"2001" 400 102.750915486161 97.7710986777073
"2002" 400.2 103.15627469485 95.7829383570682
"2003" 400.4 103.662780677517 94.056706575
"2004" 400.6 104.226844158214 92.05288978275
"2005" 400.8 104.589081020817 90.2316153069783
"2006" 401 104.77980726429 87.8498727015
"2007" 401.2 105.071500441808 84.9361595086875
"2008" 401.4 105.401200812174 81.177057405766
"2009" 401.6 106.1003407191 77.73991269525
"2010" 401.8 107.142898866756 75.099963588
"2011" 402 108.415796639862 72.5281715145
"2012" 402.2 110.140877080827 69.9762069417273
"2013" 402.4 112.315345814554 67.5255509070698
"2014" 402.6 115.204785757533 65.3544165222
"2015" 402.8 118.68194932854 63.46892034054
"2016" 403 122.495594033032 62.5247843246591
"2017" 403.2 125.697901365111 62.3179449386
"2018" 403.4 127.036880627623 63.2794685710909
"2019" 403.6 128.273117946166 64.7970205843019
"2020" 403.8 129.237815399526 66.533381746
"2021" 404 129.664497876988 67.7364074845714
"2022" 404.2 129.323381602947 68.0557718712857
"2023" 404.4 129.115379851706 69.1338545571064
"2024" 404.6 129.288817738058 70.503907612125
"2025" 404.8 129.154277086413 71.8000272039375
"2026" 405 128.904738902988 73.7809627062857
"2027" 405.2 128.834965119661 75.5413615208572
"2028" 405.4 128.584457855913 77.7637676570625
"2029" 405.6 128.438906204644 79.8681901578261
"2030" 405.8 128.02869029011 81.9753855068571
"2031" 406 127.834874225314 83.4553668111428
"2032" 406.2 127.825829475624 84.1784804835
"2033" 406.4 127.5635317346 84.1239548565
"2034" 406.6 127.581200547949 84.0354035475349
"2035" 406.8 127.385715804515 84.0437132422979
"2036" 407 127.434211058174 83.9949882139149
"2037" 407.2 127.270707963371 85.0792892795625
"2038" 407.4 126.658286999621 86.325668738234
"2039" 407.6 126.450396493623 87.435012989093
"2040" 407.8 126.052455552978 88.5265963166
"2041" 408 125.399870308644 89.5844198212826
"2042" 408.2 124.658570951659 90.494365611
"2043" 408.4 123.6127850698 92.1737549226
"2044" 408.6 122.477798194355 94.383860337
"2045" 408.8 121.089063956165 96.4463514452609
"2046" 409 119.3961227641 98.73227909025
"2047" 409.2 117.3067855856 100.44601954686
"2048" 409.4 115.563809115835 101.757649541294
"2049" 409.6 113.5079907156 102.46099312125
"2050" 409.8 111.925159519767 103.089785448
"2051" 410 110.042559477049 103.918055686714
"2052" 410.2 107.485318015454 104.894810891812
"2053" 410.4 105.228168427518 105.655086375429
"2054" 410.6 103.235416254642 106.93838595375
"2055" 410.8 101.416507469813 108.674215089894
"2056" 411 99.7310279870667 110.0109050352
"2057" 411.2 97.5530522616 111.33784997483
"2058" 411.4 95.9592100661435 112.758996636
"2059" 411.6 94.1172533458444 115.0830000268
"2060" 411.8 92.1438986967087 117.836991985304
"2061" 412 90.1105153734367 120.719738178
"2062" 412.2 87.4978748199877 122.861816381571
"2063" 412.4 84.62984432885 124.561697742
"2064" 412.6 80.58266671735 126.55083455775
"2065" 412.8 76.5281837311 128.349131679
"2066" 413 72.8857957368951 128.889643600623
"2067" 413.2 68.9239527413273 128.269059079909
"2068" 413.4 64.959392277 127.318330420036
"2069" 413.6 61.2886308637296 126.365160040167
"2070" 413.8 57.58534700435 125.67003596775
"2071" 414 53.59339802596 124.8964012062
"2072" 414.2 50.0973378856 123.710259105
"2073" 414.4 46.4074595118727 122.432834240836
"2074" 414.6 43.5446686443241 120.840070596207
"2075" 414.8 40.54921308735 118.77044701275
"2076" 415 37.2878850739571 115.669301977125
"2077" 415.2 34.4998409818678 113.024809067625
"2078" 415.4 31.3465084612415 110.612950260113
"2079" 415.6 27.8248157102964 108.4242092895
"2080" 415.8 23.9497355172491 106.277143152632
"2081" 416 20.4582370998909 103.883215935436
"2082" 416.2 17.4052640668679 101.7175571685
"2083" 416.4 15.5131526802296 99.145765095
"2084" 416.6 14.8468371579585 97.0813356953773
"2085" 416.8 14.0526188691 94.027346622
"2086" 417 12.9187695729962 90.4559576221698
"2087" 417.2 12.0258991884571 87.0073219414286
"2088" 417.4 11.4999881064545 83.0088231697636
"2089" 417.6 11.6243123022 79.33151574738
"2090" 417.8 12.5941222866588 75.9456453714706
"2091" 418 13.485005034751 72.9491162135094
"2092" 418.2 13.675661532 70.69029438042
"2093" 418.4 13.3748589994367 68.3361893815714
"2094" 418.6 12.920752083366 65.3414231812979
"2095" 418.8 11.9982328952863 61.4493124990588
"2096" 419 10.7869609223447 58.7066984831489
"2097" 419.2 10.6703927015111 56.9320246716
"2098" 419.4 11.2378262154261 56.2206627958696
"2099" 419.6 11.842743007225 55.427571746625
"2100" 419.8 12.8636691285375 54.64830966075
"2101" 420 13.5841803494163 54.3776288695714
"2102" 420.2 14.0428783694333 54.01217734575
"2103" 420.4 13.9718124790081 54.0738432334286
"2104" 420.6 13.7094285975111 54.446867761
"2105" 420.8 13.5088448877087 54.4699160332826
"2106" 421 13.3169846210186 54.4863178270465
"2107" 421.2 13.020369416925 54.362050119
"2108" 421.4 12.7585239133857 54.3893129325
"2109" 421.6 12.4600471736 53.6507385304091
"2110" 421.8 12.4247095469023 52.320509201093
"2111" 422 12.4516054072222 50.1890221326
"2112" 422.2 12.1066709066233 48.2019223058372
"2113" 422.4 11.785761084175 46.93838600295
"2114" 422.6 11.6446960795512 46.7843178593415
"2115" 422.8 11.4803579702842 46.7887275056842
"2116" 423 11.4503674844684 46.8289042834737
"2117" 423.2 11.4503674844684 46.8289042834737
"2118" 423.4 11.4303738272579 46.8690810612632
"2119" 423.6 11.1404657977053 46.7585949223421
"2120" 423.8 10.8528647286 46.513156017
"2121" 424 10.9405292256 46.5737274515676
"2122" 424.2 10.9616336415444 46.59063367075
"2123" 424.4 10.6963209839571 45.4380225
"2124" 424.6 10.2187582003 43.35059974635
"2125" 424.8 10.1515487526 41.267511081
"2126" 425 10.7505894821 39.486095932725
"2127" 425.2 11.4223275993561 39.2345133598537
"2128" 425.4 12.1950149733674 38.1096091594884
"2129" 425.6 13.0989354017364 36.6833547830455
"2130" 425.8 13.9433861228381 35.041802952
"2131" 426 14.6744666222098 33.3417559638293
"2132" 426.2 15.5874271363442 32.1092541138139
"2133" 426.4 16.2588420436 30.7165465077805
"2134" 426.6 17.142061850875 29.0185386894
"2135" 426.8 18.2069419769333 27.321533406
"2136" 427 18.6257834626 26.049268776
"2137" 427.2 18.9179984526 25.4416575582
"2138" 427.4 19.3611911874333 25.269598913
"2139" 427.6 19.84870319575 25.4689203717
"2140" 427.8 20.8637226543073 25.3078702880488
"2141" 428 22.7340605720091 24.1226330723182
"2142" 428.2 24.8663552978195 22.5988775514878
"2143" 428.4 26.7883221832667 20.725330632
"2144" 428.6 28.9048302292579 18.9763530809211
"2145" 428.8 30.6562746009 16.9193020581
"2146" 429 32.5719525853429 14.5801526598
"2147" 429.2 33.3241974596 13.581075402
"2148" 429.4 33.3422460325118 13.3764192590294
"2149" 429.6 33.4047540244108 12.8827846279459
"2150" 429.8 32.9854107055688 12.7828516798125
"2151" 430 32.8996740157944 12.971040823
"2152" 430.2 33.0470645336 13.3376719206774
"2153" 430.4 33.1423747991555 13.946443706
"2154" 430.6 34.065692996725 14.505179922675
"2155" 430.8 34.9192636733073 15.1235470791219
"2156" 431 36.3586877890889 15.4816430262
"2157" 431.2 37.7822578558195 16.0730909249268
"2158" 431.4 38.8130822833907 16.6379244620233
"2159" 431.6 39.67841241715 16.852508165025
"2160" 431.8 40.399278967481 17.3482369905
"2161" 432 40.8768858718683 17.5439529605854
"2162" 432.2 41.4867361802667 17.701255473
"2163" 432.4 41.42585805735 17.593602312
"2164" 432.6 41.7692106706 17.593602312
"2165" 432.8 42.0062294958222 17.47697805425
"2166" 433 42.9803649054684 17.7409171638947
"2167" 433.2 44.2505333856857 17.9280261576
"2168" 433.4 45.5795403428368 18.0121104139737
"2169" 433.6 47.532164135546 18.6698694179189
"2170" 433.8 49.7093413155444 19.077911047
"2171" 434 51.9339950433353 19.2587721953824
"2172" 434.2 54.0212372981938 19.1282715219375
"2173" 434.4 56.9059471526 18.3453950479091
"2174" 434.6 59.7339388891555 17.3603537965
"2175" 434.8 62.1916988717143 16.1068702158
"2176" 435 64.6989034859143 14.3184296502
"2177" 435.2 67.017445262453 12.5008018372059
"2178" 435.4 68.96712086485 10.56434023125
"2179" 435.6 70.4835752686 8.53589896229032
"2180" 435.8 70.8435945377034 8.31045763241378
"2181" 436 70.7542811786909 9.11569345936364
"2182" 436.2 70.9614881716 9.80405951283871
"2183" 436.4 71.3511081582667 10.439560431
"2184" 436.6 72.3420258194781 11.7535973518537
"2185" 436.8 73.9805304103895 13.3114274126053
"2186" 437 75.5200420156 14.83376673
"2187" 437.2 77.0590409629333 16.282191078
"2188" 437.4 79.0071408962667 18.102508164
"2189" 437.6 81.2571963192667 19.707518928
"2190" 437.8 83.6674573288895 21.3367387760526
"2191" 438 86.1288715915756 22.8409181396341
"2192" 438.2 88.3969825749333 24.180018435
"2193" 438.4 90.3653324944158 26.0775985552105
"2194" 438.6 92.5497614572098 27.9330797440976
"2195" 438.8 94.5047510122586 30.0462802636829
"2196" 439 96.6244579600445 32.2500908496
"2197" 439.2 98.1714607288093 34.3283203289302
"2198" 439.4 100.121367923709 36.8462851151087
"2199" 439.6 102.279459832414 39.7694706883953
"2200" 439.8 103.887129794839 42.8203972907609
"2201" 440 105.376953185345 45.8514118281064
"2202" 440.2 107.235937908962 49.0997470536383
"2203" 440.4 108.39899924758 52.34460192
"2204" 440.6 108.7594971281 55.9126226368125
"2205" 440.8 108.685847023478 59.3160928007143
"2206" 441 107.90856707722 61.98800431122
"2207" 441.2 106.1003407191 64.61601370425
"2208" 441.4 103.9525605426 66.781310238
"2209" 441.6 101.681553856166 68.2897470685472
"2210" 441.8 99.7745214355783 69.8698496416304
"2211" 442 97.4479792120043 71.3427225104681
"2212" 442.2 94.4231756187087 72.4752263404565
"2213" 442.4 90.60885523924 73.27044705006
"2214" 442.6 87.3954051092087 74.051728164587
"2215" 442.8 83.3473263291349 74.2803884658837
"2216" 443 80.0785958596 74.2687506964
"2217" 443.2 77.7002199409913 73.5870749953696
"2218" 443.4 75.2392615252087 72.6743634129783
"2219" 443.6 71.7212471456 72.1101417075
"2220" 443.8 69.0378431097702 73.0074943135532
"2221" 444 66.24338494306 74.60632491156
"2222" 444.2 63.6662514926816 76.6162953102857
"2223" 444.4 60.9795484600042 78.7326851485532
"2224" 444.6 57.9901865217458 80.682024652125
"2225" 444.8 54.8799232219333 82.424572815
"2226" 445 51.9416129474864 83.3957072777045
"2227" 445.2 48.5405158963234 84.6933802874042
"2228" 445.4 45.3037944871417 86.423118795
"2229" 445.6 42.1777028753708 88.077062814
"2230" 445.8 38.459706016414 89.2368947557674
"2231" 446 34.7325466614043 90.1071546366522
"2232" 446.2 31.982549505513 90.0075861003913
"2233" 446.4 29.2573270987739 89.476553907
"2234" 446.6 26.5479183617064 89.2978954695957
"2235" 446.8 24.0880656171366 89.7372130019268
"2236" 447 21.595244360981 90.9033078135
"2237" 447.2 19.0084459495048 92.130134421
"2238" 447.4 15.7620765606 92.794228596
"2239" 447.6 13.2440537744298 92.5137473428723
"2240" 447.8 10.9763669130528 91.2481223917924
"2241" 448 10.1886844075792 90.510268918875
"2242" 448.2 10.5684023811918 90.4268576918571
"2243" 448.4 10.84176055898 90.63685924956
"2244" 448.6 10.6347725653317 90.9474159426586
"2245" 448.8 10.3978442441714 91.4122136655
"2246" 449 10.4632447419333 92.109163026
"2247" 449.2 11.1260517657628 92.6365041973256
"2248" 449.4 11.4741694573381 93.2297345655
"2249" 449.6 12.4168790500773 94.2215226747955
"2250" 449.8 12.5032152971227 95.1236739578864
"2251" 450 12.8670609096714 95.474372877
"2252" 450.2 13.2620149794889 95.9735852842
"2253" 450.4 13.6966761419192 97.2319542579575
"2254" 450.6 14.4089941069044 98.8359963155217
"2255" 450.8 14.8282320606426 99.9524350093404
"2256" 451 15.59405294135 101.165485195125
"2257" 451.2 16.3827157893609 101.83134978137
"2258" 451.4 17.18574799188 102.82769893422
"2259" 451.6 18.0612489712809 103.858558118043
"2260" 451.8 19.257465228217 104.768091981191
"2261" 452 20.3647735201106 105.369033997915
"2262" 452.2 21.5044119811106 106.132392775915
"2263" 452.4 22.4213314993778 106.7708711108
"2264" 452.6 24.0133385282304 108.12905969987
"2265" 452.8 25.8366546413659 109.835494933021
"2266" 453 27.3357825395318 111.856845352909
"2267" 453.2 28.5443063040255 113.895913964936
"2268" 453.4 29.2277510416465 115.368618504977
"2269" 453.6 29.6839447650255 116.185990298936
"2270" 453.8 30.7374306731227 116.497719741886
"2271" 454 31.9130425703917 116.941566607125
"2272" 454.2 33.6557720196816 117.627356189571
"2273" 454.4 36.0435859379673 118.211559336
"2274" 454.6 38.3414017879044 118.077615947935
"2275" 454.8 40.4840734958292 117.665167115437
"2276" 455 42.22740377492 117.0719737317
"2277" 455.2 43.97484941512 116.4612867093
"2278" 455.4 44.9583648555804 115.812431748
"2279" 455.6 45.4125720352809 115.382027330617
"2280" 455.8 45.3973254214409 115.196540006659
"2281" 456 45.2404812393083 115.33533251175
"2282" 456.2 45.0901122757042 115.39894574325
"2283" 456.4 45.0114983263111 115.515570001
"2284" 456.6 44.8710417027489 115.471356549319
"2285" 456.8 44.6528130612809 115.308939788043
"2286" 457 44.5756921370583 115.263767626313
"2287" 457.2 44.4411514854125 115.168347779063
"2288" 457.4 44.5784853685804 115.011653422059
"2289" 457.6 44.4965505772667 114.794620044
"2290" 457.8 44.4389930792364 114.554624670614
"2291" 458 44.4671025550186 114.445486959488
"2292" 458.2 44.5253293262818 114.415832165523
"2293" 458.4 44.3311608686408 114.527184825857
"2294" 458.6 44.2135031163647 114.510231479647
"2295" 458.8 44.1562418701625 114.516312156187
"2296" 459 44.1838606593959 114.496027324714
"2297" 459.2 44.4784610778857 114.231188565
"2298" 459.4 44.6706620088083 114.206197652625
"2299" 459.6 44.7417210263234 113.960880669447
"2300" 459.8 44.8736773143609 113.688302974435
"2301" 460 45.1555839297136 113.088628835591
"2302" 460.2 45.2167387713708 112.886223099
"2303" 460.4 45.5483257555592 111.800903475857
"2304" 460.6 45.8584314592326 110.920704068571
"2305" 460.8 46.3849370126435 109.971077620696
"2306" 461 47.0290804906 108.217790844429
"2307" 461.2 48.10793823368 105.5452561839
"2308" 461.4 48.7005502334 103.05670656762
"2309" 461.6 49.07283213066 100.45365313464
"2310" 461.8 49.3421244781111 98.1109898626
"2311" 462 49.7708193967739 95.5087477288043
"2312" 462.2 50.2231692384367 92.4053590144286
"2313" 462.4 50.9882689217778 89.518962728
"2314" 462.6 52.1257969411833 87.2262358426875
"2315" 462.8 53.6343319788449 83.805888699
"2316" 463 55.1926131398041 80.8459260904286
"2317" 463.2 57.12627725506 78.24754628262
"2318" 463.4 59.04846745928 75.4689203307
"2319" 463.6 60.751257878151 72.9397101754286
"2320" 463.8 62.3113156863708 69.8200653735
"2321" 464 63.8473814150546 67.4952909132273
"2322" 464.2 65.2553817106208 65.3273808988125
"2323" 464.4 66.2085773807628 62.9010169147674
"2324" 464.6 67.816439395507 59.3593872354419
"2325" 464.8 69.1829614824636 55.9147912697045
"2326" 465 70.2105636042744 52.7376936495349
"2327" 465.2 71.597786312325 49.657851649575
"2328" 465.4 73.3616358394636 46.3207593552955
"2329" 465.6 75.225635413175 43.360141731075
"2330" 465.8 76.56471060485 40.9425497830227
"2331" 466 77.5752874452667 38.566395405
"2332" 466.2 78.2530638804055 37.11226217725
"2333" 466.4 78.8942656942471 34.8739495512353
"2334" 466.6 79.6142987088222 32.5003028935
"2335" 466.8 81.2287865285722 29.69071850225
"2336" 467 82.8777078690737 27.2728576944474
"2337" 467.2 84.2016780965512 24.8517168719268
"2338" 467.4 85.5657440051556 21.97231308025
"2339" 467.6 86.2566359376526 20.0611260812368
"2340" 467.8 86.8864361397842 18.5544969141316
"2341" 468 87.8612550932667 17.936135097
"2342" 468.2 88.1211872843714 17.8735005306
"2343" 468.4 88.4250908739714 18.2769901704
"2344" 468.6 88.4902130717429 18.6259541832
"2345" 468.8 88.4164635742667 18.787573734
"2346" 469 88.6599760659333 19.325839539
"2347" 469.2 88.7158557745474 19.7196234700263
"2348" 469.4 88.6258843171 20.283533244
"2349" 469.6 88.6801528152428 21.1650308805
"2350" 469.8 88.8158240606 22.62540892365
"2351" 470 89.1143008003857 24.554707359
"2352" 470.2 88.9911530546 25.931828964
"2353" 470.4 88.936273654039 27.9237704907073
"2354" 470.6 88.8258208892053 29.9948343896842
"2355" 470.8 88.825321047775 31.260905099775
"2356" 471 88.4749065722667 32.93907108
"2357" 471.2 88.1145080846 34.495148589
"2358" 471.4 87.6561919423895 35.9108649191842
"2359" 471.6 87.3065731257622 37.0833210223784
"2360" 471.8 86.7829554544919 38.4862506684324
"2361" 472 86.4781041406 40.063753008
"2362" 472.2 85.852764062 41.470828755525
"2363" 472.4 84.7891014984 43.2551798991
"2364" 472.6 83.4511844758927 44.6711173397561
"2365" 472.8 81.6073791609415 46.2816181762683
"2366" 473 80.0613286101909 47.4484484591591
"2367" 473.2 78.1454313590889 48.509632821
"2368" 473.4 75.8394861296682 49.5129869723864
"2369" 473.6 73.7242480770546 50.0594824611818
"2370" 473.8 70.7052903780419 50.5541324938605
"2371" 474 67.4213346544511 50.9594189702553
"2372" 474.2 64.3588208975524 51.1723009395
"2373" 474.4 61.1521556406222 50.7488185698
"2374" 474.6 57.5306378645556 49.7310068658
"2375" 474.8 54.3045984916217 48.9106727587174
"2376" 475 51.2167995972905 48.5368956345
"2377" 475.2 47.6837664150043 48.4094758182128
"2378" 475.4 43.5468518597667 48.875408902125
"2379" 475.6 40.0354017299333 48.930458814
"2380" 475.8 36.6140512220167 48.779989054875
"2381" 476 33.0167075951227 48.3419252106818
"2382" 476.2 29.6409603356455 48.1684345793182
"2383" 476.4 26.1694757711111 48.8234580964
"2384" 476.6 23.8311064844667 49.8327880362
"2385" 476.8 21.5180624969556 51.0626438452
"2386" 477 18.445087254498 53.1702757002857
"2387" 477.2 14.9021295900286 55.7407695445714
"2388" 477.4 11.4665162076 57.2833654425
"2389" 477.6 8.4000851562875 58.7434114385625
"2390" 477.8 5.8358986190375 60.166757493375
"2391" 478 5.56563861166383 60.6394579423404
"2392" 478.2 5.77240132106513 61.0192487643488
"2393" 478.4 5.88985877344091 61.0674630212045
"2394" 478.6 6.0020958946 60.5392297041316
"2395" 478.8 6.31010628946488 59.5301953592433
"2396" 479 6.82833377882501 58.69411118415
"2397" 479.2 7.15123134277502 58.283805840975
"2398" 479.4 7.49511062257675 57.8681747388837
"2399" 479.6 7.50473030984446 57.2288864186
"2400" 479.8 7.48858084373044 56.3202313321304
"2401" 480 7.40845825072766 54.8493004028298
"2402" 480.2 7.3662085979182 53.2430355467045
"2403" 480.4 7.46981209437274 51.7423415854091
"2404" 480.6 7.58914797362224 51.1559432514
"2405" 480.8 8.42488284502223 50.290803303
"2406" 481 9.24319534751489 49.0266595110638
"2407" 481.2 10.2373480475362 47.7110837447234
"2408" 481.4 11.2168052161455 46.2860612290227
"2409" 481.6 12.5708453573083 44.4622409668125
"2410" 481.8 13.7685209621556 42.5978431736
"2411" 482 14.7302793459095 40.621592115
"2412" 482.2 15.8789625566 38.5310300070682
"2413" 482.4 16.9281535206952 36.3595056045
"2414" 482.6 17.5124443507 34.619683722975
"2415" 482.8 18.02528165815 32.28189746535
"2416" 483 18.0316129829333 30.85696107975
"2417" 483.2 17.8627776553778 31.00539195325
"2418" 483.4 17.9954339841714 30.8287895058
"2419" 483.6 18.4959101337111 31.21743605825
"2420" 483.8 18.9379921098105 31.2503586956053
"2421" 484 19.9007301689696 30.9966336097826
"2422" 484.2 21.3294073700783 30.1420036735435
"2423" 484.4 22.5354872038046 29.5268662392955
"2424" 484.6 24.1714537972098 28.7057477754878
"2425" 484.8 25.547799975719 28.226099577
"2426" 485 26.9484741196465 27.7243792727442
"2427" 485.2 27.8849212271349 27.5557302403953
"2428" 485.4 28.177560948225 27.70174479735
"2429" 485.6 28.5669374224 27.806706629325
"2430" 485.8 28.6049253711 27.6846696667895
"2431" 486 28.5506568729571 27.862595397
"2432" 486.2 28.4944952876698 28.0794298671628
"2433" 486.4 28.6929462278439 28.3333776398781
"2434" 486.6 29.4221079884837 28.407851667
"2435" 486.8 29.9598288747333 28.5944504794
"2436" 487 30.893699280275 28.951744796325
"2437" 487.2 32.3741740587778 29.680116297
"2438" 487.4 33.7678329444182 30.7326261272727
"2439" 487.6 35.0197085265773 32.2766927464091
"2440" 487.8 36.67736446985 34.2024387545455
"2441" 488 37.9119728026 35.9905488618
"2442" 488.2 38.5270157815524 37.5227189805
"2443" 488.4 38.8572543167628 39.4676776831395
"2444" 488.6 39.1841273637163 41.2961882443953
"2445" 488.8 38.8292427834049 43.6470994668293
"2446" 489 38.2035082228558 45.716568144907
"2447" 489.2 37.55108728995 47.902126460175
"2448" 489.4 36.6963584442 50.2017447789
"2449" 489.6 35.7864566253381 51.962922531
"2450" 489.8 35.0176529016476 53.6441293635
"2451" 490 34.85394293225 54.161668439775
"2452" 490.2 34.24613575305 54.76281347745
"2453" 490.4 33.457885817525 56.279989048725
"2454" 490.6 32.4670334889333 58.178844009
"2455" 490.8 31.0546610372667 59.979587793
"2456" 491 28.7775978651909 62.2298502513409
"2457" 491.2 26.176999954187 64.1529561846522
"2458" 491.4 23.4938195460091 65.7864081942955
"2459" 491.6 20.7643894475535 66.7178108047674
"2460" 491.8 18.1409722291909 67.6080598236136
"2461" 492 15.393070189507 68.351043539093
"2462" 492.2 12.0523716265756 68.7169188467561
"2463" 492.4 8.77099526651112 69.0863927702
"2464" 492.6 6.53216029506513 69.7179883276047
"2465" 492.8 6.24945928148373 70.1884303652093
"2466" 493 6.31711790820976 70.2901826697073
"2467" 493.2 6.16204515228422 70.3222750958684
"2468" 493.4 6.66688499685 69.905943236025
"2469" 493.6 6.7618548686 69.83914934295
"2470" 493.8 7.14173435560001 71.0032714794
"2471" 494 7.42896030918537 71.7051891850244
"2472" 494.2 7.96058569424445 73.5223554468
"2473" 494.4 8.2372007832279 75.9047449353488
"2474" 494.6 8.78249043774894 78.2373140266596
"2475" 494.8 9.1593165198889 79.9854597672
"2476" 495 9.52954827388572 81.624863619
"2477" 495.2 9.81777429735557 84.2433053956
"2478" 495.4 10.2881274979261 86.5060925752174
"2479" 495.6 10.7638410921116 88.597803685814
"2480" 495.8 10.99751114865 90.0872409294
"2481" 496 11.776264097 92.2246455078
"2482" 496.2 13.12483627585 94.1123681525625
"2483" 496.4 14.6364400678708 95.9412485581875
"2484" 496.6 15.7185689954222 97.7123469452
"2485" 496.8 17.0670962712596 99.9443141712766
"2486" 497 18.1501569363234 101.714656869192
"2487" 497.2 19.2713747195768 103.456671062233
"2488" 497.4 20.3530987368222 105.5579788302
"2489" 497.6 21.5028306141435 107.780569822957
"2490" 497.8 22.7563641024958 109.148945748375
"2491" 498 24.6822567553391 110.916978715174
"2492" 498.2 26.2054824889265 112.540894128
"2493" 498.4 27.4200631616476 114.285714192
"2494" 498.6 28.8961663111333 115.5240517652
"2495" 498.8 30.26119993442 116.1559431981
"2496" 499 31.9367850383292 116.750726912625
"2497" 499.2 33.8994957211625 117.347100957937
"2498" 499.4 35.6150270672512 117.543303395791
"2499" 499.6 37.8970755678157 118.177347177882
"2500" 499.8 39.8036175950081 118.616606850857
"2501" 500 42.2848077862889 119.120319786
"2502" 500.2 44.8368592843708 119.6928388695
"2503" 500.4 46.9967503214936 120.083992569574
"2504" 500.6 48.3224796963381 120.610686924
"2505" 500.8 48.8889071457042 121.012813423125
"2506" 501 48.8314874182809 120.961043080468
"2507" 501.2 48.779829430687 120.948508743457
"2508" 501.4 48.6752249342667 120.9469282905
"2509" 501.6 48.4031126776213 120.94480140434
"2510" 501.8 48.2700201481334 120.8845267396
"2511" 502 48.2818745434723 120.904197214021
"2512" 502.2 48.2818745434723 120.928559728213
"2513" 502.4 48.2172142052596 120.822988833383
"2514" 502.6 48.0336506895556 120.6809643988
"2515" 502.8 48.0232331906213 120.587484529532
"2516" 503 47.9154659602667 120.5282926432
"2517" 503.2 47.9301899713907 120.490223329465
"2518" 503.4 47.6959800344445 120.5367744074
"2519" 503.6 47.5898549714095 120.556161297
"2520" 503.8 47.6260339701714 120.592511715
"2521" 504 47.4619664176465 120.561233448349
"2522" 504.2 47.6260339701714 120.5288984835
"2523" 504.4 47.6029409922383 120.335738549553
"2524" 504.6 47.7111368422591 120.158372063659
"2525" 504.8 48.3586586951 120.0745182585
"2526" 505 48.4245561571306 119.792802519
"2527" 505.2 48.3142047125787 119.661708990255
"2528" 505.4 48.5162682694936 119.507413067043
"2529" 505.6 48.2591664485048 119.810977728
"2530" 505.8 48.2576269166426 119.864729941851
"2531" 506 48.026264143975 119.91548517975
"2532" 506.2 47.9036867513674 120.028657556721
"2533" 506.4 47.9356110845773 120.245117379341
"2534" 506.6 48.0843012878222 120.3586573592
"2535" 506.8 48.102240041375 120.44983632435
"2536" 507 48.1422157315768 120.676624891535
"2537" 507.2 48.9108091122512 120.925160307628
"2538" 507.4 49.5650327416541 121.228152808135
"2539" 507.6 50.5064388716 121.694208999
"2540" 507.8 51.2960989143442 121.990312090884
"2541" 508 52.698781834075 122.367775254075
"2542" 508.2 54.414644470414 122.656031955419
"2543" 508.4 55.8546527583442 123.028835079558
"2544" 508.6 57.6023928787667 123.09614675475
"2545" 508.8 59.7798180542522 123.089232273065
"2546" 509 62.1651676059556 123.3866471786
"2547" 509.2 64.4172006455546 123.914444232682
"2548" 509.4 66.6815126180667 125.0830000186
"2549" 509.6 69.1211831012445 126.329819356
"2550" 509.8 71.3767052852977 128.008419666279
"2551" 510 73.4832413618979 130.153831768723
"2552" 510.2 73.90555419585 130.141312143375
"2553" 510.4 74.9385938212122 130.339616655857
"2554" 510.6 75.6769487602304 129.926271762978
"2555" 510.8 76.4697407331 129.801811092652
"2556" 511 77.2254584359617 129.479802209426
"2557" 511.2 78.6075731652596 129.025035277851
"2558" 511.4 80.9887237972042 128.50327143225
"2559" 511.6 83.2249890019261 127.677682319087
"2560" 511.8 84.9157279940667 127.2882587106
"2561" 512 86.8776634126408 126.063249624
"2562" 512.2 88.8885669410894 124.31494920083
"2563" 512.4 90.8814187711625 122.412304516125
"2564" 512.6 93.4851760883083 120.519810879
"2565" 512.8 96.3406709201107 118.69532926066
"2566" 513 99.21692441466 117.38495083068
"2567" 513.2 102.285717537142 116.1304979055
"2568" 513.4 105.452995062682 115.181492349857
"2569" 513.6 107.678003486539 114.659604205714
"2570" 513.8 108.509968445463 113.866615255059
"2571" 514 109.10898625614 113.01090503274
"2572" 514.2 109.368887138496 112.464785440312
"2573" 514.4 109.590483505913 111.502635313875
"2574" 514.6 110.065332864663 110.087240913
"2575" 514.8 110.82458667977 108.34938156734
"2576" 515 111.867234633451 106.749576468766
"2577" 515.2 113.925113289561 104.534179998529
"2578" 515.4 115.981083702396 102.874279398429
"2579" 515.6 118.375196642788 100.871273999437
"2580" 515.8 120.447122678133 99.9854597508
"2581" 516 121.849174345047 98.9048468991064
"2582" 516.2 122.353755912886 97.6242404558571
"2583" 516.4 122.52081776011 96.2345242651765
"2584" 516.6 122.958462035049 94.9446953575714
"2585" 516.8 123.117215011759 93.7444234385455
"2586" 517 123.400362662784 92.584514646
"2587" 517.2 124.062033854426 90.779242256413
"2588" 517.4 125.3222427613 88.4460195567
"2589" 517.6 126.532430269886 86.1816481611428
"2590" 517.8 127.310278743267 83.703653148375
"2591" 518 127.7154835294 81.4231187991
"2592" 518.2 127.846420714281 78.8788602337021
"2593" 518.4 127.42677511928 76.499454681
"2594" 518.6 127.214662817967 74.5676896101428
"2595" 518.8 127.064474369325 72.3309170403529
"2596" 519 127.104510687808 70.5436658818125
"2597" 519.2 127.105949625259 69.5077822370455
"2598" 519.4 127.059609966131 68.1492443747143
"2599" 519.6 126.589058267948 66.8164145296304
"2600" 519.8 125.914693110174 66.0479360928511
"2601" 520 125.720712095536 65.2033689342128
"2602" 520.2 125.61563904594 64.2613517188085
"2603" 520.4 125.23575955894 62.8889300860213
"2604" 520.6 124.595723242413 61.1925208513125
"2605" 520.8 123.66976699285 58.9978643645625
"2606" 521 122.6250984036 56.6209689518571
"2607" 521.2 122.113423992539 54.1283688604286
"2608" 521.4 121.453803318683 51.292711699125
"2609" 521.6 120.772216824151 48.3564417737143
"2610" 521.8 120.018082316345 45.8154253692353
"2611" 522 118.834056176192 43.3167159638571
"2612" 522.2 117.41106622909 40.1426219013529
"2613" 522.4 116.49384348342 36.9193020417
"2614" 522.6 115.981428264289 34.4553495416
"2615" 522.8 116.076699627695 32.370047229
"2616" 523 115.700931390555 30.5764845590455
"2617" 523.2 115.50235802235 30.8106969113864
"2618" 523.4 115.462787242454 31.1034623518125
"2619" 523.6 115.415829916978 31.1813885604
"2620" 523.8 115.329861724682 31.461286779
"2621" 524 115.33900984294 31.85059975578
"2622" 524.2 114.972109571746 32.224645557
"2623" 524.4 114.546327980067 32.097419094
"2624" 524.6 113.722705208252 31.618936961413
"2625" 524.8 112.3683522546 31.1957706823043
"2626" 525 110.874159605733 30.740336822
"2627" 525.2 108.998986369904 29.7686216625652
"2628" 525.4 107.355594676143 28.7480441658913
"2629" 525.6 105.700254876409 27.6282512128723
"2630" 525.8 103.657627273623 26.0112601546744
"2631" 526 101.561993230791 24.4692452060425
"2632" 526.2 99.2845959697861 23.2241129884884
"2633" 526.4 97.4716495143857 21.8556888225
"2634" 526.6 95.6801580466233 20.4990996763256
"2635" 526.8 93.9395644584293 19.7874830276341
"2636" 527 91.98781777705 18.69411121695
"2637" 527.2 91.3288729746 18.014428305
"2638" 527.4 91.1493694807428 17.2737186336
"2639" 527.6 91.5835174658857 17.1101417526
"2640" 527.8 92.0251507611172 17.0495995046896
"2641" 528 92.4917167436294 16.8564372175588
"2642" 528.2 93.3053089069637 15.9859224613636
"2643" 528.4 94.5653514314108 14.6983406404865
"2644" 528.6 96.2407413065091 13.013449644
"2645" 528.8 97.7324397971278 12.3137040975
"2646" 529 98.4425261823805 12.4983376230732
"2647" 529.2 99.0898374590091 12.9845345387727
"2648" 529.4 100.377373664948 13.5472476300652
"2649" 529.6 102.39651572085 14.142584503125
"2650" 529.8 104.6188107198 14.7861383618
"2651" 530 106.565086900004 15.8855193725745
"2652" 530.2 108.28464776935 17.1483096915
"2653" 530.4 109.284092610148 18.575063598
"2654" 530.6 110.229465577796 19.9943103529565
"2655" 530.8 111.9884727676 21.6139585428
"2656" 531 113.959097606413 23.2551799155
"2657" 531.2 115.547778395796 24.9644397879783
"2658" 531.4 117.275128961683 26.6505361468125
"2659" 531.6 119.03815940135 27.908732466
"2660" 531.8 119.64684322552 28.58342418594
"2661" 532 119.715777454381 28.4357794271707
"2662" 532.2 119.5860625076 28.3165805087609
"2663" 532.4 119.476319544689 28.2975887324
"2664" 532.6 119.400755440771 28.2030480924146
"2665" 532.8 119.007609652395 28.1389411883864
"2666" 533 119.237839644517 28.3362867815625
"2667" 533.2 119.120172570713 28.3574411816604
"2668" 533.4 119.295566429306 29.0814035299412
"2669" 533.6 119.59336788235 29.91254925825
"2670" 533.8 120.285840509968 30.9590770566316
"2671" 534 120.77683859185 32.107205745
"2672" 534.2 121.338159733355 33.2684218452857
"2673" 534.4 121.9676146761 35.0872409745
"2674" 534.6 122.2452189166 37.0380467405
"2675" 534.8 122.848556925365 39.1846814740588
"2676" 535 123.1949176341 41.9574699765
"2677" 535.2 123.21011281358 44.34678295164
"2678" 535.4 123.0049778906 47.286301446
"2679" 535.6 122.618314841332 50.006815662375
"2680" 535.8 122.41653711662 52.8577842917647
"2681" 536 122.260116151384 56.015994138
"2682" 536.2 122.13563829535 58.766043069
"2683" 536.4 122.031536705163 61.9558796293125
"2684" 536.6 122.12365748076 65.11777530102
"2685" 536.8 122.836142563044 68.2509389965
"2686" 537 123.881026503478 71.2026794867143
"2687" 537.2 125.507713334365 74.4787990921765
"2688" 537.4 127.03023937785 76.75635426975
"2689" 537.6 128.412198673643 78.0424139131276
"2690" 537.8 128.929481379345 78.5215433588936
"2691" 538 128.719335280153 78.7326851485532
"2692" 538.2 128.1625724641 79.50150987525
"2693" 538.4 127.461778300582 81.454471034625
"2694" 538.6 126.527496770055 83.6264498174182
"2695" 538.8 125.484945862336 86.3439023180377
"2696" 539 124.323383169012 89.1996492522353
"2697" 539.2 123.39245496734 92.29334779782
"2698" 539.4 122.737655288637 95.328971205
"2699" 539.6 122.048495610832 97.77808061775
"2700" 539.8 120.712133844064 99.175299809625
"2701" 540 119.25732064385 100.339736517
"2702" 540.2 117.392796035487 102.23760819583
"2703" 540.4 115.298851154314 104.59378399275
"2704" 540.6 113.350304890808 106.191230546038
"2705" 540.8 111.71287392409 107.078709258529
"2706" 541 109.778969628927 108.139897091571
"2707" 541.2 107.4883619216 109.5147218295
"2708" 541.4 104.33010230968 111.08724091218
"2709" 541.6 102.037119931678 112.250090784
"2710" 541.8 99.5671302964491 112.917429589925
"2711" 542 97.04401374902 113.50708823844
"2712" 542.2 95.1099057569725 113.859131345471
"2713" 542.4 93.93659954536 113.57579052846
"2714" 542.6 93.3582128200468 113.197521891447
"2715" 542.8 93.4321856526218 113.406192121696
"2716" 543 93.2873221888292 113.77680834
"2717" 543.2 92.5370925046816 114.589499828143
"2718" 543.4 91.516271718187 115.994974064478
"2719" 543.6 90.0958527667957 117.886776253435
"2720" 543.8 88.6945859264511 120.376342739872
"2721" 544 87.6681030573234 123.16991103383
"2722" 544.2 87.0780774711319 126.22334614583
"2723" 544.4 87.1221946810583 126.14958186675
"2724" 544.6 86.5961360777373 126.521906368765
"2725" 544.8 85.0310988012296 128.118057974833
"2726" 545 83.2027771578586 128.967209310259
"2727" 545.2 80.4647028791738 129.421491929557
"2728" 545.4 77.466924386475 130.418484080625
"2729" 545.6 74.8069349084246 130.697927919
"2730" 545.8 71.388852594475 130.54798244475
"2731" 546 67.2759906924596 130.517132418947
"2732" 546.2 63.5365709256909 130.559135413909
"2733" 546.4 59.5344681191 130.427058675194
"2734" 546.6 55.6680639966862 130.243861059672
"2735" 546.8 51.4817662808459 129.183724441328
"2736" 547 47.707881541141 127.863489177738
"2737" 547.2 44.0036117191357 125.790621489
"2738" 547.4 41.3444553101357 123.166575689625
"2739" 547.6 38.3900969845138 119.846388048983
"2740" 547.8 35.4727466229158 116.656144081579
"2741" 548 32.6569732324333 113.939375487167
"2742" 548.2 29.8008422746185 111.960297173833
"2743" 548.4 27.1057581099036 110.857415394375
"2744" 548.6 24.3347985450074 109.528858103167
"2745" 548.8 21.5484847116377 107.336268713038
"2746" 549 19.4538998717607 104.68920384
"2747" 549.2 17.3846667050727 101.607018851945
"2748" 549.4 15.7339176615636 98.6854366197818
"2749" 549.6 13.929392359166 96.1307379718302
"2750" 549.8 11.6369749517667 93.8658668805
"2751" 550 9.40719747807272 91.3433131004727
"2752" 550.2 8.12182343206 88.8276989457
"2753" 550.4 7.41410078024152 85.9190139416038
"2754" 550.6 6.73950901642353 83.2798767679412
"2755" 550.8 6.83353024350567 80.3522560605283
"2756" 551 7.31760448847036 77.5384707955
"2757" 551.2 7.29815532083531 75.1748026838823
"2758" 551.4 6.79286543896734 72.9319208001428
"2759" 551.6 5.6222164076 70.0483246159412
"2760" 551.8 4.46738276712 66.82769896374
"2761" 552 4.37299732535 64.080194562
"2762" 552.2 5.34984998295849 61.1674656398491
"2763" 552.4 6.23648962062127 58.6823359689574
"2764" 552.6 6.50156707195184 55.9241083591667
"2765" 552.8 6.06816189233913 54.0965340223043
"2766" 553 5.65001246762439 53.8779689427073
"2767" 553.2 5.13379992431429 53.79861864
"2768" 553.4 4.66764744026668 53.823784314
"2769" 553.6 4.46309694726667 54.009730683
"2770" 553.8 4.29727087977073 54.2596483317073
"2771" 554 4.41021994907619 54.616503045
"2772" 554.2 4.95742730535 55.039531034475
"2773" 554.4 5.40750191494782 55.3826276156739
"2774" 554.6 6.1920356381 54.80978940225
"2775" 554.8 7.17212471456 53.598691341
"2776" 555 8.29598356610001 52.19675358525
"2777" 555.2 9.69536868487778 50.672482692
"2778" 555.4 10.9792924385592 49.1743261787143
"2779" 555.6 12.412562237725 47.0385768425625
"2780" 555.8 13.2275587901918 45.4665835427143
"2781" 556 14.0217739534889 44.1075972012
"2782" 556.2 14.7658273156233 42.2548248493256
"2783" 556.4 15.1272861248766 39.6064873570213
"2784" 556.6 15.707112312481 36.750272598
"2785" 556.8 16.8286612741 34.1937642229773
"2786" 557 18.1160306467111 31.2577244382
"2787" 557.2 18.644131845693 28.1326874563256
"2788" 557.4 19.2436094414571 25.7270083395
"2789" 557.6 20.276067618625 24.53380586865
"2790" 557.8 20.7017803915565 24.9146555198478
"2791" 558 21.5948236749488 25.1768912577907
"2792" 558.2 22.9994943361814 25.221272582093
"2793" 558.4 24.7616765185787 25.0052205182553
"2794" 558.6 26.8601300529023 24.4845425986744
"2795" 558.8 28.9531482341833 24.4240730443125
"2796" 559 31.3038366101349 24.9106033119767
"2797" 559.2 33.3706862080091 25.5192326547955
"2798" 559.4 35.0283421512818 25.7534450071364
"2799" 559.6 35.9221278706952 25.99054887
"2800" 559.8 35.6716578792667 25.99054887
"2801" 560 35.1786935668683 25.9874457855366
"2802" 560.2 34.8636715532585 25.9036625050244
"2803" 560.4 35.011917206722 25.9874457855366
"2804" 560.6 35.1714136463857 25.790621571
"2805" 560.8 35.5784273824571 25.4907306225
"2806" 561 36.3632333556 25.246763394
"2807" 561.2 37.3041656234 25.0109051049
"2808" 561.4 38.5508610307364 24.7298502820909
"2809" 561.6 39.7209227406952 24.300254433
"2810" 561.8 41.2947091868381 23.8004361855
"2811" 562 43.6409661470865 23.4253882916757
"2812" 562.2 45.8219078985778 22.809887295
"2813" 562.4 47.8888077506526 22.4315559708158
"2814" 562.6 50.2726668796 21.743142336
"2815" 562.8 52.7472664528105 20.8445732481316
"2816" 563 55.5236079082389 19.85187203025
"2817" 563.2 58.1055665852316 19.6191815255526
"2818" 563.4 60.8419207262389 18.94008237875
"2819" 563.6 64.3738219458195 18.4934968063902
"2820" 563.8 67.5147767285756 18.3910950190976
"2821" 564 71.5658419009182 18.6576781843636
"2822" 564.2 74.9254480359478 18.6999193815652
"2823" 564.4 78.438628318161 18.8193206750488
"2824" 564.6 81.8875457976952 19.0567066365
"2825" 564.8 85.0262945439415 19.0241242496341
"2826" 565 88.4273109488955 19.0306830417955
"2827" 565.2 91.8383434571652 18.3597268826739
"2828" 565.4 95.0838355961 17.430025431
"2829" 565.6 98.2523758626682 16.9227718707273
"2830" 565.8 101.399332067475 16.718920378875
"2831" 566 103.698658184622 16.7369441278
"2832" 566.2 105.783774479933 17.4439241202353
"2833" 566.4 107.881025814413 18.6750272475
"2834" 566.6 110.45375964012 20.49182113914
"2835" 566.8 112.405595341561 22.7574999278823
"2836" 567 113.780357140242 25.2319910906038
"2837" 567.2 115.005162811424 27.9737849108824
"2838" 567.4 116.274660186958 31.461286779
"2839" 567.6 117.398238054693 34.7621066801667
"2840" 567.8 118.45402163634 37.85823333864
"2841" 568 119.830270749243 41.1395855715
"2842" 568.2 121.422146694767 44.9684962675
"2843" 568.4 122.652232652671 48.302889818625
"2844" 568.6 124.390834537619 51.563067933
"2845" 568.8 126.237406979982 54.7229106322364
"2846" 569 127.47995824746 58.01853866562
"2847" 569.2 128.222945183732 61.5275405351321
"2848" 569.4 128.074642317109 65.3960542737273
"2849" 569.6 127.591670955859 69.6716345
"2850" 569.8 126.330715286223 73.849303451717
"2851" 570 124.252129413958 76.5498651663396
"2852" 570.2 122.238435354332 78.864503752125
"2853" 570.4 120.3458214816 80.8854195896842
"2854" 570.6 119.22617667781 82.5728442568421
"2855" 570.8 118.283618552171 84.82824420525
"2856" 571 117.171114340243 86.961559361625
"2857" 571.2 115.683664141145 89.3516406524182
"2858" 571.4 114.71337754935 91.64185044075
"2859" 571.6 113.419804406118 94.867775276625
"2860" 571.8 111.995379667364 98.1927232267091
"2861" 572 109.743113656939 101.34950918625
"2862" 572.2 107.181270532109 104.486963332582
"2863" 572.4 104.230933769916 107.696722634526
"2864" 572.6 101.194655619738 110.436016906397
"2865" 572.8 98.326140340407 113.334863784316
"2866" 573 96.1482149134491 115.473961346434
"2867" 573.2 92.7706408627607 117.686750176125
"2868" 573.4 89.3042405438857 119.88822236625
"2869" 573.6 86.0722499878222 122.583706834333
"2870" 573.8 82.8310560022491 125.314239695211
"2871" 574 79.1356807043679 127.733096950875
"2872" 574.2 75.4041465788881 129.75343315978
"2873" 574.4 71.3735608354644 130.976101033017
"2874" 574.6 67.9598174710426 130.322505569164
"2875" 574.8 64.1779259037428 129.70283522625
"2876" 575 60.6785434372897 128.802692332241
"2877" 575.2 56.4697892230815 127.686901628
"2878" 575.4 52.1954415138 127.6826607459
"2879" 575.6 48.1619353893321 128.373773068125
"2880" 575.8 45.1755305798931 127.802429105897
"2881" 576 42.6822627541082 126.393084974213
"2882" 576.2 39.33652087885 124.6801162191
"2883" 576.4 35.6390272053833 122.5936022259
"2884" 576.6 32.1471349735649 119.937247601053
"2885" 576.8 28.7555672366345 117.516827640259
"2886" 577 25.6330989228 114.960993111
"2887" 577.2 22.7100097603321 112.159214739
"2888" 577.4 20.7292095781178 109.139858143875
"2889" 577.6 19.3193805520717 105.780745165415
"2890" 577.8 17.4271506545623 101.531861401075
"2891" 578 15.5483267068037 96.9970514976667
"2892" 578.2 13.61488081408 92.98037069802
"2893" 578.4 11.3400576515828 89.2067460630517
"2894" 578.6 9.69913733058214 86.116412143125
"2895" 578.8 7.35981332035926 83.2636616305
"2896" 579 5.80140484486415 80.1434126212642
"2897" 579.2 4.58485319310001 76.822414164
"2898" 579.4 3.70699066064166 73.684569187125
"2899" 579.6 4.15696695774285 70.6730019672857
"2900" 579.8 5.08347822603636 68.4009120089454
"2901" 580 5.92173677235001 65.74637189475
"2902" 580.2 6.23300303375687 62.8113840441176
"2903" 580.4 6.13111156943019 59.4751136320189
"2904" 580.6 5.7098809046 56.123647299
"2905" 580.8 5.56262746846274 52.9101716588824
"2906" 581 6.50321351574894 49.7088099084255
"2907" 581.2 7.94532557810001 47.63128089375
"2908" 581.4 8.99644008624706 45.7405862733529
"2909" 581.6 8.72168767653183 45.0976504041818
"2910" 581.8 8.76485580005456 44.7853672677273
"2911" 582 8.75169980050477 45.001817484
"2912" 582.2 9.29977314345106 45.0474488597872
"2913" 582.4 10.11239194394 45.03380585184
"2914" 582.6 11.842743007225 44.676935623125
"2915" 582.8 14.01609199535 43.59428735625
"2916" 583 15.6041561191957 42.197034699383
"2917" 583.2 17.160124748051 40.3596552794118
"2918" 583.4 18.7280587091 37.8305615829375
"2919" 583.6 20.1288643174125 35.134950898125
"2920" 583.8 21.5613265496417 32.495001790875
"2921" 584 22.92952583532 29.68266082626
"2922" 584.2 23.9291746640894 26.2639504181489
"2923" 584.4 24.3629377662667 23.1576396272
"2924" 584.6 25.0804879083778 20.9608626994
"2925" 584.8 25.904477713513 20.4340713881087
"2926" 585 25.861842098693 20.7653876221395
"2927" 585.2 25.5869938910444 21.2322791538
"2928" 585.4 25.271482872675 21.566248619175
"2929" 585.6 25.024561206125 22.405943274975
"2930" 585.8 25.7980380504889 22.809887295
"2931" 586 27.3579296637739 23.1556113792391
"2932" 586.2 29.3330277211833 23.7402308056875
"2933" 586.4 31.2640817801 24.5035895836875
"2934" 586.6 33.4607762049261 25.3793086890652
"2935" 586.8 36.052988078983 26.5725422645745
"2936" 587 38.0306851422875 27.2230552303125
"2937" 587.2 39.8286374870091 27.7138891415455
"2938" 587.4 41.6400924192046 28.2392026346512
"2939" 587.6 43.6533332311227 28.2170119725
"2940" 587.8 45.403549662507 27.6977504781628
"2941" 588 46.1246055215524 27.0901490145
"2942" 588.2 46.8771286958 25.650218081475
"2943" 588.4 47.152284648546 24.0133808639189
"2944" 588.6 47.2295724420722 22.88410273175
"2945" 588.8 47.2190202341 21.54822487025
"2946" 589 46.8956093194919 20.2791122472162
"2947" 589.2 46.4755418095429 19.2911668326
"2948" 589.4 45.8514540809 18.2551799196
"2949" 589.6 44.8418955654485 17.3275833439091
"2950" 589.8 44.08501446635 16.8514479445
"2951" 590 43.4835386119333 16.3849509135
"2952" 590.2 43.2184143866313 16.528080684375
"2953" 590.4 42.9390446805666 16.575790608
"2954" 590.6 42.0787759256313 16.2179661808125
"2955" 590.8 40.8916525287563 15.573882211875
"2956" 591 39.7994990036313 14.9178707620312
"2957" 591.2 39.1437032604485 15.1994315991818
"2958" 591.4 38.9123221183666 14.9981824668
"2959" 591.6 37.9007998765118 14.7235229849118
"2960" 591.8 36.6529436456857 13.8276990072
"2961" 592 35.0101156102389 12.74839451275
"2962" 592.2 34.7357582029611 12.76959892325
"2963" 592.4 34.2231430472579 13.0703667458684
"2964" 592.6 33.9232381891 13.3315158015
"2965" 592.8 33.6033396737316 13.7734603571842
"2966" 593 31.909876908 14.2093783962
"2967" 593.2 29.8428085270138 14.1935847663103
"2968" 593.4 29.3208520966 14.2416743445
"2969" 593.6 30.4931498800118 14.5888126123235
"2970" 593.8 31.0844090497622 15.2657018944054
"2971" 594 31.7126628764511 14.7892062339575
"2972" 594.2 33.7248566792222 13.5902096096
"2973" 594.4 36.3381863564571 12.377317329
"2974" 594.6 38.5922221165302 11.6317110807209
"2975" 594.8 40.7610689551 11.613958551
"2976" 595 42.1393496579333 11.917344732
"2977" 595.2 44.075517479175 12.138767710875
"2978" 595.4 45.5680055406 12.064144497
"2979" 595.6 46.1390771210571 11.9847328146
"2980" 595.8 46.5978659377892 12.315423374027
"2981" 596 46.9990900047842 12.6585547735263
"2982" 596.2 47.6748756185 13.493729541825
"2983" 596.4 48.7436716886811 14.729287617973
"2984" 596.6 49.764212797 16.680752439975
"2985" 596.8 50.9545018562667 18.865866942
"2986" 597 52.3297244952512 21.2003246003023
"2987" 597.2 53.1493611144889 23.0855446315
"2988" 597.4 54.0658957497905 25.063613211
"2989" 597.6 54.5710781105512 27.2535042466098
"2990" 597.8 54.8651992108093 29.7659201906512
"2991" 598 54.5067082873368 32.1643803903158
"2992" 598.2 53.7343951564837 34.133042502
"2993" 598.4 52.622805936675 35.64067608855
"2994" 598.6 51.2167995972905 36.5957833215
"2995" 598.8 49.2993126629095 38.1770265045
"2996" 599 47.2272784838174 39.6922857765652
"2997" 599.2 44.9052088132818 41.8533755976818
"2998" 599.4 42.2489302791833 43.929480153
"2999" 599.6 39.4067160014478 45.9236166708913
"3000" 599.8 36.7090210937667 47.4043529236875
"3001" 600 33.4908221773021 48.7018259885106
"3002" 600.2 30.0234115406426 49.733172422617
"3003" 600.4 26.5789014404333 50.9507905798125
"3004" 600.6 23.4145311558653 52.2277612907143
"3005" 600.8 19.7020050534298 53.5580871506808
"3006" 601 16.6542268157837 56.0133976795714
"3007" 601.2 14.07073619848 58.78189744362
"3008" 601.4 11.88263035336 62.02617225012
"3009" 601.6 9.74355046467548 65.2363119565472
"3010" 601.8 8.06104271414001 66.79716461262
"3011" 602 5.1283730745 69.5528898012
"3012" 602.2 4.04842996145714 71.9348807635714
"3013" 602.4 3.49984623023044 73.5372907272391
"3014" 602.6 3.59913727915815 73.8010701634186
"3015" 602.8 3.87277140167895 73.8076105691053
"3016" 603 3.79694179933171 74.1442135732683
"3017" 603.2 3.8981479666 74.483404575
"3018" 603.4 4.43940982307727 75.736095903
"3019" 603.6 5.16959404011065 77.9530846944255
"3020" 603.8 6.02488866382001 80.30861498322
"3021" 604 7.17897744256078 82.9281330172941
"3022" 604.2 8.31789969035001 84.31654216725
"3023" 604.4 9.72814788411065 86.7966773459362
"3024" 604.6 11.3799976517372 89.1173262467647
"3025" 604.8 12.6540281882383 91.5960926416596
"3026" 605 13.7813671283826 94.3720069398261
"3027" 605.2 15.00962296135 97.67532078225
"3028" 605.4 16.3520200309774 100.559659183811
"3029" 605.6 17.540004235051 102.655718691882
"3030" 605.8 19.1688622647698 105.283841809925
"3031" 606 20.8103610822852 108.101094462833
"3032" 606.2 22.31499771135 110.66709998475
"3033" 606.4 24.6302603682296 113.176016709167
"3034" 606.6 26.6422146882667 115.086492517941
"3035" 606.8 28.7456214773963 117.819782608667
"3036" 607 29.9552242748909 119.143451870182
"3037" 607.2 31.5092767217091 120.114999405818
"3038" 607.4 32.49869011285 120.07696492125
"3039" 607.6 32.79879490758 120.02617220256
"3040" 607.8 34.23736930335 120.5247042045
"3041" 608 35.7965654632275 121.283169657
"3042" 608.2 37.9119728026 122.200160390321
"3043" 608.4 39.7592299158549 123.446019528
"3044" 608.6 41.0987396102111 124.598125831833
"3045" 608.8 42.1759262281102 125.969777120571
"3046" 609 42.3828621496 126.704974311
"3047" 609.2 42.29578208258 126.82769891454
"3048" 609.4 42.2196628344302 126.54986512534
"3049" 609.6 42.1187863808593 126.753907566
"3050" 609.8 42.3264344273931 126.473131923517
"3051" 610 42.6061978919571 126.32224635225
"3052" 610.2 43.5355459226536 126.4176661995
"3053" 610.4 44.6057113493931 126.670552297138
"3054" 610.6 45.9101627288909 127.130960538164
"3055" 610.8 46.7458976002909 127.693070183782
"3056" 611 47.95686308385 127.9527723135
"3057" 611.2 48.8614403690706 127.973784828882
"3058" 611.4 50.5464831480074 127.990831511833
"3059" 611.6 52.1926275916741 128.2594207115
"3060" 611.8 54.3198444911 128.81155093875
"3061" 612 56.2083502764727 129.615346379291
"3062" 612.2 58.3121677097403 130.302856270737
"3063" 612.4 60.6840213233091 130.205214525927
"3064" 612.6 63.286515573137 129.644775530833
"3065" 612.8 66.2786101318545 129.115693360964
"3066" 613 69.2197765613925 128.847142957245
"3067" 613.2 72.316152757317 128.983971417453
"3068" 613.4 74.8273205981294 129.605277119118
"3069" 613.6 76.94079129698 129.72082868316
"3070" 613.8 78.6857044072667 128.8531442055
"3071" 614 80.6670366335804 127.779203179588
"3072" 614.2 83.0565796951893 126.424481902875
"3073" 614.4 84.5611738062 124.847823829418
"3074" 614.6 86.3466073951 123.43867953975
"3075" 614.8 86.8375837132038 122.68266075
"3076" 615 86.9462210951686 121.844462876118
"3077" 615.2 86.75687724106 121.62922563636
"3078" 615.4 86.4985591899 121.29334777404
"3079" 615.6 85.9085830886612 120.719738178
"3080" 615.8 85.6248363698 119.77426380582
"3081" 616 84.9723374862471 118.805995583294
"3082" 616.2 84.0040172252667 117.818119517647
"3083" 616.4 82.7584729678909 116.090016758182
"3084" 616.6 81.5314682835649 114.687481969895
"3085" 616.8 80.498888057983 114.163901621043
"3086" 617 80.11512273335 113.88201483825
"3087" 617.2 79.9700588633143 113.880666677143
"3088" 617.4 79.4305661464824 113.627130148235
"3089" 617.6 79.0260131143708 113.450790528563
"3090" 617.8 78.8500494335574 113.278730272085
"3091" 618 78.8742970603872 113.303092786277
"3092" 618.2 78.6156557075362 113.148796863064
"3093" 618.4 78.6829516573609 113.107486512913
"3094" 618.6 78.5749062235583 113.132724371062
"3095" 618.8 78.0551561431306 113.093939773286
"3096" 619 77.5515714460783 112.875159928304
"3097" 619.2 76.6829384043755 112.431842874
"3098" 619.4 75.2452355781957 111.946912829617
"3099" 619.6 73.5826566319 111.4994546523
"3100" 619.8 71.1630568789877 110.609129057143
"3101" 620 69.0182584881 109.65418160625
"3102" 620.2 67.1706074575792 108.7513630515
"3103" 620.4 64.5826784523917 107.717648039625
"3104" 620.6 62.0060313291319 107.131255857766
"3105" 620.8 58.9245224658745 106.846708061294
"3106" 621 56.3234652725334 107.033805801
"3107" 621.2 53.1484435311869 107.714190798783
"3108" 621.4 50.2713077401116 109.199614426954
"3109" 621.6 47.31778890072 111.11014167552
"3110" 621.8 44.4707084352939 112.961520393429
"3111" 622 41.7729297704727 115.673639242909
"3112" 622.2 38.8124278828963 118.533664428833
"3113" 622.4 36.0842507425057 120.716651821755
"3114" 622.6 33.9865514369333 121.881882424059
"3115" 622.8 32.50248890772 121.88876762088
"3116" 623 31.8899488037639 121.406224760557
"3117" 623.2 30.6379841070815 120.887353994333
"3118" 623.4 29.1001254166536 119.94274799325
"3119" 623.6 27.681884863214 118.196253896842
"3120" 623.8 25.7358355613895 116.421779544474
"3121" 624 23.0897659098364 114.424506697091
"3122" 624.2 21.0639843265298 112.183129487684
"3123" 624.4 19.0686403181345 109.949046651466
"3124" 624.6 16.7920062358807 107.268170338105
"3125" 624.8 14.14758874085 104.4060900075
"3126" 625 12.3400852303368 102.125542781053
"3127" 625.2 10.3599586888642 99.3858150251887
"3128" 625.4 8.86526165772962 96.2761015406667
"3129" 625.6 7.64824033826666 92.4401821039412
"3130" 625.8 6.53094772944314 88.6233882139412
"3131" 626 5.90712602285 85.1166008865
"3132" 626.2 4.59946394260001 81.8576461035
"3133" 626.4 3.38677173410001 79.26663025125
"3134" 626.6 2.04639427996957 76.0265041337609
"3135" 626.8 1.13433781699536 72.8868148827907
"3136" 627 0.596727360829164 70.7663121920625
"3137" 627.2 0.607807179200009 70.1466132952
"3138" 627.4 1.23249789115556 70.3586574002
"3139" 627.6 2.02987778053479 70.3510975668913
"3140" 627.8 3.04833906711021 69.1618631618571
"3141" 628 4.08780122481568 67.466375808
"3142" 628.2 4.86962497109057 65.6251928434528
"3143" 628.4 5.2423369206 64.0878064016667
"3144" 628.6 5.34312127429388 62.8914160568571
"3145" 628.8 5.18324455595556 60.9947897234
"3146" 629 4.85470479100817 58.5215765215714
"3147" 629.2 4.62071594187274 56.4699612900682
"3148" 629.4 4.72609043826667 54.058663938
"3149" 629.6 5.19100185478921 51.7006100551622
"3150" 629.8 6.49759087764348 49.624247268587
"3151" 630 7.68677883694782 48.2468825169783
"3152" 630.2 9.03337914800817 46.2065741948571
"3153" 630.4 10.1080273711106 43.3745562186383
"3154" 630.6 10.5268826730889 40.791227399
"3155" 630.8 11.338498211981 37.640857839
"3156" 631 12.4168790500773 35.7031327158409
"3157" 631.2 13.3346534343674 34.266186474907
"3158" 631.4 13.8626791256 32.802057966
"3159" 631.6 13.7165716306 31.6814864265
"3160" 631.8 13.6250109337333 31.6902944124
"3161" 632 13.3797554052842 31.6621706679474
"3162" 632.2 13.9990461209333 32.35187202
"3163" 632.4 14.7312415533234 32.3951831563404
"3164" 632.6 16.0651779914039 32.1273547323529
"3165" 632.8 17.8221922401 31.08694737825
"3166" 633 19.8341783918353 29.0290161628235
"3167" 633.2 21.4316691006213 26.3695213129787
"3168" 633.4 22.5505960470375 23.6607142663125
"3169" 633.6 23.3931641165268 20.7928823937805
"3170" 633.8 24.5257432606952 18.956742987
"3171" 634 25.7381604052512 18.6262077907674
"3172" 634.2 27.1136963210681 18.7765377232979
"3173" 634.4 29.3773469946667 18.5520416666
"3174" 634.6 32.1965132481909 17.8943194063636
"3175" 634.8 34.8571085946417 16.687113763125
"3176" 635 35.3454699270146 16.0917094317073
"3177" 635.2 35.8769041222428 15.1853871195
"3178" 635.4 36.6276183465524 13.26790257
"3179" 635.6 37.791523209161 11.1578051348781
"3180" 635.8 39.1872825089571 9.4238458665
"3181" 636 40.0013099811 9.1330425225
"3182" 636.2 40.3811894681 9.578335143
"3183" 636.4 40.7956034539182 10.1306136528409
"3184" 636.6 42.0111374995302 10.850599773
"3185" 636.8 43.6985091743442 11.4098044592093
"3186" 637 46.1721430431814 12.5370900964884
"3187" 637.2 48.5044264052279 13.389211523093
"3188" 637.4 50.8604364594857 14.6237731614
"3189" 637.6 53.6039177656 15.792858528
"3190" 637.8 56.5260676656 16.840030185
"3191" 638 59.4353886148195 18.0187248834878
"3192" 638.2 61.8351151302586 18.521424566561
"3193" 638.4 64.0457334082667 18.738640479
"3194" 638.6 66.6456351109611 19.06730884175
"3195" 638.8 68.9286195654919 19.0102861702703
"3196" 639 70.5707549849714 18.3533260482
"3197" 639.2 72.8316641076 17.114056413
"3198" 639.4 75.1586932352829 15.2911136401463
"3199" 639.6 77.7540951891476 13.195201734
"3200" 639.8 80.2785324317053 10.5994949118158
"3201" 640 82.2871975282047 7.9746899582093
"3202" 640.2 83.4215353452 7.081515806625
"3203" 640.4 84.0819412226 6.887006118
"3204" 640.6 83.9773590156526 7.37530849421053
"3205" 640.8 83.7662064895025 7.96473122202439
"3206" 641 84.665640665125 8.493729545925
"3207" 641.2 86.6477313786976 8.942202828
"3208" 641.4 89.3418110426 9.6468417
"3209" 641.6 91.8466017068826 10.6763548345435
"3210" 641.8 94.6406428612667 12.1737549882
"3211" 642 97.126656919049 13.7326686287143
"3212" 642.2 99.3516653429061 15.2905436858571
"3213" 642.4 101.832510972294 16.8016824912857
"3214" 642.6 104.533337835225 18.3012995124375
"3215" 642.8 107.531220120133 19.1457651606
"3216" 643 110.290188002188 20.2503902158235
"3217" 643.2 113.049268316204 22.279376949283
"3218" 643.4 114.654412738868 24.597873480375
"3219" 643.6 115.7112917402 26.6868246038727
"3220" 643.8 116.475351236694 28.8831505287736
"3221" 644 117.479458079691 32.0233964246182
"3222" 644.2 118.367581134204 35.2276701836604
"3223" 644.4 118.875547170804 38.543559886
"3224" 644.6 119.094453759718 41.2801761587647
"3225" 644.8 119.501644843822 44.268750721
"3226" 645 120.3458214816 47.0353026321176
"3227" 645.2 121.892473678671 49.836423078
"3228" 645.4 123.56749174635 52.43163320925
"3229" 645.6 125.843322736864 54.7797369975283
"3230" 645.8 128.06497265744 57.28571423874
"3231" 646 128.83218587043 59.5255241173585
"3232" 646.2 128.416468695977 61.0810476649811
"3233" 646.4 127.618786932709 62.0858530273091
"3234" 646.6 126.705285486193 64.2715779593333
"3235" 646.8 125.636506700545 66.3884206851273
"3236" 647 124.517588938836 68.8103498989636
"3237" 647.2 123.025698589891 71.4959848724727
"3238" 647.4 122.013070341211 73.7994264106667
"3239" 647.6 121.01061058385 75.530576232
"3240" 647.8 120.39695910485 75.9562955505
"3241" 648 120.5357612251 75.736095903
"3242" 648.2 120.543675381079 75.57706282425
"3243" 648.4 120.576728620757 75.5265464345294
"3244" 648.6 120.5649827241 75.33239654925
"3245" 648.8 120.07022263809 75.354416514
"3246" 649 120.012457850151 75.3622058892857
"3247" 649.2 119.942684066824 75.3933633904286
"3248" 649.4 119.68483117422 75.28571422398
"3249" 649.6 119.408785413667 75.2102265226
"3250" 649.8 119.101109971004 75.3787790281915
"3251" 650 118.923294040919 75.2975706475532
"3252" 650.2 118.319797550933 75.3035259288
"3253" 650.4 117.4967253291 75.354416514
"3254" 650.6 117.46369233023 75.3295243799348
"3255" 650.8 117.4967253291 75.4411618296818
"3256" 651 117.388188332814 75.408942141
"3257" 651.2 117.480208829665 75.2465505997174
"3258" 651.4 117.314699741579 74.9647854710625
"3259" 651.6 116.995975096236 74.972737125
"3260" 651.8 116.462608947822 75.099963588
"3261" 652 115.258739655687 75.5203640744348
"3262" 652.2 113.740569993355 76.0476709144286
"3263" 652.4 111.75294748566 76.63685926104
"3264" 652.6 109.717110001579 77.8591875043125
"3265" 652.8 108.327081116302 79.2280562704468
"3266" 653 106.804700601246 80.809251115125
"3267" 653.2 105.142559459323 82.1921621637447
"3268" 653.4 103.417441842163 83.6797981865625
"3269" 653.6 102.152897354187 85.4440281884348
"3270" 653.8 101.824586048756 86.7539075988
"3271" 654 102.055028309664 87.7386945613404
"3272" 654.2 102.6814253361 89.2618592506875
"3273" 654.4 102.736296817556 91.8599296472
"3274" 654.6 103.243162024323 94.7957028388085
"3275" 654.8 103.817187475804 97.3438229455714
"3276" 655 104.151393785796 100.87715130887
"3277" 655.2 104.190191977864 104.441266554962
"3278" 655.4 104.520203704026 107.082530829383
"3279" 655.6 104.916248275579 110.330866054915
"3280" 655.8 105.66727810392 113.39258442174
"3281" 656 105.961051573867 115.0999635552
"3282" 656.2 105.421984492314 116.124006759429
"3283" 656.4 104.6188107198 118.0261722042
"3284" 656.6 104.28130240635 118.807146954
"3285" 656.8 103.943167917921 119.193020622
"3286" 657 103.271595253404 118.52508169125
"3287" 657.2 102.266371822526 118.597277660333
"3288" 657.4 100.437322440674 119.240478112167
"3289" 657.6 97.440495376563 120.979239773167
"3290" 657.8 94.9629648502363 123.071279764255
"3291" 658 92.248068548407 125.247278398895
"3292" 658.2 88.7707536129899 126.68059062122
"3293" 658.4 84.6502489962552 128.111721024569
"3294" 658.6 80.5117917658281 129.331917474158
"3295" 658.8 76.3531110660386 129.954657529895
"3296" 659 72.9694226028857 130.38440556375
"3297" 659.2 68.7215091275655 131.040123233276
"3298" 659.4 64.9919533758857 130.92966183375
"3299" 659.6 60.2805432621167 130.60250807175
"3300" 659.8 55.8514540938586 130.230699701431
"3301" 660 51.2785798367017 129.391161197339
"3302" 660.2 46.7867435764793 128.335464114672
"3303" 660.4 42.739062146031 125.940096914741
"3304" 660.6 38.4686927404448 123.386793415914
"3305" 660.8 34.8932875934036 121.421755625625
"3306" 661 32.2137804976 119.499842794271
"3307" 661.2 29.7027127021763 117.080383616542
"3308" 661.4 27.057383526518 115.117900400803
"3309" 661.6 23.9015022312102 113.716429679593
"3310" 661.8 21.4226276126508 112.079736706424
"3311" 662 20.3442126669509 110.194378987105
"3312" 662.2 20.0646717189148 108.270729746833
"3313" 662.4 19.5711245881439 106.183397337789
"3314" 662.6 18.3127667275492 103.152320489136
"3315" 662.8 16.35381191535 101.199563712
"3316" 663 14.1355870537607 98.964013005
"3317" 663.2 11.4085950220821 96.03326055375
"3318" 663.4 9.04829932809057 93.0628998640189
"3319" 663.6 7.62798009896002 90.5070882573
"3320" 663.8 6.45935824006296 87.7165878355
"3321" 664 6.2959649317132 84.197855942151
"3322" 664.2 6.17093122215554 80.7474049178333
"3323" 664.4 6.39604499222962 77.2698815958333
"3324" 664.6 6.97289902804444 73.6721999476667
"3325" 664.8 7.45586546985001 70.01824505625
"3326" 665 7.3903827470909 66.4578169376727
"3327" 665.2 6.32569693908148 63.098267245
"3328" 665.4 5.11814554985002 60.24138070725
"3329" 665.6 4.39624169955456 58.3176365140909
"3330" 665.8 4.7211069268093 57.1225684906047
"3331" 666 5.58264562770416 56.7157396845
"3332" 666.2 5.69974283351835 56.9714908397143
"3333" 666.4 6.86220039346792 55.550297273434
"3334" 666.6 8.36738326648678 53.4402583870755
"3335" 666.8 10.34031963614 50.46128676342
"3336" 667 11.7002881996 46.77426386568
"3337" 667.2 12.1286629402596 43.2689853238085
"3338" 667.4 12.0966841860348 39.634204130413
"3339" 667.6 12.1544919340565 37.1283959678478
"3340" 667.8 12.7427481871814 36.2012122144884
"3341" 668 13.68325912174 36.3086150193
"3342" 668.2 15.0222130752809 35.8302976573404
"3343" 668.4 17.06973864085 34.5587618205
"3344" 668.6 19.44223214466 33.1788440295
"3345" 668.8 21.85826568198 31.06434021444
"3346" 669 24.1967404907042 28.4635132445625
"3347" 669.2 26.0225531137277 25.3138123646808
"3348" 669.4 27.6228964844936 21.635072721766
"3349" 669.6 28.5471176230783 18.102508164
"3350" 669.8 29.4132735818093 16.9042124078372
"3351" 670 30.273970351217 16.7544490454043
"3352" 670.2 31.2878242480375 17.005179920625
"3353" 670.4 32.9502815438245 17.4248325141428
"3354" 670.6 34.9877841933674 18.0403743099767
"3355" 670.8 36.8567520053778 18.5605234308
"3356" 671 39.2964224885556 19.3069186804
"3357" 671.2 40.6683076850186 20.2150592007907
"3358" 671.4 41.5660516775524 20.956015977
"3359" 671.6 42.7328243876238 21.8011631955
"3360" 671.8 43.7556508685787 22.9019234597234
"3361" 672 44.8819355640783 24.3421364363478
"3362" 672.2 46.5816668725778 26.2619653244
"3363" 672.4 49.09942369475 28.226553957225
"3364" 672.6 51.5285419699556 30.0363503934
"3365" 672.8 53.654885496414 31.9494813463256
"3366" 673 56.665047965722 34.2726813028537
"3367" 673.2 58.8398790864182 36.3103499256136
"3368" 673.4 60.9579950139333 38.7895310478
"3369" 673.6 63.3713470489922 41.5271451751765
"3370" 673.8 65.4284608609478 43.8824616775435
"3371" 674 66.9410969341833 45.981006868875
"3372" 674.2 68.4478175235787 49.3027680052341
"3373" 674.4 69.1186685325362 52.1937863559574
"3374" 674.6 68.9607895400667 55.507088286
"3375" 674.8 68.5996287524261 58.8011473606304
"3376" 675 67.51978001938 61.25517988434
"3377" 675.2 66.3254079016816 63.0705716884286
"3378" 675.4 65.0152113036612 64.8465492535714
"3379" 675.6 63.3396508047702 66.3078029108936
"3380" 675.8 61.0691162244163 68.0012462442857
"3381" 676 58.6489236223647 69.8462590570588
"3382" 676.2 55.6950812877875 71.2275081204375
"3383" 676.4 51.9755963638766 72.0654770981489
"3384" 676.6 47.7345709664571 72.8696057978571
"3385" 676.8 43.8930540872809 73.5272279496383
"3386" 677 40.3574470001625 74.6308160056875
"3387" 677.2 38.1135415099878 75.1752608824286
"3388" 677.4 35.0591523414039 75.9381614618823
"3389" 677.6 32.2722234956 77.0426138115
"3390" 677.8 29.45965421685 78.582788012625
"3391" 678 26.4776002439 80.37731727324
"3392" 678.2 23.6220380575787 81.8754494792553
"3393" 678.4 20.7589528896 83.80274298975
"3394" 678.6 17.9445572671625 86.2879406780625
"3395" 678.8 15.7036335626 88.948074753
"3396" 679 14.0440729590151 91.745025747283
"3397" 679.2 12.9735879615815 94.8483379003333
"3398" 679.4 12.4522945310081 95.856052266
"3399" 679.6 12.4093965753333 95.96510352
"3400" 679.8 12.4347218744667 95.9735852842
"3401" 680 12.4168790500773 96.06052336725
"3402" 680.2 12.4600471736 95.9560159155
"3403" 680.4 12.4322511135756 95.9930312801707
"3404" 680.6 12.3460833275 95.5452561921
"3405" 680.8 11.9264069418619 94.8109777485
"3406" 681 10.7815099054605 94.4916435531628
"3407" 681.2 9.83795217796587 93.8984492673659
"3408" 681.4 8.63647755444782 92.8867762739348
"3409" 681.6 6.60828656534468 91.7503885648723
"3410" 681.8 5.9416605216682 91.2027856890682
"3411" 682 5.21808929377021 90.7921296733404
"3412" 682.2 5.4322766641 91.0696504871739
"3413" 682.4 5.59442034757562 91.1708380240244
"3414" 682.6 5.83929040017143 91.1032351125
"3415" 682.8 6.52632958666 91.0796073408
"3416" 683 6.41236574056 91.04907298968
"3417" 683.2 6.1920356381 91.3351665838696
"3418" 683.4 6.13111156943019 91.9970781739811
"3419" 683.6 6.29306741655745 92.6761641041489
"3420" 683.8 6.79286543896734 94.1579684537143
"3421" 684 6.84099642839166 94.899581892375
"3422" 684.2 6.86692791819574 95.2423489323191
"3423" 684.4 6.7618548686 95.6040554493243
"3424" 684.6 6.84399097389732 95.6659494042973
"3425" 684.8 6.73019824468332 95.7318550045
"3426" 685 6.56191829649474 95.6135567143421
"3427" 685.2 6.5719151251 95.472937992079
"3428" 685.4 6.55651460535677 95.6040554493243
"3429" 685.6 6.87874086460001 95.925956916
"3430" 685.8 7.16072832995001 96.25136306175
"3431" 686 7.38981891853877 96.5259385405714
"3432" 686.2 7.26218394903903 96.2629996284878
"3433" 686.4 7.51369968662082 96.25136306175
"3434" 686.6 8.21299450894 96.48418748904
"3435" 686.8 8.62472542985002 97.04408179275
"3436" 687 9.09540028874285 97.5307679524286
"3437" 687.2 9.7793881521283 98.2695828498113
"3438" 687.4 10.0317979037569 98.5246005991765
"3439" 687.6 10.46188107198 98.85823328862
"3440" 687.8 11.3583966613 99.33151573098
"3441" 688 12.4385445611283 100.206785786434
"3442" 688.2 13.18941578864 100.91930198922
"3443" 688.4 13.6592745737372 101.869908185118
"3444" 688.6 14.37463978808 102.77426381976
"3445" 688.8 14.7840157999529 103.643594757529
"3446" 689 15.88656014634 104.36968366578
"3447" 689.2 17.3913129671094 105.139811851811
"3448" 689.4 19.3211358673755 106.106870142
"3449" 689.6 21.1239652981614 106.933363856526
"3450" 689.8 23.22583183518 107.28571419774
"3451" 690 24.1340360241 107.52558501375
"3452" 690.2 25.2567718533255 107.767228940647
"3453" 690.4 25.9961611389469 107.929583958857
"3454" 690.6 27.0593372622275 108.126456600882
"3455" 690.8 28.9682883586652 108.270115126239
"3456" 691 30.44354208818 108.43838595252
"3457" 691.2 31.3067213143551 108.139897091571
"3458" 691.4 32.11881062585 107.916439388062
"3459" 691.6 33.2980198667458 107.614276538437
"3460" 691.8 34.7631939436889 107.5342298888
"3461" 692 35.931749944834 108.105756425426
"3462" 692.2 37.3831209677569 108.627878543294
"3463" 692.4 39.4710615304958 109.252317249562
"3464" 692.6 41.3942014334333 110.174709106312
"3465" 692.8 43.2222030783234 111.12670818517
"3466" 693 45.1874908036217 112.078611638217
"3467" 693.2 47.09745879826 113.01853862052
"3468" 693.4 49.261841557049 113.654774793857
"3469" 693.6 51.5643764068245 114.418133571857
"3470" 693.8 53.9494937537739 115.488834005152
"3471" 694 56.1074249656408 116.661473654143
"3472" 694.2 58.7024605598708 117.967329965062
"3473" 694.4 61.4496037618157 118.656317391529
"3474" 694.6 63.9220886982122 119.115126869143
"3475" 694.8 66.9764778667961 119.554386542118
"3476" 695 69.9782706758353 119.928582021529
"3477" 695.2 72.2530784274 120.5113291148
"3478" 695.4 75.1724926977064 121.732522696532
"3479" 695.6 78.036743616975 123.15975998625
"3480" 695.8 80.2956698521714 124.723477074857
"3481" 696 82.8667679434302 126.470648648377
"3482" 696.2 83.829905793725 127.27644482475
"3483" 696.4 83.9849037919585 127.053969978736
"3484" 696.6 84.28006298582 126.2704470066
"3485" 696.8 84.8606082253647 125.287061286706
"3486" 697 86.2245032742786 123.834514620375
"3487" 697.2 88.0417300116189 122.243369377755
"3488" 697.4 90.0775666424214 119.847328146
"3489" 697.6 91.8689295672296 117.367421851333
"3490" 697.8 93.6350795133255 115.011653422059
"3491" 698 95.2067377830706 112.961062194882
"3492" 698.2 96.39821862112 111.1177752633
"3493" 698.4 97.4053213499889 109.196655672
"3494" 698.6 98.2092077391455 106.874194420145
"3495" 698.8 98.5064752877961 104.960762845059
"3496" 699 98.36599436378 104.54525618472
"3497" 699.2 98.3706189836218 104.776918979087
"3498" 699.4 98.265326299725 104.433614963438
"3499" 699.6 98.0595582442666 103.94856407325
"3500" 699.8 98.0301102220186 103.722959008047
"3501" 700 98.0237724954913 103.681665080217
"3502" 700.2 97.9164152491652 103.424446361543
"3503" 700.4 97.9494482480348 103.35806733737
"3504" 700.6 97.8316305520667 102.9116683998
"3505" 700.8 97.3592361968041 101.775977483143
"3506" 701 97.1189042764571 100.225891801286
"3507" 701.2 97.0212209798 98.3993698454
"3508" 701.4 96.4877380480565 96.9358967485435
"3509" 701.6 96.0154448142191 95.2471827645
"3510" 701.8 95.6191203277818 93.3627440495455
"3511" 702 94.6756672111319 91.4174342042553
"3512" 702.2 94.086651942725 89.95365314325
"3513" 702.4 93.6056088966869 88.2900288498913
"3514" 702.6 92.6318861800091 85.9199959640455
"3515" 702.8 91.2977033756667 83.7259177794
"3516" 703 89.5920995340348 81.5110710061304
"3517" 703.2 87.5027623555348 79.8184058896957
"3518" 703.4 85.2895514312739 78.5820965644565
"3519" 703.6 82.399164030187 77.9100089446957
"3520" 703.8 80.1638749281102 77.3017603354286
"3521" 704 77.4590102304958 76.324518294375
"3522" 704.2 74.59313606732 75.3925844529
"3523" 704.4 71.5838439268979 74.0632032618511
"3524" 704.6 68.3886680096455 72.8735004855
"3525" 704.8 64.78464771298 72.20937834864
"3526" 705 61.8274969508445 71.3595055758
"3527" 705.2 58.4966925044125 70.1460831849375
"3528" 705.4 55.1771078546204 68.9281819032857
"3529" 705.6 54.8448988720681 69.1094920429149
"3530" 705.8 52.8740444155773 68.2066025018182
"3531" 706 49.5669987654511 67.5908953249787
"3532" 706.2 45.8971946721918 66.2564261802857
"3533" 706.4 42.20022778085 65.64361205925
"3534" 706.6 38.68692695608 64.91930201874
"3535" 706.8 35.6892736765362 64.0096057388298
"3536" 707 33.0006737206714 63.685932336
"3537" 707.2 29.5546240886 63.904034844
"3538" 707.4 26.3601829479182 63.9647565649773
"3539" 707.6 23.0966728096 64.9163149626522
"3540" 707.8 20.7461684837875 66.4565157579375
"3541" 708 18.4218293267224 68.0869293724286
"3542" 708.2 16.1955287957667 69.8439203353125
"3543" 708.4 14.8478610918857 71.7323570061429
"3544" 708.6 13.4345206402522 73.2302877404348
"3545" 708.8 11.6243123022 74.9812188892
"3546" 709 8.80855251284489 76.9668171981428
"3547" 709.2 6.49593922770001 78.31624857264
"3548" 709.4 5.83693090025217 78.0842538831522
"3549" 709.6 6.0733232984125 77.7319610413125
"3550" 709.8 6.65211190568889 77.5257481492
"3551" 710 7.17897744256078 76.723971968647
"3552" 710.2 7.30560393822746 75.4292556098823
"3553" 710.4 6.837830766 73.6680875771455
"3554" 710.6 6.08245501685 71.508262671
"3555" 710.8 5.59407718634074 68.9153438588333
"3556" 711 5.26559484837551 65.9837980452857
"3557" 711.2 4.53107320025957 63.4817512646809
"3558" 711.4 4.17023259062224 60.850599732
"3559" 711.6 4.42830944845714 58.2424572405
"3560" 711.8 5.07717192625217 55.4407092618261
"3561" 712 6.34321216864081 53.107960698
"3562" 712.2 7.81210992089412 51.3759701932941
"3563" 712.4 8.92797619872766 49.3596138716808
"3564" 712.6 9.80848835434 46.94983638462
"3565" 712.8 10.6872762342667 44.6758754026
"3566" 713 11.7390514125592 41.4862127717143
"3567" 713.2 12.1830517143292 38.6257269766875
"3568" 713.4 13.3295491105111 36.16866591
"3569" 713.6 14.83429396735 34.117139194125
"3570" 713.8 16.6070649066833 31.3261086620625
"3571" 714 18.86481532442 28.46892036924
"3572" 714.2 20.7382543278083 26.3483732971875
"3573" 714.4 22.4339043429192 24.0632033028511
"3574" 714.6 23.5018775957333 21.4867320798
"3575" 714.8 24.4866863870318 20.0369287037045
"3576" 715 25.1588757390286 19.7226982234286
"3577" 715.2 26.1515370175583 19.78825879875
"3578" 715.4 26.5486211914696 20.1519605353696
"3579" 715.6 27.8616828965348 20.1270684013043
"3580" 715.8 28.9848048581 20.5834241925
"3581" 716 31.2813490295091 20.7482402922955
"3582" 716.2 34.1674464307428 21.155943276
"3583" 716.4 36.2715841087364 21.3294339073636
"3584" 716.6 38.0817061904085 21.2371516566383
"3585" 716.8 39.4491595639488 21.4133549569535
"3586" 717 40.4228835581366 21.1093970090488
"3587" 717.2 41.6551755525512 20.7556453802195
"3588" 717.4 43.7757536019333 20.294717988
"3589" 717.6 46.4592612601 19.8200654145
"3590" 717.8 48.5875604372667 18.983306754
"3591" 718 50.2380624728895 17.9116684695
"3592" 718.2 51.269356926573 16.6273689038108
"3593" 718.4 51.7142608302667 15.345934799
"3594" 718.6 51.6912378310546 14.0543934321818
"3595" 718.8 51.7519065451946 13.2954109944324
"3596" 719 51.5665299186555 13.44814005925
"3597" 719.2 51.30272471935 13.53295770125
"3598" 719.4 51.1534863494571 14.3511450264
"3599" 719.6 50.9255586572572 14.9509269234
"3600" 719.8 50.8278753606 15.430752441
"3601" 720 51.0389195200444 16.321337682
"3602" 720.2 51.5424105861476 17.011995624
"3603" 720.4 52.8900782900286 18.375136299
"3604" 720.6 54.047354012925 20.192202818775
"3605" 720.8 55.3773844549095 22.3827698835
"3606" 721 56.7113747324293 24.7493150846341
"3607" 721.2 57.7175078748273 27.0632992739318
"3608" 721.4 58.9138815838857 29.3984005575
"3609" 721.6 59.5737371863046 31.4352631842955
"3610" 721.8 60.4177219657556 34.175451323
"3611" 722 61.3054816764605 37.0267048465116
"3612" 722.2 61.7346375206889 40.2992850754
"3613" 722.4 62.1251609739913 43.2850504599783
"3614" 722.6 62.0300993439111 45.7276141634
"3615" 722.8 61.6665645535149 48.969813644617
"3616" 723 60.7202473077837 52.2043931648571
"3617" 723.2 59.3170189986612 55.3123539038571
"3618" 723.4 58.2671819810167 58.051617546
"3619" 723.6 57.1423166111778 61.0371985444
"3620" 723.8 55.8000757571111 63.9209983724
"3621" 724 54.3624062396435 66.0945426417391
"3622" 724.2 52.4186207124125 68.5716557053125
"3623" 724.4 49.8227775512458 71.235459774375
"3624" 724.6 48.32213182135 73.034980227
"3625" 724.8 46.4182938644431 74.9802210345882
"3626" 725 44.0760550444868 77.2988209485283
"3627" 725.2 41.2280041578708 79.4654215996875
"3628" 725.4 38.0817061904085 81.1851782438298
"3629" 725.6 35.00969352192 82.47655391274
"3630" 725.8 32.0354697179878 83.4164199347143
"3631" 726 29.0756456049913 83.6600919137609
"3632" 726.2 25.4729402389192 83.9787465377872
"3633" 726.4 22.2378148389913 84.0417713027609
"3634" 726.6 18.1905696477064 83.9300215094042
"3635" 726.8 14.6908288419404 83.8325714526383
"3636" 727 11.0671557212667 84.4623344828824
"3637" 727.2 8.22710431845714 84.7639818591428
"3638" 727.4 7.09323910194042 84.2548550319574
"3639" 727.6 6.58774343705832 83.7275081101875
"3640" 727.8 5.95254639629566 83.2203308786087
"3641" 728 6.31866213376666 83.6332242135
"3642" 728.2 5.88164630116098 84.095805447439
"3643" 728.4 5.26468277277648 85.0011759732353
"3644" 728.6 5.34312127429388 85.986913779
"3645" 728.8 5.5509890037875 85.78698648
"3646" 729 5.55755606938724 86.0495602440638
"3647" 729.2 5.70479890477391 86.389929282913
"3648" 729.4 5.91870771452685 86.7023963967073
"3649" 729.6 6.30961738407619 87.3227916405
"3650" 729.8 6.46831162864547 89.0081292023182
"3651" 730 6.44528862943332 91.178207849625
"3652" 730.2 7.19238495386667 93.2170119192
"3653" 730.4 8.32788867215101 95.310795996
"3654" 730.6 9.79313812200817 97.7722385862857
"3655" 730.8 11.4751744295259 99.951532694
"3656" 731 13.1759738991 101.983893885
"3657" 731.2 14.31385907016 103.65976000224
"3658" 731.4 15.71093893735 106.0502473755
"3659" 731.6 17.5040025843222 107.7759601685
"3660" 731.8 19.7340358691185 108.680681683167
"3661" 732 21.7952338263593 109.924673765833
"3662" 732.2 23.70301891385 111.114839268
"3663" 732.4 25.66085934685 112.612196871
"3664" 732.6 27.63243388438 113.9803706808
"3665" 732.8 30.0048516287481 115.4943655905
"3666" 733 32.2137804976 116.560822706824
"3667" 733.2 33.83966470196 117.25517983842
"3668" 733.4 34.59182608622 117.5681569374
"3669" 733.6 35.3613533898857 117.440411182714
"3670" 733.8 35.6880949724542 117.283487726437
"3671" 734 36.14173439318 117.40021800624
"3672" 734.2 36.1243046284824 117.59360223
"3673" 734.4 36.33167413668 117.84296609748
"3674" 734.6 36.8752183693292 118.38876762375
"3675" 734.8 38.0089633099192 119.320633791574
"3676" 735 40.4072596289726 120.856586810471
"3677" 735.2 43.0291729510118 122.428207824
"3678" 735.4 45.8190939764518 123.9761297905
"3679" 735.6 48.3164498632111 125.3756208835
"3680" 735.8 50.8278753606 126.67666292775
"3681" 736 53.61619079518 127.78189738704
"3682" 736.2 55.7986388607064 128.383489070809
"3683" 736.4 57.7103978309529 128.609917143882
"3684" 736.6 60.0716095442667 128.202875616833
"3685" 736.8 62.7699050519273 127.741647560564
"3686" 737 65.5879201554909 126.513333890509
"3687" 737.2 66.7756462771094 125.426431452057
"3688" 737.4 66.7756462771094 125.109565544208
"3689" 737.6 66.478910225 125.2017447174
"3690" 737.8 66.1707857522111 125.22719001
"3691" 738 66.0156062232079 125.204738281235
"3692" 738.2 65.99266448164 125.14830960294
"3693" 738.4 65.9993123726625 125.203335048187
"3694" 738.6 65.7967436568553 125.127033007213
"3695" 738.8 65.65077294334 125.03380578624
"3696" 739 65.5027851084044 124.848276413674
"3697" 739.2 65.5461848462809 124.818441160787
"3698" 739.4 65.4912235588 124.8200653284
"3699" 739.6 65.3293618643391 124.367028488413
"3700" 739.8 65.2028604936682 123.957816890523
"3701" 740 65.2042035019556 123.6495818688
"3702" 740.2 65.09614889232 123.32388212352
"3703" 740.4 65.0229639462531 123.430440777429
"3704" 740.6 64.8834163796 123.65716131766
"3705" 740.8 64.7347678846869 123.454316906022
"3706" 741 64.5924448576426 123.194273548021
"3707" 741.2 64.6409401113021 123.186152709957
"3708" 741.4 64.8926817329415 123.697369369537
"3709" 741.6 65.1625115129061 124.131484553143
"3710" 741.8 65.47602837932 124.33151571048
"3711" 742 65.8288942139111 124.6080212234
"3712" 742.2 66.8323633129043 124.582760316978
"3713" 742.4 67.0951591705778 124.7691747432
"3714" 742.6 67.714423032719 124.700108949
"3715" 742.8 68.7793897230186 124.848469375953
"3716" 743 70.2650424454333 125.22719001
"3717" 743.2 71.9332729057861 125.434302856744
"3718" 743.4 73.4652393359182 125.822841177682
"3719" 743.6 75.7017235093826 126.798160248783
"3720" 743.8 78.2611332159137 128.325528579529
"3721" 744 79.4649443806 129.00239063325
"3722" 744.2 79.4678092334431 128.931725256176
"3723" 744.4 79.3886106689265 128.984265356143
"3724" 744.6 78.9706140225167 128.360141661375
"3725" 744.8 79.0318168287556 127.8310916194
"3726" 745 79.6227404752 127.69029433368
"3727" 745.2 80.4342277197702 127.668855321192
"3728" 745.4 82.3895294055167 127.652444460937
"3729" 745.6 84.56877139594 127.5681569292
"3730" 745.8 85.3403308816638 127.303417608319
"3731" 746 87.0453143086893 126.24045791175
"3732" 746.2 89.5039076596943 124.360609762019
"3733" 746.4 92.28587706685 122.124821643
"3734" 746.6 94.6071943529774 120.327770934849
"3735" 746.8 97.6103925615245 118.440978483566
"3736" 747 100.323937931482 116.688049169824
"3737" 747.2 102.887193391558 115.58978543775
"3738" 747.4 106.0565084706 114.080194521
"3739" 747.6 109.097167783211 112.3985216575
"3740" 747.8 112.035124634425 110.100633172263
"3741" 748 113.570152813473 109.067116000582
"3742" 748.2 113.806467455386 108.471919213125
"3743" 748.4 113.687933630495 107.274866467737
"3744" 748.6 114.112983972674 105.153681403333
"3745" 748.8 114.35892076648 102.32388214074
"3746" 749 114.632731941816 99.0484742703529
"3747" 749.2 114.985299831711 95.5268790363333
"3748" 749.4 115.238552823044 92.317944914
"3749" 749.6 114.90594722776 88.96510352574
"3750" 749.8 114.752702226196 85.992714377617
"3751" 750 114.96176029085 82.78982461125
"3752" 750.2 115.4453760993 79.79716460196
"3753" 750.4 115.771762352416 77.4419690905714
"3754" 750.6 115.717493854273 76.8733446947143
"3755" 750.8 115.441922649418 76.7163179702045
"3756" 751 114.714666733129 76.2375178454118
"3757" 751.2 114.228178909704 75.5532078624375
"3758" 751.4 113.79290033085 75.2908032825
"3759" 751.6 112.87739076718 74.27808063702
"3760" 751.8 112.297124850788 73.589149339875
"3761" 752 112.170498355121 73.4380679150625
"3762" 752.2 112.079313514491 73.3713431668043
"3763" 752.4 111.616507436579 73.15976002725
"3764" 752.6 110.951718334329 72.8735004855
"3765" 752.8 109.925205749973 72.1063997527059
"3766" 753 108.197430540192 70.7353169695714
"3767" 753.2 106.379663871306 69.5094831255882
"3768" 753.4 104.539855375443 68.0276690271177
"3769" 753.6 102.3599888471 66.399630849
"3770" 753.8 99.7910379350131 65.1154520351739
"3771" 754 97.12758723616 64.35441652302
"3772" 754.2 94.1694745052977 63.389211482093
"3773" 754.4 90.8792603649864 62.7242985507273
"3774" 754.6 88.5515600696435 62.219667105587
"3775" 754.8 85.3308426798609 61.5558768638478
"3776" 755 82.1881393937915 61.1429499022979
"3777" 755.2 79.8199545067489 61.4434209106596
"3778" 755.4 77.51440932235 62.0823832146818
"3779" 755.6 74.6912140439636 62.7416476138636
"3780" 755.8 71.300954947217 63.238126122766
"3781" 756 67.82748240385 63.760905073125
"3782" 756.2 64.4126961457087 64.1695509406957
"3783" 756.4 61.6717079895091 64.3204123592727
"3784" 756.6 58.5068678478143 64.34023986
"3785" 756.8 54.91157984585 64.9016059743409
"3786" 757 51.1188468825574 65.3008189909787
"3787" 757.2 47.2306491979878 65.6332761574286
"3788" 757.4 43.3698331872531 66.303162432
"3789" 757.6 40.13046900668 67.35441652056
"3790" 757.8 37.39533670028 68.03380583298
"3791" 758 33.6848031919404 69.1419753951702
"3792" 758.2 29.87372285768 70.33151575476
"3793" 758.4 26.0779009575783 71.0646720767609
"3794" 758.6 22.3601717633755 71.3428882418572
"3795" 758.8 18.5628937147522 72.0354653053043
"3796" 759 14.6364400678708 73.03253356425
"3797" 759.2 12.0258991884571 73.7498052051428
"3798" 759.4 9.57929439718332 74.9806887789375
"3799" 759.6 7.27089338118002 76.33914933762
"3800" 759.8 5.42364303939547 77.16739361175
"3801" 760 4.60645169236088 76.9724052282391
"3802" 760.2 5.41576016466522 76.3169123645217
"3803" 760.4 5.44344959018823 75.8034510892941
"3804" 760.6 5.72773848732222 75.524051798
"3805" 760.8 6.2255544163647 74.8080911140588
"3806" 761 6.96342357598776 73.1578126834286
"3807" 761.2 7.71915117584 71.22464552502
"3808" 761.4 8.46371497036001 68.96510354214
"3809" 761.6 8.80277603405099 66.4635319231765
"3810" 761.8 8.66916645957916 63.315612452625
"3811" 762 7.90909091934 60.75136309086
"3812" 762.2 7.09218485729566 58.2950073013043
"3813" 762.4 6.53702823343673 55.779716421
"3814" 762.6 6.91380666340002 54.0185386689
"3815" 762.8 7.65837045792001 51.29334783144
"3816" 763 8.73102608692652 47.9202367577143
"3817" 763.2 10.24155096952 45.28571424858
"3818" 763.4 12.14094840452 42.43075241886
"3819" 763.6 13.45533142954 39.96510356592
"3820" 763.8 13.2457070217136 38.7392187647045
"3821" 764 13.1438302502 37.9116684531
"3822" 764.2 13.2846636209903 37.8939808716585
"3823" 764.4 13.7940425814372 38.7398239645814
"3824" 764.6 14.81968321785 38.00121630975
"3825" 764.8 16.5269922697176 35.8618256168823
"3826" 765 18.0186919119469 33.1204237148571
"3827" 765.2 18.99397435 30.061795686
"3828" 765.4 19.2460761913727 26.6295726955227
"3829" 765.6 19.637770112179 24.4303506658421
"3830" 765.8 20.1299949111238 23.900399835
"3831" 766 21.5265042633333 23.149157863
"3832" 766.2 22.8513339742458 21.5455743189375
"3833" 766.4 24.4051465981556 19.6970798336
"3834" 766.6 25.7372985119171 17.5346437071951
"3835" 766.8 27.2029891690762 16.266812055
"3836" 767 29.5061288349404 15.3008190319787
"3837" 767.2 31.8586757597522 13.9206296410435
"3838" 767.4 34.4352496715783 12.4519937311956
"3839" 767.6 37.0399767074409 10.4515713208636
"3840" 767.8 38.9840771325778 8.7216769588
"3841" 768 39.6353285241122 7.86232943473171
"3842" 768.2 39.5581172462667 7.816737963
"3843" 768.4 39.2521032150722 8.08342420275
"3844" 768.6 38.9152442682667 8.942202828
"3845" 768.8 39.3961531239023 9.69668534113954
"3846" 769 40.1912497246 10.4855151400435
"3847" 769.2 42.0823889098826 11.6222559290217
"3848" 769.4 43.9988790012744 12.8388831017442
"3849" 769.6 46.3619750500146 14.2670957672195
"3850" 769.8 48.7385381821 15.52617228825
"3851" 770 50.6636031500054 16.5964219263243
"3852" 770.2 51.5522967079023 17.1793766185116
"3853" 770.4 53.3943782361854 18.484187553
"3854" 770.6 55.5161441513805 19.591988706439
"3855" 770.8 57.9556141561526 21.1458990815526
"3856" 771 60.2692704155512 22.1054871218049
"3857" 771.2 62.4929552175025 22.9153921667561
"3858" 771.4 64.5619798906 23.269859892
"3859" 771.6 67.4611700413857 23.336968356
"3860" 771.8 70.3430797043907 22.5850219185349
"3861" 772 73.1666422668683 21.5283134116098
"3862" 772.2 76.1914569228558 20.0907914927442
"3863" 772.4 78.5898789510865 17.8858793215946
"3864" 772.6 79.9786275735474 15.7923434411053
"3865" 772.8 80.7356847019784 13.3985675860541
"3866" 773 81.2629260249529 11.0189877387353
"3867" 773.2 81.6218562755375 9.90832878140625
"3868" 773.4 81.2301055545688 8.9660577898125
"3869" 773.6 80.7189641376857 8.451472185
"3870" 773.8 79.6387354009684 7.86747402213158
"3871" 774 78.5980399102667 7.415485272
"3872" 774.2 77.1571417095762 6.161395851
"3873" 774.4 75.1914975944108 5.16667157464865
"3874" 774.6 73.1539354965714 4.2857142822
"3875" 774.8 70.7878289775429 3.326063247
"3876" 775 70.6647073223813 3.217011993
"3877" 775.2 70.4958294456 3.24163646970968
"3878" 775.4 70.2017291976 3.48303096109091
"3879" 775.6 69.5233729708143 3.7895310765
"3880" 775.8 67.4448894919429 4.4274809124
"3881" 776 65.1561503702667 4.939462569
"3882" 776.2 62.5935872496278 5.379861864
"3883" 776.4 59.7250528192842 5.78832577152631
"3884" 776.6 57.1626224816541 6.12602787672973
"3885" 776.8 53.3124925458433 6.44581331075676
"3886" 777 49.6440648662279 6.80302299662791
"3887" 777.2 46.2693215166 7.033805883
"3888" 777.4 42.6002415933805 7.29446497792683
"3889" 777.6 39.6631245841366 7.36893900504878
"3890" 777.8 37.4833908172667 8.149484097
"3891" 778 35.433259149925 9.5910577893
"3892" 778.2 32.7404316045773 11.8828690296136
"3893" 778.4 30.4410095582667 14.667393663
"3894" 778.6 28.3052426646889 17.3221858576
"3895" 778.8 25.5421470071625 19.9870501471875
"3896" 779 23.0077648445574 22.3253439571915
"3897" 779.2 20.5411198970546 23.7756518095909
"3898" 779.4 18.06326960685 25.802889837075
"3899" 779.6 15.7789942705474 28.9100613893684
"3900" 779.8 14.2246486616 30.8456748612581
"3901" 780 11.5203452847053 32.907650779421
"3902" 780.2 9.27490378259999 33.5605234185
"3903" 780.4 8.60280930559999 33.575203395
"3904" 780.6 9.00183391263446 33.6197495305862
"3905" 780.8 9.45357237648572 33.4460196018
"3906" 781 9.63205543704444 34.1471787756667
"3907" 781.2 9.46849621347498 35.993729523375
"3908" 781.4 8.78335642442143 38.113413273
"3909" 781.6 7.4358346036 40.7447144985484
"3910" 781.8 6.35746702760001 42.6777359202581
"3911" 782 4.81344072560001 45.0539979227419
"3912" 782.2 4.20953956531875 46.9312295144062
"3913" 782.4 3.71307847293333 49.948270518
"3914" 782.6 3.51747870935677 52.5052314698108
"3915" 782.8 3.59310402581953 54.9764608427561
"3916" 783 3.418915383 57.787622635275
"3917" 783.2 3.38926625230732 59.2773359090488
"3918" 783.4 3.371430447125 61.489912708575
"3919" 783.6 2.92199194595137 62.9446785419189
"3920" 783.8 1.55915754664348 64.9495044747391
"3921" 784 0.951425442440908 66.9140972981591
"3922" 784.2 1.30315180540435 69.0152197053913
"3923" 784.4 2.09969752814547 72.0754435812273
"3924" 784.6 3.11501179340002 75.3798618066
"3925" 784.8 3.85213964902553 77.5064386009149
"3926" 785 4.97099442988572 80.1838291911428
"3927" 785.2 5.99492835710944 82.3758769720189
"3928" 785.4 6.75468733110944 84.5867368290566
"3929" 785.6 7.85035570635001 87.63421685625
"3930" 785.8 8.81630515543673 90.7773795797143
"3931" 786 9.85515926274285 93.4841874915
"3932" 786.2 10.9326150696208 96.601235835
"3933" 786.4 11.8110863833083 99.702380870625
"3934" 786.6 13.9931322461357 102.79443830175
"3935" 786.8 15.9774498310074 105.6979279395
"3936" 787 18.3654464715091 108.602161108527
"3937" 787.2 20.7465708984983 111.833909303339
"3938" 787.4 22.9591302367207 114.029067706293
"3939" 787.6 25.5134923044793 115.187267231534
"3940" 787.8 28.3873580285455 115.812431748
"3941" 788 31.6791352936741 116.773698357333
"3942" 788.2 35.174220637669 117.661602580914
"3943" 788.4 39.2315541784947 119.006485582263
"3944" 788.6 42.6038176946702 121.042108990263
"3945" 788.8 45.2429804464596 123.499588565053
"3946" 789 48.0220987987228 126.117775251
"3947" 789.2 49.9844141267525 128.097332760051
"3948" 789.4 52.2207668129333 129.7055615076
"3949" 789.6 55.1964894611 130.31624853
"3950" 789.8 58.1278928357833 129.9218464947
"3951" 790 59.7717046861088 129.800646548368
"3952" 790.2 59.9513143733833 129.7564520928
"3953" 790.4 61.7087092382429 129.77099226
"3954" 790.6 64.3243484553359 129.790539182887
"3955" 790.8 68.0852577700286 129.443838498
"3956" 791 71.833804030637 129.142937815667
"3957" 791.2 75.8366082547667 128.662304511
"3958" 791.4 79.6536459249898 128.569580139661
"3959" 791.6 83.4412328000815 128.2594207115
"3960" 791.8 87.1194656617552 126.960102178448
"3961" 792 90.8658633611345 125.018801837845
"3962" 792.2 94.7821665917177 122.974533223941
"3963" 792.4 98.6460388557754 121.470661286684
"3964" 792.6 102.041258052452 119.501999175
"3965" 792.8 105.363907678512 116.836939581632
"3966" 793 107.704276330878 113.904034803
"3967" 793.2 109.795835026846 111.319328765211
"3968" 793.4 111.281110964221 109.008009537207
"3969" 793.6 112.632336304888 107.104966365051
"3970" 793.8 114.150332393618 104.688212464964
"3971" 794 115.547343751074 101.877785984684
"3972" 794.2 117.333919834671 98.75954190375
"3973" 794.4 119.05277015085 95.31184456575
"3974" 794.6 120.643766177286 91.9462440711176
"3975" 794.8 122.252125816364 88.6784970027273
"3976" 795 123.47982724935 85.571155873125
"3977" 795.2 124.3345560951 82.769901786
"3978" 795.4 124.559030337418 80.1080598133636
"3979" 795.6 123.982815829359 77.4889938376667
"3980" 795.8 123.124569580952 74.845510662
"3981" 796 122.694872186927 72.6125564134286
"3982" 796.2 122.431574891355 70.6518383816038
"3983" 796.4 121.329438010439 68.0207196825
"3984" 796.6 120.431831931487 65.6395958392642
"3985" 796.8 119.0162432771 63.2113574343333
"3986" 797 117.092671692927 60.9755129865818
"3987" 797.2 115.901948237449 58.6469413728679
"3988" 797.4 115.23606995058 55.9187033133529
"3989" 797.6 114.240122090545 52.6826608074
"3990" 797.8 112.647886216732 49.061747660434
"3991" 798 111.191470706639 45.8079414596471
"3992" 798.2 109.96488396185 42.66944883675
"3993" 798.4 108.77887873458 39.1416108107143
"3994" 798.6 108.221334521517 35.62795344225
"3995" 798.8 108.036109594345 32.703775002766
"3996" 799 108.213420365538 29.6721646430625
"3997" 799.2 108.057882973539 26.3202990904286
"3998" 799.4 107.894216074378 22.640252011
"3999" 799.6 108.308390237288 19.6212740660625
"4000" 799.8 108.909866091704 18.563704092375
"4001" 800 108.852258398181 18.6262077907674
"4002" 800.2 108.932920372165 19.3222227331956
"4003" 800.4 109.037780938344 19.744617163186
"4004" 800.6 109.046427378919 20.2626510889787
"4005" 800.8 109.054509921196 20.7580222108723
"4006" 801 109.469706603796 21.122753763913
"4007" 801.2 110.494280118733 21.4358414946
"4008" 801.4 111.891482260281 21.7650061307872
"4009" 801.6 112.755984384192 22.3243495688571
"4010" 801.8 113.627168593875 22.9820172155294
"4011" 802 114.876990376298 23.7196765304151
"4012" 802.2 116.0356503791 24.75987750675
"4013" 802.4 116.763036515973 25.8857741357647
"4014" 802.6 118.202215804957 27.480916008
"4015" 802.8 119.6445055056 28.87027092675
"4016" 803 119.979755794127 29.7263804653636
"4017" 803.2 119.891322809654 30.745637924625
"4018" 803.4 120.3458214816 32.1710765199474
"4019" 803.6 121.539728440743 33.9967284345
"4020" 803.8 123.633505769091 36.4855754632909
"4021" 804 125.209635627654 39.033533228625
"4022" 804.2 125.807485049411 41.6586078134151
"4023" 804.4 126.502489029531 44.3462564973103
"4024" 804.6 127.536873524986 47.2440643206316
"4025" 804.8 128.729828405214 50.0832232844211
"4026" 805 129.742840370547 53.3844151927895
"4027" 805.2 130.012397713296 56.488549572
"4028" 805.4 130.281634960548 59.7318842814828
"4029" 805.6 130.939441892657 61.7939959576415
"4030" 805.8 131.21797239954 61.87350049452
"4031" 806 131.486200350361 62.0039352770217
"4032" 806.2 131.201933043422 61.9023384928
"4033" 806.4 131.448662851645 61.7874491413636
"4034" 806.6 131.466793463525 61.680752403075
"4035" 806.8 131.645027618181 61.9157515152558
"4036" 807 131.579400597171 61.832061018
"4037" 807.2 131.713715130075 61.547164616925
"4038" 807.4 131.492571000143 61.395856002
"4039" 807.6 131.468339484693 61.1523927372558
"4040" 807.8 131.45729647635 61.184569197375
"4041" 808 131.396861103418 61.2409536525682
"4042" 808.2 130.005614151029 61.6996416381429
"4043" 808.4 129.822814999389 61.0180029727895
"4044" 808.6 129.628694763927 60.7950827299636
"4045" 808.8 129.489587379214 60.6631081023158
"4046" 809 129.522910141232 60.6296274541579
"4047" 809.2 129.533277222748 60.4053071115
"4048" 809.4 129.017553219324 59.7976910726897
"4049" 809.6 127.998666419709 58.178844009
"4050" 809.8 126.976445254691 56.5688509499454
"4051" 810 125.797795600581 54.7225250975
"4052" 810.2 124.365637144036 52.5577475528182
"4053" 810.4 122.751724899267 50.7360959235
"4054" 810.6 120.922675517415 48.8418352521667
"4055" 810.8 119.33519869543 46.8220818117736
"4056" 811 118.252607981804 44.8512228951428
"4057" 811.2 117.522795489973 42.2530844052353
"4058" 811.4 117.703181572035 39.9246123611739
"4059" 811.6 117.963660531871 37.1308160364375
"4060" 811.8 118.504231794622 34.9461855481304
"4061" 812 119.091335733833 34.4703405666977
"4062" 812.2 118.770904441746 34.5783351225
"4063" 812.4 117.769247569774 34.7719406096739
"4064" 812.6 116.4155298661 34.33122218475
"4065" 812.8 114.04128307235 33.42840363
"4066" 813 111.09955476802 32.59105777044
"4067" 813.2 108.647083810518 32.6686399482857
"4068" 813.4 105.99076009785 32.73110474625
"4069" 813.6 104.857818230371 33.067520874375
"4070" 813.8 104.301975062557 33.7351214368723
"4071" 814 103.928421043426 34.0168792096956
"4072" 814.2 102.798622199111 34.9694888225745
"4073" 814.4 101.219715136122 36.1659001173261
"4074" 814.6 99.2099734283021 37.1215109094894
"4075" 814.8 96.9227976581682 37.7416476343636
"4076" 815 94.6953224843955 38.5570536017727
"4077" 815.2 92.8763136883111 39.9939415642
"4078" 815.4 90.9172850525149 41.4742801117021
"4079" 815.6 88.9231813069261 43.7911905193043
"4080" 815.8 87.1589028938979 45.8838951803617
"4081" 816 85.1724344352818 47.9949439479545
"4082" 816.2 83.1014666710468 50.0580059451702
"4083" 816.4 80.3210721278979 52.4374114978723
"4084" 816.6 77.4352677625583 54.1950653863125
"4085" 816.8 74.3357118502471 55.4322491901177
"4086" 817 70.9852306395375 56.2306887943125
"4087" 817.2 67.3990627601778 56.7708711518
"4088" 817.4 64.21862727735 57.113322381375
"4089" 817.6 60.9184242340375 57.176935612875
"4090" 817.8 57.5494164877224 57.1662252218571
"4091" 818 53.7149594618 56.7284623308
"4092" 818.2 49.9384014398195 56.6614357063902
"4093" 818.4 46.3824771084723 56.9444766232979
"4094" 818.6 42.7534156262809 57.6753520490426
"4095" 818.8 38.9645555478292 59.307978868125
"4096" 819 35.3093941895362 60.3065035817234
"4097" 819.2 31.84149860034 61.62159209778
"4098" 819.4 28.0984193884333 63.5082191813333
"4099" 819.6 25.1939241440792 65.1683478200625
"4100" 819.8 21.85066809224 66.39258446028
"4101" 820 18.33298404262 68.2933478175
"4102" 820.2 14.9503682550444 70.8096045301667
"4103" 820.4 12.47524235308 73.95746995026
"4104" 820.6 10.2777607589192 76.3614004339149
"4105" 820.8 7.63693440115356 78.44874584625
"4106" 821 5.24993451034 79.59869131968
"4107" 821.2 4.00139726306668 79.5019992078
"4108" 821.4 2.86606949128086 79.2767812988298
"4109" 821.6 2.71725562465884 79.3059207765883
"4110" 821.8 2.85452300231427 79.3269979097143
"4111" 822 2.40115492407916 79.2904852130625
"4112" 822.2 2.25870011645416 79.1791620579375
"4113" 822.4 2.14903252645714 78.9453185207143
"4114" 822.6 2.279276922 78.82006536612
"4115" 822.8 2.17229045423264 78.4935347541428
"4116" 823 1.74427997780832 78.1613503539375
"4117" 823.2 1.64211541880454 77.9567759844546
"4118" 823.4 1.37447305296364 78.0521958317046
"4119" 823.6 1.20501307039069 78.0971823558837
"4120" 823.8 1.30717505526667 78.554651391
"4121" 824 1.53851192235 78.7721819518636
"4122" 824.2 1.66440221746046 78.7717784852791
"4123" 824.4 1.77277093933334 78.704713373
"4124" 824.6 1.96017815292001 78.47655391602
"4125" 824.8 1.88251390224445 78.5181145606
"4126" 825 2.16288831321703 78.6433559298511
"4127" 825.2 2.00576369136001 79.2857142207
"4128" 825.4 1.86218475055918 79.6385729211428
"4129" 825.6 1.73225046072 79.91166841866
"4130" 825.8 1.65458621004444 79.9600144746
"4131" 826 1.4991341706488 80.0369709692927
"4132" 826.2 1.38356107896841 79.6432875430263
"4133" 826.4 1.13184606126667 79.543103142
"4134" 826.6 1.04466858925 79.314340174875
"4135" 826.8 1.25847255693333 78.858037572
"4136" 827 0.888333569600008 78.427424928
"4137" 827.2 0.948815276832567 77.9817909126977
"4138" 827.4 1.30201832014902 77.8540423164706
"4139" 827.6 1.50134979862175 77.5864112018478
"4140" 827.8 1.53657376170205 77.4186009647143
"4141" 828 1.62484816939547 76.6469217176591
"4142" 828.2 1.6334817941 76.038258752625
"4143" 828.4 1.64511075798776 75.5335721455714
"4144" 828.6 1.80062876838 74.52235544598
"4145" 828.8 1.84932241171364 73.6455337950682
"4146" 829 1.99946325108782 72.300981402
"4147" 829.2 2.03652466445366 70.9232119002439
"4148" 829.4 2.11285352769524 69.42929838
"4149" 829.6 2.0550553711366 67.5532621729756
"4150" 829.8 2.07358607781953 65.6448652279756
"4151" 830 1.77343739457368 63.8236812884211
"4152" 830.2 1.62834828751893 62.5733148120811
"4153" 830.4 1.74521105498236 61.961960305853
"4154" 830.6 2.14631910155001 60.6215920986
"4155" 830.8 2.3888235647628 58.6847911060465
"4156" 831 2.26028294765002 57.062431796175
"4157" 831.2 1.99527178171906 55.161759315
"4158" 831.4 1.40037392707727 53.3471299255227
"4159" 831.6 1.48771408397209 53.1016205088139
"4160" 831.8 1.301087242975 53.0643401964
"4161" 832 1.5730464211682 53.3644789886591
"4162" 832.2 1.86759357097209 53.332403395186
"4163" 832.4 2.50720461420001 52.8014055062
"4164" 832.6 4.07792371044782 51.6985917740217
"4165" 832.8 5.77912315223044 50.8854487278913
"4166" 833 7.55885692956078 49.6846066263529
"4167" 833.2 8.94429976450197 48.3225350812941
"4168" 833.4 10.2031161037765 46.7883336157059
"4169" 833.6 11.0434132533292 45.7663122125625
"4170" 833.8 11.2599733396682 45.5747496404318
"4171" 834 11.5652199375556 45.1423724336
"4172" 834.2 11.8860070599111 44.3620501272
"4173" 834.4 12.9176292829409 43.0331118909545
"4174" 834.6 13.5749108854478 41.3932482710217
"4175" 834.8 13.9332383548927 39.7092852827561
"4176" 835 14.4285136062364 37.8717656078864
"4177" 835.2 14.8083930932364 36.3450480518864
"4178" 835.4 14.5593811807053 34.7557825577368
"4179" 835.6 14.0019109737765 33.5043940965882
"4180" 835.8 13.7516374294 33.2679025536
"4181" 836 13.7344815816 33.6159284910968
"4182" 836.2 14.6419190989333 34.025389341
"4183" 836.4 15.7819720492809 33.6295505420426
"4184" 836.6 17.1659012268449 32.7465337011428
"4185" 836.8 18.6785092107957 31.2289601943913
"4186" 837 20.2113976583381 29.2529988855
"4187" 837.2 21.3419913696476 27.2719011045
"4188" 837.4 22.061501207525 25.115866936875
"4189" 837.6 23.0514490611476 22.7462740635
"4190" 837.8 23.9427680306455 20.9043818605227
"4191" 838 24.9497434778927 19.8805755615366
"4192" 838.2 26.3858732458195 19.1916908106585
"4193" 838.4 27.8915961121778 18.3654428542
"4194" 838.6 29.6064258368273 16.7145831130909
"4195" 838.8 31.3545292770048 15.158124306
"4196" 839 33.0598757186455 14.1816198951818
"4197" 839.2 34.4568784208381 14.2039258335
"4198" 839.4 35.4156218880286 14.6401308495
"4199" 839.6 36.4376786030524 15.26717556
"4200" 839.8 37.2535150251334 16.2619653326
"4201" 840 38.523083281687 17.9697501156522
"4202" 840.2 39.7406949842047 19.8511323415116
"4203" 840.4 41.0523098951334 21.3849509094
"4204" 840.6 42.8504061336 22.9400725129535
"4205" 840.8 44.9706637354605 23.8809565881628
"4206" 841 47.3830591034864 24.5997323085682
"4207" 841.2 50.020631450725 25.29716464665
"4208" 841.4 52.9610447876 26.049268776
"4209" 841.6 55.5454485247395 27.0409068784884
"4210" 841.8 58.3235462138439 27.8492964635854
"4211" 842 60.8347007944684 27.9257303335263
"4212" 842.2 63.7137874327842 27.6344486945526
"4213" 842.4 66.2763078319333 27.55641303
"4214" 842.6 69.1220717082316 27.1523273610789
"4215" 842.8 70.5916055132053 26.2784824441579
"4216" 843 70.9306871321135 25.5504140790811
"4217" 843.2 70.8032050520167 25.2908033235
"4218" 843.4 70.6821650193941 24.8492526577941
"4219" 843.6 70.6918962776 23.8400112373548
"4220" 843.8 70.9167964672471 21.8968503252353
"4221" 844 70.8944506150706 19.7078067706765
"4222" 844.2 70.4628963449125 17.3630043478125
"4223" 844.4 69.7659850801588 15.5654628135882
"4224" 844.6 68.6465975476938 14.2737867930938
"4225" 844.8 67.7114081161555 13.1618805175
"4226" 845 65.8177145773568 10.912493727973
"4227" 845.2 63.6171514229333 9.154246933
"4228" 845.4 63.0057263438571 8.3642311818
"4229" 845.6 62.1503945147944 8.0304131765
"4230" 845.8 61.0846215096 7.89258450825
"4231" 846 59.904995734179 8.10853468886842
"4232" 846.2 57.4703395332857 7.8298800372
"4233" 846.4 54.5137330858162 8.15821273167568
"4234" 846.6 51.5176565343631 8.82167249463158
"4235" 846.8 48.1687189516 9.823001418
"4236" 847 45.2591874261682 10.9113214939773
"4237" 847.2 42.3466529008391 12.2860461707609
"4238" 847.4 38.6371972777818 13.6698225326591
"4239" 847.6 34.2428928793805 14.2764050206098
"4240" 847.8 30.1390540686 14.608673757
"4241" 848 27.0854074231 15.5991404067353
"4242" 848.2 25.3759497316 17.300002782
"4243" 848.4 24.2535785200091 19.1087538259091
"4244" 848.6 22.8076340694913 21.122753763913
"4245" 848.8 21.0418701299182 23.0990383472727
"4246" 849 19.4835967999111 24.972737166
"4247" 849.2 17.5133277913674 26.9077629055814
"4248" 849.4 15.3091433261 29.1203198598
"4249" 849.6 12.52082789152 31.85823334356
"4250" 849.8 11.1304689691 33.369683724
"4251" 850 9.08334062248888 37.0027060563333
"4252" 850.2 7.31980286513125 39.4169165434688
"4253" 850.4 5.97907289538788 41.2461583879091
"4254" 850.6 4.83080080968332 43.83406030575
"4255" 850.8 4.33333957670714 46.03326059475
"4256" 851 3.87714501419375 49.0066111920938
"4257" 851.2 3.35320649876217 52.0513424666757
"4258" 851.4 3.16761049160001 55.888767675
"4259" 851.6 2.78578290466668 59.4850356958
"4260" 851.8 2.4277752669182 62.9324873083636
"4261" 852 2.2033010246 65.812431789
"4262" 852.2 2.14420865995556 69.1712104122
"4263" 852.4 2.0864150286 72.115035033
"4264" 852.6 2.02548509451489 75.8173042836383
"4265" 852.8 2.51986726376666 78.916757478
"4266" 853 3.85213964902553 82.0703495927872
"4267" 853.2 5.66262911898298 85.5135849318511
"4268" 853.4 7.20748272835002 88.82329495275
"4269" 853.6 8.85849742185001 92.1629896065
"4270" 853.8 10.7505894821 94.908669496875
"4271" 854 12.5866736692667 97.8593641913333
"4272" 854.2 14.3164393836566 101.726301844528
"4273" 854.4 16.3243385068759 106.191478873552
"4274" 854.6 18.6077635382167 109.69920020085
"4275" 854.8 21.6930502983119 111.930946436136
"4276" 855 24.7494818056702 113.870554154842
"4277" 855.2 27.8112485857607 116.010087145875
"4278" 855.4 31.2051349631517 118.00379789519
"4279" 855.6 34.2895505515643 120.113140577625
"4280" 855.8 37.6587198112667 122.6444928111
"4281" 856 41.1474980884276 125.479449376293
"4282" 856.2 45.1296830556 127.039070327897
"4283" 856.4 49.4851978634448 128.263076644345
"4284" 856.6 52.9488691630167 128.9549253759
"4285" 856.8 56.6999108206678 129.475260045763
"4286" 857 60.9625173887786 130.05725180175
"4287" 857.2 65.1833212377579 130.456867252263
"4288" 857.4 67.1483582266189 130.157815576075
"4289" 857.6 69.8283993569276 129.592373826724
"4290" 857.8 72.5777027162909 128.678496969927
"4291" 858 76.1034283706357 128.401035881625
"4292" 858.2 78.7939125035636 128.622979967891
"4293" 858.4 80.6451957724136 128.49841957561
"4294" 858.6 84.3105866358281 127.657885066263
"4295" 858.8 88.082723296214 126.358835917737
"4296" 859 92.0842211562981 124.814304130075
"4297" 859.2 95.9782791154909 122.883909882382
"4298" 859.4 99.6456087577864 120.295547283203
"4299" 859.6 102.991327022863 118.035546785684
"4300" 859.8 106.245961189117 115.6088694072
"4301" 860 109.191178363327 113.099038273473
"4302" 860.2 111.58239469529 110.468920302
"4303" 860.4 114.280848982255 107.593163526259
"4304" 860.6 116.360540317982 104.528601084109
"4305" 860.8 118.751684348654 101.2813521525
"4306" 861 121.036511457964 97.7832853366909
"4307" 861.2 123.09511878582 94.1796202765424
"4308" 861.4 124.666950646225 90.205834168125
"4309" 861.6 125.705575698182 86.3120847909273
"4310" 861.8 126.8037727606 82.3038619929623
"4311" 862 127.929597422073 78.407851626
"4312" 862.2 128.834163122152 74.4002180415
"4313" 862.4 129.157535856522 70.3327131802941
"4314" 862.6 129.125258514489 66.3496101883333
"4315" 862.8 128.506446889832 63.45419842125
"4316" 863 127.218826274174 59.9246738068333
"4317" 863.2 125.470610787355 55.845558687566
"4318" 863.4 124.54641196285 52.24079351475
"4319" 863.6 124.083564291189 49.202562664125
"4320" 863.8 123.7647368646 45.45864437175
"4321" 864 122.8530260958 41.5723207748727
"4322" 864.2 121.721988679789 38.0650603584906
"4323" 864.4 119.729413257411 34.6443488533019
"4324" 864.6 117.349790810543 32.2390485528113
"4325" 864.8 114.231912002147 29.6393078088679
"4326" 865 110.73925368535 27.21143358225
"4327" 865.2 107.8097984106 25.5834241884
"4328" 865.4 104.57322518136 23.96510357904
"4329" 865.6 101.89975023785 23.08636018575
"4330" 865.8 99.7353386762808 23.1699111158298
"4331" 866 97.1731727746 23.44601961
"4332" 866.2 95.1550629999125 23.4857778796875
"4333" 866.4 95.1187224877633 23.0877083468571
"4334" 866.6 95.0542894137778 22.6996243604
"4335" 866.8 94.1959777253209 21.5553751947209
"4336" 867 92.6491534294182 19.9415088564545
"4337" 867.2 90.6157292490047 17.81170482
"4338" 867.4 88.4006069469023 15.9810808623488
"4339" 867.6 85.6682511683143 14.3493275055
"4340" 867.8 82.5823470239182 13.0105581334773
"4341" 868 79.5319400124537 12.3121525552683
"4342" 868.2 75.95690342565 11.67121045935
"4343" 868.4 72.7990447598791 11.2411554268605
"4344" 868.6 69.3543057266 10.635293451
"4345" 868.8 65.9687863424571 10.4053071525
"4346" 869 61.625949778575 10.001363132475
"4347" 869.2 57.8507756202667 9.284735613
"4348" 869.4 54.3301789236732 8.43950314492683
"4349" 869.6 51.2620233457429 8.3151581175
"4350" 869.8 47.7128635672 8.31243183615
"4351" 870 43.1005706738195 8.56983269239025
"4352" 870.2 39.537503630693 9.56354136823256
"4353" 870.4 36.2284159852136 10.5209675734091
"4354" 870.6 32.9116986248791 11.8092363779302
"4355" 870.8 30.4681438073381 13.5132678915
"4356" 871 27.2669054002222 17.4748576132
"4357" 871.2 25.6426736267277 19.9540592425532
"4358" 871.4 24.15595214835 22.4918211375
"4359" 871.6 22.4635403312667 25.19538347625
"4360" 871.8 20.4065058302326 28.2520641612857
"4361" 872 18.255071504698 31.1095430283529
"4362" 872.2 15.9840356061957 33.6863964084894
"4363" 872.4 13.932080185725 36.534441991125
"4364" 872.6 11.227377001498 39.1883470624286
"4365" 872.8 9.12064145066978 41.7044964279767
"4366" 873 7.84368558157826 45.0523919786087
"4367" 873.2 7.04263535899131 47.7573372136956
"4368" 873.4 6.22369226201666 51.02235546525
"4369" 873.6 6.0020958946 55.337453002
"4370" 873.8 6.04008384330001 59.0948745426
"4371" 874 6.51563668258148 63.0841309713333
"4372" 874.2 6.87039186488572 67.06652121
"4373" 874.4 6.74778525797036 71.3043741085
"4374" 874.6 6.06053889260002 74.75987746575
"4375" 874.8 5.46149816310001 78.495931485
"4376" 875 5.36896341626666 82.3294202502353
"4377" 875.2 5.54028161628627 86.2584727840588
"4378" 875.4 5.27213139016863 88.9526802358235
"4379" 875.6 5.06759235658001 88.98800428908
"4380" 875.8 5.39738977243673 89.2506620237143
"4381" 876 6.06053889260002 90.45277234425
"4382" 876.2 7.14173435560001 92.6033889015
"4383" 876.4 8.72828986012942 95.0221309118823
"4384" 876.6 10.7470057133547 98.211970866566
"4385" 876.8 12.4531402738364 101.287796090236
"4386" 877 14.8429275920545 104.237136823418
"4387" 877.2 17.3288359319833 106.88749536855
"4388" 877.4 20.2509089333018 109.678777005474
"4389" 877.6 23.2997118457552 112.390478605241
"4390" 877.8 26.4955945353895 114.647305192105
"4391" 878 30.2477375385649 116.944077655737
"4392" 878.2 33.3734126158105 118.397137785789
"4393" 878.4 36.7190179223719 120.318926990053
"4394" 878.6 40.1912497246 122.076063149625
"4395" 878.8 43.6440829189393 123.064340139
"4396" 879 46.9046372103759 124.136990835672
"4397" 879.2 50.2512725678321 125.129498261625
"4398" 879.4 53.5215662684182 126.679884896618
"4399" 879.6 56.2378832271862 128.842176406966
"4400" 879.8 59.2910921283541 130.372561882475
"4401" 880 62.7286901090754 130.898153172246
"4402" 880.2 65.9364156593544 130.14884528921
"4403" 880.4 70.1700725736833 128.7513630351
"4404" 880.6 74.1801034614545 127.984534444473
"4405" 880.8 78.4802349992038 127.399641878208
"4406" 881 83.005074870563 126.598408555667
"4407" 881.2 86.7264868821 125.736095862
"4408" 881.4 90.59366005976 124.49182105386
"4409" 881.6 94.5830853632363 123.050460888491
"4410" 881.8 98.0662227966702 121.510838064474
"4411" 882 101.689517786711 119.487862901333
"4412" 882.2 104.796517056092 117.035099621237
"4413" 882.4 107.556545419267 114.9727370922
"4414" 882.6 110.319716449707 111.886586604
"4415" 882.8 111.89833187238 108.463486224203
"4416" 883 113.480363116545 104.785367218527
"4417" 883.2 115.360736283775 100.947023965895
"4418" 883.4 116.791234853243 97.28734997475
"4419" 883.6 117.381271759522 94.3785146872941
"4420" 883.8 117.483158204564 91.80752446125
"4421" 884 118.143927418063 89.4977583175
"4422" 884.2 119.475552111382 87.2697530760545
"4423" 884.4 120.83528158985 84.426641991
"4424" 884.6 121.8653394296 81.8965351640526
"4425" 884.8 122.556029405964 78.9213838948364
"4426" 885 123.4871326241 75.17091680775
"4427" 885.2 123.989850634674 71.2054201928333
"4428" 885.4 124.271242847267 67.2568263395294
"4429" 885.6 123.9546766081 63.0085562775
"4430" 885.8 123.1656961351 59.2504822935
"4431" 886 122.118592420933 55.299508267421
"4432" 886.2 120.430239145378 52.2557453426667
"4433" 886.4 118.088047172072 48.680068271434
"4434" 886.6 115.556626520493 45.32442744375
"4435" 886.8 112.724973813824 43.0129303277143
"4436" 887 109.95027321235 41.89141008225
"4437" 887.2 109.501337258374 41.6730108092264
"4438" 887.4 109.77757415326 41.6902944042
"4439" 887.6 110.41577169142 41.70556157976
"4440" 887.8 110.70448010154 41.52998906082
"4441" 888 110.774348132678 40.5617208382941
"4442" 888.2 110.647265599212 39.2896089411429
"4443" 888.4 110.096523949992 37.2089293427647
"4444" 888.6 108.956604409091 34.6731548449245
"4445" 888.8 107.445424208784 32.224645557
"4446" 889 105.48493595016 29.33914937616
"4447" 889.2 103.638876696192 26.4059822185714
"4448" 889.4 101.322052662031 24.3815083085294
"4449" 889.6 98.5764010837224 23.2512852278571
"4450" 889.8 95.7854497506612 23.1344445985714
"4451" 890 92.8847554546889 23.3696837322
"4452" 890.2 91.4412134040889 24.3959772004
"4453" 890.4 91.748847076507 24.8662219876744
"4454" 890.6 92.02580572575 25.3162486161
"4455" 890.8 92.3383429400545 26.1091008014318
"4456" 891 92.3782494720223 26.9405064604
"4457" 891.2 92.442768686481 27.9625590465
"4458" 891.4 92.782472657414 30.1120945202093
"4459" 891.6 93.0510762135362 33.036729363383
"4460" 891.8 92.8341048564222 36.16866591
"4461" 892 92.6236636802905 40.003635009
"4462" 892.2 92.2743102234958 43.7783987281875
"4463" 892.4 92.2951748165318 47.6219390905227
"4464" 892.6 92.6238842839415 51.8485517036342
"4465" 892.8 92.50825267424 55.07197378254
"4466" 893 92.1825991218549 58.912267148647
"4467" 893.2 91.6285487728553 62.4504048305745
"4468" 893.4 90.81019136735 66.60759718275
"4469" 893.6 90.0120403175362 70.3357385905532
"4470" 893.8 89.8173245263273 74.7905719620682
"4471" 894 89.8236675975388 78.5246922552857
"4472" 894.2 90.5398925016 82.15858562175
"4473" 894.4 90.8939883130118 85.5100818252353
"4474" 894.6 91.3387972572793 88.6339786520377
"4475" 894.8 92.0447997001 92.21701192002
"4476" 895 94.0122887412604 95.7130510933019
"4477" 895.2 96.2197497484039 98.8015052539412
"4478" 895.4 98.6628962530314 100.687450470176
"4479" 895.6 101.3518471316 102.5681569497
"4480" 895.8 104.51507439835 104.919889185
"4481" 896 107.21378059479 106.974579688914
"4482" 896.2 109.81347648909 108.515619899471
"4483" 896.4 111.805567829415 109.762106618667
"4484" 896.6 112.074483217487 109.993621440226
"4485" 896.8 112.32276671616 110.19411114192
"4486" 897 112.47263289809 110.603630674588
"4487" 897.2 112.561875766845 110.879405682623
"4488" 897.4 112.7190102426 110.74049986725
"4489" 897.6 112.889755472051 110.476404211588
"4490" 897.8 112.977592941298 110.504927791528
"4491" 898 113.049268316204 110.51933078734
"4492" 898.2 113.29525820288 110.7742638132
"4493" 898.4 113.478196246031 110.843115781412
"4494" 898.6 113.433504541678 110.783244504706
"4495" 898.8 113.677724103409 110.826237176809
"4496" 899 113.739221707687 110.70954426463
"4497" 899.2 113.204087126 110.70556152318
"4498" 899.4 112.980811019355 110.718180311143
"4499" 899.6 112.68248336885 111.0707993385
"4500" 899.8 112.461530241977 110.980226653302
"4501" 900 112.0907480141 110.997399456
"4502" 900.2 111.974905643064 111.177753453
"4503" 900.4 111.340057781169 112.048283290966
"4504" 900.6 110.889535680207 112.77262804275
"4505" 900.8 110.114829874092 113.276528010915
"4506" 901 109.506593452533 114.158487729
"4507" 901.2 108.050991735679 115.29140909
"4508" 901.4 106.595429558715 116.819815053393
"4509" 901.6 104.816610038893 118.280186418259
"4510" 901.8 103.008907652479 119.313353040207
"4511" 902 100.80822648641 120.938780783017
"4512" 902.2 98.424155223169 122.307562040121
"4513" 902.4 95.7136357982316 124.075455713368
"4514" 902.6 92.8962537226862 125.314932398276
"4515" 902.8 89.7344417291636 126.436998012709
"4516" 903 86.235263407531 127.710299598207
"4517" 903.2 82.5681632119036 129.055343405625
"4518" 903.4 78.9647119400915 129.902223430068
"4519" 903.6 74.7409671354814 130.445631373729
"4520" 903.8 70.7322505501345 130.711089277241
"4521" 904 66.070539776475 130.68429651225
"4522" 904.2 61.86337445795 131.1177752469
"4523" 904.4 57.6657061266 130.8887676135
"4524" 904.6 53.8876319558909 130.017844644055
"4525" 904.8 49.8716269967724 128.842176406966
"4526" 905 45.4709307303627 127.916196778831
"4527" 905.2 41.4982927052949 126.370071796271
"4528" 905.4 37.9774692658759 124.262023738966
"4529" 905.6 33.7799503124246 121.912605842368
"4530" 905.8 29.8624574659966 119.72793582481
"4531" 906 26.2387268715661 117.073914474356
"4532" 906.2 23.1034563718678 113.788167845625
"4533" 906.4 19.9859615386943 110.699368234981
"4534" 906.6 16.7159851550746 107.907139996169
"4535" 906.8 13.7502039219019 105.413468772226
"4536" 907 12.6799774029158 103.136658355421
"4537" 907.2 11.9241457544393 99.775081706625
"4538" 907.4 10.8616863132038 95.7130510933019
"4539" 907.6 9.40768217279299 92.228663185579
"4540" 907.8 7.17095585460001 89.2269943065
"4541" 908 4.59215856785001 87.34061732625
"4542" 908.2 4.23945507492001 87.27044703858
"4543" 908.4 4.26984543388 87.0338058174
"4544" 908.6 4.58485319310001 86.21025913575
"4545" 908.8 4.45335644760002 85.69645995825
"4546" 909 4.42717885474582 84.387495387
"4547" 909.2 4.08780122481568 81.745675302353
"4548" 909.4 3.03738424605653 78.8476126611522
"4549" 909.6 1.87407213586667 75.4901247412
"4550" 909.8 1.02409178370416 72.300981402
"4551" 910 0.84782194598637 69.53380583175
"4552" 910.2 1.1348899674125 66.2497727555625
"4553" 910.4 0.861599006685119 63.1569177421277
"4554" 910.6 1.14136518594091 60.37350049575
"4555" 910.8 2.3328053951682 56.4699612900682
"4556" 911 3.30495153690002 53.1406760742
"4557" 911.2 3.74584197181213 49.3886520199091
"4558" 911.4 4.24198760483332 45.6343147572
"4559" 911.6 5.18073484162704 42.4165168092162
"4560" 911.8 5.70081216353101 39.8977174117241
"4561" 912 5.8833835549125 39.19029440625
"4562" 912.2 5.73301459130832 39.6673936425
"4563" 912.4 5.63578353213572 39.51744816825
"4564" 912.6 5.92857083260001 39.6612375233226
"4565" 912.8 6.60990307379997 39.4129407165
"4566" 913 7.46533540008148 39.264509843
"4567" 913.2 9.04113179060001 38.0483342988387
"4568" 913.4 11.2320646458558 36.7870456952791
"4569" 913.6 12.4910577439673 35.9947031952857
"4570" 913.8 13.35656276292 34.82769898998
"4571" 914 14.5067448178449 33.5254712297143
"4572" 914.2 15.6445688305787 31.9322953867021
"4573" 914.4 17.0099673928955 29.8564984388864
"4574" 914.6 18.3985713989469 27.7068078912857
"4575" 914.8 19.6199496785783 25.6116352736739
"4576" 915 20.94655491318 23.81243182344
"4577" 915.2 22.5901668269333 21.4782503156
"4578" 915.4 24.3882630654 20.04143946012
"4579" 915.6 26.6675399874 18.399369911
"4580" 915.8 28.7625349454936 16.096661162234
"4581" 916 31.2598608969111 13.6411001948
"4582" 916.2 33.4908221773021 11.4840251419787
"4583" 916.4 35.7862641838553 9.7867699866383
"4584" 916.6 37.6587198112667 9.5147219115
"4585" 916.8 39.6127968693955 10.0525428687273
"4586" 917 41.5208279291 10.3301278789091
"4587" 917.2 44.5598638251 10.44983641455
"4588" 917.4 47.418456964775 9.295256262825
"4589" 917.6 50.2434453806 7.20017895
"4590" 917.8 52.4447983052667 4.626289737
"4591" 918 54.2365237304378 2.28860266840541
"4592" 918.2 54.2678951595444 2.27341572575
"4593" 918.4 54.0080093517714 2.3336968356
"4594" 918.6 53.8075550867563 2.34630588684375
"4595" 918.8 53.6769715131 2.16739367325
"4596" 919 53.4724210201 2.130693732
"4597" 919.2 53.2970920261 2.07197382599999
"4598" 919.4 53.2512445018069 2.16410333368965
"4599" 919.6 53.1324775817333 2.08469647229999
"4600" 919.8 53.0416558193241 2.09829654248275
"4601" 920 52.77285833404 1.65976008588
"4602" 920.2 52.48414992392 1.73609596368
"4603" 920.4 52.3819278074182 1.690294437
"4604" 920.6 52.3128588097818 1.690294437
"4605" 920.8 52.25242343685 1.57579062029999
"4606" 921 52.2874123369684 1.56976410363157
"4607" 921.2 52.5373330521 1.69029443699999
"4608" 921.4 52.70827882125 1.74754634534999
"4609" 921.6 52.48414992392 1.79716466592
"4610" 921.8 52.6972823097842 1.48941054805263
"4611" 922 53.249607090225 1.82388222315
"4612" 922.2 54.0106494408703 1.70061009616216
"4613" 922.4 54.9010276378778 1.6266812055
"4614" 922.6 56.1461881786 1.82500480958823
"4615" 922.8 57.0280512734214 2.05834241925
"4616" 923 58.6027421945333 2.41548527609999
"4617" 923.2 60.1655582346 2.93383051083871
"4618" 923.4 61.6544407401 3.56855879865789
"4619" 923.6 63.4738635462579 4.3921827433421
"4620" 923.8 65.0879668726 5.419008468
"4621" 924 66.676800934507 6.81189926148837
"4622" 924.2 68.196318882507 8.21434910944186
"4623" 924.4 69.5685967192667 9.705561606
"4624" 924.6 71.464828491875 10.8887677119
"4625" 924.8 73.9245481702 11.44220282595
"4626" 925 76.1239529949333 12.083717799
"4627" 925.2 78.5034857915512 12.6286671705366
"4628" 925.4 80.7356847019784 12.758996718
"4629" 925.6 82.5532393749143 12.4754634576
"4630" 925.8 84.760610536875 12.100599771975
"4631" 926 87.020893484525 11.642584505175
"4632" 926.2 89.651558932 10.841057788275
"4633" 926.4 92.084787014521 10.2479481061579
"4634" 926.6 94.6111948390186 9.8564581086279
"4635" 926.8 96.6160161936667 10.2059856938
"4636" 927 97.9012751246833 11.232279162
"4637" 927.2 99.23211959414 12.72846236688
"4638" 927.4 100.869083616871 14.667393663
"4639" 927.6 102.73460846428 16.8811341192
"4640" 927.8 104.7707625146 19.4131807828302
"4641" 928 106.564637869878 21.5164182545
"4642" 928.2 108.941988254208 23.5358265250588
"4643" 928.4 111.510106006193 25.6795508493333
"4644" 928.6 113.397192531892 27.883042507125
"4645" 928.8 115.723954389767 30.5636334011667
"4646" 929 117.94469642226 32.8871833643208
"4647" 929.2 120.486517587896 34.981218922
"4648" 929.4 123.377822572285 36.9037521406667
"4649" 929.6 124.5244958386 37.62268263
"4650" 929.8 124.738609731273 37.9359571414909
"4651" 930 124.517328301109 38.7708071532453
"4652" 930.2 124.1446163516 39.8113604295789
"4653" 930.4 124.010541238541 41.4074026217647
"4654" 930.6 124.151399913868 43.98854958225
"4655" 930.8 124.268940547345 46.4231188278
"4656" 931 124.253153347886 49.4859011901428
"4657" 931.2 124.386357843327 52.7312381841818
"4658" 931.4 124.839867488185 55.4710807964717
"4659" 931.6 125.727447547433 58.433296935
"4660" 931.8 126.40869809412 61.232279121
"4661" 932 127.27862211935 64.04349462075
"4662" 932.2 128.4109552056 67.43456919225
"4663" 932.4 128.4401767046 70.510024269
"4664" 932.6 127.922690522309 74.2648953490364
"4665" 932.8 126.623829845705 77.5306586442631
"4666" 933 125.0943150691 80.759269290375
"4667" 933.2 123.391640939868 83.54689197075
"4668" 933.4 121.658132436691 86.6104886768727
"4669" 933.6 120.472447977267 90.0457249256842
"4670" 933.8 119.109486423909 93.7027856870182
"4671" 934 117.557777389511 97.348691305125
"4672" 934.2 116.088551368669 101.038807122052
"4673" 934.4 115.325985403386 104.37568148475
"4674" 934.6 114.387711632863 106.257054763737
"4675" 934.8 112.865649037582 107.255873809145
"4676" 935 110.481617469167 109.25390758035
"4677" 935.2 107.751850692244 111.368131065915
"4678" 935.4 104.970699086705 113.575924451053
"4679" 935.6 102.351529992126 115.939658211
"4680" 935.8 99.8923101552316 118.899347508158
"4681" 936 97.3251245694 122.2755360684
"4682" 936.2 94.8283993893241 124.623961090603
"4683" 936.4 93.3677133521965 125.240582269263
"4684" 936.6 92.0783184783647 124.725768067588
"4685" 936.8 89.5422602725825 124.155809268947
"4686" 937 86.04708703035 123.92311876425
"4687" 937.2 82.4582183064679 123.906915393962
"4688" 937.4 78.5790715688105 124.008494417053
"4689" 937.6 74.4080311536545 123.931793295818
"4690" 937.8 70.4884306972226 123.057138641094
"4691" 938 66.9261645644113 121.96971245734
"4692" 938.2 63.7110296869621 120.29387422919
"4693" 938.4 61.1712606908456 118.537756508053
"4694" 938.6 58.2694431684393 117.13467820275
"4695" 938.8 55.4919512843222 116.801970904667
"4696" 939 52.0660010960074 116.74542581
"4697" 939.2 48.5629335135811 117.180716350075
"4698" 939.4 44.6621390716 116.96480990325
"4699" 939.6 40.5511355543895 116.415083414842
"4700" 939.8 36.5788108293547 115.690006283604
"4701" 940 32.6479284827428 115.124045707125
"4702" 940.2 29.0630153407176 114.667393581
"4703" 940.4 25.2515064513759 113.364419115103
"4704" 940.6 22.3911823337429 112.03653207825
"4705" 940.8 20.8716643857429 110.502998818875
"4706" 941 19.4330892824305 108.062399408644
"4707" 941.2 17.4115797972552 105.046440706552
"4708" 941.4 15.0864553509621 101.604745526431
"4709" 941.6 12.6853994116508 98.2163650008814
"4710" 941.8 10.3868065835322 94.9753247654746
"4711" 942 8.76122058965263 91.4720005372105
"4712" 942.2 7.75376241798888 87.4479986358333
"4713" 942.4 6.05226865703396 83.0672207709623
"4714" 942.6 4.45833031977021 79.7234273923404
"4715" 942.8 3.93467484035001 76.22787511575
"4716" 943 4.02355689980832 72.46001448075
"4717" 943.2 4.40952419910001 68.90256684225
"4718" 943.4 4.31455432735001 65.254592682
"4719" 943.6 4.15696695774285 61.4270135031429
"4720" 943.8 4.44881088108889 57.3561128816
"4721" 944 5.29891471653618 53.5093621222979
"4722" 944.2 6.91380666340002 49.48418752758
"4723" 944.4 8.68404507282001 45.33151577526
"4724" 944.6 10.3148453646588 41.8339854682941
"4725" 944.8 11.8902279431 38.7211468239375
"4726" 945 13.0133499046652 35.1785121327391
"4727" 945.2 13.8460939504919 31.9564384187838
"4728" 945.4 16.1699340785574 28.6271142947234
"4729" 945.6 18.9179984526 26.7097678547143
"4730" 945.8 21.6779392152939 24.6377940287143
"4731" 946 24.37306788592 22.7589967098
"4732" 946.2 26.86507732064 20.6215921314
"4733" 946.4 29.0034264015804 18.0501207968824
"4734" 946.6 31.547053234702 16.1006387155714
"4735" 946.8 33.8736886907957 14.9412071377174
"4736" 947 35.4427561371 13.8519876955909
"4737" 947.2 35.9130831210048 13.2042893385
"4738" 947.4 35.7740463873907 13.0696659881163
"4739" 947.6 35.8497698731714 13.0225372485
"4740" 947.8 35.8426292813105 13.3917809681842
"4741" 948 35.9755139542342 13.9598904053415
"4742" 948.2 36.0951578647739 14.5346356146522
"4743" 948.4 36.5823945981 15.049073052
"4744" 948.6 37.7302913088174 15.7128632937391
"4745" 948.8 38.9194792681217 16.4098430475652
"4746" 949 40.1653488504864 16.9921681232727
"4747" 949.2 41.12195446775 17.482279156875
"4748" 949.4 42.2761696997628 18.3865486395349
"4749" 949.6 44.0874495912667 19.247546331
"4750" 949.8 46.0880153978046 19.7419946303864
"4751" 950 48.3927504439333 19.932611901
"4752" 950.2 51.0268598537905 20.3107960575
"4753" 950.4 54.0612682034372 20.277193054814
"4754" 950.6 56.9059471526 20.010905109
"4755" 950.8 60.3248625356 19.62922572
"4756" 951 62.9663501312512 18.8481144122791
"4757" 951.2 65.9581973672098 17.5718807207561
"4758" 951.4 68.6008085023857 15.866957457
"4759" 951.6 70.8640831749333 14.178061113
"4760" 951.8 73.0888132988 11.795256260775
"4761" 952 74.370906567425 9.257088323925
"4762" 952.2 74.9502227851 7.539531073425
"4763" 952.4 75.9486240009333 7.024019232
"4764" 952.6 77.1954079582667 6.838072863
"4765" 952.8 79.5087766291 5.98920966047368
"4766" 953 82.063466179175 5.44983641865
"4767" 953.2 84.3684544566976 5.79567518209756
"4768" 953.4 86.9824926233391 6.63553173795652
"4769" 953.6 90.4325204820186 7.46874286116279
"4770" 953.8 93.6909441437666 8.671846594125
"4771" 954 97.249148672 9.91930206384
"4772" 954.2 100.61400428185 10.96069959675
"4773" 954.4 102.744738583933 12.7731329916667
"4774" 954.6 105.2821387471 15.40873247625
"4775" 954.8 107.9412951561 18.219947976
"4776" 955 110.905112749119 21.2054202338333
"4777" 955.2 113.756639107091 23.8901556262909
"4778" 955.4 116.388167917036 26.3398433411454
"4779" 955.6 118.928056967618 28.66684839525
"4780" 955.8 120.549328349636 31.740730617375
"4781" 956 122.101126697393 34.5673673239655
"4782" 956.2 124.064641722758 37.9163557438421
"4783" 956.4 125.748551963378 41.639403819
"4784" 956.6 126.824123447404 45.004089385125
"4785" 956.8 127.654984203693 48.5025646841667
"4786" 957 128.43658809946 52.3799957480526
"4787" 957.2 129.475806440346 56.6327190264407
"4788" 957.4 130.331225139886 60.053162437125
"4789" 957.6 129.609549322477 63.3214715660526
"4790" 957.8 128.337104508127 67.1448398378727
"4791" 958 127.774575894044 71.3750554768333
"4792" 958.2 127.886070921675 74.7422891920189
"4793" 958.4 127.886070921675 77.4644554003585
"4794" 958.6 127.620872034525 81.058002855283
"4795" 958.8 127.024793553036 85.0213144935818
"4796" 959 126.26015211541 88.7000337707586
"4797" 959.2 125.104311897705 91.846983796579
"4798" 959.4 123.249186132243 94.595147141625
"4799" 959.6 121.076910305638 96.5412233524528
"4800" 959.8 118.998976027691 97.6444928316
"4801" 960 117.00726522085 98.9157787965
"4802" 960.2 115.067495978021 100.639002002842
"4803" 960.4 112.465048851291 102.453653133
"4804" 960.6 109.336099920868 104.68920384
"4805" 960.8 106.913856224279 106.666529407811
"4806" 961 104.249233049397 108.35997994922
"4807" 961.2 101.809109477063 109.9388100395
"4808" 961.4 99.8065746421085 112.08620584861
"4809" 961.6 97.6196977856351 115.189691692263
"4810" 961.8 94.7301546944104 118.38547728419
"4811" 962 91.5609909194868 121.444003110226
"4812" 962.2 87.9407445280464 123.643674925875
"4813" 962.4 83.6522769595259 125.304939515167
"4814" 962.6 79.3866725082786 126.465376123125
"4815" 962.8 74.8462934914868 127.486059853075
"4816" 963 70.4416530841263 128.548470307263
"4817" 963.2 66.0637562142071 129.805070776875
"4818" 963.4 61.5380260586 130.777957468306
"4819" 963.6 57.26683266525 130.36077779205
"4820" 963.8 53.0185137356333 129.13940374725
"4821" 964 48.1228714273069 128.236753927862
"4822" 964.2 43.7160331613541 127.006274812279
"4823" 964.4 39.6632816240237 124.733378823102
"4824" 964.6 35.9143306726862 121.952205367603
"4825" 964.8 33.1731371681593 119.752139339542
"4826" 965 30.2872488135286 117.059705465625
"4827" 965.2 26.9662926687017 113.690553110847
"4828" 965.4 23.3137468021714 110.7142856235
"4829" 965.6 19.84870319575 107.6572154697
"4830" 965.8 16.6180008313091 104.563299210382
"4831" 966 15.5580298865483 103.217011911
"4832" 966.2 13.1587540871893 100.333969383375
"4833" 966.4 10.5864042800915 96.2238692074576
"4834" 966.6 8.70195367720714 92.40730635825
"4835" 966.8 7.11251285660002 87.9057964215
"4836" 967 5.95740419024706 83.6840078857059
"4837" 967.2 4.78940368610001 79.39875003975
"4838" 967.4 4.18627194674001 75.66739361298
"4839" 967.6 3.81778884435 71.6568974330625
"4840" 967.8 3.44801253519574 67.4853244301489
"4841" 968 2.9630599986 63.684569195325
"4842" 968.2 3.039035896 60.64067606805
"4843" 968.4 3.9300259655091 57.2333200680682
"4844" 968.6 5.2423369206 53.8910415112979
"4845" 968.8 6.90337859905099 50.8446126125294
"4846" 969 8.69708999105283 47.2757761798302
"4847" 969.2 10.2117808219673 43.5971334741429
"4848" 969.4 11.5103484561 40.0729279933125
"4849" 969.6 13.23500132708 36.18647761482
"4850" 969.8 14.4447236771102 32.6920080741428
"4851" 970 16.35381191535 29.58469644975
"4852" 970.2 19.1473596522981 26.8883356089057
"4853" 970.4 22.0540248559192 24.6803869957021
"4854" 970.6 25.328464795725 22.1180934024375
"4855" 970.8 27.954280717834 19.2556671690638
"4856" 971 30.6182866522 16.4612867913
"4857" 971.2 33.652473022834 14.285714274
"4858" 971.4 36.2933558579913 11.9043667817609
"4859" 971.6 38.4422212532042 9.7930297993125
"4860" 971.8 40.9186785294936 8.33313997321276
"4861" 972 43.7257806036435 7.9880043555
"4862" 972.2 46.7287106636698 8.25873043374419
"4863" 972.4 49.4700082581319 9.2426738363617
"4864" 972.6 51.3837965610878 10.161715022122
"4865" 972.8 52.0454378189333 10.791879867
"4866" 973 52.5735120508619 11.686659387
"4867" 973.2 53.7835230765268 13.2058408807317
"4868" 973.4 55.0336839666714 14.849145753
"4869" 973.6 56.1733224276714 16.6575790485
"4870" 973.8 57.8038441218727 18.5449092739773
"4871" 974 60.083963348722 19.9085033217073
"4872" 974.2 62.3725056240634 20.3832752446098
"4873" 974.4 64.6848430113955 19.5858530621591
"4874" 974.6 67.0541563053143 18.556888389
"4875" 974.8 68.7726587465048 17.320974177
"4876" 975 70.876015287025 15.688386028575
"4877" 975.2 72.8794163132829 13.4385722154878
"4878" 975.4 73.3789030888727 11.5619113615909
"4879" 975.6 74.2504447827316 9.59507546707894
"4880" 975.8 75.1601561858105 7.17442460526316
"4881" 976 75.6466685112667 4.606716435
"4882" 976.2 76.4591885251278 2.18859808375
"4883" 976.4 76.6186124239514 1.97913289354054
"4884" 976.6 76.56471060485 1.90021810095
"4885" 976.8 76.175334130675 1.93838603985
"4886" 977 76.1239529949333 2.01325392
"4887" 977.2 75.7424104957951 2.26746814719512
"4888" 977.4 75.23513240035 2.28016258363636
"4889" 977.6 74.5160747999571 2.2082878935
"4890" 977.8 73.5215455839913 2.04708169193478
"4891" 978 71.77822906865 1.3849509258
"4892" 978.2 70.1384159497667 0.981461285999999
"4893" 978.4 68.4199135085762 0.554343874499999
"4894" 978.6 66.8976611013674 0.278968324186048
"4895" 978.8 66.7068379172 0.405307160699992
"4896" 979 66.5572603691938 0.294779170968751
"4897" 979.2 66.4029343276 0.325501470272727
"4898" 979.4 66.4029343276 0.354416575500001
"4899" 979.6 66.4175450771 0.281016692999995
"4900" 979.8 66.4310735488593 0.248394522999998
"4901" 980 66.4187626395583 0.131770265249992
"4902" 980.2 66.5680993219478 0.180171637043473
"4903" 980.4 66.640359006975 0.0840603416249917
"4904" 980.6 66.640359006975 0.0840603416249917
"4905" 980.8 67.0458073056 0.266336716499997
"4906" 981 67.3067855208069 0.0846087315517178
"4907" 981.2 67.5320205806278 0.089361444249996
"4908" 981.4 68.4577370072818 0.128878754727273
"4909" 981.6 69.0620907366 0.545256270000001
"4910" 981.8 69.5714745941682 0.484534549022729
"4911" 982 70.3592402044049 0.638348803902442
"4912" 982.2 71.1381763050884 0.962440718441859
"4913" 982.4 72.0177384525268 1.23414102087805
"4914" 982.6 72.737424773325 1.413576879975
"4915" 982.8 73.250262080775 1.566248635575
"4916" 983 74.5557325486 1.925174061
"4917" 983.2 75.9740443293317 2.31401441414634
"4918" 983.4 77.6455581928619 3.1352235525
"4919" 983.6 79.3453401056233 3.67857776574418
"4920" 983.8 80.9764928288727 4.52686625979546
"4921" 984 83.2324790423674 5.56034591616279
"4922" 984.2 85.5914810977707 6.54041545331708
"4923" 984.4 87.7998672930419 7.40660900713954
"4924" 984.6 89.3526102922305 8.560523439
"4925" 984.8 91.4103201313872 9.90046171953191
"4926" 985 93.51873210966 11.60632496322
"4927" 985.2 95.3280438377429 14.0052967637143
"4928" 985.4 96.6925089339061 16.0383237132857
"4929" 985.6 97.6121446262445 18.611414016
"4930" 985.8 97.9594349686233 21.0583043625349
"4931" 986 97.4964744656638 23.4216570958085
"4932" 986.2 96.365928864725 25.8235641373125
"4933" 986.4 94.4149173689913 27.5117348406522
"4934" 986.6 91.6044848401682 28.9369980926591
"4935" 986.8 88.6258843171 29.6396351496818
"4936" 987 85.438199926187 29.586079346087
"4937" 987.2 82.1723502414372 29.0025614126512
"4938" 987.4 79.290345924075 27.921210446025
"4939" 987.6 76.5240092312429 26.4721919085
"4940" 987.8 73.5958698314478 24.8980607638043
"4941" 988 70.7082351802667 23.427844401
"4942" 988.2 67.8150950292739 21.6371912012609
"4943" 988.4 65.5901689135535 20.1973066710698
"4944" 988.6 62.4280977441122 18.4376412860488
"4945" 988.8 59.7250528192842 16.5356138302105
"4946" 989 56.3592913054537 14.1274569663659
"4947" 989.2 53.0558172167892 12.0678475541351
"4948" 989.4 49.6882368996 11.165485268925
"4949" 989.6 47.1439277773674 10.1404985841628
"4950" 989.8 43.8083631008174 9.16623203458695
"4951" 990 40.257728634825 8.646401301525
"4952" 990.2 36.940188068414 8.71141994162791
"4953" 990.4 34.7268294116 9.617481747
"4954" 990.6 32.8994166448683 10.9995478272439
"4955" 990.8 30.7633315472364 13.23609595425
"4956" 991 28.4862130314125 15.573882211875
"4957" 991.2 25.7558292186 17.6275293688
"4958" 991.4 23.03969088655 19.257088315725
"4959" 991.6 20.2187979080849 20.1265655299091
"4960" 991.8 19.2653168407143 20.3707742472
"4961" 992 18.4710814090706 20.8865225308235
"4962" 992.2 17.5210222746 21.3160023746129
"4963" 992.4 17.5757575985333 21.4994547261
"4964" 992.6 17.730875055725 21.31497635475
"4965" 992.8 17.6306290799889 21.283169739
"4966" 993 17.3826521926416 21.076426736625
"4967" 993.2 17.7361511597111 21.1771476865
"4968" 993.4 17.7183790199684 21.075589720421
"4969" 993.6 17.9794726611882 20.9314259883529
"4970" 993.8 18.44314909385 20.6597600703
"4971" 994 20.6063517281555 17.678419954
"4972" 994.2 22.1358011660118 17.8667650119706
"4973" 994.4 22.4635403312667 17.9540772905
"4974" 994.6 22.9489418979889 17.9540772905
"4975" 994.8 23.7478947873143 17.938931283
"4976" 995 24.3719825159571 18.4023991125
"4977" 995.2 25.2876056648558 18.7771042933953
"4978" 995.4 26.7266323520444 19.4002180866
"4979" 995.6 28.0929138886217 19.7785785243913
"4980" 995.8 29.5977922121227 19.91548526175
"4981" 996 30.8324005448727 20.0022305774318
"4982" 996.2 31.9014351416222 20.2059856856
"4983" 996.4 33.4607762049261 20.616613704587
"4984" 996.6 34.7840289415575 21.253393332766
"4985" 996.8 35.8143773743826 22.2180076627826
"4986" 997 36.4167024814298 23.4297779338723
"4987" 997.2 36.3502460227111 24.0651883966
"4988" 997.4 35.8312692488046 24.3655199562273
"4989" 997.6 35.2528163936 25.5230655873488
"4990" 997.8 34.3691836738391 26.9226210011087
"4991" 998 32.9239899732957 28.7646389219348
"4992" 998.2 30.7575757974333 30.4673300368125
"4993" 998.4 28.1725093593021 31.8835703583191
"4994" 998.6 24.8667495681745 32.988004335
"4995" 998.8 21.6654989283442 33.6270954049535
"4996" 999 18.3441379509617 34.3441842916596
"4997" 999.2 15.2487079531682 35.0091701903864
"4998" 999.4 13.0931796519333 35.757626568
"4999" 999.6 11.9765641901455 36.4925150885455
"5000" 999.8 9.75340582872498 37.822609929
"5001" 1000 7.7185883914148 38.3597883283333
"5002" 1000.2 6.9280521441625 38.6893402081875
"5003" 1000.4 6.69635840532413 38.923776901862
"5004" 1000.6 6.89903357223888 39.31752086925
"5005" 1000.8 7.09271764760001 40.5107819698065
"5006" 1001 6.97144355108275 42.7668935083448
"5007" 1001.2 7.08746585745714 46.1741184645
"5008" 1001.4 7.65374583807826 49.0351334290435
"5009" 1001.6 7.7317599417915 51.8608319953404
"5010" 1001.8 7.46503604666383 54.1671500054681
"5011" 1002 6.31359707394 57.81243179556
"5012" 1002.2 4.83323593460002 60.703799967
"5013" 1002.4 3.48842524657872 63.855309815617
"5014" 1002.6 1.66177069206809 65.9180026838298
"5015" 1002.8 1.0636625636 66.3434639823913
"5016" 1003 1.00939406545714 66.793893075
"5017" 1003.2 1.03888781444782 67.4553126373043
"5018" 1003.4 1.69426251202001 68.75899667208
"5019" 1003.6 2.16953395908889 70.731855025
"5020" 1003.8 2.40590341766668 72.9625590096
"5021" 1004 2.44420021147805 75.9502087309756
"5022" 1004.2 2.30931390469303 76.4018157675349
"5023" 1004.4 2.57526635562082 77.8591875043125
"5024" 1004.6 3.10345024379566 80.0258403402391
"5025" 1004.8 4.21898809847755 83.1360024244286
"5026" 1005 5.35630076670001 85.6979279559
"5027" 1005.2 6.6145546593551 88.5340394974286
"5028" 1005.4 8.10550268372962 91.596994957
"5029" 1005.6 10.0963525878222 94.2758188168333
"5030" 1005.8 11.3907567657481 96.5658951508333
"5031" 1006 12.4255126747818 99.1018141350545
"5032" 1006.2 12.77417828785 101.87379406125
"5033" 1006.4 12.8557549725583 103.725917763
"5034" 1006.6 13.0852654959542 104.338195116188
"5035" 1006.8 13.7285733176893 104.614231102875
"5036" 1007 15.3935609898778 105.203158361167
"5037" 1007.2 17.3791645984814 106.483928715153
"5038" 1007.4 19.6981081134036 108.240185298375
"5039" 1007.6 21.4735513651454 110.344007047418
"5040" 1007.8 23.2735132604448 112.541834225017
"5041" 1008 25.3026396551614 114.908454247737
"5042" 1008.2 27.628568443986 117.171746063211
"5043" 1008.4 30.3266372396 118.908959694242
"5044" 1008.6 33.400903894475 120.631134034125
"5045" 1008.8 36.2376891376741 121.678985319667
"5046" 1009 39.2088027754621 122.465498339017
"5047" 1009.2 42.583083531637 123.290520517667
"5048" 1009.4 45.1500337424036 123.234732723375
"5049" 1009.6 46.2985430156 123.387299622
"5050" 1009.8 47.34817925968 123.36205006242
"5051" 1010 47.6884939397321 123.057138641094
"5052" 1010.2 47.9601576646196 122.705112478765
"5053" 1010.4 48.0182006642981 122.192958892415
"5054" 1010.6 47.97147383335 121.69176233625
"5055" 1010.8 48.1042111141849 121.098331210755
"5056" 1011 47.9407912594 120.947754436364
"5057" 1011.2 47.8873267390074 121.120602509833
"5058" 1011.4 48.23709725926 120.774263805
"5059" 1011.6 47.6427319696 121.57432252425
"5060" 1011.8 47.6383211772981 121.926503469906
"5061" 1012 47.88760813122 122.4918210555
"5062" 1012.2 48.9982517089265 124.030222674429
"5063" 1012.4 50.0034560483872 126.426367097426
"5064" 1012.6 50.7012488649333 128.811982702765
"5065" 1012.8 50.7898874119 129.14067601188
"5066" 1013 50.612849235883 129.437665785509
"5067" 1013.2 50.4626066231 129.288650175
"5068" 1013.4 50.3691529612038 129.063187894415
"5069" 1013.6 50.5585062698182 128.858927226545
"5070" 1013.8 50.7034320803759 128.88824116081
"5071" 1014 51.4943306009509 128.930149696263
"5072" 1014.2 53.2737660926877 129.499320714947
"5073" 1014.4 55.6989107181 130.174657788919
"5074" 1014.6 57.6718332151 130.605586131339
"5075" 1014.8 59.9380761488364 130.573014664418
"5076" 1015 62.6507913244246 130.617574363421
"5077" 1015.2 65.2696271913833 130.5198108708
"5078" 1015.4 68.2480632644571 130.30261712325
"5079" 1015.6 70.5182954367667 129.722525036
"5080" 1015.8 73.6138610183321 129.477917014875
"5081" 1016 76.6472254114525 129.990882493475
"5082" 1016.2 79.1392574917455 130.003965393545
"5083" 1016.4 81.4285247509036 128.919029338125
"5084" 1016.6 84.0166798748333 127.4154851736
"5085" 1016.8 86.7968349352481 126.153115935167
"5086" 1017 89.2228377966714 126.124590954375
"5087" 1017.2 89.7261013219019 126.060163267755
"5088" 1017.4 89.1685692985286 125.28625943925
"5089" 1017.6 89.1311957101849 123.676467460981
"5090" 1017.8 89.02855657332 121.05670655286
"5091" 1018 88.0630998919148 119.084979101833
"5092" 1018.2 86.6440602009585 116.719820484113
"5093" 1018.4 84.9318837883414 115.483397791966
"5094" 1018.6 83.0362290083857 114.169847234625
"5095" 1018.8 80.9116649100386 112.953184395316
"5096" 1019 79.0425608950545 112.398136122764
"5097" 1019.2 77.5556226629208 112.514145707208
"5098" 1019.4 76.4010391237489 112.141812943149
"5099" 1019.6 75.2190054409962 111.757988427113
"5100" 1019.8 74.7673178469148 111.281756037833
"5101" 1020 73.6206445806 110.764181716132
"5102" 1020.2 71.6481933981 110.19734073675
"5103" 1020.4 69.4765047224182 109.483493515855
"5104" 1020.6 66.6101413205091 108.629919609545
"5105" 1020.8 63.5860920938075 107.926791541302
"5106" 1021 59.9673289007765 107.707357663941
"5107" 1021.2 56.75253428285 108.75870303975
"5108" 1021.4 53.4578102706 110.4836002785
"5109" 1021.6 49.829760630051 112.639254082588
"5110" 1021.8 46.8691312329158 115.095945877421
"5111" 1022 44.7912449671818 118.088628831491
"5112" 1022.2 42.6401157032964 121.871592048375
"5113" 1022.4 41.3972163499968 124.518356859
"5114" 1022.6 40.4874269517525 125.283255908949
"5115" 1022.8 39.5651520515815 125.368552746667
"5116" 1023 39.1574793173541 125.035307475639
"5117" 1023.2 37.7898686817786 124.502453551125
"5118" 1023.4 35.7140986278143 123.77317329
"5119" 1023.6 33.2521177620667 122.47273708605
"5120" 1023.8 30.6409461303719 120.486330230842
"5121" 1024 27.9063334331424 118.691200020966
"5122" 1024.2 24.956082930179 116.629359563053
"5123" 1024.4 23.0034948222226 115.545976325491
"5124" 1024.6 22.0903253966702 114.700874229158
"5125" 1024.8 21.9763502547187 113.800528528017
"5126" 1025 20.5405345665661 111.775687023661
"5127" 1025.2 18.3032843736364 109.289184008727
"5128" 1025.4 16.207332960617 106.962645236949
"5129" 1025.6 13.3464326432667 104.107597152
"5130" 1025.8 11.1236854068321 101.369956296375
"5131" 1026 9.60364564635 99.40755800925
"5132" 1026.2 8.77176269981817 96.4578169130727
"5133" 1026.4 7.9014933296 93.0196908765849
"5134" 1026.6 6.51563668258148 89.3139867598333
"5135" 1026.8 4.73826606285002 86.0854793355
"5136" 1027 2.81970924878868 82.966399800283
"5137" 1027.2 2.02127543707916 79.8709559505
"5138" 1027.4 1.39140172885491 76.4470673138824
"5139" 1027.6 0.651452907493622 73.0399776658085
"5140" 1027.8 0.473636977408507 69.9784217157447
"5141" 1028 0.976606847829164 66.8222918390625
"5142" 1028.2 1.9416062668889 63.0728219524
"5143" 1028.4 2.57391515825855 58.6908529454634
"5144" 1028.6 2.04639427996957 55.0507324948043
"5145" 1028.8 1.92041204491915 51.8445903192128
"5146" 1029 2.84909615249998 49.1966557212
"5147" 1029.2 4.39319453789412 45.6507793582941
"5148" 1029.4 5.06867772654286 41.7230097804
"5149" 1029.6 5.16636102320001 40.4689203594
"5150" 1029.8 5.01722315052592 40.6357283886667
"5151" 1030 5.09038512579999 40.22464555044
"5152" 1030.2 5.33403196918619 39.6476516051379
"5153" 1030.4 5.74884290326664 39.2093783757
"5154" 1030.6 6.84868446562856 38.9422028034
"5155" 1030.8 8.37306786518619 37.2522844052069
"5156" 1031 10.6775357346 35.307440622
"5157" 1031.2 12.9989459807395 33.999898529093
"5158" 1031.4 15.1936897565216 32.8757456911765
"5159" 1031.6 17.2407946798075 31.5188987622453
"5160" 1031.8 19.7150005135608 30.2788290640588
"5161" 1032 22.2996707486392 29.3134047271765
"5162" 1032.2 24.764839252513 29.2375894691739
"5163" 1032.4 26.6817854681625 29.8709559915
"5164" 1032.6 28.875690537366 31.2826283415957
"5165" 1032.8 30.40935293435 32.988004335
"5166" 1033 31.7296203671098 34.9487886471176
"5167" 1033.2 32.87856959985 37.1785259600625
"5168" 1033.4 33.1203110915773 39.6587191109318
"5169" 1033.6 32.6332307644958 42.450472520625
"5170" 1033.8 31.560034403693 45.716568144907
"5171" 1034 30.5290975552522 47.9315821521522
"5172" 1034.2 29.02133173185 50.99299551225
"5173" 1034.4 27.18417608972 53.64449286768
"5174" 1034.6 24.9580822959 56.48418752184
"5175" 1034.8 22.4525293316435 58.9919870551304
"5176" 1035 19.5436823135412 61.3969251319412
"5177" 1035.2 15.85616978738 63.72846232506
"5178" 1035.4 12.56962779485 65.89317165975
"5179" 1035.6 9.13416350170205 67.3703068461429
"5180" 1035.8 5.80485077635 68.75576707725
"5181" 1036 3.22109134826038 71.0047117789811
"5182" 1036.2 1.92041204491915 73.113065208383
"5183" 1036.4 2.21155927431738 74.3421363953478
"5184" 1036.6 3.02004192165002 75.94601956695
"5185" 1036.8 3.69956104482448 77.97164661
"5186" 1037 4.938433331 80.09487452538
"5187" 1037.2 6.69278587096364 82.1552492634546
"5188" 1037.4 8.2321291793963 84.7903791865
"5189" 1037.6 9.8530310863451 88.1968053674118
"5190" 1037.8 10.8064541125412 91.6468876875882
"5191" 1038 11.4565919249208 95.7850660723585
"5192" 1038.2 11.9884726380138 99.3344112297931
"5193" 1038.4 13.0931796519333 102.252769244053
"5194" 1038.6 14.7121898465286 104.743729467
"5195" 1038.8 16.5972801320182 106.610488660473
"5196" 1039 19.0031438548586 107.468130622966
"5197" 1039.2 21.4805753310068 109.103931300661
"5198" 1039.4 24.6783528554727 111.364131959836
"5199" 1039.6 27.7705472121536 114.2039257515
"5200" 1039.8 29.9410532219276 116.503403055672
"5201" 1040 31.9072110870386 119.448430137947
"5202" 1040.2 32.6640080377481 121.3467828885
"5203" 1040.4 33.1185843666364 122.169128481164
"5204" 1040.6 33.5433587021 122.473352697968
"5205" 1040.8 34.6475846685492 122.139252806339
"5206" 1041 36.7968426956 122.362542552774
"5207" 1041.2 39.7842359885286 122.7644491905
"5208" 1041.4 42.6238113518807 123.740649231789
"5209" 1041.6 45.7155988745322 125.464391890169
"5210" 1041.8 48.0461771816 127.749146833016
"5211" 1042 50.466085372981 129.22573599
"5212" 1042.2 53.3730679235 130.0490729577
"5213" 1042.4 55.5857102469607 130.66664272318
"5214" 1042.6 56.3564786089036 131.025081681
"5215" 1042.8 56.7126751328982 131.200137641368
"5216" 1043 57.2512921407818 131.239218688855
"5217" 1043.2 57.5674614316862 130.757154031086
"5218" 1043.4 59.2689263344475 130.251557108136
"5219" 1043.6 61.5468082187833 130.02998898825
"5220" 1043.8 63.8661119906848 130.180396544085
"5221" 1044 66.704218058669 130.296506492638
"5222" 1044.2 69.9303867068857 130.207197276
"5223" 1044.4 73.2858355412102 129.624050316051
"5224" 1044.6 76.582297618137 128.902621163333
"5225" 1044.8 80.1375426765483 128.750046899276
"5226" 1045 83.5856975520821 128.23064329725
"5227" 1045.2 87.0545646208727 127.124020912909
"5228" 1045.4 90.385514771034 125.628073393415
"5229" 1045.6 93.9142066492842 124.095544102263
"5230" 1045.8 96.9383381826364 121.836026468945
"5231" 1046 100.460857062091 119.698621890545
"5232" 1046.2 103.2658553161 118.69704713025
"5233" 1046.4 106.430236063074 116.990950563158
"5234" 1046.6 108.681652970928 114.510967601902
"5235" 1046.8 110.629920703922 111.529859620576
"5236" 1047 112.395486503671 109.39203916875
"5237" 1047.2 115.068950062182 107.484881442545
"5238" 1047.4 117.243472337767 105.6979279395
"5239" 1047.6 118.197537486152 103.546045867034
"5240" 1047.8 119.31948041146 101.101034947421
"5241" 1048 120.810846370859 98.8935057287069
"5242" 1048.2 122.665085718021 96.3266945201052
"5243" 1048.4 123.978850757273 93.5639931819273
"5244" 1048.6 125.358873997546 90.396673862625
"5245" 1048.8 126.488279627329 87.8269226494576
"5246" 1049 127.615040817583 85.0451915092881
"5247" 1049.2 127.956740326407 82.2514300345263
"5248" 1049.4 128.613380498673 79.6986219233455
"5249" 1049.6 129.306907237439 77.037895247625
"5250" 1049.8 128.924190988036 74.6882124895636
"5251" 1050 128.982704157732 72.1353469501698
"5252" 1050.2 129.384086257204 69.2763522816226
"5253" 1050.4 130.001667351164 67.3530285955091
"5254" 1050.6 130.087016898243 66.07142851725
"5255" 1050.8 129.67478503735 64.138914468
"5256" 1051 129.195145268928 62.0269230948197
"5257" 1051.2 128.361922520837 59.5114872994068
"5258" 1051.4 127.287255744055 57.6306136138909
"5259" 1051.6 126.0001815381 55.67590801575
"5260" 1051.8 124.413985442382 53.4668384611636
"5261" 1052 122.918338709354 52.0050124886842
"5262" 1052.2 121.506180641891 50.8089619886727
"5263" 1052.4 120.59668529377 50.7396966724528
"5264" 1052.6 119.823487186975 50.911032310125
"5265" 1052.8 119.25176855904 50.78189745018
"5266" 1053 118.50720476452 50.82769897686
"5267" 1053.2 118.268113266988 51.0827231237143
"5268" 1053.4 117.8766048161 51.220535148
"5269" 1053.6 116.91930850886 51.39258447258
"5270" 1053.8 115.801602712581 51.4454434672075
"5271" 1054 114.394376185267 50.9868068947059
"5272" 1054.2 113.597780412527 49.8790522045636
"5273" 1054.4 112.964241645973 48.2177603470588
"5274" 1054.6 112.430373395335 45.7314223024286
"5275" 1054.8 112.239031578174 42.627439116766
"5276" 1055 113.310136816121 39.1028262129375
"5277" 1055.2 114.56405568946 36.25517990484
"5278" 1055.4 116.4301406156 33.076084194
"5279" 1055.6 118.155927968306 29.7624393024706
"5280" 1055.8 118.525266958996 29.2288224282453
"5281" 1056 118.580964698246 29.250726984375
"5282" 1056.2 118.221597411437 28.953107937
"5283" 1056.4 117.262093881247 28.2881091135882
"5284" 1056.6 115.899824522637 27.2486772263333
"5285" 1056.8 113.38614257826 25.3184090654717
"5286" 1057 110.7173375611 23.23315995075
"5287" 1057.2 107.81710378535 21.22200317025
"5288" 1057.4 104.86573238635 19.35764615475
"5289" 1057.6 101.677458120457 17.6507243974286
"5290" 1057.8 98.7624645059265 16.575790608
"5291" 1058 96.1161168107739 16.3434640233913
"5292" 1058.2 92.89952854585 15.7864082352955
"5293" 1058.4 89.7159732797957 15.0656678080435
"5294" 1058.6 86.2923388969571 14.830970544
"5295" 1058.8 82.9674468421349 14.5608784846744
"5296" 1059 79.1242644654293 14.1088384595854
"5297" 1059.2 75.7424104957951 14.3788068079024
"5298" 1059.4 72.0631386839 15.573882211875
"5299" 1059.6 68.7748647830146 17.2832938656585
"5300" 1059.8 65.2897990866233 19.2386700661395
"5301" 1060 62.12929009885 20.9651035815
"5302" 1060.2 59.3208953199571 23.2006542885
"5303" 1060.4 57.5571691303143 26.117775333
"5304" 1060.6 55.5046139338889 29.3662910216
"5305" 1060.8 52.7272727956 32.2500908496
"5306" 1061 49.3479281924958 34.7771264709375
"5307" 1061.2 46.1371895211217 37.0869090777391
"5308" 1061.4 42.2534526540286 39.3752920692857
"5309" 1061.6 38.4105646292875 41.639403819
"5310" 1061.8 35.5614684767875 43.3331061076875
"5311" 1062 32.2552218961818 45.7291563023455
"5312" 1062.2 29.8157912359125 48.0881951623125
"5313" 1062.4 27.9992684531472 50.7396966724528
"5314" 1062.6 26.1899772037428 53.5753232151428
"5315" 1062.8 25.1898863093959 57.0727527184286
"5316" 1063 24.8773579049125 60.2065157630625
"5317" 1063.2 25.0314078712977 62.9187694444884
"5318" 1063.4 25.25438829576 65.37731728554
"5319" 1063.6 25.416362442983 68.4923083500638
"5320" 1063.8 25.4404575690151 72.2289664229434
"5321" 1064 24.6305258325811 75.4048269993396
"5322" 1064.2 23.96279803996 78.1406760537
"5323" 1064.4 22.8020723911102 81.406761111
"5324" 1064.6 21.78988737432 84.72846230784
"5325" 1064.8 21.3313504876588 88.2791283728824
"5326" 1065 21.80362147885 91.62717046425
"5327" 1065.2 22.61042706624 94.86586687968
"5328" 1065.4 23.7249350381 97.77808061775
"5329" 1065.6 24.9243948696943 100.898129585377
"5330" 1065.8 25.705656456166 103.735519760208
"5331" 1066 26.8602936530259 106.736944054
"5332" 1066.2 28.9606307089273 110.003965409945
"5333" 1066.4 31.5761256444214 112.234187476125
"5334" 1066.6 34.3031176761 113.69956370175
"5335" 1066.8 37.5999289382786 115.11723000375
"5336" 1067 40.82944726276 115.70556151908
"5337" 1067.2 42.7893540731893 115.124045707125
"5338" 1067.4 42.9182417562786 114.769629131625
"5339" 1067.6 42.8289035211283 114.789819045396
"5340" 1067.8 42.72124710802 114.86586686328
"5341" 1068 42.9540096300545 114.410627446582
"5342" 1068.2 43.3122204119137 113.746872701647
"5343" 1068.4 43.7897445014545 112.745117385491
"5344" 1068.6 44.8515570026179 111.38222455425
"5345" 1068.8 46.2002525189636 109.684742648236
"5346" 1069 47.5809808773736 107.96279903083
"5347" 1069.2 49.193676812751 105.795148161226
"5348" 1069.4 51.0324258536 104.16387039525
"5349" 1069.6 53.42128339685 102.57843293325
"5350" 1069.8 55.811000395953 101.383454061882
"5351" 1070 58.75420696435 101.09575530675
"5352" 1070.2 61.4570523792079 101.832488637176
"5353" 1070.4 64.2526730804302 103.793131743453
"5354" 1070.6 66.55634719735 106.40990679975
"5355" 1070.8 68.5108930495804 109.249043039118
"5356" 1071 69.5279806734868 112.053249841245
"5357" 1071.2 70.3804960150118 115.228686800118
"5358" 1071.4 71.5002263531636 118.6368592266
"5359" 1071.6 73.3858099886364 121.537622583
"5360" 1071.8 76.3586439019962 123.654862967264
"5361" 1072 79.6921667262724 124.426540716983
"5362" 1072.2 82.2957106837273 124.237136807018
"5363" 1072.4 84.7904344088807 123.091124657526
"5364" 1072.6 87.408862997637 121.290237793833
"5365" 1072.8 90.1585015577552 118.918512292966
"5366" 1073 92.120058843751 116.258924618151
"5367" 1073.2 93.9628186785804 113.417580679765
"5368" 1073.4 95.4355758618407 110.38410266
"5369" 1073.6 96.0837070760339 108.070821499415
"5370" 1073.8 96.5400402962666 106.468354854333
"5371" 1074 96.9373855068069 104.789794220845
"5372" 1074.2 97.2613590840821 102.46728453975
"5373" 1074.4 96.9509791123925 100.242793275962
"5374" 1074.6 96.51218246722 98.75899664748
"5375" 1074.8 96.1065880611 98.3872996425
"5376" 1075 95.7802813222667 98.4048580457647
"5377" 1075.2 95.0372466024113 98.2047693686604
"5378" 1075.4 94.5283514405811 98.0823439042641
"5379" 1075.6 93.1235140924302 97.1173431849057
"5380" 1075.8 91.15588170052 95.25517985646
"5381" 1076 89.0523527977887 92.6452129854906
"5382" 1076.2 87.0956150628642 90.0310692457358
"5383" 1076.4 85.1178135442939 87.9342576004286
"5384" 1076.6 82.7920207667429 86.1660694105714
"5385" 1076.8 79.6987163726 84.7018195897059
"5386" 1077 76.1867692784979 83.6033649415714
"5387" 1077.2 72.68614104258 82.82769895062
"5388" 1077.4 69.1337661115057 82.6639368882453
"5389" 1077.6 65.74954160996 82.70556154614
"5390" 1077.8 61.9303909334868 83.2112507290755
"5391" 1078 57.8827801191714 83.7591524472857
"5392" 1078.2 54.4367304871 84.9997727401875
"5393" 1078.4 50.76212698785 86.48917868925
"5394" 1078.6 47.2073912702122 88.2302538612857
"5395" 1078.8 43.8731585986 89.79951339
"5396" 1079 40.5468815847702 91.1819299004042
"5397" 1079.2 37.1376030791 92.71348872525
"5398" 1079.4 34.3998794322226 94.0062960896604
"5399" 1079.6 31.12527965985 95.407264413
"5400" 1079.8 27.490373291317 96.706857804283
"5401" 1080 23.8117400792471 97.8660165554118
"5402" 1080.2 21.3285064701091 99.4279765220182
"5403" 1080.4 18.6822111848069 101.624487563793
"5404" 1080.6 16.1522092051439 103.960282300105
"5405" 1080.8 15.2458300782667 104.878024066833
"5406" 1081 14.8843689906364 104.660453963945
"5407" 1081.2 13.8502444451745 104.353929239936
"5408" 1081.4 13.3354216436435 104.50310550437
"5409" 1081.6 12.886442516151 104.377628828571
"5410" 1081.8 13.4730591389333 104.370001731937
"5411" 1082 14.216989800975 104.719874505188
"5412" 1082.2 14.2402667303255 104.668890371118
"5413" 1082.4 14.4669576709585 104.772535458623
"5414" 1082.6 14.83429396735 104.941384864875
"5415" 1082.8 14.7169782434235 105.709153803882
"5416" 1083 14.6676487206943 105.924775123528
"5417" 1083.2 14.8749953409571 106.059160218375
"5418" 1083.4 15.0745118782471 105.948638910706
"5419" 1083.6 15.2791528402842 106.297231541526
"5420" 1083.8 16.3279110412364 107.700009825436
"5421" 1084 17.2534356095636 109.060176375327
"5422" 1084.2 18.2549360752909 110.566075055564
"5423" 1084.4 18.37009534635 110.997399456
"5424" 1084.6 18.3355165725334 111.1559432022
"5425" 1084.8 18.2730867653674 111.507443290674
"5426" 1085 18.1405706652512 111.383175582628
"5427" 1085.2 18.1026473585512 111.111258785927
"5428" 1085.4 17.990385751786 111.285536669163
"5429" 1085.6 17.7535852424478 110.784220666826
"5430" 1085.8 17.7614764588445 110.7318549922
"5431" 1086 17.3784868473895 110.559318052026
"5432" 1086.2 17.3532567561476 110.3507814435
"5433" 1086.4 17.2131734377707 110.254807474024
"5434" 1086.6 17.1999071363955 110.069891849864
"5435" 1086.8 17.0097666109256 109.909715615791
"5436" 1087 16.97301547916 109.7437294629
"5437" 1087.2 17.2793026263255 109.683109795235
"5438" 1087.4 17.5341517499571 109.398854872125
"5439" 1087.6 17.3102941951179 108.73773164475
"5440" 1087.8 16.2588420436 107.561217320345
"5441" 1088 15.9535817415464 106.6248635985
"5442" 1088.2 15.5405244681818 104.951918224636
"5443" 1088.4 15.3333174752727 104.077525442564
"5444" 1088.6 14.8478610918857 102.49454735325
"5445" 1088.8 14.48363597935 100.64067603525
"5446" 1089 14.4167849085245 98.6944712262453
"5447" 1089.2 14.1798652147454 97.1170813122545
"5448" 1089.4 13.9795651216 95.7945659206596
"5449" 1089.6 13.5400966954627 93.8546410161176
"5450" 1089.8 12.92350014774 91.58342413428
"5451" 1090 12.6921957489889 89.1514196126667
"5452" 1090.2 12.9484636568857 86.470828718625
"5453" 1090.4 13.6067204399148 84.387495387
"5454" 1090.6 14.278619185834 82.6712916095106
"5455" 1090.8 15.3052670048041 81.1263436007143
"5456" 1091 16.7008836284727 79.7402596748727
"5457" 1091.2 18.2312932261 78.31243177875
"5458" 1091.4 19.9261401681 77.31419337675
"5459" 1091.6 21.0073356311 76.53126129675
"5460" 1091.8 21.6088114855167 75.561159516375
"5461" 1092 21.7226406225787 74.1850158328085
"5462" 1092.2 21.3745524685333 71.961710834
"5463" 1092.4 20.484032256151 70.0186944432857
"5464" 1092.6 18.9559864013 68.1788440008
"5465" 1092.8 16.4883525669958 66.1861595240625
"5466" 1093 13.7702437716204 64.2623461071428
"5467" 1093.2 11.34320148182 62.62159209696
"5468" 1093.4 8.45110620440851 60.7369079991064
"5469" 1093.6 6.45035368926001 59.7818974428
"5470" 1093.8 5.78899276774635 60.0034576734878
"5471" 1094 5.7517207781682 60.2520570537955
"5472" 1094.2 5.5046346616238 60.2053798125
"5473" 1094.4 5.28129891926667 59.519615196
"5474" 1094.6 5.20699929390234 58.5250183385581
"5475" 1094.8 4.73249866173157 56.6420822585526
"5476" 1095 4.47258111799474 53.8297078132895
"5477" 1095.2 4.99653254665884 51.2524856850882
"5478" 1095.4 5.69005203027856 48.78680475825
"5479" 1095.6 5.8121561511 46.237731696
"5480" 1095.8 5.41644835214164 44.931388549125
"5481" 1096 5.3007799186 44.849425347
"5482" 1096.2 5.7741682024 45.6597600498
"5483" 1096.4 6.85394686544849 45.9188393926364
"5484" 1096.6 8.11620782225217 45.2930159412391
"5485" 1096.8 9.83813385156078 44.1390296214706
"5486" 1097 11.8269146952667 42.673118830875
"5487" 1097.2 13.4833959957224 40.7929583712857
"5488" 1097.4 14.9292638391 38.8165666711875
"5489" 1097.6 15.8198701919556 36.4740094212
"5490" 1097.8 16.3106437918273 33.751363113
"5491" 1098 16.1459048988162 31.0280290941892
"5492" 1098.2 16.097393261625 28.589149376775
"5493" 1098.4 15.7741682153586 27.0127476934138
"5494" 1098.6 15.5867475666 26.7783742755
"5495" 1098.8 15.7523360609333 27.024263881875
"5496" 1099 16.9037537308326 27.6001115646977
"5497" 1099.2 18.1334647294478 27.296003012087
"5498" 1099.4 20.0576369136 26.3572604398235
"5499" 1099.6 21.92664398964 25.14830968494
"5500" 1099.8 23.8233987847304 23.7281304627391
"5501" 1100 26.1282600882079 22.5329826402353
"5502" 1100.2 28.4236192523046 21.4075046914773
"5503" 1100.4 30.7027043159778 20.1126862794
"5504" 1100.6 33.25465029198 18.7131951864
"5505" 1100.8 35.2528163936 17.9991366628125
"5506" 1101 37.7220330591 17.8026172155
"5507" 1101.2 39.9930517313826 17.8867763354348
"5508" 1101.4 42.4100912736682 18.5188856792727
"5509" 1101.6 44.4965505772667 19.0015751692
"5510" 1101.8 45.2533647490419 19.247546331
"5511" 1102 45.1096893983895 19.1169718031842
"5512" 1102.2 44.7600705817622 18.9690235336216
"5513" 1102.4 44.8097845402316 18.7654249975263
"5514" 1102.6 45.595035427175 18.6368593086
"5515" 1102.8 46.9295882440048 18.320610672
"5516" 1103 48.3740592148433 17.4938842734324
"5517" 1103.2 49.4483130130737 16.1037134689737
"5518" 1103.4 50.4879831880211 14.6874820518947
"5519" 1103.6 50.8278753606 13.3214716070526
"5520" 1103.8 50.9439496482944 11.92142250325
"5521" 1104 50.8278753606 10.087240995
"5522" 1104.2 50.4134613747818 9.45110868
"5523" 1104.4 49.78320677135 9.10123590675
"5524" 1104.6 48.5591506465722 8.31667271825
"5525" 1104.8 46.7019620434611 7.2670543985
"5526" 1105 44.445899979 5.9869138446
"5527" 1105.2 43.0755199036741 5.66258733733333
"5528" 1105.4 42.2871365494276 5.19121572920689
"5529" 1105.6 42.5591651935666 5.31624863249999
"5530" 1105.8 42.5790636428857 5.27535441225
"5531" 1106 42.6333321410286 5.616139581
"5532" 1106.2 42.5804917612579 5.83854674376316
"5533" 1106.4 42.5629297650595 5.62056057778379
"5534" 1106.6 43.0159946279333 5.096048985
"5535" 1106.8 44.2432975859333 4.6437658995
"5536" 1107 45.8514540809 4.47655397670001
"5537" 1107.2 47.4966244746 4.127170536
"5538" 1107.4 49.4010109460146 4.1293188252439
"5539" 1107.6 51.3374697943805 3.86865973031708
"5540" 1107.8 52.7172759669947 3.6288239653421
"5541" 1108 54.2560560969415 3.42181556758537
"5542" 1108.2 55.8892108785706 3.12720507794118
"5543" 1108.4 57.4124531352667 3.48303096109091
"5544" 1108.6 59.3084282325459 4.28984054586487
"5545" 1108.8 61.5813869926 5.360288562
"5546" 1109 63.3897993057136 6.73019727811364
"5547" 1109.2 65.1337914960318 8.49980171802273
"5548" 1109.4 66.6061256811116 10.602064356907
"5549" 1109.6 68.0517729520255 12.5072507380213
"5550" 1109.8 69.5391486970186 14.9425578736744
"5551" 1110 71.0132899198273 17.0702389073864
"5552" 1110.2 72.4439447062342 18.9310317157317
"5553" 1110.4 74.2567218611582 21.1825720705814
"5554" 1110.6 76.0265479982667 23.591421282
"5555" 1110.8 77.2837682052429 26.008724079
"5556" 1111 77.7374780908791 29.1889629747209
"5557" 1111.2 77.481280297321 32.340037000186
"5558" 1111.4 76.7410832238143 35.478007968
"5559" 1111.6 75.6647580106476 39.0494365365
"5560" 1111.8 74.2875441244445 42.3857990686
"5561" 1112 72.7595844100667 45.8887676832
"5562" 1112.2 71.6716976472957 49.4417049521087
"5563" 1112.4 71.5191835886851 53.0058701623404
"5564" 1112.6 71.0358124190565 56.6272343189348
"5565" 1112.8 69.9665657056476 59.9781897
"5566" 1113 68.7138678735167 63.7847600349375
"5567" 1113.2 66.94236319914 67.3773172839
"5568" 1113.4 64.64789109766 70.56815697594
"5569" 1113.6 62.4288104636 73.9598187465
"5570" 1113.8 60.7124946651918 77.7847016031428
"5571" 1114 59.5427577094235 81.9926443187647
"5572" 1114.2 58.3251195757321 86.4159172970943
"5573" 1114.4 57.1998161897132 90.3479351535849
"5574" 1114.6 55.4740937016 94.37232606975
"5575" 1114.8 53.35787274402 98.03380580838
"5576" 1115 50.9685714668963 101.2025929135
"5577" 1115.2 48.4086428381263 103.531730003684
"5578" 1115.4 46.0160685252667 105.881283724412
"5579" 1115.6 43.5169871202226 107.854776562245
"5580" 1115.8 40.7962429816741 110.334625702167
"5581" 1116 38.1744349936182 113.314166656364
"5582" 1116.2 35.935192509137 116.377882694667
"5583" 1116.4 33.3326982593091 118.900564986273
"5584" 1116.6 30.4525210578727 120.114999405818
"5585" 1116.8 29.2894252014491 120.147733487208
"5586" 1117 29.5546240886 120.344874492375
"5587" 1117.2 29.67618552444 120.52235540826
"5588" 1117.4 30.0799893365787 120.343859387617
"5589" 1117.6 30.1748354959469 120.431531292429
"5590" 1117.8 29.94210116534 120.5452561716
"5591" 1118 30.1365671325149 120.652451234043
"5592" 1118.2 30.26879752416 120.4689202938
"5593" 1118.4 30.2994858278157 120.355164868059
"5594" 1118.6 30.5929613530667 120.3798617697
"5595" 1118.8 31.0282945123069 120.129357251172
"5596" 1119 31.7778532174361 120.56778151259
"5597" 1119.2 32.6451690675831 121.33707917522
"5598" 1119.4 33.6475192066 121.765398992564
"5599" 1119.6 35.08187062445 122.26917474525
"5600" 1119.8 36.9875993842333 122.7971645667
"5601" 1120 38.620222693617 123.497772665492
"5602" 1120.2 40.0542440079771 124.785025909082
"5603" 1120.4 41.6978904018542 125.930170127593
"5604" 1120.6 43.3769057734772 126.385620436263
"5605" 1120.8 45.3496132849158 126.834261121579
"5606" 1121 47.9091346354833 127.77171927
"5607" 1121.2 50.0157192159793 128.730304861914
"5608" 1121.4 51.9020173583242 129.204113758603
"5609" 1121.6 54.3464312647803 129.171210363
"5610" 1121.8 57.0411584954305 129.365284628593
"5611" 1122 59.8563445016333 130.2908032374
"5612" 1122.2 62.6864466797833 130.81879305885
"5613" 1122.4 65.3484412688586 130.526830261862
"5614" 1122.6 68.2501914408549 130.024376056059
"5615" 1122.8 71.5313074021 129.8709559095
"5616" 1123 73.9138848863544 130.155541418842
"5617" 1123.2 77.0395599636 129.9981823725
"5618" 1123.4 79.7180322787187 129.37175377078
"5619" 1123.6 82.4295481565057 128.119791668774
"5620" 1123.8 84.9977132844814 127.346912266424
"5621" 1124 87.6485580005454 127.103202037145
"5622" 1124.2 89.7524234854448 126.150678646603
"5623" 1124.4 91.7857909589636 124.764548326364
"5624" 1124.6 94.1874532978281 123.225047250158
"5625" 1124.8 96.1624219966893 121.885223455125
"5626" 1125 97.9129380913895 120.720694767947
"5627" 1125.2 99.7678213461849 119.650830131717
"5628" 1125.4 102.082935955638 118.930680341151
"5629" 1125.6 102.24836272092 119.01090502782
"5630" 1125.8 102.907202767053 118.628217429113
"5631" 1126 103.359781562886 117.863958463875
"5632" 1126.2 103.943167917921 116.582606229375
"5633" 1126.4 105.460173435452 114.632052896833
"5634" 1126.6 107.336615189951 112.725515987842
"5635" 1126.8 109.3293163586 111.037838636547
"5636" 1127 110.71981863177 110.483323297811
"5637" 1127.2 112.293866080678 109.600786789765
"5638" 1127.4 113.7359184078 108.98800427268
"5639" 1127.6 115.200181157691 107.672251324418
"5640" 1127.8 116.251564788378 105.577769613333
"5641" 1128 116.898235948638 103.346638873302
"5642" 1128.2 117.983661762436 100.989392204291
"5643" 1128.4 119.6445055056 98.724939102
"5644" 1128.6 121.540715140709 95.9095865179636
"5645" 1128.8 123.511483873267 93.1307806498333
"5646" 1129 125.130970107319 90.6015036851053
"5647" 1129.2 126.28868193077 87.8333917916441
"5648" 1129.4 126.668101515243 84.678298731
"5649" 1129.6 126.539213832154 81.168211492875
"5650" 1129.8 125.256115591341 78.1251261526667
"5651" 1130 123.433205675945 75.9789827869091
"5652" 1130.2 121.071045956782 73.8832159600364
"5653" 1130.4 119.077295337511 72.198745851375
"5654" 1130.6 116.744001160415 70.4420614148333
"5655" 1130.8 114.491208211365 69.5693544022941
"5656" 1131 112.43410062735 69.54114582
"5657" 1131.2 110.771307880682 70.0031156927143
"5658" 1131.4 108.003321922845 71.1631447329057
"5659" 1131.6 105.30405487135 72.6092609085
"5660" 1131.8 102.052017166463 74.2243461661765
"5661" 1132 99.3332718183255 75.7211280838235
"5662" 1132.2 96.2234740571 76.88113407
"5663" 1132.4 92.7412454262667 78.3330125301177
"5664" 1132.6 89.3595731302275 79.2310816807059
"5665" 1132.8 85.6604985257224 79.8021498021428
"5666" 1133 81.71967524344 80.38495086102
"5667" 1133.2 77.7280915337875 81.7554979336875
"5668" 1133.4 74.4656826231102 83.1204236738571
"5669" 1133.6 71.2921240213963 85.3134213121667
"5670" 1133.8 68.21875827546 87.73609589316
"5671" 1134 65.2253079179 90.621592074
"5672" 1134.2 62.0880767582793 93.4229747593019
"5673" 1134.4 58.5981375946909 95.7430355118545
"5674" 1134.6 54.484215422975 97.253271457875
"5675" 1134.8 51.1347011001 98.5928193135
"5676" 1135 46.9895097107042 99.5990093694375
"5677" 1135.2 43.0111243781 100.30303657575
"5678" 1135.4 39.0361059784163 101.207353087286
"5679" 1135.6 35.4613776805804 102.32642667
"5680" 1135.8 31.7594148366784 103.568755661647
"5681" 1136 27.1057581099036 105.391221287625
"5682" 1136.2 23.8080834852546 107.609794697127
"5683" 1136.4 20.5756543958727 109.754138900782
"5684" 1136.6 19.9355327927786 109.923664032
"5685" 1136.8 19.3724971245464 109.426117685625
"5686" 1137 17.9579393854545 108.033111837655
"5687" 1137.2 16.5351180341454 106.062258265364
"5688" 1137.4 15.3258047071088 103.980370689
"5689" 1137.6 13.246464357214 101.268438188211
"5690" 1137.8 11.2845710251472 99.2201805733585
"5691" 1138 8.57146260667273 96.7145830474909
"5692" 1138.2 7.47778159410002 94.878785259
"5693" 1138.4 6.83634104252157 92.1034061724706
"5694" 1138.6 6.35871745382448 88.6430907514286
"5695" 1138.8 5.85014409980001 85.59105772698
"5696" 1139 4.58685859009019 82.7185835488235
"5697" 1139.2 3.13020697288 80.18647757874
"5698" 1139.4 2.13626346807059 78.7521114670588
"5699" 1139.6 2.06654440928 78.62159208384
"5700" 1139.8 2.36610651902856 78.080697864
"5701" 1140 2.11439305955745 76.0609294255532
"5702" 1140.2 1.6536881497915 73.4135362167447
"5703" 1140.4 0.974754598557447 70.5793637324681
"5704" 1140.6 0.557156580933323 68.022991583625
"5705" 1140.8 0.826237884225004 65.287622629125
"5706" 1141 1.0636625636 61.8047982045
"5707" 1141.2 0.810409572266664 58.671846553125
"5708" 1141.4 1.00939406545714 57.07015626
"5709" 1141.6 1.22882755794782 55.7477122486304
"5710" 1141.8 1.83167978731738 54.519700301413
"5711" 1142 2.43299559813488 52.3027566713721
"5712" 1142.2 3.05546311705948 49.5343216311081
"5713" 1142.4 3.9979041183586 46.0309103522069
"5714" 1142.6 5.31831281799998 42.9498363879
"5715" 1142.8 6.36026798234285 39.9236640894
"5716" 1143 7.20504760343332 36.932024688
"5717" 1143.2 8.4475700921625 34.4431570055625
"5718" 1143.4 10.1472514733353 31.8990954899118
"5719" 1143.6 12.5636506700546 28.4541158353636
"5720" 1143.8 14.501899416225 25.33533258555
"5721" 1144 16.6945861610412 22.6938866963824
"5722" 1144.2 19.6777574266 19.7842829717812
"5723" 1144.4 22.8664428174788 17.0384322916364
"5724" 1144.6 25.3632870820333 14.5783351389
"5725" 1144.8 28.6682386189333 12.2119229271
"5726" 1145 32.7476651820324 10.8196527955135
"5727" 1145.2 36.1852478616909 9.96579755304546
"5728" 1145.4 38.95664139185 8.8547346346875
"5729" 1145.6 41.68797490338 7.59105779094
"5730" 1145.8 43.5848398084667 6.270447105
"5731" 1146 45.8452699962279 5.25855291090697
"5732" 1146.2 48.8115919296 4.85138271
"5733" 1146.4 52.06248369335 4.743729549
"5734" 1146.6 55.1920722577628 4.48631786804651
"5735" 1146.8 57.713191062475 3.84678298485
"5736" 1147 60.2940614961135 3.57806006367568
"5737" 1147.2 63.196044704786 3.91823691697674
"5738" 1147.4 66.0662229641227 4.743729549
"5739" 1147.6 68.1841470333111 6.397673568
"5740" 1147.8 70.4465404225556 8.221252871
"5741" 1148 71.7654191789721 10.1138697895814
"5742" 1148.2 72.7342591109334 12.3094632154
"5743" 1148.4 73.8648528222429 14.9672846115
"5744" 1148.6 75.8661544370889 17.593602312
"5745" 1148.8 78.3113304200783 19.3139253551739
"5746" 1149 81.1597913226 19.913038599
"5747" 1149.2 84.2934492153619 19.283896749
"5748" 1149.4 87.2691718635286 17.7844420065
"5749" 1149.6 89.849449641507 15.9011944786047
"5750" 1149.8 92.0879678236227 13.5050064328636
"5751" 1150 94.4363137432591 10.5903638259545
"5752" 1150.2 96.1963398080285 9.13693721014285
"5753" 1150.4 97.0465462789333 8.8967648055
"5754" 1150.6 97.7032371750651 8.91557403341861
"5755" 1150.8 98.3202598529922 9.705561606
"5756" 1151 99.6494242454148 10.7092370363333
"5757" 1151.2 101.717912819073 11.8984831864364
"5758" 1151.4 103.860485253298 13.3423180483585
"5759" 1151.6 106.178551201718 14.8769431314706
"5760" 1151.8 108.56195979486 16.72082877582
"5761" 1152 110.955467145056 19.0734469605789
"5762" 1152.2 113.148831927891 21.4335282861818
"5763" 1152.4 115.536275833689 24.372955269
"5764" 1152.6 117.447481691896 27.6162203416667
"5765" 1152.8 119.834710899091 30.7603846282909
"5766" 1153 122.178573392565 33.6442250388947
"5767" 1153.2 124.344552923705 37.7489525030526
"5768" 1153.4 126.010691024582 41.6059231708421
"5769" 1153.6 127.076139185242 44.9712968500189
"5770" 1153.8 128.445394829421 48.86859319875
"5771" 1154 129.48912775491 52.7826871300345
"5772" 1154.2 130.023090447041 57.0790898373051
"5773" 1154.4 130.074957231989 61.1757340263333
"5774" 1154.6 130.242004049719 64.6221096266949
"5775" 1154.8 130.949124355582 67.466375808
"5776" 1155 130.919133869767 70.3148349518333
"5777" 1155.2 130.256605954939 73.827698958
"5778" 1155.4 129.442578482796 78.032987940375
"5779" 1155.6 128.565032200327 81.9817586320909
"5780" 1155.8 127.590665983671 86.130043549875
"5781" 1156 126.103994758232 90.0792055738421
"5782" 1156.2 124.550250380092 93.9467311578305
"5783" 1156.4 122.48988706077 97.3559690900847
"5784" 1156.6 119.862923828634 101.463874378475
"5785" 1156.8 117.829119880225 104.736913763625
"5786" 1157 115.518732138169 108.053811064707
"5787" 1157.2 113.027205739866 110.6597599965
"5788" 1157.4 109.780020834702 112.894848621915
"5789" 1157.6 106.550198006337 115.745470451684
"5790" 1157.8 103.526329712359 118.510510187483
"5791" 1158 100.281853243217 120.9142129143
"5792" 1158.2 96.5444067271517 123.327567303828
"5793" 1158.4 93.6209663435298 124.711588028368
"5794" 1158.6 89.9825967706714 126.5267174535
"5795" 1158.8 87.566728798261 128.045579622559
"5796" 1159 86.2210540053288 128.504888717797
"5797" 1159.2 85.0299064613458 128.356098447508
"5798" 1159.4 82.816348024531 128.552626525655
"5799" 1159.6 79.6794004664814 128.912444675542
"5800" 1159.8 76.3714960381862 129.243597833328
"5801" 1160 72.5334032902207 129.960891857483
"5802" 1160.2 68.6371408019898 130.11570512222
"5803" 1160.4 64.8767518271965 130.892115678316
"5804" 1160.6 60.3670713674889 131.2704470025
"5805" 1160.8 56.1461881786 130.79005742669
"5806" 1161 51.6076279918105 130.014922696579
"5807" 1161.2 47.7336956681 128.851092165774
"5808" 1161.4 43.500708306261 127.06227001022
"5809" 1161.6 39.7117297164197 125.054078593131
"5810" 1161.8 35.9049428462833 123.2042892483
"5811" 1162 32.3071934862066 121.005774254066
"5812" 1162.2 28.9848048581 118.214379627052
"5813" 1162.4 25.8990624677967 114.848847716754
"5814" 1162.6 22.8863823792964 111.893402307375
"5815" 1162.8 19.0358920864966 109.258075343793
"5816" 1163 15.7723297181439 106.451242523053
"5817" 1163.2 13.3816066698407 103.520941794833
"5818" 1163.4 12.7110389775107 99.815975926875
"5819" 1163.6 11.9194494421 95.495344272
"5820" 1163.8 10.6691867348857 91.1941111575
"5821" 1164 9.46171265120714 87.78625947
"5822" 1164.2 8.61540477930689 85.2122738367931
"5823" 1164.4 7.86695883078181 82.2801625180364
"5824" 1164.6 7.12101365630909 79.4834935404545
"5825" 1164.8 6.01497316534576 76.5447386763051
"5826" 1165 4.88821197509152 73.5236492752373
"5827" 1165.2 4.5347182683451 70.010905068
"5828" 1165.4 5.03129276115556 66.0103396203333
"5829" 1165.6 5.78595756578965 62.3904786462414
"5830" 1165.8 6.3890101869148 58.9704753343333
"5831" 1166 6.59226581190356 55.486641175875
"5832" 1166.2 6.86220039346792 51.5174584462641
"5833" 1166.4 6.58731564484326 48.4614930782432
"5834" 1166.6 6.82735133187584 45.7808445456207
"5835" 1166.8 8.57984955638572 43.2842602335
"5836" 1167 10.7359787326 41.384950893
"5837" 1167.2 13.0186934780118 38.6084204357647
"5838" 1167.4 14.94445901858 35.43838601238
"5839" 1167.6 16.4329534751417 31.7077880510625
"5840" 1167.8 17.6710027452739 28.0344696560217
"5841" 1168 18.9525329514182 24.8859918503182
"5842" 1168.2 21.0437070713447 21.8462145114255
"5843" 1168.4 23.8399152841652 20.0026077309783
"5844" 1168.6 27.13654504635 19.21084638975
"5845" 1168.8 30.5004464848041 17.8688269054286
"5846" 1169 32.8846315065574 15.8286735061277
"5847" 1169.2 34.4930574196 13.442838956625
"5848" 1169.4 36.2370496099182 10.4602458524318
"5849" 1169.6 36.3205857624649 8.8596775547027
"5850" 1169.8 36.3368627345512 8.92358432121951
"5851" 1170 36.5328450997957 9.4732350213913
"5852" 1170.2 37.8191133724445 9.8243063048
"5853" 1170.4 39.5284812579192 10.0060326143617
"5854" 1170.6 41.7850919200565 9.64747995984782
"5855" 1170.8 44.0133025223755 8.38136780742857
"5856" 1171 46.038090524513 7.09188752915217
"5857" 1171.2 47.8147403387136 5.42034301131819
"5858" 1171.4 48.7431708587707 3.48698034131708
"5859" 1171.6 48.9158152760333 3.05161759109999
"5860" 1171.8 48.6221235006 3.11851408616129
"5861" 1172 48.3824011630375 3.264721916625
"5862" 1172.2 48.4093092933666 3.15339876149999
"5863" 1172.4 48.3966466438 3.19156670039999
"5864" 1172.6 48.4726225412 2.98800435959999
"5865" 1172.8 48.4378002548916 2.94665575912499
"5866" 1173 48.4219719429333 2.76263176799999
"5867" 1173.2 48.5155654397304 2.88511687213043
"5868" 1173.4 48.4967966903727 2.90472885654545
"5869" 1173.6 48.501113502725 2.91484914337499
"5870" 1173.8 48.5327701266416 2.86713921974999
"5871" 1174 48.6752249342667 2.877741425
"5872" 1174.2 48.7936819786 2.84764484235484
"5873" 1174.4 48.8426986866 2.97076722590322
"5874" 1174.6 49.298860425425 2.93075245125
"5875" 1174.8 50.1042953853619 2.526354051
"5876" 1175 51.225844346981 2.2082878935
"5877" 1175.2 52.3195972485756 2.2209218802439
"5878" 1175.4 53.5577070229954 1.95658238281395
"5879" 1175.6 55.0747332152667 2.042613873
"5880" 1175.8 56.1706965326 1.96116368080645
"5881" 1176 57.7095383751 1.602214578
"5882" 1176.2 59.0079469806666 1.57579062029999
"5883" 1176.4 61.2112480052667 1.25206995333333
"5884" 1176.6 63.2168483076 1.01312132748387
"5885" 1176.8 65.5713062614649 1.19514279721622
"5886" 1177 67.8624713039684 1.41910118692105
"5887" 1177.2 69.9484762062667 1.61607900025
"5888" 1177.4 72.8308951207842 1.68025024255263
"5889" 1177.6 74.921731823575 1.718920391175
"5890" 1177.8 76.6596804766 1.690294437
"5891" 1178 77.7993189376 2.21814891114893
"5892" 1178.2 78.9308748563234 2.99774936527659
"5893" 1178.4 80.5909914467163 4.06025715474418
"5894" 1178.6 81.7632788019478 5.45730405886956
"5895" 1178.8 82.9487964280445 6.948988241
"5896" 1179 84.5050177081217 8.41117063460869
"5897" 1179.2 85.9926287822136 9.94844848990909
"5898" 1179.4 87.0890991196909 11.7787746507955
"5899" 1179.6 87.27731213825 13.2170119848
"5900" 1179.8 87.1665911658195 14.8256509706341
"5901" 1180 87.0646722790634 15.6355560155854
"5902" 1180.2 86.811959766675 16.413576867675
"5903" 1180.4 86.3366105664947 17.7810939416842
"5904" 1180.6 85.482381562175 19.905943277025
"5905" 1180.8 84.6186189969171 21.6865707192439
"5906" 1181 83.6183819884636 23.1771091313864
"5907" 1181.2 81.9952605440091 24.68647762425
"5908" 1181.4 79.8638813669478 25.8273671022391
"5909" 1181.6 77.2780889438093 26.7213613435116
"5910" 1181.8 73.9840075681652 27.4287610604348
"5911" 1182 70.9714850002052 27.6043161112105
"5912" 1182.2 67.3294696617463 26.9742266449024
"5913" 1182.4 63.3216895997111 25.9311765206
"5914" 1182.6 59.7506261017628 25.0171184903023
"5915" 1182.8 56.9430085659659 25.1030667134634
"5916" 1183 52.9603806626227 25.0594824816818
"5917" 1183.2 49.5982654421526 25.3745049438947
"5918" 1183.4 45.4212184758558 26.117775333
"5919" 1183.6 41.3470532701532 27.2871760141915
"5920" 1183.8 37.3500677280792 28.1613503949375
"5921" 1184 33.2130287134043 29.0550471526956
"5922" 1184.2 28.7040243677087 29.2375894691739
"5923" 1184.4 24.8639382491217 29.2707789812609
"5924" 1184.6 20.5506719924723 28.8138935701915
"5925" 1184.8 17.1090485145048 28.4714648985
"5926" 1185 14.5090941034788 28.3384554144545
"5927" 1185.2 13.5478838863727 28.5466441720909
"5928" 1185.4 12.6499869171 28.50327151425
"5929" 1185.6 12.0283659383727 28.8589273085454
"5930" 1185.8 12.1615704338143 29.280261699
"5931" 1186 11.6740896142896 30.6584439262758
"5932" 1186.2 10.703104546225 32.685841485375
"5933" 1186.4 8.91859002060001 35.5489499128065
"5934" 1186.6 7.02879721081622 38.2283591893784
"5935" 1186.8 5.51225129294211 41.1238018373684
"5936" 1187 4.68791820984326 42.9632467448108
"5937" 1187.2 4.60920444226666 43.2702157538182
"5938" 1187.4 4.39319453789412 44.3373532255588
"5939" 1187.6 3.95074666479999 46.2322791333
"5940" 1187.8 2.9630599986 47.8156702955455
"5941" 1188 2.5539590126 48.441126264
"5942" 1188.2 2.19104684759999 48.6614837607097
"5943" 1188.4 1.91280494630589 49.018538673
"5944" 1188.6 1.94338348086317 49.5609251731579
"5945" 1188.8 2.10380877800477 50.4634677885
"5946" 1189 2.35154667806341 51.2806872468293
"5947" 1189.2 2.45066441148373 52.3560142605349
"5948" 1189.4 2.43122871680001 54.3874954116
"5949" 1189.6 2.24962779130732 56.1494267699268
"5950" 1189.8 2.09822797500427 58.3250190941489
"5951" 1190 2.2033010246 60.850599732
"5952" 1190.2 2.56418653725 63.7131951495
"5953" 1190.4 2.3849825183826 66.6338722131522
"5954" 1190.6 1.79303117864001 69.4765539234
"5955" 1190.8 1.31966830483913 72.3673604261739
"5956" 1191 1.76802244574582 75.5691111703125
"5957" 1191.2 2.76907898396171 78.6514767679149
"5958" 1191.4 3.84438040844 82.09487452374
"5959" 1191.6 4.61665305965884 85.4876300964706
"5960" 1191.8 5.54028161628627 88.6308721235294
"5961" 1192 6.89861148392001 91.68266077542
"5962" 1192.2 8.63203080460002 95.2751446245
"5963" 1192.4 10.4291529931 98.54143939575
"5964" 1192.6 12.5291161712364 101.5376225994
"5965" 1192.8 15.2228070790545 104.237136823418
"5966" 1193 17.7983536488105 107.274866467737
"5967" 1193.2 19.7621750903778 110.864735964667
"5968" 1193.4 22.0813585443455 113.640329043327
"5969" 1193.6 25.5116209769571 116.030534256
"5970" 1193.8 28.9455069801345 118.049862649034
"5971" 1194 31.4050048156 120.281774270806
"5972" 1194.2 34.630063136223 122.657632593344
"5973" 1194.4 38.2496434577111 123.95492538
"5974" 1194.6 42.4162581484571 125.306706549375
"5975" 1194.8 46.3004591794689 127.181471908869
"5976" 1195 49.6502489509 128.54143937115
"5977" 1195.2 52.5495872291 129.355893938323
"5978" 1195.4 55.7990569232379 130.03327932781
"5979" 1195.6 59.5775586267476 130.14105143341
"5980" 1195.8 62.8002062896 130.771801349129
"5981" 1196 65.6496139889729 131.228397578288
"5982" 1196.2 68.6957783741357 130.5070882245
"5983" 1196.4 72.0683784009621 129.921407782759
"5984" 1196.6 75.8741669611085 129.572297178559
"5985" 1196.8 79.9962886374167 129.15212639355
"5986" 1197 84.2369195297964 127.992093679125
"5987" 1197.2 88.2093497918807 126.144559769526
"5988" 1197.4 91.7395393980464 124.44111222075
"5989" 1197.6 95.4464478336909 122.890849507636
"5990" 1197.8 98.8080112811536 121.1832060075
"5991" 1198 102.192564029059 118.86586686
"5992" 1198.2 105.373329976738 116.404692868862
"5993" 1198.4 108.346869409462 113.700033750259
"5994" 1198.6 110.718056122551 111.144680531705
"5995" 1198.8 112.669635985669 108.099875818552
"5996" 1199 114.236093065683 105.7360958784
"5997" 1199.2 115.587331065495 103.183531262842
"5998" 1199.4 117.422106144154 100.6270446285
"5999" 1199.6 119.869245397909 98.6784969945273
"6000" 1199.8 122.409 96.34678
"6001" 1200 124.1768 93.48095
"6002" 1200.2 125.2463 90.52617
"6003" 1200.4 125.629 87.18648
"6004" 1200.6 126.0509 83.25865
"6005" 1200.8 126.9037 80.17563
"6006" 1201 128.0248 77.07197
"6007" 1201.2 129.2459 74.3934
"6008" 1201.4 129.456 71.30168
"6009" 1201.6 129.3186 67.65213
"6010" 1201.8 128.9035 63.55011
"6011" 1202 128.5351 59.92576
"6012" 1202.2 127.9231 56.0319
"6013" 1202.4 126.7334 51.79632
"6014" 1202.6 125.5908 48.14804
"6015" 1202.8 124.1722 44.67433
"6016" 1203 122.4889 41.39935
"6017" 1203.2 120.0059 38.61275
"6018" 1203.4 117.7409 35.9801
"6019" 1203.6 115.422 33.45776
"6020" 1203.8 113.6395 30.84473
"6021" 1204 111.7018 27.91815
"6022" 1204.2 110.272 25.23426
"6023" 1204.4 108.7384 21.9193
"6024" 1204.6 106.6702 18.89523
"6025" 1204.8 104.705 16.64919
"6026" 1205 102.4774 15.05614
"6027" 1205.2 99.90682 13.46997
"6028" 1205.4 97.71377 11.55524
"6029" 1205.6 95.77054 9.984481
"6030" 1205.8 94.55531 9.738751
"6031" 1206 92.55804 10.06288
"6032" 1206.2 90.61392 10.14661
"6033" 1206.4 87.55531 10.22603
"6034" 1206.6 84.86162 10.76385
"6035" 1206.8 82.18118 11.24116
"6036" 1207 79.43929 12.1632
"6037" 1207.2 77.20237 13.55871
"6038" 1207.4 75.57563 15.01184
"6039" 1207.6 74.45453 16.63165
"6040" 1207.8 73.33573 18.70105
"6041" 1208 72.88739 20.61449
"6042" 1208.2 73.26727 21.62639
"6043" 1208.4 73.4592 23.1693
"6044" 1208.6 73.71561 24.29612
"6045" 1208.8 73.4307 26.00501
"6046" 1209 73.1976 28.5293
"6047" 1209.2 72.57145 31.31589
"6048" 1209.4 70.66112 34.24843
"6049" 1209.6 68.10027 36.43124
"6050" 1209.8 64.77367 37.80565
"6051" 1210 61.72051 38.58873
"6052" 1210.2 58.42547 39.27403
"6053" 1210.4 54.86841 39.77149
"6054" 1210.6 50.95759 40.31439
"6055" 1210.8 47.30468 41.36998
"6056" 1211 44.14959 43.00327
"6057" 1211.2 41.30763 45.45879
"6058" 1211.4 38.69365 47.66064
"6059" 1211.6 35.96788 50.39558
"6060" 1211.8 33.11506 53.61366
"6061" 1212 30.4857 56.8991
"6062" 1212.2 28.40782 58.97821
"6063" 1212.4 26.05573 61.39299
"6064" 1212.6 23.87793 64.28571
"6065" 1212.8 22.18496 67.05671
"6066" 1213 20.06467 70.03211
"6067" 1213.2 18.22275 73.01393
"6068" 1213.4 16.29468 76.34822
"6069" 1213.6 15.23176 79.82855
"6070" 1213.8 14.95435 83.28327
"6071" 1214 15.33025 86.74118
"6072" 1214.2 15.39548 90.4828
"6073" 1214.4 15.79703 94.16148
"6074" 1214.6 17.02564 97.61905
"6075" 1214.8 18.83285 100.5847
"6076" 1215 20.30423 102.9291
"6077" 1215.2 21.95703 104.6605
"6078" 1215.4 24.07351 106.7339
"6079" 1215.6 26.45954 109.0861
"6080" 1215.8 29.12809 111.6073
"6081" 1216 31.70727 113.4487
"6082" 1216.2 34.51378 114.6743
"6083" 1216.4 36.13254 115.5714
"6084" 1216.6 36.77233 115.9531
"6085" 1216.8 36.90852 115.9997
"6086" 1217 36.46368 115.7568
"6087" 1217.2 35.81533 115.2619
"6088" 1217.4 35.71627 114.988
"6089" 1217.6 35.70575 114.917
"6090" 1217.8 35.75454 114.4369
"6091" 1218 35.95831 114.129
"6092" 1218.2 35.83339 114.0985
"6093" 1218.4 35.72953 113.8142
"6094" 1218.6 35.63973 113.6213
"6095" 1218.8 35.74228 113.0746
"6096" 1219 35.66573 113.0494
"6097" 1219.2 35.53393 113.133
"6098" 1219.4 35.4345 112.9996
"6099" 1219.6 35.46753 112.3856
"6100" 1219.8 35.36843 112.4354
"6101" 1220 35.36843 112.4354
"6102" 1220.2 35.10086 112.5724
"6103" 1220.4 35.12619 112.3955
"6104" 1220.6 35.01971 112.2732
"6105" 1220.8 34.75732 112.452
"6106" 1221 34.48546 112.0491
"6107" 1221.2 34.30312 111.7491
"6108" 1221.4 34.25058 111.7601
"6109" 1221.6 34.60702 111.9956
"6110" 1221.8 34.92594 111.685
"6111" 1222 35.20533 112.0036
"6112" 1222.2 35.14428 112.2137
"6113" 1222.4 35.09453 112.6636
"6114" 1222.6 34.98374 112.9737
"6115" 1222.8 35.10931 113.1916
"6116" 1223 35.14921 113.505
"6117" 1223.2 35.1341 113.8086
"6118" 1223.4 35.52633 114.3315
"6119" 1223.6 35.59228 114.8054
"6120" 1223.8 35.75141 115.5023
"6121" 1224 36.32492 116.5928
"6122" 1224.2 36.74132 117.9467
"6123" 1224.4 37.11092 119.7205
"6124" 1224.6 37.10473 121.5376
"6125" 1224.8 36.86 123.1891
"6126" 1225 36.60846 123.5134
"6127" 1225.2 36.43466 123.6298
"6128" 1225.4 36.28287 123.9672
"6129" 1225.6 36.18525 123.8208
"6130" 1225.8 36.53856 123.6295
"6131" 1226 36.67237 123.8411
"6132" 1226.2 37.017 123.9247
"6133" 1226.4 37.6346 123.9125
"6134" 1226.6 38.80653 124.3756
"6135" 1226.8 40.19125 125.182
"6136" 1227 41.92784 126.0269
"6137" 1227.2 43.42957 126.6371
"6138" 1227.4 45.23384 127.3982
"6139" 1227.6 46.97303 128.2577
"6140" 1227.8 48.94114 129.1712
"6141" 1228 50.27415 129.7276
"6142" 1228.2 50.59135 130.0354
"6143" 1228.4 50.50226 130.2929
"6144" 1228.6 50.54297 130.2367
"6145" 1228.8 50.65006 130.3081
"6146" 1229 50.54878 130.3007
"6147" 1229.2 50.4067 130.225
"6148" 1229.4 50.53058 130.2001
"6149" 1229.6 50.90928 129.7846
"6150" 1229.8 51.02436 129.7503
"6151" 1230 51.85617 129.6319
"6152" 1230.2 53.17047 129.5402
"6153" 1230.4 54.67026 129.6092
"6154" 1230.6 56.08824 129.7081
"6155" 1230.8 58.05804 129.8783
"6156" 1231 60.20042 130.2373
"6157" 1231.2 62.32556 130.3035
"6158" 1231.4 64.47591 130.2538
"6159" 1231.6 66.9693 130.6424
"6160" 1231.8 69.2287 130.785
"6161" 1232 71.7278 130.2636
"6162" 1232.2 74.31709 129.8073
"6163" 1232.4 77.37359 129.5068
"6164" 1232.6 80.2789 128.6369
"6165" 1232.8 82.49716 127.5236
"6166" 1233 84.27161 126.8667
"6167" 1233.2 86.37268 126.5369
"6168" 1233.4 88.87688 126.4926
"6169" 1233.6 90.68856 125.9169
"6170" 1233.8 92.71637 125.1977
"6171" 1234 94.08082 124.1759
"6172" 1234.2 94.95017 122.7604
"6173" 1234.4 96.48006 121.2832
"6174" 1234.6 98.15326 120.3468
"6175" 1234.8 100.5848 119.8421
"6176" 1235 102.9513 118.9864
"6177" 1235.2 104.8559 117.7537
"6178" 1235.4 106.3769 115.9731
"6179" 1235.6 107.764 114.4568
"6180" 1235.8 109.2464 113.453
"6181" 1236 110.2687 112.8145
"6182" 1236.2 111.283 112.0774
"6183" 1236.4 112.1241 111.0142
"6184" 1236.6 113.211 109.9346
"6185" 1236.8 114.616 108.4778
"6186" 1237 115.9707 106.6784
"6187" 1237.2 117.0254 104.7225
"6188" 1237.4 118.6228 102.7331
"6189" 1237.6 120.4771 101.2115
"6190" 1237.8 120.9813 100.7534
"6191" 1238 120.9253 100.4094
"6192" 1238.2 120.388 99.58399
"6193" 1238.4 120.2509 97.53953
"6194" 1238.6 120.1348 95.27243
"6195" 1238.8 120.1981 92.65722
"6196" 1239 120.0609 90.21789
"6197" 1239.2 120.3669 88.52236
"6198" 1239.4 121.248 86.94111
"6199" 1239.6 122.8221 85.34876
"6200" 1239.8 124.9255 83.85739
"6201" 1240 127.465 82.99507
"6202" 1240.2 128.1485 82.759
"6203" 1240.4 128.3486 82.78444
"6204" 1240.6 127.8779 82.81691
"6205" 1240.8 127.7242 82.34209
"6206" 1241 127.6671 80.65629
"6207" 1241.2 128.15 78.34089
"6208" 1241.4 128.7831 76.28518
"6209" 1241.6 129.4433 74.57132
"6210" 1241.8 130.0065 73.39337
"6211" 1242 129.7116 72.48141
"6212" 1242.2 128.9431 71.50414
"6213" 1242.4 127.6585 69.88822
"6214" 1242.6 126.5039 68.70516
"6215" 1242.8 125.1365 67.42397
"6216" 1243 123.617 65.89725
"6217" 1243.2 122.0261 64.60133
"6218" 1243.4 120.3604 64.04349
"6219" 1243.6 118.6053 64.08447
"6220" 1243.8 116.8173 64.52059
"6221" 1244 115.1422 65.43795
"6222" 1244.2 113.1914 66.98574
"6223" 1244.4 111.1795 68.92241
"6224" 1244.6 109.5158 71.22534
"6225" 1244.8 108.2614 74.02934
"6226" 1245 107.2918 76.95053
"6227" 1245.2 106.8236 80.38965
"6228" 1245.4 106.9057 83.50709
"6229" 1245.6 107.7718 86.57579
"6230" 1245.8 109.0463 90.06778
"6231" 1246 110.3353 93.42764
"6232" 1246.2 111.9661 96.67607
"6233" 1246.4 113.6205 99.75362
"6234" 1246.6 115.5732 102.7659
"6235" 1246.8 116.4385 105.3231
"6236" 1247 116.6758 106.1669
"6237" 1247.2 116.8977 106.4099
"6238" 1247.4 117.1128 106.3192
"6239" 1247.6 117.3223 106.1147
"6240" 1247.8 117.5161 106.0368
"6241" 1248 117.1517 105.9277
"6242" 1248.2 116.6323 105.9043
"6243" 1248.4 116.3906 106.0085
"6244" 1248.6 116.1332 105.991
"6245" 1248.8 115.9668 106.3884
"6246" 1249 115.5535 107.3714
"6247" 1249.2 115.0661 108.4958
"6248" 1249.4 114.6748 109.4397
"6249" 1249.6 114.7252 109.8146
"6250" 1249.8 114.7207 109.867
"6251" 1250 114.9431 109.7565
"6252" 1250.2 115.0113 109.6893
"6253" 1250.4 114.9709 109.7299
"6254" 1250.6 114.9035 109.7056
"6255" 1250.8 115.1245 109.5188
"6256" 1251 115.2053 109.4782
"6257" 1251.2 115.3221 109.2304
"6258" 1251.4 115.5311 108.8889
"6259" 1251.6 115.6882 108.3697
"6260" 1251.8 115.7485 107.7894
"6261" 1252 116.1414 107.4349
"6262" 1252.2 116.0152 106.8742
"6263" 1252.4 116.4995 106.2704
"6264" 1252.6 117.0686 105.4553
"6265" 1252.8 117.5772 104.8666
"6266" 1253 118.2565 104.1967
"6267" 1253.2 119.0434 103.6123
"6268" 1253.4 119.5085 103.3572
"6269" 1253.6 119.594 103.5589
"6270" 1253.8 119.8309 103.4884
"6271" 1254 119.8845 103.2806
"6272" 1254.2 119.6518 103.2757
"6273" 1254.4 119.5114 102.883
"6274" 1254.6 119.2191 102.6089
"6275" 1254.8 119.5579 101.7115
"6276" 1255 120.2738 100.3807
"6277" 1255.2 120.8352 99.38728
"6278" 1255.4 121.2887 98.18702
"6279" 1255.6 121.7203 97.19342
"6280" 1255.8 122.3648 95.9651
"6281" 1256 123.1916 94.61918
"6282" 1256.2 124.2822 93.37232
"6283" 1256.4 124.6805 91.96429
"6284" 1256.6 124.6005 90.37177
"6285" 1256.8 124.9395 88.23256
"6286" 1257 125.2694 86.22854
"6287" 1257.2 125.1502 84.42491
"6288" 1257.4 124.9545 82.69274
"6289" 1257.6 124.3587 80.69793
"6290" 1257.8 123.951 79.32089
"6291" 1258 122.8983 77.94582
"6292" 1258.2 121.3957 76.59661
"6293" 1258.4 119.8416 75.91653
"6294" 1258.6 118.0458 75.52791
"6295" 1258.8 115.7215 75.1856
"6296" 1259 113.5634 74.97274
"6297" 1259.2 111.0648 75.085
"6298" 1259.4 109.5372 75.57766
"6299" 1259.6 107.4371 76.36983
"6300" 1259.8 104.9723 77.43418
"6301" 1260 101.9296 78.26472
"6302" 1260.2 98.86325 78.65711
"6303" 1260.4 95.37666 78.08979
"6304" 1260.6 92.53864 77.8506
"6305" 1260.8 89.4301 77.58765
"6306" 1261 86.16412 77.44243
"6307" 1261.2 82.98088 78.17121
"6308" 1261.4 79.58183 79.38407
"6309" 1261.6 76.95065 81.02276
"6310" 1261.8 74.1028 83.03204
"6311" 1262 71.09298 85.27074
"6312" 1262.2 67.64685 87.56067
"6313" 1262.4 64.37465 89.64013
"6314" 1262.6 60.56519 91.44727
"6315" 1262.8 57.07309 93.33152
"6316" 1263 53.21467 95.24495
"6317" 1263.2 50.15578 97.0661
"6318" 1263.4 47.12405 99.04056
"6319" 1263.6 43.94784 101.3652
"6320" 1263.8 40.92234 103.9948
"6321" 1264 38.20419 106.2337
"6322" 1264.2 35.33166 108.8702
"6323" 1264.4 33.31758 111.3475
"6324" 1264.6 30.9953 114.1273
"6325" 1264.8 29.29064 116.6146
"6326" 1265 28.13686 117.7685
"6327" 1265.2 28.12656 117.3604
"6328" 1265.4 27.74537 116.8475
"6329" 1265.6 26.77114 116.319
"6330" 1265.8 25.02882 115.3847
"6331" 1266 22.44171 114.2067
"6332" 1266.2 20.39822 112.7327
"6333" 1266.4 18.31426 111.0005
"6334" 1266.6 16.58347 109.4904
"6335" 1266.8 16.12952 109.2183
"6336" 1267 16.09845 109.4087
"6337" 1267.2 16.5121 109.7936
"6338" 1267.4 16.56275 109.8773
"6339" 1267.6 16.71823 109.5547
"6340" 1267.8 16.54981 109.1777
"6341" 1268 16.47986 108.7826
"6342" 1268.2 16.25884 107.8184
"6343" 1268.4 15.16755 106.2496
"6344" 1268.6 14.46305 105.056
"6345" 1268.8 13.67966 103.9469
"6346" 1269 12.74675 102.2808
"6347" 1269.2 11.31363 100.1568
"6348" 1269.4 9.779786 98.09968
"6349" 1269.6 8.303289 96.43486
"6350" 1269.8 7.292253 94.37357
"6351" 1270 6.285143 90.96585
"6352" 1270.2 5.670712 88.25843
"6353" 1270.4 4.975613 86.62614
"6354" 1270.6 4.063935 84.41346
"6355" 1270.8 3.107414 82.44602
"6356" 1271 2.013361 80.37497
"6357" 1271.2 1.846214 78.9651
"6358" 1271.4 1.871917 77.04355
"6359" 1271.6 1.642115 74.82527
"6360" 1271.8 1.281891 72.65018
"6361" 1272 0.6605251 70.40037
"6362" 1272.2 0.1060497 69.13622
"6363" 1272.4 0.1222221 68.79949
"6364" 1272.6 0.4195191 68.11081
"6365" 1272.8 0.6679548 66.94157
"6366" 1273 0.640615 64.89293
"6367" 1273.2 0.8974653 63.06116
"6368" 1273.4 1.443542 61.0049
"6369" 1273.6 1.788084 58.91557
"6370" 1273.8 1.849925 56.4391
"6371" 1274 2.313044 53.20853
"6372" 1274.2 2.11333 51.28853
"6373" 1274.4 2.039029 50.23579
"6374" 1274.6 2.366107 50.19629
"6375" 1274.8 3.313718 49.41
"6376" 1275 4.538443 48.89505
"6377" 1275.2 6.863156 47.70387
"6378" 1275.4 8.486508 47.10251
"6379" 1275.6 10.25112 46.19128
"6380" 1275.8 12.47412 44.5232
"6381" 1276 13.66672 43.0838
"6382" 1276.2 14.49158 41.17752
"6383" 1276.4 15.0674 38.53103
"6384" 1276.6 15.06965 36.01655
"6385" 1276.8 14.58737 33.59869
"6386" 1277 14.38944 31.38093
"6387" 1277.2 14.1177 28.63339
"6388" 1277.4 14.40899 28.62358
"6389" 1277.6 15.18252 28.90616
"6390" 1277.8 16.79413 28.0175
"6391" 1278 18.6743 26.79472
"6392" 1278.2 20.61163 24.75804
"6393" 1278.4 21.82197 22.67418
"6394" 1278.6 23.3246 20.35018
"6395" 1278.8 24.22321 18.14199
"6396" 1279 25.33796 16.27045
"6397" 1279.2 27.52498 15.37623
"6398" 1279.4 30.15034 14.60667
"6399" 1279.6 33.33016 13.5613
"6400" 1279.8 36.94576 12.68432
"6401" 1280 40.25732 11.73842
"6402" 1280.2 43.28686 10.81
"6403" 1280.4 46.4938 10.03519
"6404" 1280.6 49.54352 9.56016
"6405" 1280.8 51.85267 8.880069
"6406" 1281 53.4782 7.539753
"6407" 1281.2 54.26678 5.667795
"6408" 1281.4 53.76424 4.073212
"6409" 1281.6 53.38648 4.115081
"6410" 1281.8 53.48703 4.712783
"6411" 1282 53.79693 5.738105
"6412" 1282.2 54.18348 6.352236
"6413" 1282.4 54.93657 7.013717
"6414" 1282.6 57.02079 7.300094
"6415" 1282.8 59.32768 7.787623
"6416" 1283 61.67653 8.036824
"6417" 1283.2 63.89918 8.092099
"6418" 1283.4 66.09738 8.419468
"6419" 1283.6 68.19945 9.315931
"6420" 1283.8 69.91019 11.09914
"6421" 1284 70.98799 13.37146
"6422" 1284.2 71.53994 16.14206
"6423" 1284.4 71.70225 19.34297
"6424" 1284.6 71.33273 22.37905
"6425" 1284.8 70.52602 25.37304
"6426" 1285 69.90325 28.2261
"6427" 1285.2 68.97575 31.30515
"6428" 1285.4 67.67229 34.86847
"6429" 1285.6 66.3166 37.92381
"6430" 1285.8 64.369 41.09074
"6431" 1286 61.9769 43.84368
"6432" 1286.2 59.12056 46.52544
"6433" 1286.4 55.87711 48.48578
"6434" 1286.6 51.89629 50.12382
"6435" 1286.8 48.47107 51.59682
"6436" 1287 44.83686 52.41389
"6437" 1287.2 41.37938 52.94902
"6438" 1287.4 37.55742 53.2679
"6439" 1287.6 33.75656 53.80122
"6440" 1287.8 30.00756 54.78777
"6441" 1288 26.3149 56.20563
"6442" 1288.2 22.70949 57.51825
"6443" 1288.4 19.41256 59.64795
"6444" 1288.6 15.9148 61.93803
"6445" 1288.8 12.86972 64.27075
"6446" 1289 9.315489 66.93627
"6447" 1289.2 6.547741 69.23367
"6448" 1289.4 4.52727 71.79208
"6449" 1289.6 2.510438 73.23488
"6450" 1289.8 1.863834 73.08058
"6451" 1290 2.085116 72.99649
"6452" 1290.2 1.952742 73.52723
"6453" 1290.4 1.495682 74.81558
"6454" 1290.6 1.35051 76.14893
"6455" 1290.8 1.055404 76.73178
"6456" 1291 1.005855 77.22962
"6457" 1291.2 1.458439 77.16552
"6458" 1291.4 2.076675 77.81662
"6459" 1291.6 3.010545 80.0777
"6460" 1291.8 4.173926 82.7256
"6461" 1292 5.036569 85.54844
"6462" 1292.2 5.673354 88.97009
"6463" 1292.4 6.322386 91.66934
"6464" 1292.6 7.507279 93.77585
"6465" 1292.8 9.610951 96.91223
"6466" 1293 11.45448 99.43764
"6467" 1293.2 13.1768 102.108
"6468" 1293.4 14.33022 105.0006
"6469" 1293.6 15.87193 107.5144
"6470" 1293.8 17.18744 109.5854
"6471" 1294 18.17205 110.9061
"6472" 1294.2 19.40839 111.1351
"6473" 1294.4 21.30491 112.0783
"6474" 1294.6 23.28328 113.5893
"6475" 1294.8 24.96215 115.7784
"6476" 1295 26.08554 117.4328
"6477" 1295.2 27.50961 118.9104
"6478" 1295.4 28.10214 119.4272
"6479" 1295.6 28.65051 120.1407
"6480" 1295.8 28.78695 120.4801
"6481" 1296 28.79487 120.6725
"6482" 1296.2 28.69769 120.5879
"6483" 1296.4 28.48317 120.5296
"6484" 1296.6 28.16173 120.3926
"6485" 1296.8 27.96807 120.1793
"6486" 1297 28.13703 119.9737
"6487" 1297.2 31.92708 119.6868
"6488" 1297.4 31.62286 121.0372
"6489" 1297.6 31.96267 121.3888
"6490" 1297.8 32.28461 121.5506
"6491" 1298 32.74312 121.863
"6492" 1298.2 33.19889 122.288
"6493" 1298.4 33.99322 122.7429
"6494" 1298.6 35.18843 122.825
"6495" 1298.8 37.12689 123.3697
"6496" 1299 38.94682 124.1699
"6497" 1299.2 40.61778 125.187
"6498" 1299.4 43.06748 126.4177
"6499" 1299.6 45.38294 126.9447
"6500" 1299.8 47.4878 126.8163
"6501" 1300 49.96259 126.9942
"6502" 1300.2 52.50625 127.936
"6503" 1300.4 54.62667 129.5084
"6504" 1300.6 56.26076 130.5404
"6505" 1300.8 56.80937 130.8208
"6506" 1301 56.78384 130.9365
"6507" 1301.2 56.6378 131.0197
"6508" 1301.4 56.2095 130.9921
"6509" 1301.6 56.04742 131.0796
"6510" 1301.8 55.86128 130.8808
"6511" 1302 55.77457 130.6979
"6512" 1302.2 55.66124 130.8116
"6513" 1302.4 55.54471 131.0001
"6514" 1302.6 55.32441 130.9861
"6515" 1302.8 55.00655 130.8735
"6516" 1303 55.01372 130.6259
"6517" 1303.2 54.97436 130.3874
"6518" 1303.4 54.9808 130.0445
"6519" 1303.6 54.50212 129.8345
"6520" 1303.8 53.12647 129.5852
"6521" 1304 51.69898 129.4542
"6522" 1304.2 50.14538 128.8866
"6523" 1304.4 48.14421 128.2109
"6524" 1304.6 46.03109 127.6768
"6525" 1304.8 43.26142 126.9625
"6526" 1305 40.90594 126.3701
"6527" 1305.2 39.21623 125.329
"6528" 1305.4 37.85866 124.3433
"6529" 1305.6 36.64571 123.2552
"6530" 1305.8 34.15825 122.1651
"6531" 1306 31.39186 121.0449
"6532" 1306.2 28.63206 119.3081
"6533" 1306.4 26.12927 116.8928
"6534" 1306.6 23.30271 114.4216
"6535" 1306.8 20.6995 111.9956
"6536" 1307 18.1849 108.9489
"6537" 1307.2 16.25218 105.6946
"6538" 1307.4 14.43804 102.2628
"6539" 1307.6 13.06378 98.92993
"6540" 1307.8 12.38556 95.90523
"6541" 1308 12.31081 92.50954
"6542" 1308.2 12.81071 89.54995
"6543" 1308.4 13.83887 87.20768
"6544" 1308.6 15.35913 85.79368
"6545" 1308.8 17.6584 84.17992
"6546" 1309 19.52299 83.18591
"6547" 1309.2 21.50267 82.89071
"6548" 1309.4 23.36604 82.70348
"6549" 1309.6 24.63993 83.1868
"6550" 1309.8 26.01882 83.92752
"6551" 1310 27.26015 85.00327
"6552" 1310.2 28.49787 86.55497
"6553" 1310.4 29.59115 88.63246
"6554" 1310.6 30.96456 91.06199
"6555" 1310.8 31.90367 93.90092
"6556" 1311 32.77569 97.23737
"6557" 1311.2 33.46515 101.0167
"6558" 1311.4 33.87941 104.9859
"6559" 1311.6 33.49412 108.4686
"6560" 1311.8 32.939 112.2732
"6561" 1312 33.43482 115.5194
"6562" 1312.2 35.35945 118.2498
"6563" 1312.4 38.31805 120.9519
"6564" 1312.6 41.32445 122.7862
"6565" 1312.8 44.82185 124.4002
"6566" 1313 48.78075 125.3403
"6567" 1313.2 52.94535 126.3934
"6568" 1313.4 56.52607 127.9785
"6569" 1313.6 60.49063 129.7125
"6570" 1313.8 63.37003 130.5748
"6571" 1314 66.22807 130.9524
"6572" 1314.2 68.11598 129.9994
"6573" 1314.4 70.86324 129.112
"6574" 1314.6 73.59399 128.9502
"6575" 1314.8 77.46014 128.6396
"6576" 1315 80.77504 128.2806
"6577" 1315.2 84.58966 127.7604
"6578" 1315.4 87.55622 126.3454
"6579" 1315.6 90.26627 124.1816
"6580" 1315.8 93.51507 121.3539
"6581" 1316 97.2008 119.1781
"6582" 1316.2 100.5645 117.9776
"6583" 1316.4 104.2834 116.8422
"6584" 1316.6 107.2468 114.5788
"6585" 1316.8 109.78 111.6851
"6586" 1317 111.7461 109.0475
"6587" 1317.2 113.8404 106.2568
"6588" 1317.4 115.7873 103.7861
"6589" 1317.6 117.7359 100.7997
"6590" 1317.8 119.8783 97.19088
"6591" 1318 121.2141 94.64286
"6592" 1318.2 122.8545 91.46417
"6593" 1318.4 124.4567 88.25654
"6594" 1318.6 126.5413 85.15317
"6595" 1318.8 127.4417 82.13823
"6596" 1319 127.3848 79.27599
"6597" 1319.2 126.4722 77.12402
"6598" 1319.4 125.4846 74.97274
"6599" 1319.6 124.2167 72.77479
"6600" 1319.8 123.0265 71.63124
"6601" 1320 121.7297 70.47437
"6602" 1320.2 119.9237 68.31455
"6603" 1320.4 117.9629 66.27739
"6604" 1320.6 116.7098 64.12214
"6605" 1320.8 115.9423 61.12323
"6606" 1321 115.6532 58.08904
"6607" 1321.2 115.6511 54.82295
"6608" 1321.4 116.2913 51.56551
"6609" 1321.6 116.5608 48.30376
"6610" 1321.8 117.0088 45.41878
"6611" 1322 117.1168 42.12786
"6612" 1322.2 116.9734 39.11045
"6613" 1322.4 116.9345 35.95747
"6614" 1322.6 117.1753 32.35677
"6615" 1322.8 116.6783 28.82423
"6616" 1323 115.9918 26.44073
"6617" 1323.2 115.7028 25.934
"6618" 1323.4 115.6215 26.13165
"6619" 1323.6 115.5129 26.15312
"6620" 1323.8 114.801 26.51413
"6621" 1324 113.1436 26.5384
"6622" 1324.2 110.5902 26.23147
"6623" 1324.4 107.8402 26.06434
"6624" 1324.6 105.538 26.00552
"6625" 1324.8 102.6484 25.95183
"6626" 1325 99.95896 25.781
"6627" 1325.2 97.29404 25.48453
"6628" 1325.4 94.74712 25.17225
"6629" 1325.6 92.39513 24.5232
"6630" 1325.8 89.76148 23.05622
"6631" 1326 87.46416 21.24471
"6632" 1326.2 85.42168 19.09819
"6633" 1326.4 84.18491 16.53035
"6634" 1326.6 82.26522 13.34548
"6635" 1326.8 80.03111 11.07007
"6636" 1327 78.23479 8.914275
"6637" 1327.2 76.6027 6.757088
"6638" 1327.4 74.37136 4.561977
"6639" 1327.6 72.4028 3.082302
"6640" 1327.8 70.67206 2.290076
"6641" 1328 69.22636 2.629019
"6642" 1328.2 68.32133 3.293348
"6643" 1328.4 67.16269 4.285714
"6644" 1328.6 65.3163 5.684614
"6645" 1328.8 63.3121 7.250669
"6646" 1329 60.81871 9.104417
"6647" 1329.2 58.18126 10.72337
"6648" 1329.4 55.32312 12.3864
"6649" 1329.6 52.57532 14.36205
"6650" 1329.8 49.82959 16.39827
"6651" 1330 48.01331 18.32805
"6652" 1330.2 45.8977 20.25153
"6653" 1330.4 43.5152 21.97135
"6654" 1330.6 40.85815 23.86163
"6655" 1330.8 37.74224 25.71173
"6656" 1331 34.71339 27.22465
"6657" 1331.2 31.37144 27.99298
"6658" 1331.4 27.59963 27.8493
"6659" 1331.6 24.36294 26.76186
"6660" 1331.8 22.68757 25.08284
"6661" 1332 21.37817 23.95493
"6662" 1332.2 19.79534 23.64595
"6663" 1332.4 18.928 24.61115
"6664" 1332.6 18.17877 25.45757
"6665" 1332.8 17.18619 26.55558
"6666" 1333 15.93483 28.29559
"6667" 1333.2 14.54938 31.03417
"6668" 1333.4 13.57594 33.85473
"6669" 1333.6 12.95864 36.96383
"6670" 1333.8 12.16955 40.44198
"6671" 1334 11.61771 43.4344
"6672" 1334.2 10.53026 46.72083
"6673" 1334.4 9.084137 49.72429
"6674" 1334.6 8.065363 52.05701
"6675" 1334.8 6.933876 54.78694
"6676" 1335 5.805373 57.53135
"6677" 1335.2 4.930836 59.97274
"6678" 1335.4 3.609663 62.91329
"6679" 1335.6 2.558933 65.65002
"6680" 1335.8 1.443542 68.15703
"6681" 1336 0.7828821 69.12309
"6682" 1336.2 0.6342336 69.64582
"6683" 1336.4 0.8478219 70.10632
"6684" 1336.6 1.530598 70.51981
"6685" 1336.8 2.513407 72.00499
"6686" 1337 3.950747 74.15594
"6687" 1337.2 5.419177 76.27571
"6688" 1337.4 6.303132 78.51587
"6689" 1337.6 6.797029 81.18563
"6690" 1337.8 7.474129 83.64913
"6691" 1338 9.075666 86.3676
"6692" 1338.2 10.99293 88.79874
"6693" 1338.4 13.13983 90.7823
"6694" 1338.6 15.24105 93.0629
"6695" 1338.8 16.5612 95.87163
"6696" 1339 17.0113 99.3048
"6697" 1339.2 16.74424 102.9414
"6698" 1339.4 16.0171 106.2011
"6699" 1339.6 15.86377 106.9269
"6700" 1339.8 16.11273 107.2834
"6701" 1340 16.9531 107.2707
"6702" 1340.2 18.43637 107.7972
"6703" 1340.4 21.00734 109.1012
"6704" 1340.6 23.81573 110.5098
"6705" 1340.8 25.96687 111.2959
"6706" 1341 28.02154 112.8749
"6707" 1341.2 30.46247 115.4372
"6708" 1341.4 33.13728 117.6616
"6709" 1341.6 36.2525 119.502
"6710" 1341.8 39.3915 121.0622
"6711" 1342 43.06567 122.7145
"6712" 1342.2 46.225 124.4002
"6713" 1342.4 49.30181 126.7166
"6714" 1342.6 51.99917 129.2348
"6715" 1342.8 54.29581 130.4147
"6716" 1343 56.59156 130.2965
"6717" 1343.2 58.8257 129.2598
"6718" 1343.4 61.87713 128.342
"6719" 1343.6 64.92926 128.1117
"6720" 1343.8 68.07574 128.7025
"6721" 1344 71.33504 130.0045
"6722" 1344.2 74.69801 130.5603
"6723" 1344.4 77.50808 129.5783
"6724" 1344.6 80.40608 127.8551
"6725" 1344.8 83.66032 126.4449
"6726" 1345 86.57653 125.8633
"6727" 1345.2 90.03144 125.4932
"6728" 1345.4 93.10304 124.1753
"6729" 1345.6 95.7203 122.4818
"6730" 1345.8 98.37831 120.2017
"6731" 1346 100.8883 117.9667
"6732" 1346.2 103.4573 116.2265
"6733" 1346.4 105.9674 114.1776
"6734" 1346.6 108.2763 111.9755
"6735" 1346.8 109.8891 109.4645
"6736" 1347 111.6886 106.6119
"6737" 1347.2 113.8479 103.4179
"6738" 1347.4 116.6948 100.0081
"6739" 1347.6 118.9338 96.86529
"6740" 1347.8 120.9768 93.785
"6741" 1348 122.1819 90.81243
"6742" 1348.2 123.2231 87.49748
"6743" 1348.4 123.8149 84.43551
"6744" 1348.6 123.0982 81.39647
"6745" 1348.8 121.9849 79.01571
"6746" 1349 120.3888 76.58587
"6747" 1349.2 119.525 75.74973
"6748" 1349.4 118.6863 74.97274
"6749" 1349.6 117.9105 74.59106
"6750" 1349.8 116.4323 74.05815
"6751" 1350 115.5973 74.0479
"6752" 1350.2 114.3627 74.03322
"6753" 1350.4 113.2117 74.35442
"6754" 1350.6 112.1151 74.46383
"6755" 1350.8 110.1954 74.69029
"6756" 1351 108.007 74.84062
"6757" 1351.2 105.9964 74.7711
"6758" 1351.4 103.6386 74.34409
"6759" 1351.6 100.5921 73.11014
"6760" 1351.8 97.99027 71.37919
"6761" 1352 95.51958 69.46458
"6762" 1352.2 92.70765 67.82988
"6763" 1352.4 90.24829 66.3929
"6764" 1352.6 87.30439 64.57806
"6765" 1352.8 84.14991 63.29833
"6766" 1353 81.3322 63.26281
"6767" 1353.2 78.54325 64.21415
"6768" 1353.4 75.66157 65.99953
"6769" 1353.6 73.4811 68.55429
"6770" 1353.8 71.99155 71.08988
"6771" 1354 70.13598 74.21672
"6772" 1354.2 67.52824 77.30602
"6773" 1354.4 64.6327 79.52236
"6774" 1354.6 60.9126 81.58371
"6775" 1354.8 57.77207 82.8506
"6776" 1355 54.73625 84.13304
"6777" 1355.2 51.5438 85.30744
"6778" 1355.4 48.46259 86.45913
"6779" 1355.6 45.13728 87.8735
"6780" 1355.8 41.88953 88.87784
"6781" 1356 38.95664 89.92429
"6782" 1356.2 36.09293 91.38495
"6783" 1356.4 33.25659 92.76199
"6784" 1356.6 30.16243 93.7132
"6785" 1356.8 27.13289 94.88141
"6786" 1357 24.64239 96.42575
"6787" 1357.2 21.97085 98.47031
"6788" 1357.4 19.64854 99.892
"6789" 1357.6 16.9053 101.4425
"6790" 1357.8 15.4109 103.1557
"6791" 1358 14.41371 104.7165
"6792" 1358.2 14.28347 104.5453
"6793" 1358.4 14.42728 104.1576
"6794" 1358.6 14.68915 103.9012
"6795" 1358.8 14.50996 103.0946
"6796" 1359 14.0141 102.065
"6797" 1359.2 12.71759 100.5453
"6798" 1359.4 10.88319 98.63686
"6799" 1359.6 8.937528 96.90195
"6800" 1359.8 7.460833 95.43839
"6801" 1360 6.926708 94.66883
"6802" 1360.2 6.975537 93.09456
"6803" 1360.4 6.647891 90.48419
"6804" 1360.6 6.041667 87.81466
"6805" 1360.8 5.363898 84.82007
"6806" 1361 4.041918 81.69793
"6807" 1361.2 2.352273 79.09637
"6808" 1361.4 1.637523 76.48321
"6809" 1361.6 1.52796 73.37817
"6810" 1361.8 1.187536 69.97772
"6811" 1362 0.6679548 67.39481
"6812" 1362.2 0.0759759 66.19411
"6813" 1362.4 0.0506506 65.1763
"6814" 1362.6 0.5351346 64.26082
"6815" 1362.8 1.104954 63.26514
"6816" 1363 1.616965 61.1659
"6817" 1363.2 1.43546 58.78791
"6818" 1363.4 1.418217 57.65297
"6819" 1363.6 1.528821 55.18772
"6820" 1363.8 1.823422 52.42702
"6821" 1364 2.388371 49.72318
"6822" 1364.2 2.606204 47.85037
"6823" 1364.4 2.824922 46.27739
"6824" 1364.6 3.482229 46.09233
"6825" 1364.8 4.413509 44.56561
"6826" 1365 5.391986 42.61095
"6827" 1365.2 6.392829 40.41439
"6828" 1365.4 7.644156 37.4081
"6829" 1365.6 8.625639 34.24039
"6830" 1365.8 9.312474 32.37732
"6831" 1366 9.954896 31.36845
"6832" 1366.2 11.09983 30.64868
"6833" 1366.4 12.95389 28.39513
"6834" 1366.6 15.04923 25.52517
"6835" 1366.8 16.98407 23.1106
"6836" 1367 19.4245 20.63644
"6837" 1367.2 21.90277 18.04798
"6838" 1367.4 24.26251 16.18095
"6839" 1367.6 27.70127 14.40137
"6840" 1367.8 30.03642 13.3641
"6841" 1368 31.76154 12.07743
"6842" 1368.2 34.02684 10.8159
"6843" 1368.4 36.48742 9.808933
"6844" 1368.6 38.41848 9.514722
"6845" 1368.8 40.24426 9.332758
"6846" 1369 42.88574 9.004337
"6847" 1369.2 45.74809 9.101976
"6848" 1369.4 48.17776 10.12359
"6849" 1369.6 50.19474 12.21374
"6850" 1369.8 51.69987 14.91896
"6851" 1370 51.96751 17.55862
"6852" 1370.2 51.45831 20.17332
"6853" 1370.4 50.448 23.31288
"6854" 1370.6 48.64559 26.54818
"6855" 1370.8 46.8154 28.877
"6856" 1371 44.11937 30.58424
"6857" 1371.2 40.55496 32.43579
"6858" 1371.4 37.34637 33.89555
"6859" 1371.6 33.96882 35.43075
"6860" 1371.8 30.66325 37.22542
"6861" 1372 27.47355 38.40619
"6862" 1372.2 23.76146 39.72611
"6863" 1372.4 20.27471 41.28369
"6864" 1372.6 17.20094 42.988
"6865" 1372.8 14.18026 45.36738
"6866" 1373 11.16399 47.99324
"6867" 1373.2 8.543835 50.57301
"6868" 1373.4 6.345449 53.07755
"6869" 1373.6 5.211947 56.32388
"6870" 1373.8 4.69531 59.70556
"6871" 1374 4.332209 63.57007
"6872" 1374.2 3.614282 65.97601
"6873" 1374.4 2.017403 69.20694
"6874" 1374.6 1.249561 71.09098
"6875" 1374.8 0.9623614 71.5037
"6876" 1375 1.27087 71.1039
"6877" 1375.2 1.668016 70.68752
"6878" 1375.4 2.161092 71.28317
"6879" 1375.6 3.050724 72.45757
"6880" 1375.8 4.044891 74.50808
"6881" 1376 4.50632 76.54716
"6882" 1376.2 4.412804 79.67752
"6883" 1376.4 3.567766 82.65306
"6884" 1376.6 3.350537 84.23991
"6885" 1376.8 3.238659 85.40531
"6886" 1377 3.242155 86.08039
"6887" 1377.2 3.557654 86.58077
"6888" 1377.4 4.402219 87.54614
"6889" 1377.6 5.527247 88.91199
"6890" 1377.8 6.52443 91.05098
"6891" 1378 7.457106 93.51659
"6892" 1378.2 8.592183 95.31972
"6893" 1378.4 9.968914 97.00004
"6894" 1378.6 11.00757 99.07093
"6895" 1378.8 11.40642 100.8621
"6896" 1379 12.03548 102.7231
"6897" 1379.2 13.31126 104.4186
"6898" 1379.4 15.20362 105.3728
"6899" 1379.6 17.19888 106.4904
"6900" 1379.8 19.38767 108.4842
"6901" 1380 21.36304 111.2045
"6902" 1380.2 22.4198 113.8763
"6903" 1380.4 23.58509 115.4512
"6904" 1380.6 25.33665 117.0364
"6905" 1380.8 27.60938 117.3589
"6906" 1381 30.54098 118.3168
"6907" 1381.2 33.42939 119.871
"6908" 1381.4 35.85263 121.8122
"6909" 1381.6 38.58455 124.735
"6910" 1381.8 41.46354 126.1905
"6911" 1382 44.92708 127.0402
"6912" 1382.2 48.39796 127.8617
"6913" 1382.4 51.10811 129.0085
"6914" 1382.6 53.64272 130.0159
"6915" 1382.8 56.62737 129.8837
"6916" 1383 59.71283 129.9699
"6917" 1383.2 63.06633 130.6025
"6918" 1383.4 66.40293 130.665
"6919" 1383.6 69.50195 130.1555
"6920" 1383.8 72.84655 129.344
"6921" 1384 76.94459 129.2121
"6922" 1384.2 79.96914 129.527
"6923" 1384.4 83.47752 128.8699
"6924" 1384.6 87.05808 127.2887
"6925" 1384.8 90.53564 125.4724
"6926" 1385 94.15379 123.6434
"6927" 1385.2 97.08499 122.56
"6928" 1385.4 99.83888 120.261
"6929" 1385.6 102.3965 118.048
"6930" 1385.8 105.2839 115.9865
"6931" 1386 107.2269 114.8122
"6932" 1386.2 109.3551 112.8431
"6933" 1386.4 111.0888 111.0448
"6934" 1386.6 112.8006 109.0409
"6935" 1386.8 114.5233 107.4085
"6936" 1387 116.4394 105.6407
"6937" 1387.2 118.191 102.8551
"6938" 1387.4 119.9784 99.76313
"6939" 1387.6 122.0101 97.09197
"6940" 1387.8 123.542 94.16858
"6941" 1388 124.8569 90.97601
"6942" 1388.2 126.2798 87.51551
"6943" 1388.4 127.1975 84.32735
"6944" 1388.6 128.1494 80.66558
"6945" 1388.8 128.6698 77.27621
"6946" 1389 129.4358 73.70502
"6947" 1389.2 129.6594 70.17542
"6948" 1389.4 129.4773 66.81344
"6949" 1389.6 128.9035 63.28641
"6950" 1389.8 128.4115 59.69193
"6951" 1390 128.2758 56.03871
"6952" 1390.2 128.1682 53.10796
"6953" 1390.4 127.9726 50.10486
"6954" 1390.6 127.2295 47.12988
"6955" 1390.8 125.5827 45.24264
"6956" 1391 123.814 43.13078
"6957" 1391.2 121.893 40.62159
"6958" 1391.4 120.0089 37.80581
"6959" 1391.6 118.5957 34.77372
"6960" 1391.8 118.03 32.45953
"6961" 1392 117.9222 29.48419
"6962" 1392.2 117.869 27.81243
"6963" 1392.4 118.1518 27.36408
"6964" 1392.6 117.954 26.95182
"6965" 1392.8 117.2996 27.08998
"6966" 1393 116.0525 26.84513
"6967" 1393.2 114.3381 26.11778
"6968" 1393.4 112.2222 25.04614
"6969" 1393.6 109.875 23.4599
"6970" 1393.8 107.6199 21.87159
"6971" 1394 105.466 20.57262
"6972" 1394.2 103.4996 19.68795
"6973" 1394.4 100.8735 18.79519
"6974" 1394.6 97.55305 17.85823
"6975" 1394.8 94.44279 17.1006
"6976" 1395 91.24529 16.63792
"6977" 1395.2 88.75738 16.37027
"6978" 1395.4 86.07409 16.42644
"6979" 1395.6 85.26344 17.20505
"6980" 1395.8 85.10641 17.4065
"6981" 1396 85.2995 17.41744
"6982" 1396.2 85.02653 17.52045
"6983" 1396.4 84.39625 18.298
"6984" 1396.6 83.24426 19.56561
"6985" 1396.8 81.46244 20.9651
"6986" 1397 80.11477 22.08288
"6987" 1397.2 78.41773 23.35726
"6988" 1397.4 76.14473 24.48928
"6989" 1397.6 73.88491 25.19677
"6990" 1397.8 71.52226 25.87241
"6991" 1398 69.13807 26.0584
"6992" 1398.2 66.34734 25.79195
"6993" 1398.4 63.50525 24.66207
"6994" 1398.6 61.3868 22.70868
"6995" 1398.8 59.99563 20.74882
"6996" 1399 58.14056 18.31243
"6997" 1399.2 55.85178 16.26091
"6998" 1399.4 52.90331 14.33226
"6999" 1399.6 50.20807 13.36165
"7000" 1399.8 47.76035 12.72083
"7001" 1400 44.45133 12.70447
"7002" 1400.2 41.52946 13.47031
"7003" 1400.4 38.73639 14.81357
"7004" 1400.6 35.96509 16.70302
"7005" 1400.8 32.98873 18.91167
"7006" 1401 30.68635 21.24341
"7007" 1401.2 28.0041 23.87444
"7008" 1401.4 25.96038 26.51413
"7009" 1401.6 24.01715 28.89229
"7010" 1401.8 21.93469 31.67832
"7011" 1402 19.55113 34.72146
"7012" 1402.2 16.84449 37.56021
"7013" 1402.4 13.91253 39.76843
"7014" 1402.6 11.31249 40.81243
"7015" 1402.8 9.783624 41.87072
"7016" 1403 8.498447 43.96583
"7017" 1403.2 8.160135 46.0788
"7018" 1403.4 8.056546 48.34086
"7019" 1403.6 7.879577 50.50856
"7020" 1403.8 7.492944 53.69231
"7021" 1404 6.188311 56.8991
"7022" 1404.2 5.385688 59.84239
"7023" 1404.4 4.9865 62.47858
"7024" 1404.6 5.042037 65.81243
"7025" 1404.8 5.776982 69.0143
"7026" 1405 7.261326 72.06773
"7027" 1405.2 8.668159 75.13929
"7028" 1405.4 9.983525 78.17297
"7029" 1405.6 10.86017 82.02647
"7030" 1405.8 11.89381 85.45092
"7031" 1406 13.26201 88.25377
"7032" 1406.2 15.06996 90.93966
"7033" 1406.4 17.26034 93.38356
"7034" 1406.6 19.27025 94.38981
"7035" 1406.8 21.00734 95.25122
"7036" 1407 22.77106 96.63986
"7037" 1407.2 24.88075 98.13931
"7038" 1407.4 27.69452 99.86745
"7039" 1407.6 30.68019 101.6974
"7040" 1407.8 33.36008 103.3308
"7041" 1408 35.6327 105.4011
"7042" 1408.2 37.86814 107.5623
"7043" 1408.4 40.16412 109.801
"7044" 1408.6 42.21727 112.3974
"7045" 1408.8 43.8101 115.3102
"7046" 1409 44.96788 118.4771
"7047" 1409.2 46.4055 122.2146
"7048" 1409.4 47.49411 125.6308
"7049" 1409.6 48.91602 128.1638
"7050" 1409.8 49.86818 129.0507
"7051" 1410 49.46478 129.014
"7052" 1410.2 49.18173 128.8531
"7053" 1410.4 49.04244 128.446
"7054" 1410.6 48.62191 127.9793
"7055" 1410.8 48.29995 128.0539
"7056" 1411 48.04209 128.4008
"7057" 1411.2 47.72925 128.5949
"7058" 1411.4 47.60568 128.4419
"7059" 1411.6 47.15373 128.3721
"7060" 1411.8 46.55751 128.3947
"7061" 1412 45.63834 128.1879
"7062" 1412.2 44.77646 127.9927
"7063" 1412.4 44.5463 128.1284
"7064" 1412.6 44.47846 128.2034
"7065" 1412.8 44.30914 127.7895
"7066" 1413 43.75627 127.9895
"7067" 1413.2 43.61792 128.0495
"7068" 1413.4 43.61808 128.1295
"7069" 1413.6 42.67122 127.1188
"7070" 1413.8 42.24102 127.4457
"7071" 1414 42.14605 127.6047
"7072" 1414.2 42.20883 127.619
"7073" 1414.4 41.57781 126.9384
"7074" 1414.6 39.58095 125.4858
"7075" 1414.8 39.09746 125.5255
"7076" 1415 38.29798 125.022
"7077" 1415.2 37.12108 124.6912
"7078" 1415.4 35.86062 124.0567
"7079" 1415.6 34.19044 122.9608
"7080" 1415.8 32.28976 121.7475
"7081" 1416 30.12746 120.0291
"7082" 1416.2 28.2454 118.7159
"7083" 1416.4 26.17501 116.8061
"7084" 1416.6 23.79945 114.8328
"7085" 1416.8 21.11213 112.4497
"7086" 1417 18.63309 110.3417
"7087" 1417.2 16.62465 108.3061
"7088" 1417.4 15.42741 105.4639
"7089" 1417.6 14.38707 102.3704
"7090" 1417.8 13.00654 99.23951
"7091" 1418 11.75046 96.54842
"7092" 1418.2 10.22912 93.00188
"7093" 1418.4 8.261379 89.73101
"7094" 1418.6 6.883703 86.52394
"7095" 1418.8 5.72582 83.00188
"7096" 1419 4.898984 80.57315
"7097" 1419.2 3.654441 78.01854
"7098" 1419.4 3.083931 75.64068
"7099" 1419.6 3.398339 72.8894
"7100" 1419.8 4.428309 70.35169
"7101" 1420 5.535577 67.51994
"7102" 1420.2 6.148716 64.72766
"7103" 1420.4 6.595241 61.67422
"7104" 1420.6 6.797693 58.82698
"7105" 1420.8 7.036212 56.22804
"7106" 1421 7.492944 53.85074
"7107" 1421.2 7.834456 51.26371
"7108" 1421.4 7.664069 48.86746
"7109" 1421.6 7.262184 47.22185
"7110" 1421.8 7.491623 46.42714
"7111" 1422 8.450208 45.93118
"7112" 1422.2 9.496987 45.00327
"7113" 1422.4 11.41538 43.45692
"7114" 1422.6 13.74742 41.87265
"7115" 1422.8 15.60866 39.93897
"7116" 1423 17.77091 37.62054
"7117" 1423.2 19.43242 34.92821
"7118" 1423.4 20.8174 31.96271
"7119" 1423.6 22.05782 28.95311
"7120" 1423.8 22.79432 25.48684
"7121" 1424 23.79985 22.29286
"7122" 1424.2 24.66574 19.64582
"7123" 1424.4 25.02773 18.02829
"7124" 1424.6 26.01225 16.90976
"7125" 1424.8 27.8538 16.37628
"7126" 1425 30.10862 15.73292
"7127" 1425.2 32.42099 15.26594
"7128" 1425.4 35.19855 14.72192
"7129" 1425.6 37.7062 13.77681
"7130" 1425.8 40.06153 12.41455
"7131" 1426 42.15671 10.80082
"7132" 1426.2 44.21302 8.991987
"7133" 1426.4 45.97202 7.066995
"7134" 1426.6 46.23133 6.413577
"7135" 1426.8 46.21234 6.432661
"7136" 1427 46.22825 6.982228
"7137" 1427.2 46.70764 7.288259
"7138" 1427.4 48.38715 7.501363
"7139" 1427.6 50.56923 7.545419
"7140" 1427.8 53.20212 7.491821
"7141" 1428 55.44552 7.669938
"7142" 1428.2 58.36548 8.118579
"7143" 1428.4 60.97861 8.880069
"7144" 1428.6 63.75222 10.18054
"7145" 1428.8 66.83236 11.73842
"7146" 1429 69.7314 12.60451
"7147" 1429.2 72.65828 12.99649
"7148" 1429.4 75.87213 12.44248
"7149" 1429.6 79.12064 11.45631
"7150" 1429.8 82.15404 10.51547
"7151" 1430 85.30194 9.115693
"7152" 1430.2 87.82814 7.610566
"7153" 1430.4 89.54968 6.209725
"7154" 1430.6 89.976 5.754664
"7155" 1430.8 90.13965 5.483956
"7156" 1431 90.09792 5.435523
"7157" 1431.2 90.27374 5.14604
"7158" 1431.4 89.99108 5.340104
"7159" 1431.6 89.95546 5.316249
"7160" 1431.8 89.93172 5.208901
"7161" 1432 89.90942 5.287334
"7162" 1432.2 89.99653 5.434879
"7163" 1432.4 89.90942 5.402994
"7164" 1432.6 89.86863 5.550709
"7165" 1432.8 89.77016 5.36745
"7166" 1433 89.87549 5.537221
"7167" 1433.2 90.08209 6.037199
"7168" 1433.4 90.10741 6.050981
"7169" 1433.6 90.18516 5.97753
"7170" 1433.8 90.53433 5.888768
"7171" 1434 90.98536 6.007512
"7172" 1434.2 91.79302 6.368086
"7173" 1434.4 92.74125 6.5249
"7174" 1434.6 93.56432 7.195286
"7175" 1434.8 94.51402 7.797165
"7176" 1435 95.40832 8.504862
"7177" 1435.2 96.56847 9.168095
"7178" 1435.4 98.37856 10.38818
"7179" 1435.6 100.5474 11.35951
"7180" 1435.8 102.4485 12.73019
"7181" 1436 104.6512 14.32812
"7182" 1436.2 107.0224 16.0345
"7183" 1436.4 109.3639 17.71389
"7184" 1436.6 111.5593 19.60095
"7185" 1436.8 113.4547 22.00635
"7186" 1437 115.6991 24.64558
"7187" 1437.2 118.191 27.62475
"7188" 1437.4 120.0948 30.70474
"7189" 1437.6 122.203 34.04822
"7190" 1437.8 123.8484 36.97947
"7191" 1438 124.63 40.01373
"7192" 1438.2 125.6913 43.88631
"7193" 1438.4 127.0396 47.67608
"7194" 1438.6 128.4521 51.14042
"7195" 1438.8 129.2308 54.82855
"7196" 1439 129.38 58.85893
"7197" 1439.2 129.8715 62.87422
"7198" 1439.4 130.0327 66.86534
"7199" 1439.6 129.7599 71.09349
"7200" 1439.8 130.1481 74.05262
"7201" 1440 130.0131 76.585
"7202" 1440.2 128.8964 79.03059
"7203" 1440.4 127.7707 82.39814
"7204" 1440.6 126.8955 86.00854
"7205" 1440.8 125.888 89.25845
"7206" 1441 124.6146 92.57527
"7207" 1441.2 123.4648 95.76422
"7208" 1441.4 122.2719 98.40249
"7209" 1441.6 120.8108 100.5321
"7210" 1441.8 118.787 103.1644
"7211" 1442 115.8517 106.3416
"7212" 1442.2 113.3384 109.0104
"7213" 1442.4 111.1043 111.8706
"7214" 1442.6 109.0242 114.4484
"7215" 1442.8 106.0307 116.9257
"7216" 1443 102.7637 118.8786
"7217" 1443.2 99.28871 121.4784
"7218" 1443.4 96.20991 123.4528
"7219" 1443.6 92.24831 125.1227
"7220" 1443.8 88.42951 126.9652
"7221" 1444 84.91223 128.5855
"7222" 1444.2 81.44483 129.5596
"7223" 1444.4 77.88072 129.9891
"7224" 1444.6 73.61398 130.7783
"7225" 1444.8 69.15867 131.099
"7226" 1445 65.02096 131.0928
"7227" 1445.2 60.87358 131.2492
"7228" 1445.4 57.31748 130.6852
"7229" 1445.6 53.86691 129.7793
"7230" 1445.8 50.30095 129.6206
"7231" 1446 47.6396 129.3212
"7232" 1446.2 45.72401 128.1493
"7233" 1446.4 43.4492 126.4218
"7234" 1446.6 40.33121 124.4437
"7235" 1446.8 36.86248 123.0191
"7236" 1447 33.5311 121.6669
"7237" 1447.2 30.31438 119.7586
"7238" 1447.4 27.00877 117.0043
"7239" 1447.6 24.16848 114.0131
"7240" 1447.8 21.22303 111.0511
"7241" 1448 17.79871 108.2061
"7242" 1448.2 14.90213 105.3708
"7243" 1448.4 12.88214 102.1851
"7244" 1448.6 11.31324 98.60805
"7245" 1448.8 9.400291 94.95886
"7246" 1449 7.2965 91.44856
"7247" 1449.2 4.730663 88.14457
"7248" 1449.4 3.418915 85.36205
"7249" 1449.6 2.96306 82.23159
"7250" 1449.8 3.094855 78.85185
"7251" 1450 3.200485 75.33056
"7252" 1450.2 3.448013 72.0736
"7253" 1450.4 3.062159 69.61263
"7254" 1450.6 2.090145 67.69647
"7255" 1450.8 0.8205397 66.57579
"7256" 1451 0.6916972 65.70906
"7257" 1451.2 0.984521 64.59583
"7258" 1451.4 1.605193 62.59658
"7259" 1451.6 2.282443 59.51472
"7260" 1451.8 2.637449 56.22501
"7261" 1452 2.284704 53.01708
"7262" 1452.2 1.916075 50.85246
"7263" 1452.4 2.073057 50.57797
"7264" 1452.6 2.753127 49.82207
"7265" 1452.8 4.211235 48.18975
"7266" 1453 5.683487 46.02666
"7267" 1453.2 7.023841 43.4118
"7268" 1453.4 8.648998 40.86784
"7269" 1453.6 9.841592 38.31788
"7270" 1453.8 10.81966 35.55567
"7271" 1454 12.55502 32.51091
"7272" 1454.2 14.12366 29.6845
"7273" 1454.4 16.32396 26.68484
"7274" 1454.6 19.16792 23.71721
"7275" 1454.8 21.94912 21.35473
"7276" 1455 24.60069 19.90964
"7277" 1455.2 26.68442 18.21277
"7278" 1455.4 28.87401 16.03508
"7279" 1455.6 30.96334 13.60187
"7280" 1455.8 32.95455 10.63113
"7281" 1456 35.35883 8.649286
"7282" 1456.2 38.38269 8.162249
"7283" 1456.4 41.9758 8.134463
"7284" 1456.6 45.31136 7.93822
"7285" 1456.8 48.32774 7.229084
"7286" 1457 50.61585 5.720119
"7287" 1457.2 53.27274 3.530185
"7288" 1457.4 54.45301 1.897492
"7289" 1457.6 54.6148 1.57102
"7290" 1457.8 54.89259 1.623501
"7291" 1458 55.53567 2.412759
"7292" 1458.2 57.02591 3.206968
"7293" 1458.4 59.07669 4.043984
"7294" 1458.6 61.42651 4.486096
"7295" 1458.8 63.99114 4.876874
"7296" 1459 66.46203 4.998182
"7297" 1459.2 69.29202 5.185674
"7298" 1459.4 72.42674 5.370774
"7299" 1459.6 74.91569 5.498414
"7300" 1459.8 77.92319 5.747712
"7301" 1460 81.43909 6.013035
"7302" 1460.2 84.24901 6.519368
"7303" 1460.4 87.09877 7.491821
"7304" 1460.6 89.99863 8.083424
"7305" 1460.8 92.48546 8.377317
"7306" 1461 94.63821 8.589883
"7307" 1461.2 97.08379 8.695234
"7308" 1461.4 99.06526 9.448662
"7309" 1461.6 100.7074 11.06189
"7310" 1461.8 102.7373 13.05835
"7311" 1462 104.9185 14.77342
"7312" 1462.2 106.5841 15.99247
"7313" 1462.4 108.0964 17.84806
"7314" 1462.6 109.8884 19.60042
"7315" 1462.8 111.6016 21.67192
"7316" 1463 113.2317 23.59869
"7317" 1463.2 115.0682 26.12459
"7318" 1463.4 116.6125 28.93431
"7319" 1463.6 117.7143 31.53762
"7320" 1463.8 119.1112 33.5752
"7321" 1464 120.562 35.55447
"7322" 1464.2 122.0892 38.27017
"7323" 1464.4 123.2398 41.48211
"7324" 1464.6 124.0743 45.08159
"7325" 1464.8 124.9458 48.38009
"7326" 1465 126.004 51.88448
"7327" 1465.2 126.7034 55.42067
"7328" 1465.4 127.1765 58.71175
"7329" 1465.6 128.4739 61.75873
"7330" 1465.8 129.8492 64.31159
"7331" 1466 130.8996 66.4717
"7332" 1466.2 131.1258 67.40396
"7333" 1466.4 130.4345 68.26399
"7334" 1466.6 130.0327 69.72136
"7335" 1466.8 129.7288 71.54398
"7336" 1467 129.5896 73.72056
"7337" 1467.2 128.9586 76.01248
"7338" 1467.4 128.5918 78.38153
"7339" 1467.6 128.1871 80.92117
"7340" 1467.8 127.5062 83.85939
"7341" 1468 126.7201 87.04416
"7342" 1468.2 125.4042 90.23991
"7343" 1468.4 123.724 93.17067
"7344" 1468.6 121.7229 96.08779
"7345" 1468.8 119.9863 98.95038
"7346" 1469 117.8698 101.7516
"7347" 1469.2 115.6177 104.0417
"7348" 1469.4 113.2484 106.4931
"7349" 1469.6 110.6453 108.9967
"7350" 1469.8 107.5128 111.2115
"7351" 1470 104.232 113.2378
"7352" 1470.2 101.0719 115.1696
"7353" 1470.4 98.31985 116.8444
"7354" 1470.6 95.03635 118.0752
"7355" 1470.8 91.67953 119.3723
"7356" 1471 88.25676 120.7239
"7357" 1471.2 84.66428 121.9806
"7358" 1471.4 81.64477 122.7027
"7359" 1471.6 78.60573 123.5398
"7360" 1471.8 75.41452 124.5628
"7361" 1472 72.40503 125.7361
"7362" 1472.2 68.9442 127.072
"7363" 1472.4 65.20631 128.2743
"7364" 1472.6 61.01798 128.7694
"7365" 1472.8 57.18453 129.502
"7366" 1473 53.62795 129.793
"7367" 1473.2 50.30635 128.9642
"7368" 1473.4 46.8758 127.6713
"7369" 1473.6 43.75426 126.46
"7370" 1473.8 40.73656 124.3571
"7371" 1474 38.11417 121.8331
"7372" 1474.2 34.98057 119.2221
"7373" 1474.4 31.73393 117.1784
"7374" 1474.6 27.91056 115.6059
"7375" 1474.8 24.24964 114.0246
"7376" 1475 20.86099 111.8705
"7377" 1475.2 18.15824 109.5476
"7378" 1475.4 16.41486 106.3318
"7379" 1475.6 14.81015 103.327
"7380" 1475.8 12.75329 100.3243
"7381" 1476 10.04081 97.94046
"7382" 1476.2 8.018379 95.61278
"7383" 1476.4 7.465335 92.99649
"7384" 1476.6 8.005097 90.19827
"7385" 1476.8 8.071082 86.87977
"7386" 1477 8.003769 83.52382
"7387" 1477.2 8.060352 80.4134
"7388" 1477.4 7.515064 77.49314
"7389" 1477.6 6.455285 75.3745
"7390" 1477.8 5.295653 72.89694
"7391" 1478 4.433334 70.10279
"7392" 1478.2 3.835975 66.94123
"7393" 1478.4 3.189179 63.88586
"7394" 1478.6 2.972325 60.59925
"7395" 1478.8 2.812875 57.23796
"7396" 1479 2.857987 54.2646
"7397" 1479.2 3.055463 51.25704
"7398" 1479.4 2.906078 49.49564
"7399" 1479.6 2.471451 48.55828
"7400" 1479.8 2.501044 48.32739
"7401" 1480 3.353492 48.43542
"7402" 1480.2 5.003556 47.64449
"7403" 1480.4 7.003596 46.1039
"7404" 1480.6 8.836581 44.86411
"7405" 1480.8 10.47086 43.23783
"7406" 1481 11.83647 41.36335
"7407" 1481.2 13.03359 39.18468
"7408" 1481.4 13.76771 37.18648
"7409" 1481.6 14.66194 34.77624
"7410" 1481.8 15.68902 32.47655
"7411" 1482 17.05659 29.90403
"7412" 1482.2 18.44315 27.37291
"7413" 1482.4 20.16722 24.84062
"7414" 1482.6 21.85827 22.40022
"7415" 1482.8 23.95492 20.08159
"7416" 1483 26.6897 17.95938
"7417" 1483.2 29.28328 15.82801
"7418" 1483.4 31.78832 13.8735
"7419" 1483.6 34.88844 12.40069
"7420" 1483.8 37.79636 11.27377
"7421" 1484 41.11984 10.46044
"7422" 1484.2 43.90746 9.373666
"7423" 1484.4 46.80611 8.460955
"7424" 1484.6 50.16309 7.961981
"7425" 1484.8 53.37388 7.318035
"7426" 1485 56.52607 6.203653
"7427" 1485.2 59.7948 5.187543
"7428" 1485.4 62.48725 4.851383
"7429" 1485.6 65.51346 4.818204
"7430" 1485.8 68.41991 5.507088
"7431" 1486 71.25695 6.711499
"7432" 1486.2 73.74997 8.097636
"7433" 1486.4 76.15893 9.002925
"7434" 1486.6 78.82334 9.80513
"7435" 1486.8 81.50767 10.31443
"7436" 1487 84.53585 11.02872
"7437" 1487.2 87.79987 11.58733
"7438" 1487.4 90.94962 11.90631
"7439" 1487.6 94.32812 12.20678
"7440" 1487.8 97.56712 12.20768
"7441" 1488 100.7426 12.65097
"7442" 1488.2 103.624 13.69519
"7443" 1488.4 105.3335 15.5085
"7444" 1488.6 107.2432 17.7273
"7445" 1488.8 109.3293 20.20521
"7446" 1489 111.3169 22.32143
"7447" 1489.2 113.3452 24.72737
"7448" 1489.4 115.2541 27.20255
"7449" 1489.6 117.3764 29.92821
"7450" 1489.8 119.6897 32.80063
"7451" 1490 121.9832 36.56131
"7452" 1490.2 123.61 40.06321
"7453" 1490.4 124.8975 43.48072
"7454" 1490.6 126.1213 46.57967
"7455" 1490.8 127.3867 50.0188
"7456" 1491 127.9756 54.00625
"7457" 1491.2 128.1545 57.62753
"7458" 1491.4 128.5996 61.49598
"7459" 1491.6 128.4077 64.97839
"7460" 1491.8 128.1023 68.38009
"7461" 1492 127.76 71.89298
"7462" 1492.2 126.8648 75.14995
"7463" 1492.4 125.8541 78.76908
"7464" 1492.6 124.8347 81.70302
"7465" 1492.8 123.7371 84.82007
"7466" 1493 122.2791 87.91576
"7467" 1493.2 120.7664 90.96238
"7468" 1493.4 119.0817 93.93167
"7469" 1493.6 117.3801 96.70837
"7470" 1493.8 116.2981 99.40022
"7471" 1494 115.2305 102.2036
"7472" 1494.2 114.9293 104.7832
"7473" 1494.4 114.481 107.7905
"7474" 1494.6 112.9993 110.5142
"7475" 1494.8 110.5486 112.2604
"7476" 1495 107.803 113.2156
"7477" 1495.2 104.9083 114.4107
"7478" 1495.4 102.0709 116.0714
"7479" 1495.6 99.5941 117.9796
"7480" 1495.8 96.98657 120.3926
"7481" 1496 93.98219 122.7868
"7482" 1496.2 91.15208 125.03
"7483" 1496.4 88.33293 126.2989
"7484" 1496.6 85.11667 126.4369
"7485" 1496.8 82.04583 126.0632
"7486" 1497 78.93896 125.3609
"7487" 1497.2 76.70633 124.6781
"7488" 1497.4 74.75325 124.1034
"7489" 1497.6 72.67798 123.7146
"7490" 1497.8 70.76809 123.1615
"7491" 1498 69.71134 123.0088
"7492" 1498.2 68.71035 123.1562
"7493" 1498.4 67.5812 123.1096
"7494" 1498.6 67.15614 123.1038
"7495" 1498.8 66.69343 123.3113
"7496" 1499 66.48329 123.6589
"7497" 1499.2 65.8252 124.0742
"7498" 1499.4 64.74528 124.5564
"7499" 1499.6 63.3424 125.2392
"7500" 1499.8 61.86764 125.8997
"7501" 1500 59.8621 126.7285
"7502" 1500.2 57.1592 127.8017
"7503" 1500.4 54.22104 128.8154
"7504" 1500.6 51.89584 129.128
"7505" 1500.8 49.05102 128.4509
"7506" 1501 46.32537 127.7133
"7507" 1501.2 43.3237 126.8999
"7508" 1501.4 41.36364 126.4007
"7509" 1501.6 39.48214 125.4244
"7510" 1501.8 37.13934 123.9118
"7511" 1502 34.91092 122.6
"7512" 1502.2 32.13413 120.6881
"7513" 1502.4 29.68125 118.9083
"7514" 1502.6 26.95878 117.3264
"7515" 1502.8 24.05903 115.7488
"7516" 1503 21.23657 113.2723
"7517" 1503.2 18.38483 110.1408
"7518" 1503.4 16.46144 106.8684
"7519" 1503.6 14.76646 104.0485
"7520" 1503.8 12.80539 101.0727
"7521" 1504 10.494 97.90698
"7522" 1504.2 7.742635 94.87558
"7523" 1504.4 5.794237 91.93947
"7524" 1504.6 4.524787 90.00666
"7525" 1504.8 3.924883 89.22481
"7526" 1505 3.854951 88.7132
"7527" 1505.2 4.184101 89.25845
"7528" 1505.4 3.988735 89.31434
"7529" 1505.6 4.216662 89.06625
"7530" 1505.8 4.06918 89.29694
"7531" 1506 3.948938 89.15849
"7532" 1506.2 3.772803 89.11496
"7533" 1506.4 3.617297 88.97825
"7534" 1506.6 3.682832 88.52236
"7535" 1506.8 3.55723 88.35109
"7536" 1507 3.702285 88.24899
"7537" 1507.2 3.703825 88.22655
"7538" 1507.4 3.815678 87.92439
"7539" 1507.6 3.817789 87.72719
"7540" 1507.8 4.012909 87.00605
"7541" 1508 4.102698 86.37174
"7542" 1508.2 4.081594 85.68803
"7543" 1508.4 3.859002 84.59394
"7544" 1508.6 3.472099 83.23991
"7545" 1508.8 3.474734 82.05328
"7546" 1509 3.427357 80.01939
"7547" 1509.2 3.786132 78.32834
"7548" 1509.4 4.145704 76.77311
"7549" 1509.6 4.39816 75.20599
"7550" 1509.8 4.207772 74.11193
"7551" 1510 3.849445 72.73355
"7552" 1510.2 2.879672 71.02561
"7553" 1510.4 1.856455 69.4052
"7554" 1510.6 1.409008 68.11118
"7555" 1510.8 1.787243 66.35769
"7556" 1511 1.973791 64.17439
"7557" 1511.2 2.256307 61.53407
"7558" 1511.4 2.507205 58.83194
"7559" 1511.6 2.628404 56.14322
"7560" 1511.8 2.478714 52.99755
"7561" 1512 1.965876 51.61396
"7562" 1512.2 1.841511 51.29953
"7563" 1512.4 2.450223 51.34678
"7564" 1512.6 3.143955 50.8088
"7565" 1512.8 4.406602 49.68648
"7566" 1513 6.430471 48.47444
"7567" 1513.2 7.966001 47.11014
"7568" 1513.4 9.213153 45.59063
"7569" 1513.6 10.04927 44.03469
"7570" 1513.8 10.66353 42.88781
"7571" 1514 11.26861 41.37628
"7572" 1514.2 12.12866 39.9638
"7573" 1514.4 13.06944 38.38718
"7574" 1514.6 13.9408 36.37638
"7575" 1514.8 14.30879 34.2942
"7576" 1515 14.693 31.7778
"7577" 1515.2 15.32752 29.39283
"7578" 1515.4 15.32752 26.95501
"7579" 1515.6 14.97851 25.36855
"7580" 1515.8 14.76465 24.87096
"7581" 1516 14.89863 25.25592
"7582" 1516.2 15.21417 25.00454
"7583" 1516.4 15.8262 24.83491
"7584" 1516.6 16.62647 24.71418
"7585" 1516.8 18.05377 24.36205
"7586" 1517 20.11304 23.40626
"7587" 1517.2 21.71755 22.15163
"7588" 1517.4 22.98038 20.51721
"7589" 1517.6 23.78456 18.47387
"7590" 1517.8 24.21099 16.33406
"7591" 1518 24.36781 15.51883
"7592" 1518.2 24.46695 15.68975
"7593" 1518.4 24.32801 16.56263
"7594" 1518.6 25.81581 16.75659
"7595" 1518.8 27.49832 16.84131
"7596" 1519 29.23518 16.9488
"7597" 1519.2 31.09947 17.0847
"7598" 1519.4 32.8827 17.62956
"7599" 1519.6 34.80962 17.55384
"7600" 1519.8 36.22272 16.87626
"7601" 1520 36.94019 16.11422
"7602" 1520.2 37.19538 15.54352
"7603" 1520.4 37.5851 15.03132
"7604" 1520.6 38.11581 14.62085
"7605" 1520.8 39.04257 13.84042
"7606" 1521 39.78487 12.44833
"7607" 1521.2 40.27891 10.97783
"7608" 1521.4 40.80276 9.268027
"7609" 1521.6 40.42739 7.312329
"7610" 1521.8 40.26477 6.898371
"7611" 1522 40.01081 7.014722
"7612" 1522.2 39.72798 7.313083
"7613" 1522.4 40.30943 7.763238
"7614" 1522.6 41.55248 7.940294
"7615" 1522.8 43.18808 8.127953
"7616" 1523 45.19152 8.578276
"7617" 1523.2 47.83406 8.896765
"7618" 1523.4 50.31828 8.932894
"7619" 1523.6 51.98651 8.369684
"7620" 1523.8 53.70132 7.503565
"7621" 1524 55.09202 6.184569
"7622" 1524.2 55.34536 5.238881
"7623" 1524.4 55.36472 4.983642
"7624" 1524.6 55.63968 4.535541
"7625" 1524.8 56.1896 3.48964
"7626" 1525 56.39507 2.440492
"7627" 1525.2 56.34226 2.182784
"7628" 1525.4 55.97165 3.144802
"7629" 1525.6 55.91005 3.495535
"7630" 1525.8 56.28256 4.097811
"7631" 1526 57.35995 5.749129
"7632" 1526.2 58.32829 7.202455
"7633" 1526.4 59.10752 8.508476
"7634" 1526.6 60.20728 9.969102
"7635" 1526.8 61.41495 11.1659
"7636" 1527 63.00211 12.78626
"7637" 1527.2 64.51217 14.51125
"7638" 1527.4 65.7698 16.08506
"7639" 1527.6 66.48244 17.79184
"7640" 1527.8 66.47047 19.36629
"7641" 1528 65.8166 21.13935
"7642" 1528.2 64.53807 22.43977
"7643" 1528.4 63.33857 23.20005
"7644" 1528.6 61.91191 23.89555
"7645" 1528.8 60.11284 24.40466
"7646" 1529 57.48966 24.71208
"7647" 1529.2 54.7533 25.21023
"7648" 1529.4 51.51857 25.61465
"7649" 1529.6 47.91547 25.98146
"7650" 1529.8 44.05336 25.18175
"7651" 1530 40.01397 24.39598
"7652" 1530.2 35.97954 23.88578
"7653" 1530.4 32.26696 23.61396
"7654" 1530.6 28.66536 24.14866
"7655" 1530.8 24.47943 24.37732
"7656" 1531 21.01175 24.46679
"7657" 1531.2 18.918 23.80649
"7658" 1531.4 18.06327 22.91591
"7659" 1531.6 17.86414 22.5226
"7660" 1531.8 17.50532 22.86157
"7661" 1532 17.55964 22.89085
"7662" 1532.2 16.98299 23.07627
"7663" 1532.4 16.40657 23.62626
"7664" 1532.6 16.15524 24.11685
"7665" 1532.8 15.12976 25.03635
"7666" 1533 14.0925 26.27251
"7667" 1533.2 13.15197 27.65812
"7668" 1533.4 11.97961 29.36205
"7669" 1533.6 11.22273 30.80698
"7670" 1533.8 10.43775 31.50619
"7671" 1534 10.65274 31.32249
"7672" 1534.2 10.37647 31.40346
"7673" 1534.4 10.22546 31.40516
"7674" 1534.6 9.952843 31.42312
"7675" 1534.8 10.10772 31.34385
"7676" 1535 10.02005 31.07961
"7677" 1535.2 10.02005 30.78601
"7678" 1535.4 10.09311 30.74197
"7679" 1535.6 9.927517 30.37986
"7680" 1535.8 10.04864 30.44901
"7681" 1536 10.14774 30.34944
"7682" 1536.2 10.69361 30.90785
"7683" 1536.4 10.72346 30.51618
"7684" 1536.6 11.43214 29.62025
"7685" 1536.8 15.31428 29.28468
"7686" 1537 16.18092 28.98526
"7687" 1537.2 16.11207 29.08447
"7688" 1537.4 15.99293 28.81816
"7689" 1537.6 16.17887 28.62882
"7690" 1537.8 16.25884 28.23033
"7691" 1538 16.42443 27.87937
"7692" 1538.2 16.5935 27.74446
"7693" 1538.4 16.7052 27.56816
"7694" 1538.6 17.37995 26.9463
"7695" 1538.8 17.93587 26.53669
"7696" 1539 18.51222 25.84019
"7697" 1539.2 18.71178 25.19084
"7698" 1539.4 18.29894 25.12824
"7699" 1539.6 17.95473 24.71374
"7700" 1539.8 17.72409 24.91821
"7701" 1540 17.58842 24.59106
"7702" 1540.2 17.25603 23.87541
"7703" 1540.4 17.47201 22.65804
"7704" 1540.6 17.87006 21.62975
"7705" 1540.8 18.56114 19.99934
"7706" 1541 19.02279 19.33968
"7707" 1541.2 20.5958 19.18393
"7708" 1541.4 20.93994 18.91512
"7709" 1541.6 21.84096 17.51939
"7710" 1541.8 22.69509 16.32497
"7711" 1542 23.49826 15.24537
"7712" 1542.2 23.72981 15.12859
"7713" 1542.4 23.80895 14.84233
"7714" 1542.6 24.39912 14.46747
"7715" 1542.8 24.74282 14.43112
"7716" 1543 24.7349 14.30957
"7717" 1543.2 25.18601 14.28571
"7718" 1543.4 25.18601 14.09487
"7719" 1543.6 26.36018 13.38356
"7720" 1543.8 26.4262 13.00597
"7721" 1544 26.40162 12.988
"7722" 1544.2 26.79186 12.84574
"7723" 1544.4 27.09807 12.46638
"7724" 1544.6 27.52498 12.31189
"7725" 1544.8 27.6322 12.27322
"7726" 1545 28.17228 12.02744
"7727" 1545.2 29.09033 11.826
"7728" 1545.4 29.48556 11.87998
"7729" 1545.6 30.18467 12.09804
"7730" 1545.8 30.9612 12.09879
"7731" 1546 31.04492 12.39689
"7732" 1546.2 31.77692 12.89258
"7733" 1546.4 32.27376 13.14068
"7734" 1546.6 32.54733 13.14999
"7735" 1546.8 32.3435 12.98242
"7736" 1547 32.49625 12.94494
"7737" 1547.2 32.5547 12.77857
"7738" 1547.4 32.53668 12.88304
"7739" 1547.6 32.83358 12.58825
"7740" 1547.8 32.88357 12.43758
"7741" 1548 33.11728 12.37732
"7742" 1548.2 33.34287 12.2713
"7743" 1548.4 33.22346 12.16639
"7744" 1548.6 33.35342 12.12923
"7745" 1548.8 33.36427 12.10469
"7746" 1549 33.54336 12.04865
"7747" 1549.2 33.93379 11.85781
"7748" 1549.4 34.3194 11.31952
"7749" 1549.6 34.38012 11.14975
"7750" 1549.8 34.79696 10.90513
"7751" 1550 34.90747 11.12818
"7752" 1550.2 35.26367 11.0578
"7753" 1550.4 35.50245 11.22137
"7754" 1550.6 35.64296 11.40765
"7755" 1550.8 35.98478 11.80945
"7756" 1551 36.20252 12.17739
"7757" 1551.2 36.52813 12.95892
"7758" 1551.4 36.69998 13.74955
"7759" 1551.6 36.67042 14.09022
"7760" 1551.8 36.56129 14.50836
"7761" 1552 36.18862 15.74727
"7762" 1552.2 35.66049 17.05056
"7763" 1552.4 34.89884 18.82249
"7764" 1552.6 34.02483 19.91327
"7765" 1552.8 33.01876 21.3377
"7766" 1553 31.68779 22.59458
"7767" 1553.2 30.04674 23.8624
"7768" 1553.4 27.84921 25.44375
"7769" 1553.6 25.41471 26.82661
"7770" 1553.8 22.71679 27.69654
"7771" 1554 19.85503 28.10251
"7772" 1554.2 17.45692 28.43721
"7773" 1554.4 15.30302 28.77722
"7774" 1554.6 13.46293 29.67503
"7775" 1554.8 12.13645 31.16443
"7776" 1555 11.10936 33.05162
"7777" 1555.2 10.62396 36.42312
"7778" 1555.4 11.11395 39.26082
"7779" 1555.6 11.76733 42.64973
"7780" 1555.8 12.13557 45.55957
"7781" 1556 12.11669 48.92312
"7782" 1556.2 11.61428 52.63369
"7783" 1556.4 10.50851 55.83638
"7784" 1556.6 8.696426 59.29561
"7785" 1556.8 7.302453 62.0984
"7786" 1557 5.81561 65.2989
"7787" 1557.2 4.789404 68.54291
"7788" 1557.4 4.134355 70.07452
"7789" 1557.6 4.187116 70.51133
"7790" 1557.8 4.510374 70.98838
"7791" 1558 4.741587 71.45088
"7792" 1558.2 5.048176 72.52151
"7793" 1558.4 5.684238 74.45864
"7794" 1558.6 6.017924 76.34042
"7795" 1558.8 6.456462 78.3405
"7796" 1559 7.216221 80.63057
"7797" 1559.2 7.655275 83.50398
"7798" 1559.4 8.135265 86.52588
"7799" 1559.6 8.661252 89.90594
"7800" 1559.8 9.213804 93.06434
"7801" 1560 10.58932 95.97231
"7802" 1560.2 12.12575 98.83533
"7803" 1560.4 12.16618 101.4598
"7804" 1560.6 12.04218 102.4766
"7805" 1560.8 11.87503 103.1407
"7806" 1561 12.01939 103.0567
"7807" 1561.2 12.54771 103.3271
"7808" 1561.4 13.57155 103.5492
"7809" 1561.6 15.83312 104.8819
"7810" 1561.8 17.70238 105.7986
"7811" 1562 19.52007 107.0338
"7812" 1562.2 21.51821 108.7579
"7813" 1562.4 23.00349 110.3249
"7814" 1562.6 24.67617 112.3304
"7815" 1562.8 26.15762 114.8215
"7816" 1563 27.48782 117.475
"7817" 1563.2 29.15475 119.7698
"7818" 1563.4 31.07414 120.8467
"7819" 1563.6 33.14449 121.3086
"7820" 1563.8 35.75932 121.3434
"7821" 1564 38.60138 121.3114
"7822" 1564.2 41.21257 122.1884
"7823" 1564.4 44.02118 123.8903
"7824" 1564.6 46.36429 126.3495
"7825" 1564.8 47.19649 127.7933
"7826" 1565 47.56851 128.7895
"7827" 1565.2 47.63689 128.9956
"7828" 1565.4 47.44695 128.9956
"7829" 1565.6 47.16863 129.1245
"7830" 1565.8 47.1584 128.8058
"7831" 1566 47.01389 128.7285
"7832" 1566.2 47.10357 128.6324
"7833" 1566.4 47.40896 128.5303
"7834" 1566.6 47.64732 128.6997
"7835" 1566.8 48.05183 128.9363
"7836" 1567 48.18837 128.8751
"7837" 1567.2 48.49345 128.7772
"7838" 1567.4 49.02345 128.675
"7839" 1567.6 50.42349 129.0912
"7840" 1567.8 52.01183 129.7056
"7841" 1568 53.10082 129.7565
"7842" 1568.2 54.43673 129.3621
"7843" 1568.4 55.44538 129.5661
"7844" 1568.6 56.50642 129.9411
"7845" 1568.8 57.99494 130.3481
"7846" 1569 60.01349 130.4476
"7847" 1569.2 61.91403 130.5516
"7848" 1569.4 64.01036 130.8854
"7849" 1569.6 65.85931 131.1059
"7850" 1569.8 67.77583 131.2336
"7851" 1570 69.43564 131.0923
"7852" 1570.2 71.36757 130.3492
"7853" 1570.4 73.56437 129.3903
"7854" 1570.6 75.55934 129.1712
"7855" 1570.8 76.07376 129.3071
"7856" 1571 77.56353 129.6977
"7857" 1571.2 78.74902 129.9017
"7858" 1571.4 79.35882 129.6533
"7859" 1571.6 80.36178 128.7132
"7860" 1571.8 81.92195 127.9073
"7861" 1572 83.93955 127.2906
"7862" 1572.2 85.8843 126.8235
"7863" 1572.4 88.3458 126.7129
"7864" 1572.6 89.88997 126.4271
"7865" 1572.8 90.63382 126.0632
"7866" 1573 91.24434 125.4975
"7867" 1573.2 92.80123 124.35
"7868" 1573.4 94.56326 123.2622
"7869" 1573.6 96.26146 123.0088
"7870" 1573.8 97.43072 122.5727
"7871" 1574 98.69269 121.7666
"7872" 1574.2 100.0706 121.0848
"7873" 1574.4 101.5383 120.7396
"7874" 1574.6 102.0386 120.6421
"7875" 1574.8 102.2484 120.6979
"7876" 1575 102.445 120.7587
"7877" 1575.2 102.508 120.8406
"7878" 1575.4 102.4827 121.0406
"7879" 1575.6 102.4051 121.1646
"7880" 1575.8 102.4397 120.9738
"7881" 1576 102.5804 120.6281
"7882" 1576.2 102.5295 120.1788
"7883" 1576.4 102.4915 120.0109
"7884" 1576.6 102.5801 119.5656
"7885" 1576.8 103.3379 118.7922
"7886" 1577 104.2299 117.9214
"7887" 1577.2 104.9575 117.4297
"7888" 1577.4 105.7108 116.6793
"7889" 1577.6 106.7553 115.6874
"7890" 1577.8 108.1644 114.5593
"7891" 1578 109.0987 113.7882
"7892" 1578.2 109.6292 112.7121
"7893" 1578.4 110.5279 111.7719
"7894" 1578.6 111.6686 110.9109
"7895" 1578.8 112.9548 109.6252
"7896" 1579 114.5677 108.2123
"7897" 1579.2 115.4888 106.843
"7898" 1579.4 115.984 105.9501
"7899" 1579.6 115.9162 104.696
"7900" 1579.8 115.1971 103.735
"7901" 1580 114.1433 103.2762
"7902" 1580.2 112.9415 102.5005
"7903" 1580.4 111.673 101.6774
"7904" 1580.6 110.0246 101.0782
"7905" 1580.8 108.0842 100.3615
"7906" 1581 106.2903 99.7132
"7907" 1581.2 104.5735 99.20938
"7908" 1581.4 102.6642 98.72707
"7909" 1581.6 100.6136 98.43522
"7910" 1581.8 98.28242 98.29335
"7911" 1582 95.89678 98.49182
"7912" 1582.2 93.18444 99.49945
"7913" 1582.4 90.47348 100.6008
"7914" 1582.6 87.5868 101.5406
"7915" 1582.8 84.24346 101.9124
"7916" 1583 80.7917 101.8711
"7917" 1583.2 77.60207 101.9472
"7918" 1583.4 74.00052 102.072
"7919" 1583.6 70.2369 102.5102
"7920" 1583.8 66.5966 103.7184
"7921" 1584 62.88553 105.1183
"7922" 1584.2 59.37516 106.6521
"7923" 1584.4 55.86991 108.0539
"7924" 1584.6 51.85355 109.2246
"7925" 1584.8 47.33012 110.4113
"7926" 1585 43.38505 111.7341
"7927" 1585.2 39.70585 113.5718
"7928" 1585.4 36.17143 115.1323
"7929" 1585.6 32.52791 116.9942
"7930" 1585.8 29.87925 118.2413
"7931" 1586 28.06433 118.2053
"7932" 1586.2 26.97431 117.8577
"7933" 1586.4 25.79624 117.664
"7934" 1586.6 25.847 117.8124
"7935" 1586.8 26.10791 117.8698
"7936" 1587 26.18319 118.1582
"7937" 1587.2 26.42724 118.1025
"7938" 1587.4 26.46907 118.1648
"7939" 1587.6 26.55688 118.4012
"7940" 1587.8 26.6897 118.3729
"7941" 1588 26.86381 118.4365
"7942" 1588.2 26.96251 118.5964
"7943" 1588.4 27.01288 118.3593
"7944" 1588.6 27.18816 118.3278
"7945" 1588.8 27.79688 118.6265
"7946" 1589 29.00898 119.3308
"7947" 1589.2 30.70652 120.054
"7948" 1589.4 32.08501 120.9683
"7949" 1589.6 33.43201 121.9522
"7950" 1589.8 35.21545 122.9142
"7951" 1590 37.2092 123.9613
"7952" 1590.2 39.46315 125.0045
"7953" 1590.4 41.18143 126.0489
"7954" 1590.6 43.26142 126.9812
"7955" 1590.8 44.64805 126.9016
"7956" 1591 46.70071 127.0493
"7957" 1591.2 49.17958 127.9356
"7958" 1591.4 51.2929 128.9804
"7959" 1591.6 53.64729 130.1433
"7960" 1591.8 55.22451 130.4164
"7961" 1592 56.92494 130.259
"7962" 1592.2 59.24417 130.0464
"7963" 1592.4 62.19094 129.9747
"7964" 1592.6 65.56433 129.7977
"7965" 1592.8 69.07566 129.621
"7966" 1593 71.98371 130.1497
"7967" 1593.2 74.69479 130.4215
"7968" 1593.4 77.09954 129.7002
"7969" 1593.6 80.05928 128.7119
"7970" 1593.8 82.78134 128.4767
"7971" 1594 83.73669 128.4856
"7972" 1594.2 84.53891 128.3684
"7973" 1594.4 85.22732 127.6445
"7974" 1594.6 86.35971 126.4666
"7975" 1594.8 87.97609 125.2406
"7976" 1595 89.49418 124.1753
"7977" 1595.2 90.48729 122.6688
"7978" 1595.4 90.21575 121.7073
"7979" 1595.6 90.41976 120.6894
"7980" 1595.8 90.20355 119.6526
"7981" 1596 89.69026 118.7506
"7982" 1596.2 89.13943 118.3075
"7983" 1596.4 88.23194 117.5512
"7984" 1596.6 87.40382 116.1653
"7985" 1596.8 86.33586 114.5954
"7986" 1597 84.89259 113.1999
"7987" 1597.2 82.87296 112.0021
"7988" 1597.4 80.43034 111.1121
"7989" 1597.6 77.58521 109.9831
"7990" 1597.8 74.54321 108.9354
"7991" 1598 71.04591 107.7406
"7992" 1598.2 67.43002 106.3623
"7993" 1598.4 63.98552 105.1254
"7994" 1598.6 60.6044 104.1532
"7995" 1598.8 56.74415 103.0615
"7996" 1599 53.50137 103.0586
"7997" 1599.2 50.37494 103.9584
"7998" 1599.4 47.29154 105.3614
"7999" 1599.6 43.66231 106.3303
"8000" 1599.8 40.12421 107.2883
"8001" 1600 36.50714 107.8836
"8002" 1600.2 33.21666 107.988
"8003" 1600.4 29.54732 107.5036
"8004" 1600.6 25.80797 107.3257
"8005" 1600.8 21.72051 107.2787
"8006" 1601 18.28009 107.6675
"8007" 1601.2 16.62289 107.9801
"8008" 1601.4 15.72254 107.8795
"8009" 1601.6 15.90088 107.7091
"8010" 1601.8 15.97042 106.9843
"8011" 1602 14.94193 105.8442
"8012" 1602.2 13.22614 103.6623
"8013" 1602.4 11.51393 101.2654
"8014" 1602.6 9.758682 99.59106
"8015" 1602.8 8.927168 98.82007
"8016" 1603 8.635927 98.84042
"8017" 1603.2 8.489402 98.70047
"8018" 1603.4 8.435134 98.00073
"8019" 1603.6 8.405564 96.60368
"8020" 1603.8 7.687379 96.04144
"8021" 1604 7.206242 95.59783
"8022" 1604.2 6.632534 94.85255
"8023" 1604.4 6.605434 94.78265
"8024" 1604.6 6.82969 94.33615
"8025" 1604.8 6.82969 93.79771
"8026" 1605 6.111677 92.60339
"8027" 1605.2 5.791805 91.09188
"8028" 1605.4 4.79542 88.89281
"8029" 1605.6 3.884619 86.59982
"8030" 1605.8 3.223762 84.13304
"8031" 1606 2.614191 81.34445
"8032" 1606.2 1.979843 78.33301
"8033" 1606.4 1.511076 75.71913
"8034" 1606.6 1.149999 72.50917
"8035" 1606.8 0.6442123 68.75454
"8036" 1607 0.3504194 65.22044
"8037" 1607.2 0.5157595 61.3277
"8038" 1607.4 1.215614 57.68266
"8039" 1607.6 1.857956 53.91097
"8040" 1607.8 1.931959 50.59069
"8041" 1608 1.996094 50.16358
"8042" 1608.2 1.950048 49.85611
"8043" 1608.4 2.116471 49.71647
"8044" 1608.6 2.288774 49.238
"8045" 1608.8 2.753127 48.99845
"8046" 1609 3.266964 48.14068
"8047" 1609.2 3.901586 46.53762
"8048" 1609.4 4.756935 44.90488
"8049" 1609.6 5.555179 42.50754
"8050" 1609.8 6.192036 40.6015
"8051" 1610 7.023022 38.05718
"8052" 1610.2 8.112537 35.67036
"8053" 1610.4 8.91823 33.12271
"8054" 1610.6 10.0081 31.35719
"8055" 1610.8 11.57739 29.0365
"8056" 1611 13.4203 26.35102
"8057" 1611.2 15.33913 24.13907
"8058" 1611.4 17.56275 21.64078
"8059" 1611.6 20.18426 19.27935
"8060" 1611.8 22.62182 16.93627
"8061" 1612 25.16227 15.07293
"8062" 1612.2 27.76551 12.85749
"8063" 1612.4 30.20724 11.52588
"8064" 1612.6 33.53336 10.06715
"8065" 1612.8 35.70867 8.426936
"8066" 1613 36.58815 7.63524
"8067" 1613.2 36.97954 7.103202
"8068" 1613.4 37.76587 7.014233
"8069" 1613.6 38.60106 7.30897
"8070" 1613.8 39.74806 7.533624
"8071" 1614 42.2426 7.568157
"8072" 1614.2 43.8001 7.797165
"8073" 1614.4 45.38294 7.949836
"8074" 1614.6 46.89937 7.787855
"8075" 1614.8 47.72886 7.676634
"8076" 1615 47.8988 7.325088
"8077" 1615.2 48.5486 6.926153
"8078" 1615.4 49.78564 5.888768
"8079" 1615.6 51.08455 4.341419
"8080" 1615.8 52.40584 2.424293
"8081" 1616 53.41796 1.690294
"8082" 1616.2 54.6155 1.286163
"8083" 1616.4 55.65337 1.287984
"8084" 1616.6 57.30693 1.266206
"8085" 1616.8 59.79022 1.223797
"8086" 1617 62.31192 1.587535
"8087" 1617.2 64.91694 2.296491
"8088" 1617.4 67.22267 2.443609
"8089" 1617.6 69.39064 2.340181
"8090" 1617.8 71.20729 2.038296
"8091" 1618 73.95304 1.508997
"8092" 1618.2 76.12962 1.761305
"8093" 1618.4 78.44684 2.635818
"8094" 1618.6 81.3132 3.670256
"8095" 1618.8 84.49166 5.320309
"8096" 1619 86.94946 6.89275
"8097" 1619.2 88.64868 8.613959
"8098" 1619.4 90.17018 11.22398
"8099" 1619.6 90.96578 13.67665
"8100" 1619.8 90.56845 15.26594
"8101" 1620 89.92243 17.41383
"8102" 1620.2 89.00113 18.85656
"8103" 1620.4 87.99697 19.98546
"8104" 1620.6 87.19913 21.07606
"8105" 1620.8 87.20796 21.18257
"8106" 1621 87.67619 21.42857
"8107" 1621.2 88.83234 21.97738
"8108" 1621.4 90.61612 22.95647
"8109" 1621.6 93.20818 24.08215
"8110" 1621.8 96.47807 24.66415
"8111" 1622 99.65758 25.50709
"8112" 1622.2 102.8081 26.4597
"8113" 1622.4 106.3414 27.61513
"8114" 1622.6 109.8954 29.15624
"8115" 1622.8 113.6839 30.28091
"8116" 1623 117.438 31.59314
"8117" 1623.2 120.9766 33.02401
"8118" 1623.4 122.8761 34.82143
"8119" 1623.6 123.6358 37.12514
"8120" 1623.8 124.2163 40.44155
"8121" 1624 124.7444 43.36031
"8122" 1624.2 125.2491 45.34311
"8123" 1624.4 126.1423 47.67608
"8124" 1624.6 127.4063 50.38732
"8125" 1624.8 128.671 53.07469
"8126" 1625 129.8673 56.19042
"8127" 1625.2 129.9581 59.24891
"8128" 1625.4 129.8232 63.48287
"8129" 1625.6 130.182 67.69357
"8130" 1625.8 130.7957 71.50528
"8131" 1626 130.684 73.30971
"8132" 1626.2 129.9476 74.79506
"8133" 1626.4 129.103 78.07305
"8134" 1626.6 128.153 81.69819
"8135" 1626.8 127.7631 85.12929
"8136" 1627 127.092 88.73294
"8137" 1627.2 125.2531 92.47368
"8138" 1627.4 123.1649 96.38026
"8139" 1627.6 120.7643 99.93716
"8140" 1627.8 118.7516 103.4298
"8141" 1628 116.6863 106.5376
"8142" 1628.2 114.7087 109.133
"8143" 1628.4 113.7503 110.2057
"8144" 1628.6 113.8148 111.0047
"8145" 1628.8 113.915 111.2323
"8146" 1629 113.9301 111.0287
"8147" 1629.2 114.1087 110.895
"8148" 1629.4 113.8625 111.1051
"8149" 1629.6 113.603 111.3277
"8150" 1629.8 112.8656 111.4127
"8151" 1630 112.5447 111.5867
"8152" 1630.2 112.2589 111.6592
"8153" 1630.4 111.1228 112.6526
"8154" 1630.6 109.2693 113.7701
"8155" 1630.8 107.2303 115.269
"8156" 1631 105.2215 116.7116
"8157" 1631.2 103.1329 118.6531
"8158" 1631.4 100.9177 120.3199
"8159" 1631.6 98.2209 122.4672
"8160" 1631.8 95.46717 123.8416
"8161" 1632 91.77602 125.3544
"8162" 1632.2 88.50559 127.002
"8163" 1632.4 84.54218 128.4651
"8164" 1632.6 80.27509 129.4937
"8165" 1632.8 75.29735 130.5202
"8166" 1633 70.63493 130.7381
"8167" 1633.2 66.44594 131.2812
"8168" 1633.4 62.70589 131.4817
"8169" 1633.6 58.832 131.1867
"8170" 1633.8 54.62064 130.3465
"8171" 1634 50.03646 128.8404
"8172" 1634.2 46.288 127.1252
"8173" 1634.4 42.61462 125.8282
"8174" 1634.6 38.82892 124.7227
"8175" 1634.8 35.24015 122.7844
"8176" 1635 31.78058 121.0421
"8177" 1635.2 28.59859 119.114
"8178" 1635.4 25.86437 116.7734
"8179" 1635.6 22.54042 114.1767
"8180" 1635.8 20.42395 111.3345
"8181" 1636 18.47584 108.0912
"8182" 1636.2 16.45211 104.8843
"8183" 1636.4 14.34635 101.9338
"8184" 1636.6 12.38407 99.15039
"8185" 1636.8 11.06716 95.9651
"8186" 1637 10.06943 92.51683
"8187" 1637.2 9.912235 89.19358
"8188" 1637.4 10.37071 86.34238
"8189" 1637.6 11.03902 83.61707
"8190" 1637.8 12.15348 81.15996
"8191" 1638 13.64039 79.84597
"8192" 1638.2 15.52722 78.88848
"8193" 1638.4 17.75644 78.25371
"8194" 1638.6 20.2662 77.98875
"8195" 1638.8 22.40142 77.86774
"8196" 1639 22.98271 77.38495
"8197" 1639.2 22.88482 76.08842
"8198" 1639.4 21.99428 74.49377
"8199" 1639.6 20.49968 72.3912
"8200" 1639.8 18.41894 69.92858
"8201" 1640 15.45439 67.26431
"8202" 1640.2 12.62581 65.29196
"8203" 1640.4 9.442514 63.09747
"8204" 1640.6 6.233003 61.05267
"8205" 1640.8 3.097601 59.20461
"8206" 1641 2.429612 58.38999
"8207" 1641.2 1.553285 56.55035
"8208" 1641.4 0.9822598 55.98873
"8209" 1641.6 0.8412941 56.54042
"8210" 1641.8 1.298826 56.8884
"8211" 1642 1.601053 57.23861
"8212" 1642.2 1.603936 57.28826
"8213" 1642.4 1.861409 57.40022
"8214" 1642.6 1.686018 57.51294
"8215" 1642.8 1.342241 57.61905
"8216" 1643 1.071921 57.74738
"8217" 1643.2 0.7882499 57.80671
"8218" 1643.4 0.7109173 57.71538
"8219" 1643.6 0.7367895 57.56638
"8220" 1643.8 0.8227634 57.4341
"8221" 1644 0.7027771 57.06243
"8222" 1644.2 0.7032641 56.74999
"8223" 1644.4 0.712274 56.4422
"8224" 1644.6 0.9822598 56.40676
"8225" 1644.8 1.192983 56.37602
"8226" 1645 1.418217 56.02448
"8227" 1645.2 1.494193 54.99818
"8228" 1645.4 1.823422 53.29169
"8229" 1645.6 2.266614 51.19048
"8230" 1645.8 2.927446 49.12589
"8231" 1646 3.722819 46.45413
"8232" 1646.2 4.212986 43.6504
"8233" 1646.4 5.069664 41.68567
"8234" 1646.6 6.192036 39.58704
"8235" 1646.8 7.439478 37.34121
"8236" 1647 8.661252 34.55963
"8237" 1647.2 9.515981 32.39163
"8238" 1647.4 10.46856 30.70949
"8239" 1647.6 11.97961 28.50888
"8240" 1647.8 13.79505 26.36859
"8241" 1648 15.88923 24.10622
"8242" 1648.2 18.55922 21.4316
"8243" 1648.4 21.38208 19.15471
"8244" 1648.6 23.48921 16.84297
"8245" 1648.8 25.81211 14.68153
"8246" 1649 29.17474 12.58551
"8247" 1649.2 32.16745 10.92507
"8248" 1649.4 35.71711 9.934569
"8249" 1649.6 38.61633 8.838831
"8250" 1649.8 40.94293 7.050048
"8251" 1650 43.33536 5.344672
"8252" 1650.2 45.86354 4.119163
"8253" 1650.4 48.73854 3.789531
"8254" 1650.6 52.09723 3.393888
"8255" 1650.8 55.40753 3.174603
"8256" 1651 58.37645 2.207408
"8257" 1651.2 60.65409 0.8378771
"8258" 1651.4 62.52593 0.1186734
"8259" 1651.6 64.12366 0.8241758
"8260" 1651.8 66.96733 1.352236
"8261" 1652 70.32836 1.494561
"8262" 1652.2 73.52567 1.22187
"8263" 1652.4 76.7753 1.424778
"8264" 1652.6 79.78956 2.055379
"8265" 1652.8 82.96073 3.324878
"8266" 1653 86.3264 4.621917
"8267" 1653.2 89.68066 5.482726
"8268" 1653.4 93.10846 6.758997
"8269" 1653.6 96.75108 8.871521
"8270" 1653.8 99.54928 10.53628
"8271" 1654 102.938 12.5849
"8272" 1654.2 105.3406 14.95747
"8273" 1654.4 107.7165 17.46638
"8274" 1654.6 109.3926 19.57268
"8275" 1654.8 111.3323 22.49529
"8276" 1655 113.8533 24.97968
"8277" 1655.2 115.8909 27.83186
"8278" 1655.4 117.1548 30.82978
"8279" 1655.6 117.4409 33.84117
"8280" 1655.8 116.6128 36.56992
"8281" 1656 115.3221 37.55258
"8282" 1656.2 115.4074 37.58256
"8283" 1656.4 116.0827 37.68832
"8284" 1656.6 116.2913 38.09664
"8285" 1656.8 117.2308 39.62923
"8286" 1657 118.5864 41.57914
"8287" 1657.2 120.4873 43.64509
"8288" 1657.4 122.6251 46.10096
"8289" 1657.6 124.2446 49.11898
"8290" 1657.8 125.1533 52.86166
"8291" 1658 125.5748 56.49496
"8292" 1658.2 126.4462 60.55873
"8293" 1658.4 127.6653 64.26527
"8294" 1658.6 128.7883 68.45128
"8295" 1658.8 129.7415 72.58724
"8296" 1659 129.9649 76.42448
"8297" 1659.2 128.8321 79.38931
"8298" 1659.4 127.1625 83.07989
"8299" 1659.6 126.177 86.64577
"8300" 1659.8 125.4975 90.6149
"8301" 1660 124.1246 94.579
"8302" 1660.2 121.9439 98.30783
"8303" 1660.4 119.8951 101.8844
"8304" 1660.6 118.8863 104.0942
"8305" 1660.8 118.2041 105.1715
"8306" 1661 117.3005 105.5389
"8307" 1661.2 115.8696 106.3786
"8308" 1661.4 113.9458 107.7454
"8309" 1661.6 112.0684 109.4846
"8310" 1661.8 109.9088 111.5881
"8311" 1662 107.6854 113.9962
"8312" 1662.2 106.0971 116.7957
"8313" 1662.4 104.6441 118.7641
"8314" 1662.6 103.7668 119.6633
"8315" 1662.8 103.2702 119.5084
"8316" 1663 101.8798 119.4869
"8317" 1663.2 99.72753 120.1886
"8318" 1663.4 96.99323 121.1091
"8319" 1663.6 94.44437 122.3773
"8320" 1663.8 92.23474 124.022
"8321" 1664 89.49961 126.1241
"8322" 1664.2 86.50941 127.5832
"8323" 1664.4 82.44302 128.7566
"8324" 1664.6 78.85526 129.54
"8325" 1664.8 75.21347 129.9948
"8326" 1665 71.38885 130.5275
"8327" 1665.2 67.45743 130.5268
"8328" 1665.4 63.64202 130.2004
"8329" 1665.6 59.88704 129.9799
"8330" 1665.8 56.42305 129.8893
"8331" 1666 53.10715 130.1057
"8332" 1666.2 50.17575 129.3557
"8333" 1666.4 46.7505 128.3951
"8334" 1666.6 43.77297 126.8508
"8335" 1666.8 40.3329 124.9727
"8336" 1667 37.4273 122.9327
"8337" 1667.2 34.40442 120.4053
"8338" 1667.4 31.55532 117.619
"8339" 1667.6 28.82878 115.0968
"8340" 1667.8 26.07132 112.4032
"8341" 1668 23.55796 108.5605
"8342" 1668.2 21.45283 105.1601
"8343" 1668.4 19.94434 101.8711
"8344" 1668.6 19.5189 98.5744
"8345" 1668.8 20.08043 96.17121
"8346" 1669 21.39055 93.93618
"8347" 1669.2 22.53389 91.94333
"8348" 1669.4 23.71829 90.58689
"8349" 1669.6 24.38555 90.4512
"8350" 1669.8 24.4155 90.58558
"8351" 1670 24.14514 90.61396
"8352" 1670.2 24.03877 90.27808
"8353" 1670.4 24.03176 89.06551
"8354" 1670.6 23.43931 88.54107
"8355" 1670.8 22.41576 87.57536
"8356" 1671 20.51349 85.47655
"8357" 1671.2 18.77027 83.56759
"8358" 1671.4 17.18141 81.57034
"8359" 1671.6 14.75289 79.38931
"8360" 1671.8 12.05945 76.98523
"8361" 1672 8.752705 74.59813
"8362" 1672.2 6.202787 73.53244
"8363" 1672.4 3.464788 71.93371
"8364" 1672.6 1.646144 71.08809
"8365" 1672.8 0.7766425 70.664
"8366" 1673 0.9067558 70.36769
"8367" 1673.2 1.549908 69.83533
"8368" 1673.4 1.939037 68.84927
"8369" 1673.6 2.295955 66.79921
"8370" 1673.8 2.944529 63.88542
"8371" 1674 3.5638 61.19677
"8372" 1674.2 4.397299 58.73968
"8373" 1674.4 5.113178 55.91167
"8374" 1674.6 5.597442 52.81874
"8375" 1674.8 6.373342 49.97274
"8376" 1675 7.436335 46.24552
"8377" 1675.2 8.751224 42.78109
"8378" 1675.4 10.15364 39.25845
"8379" 1675.6 11.81253 36.10216
"8380" 1675.8 13.97957 32.97104
"8381" 1676 15.50792 30.26299
"8382" 1676.2 16.92574 27.15255
"8383" 1676.4 18.87051 24.7819
"8384" 1676.6 20.73298 22.8523
"8385" 1676.8 22.90251 20.55374
"8386" 1677 23.85643 18.72274
"8387" 1677.2 23.97251 17.65722
"8388" 1677.4 23.82291 16.85644
"8389" 1677.6 24.16508 16.63543
"8390" 1677.8 24.75548 16.75391
"8391" 1678 26.25259 16.44856
"8392" 1678.2 28.06161 16.18523
"8393" 1678.4 30.52159 15.4828
"8394" 1678.6 33.0606 14.75486
"8395" 1678.8 35.73146 13.66739
"8396" 1679 37.836 12.82685
"8397" 1679.2 39.23364 11.8207
"8398" 1679.4 41.08608 10.20599
"8399" 1679.6 42.64395 8.120762
"8400" 1679.8 43.46192 5.851531
"8401" 1680 43.55261 5.102277
"8402" 1680.2 43.91407 4.495638
"8403" 1680.4 44.15682 5.1161
"8404" 1680.6 44.59962 5.560346
"8405" 1680.8 45.61317 6.192376
"8406" 1681 47.63133 6.968641
"8407" 1681.2 49.98861 7.894804
"8408" 1681.4 52.08838 8.274264
"8409" 1681.6 54.77018 8.356961
"8410" 1681.8 57.42718 7.717278
"8411" 1682 59.63417 6.643452
"8412" 1682.2 61.64981 5.525707
"8413" 1682.4 63.71727 4.441937
"8414" 1682.6 66.13302 2.61436
"8415" 1682.8 68.30233 0.8470493
"8416" 1683 68.49227 0.3544166
"8417" 1683.2 68.49227 0.2780807
"8418" 1683.4 68.30233 0.3049396
"8419" 1683.6 68.21791 0.2483945
"8420" 1683.8 68.1335 0.375621
"8421" 1684 68.16558 0.438386
"8422" 1684.2 68.41489 0.3614847
"8423" 1684.4 68.73461 0.2688677
"8424" 1684.6 68.90567 0.1860286
"8425" 1684.8 69.4883 0.1356491
"8426" 1685 69.84775 0.4411619
"8427" 1685.2 70.77155 0.5452563
"8428" 1685.4 72.45623 0.9020435
"8429" 1685.6 74.16092 1.537623
"8430" 1685.8 76.0939 2.193786
"8431" 1686 77.74151 2.520032
"8432" 1686.2 79.59742 3.233976
"8433" 1686.4 80.88056 4.082152
"8434" 1686.6 82.45073 5.074518
"8435" 1686.8 84.05081 6.552558
"8436" 1687 84.86684 8.054576
"8437" 1687.2 86.0099 9.714236
"8438" 1687.4 87.19721 11.56417
"8439" 1687.6 88.1165 13.41826
"8440" 1687.8 88.77362 15.14237
"8441" 1688 89.08452 17.42293
"8442" 1688.2 88.67337 19.29526
"8443" 1688.4 88.13204 19.73949
"8444" 1688.6 87.46973 20.06069
"8445" 1688.8 86.85311 20.54707
"8446" 1689 85.87628 21.26499
"8447" 1689.2 84.41268 22.01472
"8448" 1689.4 82.91906 22.3964
"8449" 1689.6 81.3132 22.61326
"8450" 1689.8 79.86657 22.54064
"8451" 1690 78.05833 22.59592
"8452" 1690.2 75.88304 22.86078
"8453" 1690.4 73.48558 23.25942
"8454" 1690.6 70.80608 24.60841
"8455" 1690.8 68.69065 26.00751
"8456" 1691 65.81986 27.3427
"8457" 1691.2 62.62267 28.51956
"8458" 1691.4 59.45195 29.74779
"8459" 1691.6 56.46698 30.95238
"8460" 1691.8 53.12615 31.88113
"8461" 1692 49.48103 32.25934
"8462" 1692.2 46.09665 31.92971
"8463" 1692.4 42.2971 31.25385
"8464" 1692.6 38.77083 30.34114
"8465" 1692.8 35.34568 29.14577
"8466" 1693 31.91832 28.69623
"8467" 1693.2 27.88315 28.10251
"8468" 1693.4 24.53361 27.40387
"8469" 1693.6 21.61019 26.33351
"8470" 1693.8 19.50781 25.53521
"8471" 1694 17.90499 24.85611
"8472" 1694.2 16.8779 24.42142
"8473" 1694.4 16.48948 23.80044
"8474" 1694.6 16.69716 24.00386
"8475" 1694.8 16.27071 23.9589
"8476" 1695 15.82763 24.26096
"8477" 1695.2 15.0884 24.80769
"8478" 1695.4 14.42648 25.46668
"8479" 1695.6 13.63422 25.95585
"8480" 1695.8 13.59969 25.92694
"8481" 1696 13.54341 26.00469
"8482" 1696.2 13.32533 26.03296
"8483" 1696.4 13.32533 25.99055
"8484" 1696.6 13.65813 26.08842
"8485" 1696.8 13.54692 26.19199
"8486" 1697 13.71141 26.61171
"8487" 1697.2 13.26051 27.5627
"8488" 1697.4 12.612 29.20174
"8489" 1697.6 12.15052 30.47175
"8490" 1697.8 11.53145 31.47542
"8491" 1698 10.62396 32.63177
"8492" 1698.2 9.444034 33.90172
"8493" 1698.4 8.403915 35.41352
"8494" 1698.6 7.717309 36.7007
"8495" 1698.8 6.892099 38.36423
"8496" 1699 6.41651 40.28618
"8497" 1699.2 6.243837 41.72037
"8498" 1699.4 5.72582 43.29335
"8499" 1699.6 5.052397 45.39258
"8500" 1699.8 4.249749 47.95969
"8501" 1700 3.124509 50.31625
"8502" 1700.2 2.600064 52.61481
"8503" 1700.4 2.277424 55.31159
"8504" 1700.6 2.29616 58.11099
"8505" 1700.8 2.145493 60.95847
"8506" 1701 1.435284 63.55554
"8507" 1701.2 1.013012 66.07537
"8508" 1701.4 0.7901493 67.86587
"8509" 1701.6 1.264775 69.84626
"8510" 1701.8 2.11246 72.35906
"8511" 1702 2.496844 74.7819
"8512" 1702.2 2.651559 77.03381
"8513" 1702.4 2.696336 79.65846
"8514" 1702.6 3.279626 81.97019
"8515" 1702.8 4.44459 84.29335
"8516" 1703 6.223692 86.67757
"8517" 1703.2 8.301724 89.42203
"8518" 1703.4 10.54684 91.41271
"8519" 1703.6 12.45301 92.33208
"8520" 1703.8 14.47941 92.81792
"8521" 1704 16.21219 93.1996
"8522" 1704.2 18.41627 93.91988
"8523" 1704.4 20.26949 94.19617
"8524" 1704.6 21.9247 94.09731
"8525" 1704.8 23.19337 93.91791
"8526" 1705 24.04279 93.47339
"8527" 1705.2 24.12995 93.12541
"8528" 1705.4 24.60916 92.43104
"8529" 1705.6 25.53072 91.43443
"8530" 1705.8 25.77016 91.40656
"8531" 1706 26.63744 91.39215
"8532" 1706.2 28.12449 91.3625
"8533" 1706.4 30.02947 91.61249
"8534" 1706.6 31.42423 92.4327
"8535" 1706.8 32.65325 93.69748
"8536" 1707 33.1027 95.05671
"8537" 1707.2 32.85535 96.87265
"8538" 1707.4 32.57678 99.43415
"8539" 1707.6 31.8824 102.6323
"8540" 1707.8 31.35368 105.9536
"8541" 1708 30.12444 108.61
"8542" 1708.2 27.61222 111.5347
"8543" 1708.4 25.33525 113.9517
"8544" 1708.6 24.35373 115.1323
"8545" 1708.8 24.07244 115.3484
"8546" 1709 23.91975 115.0349
"8547" 1709.2 23.89713 114.6401
"8548" 1709.4 23.41106 114.3581
"8549" 1709.6 21.74377 113.9375
"8550" 1709.8 21.17493 113.8217
"8551" 1710 20.74142 113.5224
"8552" 1710.2 20.79074 112.6586
"8553" 1710.4 20.03832 111.5105
"8554" 1710.6 18.86468 109.7993
"8555" 1710.8 16.92715 107.9951
"8556" 1711 15.09921 106.2169
"8557" 1711.2 13.05097 104.567
"8558" 1711.4 11.66575 102.5508
"8559" 1711.6 10.16644 100.2932
"8560" 1711.8 8.682755 97.52063
"8561" 1712 7.220577 94.43839
"8562" 1712.2 5.823329 90.67398
"8563" 1712.4 4.564513 87.13409
"8564" 1712.6 3.170267 83.24477
"8565" 1712.8 1.944983 79.67503
"8566" 1713 1.171176 77.28442
"8567" 1713.2 0.721771 75.56052
"8568" 1713.4 0.8984976 73.42113
"8569" 1713.6 0.9686927 70.7186
"8570" 1713.8 1.409775 68.04314
"8571" 1714 2.45386 64.76484
"8572" 1714.2 3.299771 61.51854
"8573" 1714.4 4.216662 58.43075
"8574" 1714.6 5.391309 55.20025
"8575" 1714.8 7.072665 51.75969
"8576" 1715 9.094315 48.8277
"8577" 1715.2 11.71462 45.69145
"8578" 1715.4 14.08708 43.28615
"8579" 1715.6 15.84857 40.7132
"8580" 1715.8 17.02668 37.70621
"8581" 1716 17.92385 34.36855
"8582" 1716.2 17.76953 31.16837
"8583" 1716.4 16.73369 28.75136
"8584" 1716.6 15.97393 28.12159
"8585" 1716.8 16.35881 28.37772
"8586" 1717 17.04782 27.90873
"8587" 1717.2 18.0763 27.05326
"8588" 1717.4 19.71575 25.29335
"8589" 1717.6 21.3653 23.33592
"8590" 1717.8 22.76529 20.79863
"8591" 1718 24.50765 18.06616
"8592" 1718.2 27.01543 15.70195
"8593" 1718.4 30.53598 13.96765
"8594" 1718.6 33.76707 12.91167
"8595" 1718.8 37.11688 11.86249
"8596" 1719 39.22572 10.49278
"8597" 1719.2 40.92568 8.526596
"8598" 1719.4 42.79131 5.956622
"8599" 1719.6 43.19467 4.898787
"8600" 1719.8 43.34057 4.300489
"8601" 1720 43.12898 4.400218
"8602" 1720.2 43.44458 4.078237
"8603" 1720.4 44.18512 4.475522
"8604" 1720.6 45.26535 5.116321
"8605" 1720.8 47.08952 5.619857
"8606" 1721 49.236 6.152308
"8607" 1721.2 51.87486 6.894167
"8608" 1721.4 53.86691 7.885927
"8609" 1721.6 55.88676 8.365029
"8610" 1721.8 58.19935 8.905852
"8611" 1722 60.53689 9.181862
"8612" 1722.2 62.40998 8.967648
"8613" 1722.4 64.88342 8.351509
"8614" 1722.6 66.77332 7.386859
"8615" 1722.8 68.04591 6.041439
"8616" 1723 69.01339 4.53821
"8617" 1723.2 70.32836 2.538471
"8618" 1723.4 70.86909 1.102302
"8619" 1723.6 70.96149 0.736096
"8620" 1723.8 70.99314 0.5452563
"8621" 1724 71.2464 0.4339331
"8622" 1724.2 71.26539 0.4536532
"8623" 1724.4 71.29388 0.4657397
"8624" 1724.6 71.11689 0.47586
"8625" 1724.8 71.09362 0.4456877
"8626" 1725 71.12864 0.3315158
"8627" 1725.2 70.96149 0.3544166
"8628" 1725.4 70.79632 0.1303874
"8629" 1725.6 70.58161 0.1635769
"8630" 1725.8 70.6006 0.106325
"8631" 1726 70.6006 0.106325
"8632" 1726.2 70.6006 0.106325
"8633" 1726.4 70.77981 0.2133611
"8634" 1726.6 71.09362 0.2797402
"8635" 1726.8 70.99948 0.2271901
"8636" 1727 71.76757 0.3218342
"8637" 1727.2 72.54099 0.9168915
"8638" 1727.4 73.70403 0.8617709
"8639" 1727.6 74.90464 1.140676
"8640" 1727.8 76.82941 1.511636
"8641" 1728 78.55908 1.881134
"8642" 1728.2 80.49013 2.183297
"8643" 1728.4 82.07498 2.61607
"8644" 1728.6 83.45794 3.240867
"8645" 1728.8 85.32417 4.215875
"8646" 1729 87.39919 4.998182
"8647" 1729.2 89.73099 5.541786
"8648" 1729.4 91.8633 6.151702
"8649" 1729.6 94.0903 7.290705
"8650" 1729.8 96.17964 8.663283
"8651" 1730 97.84692 10.27448
"8652" 1730.2 99.23212 11.37732
"8653" 1730.4 101.1135 12.78145
"8654" 1730.6 103.6969 14.47655
"8655" 1730.8 105.6595 15.88445
"8656" 1731 107.7407 17.81104
"8657" 1731.2 109.6678 19.53901
"8658" 1731.4 110.7503 21.86276
"8659" 1731.6 111.404 24.3048
"8660" 1731.8 111.4414 26.99564
"8661" 1732 110.7393 28.90697
"8662" 1732.2 110.0599 30.45571
"8663" 1732.4 109.3658 31.70351
"8664" 1732.6 109.1698 31.9651
"8665" 1732.8 109.5155 31.79058
"8666" 1733 109.9355 32.1272
"8667" 1733.2 110.5753 32.57579
"8668" 1733.4 111.8289 33.62159
"8669" 1733.6 113.6657 35.40771
"8670" 1733.8 115.8435 37.49748
"8671" 1734 118.3704 40.30931
"8672" 1734.2 120.7119 42.74512
"8673" 1734.4 123.4608 45.46545
"8674" 1734.6 125.9819 47.85268
"8675" 1734.8 128.1334 50.51893
"8676" 1735 129.347 53.28817
"8677" 1735.2 129.1383 56.61049
"8678" 1735.4 128.9543 60.45598
"8679" 1735.6 128.8835 64.62211
"8680" 1735.8 128.8931 68.958
"8681" 1736 128.9353 72.52716
"8682" 1736.2 129.5284 76.19016
"8683" 1736.4 129.607 78.99353
"8684" 1736.6 128.8255 81.37072
"8685" 1736.8 126.9972 84.2302
"8686" 1737 125.4337 87.48682
"8687" 1737.2 124.4893 91.01741
"8688" 1737.4 123.4315 94.61249
"8689" 1737.6 121.6054 98.25518
"8690" 1737.8 119.0948 101.2889
"8691" 1738 116.3309 103.8159
"8692" 1738.2 113.4637 106.404
"8693" 1738.4 110.5148 108.9883
"8694" 1738.6 107.9098 110.8841
"8695" 1738.8 104.214 112.7985
"8696" 1739 101.1127 115.0985
"8697" 1739.2 98.01663 117.5009
"8698" 1739.4 95.3071 120.4595
"8699" 1739.6 93.08595 124.1387
"8700" 1739.8 90.25808 126.7388
"8701" 1740 87.75478 127.7103
"8702" 1740.2 84.45721 128.1266
"8703" 1740.4 80.52631 128.1897
"8704" 1740.6 79.30596 128.8478
"8705" 1740.8 79.22714 129.5002
"8706" 1741 77.76766 129.9282
"8707" 1741.2 76.17501 130.2636
"8708" 1741.4 73.72918 130.4594
"8709" 1741.6 70.35775 130.7933
"8710" 1741.8 68.32198 131.0204
"8711" 1742 65.09868 131.0796
"8712" 1742.2 61.2971 130.8985
"8713" 1742.4 57.89612 130.9169
"8714" 1742.6 54.60176 130.5478
"8715" 1742.8 51.35185 129.5134
"8716" 1743 47.51198 128.272
"8717" 1743.2 43.96554 127.2505
"8718" 1743.4 40.09784 125.5672
"8719" 1743.6 36.2679 123.7651
"8720" 1743.8 32.66719 122.0116
"8721" 1744 29.45804 120.3991
"8722" 1744.2 27.02002 117.7709
"8723" 1744.4 24.60309 114.3976
"8724" 1744.6 21.67046 111.5738
"8725" 1744.8 18.1168 109.428
"8726" 1745 15.49908 106.7556
"8727" 1745.2 13.26051 103.1011
"8728" 1745.4 11.24443 99.33776
"8729" 1745.6 9.261462 95.31625
"8730" 1745.8 7.419339 91.98683
"8731" 1746 5.256948 88.76458
"8732" 1746.2 3.722819 85.56995
"8733" 1746.4 2.342103 82.29071
"8734" 1746.6 1.472764 80.24285
"8735" 1746.8 1.838927 79.06216
"8736" 1747 2.591439 76.27543
"8737" 1747.2 3.859002 73.20837
"8738" 1747.4 5.003154 70.25122
"8739" 1747.6 6.110633 66.84842
"8740" 1747.8 7.1146 63.33152
"8741" 1748 8.315907 59.98315
"8742" 1748.2 9.499854 56.96179
"8743" 1748.4 10.96245 53.64273
"8744" 1748.6 12.41861 50.79508
"8745" 1748.8 14.22064 48.52676
"8746" 1749 16.2307 46.89103
"8747" 1749.2 18.86066 45.66264
"8748" 1749.4 21.19728 45.18648
"8749" 1749.6 23.27931 44.31361
"8750" 1749.8 24.779 42.72472
"8751" 1750 25.14802 40.9651
"8752" 1750.2 25.13853 38.65753
"8753" 1750.4 24.38308 36.27565
"8754" 1750.6 23.45281 33.31402
"8755" 1750.8 22.27782 29.91761
"8756" 1751 21.19728 26.95124
"8757" 1751.2 20.0987 24.09591
"8758" 1751.4 19.9596 21.16826
"8759" 1751.6 19.66049 21.19064
"8760" 1751.8 19.51016 21.12227
"8761" 1752 19.93101 21.28317
"8762" 1752.2 20.69077 21.12414
"8763" 1752.4 22.45176 20.1618
"8764" 1752.6 24.58316 18.7746
"8765" 1752.8 26.91873 17.19115
"8766" 1753 29.46159 15.43075
"8767" 1753.2 32.06648 13.73267
"8768" 1753.4 34.92834 12.46479
"8769" 1753.6 37.689 11.46461
"8770" 1753.8 40.8877 10.04748
"8771" 1754 43.55236 8.079276
"8772" 1754.2 45.9541 6.237964
"8773" 1754.4 48.50543 5.238178
"8774" 1754.6 51.02269 5.419008
"8775" 1754.8 53.59997 5.620561
"8776" 1755 56.25066 6.633043
"8777" 1755.2 58.67283 7.397733
"8778" 1755.4 61.26593 7.606325
"8779" 1755.6 63.69961 6.909538
"8780" 1755.8 66.45594 5.231924
"8781" 1756 68.05812 3.089786
"8782" 1756.2 68.71001 1.448254
"8783" 1756.4 68.82467 1.003272
"8784" 1756.6 69.00025 0.9446882
"8785" 1756.8 69.03619 1.378011
"8786" 1757 69.78289 1.729441
"8787" 1757.2 71.17992 1.67121
"8788" 1757.4 73.1717 1.464757
"8789" 1757.6 74.99581 1.453653
"8790" 1757.8 76.87675 1.86945
"8791" 1758 78.86298 2.2925
"8792" 1758.2 81.01966 2.809309
"8793" 1758.4 83.22843 3.415803
"8794" 1758.6 85.36525 4.449518
"8795" 1758.8 88.25392 5.809251
"8796" 1759 91.03179 7.113322
"8797" 1759.2 94.21672 8.427765
"8798" 1759.4 96.73485 9.485362
"8799" 1759.6 99.25491 10.81243
"8800" 1759.8 101.5418 12.67418
"8801" 1760 102.9625 14.60632
"8802" 1760.2 103.9046 16.37732
"8803" 1760.4 104.6665 18.53657
"8804" 1760.6 105.4373 20.52941
"8805" 1760.8 106.5752 23.1671
"8806" 1761 108.1045 25.35442
"8807" 1761.2 109.943 27.14537
"8808" 1761.4 111.9666 28.29775
"8809" 1761.6 114.3899 29.69602
"8810" 1761.8 116.642 31.05025
"8811" 1762 119.5861 32.80757
"8812" 1762.2 121.8382 35.25763
"8813" 1762.4 123.6128 38.91444
"8814" 1762.6 125.0943 42.46638
"8815" 1762.8 126.4239 45.91823
"8816" 1763 126.7495 49.60469
"8817" 1763.2 126.9123 53.25791
"8818" 1763.4 127.0905 56.84657
"8819" 1763.6 127.9227 59.79578
"8820" 1763.8 129.666 62.98932
"8821" 1764 130.9955 65.67424
"8822" 1764.2 130.9824 67.11014
"8823" 1764.4 130.1074 69.47246
"8824" 1764.6 129.3857 72.28157
"8825" 1764.8 129.0627 75.3476
"8826" 1765 128.872 78.04031
"8827" 1765.2 128.3301 81.38631
"8828" 1765.4 127.4391 84.60027
"8829" 1765.6 126.1792 87.65226
"8830" 1765.8 124.793 90.81901
"8831" 1766 123.5811 94.2221
"8832" 1766.2 122.0078 97.48501
"8833" 1766.4 119.9337 100.2477
"8834" 1766.6 117.7849 102.888
"8835" 1766.8 115.7164 105.106
"8836" 1767 114.1211 106.9267
"8837" 1767.2 113.2722 109.1199
"8838" 1767.4 111.9088 111.8171
"8839" 1767.6 109.6899 113.9817
"8840" 1767.8 106.7539 116.3558
"8841" 1768 103.5678 117.7844
"8842" 1768.2 99.74632 119.2187
"8843" 1768.4 96.13388 120.9543
"8844" 1768.6 92.95451 123.3925
"8845" 1768.8 89.93581 126.2165
"8846" 1769 86.81163 127.888
"8847" 1769.2 82.85517 128.6854
"8848" 1769.4 78.96658 129.4488
"8849" 1769.6 74.82578 129.7437
"8850" 1769.8 70.51254 129.3863
"8851" 1770 66.19573 129.4141
"8852" 1770.2 61.6033 129.3254
"8853" 1770.4 57.24846 129.1962
"8854" 1770.6 52.68143 129.52
"8855" 1770.8 49.07772 129.3212
"8856" 1771 46.21505 128.3533
"8857" 1771.2 43.13532 125.9969
"8858" 1771.4 40.15262 123.1549
"8859" 1771.6 36.81899 120.3658
"8860" 1771.8 33.43339 117.9217
"8861" 1772 30.3587 115.6788
"8862" 1772.2 27.66156 113.2043
"8863" 1772.4 25.18923 110.1519
"8864" 1772.6 22.73714 106.6589
"8865" 1772.8 20.5257 103.3874
"8866" 1773 18.27356 100.1295
"8867" 1773.2 16.4667 96.59884
"8868" 1773.4 14.37326 93.41826
"8869" 1773.6 12.08017 91.10551
"8870" 1773.8 9.584752 88.06829
"8871" 1774 7.724653 85.17279
"8872" 1774.2 6.59302 81.72281
"8873" 1774.4 5.529038 78.84714
"8874" 1774.6 5.030481 75.57462
"8875" 1774.8 5.432277 72.39994
"8876" 1775 6.1242 68.84542
"8877" 1775.2 7.261696 65.63164
"8878" 1775.4 8.384976 62.24546
"8879" 1775.6 9.223766 58.88348
"8880" 1775.8 9.351942 55.68752
"8881" 1776 8.329721 52.78676
"8882" 1776.2 6.753221 50.71875
"8883" 1776.4 5.142845 49.14577
"8884" 1776.6 4.431243 49.1217
"8885" 1776.8 4.245153 49.04239
"8886" 1777 4.976421 49.24755
"8887" 1777.2 5.730753 48.30971
"8888" 1777.4 7.049081 47.43597
"8889" 1777.6 8.881582 45.8277
"8890" 1777.8 10.70135 44.10618
"8891" 1778 12.47438 42.15551
"8892" 1778.2 14.29494 39.89424
"8893" 1778.4 15.84917 37.65048
"8894" 1778.6 17.72819 34.93241
"8895" 1778.8 18.60143 32.43139
"8896" 1779 19.32889 29.64636
"8897" 1779.2 19.94448 26.60503
"8898" 1779.4 20.07617 23.51118
"8899" 1779.6 20.05764 22.49727
"8900" 1779.8 20.86805 22.6657
"8901" 1780 21.96495 23.09615
"8902" 1780.2 23.76526 22.84297
"8903" 1780.4 26.24545 22.759
"8904" 1780.6 29.00063 22.98482
"8905" 1780.8 31.70419 23.05503
"8906" 1781 33.74121 23.3347
"8907" 1781.2 35.35412 23.97189
"8908" 1781.4 36.34396 24.28247
"8909" 1781.6 36.43375 24.33384
"8910" 1781.8 36.62038 24.65213
"8911" 1782 36.69636 24.97274
"8912" 1782.2 37.22974 25.93083
"8913" 1782.4 37.75507 27.21303
"8914" 1782.6 37.75507 27.95979
"8915" 1782.8 38.07714 28.73975
"8916" 1783 38.64072 30.32404
"8917" 1783.2 39.55553 31.99875
"8918" 1783.4 40.93449 33.36968
"8919" 1783.6 42.49427 34.93616
"8920" 1783.8 43.94963 36.47996
"8921" 1784 44.57713 37.59418
"8922" 1784.2 45.12105 38.89536
"8923" 1784.4 45.45638 40.43075
"8924" 1784.6 45.6441 42.72083
"8925" 1784.8 46.31997 45.42227
"8926" 1785 47.4462 47.44692
"8927" 1785.2 48.64357 49.47973
"8928" 1785.4 50.05986 52.01389
"8929" 1785.6 50.12238 52.91323
"8930" 1785.8 50.5493 53.85314
"8931" 1786 50.84307 56.28571
"8932" 1786.2 50.77361 58.46056
"8933" 1786.4 50.39019 60.02086
"8934" 1786.6 49.53959 62.15329
"8935" 1786.8 48.40905 63.52236
"8936" 1787 47.34058 64.46892
"8937" 1787.2 47.2025 64.67569
"8938" 1787.4 46.85239 64.54313
"8939" 1787.6 46.20854 65.02617
"8940" 1787.8 44.66623 66.06434
"8941" 1788 42.60507 67.03699
"8942" 1788.2 39.74014 67.8401
"8943" 1788.4 37.40822 68.34313
"8944" 1788.6 34.74378 68.60632
"8945" 1788.8 31.68955 68.38495
"8946" 1789 28.29375 68.37862
"8947" 1789.2 25.01041 68.66422
"8948" 1789.4 21.45311 68.53871
"8949" 1789.6 18.05746 68.04798
"8950" 1789.8 14.77516 68.47699
"8951" 1790 13.23442 69.46041
"8952" 1790.2 12.86143 71.32878
"8953" 1790.4 12.61057 74.41822
"8954" 1790.6 12.53889 78.43666
"8955" 1790.8 11.81717 81.68883
"8956" 1791 10.74328 85.30744
"8957" 1791.2 9.535692 89.26051
"8958" 1791.4 8.316547 92.14124
"8959" 1791.6 7.689637 93.49153
"8960" 1791.8 7.986772 93.52703
"8961" 1792 8.590025 94.15213
"8962" 1792.2 9.849239 95.07683
"8963" 1792.4 11.87357 96.72846
"8964" 1792.6 14.45769 98.95273
"8965" 1792.8 16.82866 101.0188
"8966" 1793 19.03332 102.8285
"8967" 1793.2 21.55751 105.2307
"8968" 1793.4 23.85643 107.3322
"8969" 1793.6 26.11639 109.9514
"8970" 1793.8 28.32835 112.8193
"8971" 1794 30.45434 115.6383
"8972" 1794.2 33.03685 117.7145
"8973" 1794.4 36.43044 119.5084
"8974" 1794.6 39.96332 120.7361
"8975" 1794.8 43.70162 121.8769
"8976" 1795 47.49875 123.0366
"8977" 1795.2 51.05711 124.5253
"8978" 1795.4 54.57832 125.5695
"8979" 1795.6 58.18177 126.161
"8980" 1795.8 62.04432 127.0552
"8981" 1796 65.28365 128.2511
"8982" 1796.2 68.83145 129.5324
"8983" 1796.4 70.6138 130.5427
"8984" 1796.6 71.47026 130.9978
"8985" 1796.8 71.58604 130.8597
"8986" 1797 71.60166 130.2173
"8987" 1797.2 71.88701 129.2614
"8988" 1797.4 73.46179 127.3947
"8989" 1797.6 76.02425 125.7639
"8990" 1797.8 78.96763 124.4758
"8991" 1798 81.90632 123.4532
"8992" 1798.2 85.23696 122.3612
"8993" 1798.4 88.23897 121.1347
"8994" 1798.6 91.54336 120.217
"8995" 1798.8 95.14476 119.3628
"8996" 1799 98.47353 118.4915
"8997" 1799.2 102.1387 117.7072
"8998" 1799.4 104.632 117.6474
"8999" 1799.6 104.7086 117.5404
"9000" 1799.8 105.0412 117.0804
"9001" 1800 105.2957 115.9512
