# Supplementary material for: Adaptive switch to sexually dimorphic movements by partner-seeking termites
Source: Sci Adv. 2019 Jun 19;5(6):eaau6108. doi: 10.1126/sciadv.aau6108 (PMC6584256; doi:10.1126/sciadv.aau6108)
Supplement: Data file S1 [file aau6108_Data_file_S1.zip › Dataset/RsExperiments/170526_163_F_4_before-position_set2_5FPS.txt]

"time" "x" "y"
"1" 0 94.6844345243514 51.8050254028125
"2" 0.2 95.6024766179347 52.57633583475
"3" 0.4 95.6499615538097 52.83078876075
"4" 0.6 95.9297502446026 53.2236940141323
"5" 0.8 96.09361982723 53.3658882963088
"6" 1 96.2423056897889 53.69201404875
"7" 1.2 97.0239807880389 55.137991734
"8" 1.4 97.9557741752693 56.4941625041912
"9" 1.6 98.2486538111289 56.97328239603
"10" 1.8 99.2059501183689 58.93511445549
"11" 2 100.227602479877 61.03689562425
"12" 2.2 100.856596837437 62.5565450434167
"13" 2.4 102.43942803327 65.1434831244167
"14" 2.6 103.905643802539 67.704051618
"15" 2.8 105.921656664104 70.9746960119167
"16" 3 107.702922462685 74.162825806967
"17" 3.2 108.65620494893 77.5043208351934
"18" 3.4 109.36067149086 81.4242872053928
"19" 3.6 110.007637115779 85.6439903503676
"20" 3.8 110.633893947289 89.84879616825
"21" 4 111.112063930925 92.1148507225227
"22" 4.2 112.114255086629 94.88931289929
"23" 4.4 113.168858985539 98.032883067
"24" 4.6 114.574467201326 101.593864773917
"25" 4.8 116.691014475855 104.870012876703
"26" 5 116.072880733381 105.50254444275
"27" 5.2 115.5593399454 107.269578651083
"28" 5.4 114.556880188039 109.0239911865
"29" 5.6 113.694845967539 110.39342328
"30" 5.8 112.452002485071 111.92748082425
"31" 6 110.334745042272 113.538297228674
"32" 6.2 107.883997094026 116.032208288408
"33" 6.4 105.08702726211 118.47055606425
"34" 6.6 102.370153086018 120.337365666623
"35" 6.8 99.5399774848327 122.400227568039
"36" 7 95.7745053768503 124.402370327882
"37" 7.2 93.229360417896 125.606597497875
"38" 7.4 91.3794025045092 126.411890179691
"39" 7.6 88.9899910300783 126.933507328618
"40" 7.8 85.7106609946407 128.21246808825
"41" 8 81.3445593246103 129.164394659625
"42" 8.2 77.1985465637148 129.922957201917
"43" 8.4 73.528229453938 130.877527681618
"44" 8.6 71.3930734776639 131.297709816
"45" 8.8 67.6469437183616 131.483344791559
"46" 9 64.3385387315798 131.747050551232
"47" 9.2 61.334037334398 131.809507178523
"48" 9.4 58.6759041698074 130.848883127083
"49" 9.6 54.724134260598 130.026023488105
"50" 9.8 50.8739473737126 129.19362131986
"51" 10 46.8709892293434 128.561762559395
"52" 10.2 43.1886589794958 127.727691393026
"53" 10.4 39.6532789763434 126.119014469795
"54" 10.6 36.1600841274643 124.851011013197
"55" 10.8 33.0388124151996 123.043893028875
"56" 11 29.8706328526285 121.195808628835
"57" 11.2 27.2187873318689 119.33969455863
"58" 11.4 25.3872054201037 118.069691732417
"59" 11.6 23.4455991532148 115.814956082583
"60" 11.8 20.8395356145153 113.483004371873
"61" 12 17.771829568553 110.631211201231
"62" 12.2 15.1843485344587 108.038671955193
"63" 12.4 13.4586584786418 105.798158871485
"64" 12.6 11.7045090827889 103.53053426625
"65" 12.8 10.3004447043673 101.427555671956
"66" 13 8.87002367978888 99.207281187
"67" 13.2 7.58914797362219 96.135496104375
"68" 13.4 6.37502333870063 92.58905844825
"69" 13.6 4.4519119381256 88.8397724773929
"70" 13.8 3.13396269751335 85.4981304798214
"71" 14 2.08735594761539 81.8604922213928
"72" 14.2 1.16496376013333 78.77226456645
"73" 14.4 0.795361206114967 75.8504811857282
"74" 14.6 0.43340387807611 72.9068539275479
"75" 14.8 0.164511495996193 70.0265313147622
"76" 15 0.0253252991333319 66.65182352465
"77" 15.2 0.709108375733315 63.59838841265
"78" 15.4 1.93210927971389 60.944656438575
"79" 15.6 3.45569736507459 59.35568879175
"80" 15.8 4.11133654612608 59.122581169343
"81" 16 4.20188921453888 59.0128382583409
"82" 16.2 4.36017233412219 58.74681929025
"83" 16.4 5.3589711213705 57.9081632178214
"84" 16.6 6.67490467490887 55.80534346569
"85" 16.8 7.94700546137582 52.5846332127717
"86" 17 8.96177918664889 49.33206102825
"87" 17.2 9.0724869228603 45.96055975875
"88" 17.4 9.20607091828887 42.77500485825
"89" 17.6 8.65843838147405 40.51102626025
"90" 17.8 8.18007162006666 39.9031664925833
"91" 18 8.15409695428887 39.71667642075
"92" 18.2 8.33483733699257 39.91730276625
"93" 18.4 9.12675542100316 40.33533257325
"94" 18.6 10.0480578313354 39.923220276157
"95" 18.8 11.5558605878758 39.5245602065543
"96" 19 14.5264709862174 38.69956376325
"97" 19.2 17.6084694432472 37.659033048
"98" 19.4 19.6107509059764 36.4424299955625
"99" 19.6 21.7790681308807 34.7970867451071
"100" 19.8 23.3916177899828 32.9665835529643
"101" 20 25.2852007430389 30.4215822096136
"102" 20.2 26.4680073275616 27.2640527187955
"103" 20.4 27.5603485401802 24.1661134883152
"104" 20.6 29.2480344824252 20.8102012320682
"105" 20.8 30.9462309243106 17.7688350335543
"106" 21 32.9282108564845 15.968304002837
"107" 21.2 34.2218656747139 15.906488536575
"108" 21.4 35.1819448200563 16.5875199579942
"109" 21.6 35.9751021607523 17.2058275785183
"110" 21.8 37.6629406944555 18.44329333275
"111" 22 39.4224600237773 20.5019527614593
"112" 22.2 41.4190359321959 22.8009053603198
"113" 22.4 43.7229229870746 25.04998180425
"114" 22.6 45.1972171866222 27.12680235265
"115" 22.8 47.2063575845333 29.56106867805
"116" 23 49.4701878701825 31.9778300858457
"117" 23.2 52.2566443200389 34.8716169040909
"118" 23.4 55.5320945776293 36.4686535351436
"119" 23.6 59.3118505702667 37.91560641505
"120" 23.8 62.5951087307773 38.5740280173663
"121" 24 65.7951271484 39.56955043405
"122" 24.2 69.4224486388514 41.046437625375
"123" 24.4 72.5296809853102 42.7216988442925
"124" 24.6 75.5242628987889 44.7353136042065
"125" 24.8 79.2817665202019 46.9590109140326
"126" 25 82.5916041881847 48.982188255
"127" 25.2 85.693953332018 51.17684474175
"128" 25.4 88.9871919180689 54.08015262741
"129" 25.6 91.1066272405389 56.576629431
"130" 25.8 93.6976975568689 59.10305338665
"131" 26 96.8413464192889 61.94950083
"132" 26.2 99.8401338355341 64.2895721783066
"133" 26.4 102.640954514936 66.6423439058382
"134" 26.6 106.347684473969 69.35496177519
"135" 26.8 109.743807087749 71.16412207905
"136" 27 113.185515239969 72.09541978821
"137" 27.2 117.298343819222 72.97921961785
"138" 27.4 120.67177703235 73.6193331691071
"139" 27.6 124.042470978429 74.15648848881
"140" 27.8 126.672322398432 75.3641532331071
"141" 28 127.502137070034 77.1044412969409
"142" 28.2 127.819854459162 79.4639138834864
"143" 28.4 128.037603562236 80.5226328521447
"144" 28.6 128.108350349289 80.534351079
"145" 28.8 128.221989512067 80.5944302420833
"146" 29 128.308129985309 80.3259852901071
"147" 29.2 128.210625595789 79.89577210125
"148" 29.4 128.382910683643 79.723282377375
"149" 29.6 128.836550104369 79.43893123257
"150" 29.8 128.832822984874 79.3118968095142
"151" 30 128.700356273474 79.1737347385833
"152" 30.2 128.476749961682 78.441930142875
"153" 30.4 128.540244104509 77.41603047087
"154" 30.6 128.644077830956 75.6155515021323
"155" 30.8 128.598854082503 73.425572458875
"156" 31 127.987053560987 71.6567045357972
"157" 31.2 127.288429465583 70.167265321897
"158" 31.4 126.707437308995 68.5731925796029
"159" 31.6 126.132652333567 66.76208645925
"160" 31.8 125.430067140943 65.6748785027045
"161" 32 124.338776978289 64.52583670575
"162" 32.2 124.200638983016 64.29389307705
"163" 32.4 124.169941650733 64.2528978834167
"164" 32.6 124.113663208215 64.1256714204167
"165" 32.8 122.847398251548 63.0795871690833
"166" 33 120.585567646729 61.36259536953
"167" 33.2 118.859745915789 60.1438637205
"168" 33.4 116.561998801025 59.0252772092689
"169" 33.6 114.387424142367 57.8786857780147
"170" 33.8 111.929380402956 56.6812602438971
"171" 34 108.977400222726 55.327608097125
"172" 34.2 105.770267653729 54.01145033739
"173" 34.4 102.784414885909 52.64503812477
"174" 34.6 100.581698291289 51.1303581495
"175" 34.8 97.6906350923527 48.9260191250585
"176" 35 95.0196781716289 47.09541980871
"177" 35.2 93.2757147600597 44.68829512875
"178" 35.4 93.0473085374982 42.6216047937384
"179" 35.6 92.7533804654347 41.6428116706875
"180" 35.8 92.1871585785616 39.5645384824773
"181" 36 90.626493142608 37.1589247705691
"182" 36.2 88.2098130019059 35.0150235217181
"183" 36.4 85.6586034353111 33.15733669885
"184" 36.6 83.2527000176445 31.36768445265
"185" 36.8 80.2815908929633 30.1060713404826
"186" 37 77.2337205902889 29.86641218925
"187" 37.2 74.5745641812889 29.86641218925
"188" 37.4 72.0420342679555 29.69374770375
"189" 37.6 69.1262925914205 29.8262354114605
"190" 37.8 65.7022677182444 29.68829514105
"191" 38 61.9435712385389 29.94274806705
"192" 38.2 59.024279963441 30.9284765760326
"193" 38.4 55.7187278265616 32.2085357126591
"194" 38.6 51.917466206646 33.85587056475
"195" 38.8 48.6823236923571 36.2942400812727
"196" 39 45.9866121489697 38.2552379091862
"197" 39.2 42.4833811544934 40.1023594397045
"198" 39.4 38.9846047429764 41.6666666325
"199" 39.6 35.5873672654845 43.7562229976413
"200" 39.8 31.9935271384707 46.0097154376364
"201" 40 28.3128402544289 47.92748087673
"202" 40.2 25.5110179936444 50.02756569265
"203" 40.4 23.4807731797889 52.2662213311875
"204" 40.6 22.0659159067787 54.9559899845357
"205" 40.8 20.4290746342222 58.26335873085
"206" 41 18.2156434899689 61.71374040741
"207" 41.2 15.6187575223673 64.442074486897
"208" 41.4 13.0872704154689 66.98854956339
"209" 41.6 10.4419684348183 69.4263582726618
"210" 41.8 7.82431146557459 72.0069324849643
"211" 42 6.45194463753889 72.959483205
"212" 42.2 6.45925001228889 72.98150316975
"213" 42.4 6.47930398219084 73.0560544229559
"214" 42.6 6.44950951262219 73.2426844183125
"215" 42.8 6.37036795283053 73.18702284075
"216" 43 6.33664676648453 73.220212352837
"217" 43.2 6.12648273796234 73.6037544185357
"218" 43.4 5.45975547506438 75.5744663658214
"219" 43.6 5.22065692967524 78.8948646126136
"220" 43.8 5.25922045335555 81.85962673525
"221" 44 5.75031103654975 84.1810487195543
"222" 44.2 5.66619212082375 84.6862239674825
"223" 44.4 5.49558991193332 85.69338415365
"224" 44.6 5.58085175234887 87.71374038609
"225" 44.8 6.16975330126563 90.0119828837616
"226" 45 6.33871132891388 91.777989746625
"227" 45.2 6.32576089185707 92.1321997856591
"228" 45.4 6.37793801507147 93.0675405808369
"229" 45.6 6.26748392510138 93.7102416534375
"230" 45.8 6.4365884416358 94.0041282918214
"231" 46 7.11292223991931 94.17938923575
"232" 46.2 8.55811594046278 94.75190831925
"233" 46.4 10.3376877913281 95.9792694917206
"234" 46.6 12.2966741654653 97.0868881107794
"235" 46.8 14.5609106100389 99.0458014455
"236" 47 16.7658446007595 101.405103943191
"237" 47.2 18.7249742175389 103.97093356125
"238" 47.4 21.7644085885252 106.917071390468
"239" 47.6 24.6885032469493 108.845239720627
"240" 47.8 28.2222319619741 110.76123824675
"241" 48 31.2260938314 113.41178955925
"242" 48.2 34.0674146727626 116.045600547671
"243" 48.4 36.8203874732889 117.82883137725
"244" 48.6 39.916147455583 120.107394004191
"245" 48.8 43.4172787097983 122.880959138759
"246" 49 46.6468722404613 125.529744566716
"247" 49.2 48.5528193217889 127.6717556205
"248" 49.4 48.5148313730889 128.062109541068
"249" 49.6 48.4775601781379 127.74197022508
"250" 49.8 49.2990111712531 127.419574595625
"251" 50 50.7315399089948 126.521104521309
"252" 50.2 52.5269431857889 125.102759733
"253" 50.4 54.2206212678289 123.84351134883
"254" 50.6 56.3403488052889 122.225484339
"255" 50.8 58.9064735031868 120.682738645393
"256" 51 61.9777603923689 119.18702280303
"257" 51.2 65.6094082880889 117.860860416886
"258" 51.4 68.979255904018 116.937022804875
"259" 51.6 71.7448496352685 116.219426606679
"260" 51.8 75.4178966424289 114.76717547841
"261" 52 78.787773037107 113.176613370068
"262" 52.2 81.6023346907889 110.93087353075
"263" 52.4 84.4286380740689 108.11068693425
"264" 52.6 87.5196882382889 104.785672257
"265" 52.8 90.2226768957889 101.761597098
"266" 53 93.4808740342889 98.209042785
"267" 53.2 96.3112684274289 94.53053427363
"268" 53.4 99.0160103748689 90.99618313149
"269" 53.6 101.589840006789 87.63211971675
"270" 53.8 103.923771954696 83.9023182800833
"271" 54 105.977935106622 79.80279891675
"272" 54.2 107.745927687628 75.7399538483066
"273" 54.4 108.677707561402 71.447861096533
"274" 54.6 108.693944227962 67.1697304325357
"275" 54.8 108.535790319089 62.33969460537
"276" 55 107.593068979921 57.5810094558214
"277" 55.2 106.575612166169 53.06488545267
"278" 55.4 105.933243402269 48.5986378886029
"279" 55.6 104.100883523799 44.0110013110147
"280" 55.8 101.486418819152 40.0145935908971
"281" 56 98.6896062310389 36.89812093275
"282" 56.2 95.5866483059764 33.7865775804375
"283" 56.4 92.1202479871014 31.7668574803125
"284" 56.6 87.9056838529865 30.4167406105988
"285" 56.8 83.3841503798127 29.19392945625
"286" 57 78.7532385382889 29.10305341125
"287" 57.2 74.3846244377889 29.48473280025
"288" 57.4 70.0559976517099 29.9367215503816
"289" 57.6 66.1412395698889 30.753816768675
"290" 57.8 62.0562099236377 32.2630037015756
"291" 58 57.8952043799865 33.816350052157
"292" 58.2 54.0691544255655 35.3154945300798
"293" 58.4 50.1325620665084 37.4534537022988
"294" 58.6 46.1944008399972 39.4958651075625
"295" 58.8 42.5934598694764 41.6587149785625
"296" 59 38.9450339630805 44.5054070881875
"297" 59.2 35.364394523115 47.3821771931413
"298" 59.4 31.7013652784689 49.99618316511
"299" 59.6 28.1153029211889 52.71374041479
"300" 59.8 24.4146435853305 55.2242365959375
"301" 60 21.2275664186614 57.7888788629559
"302" 60.2 19.499952722268 59.780534302125
"303" 60.4 17.5049766342889 62.1697004775
"304" 60.6 15.1273007870848 65.8844835103928
"305" 60.8 13.2002845628514 69.354325642875
"306" 61 11.9704247236889 72.48473276499
"307" 61.2 10.3293453398489 76.39312970835
"308" 61.4 9.03460136755302 80.3633155037406
"309" 61.6 8.71105872522888 84.33206099955
"310" 61.8 9.07887145205357 87.0285136241912
"311" 62 10.4312093208074 90.8432286504166
"312" 62.2 12.7578112967434 94.1828590483773
"313" 62.4 15.6312225555542 97.20556153425
"314" 62.6 18.546064157485 100.60432561725
"315" 62.8 21.8700841549089 103.89694647969
"316" 63 25.1042204214021 106.987253260967
"317" 63.2 28.1740115691798 109.998265003486
"318" 63.4 30.9395607995389 113.24867870925
"319" 63.6 33.9837375148074 116.373338892417
"320" 63.8 37.0562846652161 119.734559235614
"321" 64 40.4821069479798 122.801873598123
"322" 64.2 44.4950157106525 124.724149793632
"323" 64.4 48.0658828884525 125.654059577741
"324" 64.6 52.3343469423798 126.223108848614
"325" 64.8 56.1029241259139 126.828880303125
"326" 65 60.2244227437991 127.062237004393
"327" 65.2 64.167299744987 126.524917079024
"328" 65.4 66.7588954765296 125.759824607083
"329" 65.6 70.3735439721124 124.290899464015
"330" 65.8 73.9625361189 123.222363483917
"331" 66 77.8187350002689 121.87404570159
"332" 66.2 81.9898117675289 120.75954188571
"333" 66.4 86.0252172894317 119.553279228964
"334" 66.6 90.1496231482889 118.03435104825
"335" 66.8 93.9118911445389 116.03787424425
"336" 67 98.030395778598 113.495836131777
"337" 67.2 101.656518154507 110.490978396559
"338" 67.4 104.878912691402 107.548970097608
"339" 67.6 108.296174027289 104.51409269175
"340" 67.8 111.181132928562 101.608258070741
"341" 68 115.134004793289 97.9888431375
"342" 68.2 118.580995734152 95.00636124525
"343" 68.4 121.335578769742 91.2015698517594
"344" 68.6 123.001893399039 87.9477392115
"345" 68.8 124.317672562344 83.57718398575
"346" 69 125.303086445289 78.23693475675
"347" 69.2 126.286522711634 73.9052740545955
"348" 69.4 126.660262732178 70.26081419175
"349" 69.6 126.260520265465 66.2157610593088
"350" 69.8 124.900998619049 62.65267170435
"351" 70 122.840761642761 58.917254740684
"352" 70.2 121.478929519553 56.8360218459481
"353" 70.4 120.615958005689 55.8414295170136
"354" 70.6 119.904414505039 55.8866705355
"355" 70.8 118.178770394975 54.9674449481912
"356" 71 115.451030489987 53.3216908679858
"357" 71.2 112.482153759039 51.04961827875
"358" 71.4 109.754384124446 49.3096092994853
"359" 71.6 106.507233858509 47.62977095331
"360" 71.8 103.194684731869 46.36259538183
"361" 72 99.7241367492072 44.9855896188214
"362" 72.2 96.3965302678444 44.53986425525
"363" 72.4 92.8168620995655 43.6393535455053
"364" 72.6 89.4428706143354 42.6571098531802
"365" 72.8 85.6440757443354 41.8049884265756
"366" 73 81.6420895208238 40.9883720594128
"367" 73.2 77.6136000772889 40.17175569225
"368" 73.4 73.9296524940563 39.6303035357616
"369" 73.6 70.0460008231047 39.3079549697763
"370" 73.8 66.1177232206936 39.10850596575
"371" 74 61.6091121249845 39.6656156329239
"372" 74.2 57.4976560796377 40.3226521948779
"373" 74.4 53.367378907028 41.1176567867283
"374" 74.6 49.6133162229972 41.873409634875
"375" 74.8 45.6361890382667 42.74173024485
"376" 75 42.7530313400331 43.2429433339709
"377" 75.2 39.5824832537661 43.60687019325
"378" 75.4 36.1750793703722 44.9188930929375
"379" 75.6 32.4501499561778 46.22773533105
"380" 75.8 29.3771634780063 47.9546962766413
"381" 76 26.0954756062676 49.8842780165904
"382" 76.2 22.3107443598289 51.88931293455
"383" 76.4 18.7099337401124 54.0020206113088
"384" 76.6 15.3729531484261 56.2471934877794
"385" 76.8 11.7880825699289 58.88931292881
"386" 77 8.74461474658053 61.148218779375
"387" 77.2 6.51038763553888 63.58631820975
"388" 77.4 4.54460657781062 66.0014934739239
"389" 77.6 4.054382817991 66.2802500674628
"390" 77.8 3.91697959928887 66.3341429018864
"391" 78 3.9441138483603 66.86205010875
"392" 78.2 4.17562095213994 68.6352931059734
"393" 78.4 4.53521484283789 70.6986229026618
"394" 78.6 5.17533039997638 73.552798921875
"395" 78.8 6.31254616016642 77.08560517125
"396" 79 7.61894244319084 80.8168686659559
"397" 79.2 8.42488284502221 84.52290069405
"398" 79.4 8.97697436612887 88.85114496531
"399" 79.6 9.71551742915679 92.8723173658726
"400" 79.8 10.3102705400761 97.2774889571011
"401" 80 11.3246295957889 99.8050115344891
"402" 80.2 13.7193600873673 102.333108732132
"403" 80.4 16.5818903533782 104.287077340875
"404" 80.6 19.4575040674707 106.625607129777
"405" 80.8 22.1581018750525 109.873351748905
"406" 81 24.9932563224741 112.909951844083
"407" 81.2 28.2005966173266 116.305991550892
"408" 81.4 31.4934164333629 119.22179803625
"409" 81.6 34.8568071029853 121.93293337875
"410" 81.8 38.5126711259029 123.75954188325
"411" 82 42.7246682449204 125.440270420776
"412" 82.2 46.8900134971134 127.509374476934
"413" 82.4 49.9210293385262 128.527299674657
"414" 82.6 52.8414587934468 128.928953958829
"415" 82.8 55.3775507951337 129.412345247922
"416" 83 58.8314815950389 129.653552448
"417" 83.2 62.2320646225342 129.196672802024
"418" 83.4 65.5682546769972 128.625954093
"419" 83.6 69.3456347719948 128.115177263603
"420" 83.8 72.68950182127 127.886000183193
"421" 84 76.1151865452333 127.76717546775
"422" 84.2 80.2516520703444 126.45250201675
"423" 84.4 84.0024823586525 124.786606420923
"424" 84.6 87.6522672615296 122.44486843225
"425" 84.8 91.1807246130032 120.222191831625
"426" 85 95.0609222302175 117.8571427605
"427" 85.2 98.8719541145046 115.841565538897
"428" 85.4 102.864834656553 113.166138464024
"429" 85.6 106.111111248616 110.11121338694
"430" 85.8 109.116939288675 106.691107452355
"431" 86 112.224842226178 102.922674498583
"432" 86.2 114.973286548789 99.354080952
"433" 86.4 117.655711929215 95.8191969810833
"434" 86.6 119.911719879789 92.0581326315
"435" 86.8 122.186126551956 87.7615209910833
"436" 87 123.563512719105 84.0259385508214
"437" 87.2 125.443880940471 79.6443441401045
"438" 87.4 127.086119696771 76.070065368375
"439" 87.6 128.594834193752 72.63570816775
"440" 87.8 128.312900842289 69.83998819875
"441" 88 127.494102513166 66.6478422883928
"442" 88.2 126.178585474152 63.07251903225
"443" 88.4 124.221890982289 59.66676448425
"444" 88.6 122.073313855816 56.3272032848318
"445" 88.8 119.571661847309 53.2461457428971
"446" 89 116.987405424307 49.90458011175
"447" 89.2 114.995202673039 46.770405129
"448" 89.4 113.051972989539 43.43071047525
"449" 89.6 110.359211856689 40.78244271465
"450" 89.8 107.448750556289 38.2706987355
"451" 90 104.477686407963 36.4545303385109
"452" 90.2 101.290170552758 34.5634054865357
"453" 90.4 98.3882595226014 32.061068676
"454" 90.6 96.4809479316222 29.341603029375
"455" 90.8 94.4346637616489 25.93511448255
"456" 91 92.5032243177454 22.5896116641848
"457" 91.2 90.8020248759628 19.3453368576848
"458" 91.4 88.5250321506931 16.1178333471862
"459" 91.6 86.2083734706639 13.8915394288125
"460" 91.8 85.0737865985867 12.7152021984415
"461" 92 85.313108704045 12.4394898427134
"462" 92.2 85.5131453069556 12.72998628825
"463" 92.4 85.046024822941 12.657650172163
"464" 92.6 84.0430603947639 13.26335876775
"465" 92.8 82.2555421013621 14.3944330546646
"466" 93 79.9742797465031 16.07142855825
"467" 93.2 77.6610850131639 17.986641206625
"468" 93.4 76.5879254623889 19.914122121075
"469" 93.6 74.9906226670508 22.11468555075
"470" 93.8 73.0170582845889 24.685114483575
"471" 94 71.8598156522401 27.6321913755915
"472" 94.2 70.8095363768 30.90966918585
"473" 94.4 69.581862352146 34.1349898458214
"474" 94.6 68.6378428960796 37.3135984071802
"475" 94.8 68.4864955606836 40.9049818869079
"476" 95 68.6737694832222 44.48049190585
"477" 95.2 69.5685967192667 48.15309580445
"478" 95.4 70.3283556932667 51.31679385105
"479" 95.6 71.8916653043514 54.3018447391875
"480" 95.8 73.6054838573093 57.2226981926786
"481" 96 75.8925134219011 60.50981456325
"482" 96.2 78.1950482716766 63.5476709246786
"483" 96.4 80.041849347132 66.8369255551324
"484" 96.6 82.164401278697 70.3633742996786
"485" 96.8 84.1592158532889 73.9430416305
"486" 97 86.5593895652693 77.2470437923676
"487" 97.2 89.4047614090732 80.6746743837794
"488" 97.4 92.4909212110236 83.24700102225
"489" 97.6 95.8710733810644 85.4747623539643
"490" 97.8 99.3337683928183 87.5074838378382
"491" 98 103.072831081039 89.86347614475
"492" 98.2 106.681978422529 92.01145030623
"493" 98.4 109.896188934798 93.6860866292123
"494" 98.6 112.825506372289 94.83998817825
"495" 98.8 114.949302865647 96.66030526425
"496" 99 116.623769942307 99.2487854841954
"497" 99.2 118.246635575659 101.09202705875
"498" 99.4 118.28142588558 101.518042942432
"499" 99.6 118.762432810628 102.457511078307
"500" 99.8 118.933824979043 102.700214191934
"501" 100 118.706333046039 102.3634761345
"502" 100.2 118.519023237449 101.87404571799
"503" 100.4 118.725002337067 101.53731967925
"504" 100.6 119.220764253434 101.094725801905
"505" 100.8 119.646932086219 100.302999783829
"506" 101 120.139751934485 99.33206098725
"507" 101.2 120.685027003325 98.0968076919409
"508" 101.4 121.759595198131 96.3589794308289
"509" 101.6 123.100651242881 93.6563471100833
"510" 101.8 124.454097536842 90.7033805145
"511" 102 125.65108793338 87.19465641705
"512" 102.2 126.450030281039 84.439224828
"513" 102.4 127.068281440437 81.60517380925
"514" 102.6 127.721854673836 79.3983147843821
"515" 102.8 127.706554738039 77.45889600225
"516" 103 127.004840287053 75.4319916105954
"517" 103.2 125.844225315659 73.3001130300833
"518" 103.4 124.233254898567 71.1160587485833
"519" 103.6 122.066948673681 69.0147432453088
"520" 103.8 120.021964626016 67.5624565719409
"521" 104 117.258469943991 66.88931292225
"522" 104.2 114.38438389037 66.4297397803929
"523" 104.4 110.979681685456 66.141857452125
"524" 104.6 107.946151289267 65.74427475525
"525" 104.8 104.756361854309 65.1305941690147
"526" 105 101.789130629969 64.49999994711
"527" 105.2 98.6362925387144 64.8915867585479
"528" 105.4 96.7098496737889 66.265413921
"529" 105.6 95.4167983430389 67.8361714065
"530" 105.8 94.3586878642489 68.62213734831
"531" 106 92.3814151344139 68.940839638125
"532" 106.2 89.6405846357089 69.54580146969
"533" 106.4 86.6357378935389 70.51526711775
"534" 106.6 83.5347651246584 71.4860603462935
"535" 106.8 81.6149973403556 72.67387610665
"536" 107 79.458729014146 75.0525782216786
"537" 107.2 77.7143844309827 78.0514877066786
"538" 107.4 75.9725206934489 80.70610680405
"539" 107.6 74.345053657893 83.571882883125
"540" 107.8 72.7967281821289 86.94274802031
"541" 108 70.5299649373477 90.0744648266029
"542" 108.2 69.0297847460389 93.84174977625
"543" 108.4 67.2923460908738 97.5316865108349
"544" 108.6 66.8551263039493 101.125233965759
"545" 108.8 66.8308669462889 104.92513203375
"546" 109 66.2172154672889 108.80534342223
"547" 109.2 65.1134146937417 112.071510782363
"548" 109.4 64.3550611192497 115.100658489662
"549" 109.6 64.9535347248195 118.018772297679
"550" 109.8 67.0236263081134 119.962836382145
"551" 110 69.688271172034 121.604175921838
"552" 110.2 73.2653366635924 122.53271527575
"553" 110.4 77.0102620685242 122.367534699838
"554" 110.6 81.1768696653489 121.31679379365
"555" 110.8 85.0547688520536 119.778101982309
"556" 111 88.2198353543289 117.14122127799
"557" 111.2 90.7757208213074 114.380124305417
"558" 111.4 92.4056421425134 110.829178908964
"559" 111.6 93.6355760878183 107.706555816485
"560" 111.8 93.81434290523 105.132090918132
"561" 112 93.3566826635389 101.4533175915
"562" 112.2 91.7544201647991 98.4362828293928
"563" 112.4 89.1797180750974 95.2147960888883
"564" 112.6 86.4327630696026 93.5245471467794
"565" 112.8 83.1729902620389 92.3223722085
"566" 113 79.7979071275389 91.25318058675
"567" 113.2 77.0876130952889 91.250733924
"568" 113.4 74.4970377553705 91.9009969646786
"569" 113.6 71.1994810467889 92.31503222025
"570" 113.8 69.5914391459359 91.6535697497206
"571" 114 68.1094453647983 89.9053002287406
"572" 114.2 66.2318262167889 87.756899517
"573" 114.4 63.7626095512889 85.19524361775
"574" 114.6 61.2117445797595 82.2612632164853
"575" 114.8 58.5823826403281 79.5146683976029
"576" 115 55.7396091514284 76.6354517390407
"577" 115.2 52.6286096510597 73.839058463625
"578" 115.4 49.7795134985597 70.881043198875
"579" 115.6 47.0940820917089 68.21755719597
"580" 115.8 44.1195448830761 65.8254831358883
"581" 116 40.7410422114591 63.7059444012287
"582" 116.2 37.1894677106584 62.5663789729239
"583" 116.4 33.3741563412237 61.8445070850326
"584" 116.6 30.0020377066222 61.52035618365
"585" 116.8 26.6147789475389 61.2356869726875
"586" 117 22.7210142057889 61.1294239609773
"587" 117.2 18.8873324441256 62.14558337325
"588" 117.4 15.5713955589493 63.5910268814575
"589" 117.6 12.5738486780389 65.83235461425
"590" 117.8 9.48109679123004 67.5778326043676
"591" 118 6.30177860101109 69.3348882665833
"592" 118.2 4.95531686375555 69.89185744905
"593" 118.4 4.26382608741931 69.8016926078804
"594" 118.6 3.1843548743603 69.28844051025
"595" 118.8 1.62962013501228 68.846434895633
"596" 119 1.38732756085707 68.3900068835455
"597" 119.2 1.4113914935442 68.1236803079521
"598" 119.4 1.96578041606161 68.3639832888409
"599" 119.6 1.71367857468887 69.04368102905
"600" 119.8 1.24782636168361 69.4204499229868
"601" 120 1.50029945858675 69.5773103213776
"602" 120.2 1.43912930908434 70.1943094497273
"603" 120.4 1.39289145233332 71.24893972105
"604" 120.6 1.34827068719364 73.15067242275
"605" 120.8 1.02659219820191 74.4980085681848
"606" 121 0.763096416521438 74.9933427398547
"607" 121.2 0.692636636459602 74.8021783039573
"608" 121.4 0.706093459169823 74.76826602375
"609" 121.6 0.948618956684229 74.4696431130872
"610" 121.8 1.41684251042842 74.4785193779477
"611" 122 2.10016466146278 74.4399269220326
"612" 122.2 3.72703985578888 75.253069968163
"613" 122.4 5.36672376396234 76.26772076625
"614" 122.6 6.76965952053416 77.7203657723632
"615" 122.8 7.97380581894925 79.1750683493066
"616" 123 9.35158205616642 81.2061846973929
"617" 123.2 10.6235792697798 83.8566966696136
"618" 123.4 11.8733444103444 86.20653088775
"619" 123.6 13.4139667742889 88.9410343561071
"620" 123.8 14.6539507601568 91.2087713496651
"621" 124 15.8393511912889 92.836171386
"622" 124.2 16.8961954051222 93.8259823940833
"623" 124.4 18.1590069119071 94.8490630728136
"624" 124.6 19.4638993450296 96.17260382275
"625" 124.8 21.5010166225389 97.59982376025
"626" 125 23.3840114236662 98.7199336652689
"627" 125.2 24.9783750035389 99.27334108125
"628" 125.4 25.8436235889289 99.53053426953
"629" 125.6 26.509057769553 99.6849343846273
"630" 125.8 27.6214595880889 100.41603045201
"631" 126 29.0784091499948 101.936461523956
"632" 126.2 30.9795942531689 103.62213731961
"633" 126.4 33.0857653069751 104.840218444191
"634" 126.6 35.350280423598 105.612421842614
"635" 126.8 36.9234897433455 105.496543194495
"636" 127 39.4281140440489 105.11068693671
"637" 127.2 42.4708712084929 104.659993682679
"638" 127.4 45.3238436822889 103.099377919417
"639" 127.6 47.3068146044289 100.79770984101
"640" 127.8 48.5452217320489 98.11832053023
"641" 128 48.1687189516 95.21840535025
"642" 128.2 47.0544057897333 92.41942316425
"643" 128.4 45.0369959063909 89.7433400105357
"644" 128.6 42.2059648738926 87.7160448654198
"645" 128.8 38.746300712937 86.2206671614167
"646" 129 35.0451814090389 84.85026417
"647" 129.2 31.7431520220389 84.462468124125
"648" 129.4 29.4154210838399 83.8078360428214
"649" 129.6 25.8508908486802 83.3181214052935
"650" 129.8 21.9101176085389 83.49236634375
"651" 130 19.7788863421868 83.0756347659643
"652" 130.2 17.065461435044 81.4398659559643
"653" 130.4 13.4870205217889 78.831473805
"654" 130.6 9.95706344258889 77.28625947861
"655" 130.8 9.30506620061539 77.0544476701071
"656" 131 10.4552900005389 76.9964767425
"657" 131.2 11.1802753907289 76.82824421181
"658" 131.4 12.4718656465289 76.20992360163
"659" 131.6 14.5464376977983 74.6525276645519
"660" 131.8 16.9772363623489 73.18702284075
"661" 132 18.5803277974889 71.77480910145
"662" 132.2 19.2749645737174 70.0829567893928
"663" 132.4 19.3096964125289 67.68320605137
"664" 132.6 18.502769068893 65.394401982
"665" 132.8 17.1482538068738 63.3821834421934
"666" 133 15.4083340810389 62.0229007125
"667" 133.2 13.2451314467333 60.50678536175
"668" 133.4 10.8744020556407 58.8669776164167
"669" 133.6 7.65499375136889 57.89694651741
"670" 133.8 6.45489787413994 57.5747116630372
"671" 134 6.94841790554888 57.77480911293
"672" 134.2 7.83206410816642 57.83805884025
"673" 134.4 8.76424185340887 57.77480911293
"674" 134.6 10.2913573911489 56.22519079359
"675" 134.8 12.0562493485296 53.80619164375
"676" 135 13.6342968767489 50.91984728649
"677" 135.2 14.6078737334317 47.69629221825
"678" 135.4 15.0649814677889 44.72254840725
"679" 135.6 15.5293741136614 42.3645412016029
"680" 135.8 16.3208706748106 40.0887819120326
"681" 136 18.4221738886154 37.5311574703928
"682" 136.2 20.5571908533673 34.6561143257206
"683" 136.4 22.2918910815852 32.85623406975
"684" 136.6 24.5545141787583 31.4943916239643
"685" 136.8 26.9528716909689 29.34732822021
"686" 137 28.949454961393 26.319974533125
"687" 137.2 31.1713121559697 23.5402793375266
"688" 137.4 32.7716555267357 20.0970439984628
"689" 137.6 33.3490062170843 17.9909784724091
"690" 137.8 34.3315861861187 16.7999837445479
"691" 138 35.2652955265063 16.9888814995109
"692" 138.2 37.5584002154749 16.773921520064
"693" 138.4 40.7230810064 15.79516538145
"694" 138.6 43.4582133128 13.86980490805
"695" 138.8 45.5715911738106 11.7864254798804
"696" 139 48.0072477181187 10.5550592734628
"697" 139.2 51.0885148975139 11.040076326825
"698" 139.4 54.7003812638499 12.2626140282988
"699" 139.6 58.0308125224389 14.29389311805
"700" 139.8 60.9653815595139 16.66030532985
"701" 140 63.8474910483841 18.50690656425
"702" 140.2 65.8711030458 20.57039862605
"703" 140.4 67.4972441734845 23.3197809300978
"704" 140.6 69.5517131865111 25.87998301525
"705" 140.8 71.8985242395333 28.25487699125
"706" 141 74.8853746706525 30.4042331464773
"707" 141.2 77.7064595074444 32.48727732705
"708" 141.4 80.9330232136936 34.34660120775
"709" 141.6 83.7348399928116 35.3226925456364
"710" 141.8 86.9839607566222 36.625318036125
"711" 142 90.2963947682662 37.1790423012273
"712" 142.2 93.0746951981889 37.75190836599
"713" 142.4 95.8112885795389 38.11655898225
"714" 142.6 98.6775299993093 37.9517837358214
"715" 142.8 101.635391166995 38.0388414596029
"716" 143 104.943007017039 37.668819699
"717" 143.2 107.361086059289 37.73487959325
"718" 143.4 110.853055189789 37.49999996925
"719" 143.6 114.660108309506 37.6659475296848
"720" 143.8 118.311842809539 39.08543743125
"721" 144 121.672837007021 41.67121043475
"722" 144.2 122.826426567779 43.8589226199481
"723" 144.4 122.945885525956 46.82994058925
"724" 144.6 122.511054918195 49.5048969779858
"725" 144.8 121.679620569289 53.2461457428971
"726" 145 121.208288613196 56.9515125345833
"727" 145.2 121.723452817789 60.13652373225
"728" 145.4 122.360536630893 63.4902059107783
"729" 145.6 123.832270995622 66.76208645925
"730" 145.8 124.35949767758 70.5048576798682
"731" 146 123.531533068414 73.409669151
"732" 146.2 121.790130965507 76.4590561482682
"733" 146.4 119.310553950362 79.3667591299227
"734" 146.6 117.017463228834 81.6013184618864
"735" 146.8 114.574467201326 84.17090747975
"736" 147 112.400712359048 86.9345489815833
"737" 147.2 110.001843746696 89.5073507889167
"738" 147.4 107.637893349816 92.2952809791409
"739" 147.6 104.491865666912 94.5862738674198
"740" 147.8 101.410336512932 97.26008716125
"741" 148 98.0749520535438 99.4518035406618
"742" 148.2 95.5556004632889 102.3047562285
"743" 148.4 92.712082960598 105.28625945565
"744" 148.6 89.2751835744398 108.218709402835
"745" 148.8 86.0975752869555 110.97328235175
"746" 149 83.0016866786154 113.633354011821
"747" 149.2 79.5341019282333 115.95631881925
"748" 149.4 75.6066895799304 117.27099227025
"749" 149.6 71.5647497842889 118.76834987325
"750" 149.8 67.6005502029681 120.187598922042
"751" 150 62.947272432132 122.045726587544
"752" 150.2 59.2917202042889 124.33206096675
"753" 150.4 55.2429191761778 126.74936376375
"754" 150.6 53.107919715907 128.062109541068
"755" 150.8 51.5538672690889 128.506245557359
"756" 151 48.1693560660436 128.663761957005
"757" 151.2 45.1806104330922 127.444937950807
"758" 151.4 41.7783018036222 125.766892743917
"759" 151.6 39.6325582770525 124.127342021741
"760" 151.8 37.4142100779674 121.558069693125
"761" 152 34.341873058107 118.880985329305
"762" 152.2 31.2072506028781 116.94383850825
"763" 152.4 27.8915961121778 114.93850711525
"764" 152.6 24.9968376779071 112.552047097159
"765" 152.8 22.1178722132713 109.918641934776
"766" 153 19.8854851778246 107.054252911125
"767" 153.2 17.5783060563077 103.775385195042
"768" 153.4 15.1912600884674 100.708833069
"769" 153.6 12.7578112967434 97.7845245554864
"770" 153.8 10.5476033723798 95.0294933294318
"771" 154 8.9772610676285 92.0945555920613
"772" 154.2 9.19228719234546 89.0771279695896
"773" 154.4 9.82702777203888 85.8044626425
"774" 154.6 10.5876633910089 82.02671748999
"775" 154.8 10.0935386656963 78.5234661499167
"776" 155 8.22688505179796 75.4736293621227
"777" 155.2 5.35391505011497 73.3031861330543
"778" 155.4 3.20373648083988 71.6486212218214
"779" 155.6 3.64563710857459 71.63304247125
"780" 155.8 4.53521484283789 71.5592725053088
"781" 156 5.46516769725113 70.9797637326651
"782" 156.2 7.13134448928887 68.614210161
"783" 156.4 9.43253753553888 65.83235461425
"784" 156.6 11.7393959744521 62.8855740253929
"785" 156.8 13.0762961191778 60.0049476465833
"786" 157 13.5887113383089 57.04198468605
"787" 157.2 13.1348716409828 54.34841871225
"788" 157.4 11.621926585615 51.6470294963152
"789" 157.6 9.41763457104888 49.08015263151
"790" 157.8 9.04939394492717 48.235747889633
"791" 158 9.78859514835409 47.8717224964239
"792" 158.2 11.427513623518 46.0162213363125
"793" 158.4 13.1556487231289 43.01145034641
"794" 158.6 15.5068877215342 39.746867315816
"795" 158.8 17.1443833366289 36.33969462669
"796" 159 18.2020311416847 32.649491067375
"797" 159.2 19.1517298591847 29.1984732585
"798" 159.4 20.5367071555389 26.62213738275
"799" 159.6 21.9529969820715 25.5185861058587
"800" 159.8 22.6938799567174 25.7925689148214
"801" 160 24.4456670767689 25.47709921575
"802" 160.2 27.1956411863819 24.6649209810174
"803" 160.4 28.1026402716222 24.0378498530625
"804" 160.6 28.4232477819272 23.6864544226755
"805" 160.8 28.295332765028 23.1372386136196
"806" 161 27.9591302432 21.96140795485
"807" 161.2 27.3988325398935 19.7740990429012
"808" 161.4 27.0807938996145 18.1231137788547
"809" 161.6 26.8857905327767 18.2112269446646
"810" 161.8 27.1466102293389 19.37022899175
"811" 162 27.4357407277778 19.90033925425
"812" 162.2 27.7630510332434 20.6193615375682
"813" 162.4 29.1875991094934 21.2959749998864
"814" 162.6 32.2007341313798 22.2588480039545
"815" 162.8 34.9522502465214 23.3601100465291
"816" 163 37.7077232356059 24.2808601551037
"817" 163.2 40.4215893500508 24.93184294575
"818" 163.4 44.0544902745084 25.2769502678598
"819" 163.6 46.6361546373798 24.4882026169773
"820" 163.8 49.1844793990098 24.2299840028546
"821" 164 52.4355410551959 23.5820166680407
"822" 164.2 55.7044635770498 21.8594423982717
"823" 164.4 58.4429375938005 20.4043138479942
"824" 164.6 61.8106134180889 18.99279048485
"825" 164.8 63.9288937955984 17.01653942625
"826" 165 65.4574564932889 15.38804069985
"827" 165.2 66.6332739530508 12.51817519875
"828" 165.4 67.1384232232639 9.2748091527
"829" 165.6 66.4795132083127 6.32951653425
"830" 165.8 65.7962679276402 4.50020630949325
"831" 166 64.6502125834139 3.07251908145
"832" 166.2 64.2691155339555 3.12928165725
"833" 166.4 64.2278465748415 3.24929690372368
"834" 166.6 64.3270833856304 3.99599701776219
"835" 166.8 64.1821467869317 4.40294438025
"836" 167 63.8600145479555 4.60706595825
"837" 167.2 62.3984269400783 4.62535154301316
"838" 167.4 59.5090996480694 5.04794265085976
"839" 167.6 55.9604693182889 5.52701115225
"840" 167.8 52.0597555615328 6.25814559159147
"841" 168 48.5889983205508 7.36550344725
"842" 168.2 45.0411426687075 8.90067458883139
"843" 168.4 41.5588158778 10.52798981325
"844" 168.6 37.3915982037412 12.45456196725
"845" 168.8 33.1592583319111 14.27692958965
"846" 169 29.4111140601778 16.04961830745
"847" 169.2 25.3349468663365 17.96165029425
"848" 169.4 22.1070229419168 20.954642269343
"849" 169.6 20.090146694757 24.3929673342287
"850" 169.8 17.6084694432472 28.3476462871875
"851" 170 15.2325387865229 31.823534162633
"852" 170.2 12.5307469670139 35.047709894925
"853" 170.4 9.52939266528887 38.7312238047339
"854" 170.6 8.46467974366031 42.72355503585
"855" 170.8 8.29771751320376 47.1637972652074
"856" 171 7.22509679858053 51.6141857083125
"857" 171.2 5.52355326305969 55.4627862140625
"858" 171.4 3.27809137115251 59.0995835740227
"859" 171.6 1.75588740657777 61.80025440225
"860" 171.8 1.84663639513888 62.643129719625
"861" 172 1.58815317898453 65.93511444975
"862" 172.2 1.65669665163888 69.37022895075
"863" 172.4 2.09355806168887 73.14037313765
"864" 172.6 2.60006404435555 77.21161995365
"865" 172.8 3.17448787469797 80.7598888997727
"866" 173 4.9410025642454 83.8823431107717
"867" 173.2 7.9168871388771 87.2305791830735
"868" 173.4 11.0080633566222 89.8042125359166
"869" 173.6 14.1307205233455 92.8363098763443
"870" 173.8 15.925822974044 95.89694648625
"871" 174 17.1429878609623 99.5423741199643
"872" 174.2 17.8281664132289 103.28625945729
"873" 174.4 19.3539005710161 106.924011015723
"874" 174.6 22.1642942679441 109.716372639698
"875" 174.8 25.8325725493071 111.122484294723
"876" 175 29.7487847152889 111.949085317967
"877" 175.2 33.5959278836343 112.343858339523
"878" 175.4 36.8496089722889 111.72196115325
"879" 175.6 39.8349727272685 110.875915160679
"880" 175.8 42.2214945384555 110.289440113125
"881" 176 43.8713632908183 109.76463095325
"882" 176.2 45.127120376521 108.65594320425
"883" 176.4 47.0298479239071 106.604788254014
"884" 176.6 49.3344944200389 103.78009386675
"885" 176.8 50.0090240219555 101.045876282956
"886" 177 49.9583734236889 97.91984724795
"887" 177.2 48.8719180908689 95.56870221171
"888" 177.4 47.1282712455389 93.44539041075
"889" 177.6 44.5007714604555 90.951017737125
"890" 177.8 43.6003163801592 89.34478364175
"891" 178 41.6490910937583 86.5419067681071
"892" 178.2 39.6721672328399 83.9714129238214
"893" 178.4 37.6099643034113 81.0503971916786
"894" 178.6 35.5419468920389 77.22401637825
"895" 178.8 33.0689314316689 74.15648848881
"896" 179 29.9995051767089 71.24045795685
"897" 179.2 26.5356373877472 69.3622772968125
"898" 179.4 23.3057306710732 67.2784762208382
"899" 179.6 20.6755092757889 64.71667640025
"900" 179.8 17.8118023737889 61.47240159375
"901" 180 15.2037835880389 58.37492655225
"902" 180.2 12.7549921539828 56.0776600256786
"903" 180.4 12.2971210825089 55.75954193901
"904" 180.6 13.2361508442038 55.2034269483989
"905" 180.8 14.7474213000848 53.31243179925
"906" 181 17.0637892964457 50.4845831048382
"907" 181.2 19.402655157583 47.3563088969559
"908" 181.4 21.5180624969555 44.1307438644265
"909" 181.6 22.4154589662454 40.4621639230109
"910" 181.8 21.6639582419628 36.4130434484022
"911" 182 19.7251464333116 33.5964607635682
"912" 182.2 17.5279807930761 31.9047425432713
"913" 182.4 17.468767385528 32.0735147430326
"914" 182.6 17.4997817011333 32.08015264545
"915" 182.8 18.0907053475778 32.70780319625
"916" 183 18.2615593583976 33.4010952265109
"917" 183.2 18.9222193357889 33.7329903473804
"918" 183.4 20.8337405842038 34.2354230675904
"919" 183.6 24.2570486532237 34.9941918066848
"920" 183.8 27.9402280271802 35.4754397319456
"921" 184 30.5004611470123 35.3236153681436
"922" 184.2 33.4288672456014 35.512086484875
"923" 184.4 37.0962099150694 35.4798919835671
"924" 184.6 40.4529444823111 34.65860896225
"925" 184.8 44.2007217207237 33.8242615056196
"926" 185 46.8351033805715 32.8617656550978
"927" 185.2 48.133185004754 32.0677258746453
"928" 185.4 49.2673545473365 32.23827696375
"929" 185.6 51.0943939848127 33.48327878025
"930" 185.8 53.6151263985497 34.9527049165761
"931" 186 56.3155740561367 37.2095917384891
"932" 186.2 58.8297718264804 40.0337014451649
"933" 186.4 61.4808456932038 42.9978073384628
"934" 186.6 64.1550125378603 45.9826296553928
"935" 186.8 66.1924407181367 49.4316295645109
"936" 187 68.5987676357889 52.1579565045
"937" 187.2 70.8998115927583 54.5898893461071
"938" 187.4 73.3936344717019 57.7207102082283
"939" 187.6 75.4933424754284 61.5813065356919
"940" 187.8 77.2337205902889 65.6281114629457
"941" 188 78.5302657959193 69.9925323023804
"942" 188.2 79.4370216148889 74.29389306885
"943" 188.4 80.6830263322489 78.82061062239
"944" 188.6 81.5907057269011 82.97437288725
"945" 188.8 82.0565384252454 87.2593759656196
"946" 189 82.4033849133758 91.7731496094457
"947" 189.2 83.2513570093571 96.0530880544773
"948" 189.4 83.970767002595 100.453731028393
"949" 189.6 84.5501995099089 104.76717548661
"950" 189.8 85.1746629435389 109.160305254
"951" 190 85.0576215140336 113.567890113144
"952" 190.2 84.8541030995089 118.11832051383
"953" 190.4 84.0370168574707 122.510409337432
"954" 190.6 83.4706510768525 127.166897883232
"955" 190.8 82.9940749931616 127.277931887305
"956" 191 81.3599977766682 127.85930497544
"957" 191.2 78.4808721136474 129.758389638665
"958" 191.4 75.8320962761854 130.669254959974
"959" 191.6 73.0066979349434 130.942054021705
"960" 191.8 69.1647988941963 130.77820175875
"961" 192 65.0975706634994 130.911008329776
"962" 192.2 61.0961477675389 130.87933048575
"963" 192.4 57.0401268076573 130.62977088525
"964" 192.6 52.7314936787889 130.03604739125
"965" 192.8 48.6681398803424 128.83042519425
"966" 193 44.6203631508074 127.611676457417
"967" 193.2 41.1873781571778 125.56191677575
"968" 193.4 37.7330375045567 123.602780705625
"969" 193.6 34.158100189396 122.082878853
"970" 193.8 31.0063168101854 119.969070709733
"971" 194 27.6494507081836 117.538837455513
"972" 194.2 24.789630684998 114.703330926068
"973" 194.4 21.669562054271 111.579879952125
"974" 194.6 18.5762576601282 108.499182026625
"975" 194.8 15.0671460232704 106.07506352625
"976" 195 12.2743283132889 103.468219263964
"977" 195.2 11.0649160689623 101.170353554679
"978" 195.4 9.39601066178889 98.238402738
"979" 195.6 7.3072248323266 94.7879158087783
"980" 195.8 5.81637703428887 91.2718903607206
"981" 196 4.43361570160888 87.49999992825
"982" 196.2 3.58890186051614 83.68320603825
"983" 196.4 3.13297299845908 79.3954035405479
"984" 196.6 2.19025465837978 75.6939624639545
"985" 196.8 0.93112683146887 72.88167932955
"986" 197 0.388321253377763 70.30746389485
"987" 197.2 0.251142549738884 66.8702289528
"988" 197.4 0.648249129754 65.3892241608314
"989" 197.6 2.09898491150316 62.77262808375
"990" 197.8 3.13868991860594 59.4977657303963
"991" 198 3.51656608596455 55.8928202553851
"992" 198.2 2.85120659409441 52.841390966
"993" 198.4 2.52036383825946 50.1627749925441
"994" 198.6 3.39099261728886 48.87698175675
"995" 198.8 4.60076267588886 46.52035619595
"996" 199 5.88672508743701 43.3806898145833
"997" 199.2 6.71542515352219 39.91730276625
"998" 199.4 7.49870047671743 36.62758993725
"999" 199.6 8.93400868621988 34.0385627517672
"1000" 199.8 11.0739091343689 30.66030531837
"1001" 200 13.5242543672889 27.8348928607016
"1002" 200.2 15.7379354006418 24.9831611829265
"1003" 200.4 18.0147294501778 22.46607292475
"1004" 200.6 20.274820539501 19.8502197385227
"1005" 200.8 22.0290908544674 18.1842966045
"1006" 201 25.6723856047889 14.71667644125
"1007" 201.2 29.0095597676132 12.7630492983851
"1008" 201.4 32.7154626137651 11.31861140475
"1009" 201.6 35.5088178670098 10.78244273925
"1010" 201.8 39.0769365627333 10.31594570825
"1011" 202 41.9932723660331 9.07819988604069
"1012" 202.2 42.3322927221639 8.1297709857
"1013" 202.4 42.0568800940889 7.95801526065
"1014" 202.6 41.7547433858238 7.40058582741279
"1015" 202.8 41.6174519307484 7.44016917070946
"1016" 203 41.5050551550783 7.52812373830263
"1017" 203.2 41.0876118272586 7.39359240661364
"1018" 203.4 40.7652898382889 7.33642311285
"1019" 203.6 39.7871001592639 7.146946559025
"1020" 203.8 38.9258733749204 7.31719565490789
"1021" 204 37.8568375159451 7.57395037546875
"1022" 204.2 37.5837991346639 7.47853052821875
"1023" 204.4 37.2514045835389 7.53816793275
"1024" 204.6 37.1564347117888 7.63358777999999
"1025" 204.8 36.5153880774764 7.681297703625
"1026" 205 37.1089497759138 7.68129770362499
"1027" 205.2 36.5391305454139 7.74491093512499
"1028" 205.4 36.6341004171638 7.77671755087499
"1029" 205.6 36.9664949682889 8.19876687524999
"1030" 205.8 36.7831048711164 8.16333244921551
"1031" 206 36.7949364902889 8.35693178334677
"1032" 206.2 37.1710454612889 7.69964767425
"1033" 206.4 37.444057751946 7.06379497785
"1034" 206.6 39.4457084623941 6.33286459906579
"1035" 206.8 42.0021067727075 5.95375465515697
"1036" 207 44.5369504592174 5.42984368875
"1037" 207.2 46.5448848905031 4.54834605225
"1038" 207.4 47.8595392580139 3.2061068676
"1039" 207.6 49.004453823 2.86047497645
"1040" 207.8 50.6068188735912 2.71391798108721
"1041" 208 53.3207939086222 2.48336269125
"1042" 208.2 56.6278251738294 2.87033216187162
"1043" 208.4 60.0417386786222 3.63818750925
"1044" 208.6 63.1350114477661 4.98785565170455
"1045" 208.8 65.9724042423333 7.31340118145
"1046" 209 67.8193159124628 10.0771656074022
"1047" 209.2 69.2827545833121 12.9304988354826
"1048" 209.4 69.9991268045333 15.62553009745
"1049" 209.6 71.552795534698 18.0517001933864
"1050" 209.8 73.1635832295746 20.87877133875
"1051" 210 74.2453352925555 23.97158607025
"1052" 210.2 75.5875761466222 27.03107958525
"1053" 210.4 76.6207332362661 30.6384454988182
"1054" 210.6 77.4634151638238 34.2424107654593
"1055" 210.8 76.624146529754 36.7100123966686
"1056" 211 74.496861558948 39.0787647146591
"1057" 211.2 71.2664469819972 41.12595416475
"1058" 211.4 67.422919926028 42.3705608680109
"1059" 211.6 63.9945163412251 43.5906285171223
"1060" 211.8 60.0421531679697 44.6300957892925
"1061" 212 56.6727433564139 45.372137367375
"1062" 212.2 54.2712179824804 45.2147961298883
"1063" 212.4 51.2321820864803 45.3366087008457
"1064" 212.6 47.4511688094889 45.74427477165
"1065" 212.8 43.3934356769215 46.60577967825
"1066" 213 39.6826333003389 47.337786220725
"1067" 213.2 35.0066621603571 47.7966689406818
"1068" 213.4 30.2607961977671 48.3612677997065
"1069" 213.6 26.3794188305932 49.7386325513152
"1070" 213.8 22.763653740044 51.4975073576786
"1071" 214 19.1501470279889 53.11832056713
"1072" 214.2 15.0625003971191 54.9996398800047
"1073" 214.4 11.7728873904489 57.33969460947
"1074" 214.6 7.66463684603888 59.776864308
"1075" 214.8 3.61850285950316 60.89149395225
"1076" 215 4.06522525275228 60.4845465897622
"1077" 215.2 8.14414920994844 59.0527041906542
"1078" 215.4 12.709606892143 58.7865775599375
"1079" 215.6 17.1695935207661 58.9868146636364
"1080" 215.8 22.2750687210497 59.5959176411413
"1081" 216 27.4430045732656 60.3652582498081
"1082" 216.2 31.3746689196489 61.47709918623
"1083" 216.4 35.3849558795542 63.3062002908214
"1084" 216.6 39.3699632610389 66.00851433225
"1085" 216.8 43.2345065037889 68.8692747526875
"1086" 217 46.9363933413909 71.9446174826786
"1087" 217.2 51.2752889786222 74.84096685975
"1088" 217.4 55.2462958827289 77.19465642525
"1089" 217.6 58.9142261457786 80.1857765349643
"1090" 217.8 62.4330313467889 83.705226003
"1091" 218 64.9387748860389 87.580739799
"1092" 218.2 66.6978793079827 92.13467822325
"1093" 218.4 67.1441214155689 96.72900755427
"1094" 218.6 67.1880186007333 101.544387816083
"1095" 218.8 68.0600351063527 106.673298596952
"1096" 219 69.4035515725338 111.242015799107
"1097" 219.2 70.7453789523289 116.12595410325
"1098" 219.4 71.7750175270932 120.830567441576
"1099" 219.6 72.6751667462889 125.408684903646
"1100" 219.8 72.8870226140389 129.4920727065
"1101" 220 72.6386398725389 130.387551273
"1102" 220.2 72.8069616703501 130.68429651225
"1103" 220.4 72.7891305923889 130.82824416753
"1104" 220.6 72.6006805723673 130.839320353721
"1105" 220.8 72.3772220506026 130.966546816721
"1106" 221 72.8922407388603 130.723243388679
"1107" 221.2 73.1635832295746 130.427247127821
"1108" 221.4 73.2677787460089 130.36259531295
"1109" 221.6 73.7092831275666 130.219818948917
"1110" 221.8 74.2140006004075 130.261029780623
"1111" 222 75.943563841987 129.686374659608
"1112" 222.2 78.7789930797804 128.818411073047
"1113" 222.4 81.3087914508343 128.200902046159
"1114" 222.6 84.1115386707099 127.415628662092
"1115" 222.8 87.2763528466161 126.910131748814
"1116" 223 90.5361671876924 125.694723346776
"1117" 223.2 93.9691387175798 123.669326754941
"1118" 223.4 97.0959909105746 121.85114493825
"1119" 223.6 100.539660345359 119.915963474724
"1120" 223.8 103.635344936789 118.258094138353
"1121" 224 106.065263724323 115.612661131836
"1122" 224.2 108.197118098475 112.645555606945
"1123" 224.4 111.189615086166 110.219967768197
"1124" 224.6 113.432782251507 107.937196302886
"1125" 224.8 114.245771987479 104.879573485991
"1126" 225 114.315802821289 101.3652377325
"1127" 225.2 113.29247738572 97.5583744148382
"1128" 225.4 111.762052533682 94.267993379625
"1129" 225.6 110.677726195789 91.59571337175
"1130" 225.8 110.188266087539 88.883587713375
"1131" 226 110.733463499437 85.74003385675
"1132" 226.2 110.081667251901 84.8204548299643
"1133" 226.4 109.195737820034 84.31933835325
"1134" 226.6 106.804731637152 82.2013919397794
"1135" 226.8 103.706106802014 80.0235742496029
"1136" 227 100.558321092089 77.98091596659
"1137" 227.2 96.8537926133074 76.04961825825
"1138" 227.4 93.1962566340289 74.98091596905
"1139" 227.6 89.6193746976847 74.2923027380625
"1140" 227.8 85.8680647635597 73.2744910340625
"1141" 228 82.0024205334803 72.8175247088457
"1142" 228.2 78.0865112753909 72.39640124925
"1143" 228.4 73.8148052072889 72.23282436825
"1144" 228.6 69.8387332433555 72.95377432525
"1145" 228.8 65.7080153038633 73.9138378474628
"1146" 229 61.7480450319948 75.6080675925441
"1147" 229.2 58.3291296489948 77.9056278361324
"1148" 229.4 54.1728011441712 79.7616374140147
"1149" 229.6 50.3572468850389 81.4328879739375
"1150" 229.8 46.1331521545932 82.7124128097065
"1151" 230 42.2620150170689 84.73664115189
"1152" 230.2 38.5247761292481 86.5107492669643
"1153" 230.4 34.6648721941124 88.5327794514265
"1154" 230.6 31.5215556546222 90.7704684183088
"1155" 230.8 27.6710765006766 93.1317182598214
"1156" 231 24.2259214042889 95.038167861
"1157" 231.2 21.3838384115489 97.23282434775
"1158" 231.4 18.0533460410548 99.0072274646968
"1159" 231.6 14.5113964034 99.7208085130833
"1160" 231.8 12.9488082187787 99.8539491313928
"1161" 232 13.2347783370247 100.088218267344
"1162" 232.2 13.5845249113093 101.084670426536
"1163" 232.4 13.8868779723909 102.98527799625
"1164" 232.6 14.4092510302289 105.88931289027
"1165" 232.8 15.1986836094398 106.555163386627
"1166" 233 17.0712379138379 108.312752493132
"1167" 233.2 19.6965890592889 110.89988246925
"1168" 233.4 22.2074734178074 113.609697390583
"1169" 233.6 24.8954967865475 116.079889349405
"1170" 233.8 28.4958488634292 118.221842677934
"1171" 234 31.6685328370924 120.576608407125
"1172" 234.2 35.202768778646 123.21428561325
"1173" 234.4 39.0165342688233 124.608449489819
"1174" 234.6 43.0188122187974 126.398951895318
"1175" 234.8 46.7144739471996 127.862595315
"1176" 235 51.1644907949139 129.028080592125
"1177" 235.2 55.0556654492525 129.116932579759
"1178" 235.4 58.8059817020436 129.599956684741
"1179" 235.6 62.2251485775871 130.174434070303
"1180" 235.8 66.2594242991778 130.07845621225
"1181" 236 70.5225163199555 129.63316359175
"1182" 236.2 74.7352824257889 129.6388724715
"1183" 236.4 78.9642826977333 128.82739599275
"1184" 236.6 82.835216298598 128.013532164286
"1185" 236.8 86.7985433879675 126.663031521
"1186" 237 90.5709440338707 124.738029044141
"1187" 237.2 94.0630986181379 123.349056502627
"1188" 237.4 97.5507234984613 121.601079131664
"1189" 237.6 100.69294505064 119.601245382039
"1190" 237.8 104.108467570598 117.430603651105
"1191" 238 107.244200063289 115.047877232566
"1192" 238.2 109.668521880325 111.77480906865
"1193" 238.4 111.462172298254 108.39365613644
"1194" 238.6 112.576582491918 104.880548401417
"1195" 238.8 113.515795367534 101.082024978325
"1196" 239 113.299926003112 97.3188893080147
"1197" 239.2 111.276766925289 94.9941279315
"1198" 239.4 108.641869873949 92.4906379768726
"1199" 239.6 105.98988100244 91.0071294083066
"1200" 239.8 103.118708834469 89.94274801785
"1201" 240 99.9179528140031 89.35387124625
"1202" 240.2 96.518191018583 88.9443944787794
"1203" 240.4 93.2379026814926 88.9277635685833
"1204" 240.6 90.4699136961516 89.8574314485441
"1205" 240.8 86.9408538644804 91.1056520285904
"1206" 241 83.5626561944587 92.6850784203255
"1207" 241.2 80.0091666381664 93.9028664131071
"1208" 241.4 76.4452914663266 95.6953045448915
"1209" 241.6 72.9403656334398 97.9565748872688
"1210" 241.8 70.03034541227 100.743554576759
"1211" 242 68.7348481458379 103.844858468956
"1212" 242.2 67.364302545681 105.910417515309
"1213" 242.4 64.9408203909689 106.97328235503
"1214" 242.6 61.1496231107089 107.74427472081
"1215" 242.8 56.5123697050625 108.096283938439
"1216" 243 52.0781009611489 108.34732815543
"1217" 243.2 47.9830000912889 107.91984723975
"1218" 243.4 44.0015708525389 107.428068027
"1219" 243.6 39.7807042291256 106.708599382821
"1220" 243.8 35.5533432766489 106.30152663039
"1221" 244 31.2208177274139 105.9160304475
"1222" 244.2 26.5198090757889 105.43893121125
"1223" 244.4 22.3703562177889 105.52701107025
"1224" 244.6 18.7471768270732 104.391183868897
"1225" 244.8 15.0194951721757 102.191055655797
"1226" 245 12.9995527884707 100.088480139995
"1227" 245.2 10.9827380574889 97.1807771583409
"1228" 245.4 9.91469226903888 94.42894883625
"1229" 245.6 8.68738931103888 91.36083374775
"1230" 245.8 8.08045877680887 88.51526710299
"1231" 246 7.14940868867069 84.7033309506682
"1232" 246.2 5.37915724736435 81.5875701477028
"1233" 246.4 3.72316353449296 78.6824271048214
"1234" 246.6 2.58740139478888 74.9913254069318
"1235" 246.8 1.43124643435409 71.4611682122282
"1236" 247 1.70256015067912 67.8854030350061
"1237" 247.2 2.29299479236388 64.608778572975
"1238" 247.4 3.10973568941388 60.47709918705
"1239" 247.6 4.23038017606387 56.498091556725
"1240" 247.8 5.51732297005482 52.6778463105479
"1241" 248 6.82669481886334 48.9097774489308
"1242" 248.2 7.24725643532218 45.56615772345
"1243" 248.4 6.06963002562222 43.0632662149773
"1244" 248.6 5.49076604543172 42.62540890725
"1245" 248.8 5.40936329821743 42.38004358575
"1246" 249 5.39719966932333 42.3565411603189
"1247" 249.2 5.80176628478885 42.54991188525
"1248" 249.4 6.24374145716385 42.223282408125
"1249" 249.6 7.18665661239601 41.0305343175
"1250" 249.8 8.57050331503885 38.9694656169
"1251" 250 11.1246930236836 36.1038569410658
"1252" 250.2 12.4458867912889 33.4615857888629
"1253" 250.4 13.6590503142889 30.6543954439597
"1254" 250.6 14.6757093561103 27.2355506865
"1255" 250.8 16.0486148292889 24.1658458309597
"1256" 251 18.4236275091014 21.8272900584375
"1257" 251.2 20.8849300186222 19.33206105285
"1258" 251.4 24.1684860441854 16.5339562907327
"1259" 251.6 26.6867258200768 14.2753874507045
"1260" 251.8 29.6769156231538 12.1853723853041
"1261" 252 32.5478967247626 10.3505423780132
"1262" 252.2 35.6059963404284 9.60189951280814
"1263" 252.4 39.1866795256444 8.95038167205
"1264" 252.6 41.8607562659168 7.33845197338954
"1265" 252.8 42.9955500522889 5.9806697808629
"1266" 253 42.9342791672889 5.68517606034677
"1267" 253.2 42.9614681225076 5.66555343046875
"1268" 253.4 43.146485647045 5.74613665512805
"1269" 253.6 43.9340406810694 5.64373486783537
"1270" 253.8 45.6153791025447 5.2347772014593
"1271" 254 47.9830000912889 4.73429242125
"1272" 254.2 50.4831371801493 3.82345108864535
"1273" 254.4 52.7219966916139 2.795801524425
"1274" 254.6 55.5206088596573 1.96364001446053
"1275" 254.8 58.48555061423 1.48742703066176
"1276" 255 62.0485379388941 1.66231418103947
"1277" 255.2 65.2339979715242 2.12730130045588
"1278" 255.4 69.1612814915389 3.14885495925
"1279" 255.6 72.241018761146 4.14849145424999
"1280" 255.8 76.0940821292889 4.8245205694939
"1281" 256 79.8756097498798 5.36086050913636
"1282" 256.2 83.5535338740162 6.41047882888636
"1283" 256.4 87.6222616633501 7.37848573939285
"1284" 256.6 91.2962964146037 8.57011591041666
"1285" 256.8 94.6862608680389 10.10716382025
"1286" 257 97.8933203832889 12.41192013075
"1287" 257.2 101.18046334627 14.2463632318726
"1288" 257.4 104.409714660289 16.412213727
"1289" 257.6 107.755310645798 18.4646078960318
"1290" 257.8 110.509702576539 21.04374631275
"1291" 258 112.435886385622 24.6725789350147
"1292" 258.2 113.872709479309 28.61232276825
"1293" 258.4 114.616963168126 32.6939554179643
"1294" 258.6 114.641098753553 36.5926112331368
"1295" 258.8 114.50842617184 40.6858544611071
"1296" 259 115.141310168039 43.570170252
"1297" 259.2 115.700317443909 46.41603049629
"1298" 259.4 116.621595547937 49.5935820910833
"1299" 259.6 117.948661321967 53.128407808125
"1300" 259.8 119.142312297629 56.7856113606085
"1301" 260 120.758061073048 60.5350579090833
"1302" 260.2 122.773411505996 63.2501973685086
"1303" 260.4 124.869298330823 66.3562779134741
"1304" 260.6 125.907538563493 70.0629063604166
"1305" 260.8 125.486013029029 73.82824421427
"1306" 261 123.765373979044 77.1082384503821
"1307" 261.2 122.107848354634 80.4493406696318
"1308" 261.4 120.816258098834 83.7179041645227
"1309" 261.6 119.612199515039 87.5366998695
"1310" 261.8 117.873790893974 90.87150119775
"1311" 262 115.250339440251 94.3414229386273
"1312" 262.2 111.933985002798 97.5485772968318
"1313" 262.4 109.007926252932 100.552071891375
"1314" 262.6 105.889535477572 103.890609161533
"1315" 262.8 102.326871148233 106.089199799917
"1316" 263 99.3178684595389 108.485026335
"1317" 263.2 95.9997672480889 111.629076938305
"1318" 263.4 93.1750919197531 114.646946470875
"1319" 263.6 91.0289738126407 118.105032416583
"1320" 263.8 89.9059268736096 121.995174896363
"1321" 264 88.685360398398 125.140527308905
"1322" 264.2 86.8320089618222 126.67302788595
"1323" 264.4 83.6144082448143 128.333225409064
"1324" 264.6 80.1144733667055 129.86641210725
"1325" 264.8 76.9311047277635 130.455104046216
"1326" 265 73.6714544574776 131.141077236552
"1327" 265.2 70.7067003136525 131.053088025777
"1328" 265.4 66.9347656094 131.124540463583
"1329" 265.6 62.7676646417889 131.116104300266
"1330" 265.8 58.5737782029958 130.669254959974
"1331" 266 54.4216354641702 130.319252060301
"1332" 266.2 50.2419263264853 129.573336862125
"1333" 266.4 46.7167351346222 128.346390680882
"1334" 266.6 42.7456451967479 126.856776269398
"1335" 266.8 39.0924871850082 125.313043957776
"1336" 267 35.5690811411103 124.0185386115
"1337" 267.2 32.7427501636787 122.071095772589
"1338" 267.4 29.7012997794139 119.649672748125
"1339" 267.6 27.1099789930924 116.827971550875
"1340" 267.8 24.2439856036707 113.83587776925
"1341" 268 20.4417372837889 111.468051930083
"1342" 268.2 17.0228219007889 109.100226090917
"1343" 268.4 14.5682159847889 105.70317078825
"1344" 268.6 12.8268802943798 102.135669590086
"1345" 268.8 10.7473617478967 97.7379882449559
"1346" 269 8.2967666258771 94.11577600425
"1347" 269.2 5.80147979950455 90.7330488703676
"1348" 269.4 3.97776031720888 87.92748084393
"1349" 269.6 3.64346636864889 85.49999992989
"1350" 269.8 3.12418762641931 81.6835379350109
"1351" 270 2.43279927798654 77.5319544899477
"1352" 270.2 2.25500684366388 73.680025384875
"1353" 270.4 2.20752190778888 69.90639761625
"1354" 270.6 1.24956494057147 66.1425489002935
"1355" 270.8 0.911710768799991 65.26929596005
"1356" 271 1.15067769395555 64.87326281625
"1357" 271.2 1.48019167048401 63.8265685568598
"1358" 271.4 2.72735699526255 60.7422659204605
"1359" 271.6 4.50331532922366 56.8245933818804
"1360" 271.8 5.31961155128887 53.67733407225
"1361" 272 5.35071830828887 49.9846096610564
"1362" 272.2 5.29580144099257 46.9854395995833
"1363" 272.4 5.98793551228887 43.5453090014758
"1364" 272.6 7.40894872978887 40.25983555125
"1365" 272.8 8.21253995228886 36.57516144975
"1366" 273 9.28956091543172 33.8331515535
"1367" 273.2 10.8814368609555 30.70610684505
"1368" 273.4 11.7045090827889 28.83587783895
"1369" 273.6 12.1302360940819 28.4976309321465
"1370" 273.8 14.0094535376943 27.3184443761959
"1371" 274 16.3954451722586 25.1127688898864
"1372" 274.2 18.7744884241778 22.010178099
"1373" 274.4 21.0728273992889 18.6622752863468
"1374" 274.6 23.4689019458201 15.7204198344375
"1375" 274.8 24.3601238441407 14.7123268185833
"1376" 275 25.1567120930242 14.1165244608088
"1377" 275.2 26.731456218546 13.77044709885
"1378" 275.4 29.1838357346222 13.49334506625
"1379" 275.6 32.2007341313798 13.2373351730455
"1380" 275.8 35.281812025941 13.039329561163
"1381" 276 37.6840451104 11.77480915065
"1382" 276.2 39.1022618618667 9.95971161185
"1383" 276.4 39.4357116337889 8.00466496375
"1384" 276.6 39.2153815313289 7.83587785616999
"1385" 276.8 39.1191453946222 7.34732823825
"1386" 277 39.0996643952889 7.68986102325
"1387" 277.2 39.4628458828603 7.72900762725
"1388" 277.4 40.2904404795389 7.84177653763636
"1389" 277.6 42.207105163948 7.94587091645455
"1390" 277.8 45.1538975959994 8.17095218293421
"1391" 278 47.8215513093139 8.11068701625
"1392" 278.2 50.5064852549317 7.51999272375
"1393" 278.4 52.8419237622191 6.29105271985465
"1394" 278.6 55.1821796376059 4.9083038500061
"1395" 278.8 57.1950776510389 3.425572516275
"1396" 279 59.7487119803166 1.908396945
"1397" 279.2 62.6897630880031 0.649763721749999
"1398" 279.4 64.1278782887889 0
"1399" 279.6 64.6976975192889 0.349872773250002
"1400" 279.8 65.713654286847 0.841026095529068
"1401" 280 68.6262073360694 0.849469371859759
"1402" 280.2 71.6759185304845 1.12429472194565
"1403" 280.4 75.1645897674804 1.74394997420744
"1404" 280.6 78.4683289230389 2.83657182279546
"1405" 280.8 81.8011088409633 3.82345108864535
"1406" 281 85.1038325709628 4.92449385590217
"1407" 281.2 88.5034787046222 6.03016015072059
"1408" 281.4 92.1401916601689 7.17938930709
"1409" 281.6 95.2818725440848 8.98309704825
"1410" 281.8 98.1904056231222 11.3690980964167
"1411" 282 100.309672700598 14.2800138675409
"1412" 282.2 101.340872835309 16.75954197099
"1413" 282.4 102.429809013758 20.16085058325
"1414" 282.6 102.64688300633 23.1363919423928
"1415" 282.8 102.887709776204 26.6018352875904
"1416" 283 102.933730782228 29.6794671823929
"1417" 283.2 102.507830289204 33.0903849005904
"1418" 283.4 102.804824097563 35.8310881310735
"1419" 283.6 103.475199662858 38.6600059554265
"1420" 283.8 102.943677568949 41.1295549137028
"1421" 284 102.305766732289 44.09760083625
"1422" 284.2 101.158375628697 47.4859790855357
"1423" 284.4 99.5646755319751 50.85877858425
"1424" 284.6 97.516305749132 53.9496332441912
"1425" 284.8 95.8549829907794 57.5489701386085
"1426" 285 95.6974464896847 61.323155166
"1427" 285.2 97.7248670361124 64.6665917745441
"1428" 285.4 100.650065571968 67.3430072903066
"1429" 285.6 104.182818315112 68.9623558781912
"1430" 285.8 108.27632546193 69.6546881180236
"1431" 286 112.027580542452 68.9223398718214
"1432" 286.2 115.465365564968 67.2133803280047
"1433" 286.4 118.767211168956 65.0782068018971
"1434" 286.6 121.013039582666 62.1219213087028
"1435" 286.8 122.36185311737 58.5235238653928
"1436" 287 122.629319286789 54.46352836925
"1437" 287.2 121.968047587196 50.3852134164167
"1438" 287.4 120.749303458268 46.4110452961071
"1439" 287.6 119.483917134429 42.28625950731
"1440" 287.8 117.873790893974 37.9099519055833
"1441" 288 116.450691159995 33.8179164518382
"1442" 288.2 115.312840367169 29.78244272367
"1443" 288.4 114.70771469023 26.3414907731912
"1444" 288.6 114.981337369942 24.7332138759643
"1445" 288.8 115.079214482664 24.284351125125
"1446" 289 114.676936441006 24.5301022411557
"1447" 289.2 113.491860911985 24.352508158875
"1448" 289.4 111.594895320062 23.2626386097594
"1449" 289.6 108.639675729819 21.8433556449643
"1450" 289.8 105.189749776452 20.8618943589643
"1451" 290 101.387724638706 20.2210559630625
"1452" 290.2 97.7957081419485 19.4311352772287
"1453" 290.4 94.894240414493 19.1092849196786
"1454" 290.6 91.806544314991 18.41603051925
"1455" 290.8 88.0391815538444 17.29643764485
"1456" 291 84.7722179656445 16.32103476185
"1457" 291.2 81.0756835838116 15.0156141445227
"1458" 291.4 77.3060785878127 14.30843328525
"1459" 291.6 73.4349257202889 13.51291836825
"1460" 291.8 69.599069436923 13.1376838469817
"1461" 292 66.5617573275912 13.1435291921337
"1462" 292.2 63.0918433242434 13.5409437779318
"1463" 292.4 59.5313364960889 12.9007633482
"1464" 292.6 55.2748331710206 11.7785328520061
"1465" 292.8 51.0020423300783 10.8527521003816
"1466" 293 48.0589759886889 11.230916021325
"1467" 293.2 44.6849554541525 12.3265093583864
"1468" 293.4 41.4732470640616 14.2609298980909
"1469" 293.6 38.2217489253323 16.159143697337
"1470" 293.8 34.1999813129628 17.6609691192717
"1471" 294 30.5247087738421 19.228114325633
"1472" 294.2 26.5157678046506 20.8279194242075
"1473" 294.4 22.5472395468421 22.517053741484
"1474" 294.6 19.3153504328005 24.6294159215756
"1475" 294.8 15.9662820775701 27.0395992144687
"1476" 295 13.0222160533201 28.8525763122187
"1477" 295.2 11.8691235271555 29.87913483555
"1478" 295.4 11.6130566136963 29.86641218925
"1479" 295.6 10.9739716077889 30.62977096725
"1480" 295.8 9.95435001768172 32.333696811
"1481" 296 8.84134331965923 34.9837432565833
"1482" 296.2 7.47265159760886 38.15648851833
"1483" 296.4 6.46584841528887 40.9104899935403
"1484" 296.6 5.750880571013 44.3175835382845
"1485" 296.8 4.56277472718885 47.28371497395
"1486" 297 2.89422713428886 50.47709919525
"1487" 297.2 2.05376116305077 54.43929475725
"1488" 297.4 1.51725308384985 57.7569353464207
"1489" 297.6 2.16582781775228 60.2238874948354
"1490" 297.8 3.39714451181518 64.1171152547763
"1491" 298 4.96164818853888 67.891221318375
"1492" 298.2 6.02910954700888 71.98091597151
"1493" 298.4 6.15156481693593 76.4762011047794
"1494" 298.6 5.44380292203888 80.74721073825
"1495" 298.8 4.87880213020376 84.8688483955691
"1496" 299 5.27030027172638 89.138040639375
"1497" 299.2 7.14967954748495 92.4318963468971
"1498" 299.4 10.2334071478379 95.6125579218971
"1499" 299.6 13.4139667742889 98.46268015675
"1500" 299.8 16.8179849225046 101.711944236309
"1501" 300 18.9028377293093 103.85768802825
"1502" 300.2 21.1979124890436 105.979043554175
"1503" 300.4 23.2263255988738 109.320538582401
"1504" 300.6 25.0565695703074 113.36938073825
"1505" 300.8 26.774256656704 117.234984780722
"1506" 301 29.2929293308889 119.3638675866
"1507" 301.2 32.7942592466618 120.563785643148
"1508" 301.4 36.9091546683644 121.995174896363
"1509" 301.6 40.9620131440567 123.40512530775
"1510" 301.8 45.2658959639329 125.053370320538
"1511" 302 49.1836906126996 127.419574595625
"1512" 302.2 52.0110325827544 129.682153091871
"1513" 302.4 53.7310126568791 130.341947083709
"1514" 302.6 55.6220312298707 130.157876367941
"1515" 302.8 59.206712207198 129.963566860814
"1516" 303 63.2174774492544 129.95854161494
"1517" 303.2 67.3425188533077 129.275889278986
"1518" 303.4 70.9868134707333 128.438648466917
"1519" 303.6 75.0859404137889 128.28097464525
"1520" 303.8 79.0295145288343 128.096807667341
"1521" 304 83.0212963039948 127.733497874603
"1522" 304.2 86.7518121812333 126.565592206083
"1523" 304.4 89.7697436612889 124.462635494566
"1524" 304.6 93.0353743390082 122.179255290197
"1525" 304.8 96.4176346837889 119.85793035125
"1526" 305 98.9075720485798 117.375086649068
"1527" 305.2 101.836097548362 114.59923654725
"1528" 305.4 105.151409434907 111.788688319159
"1529" 305.6 108.058227535432 109.0239911865
"1530" 305.8 111.718336243511 106.612241925583
"1531" 306 114.29910482186 103.77589958775
"1532" 306.2 115.801485349394 100.296303654197
"1533" 306.4 117.388389327252 96.7309866325833
"1534" 306.6 117.713678725009 93.76717549563
"1535" 306.8 116.271924342583 91.6535697497206
"1536" 307 114.054896580217 89.98091595675
"1537" 307.2 111.028097698505 87.9490345035441
"1538" 307.4 108.003959037289 86.1828318407206
"1539" 307.6 105.143689958701 84.5288878217206
"1540" 307.8 102.254629109039 83.264826708
"1541" 308 99.3752678325746 81.5956534616786
"1542" 308.2 96.4990374310031 80.95692468825
"1543" 308.4 93.4545746851889 80.01908390385
"1544" 308.6 89.8805418449972 78.6895673655
"1545" 308.8 86.3260535291367 78.4060736164239
"1546" 309 82.4745069823705 78.5889546013928
"1547" 309.2 78.6266120426222 78.21246812925
"1548" 309.4 74.9059484146293 77.5844566523138
"1549" 309.6 71.1328560290689 76.00381673157
"1550" 309.8 67.7288192593097 73.6005088455
"1551" 310 64.9612873674113 71.6953574735357
"1552" 310.2 61.9193632320144 69.3365513576029
"1553" 310.4 58.5740401888489 68.04961826481
"1554" 310.6 54.9879778315689 66.78244269333
"1555" 310.8 51.6887632501868 65.7131172541071
"1556" 311 47.6639013222089 65.21755719843
"1557" 311.2 43.5456843814378 64.8997075966117
"1558" 311.4 39.5572730696289 64.85877857277
"1559" 311.6 35.6975358308633 65.8254831358883
"1560" 311.8 32.4160236665655 66.743137837101
"1561" 312 29.1029895873889 68.50763353161
"1562" 312.2 25.5017320506289 69.94274803425
"1563" 312.4 21.6041685140089 71.51526711693
"1564" 312.6 17.8129712337489 73.01908390959
"1565" 312.8 14.0024075482693 74.1112856748971
"1566" 313 10.2913573911489 75.47709917475
"1567" 313.2 6.71231922060963 76.7337605592877
"1568" 313.4 6.02569838426846 77.03107954425
"1569" 313.6 5.45232585924719 77.242366348875
"1570" 313.8 3.68258587326759 76.9835146355904
"1571" 314 1.86893366937582 75.825589051663
"1572" 314.2 1.133949444528 75.0124460055326
"1573" 314.4 1.11743294509322 74.5477928363152
"1574" 314.6 1.32689218792524 73.3431644089773
"1575" 314.8 0.924270469996193 71.1715694817622
"1576" 315 0.653469460970703 68.2078417206136
"1577" 315.2 0.920152535177776 64.75190834385
"1578" 315.4 1.33379908768887 61.43129765955
"1579" 315.6 1.87719191909322 57.6460338060326
"1580" 315.8 2.5650555426124 54.3612482715441
"1581" 316 3.08124472788886 51.20229003435
"1582" 316.2 3.40610718573712 47.8843116216983
"1583" 316.4 4.0169478853415 44.6213338324342
"1584" 316.6 5.43649754728887 41.4957060728437
"1585" 316.8 6.60965478655357 38.2745846116323
"1586" 317 7.9168871388771 36.1079927858382
"1587" 317.2 8.78188786828888 33.6216448874758
"1588" 317.4 9.60207261163368 32.7092655693879
"1589" 317.6 11.0643417991407 31.47794738725
"1590" 317.8 13.047186579944 28.7740194552155
"1591" 318 14.8874387238646 25.5638445314318
"1592" 318.2 16.7815470914781 23.0787084605473
"1593" 318.4 19.5571607640603 20.92420936125
"1594" 318.6 22.2778214709555 18.54325698225
"1595" 318.8 26.1511025148771 15.9238886263676
"1596" 319 29.6624484682434 13.4195003359773
"1597" 319.2 33.131521099527 10.79153034375
"1598" 319.4 36.4166693949994 8.45218962746053
"1599" 319.6 40.3946757046304 6.78877303483537
"1600" 319.8 44.3279434055591 5.91345161470946
"1601" 320 48.6251773193127 5.67520901024999
"1602" 320.2 51.9527407304389 4.437022897125
"1603" 320.4 55.5306056882626 2.82744073693421
"1604" 320.6 58.910121805583 1.70071845392647
"1605" 320.8 61.3025246042264 0.63215648803125
"1606" 321 61.3155446672889 0.501723712959677
"1607" 321.2 61.2203391382889 0.447739283249993
"1608" 321.4 61.1268303414888 0.461832060689992
"1609" 321.6 61.0617081437174 0.458924027249993
"1610" 321.8 61.0025061457434 0.373004857431815
"1611" 322 61.0797976430984 0.422573609249991
"1612" 322.2 61.0888423927889 0.667938930749995
"1613" 322.4 61.5280780496326 0.5486641216875
"1614" 322.6 62.1385093963415 0.647850541855263
"1615" 322.8 63.3781161433941 1.04961831975
"1616" 323 65.2814147798011 1.0915099600061
"1617" 323.2 67.9094059093798 0.919500346227272
"1618" 323.4 70.5426614442661 1.07564191445455
"1619" 323.6 73.5804114812676 1.41911645165425
"1620" 323.8 76.7094868982289 1.87404579999
"1621" 324 80.3487323836889 2.44486853065
"1622" 324.2 83.4048240933909 3.41369371896428
"1623" 324.4 86.6316087686802 4.89960172183695
"1624" 324.6 90.3431466605341 6.05105861523113
"1625" 324.8 93.9931097226418 7.65416853136764
"1626" 325 97.3300903143281 9.62243675307353
"1627" 325.2 100.840517282432 11.866139575875
"1628" 325.4 104.113711698196 14.23876165075
"1629" 325.6 107.455244222733 16.9599943315833
"1630" 325.8 110.744518193503 19.867775338125
"1631" 326 113.695367780021 23.1461286615
"1632" 326.2 115.682951524503 26.778898560375
"1633" 326.4 117.859323086817 30.8170099127972
"1634" 326.6 119.371122148289 34.380504963
"1635" 326.8 120.365237544269 38.59923660957
"1636" 327 121.046488090956 42.5395815314167
"1637" 327.2 122.253023568534 45.875342033533
"1638" 327.4 123.75169049838 49.0891741443409
"1639" 327.6 125.931605002727 51.7158831770921
"1640" 327.8 127.687344308141 54.1595984854167
"1641" 328 128.86341301095 57.524536485
"1642" 328.2 128.703807310044 61.0849056102877
"1643" 328.4 127.824729917818 64.8013021471323
"1644" 328.6 126.997933387289 68.5384559426462
"1645" 328.8 126.180834113364 72.3408468368349
"1646" 329 125.75078186393 75.7183493545896
"1647" 329.2 124.56412921634 79.323004204589
"1648" 329.4 123.225796726903 83.0738582417763
"1649" 329.6 121.459690339973 86.6495914650394
"1650" 329.8 119.93350783957 90.17175565125
"1651" 330 118.846621005221 94.0014878256229
"1652" 330.2 118.021521805585 98.3495899674167
"1653" 330.4 118.105939469363 102.229997088917
"1654" 330.6 117.67361870638 105.140527325305
"1655" 330.8 116.748492613039 106.8555489435
"1656" 331 115.678812401763 107.871328673352
"1657" 331.2 113.782125971131 109.034752823408
"1658" 331.4 111.462172298254 111.64451162206
"1659" 331.6 108.847420271136 113.945853186419
"1660" 331.8 106.811923405668 116.626085716422
"1661" 332 105.486452606492 117.807931071725
"1662" 332.2 102.820442166289 119.222482049492
"1663" 332.4 99.5787747006103 121.285441558125
"1664" 332.6 95.5661806612027 123.542379472267
"1665" 332.8 91.5403683888313 125.357420003301
"1666" 333 87.7278914186639 126.738004258125
"1667" 333.2 83.8722703139282 128.16449745466
"1668" 333.4 80.105351966594 129.297127594843
"1669" 333.6 76.1857771778751 130.017767727026
"1670" 333.8 71.8487622482538 130.723516700092
"1671" 334 67.3961518062544 130.971966199526
"1672" 334.2 63.7072974281817 131.481733807125
"1673" 334.4 60.1058209132713 131.319472237303
"1674" 334.6 56.1504090617889 130.73882213925
"1675" 334.8 52.7131124132889 130.168061946944
"1676" 335 47.9830000912889 128.98854951255
"1677" 335.2 44.1970824920346 127.349915796725
"1678" 335.4 40.2806160100475 125.424453700784
"1679" 335.6 37.3656903614075 123.772480167623
"1680" 335.8 33.994104596324 121.040913252829
"1681" 336 29.3824723528246 118.681842868875
"1682" 336.2 26.0220359548923 116.79718337356
"1683" 336.4 23.6183157526682 114.533429756043
"1684" 336.6 20.9067621730475 111.433929890198
"1685" 336.8 18.1875467430058 108.024268959382
"1686" 337 14.8113806014674 104.028080612625
"1687" 337.2 12.2370852263281 101.741879874662
"1688" 337.4 9.64682852820554 98.7515902498125
"1689" 337.6 8.71865631496887 95.33969457831
"1690" 337.8 8.28917746853416 91.2087713496651
"1691" 338 7.15386939476803 87.6192747373125
"1692" 338.2 6.22492667125113 83.5823850675707
"1693" 338.4 4.31268739824719 80.1924299596875
"1694" 338.6 2.23581080575696 76.6749227891649
"1695" 338.8 1.15181031019585 74.789188648064
"1696" 339 1.45180420492717 74.7502841680372
"1697" 339.2 1.70677167492524 73.9417070871818
"1698" 339.4 1.68087080081161 72.1634281157045
"1699" 339.6 1.01608169856161 69.5870922399545
"1700" 339.8 0.597163212897565 66.8976103002717
"1701" 340 1.11743294509322 64.0433122607935
"1702" 340.2 2.66880414200316 60.50072695875
"1703" 340.4 4.66898593069702 57.1993300668214
"1704" 340.6 5.60533287484444 54.45504660505
"1705" 340.8 5.44735124691744 51.65485273845
"1706" 341 4.25756120832333 49.2925769535258
"1707" 341.2 4.07174531621479 48.2152954085833
"1708" 341.4 4.52750020339601 46.019629188
"1709" 341.6 5.13719855753131 42.8550774573409
"1710" 341.8 5.94696060794513 39.9093511123125
"1711" 342 7.59323269928888 36.7612656679597
"1712" 342.2 8.94405147725553 33.60687020145
"1713" 342.4 10.7191966633826 30.0811068455625
"1714" 342.6 12.2321194814 27.87319760225
"1715" 342.8 13.9067834060727 26.0289869809257
"1716" 343 16.0414665593722 23.88676842825
"1717" 343.2 18.5779535506951 21.2666984558437
"1718" 343.4 21.9341209827175 18.76499453205
"1719" 343.6 25.9191888058024 16.6314214841959
"1720" 343.8 29.3343707294707 15.3972935335227
"1721" 344 32.7960788610063 13.8773647413587
"1722" 344.2 36.6680182285031 12.84532896075
"1723" 344.4 40.8286030861222 11.86386767475
"1724" 344.6 43.9612324789193 10.4588449964022
"1725" 344.8 45.7125575759633 8.2615835188779
"1726" 345 45.7308574183603 5.82061068225
"1727" 345.2 45.6215870639916 5.51114090738514
"1728" 345.4 45.8274048627307 6.27330019013372
"1729" 345.6 46.2464081507174 7.22010177525
"1730" 345.8 47.1676489972401 8.2596350704939
"1731" 346 50.0032682721525 8.73525328915909
"1732" 346.2 53.1334591824749 9.62852830738954
"1733" 346.4 56.547555798198 10.4354614765227
"1734" 346.6 60.1714738443953 10.7255968728032
"1735" 346.8 64.0287792921802 10.8737138974891
"1736" 347 67.6417635435389 10.3140180345682
"1737" 347.2 71.4058133385084 10.0097747078598
"1738" 347.4 75.0837643447144 9.79170049546276
"1739" 347.6 78.5853848114749 9.30010650755233
"1740" 347.8 82.2712529178976 8.96531695248913
"1741" 348 86.4932830859139 9.0887404505625
"1742" 348.2 90.7465766278603 9.48940644182142
"1743" 348.4 94.2552437577889 10.540223127
"1744" 348.6 97.5751919885153 12.6764366884387
"1745" 348.8 100.455612934493 15.3131184494167
"1746" 349 102.556630544459 18.2071870799858
"1747" 349.2 104.417020035039 21.638285361
"1748" 349.4 106.568858753067 25.09541982675
"1749" 349.6 109.242366164909 28.70610684669
"1750" 349.8 112.230981692634 32.0454545191773
"1751" 350 115.560107378707 35.0086745028682
"1752" 350.2 118.674502484628 37.4318429355
"1753" 350.4 121.155648863082 40.5468544021293
"1754" 350.6 123.104168645539 43.658250111
"1755" 350.8 124.216672857467 47.266902905625
"1756" 351 124.725824002779 51.3700849355519
"1757" 351.2 124.644170291367 55.1470587783088
"1758" 351.4 124.73299154027 58.9388592344009
"1759" 351.6 124.824178545011 62.90288374825
"1760" 351.8 124.939677257725 66.88931292225
"1761" 352 125.084200877308 71.2534206530802
"1762" 352.2 125.858294926289 75.4042331095773
"1763" 352.4 126.026318545539 79.22049318225
"1764" 352.6 126.007533296182 83.608233301125
"1765" 352.8 125.685016563798 87.6674031690395
"1766" 353 125.458064752485 90.928298725875
"1767" 353.2 125.308826382592 92.073336892875
"1768" 353.4 124.711872903021 92.51635761225
"1769" 353.6 123.399075089394 93.7541850041447
"1770" 353.8 121.58631683564 96.5397749308816
"1771" 354 120.238945533685 99.5192999327972
"1772" 354.2 118.18739510985 102.914490340145
"1773" 354.4 115.738554493912 106.158490715102
"1774" 354.6 112.87800601456 109.106934830962
"1775" 354.8 109.916233743035 112.140962516403
"1776" 355 106.944295205131 115.121534658513
"1777" 355.2 103.911923861534 118.067831696408
"1778" 355.4 100.168944617914 121.094601863625
"1779" 355.6 96.4542897220082 123.458216049829
"1780" 355.8 92.6866754364675 124.98636849075
"1781" 356 88.5012175171996 125.99509259025
"1782" 356.2 84.3806058541872 127.537520920131
"1783" 356.4 80.4816902041389 129.25572508485
"1784" 356.6 76.8216479264245 130.351597771233
"1785" 356.8 73.1975010409139 130.6161394785
"1786" 357 68.869588314021 130.663849402125
"1787" 357.2 64.5499666076778 130.65097529575
"1788" 357.4 60.4783217886817 130.90239902025
"1789" 357.6 56.7602156067099 130.428886996303
"1790" 357.8 52.661515878552 129.832931459092
"1791" 358 48.6361262268327 128.266037125303
"1792" 358.2 45.0705906909555 127.72476664675
"1793" 358.4 41.7421228048603 126.683478631125
"1794" 358.6 37.9818092335434 124.856002673468
"1795" 358.8 34.7272053607099 123.049752142303
"1796" 359 31.8284639407296 120.402057088487
"1797" 359.2 28.8058695600567 117.673118769375
"1798" 359.4 25.9771240943603 114.755997724875
"1799" 359.6 22.5164637127889 112.654139661
"1800" 359.8 19.0983452797616 110.817140783523
"1801" 360 16.2457956773798 108.006592555432
"1802" 360.2 14.6098836778074 104.23027981275
"1803" 360.4 12.9567044288259 100.51950797525
"1804" 360.6 10.9913391024775 96.9339621846651
"1805" 360.8 8.58304650564736 93.1891832737217
"1806" 361 6.90387517354378 89.3859451444853
"1807" 361.2 5.50115788550164 85.6646905258245
"1808" 361.4 4.81081368634771 81.8496481891324
"1809" 361.6 4.4751698659011 77.8411745739643
"1810" 361.8 2.50253470088461 74.5878674067606
"1811" 362 0.877943703288875 72.5730168671413
"1812" 362.2 0.582481880066655 72.30067848185
"1813" 362.4 1.01045980340515 72.7210189355756
"1814" 362.6 0.992790990056312 72.9606780868081
"1815" 362.8 0.993559199332347 73.1953202187717
"1816" 363 0.813086229898625 73.1544404538841
"1817" 363.2 1.09637440831387 73.26335871855
"1818" 363.4 0.822351583240102 73.1916774674451
"1819" 363.6 0.817962731657284 73.3879067296973
"1820" 363.8 1.03194890072131 73.5325974226824
"1821" 364 1.24855783694742 73.4057902954207
"1822" 364.2 1.52546555612978 73.2390700301591
"1823" 364.4 1.94160626688888 72.88592021165
"1824" 364.6 2.09355806168887 72.0229007043
"1825" 364.8 2.42396487131212 70.2267885097849
"1826" 365 3.00345988055077 67.97073785775
"1827" 365.2 3.08124472788888 65.486641167675
"1828" 365.4 2.98627485613888 62.4427480404
"1829" 365.6 2.53041947173888 59.6183205618
"1830" 365.8 1.80050817171745 57.82715371485
"1831" 366 2.08755996452571 56.2424668080395
"1832" 366.2 2.6336029540186 53.6955848538446
"1833" 366.4 3.21148912343172 51.3358778205
"1834" 366.6 3.8907810139785 48.4370886678362
"1835" 366.8 4.63452974139997 45.17599657025
"1836" 367 5.43649754728887 42.84351141525
"1837" 367.2 6.78068650128886 40.39195533975
"1838" 367.4 8.20961780238886 37.76717554155
"1839" 367.6 9.38234254128887 33.9171386079919
"1840" 367.8 10.6141142589926 31.1104042719167
"1841" 368 12.4899355896943 27.8651743117905
"1842" 368.2 14.3463982423798 24.8698820059773
"1843" 368.4 14.8068582266222 24.35326545925
"1844" 368.6 15.411047505946 23.82497271765
"1845" 368.8 16.3369283825944 23.621713297
"1846" 369 18.2853625487595 22.5022451544265
"1847" 369.2 21.2828990050032 20.81515810725
"1848" 369.4 23.8358779176367 19.6689346005326
"1849" 369.6 25.6545280220667 18.61959286005
"1850" 369.8 28.0723600226584 17.9928642401413
"1851" 370 30.3147276244929 18.2368748876786
"1852" 370.2 32.6199668844749 19.3657908593198
"1853" 370.4 34.9462267874252 20.4111727799318
"1854" 370.6 36.6361649795932 20.8886491697283
"1855" 370.8 38.3910430445389 21.2612768736136
"1856" 371 40.0899485280667 21.24045799785
"1857" 371.2 42.4023895322651 21.02417301075
"1858" 371.4 43.8129593589934 20.0381679225
"1859" 371.6 44.2927422175746 18.73409667675
"1860" 371.8 43.8919902312889 18.23008415025
"1861" 372 43.370177749146 18.19792801125
"1862" 372.2 42.2141325328935 17.4307651197384
"1863" 372.4 39.9241281170746 16.15321699875
"1864" 372.6 37.5544036981698 15.02635404075
"1865" 372.8 34.4133514393819 14.5637315698081
"1866" 373 31.5627092657139 14.303435102775
"1867" 373.2 28.8760885965051 14.8158654716554
"1868" 373.4 28.0108360622639 15.124045789125
"1869" 373.6 28.1026402716222 15.38985822075
"1870" 373.8 27.1096219634994 16.6080755187237
"1871" 374 25.9931579688116 19.2661346129318
"1872" 374.2 24.7153815125389 22.8371501085
"1873" 374.4 23.0968524216506 26.3500893076117
"1874" 374.6 20.6164818478089 29.66793890697
"1875" 374.8 17.1969333323305 32.617684451625
"1876" 375 13.5675350775442 34.8607275985053
"1877" 375.2 10.6218525448388 36.66030531345
"1878" 375.4 8.64268041756885 39.57633584541
"1879" 375.6 7.43086485403887 43.55234456625
"1880" 375.8 7.46841108240515 47.6011893804593
"1881" 376 7.83448680897638 52.2662213311875
"1882" 376.2 7.48024918734887 57.02671751049
"1883" 376.4 6.43733388803889 61.66324128825
"1884" 376.6 5.33422230078887 66.5149735215
"1885" 376.8 3.42856311600314 70.1920080433928
"1886" 377 1.68725217559322 72.1332558319891
"1887" 377.2 1.24974064801228 73.8651128190798
"1888" 377.4 2.28522453012978 76.3879249894091
"1889" 377.6 3.95074666479999 79.72222215685
"1890" 377.8 6.13174868387378 82.898242766533
"1891" 378 8.46063620850455 86.1603801119559
"1892" 378.2 10.3749308782889 90.5065621328289
"1893" 378.4 11.2562512881289 94.05725183127
"1894" 378.6 10.7036727420389 98.150322879
"1895" 378.8 11.4213913519115 101.686950802401
"1896" 379 13.5308527702889 104.139753291
"1897" 379.2 16.7149885233923 107.235456611198
"1898" 379.4 19.6647110603798 110.608952025886
"1899" 379.6 22.5794227606343 114.092643903668
"1900" 379.8 25.6599000552161 116.708882624632
"1901" 380 30.0941297034707 118.256419056395
"1902" 380.2 33.906738372998 119.519430852723
"1903" 380.4 37.5329819225871 121.221708752882
"1904" 380.6 40.2437603730855 123.656035608267
"1905" 380.8 43.1153917493906 126.191939345352
"1906" 381 46.9721343377465 127.951546020064
"1907" 381.2 50.9447723628143 128.779596219928
"1908" 381.4 54.8608181717099 129.183406884829
"1909" 381.6 58.7209269238222 130.0763357712
"1910" 381.8 62.0778389882544 130.267833533612
"1911" 382 65.7695003576103 129.4711013115
"1912" 382.2 68.8829215226165 128.879310239147
"1913" 382.4 71.9354014294994 128.21246808825
"1914" 382.6 74.8010307985389 128.1415148685
"1915" 382.8 78.4954631721103 128.3260631445
"1916" 383 80.9751751603644 127.425104317231
"1917" 383.2 83.8544773637174 126.029171107125
"1918" 383.4 87.0207975553616 124.883761174486
"1919" 383.6 90.4148220354398 124.933386041873
"1920" 383.8 93.1220135202538 125.145640716987
"1921" 384 94.1832526102525 124.529840286505
"1922" 384.2 95.3643324698343 123.128035985086
"1923" 384.4 98.5134104976618 121.210699861792
"1924" 384.6 101.506709880323 119.409712984474
"1925" 384.8 104.808901209128 117.121046796
"1926" 385 107.713869247216 114.703330926068
"1927" 385.2 110.473175702789 111.716899092388
"1928" 385.4 112.854206058807 108.43784069625
"1929" 385.6 115.450906911754 105.037509784888
"1930" 385.8 118.201758369341 101.859041769595
"1931" 386 120.839886966447 98.7829783574605
"1932" 386.2 122.643388897418 95.5506077814166
"1933" 386.4 124.28249853577 91.78329084925
"1934" 386.6 125.756019679789 87.99911912925
"1935" 386.8 127.076776299685 84.06488542725
"1936" 387 128.067223795141 79.7250494115833
"1937" 387.2 128.667969622591 75.8983868022311
"1938" 387.4 128.327511591789 71.34223912725
"1939" 387.6 127.180838325474 67.80110257375
"1940" 387.8 125.770630429289 64.15883729325
"1941" 388 124.068478112539 61.3182618405
"1942" 388.2 122.482384768232 58.6724038118915
"1943" 388.4 120.715852241159 57.0999434080833
"1944" 388.6 119.715715296874 56.3391184904575
"1945" 388.8 118.724158160429 55.94274804573
"1946" 389 117.473318613234 55.1960443683409
"1947" 389.2 116.110443939119 54.2218781061934
"1948" 389.4 114.198320468166 53.4837980555357
"1949" 389.6 111.308910574189 52.59923659809
"1950" 389.8 108.032098258548 51.81297705675
"1951" 390 104.585043654289 51.58396942335
"1952" 390.2 101.166128271289 50.7532076894202
"1953" 390.4 97.9517633812889 49.5155607345
"1954" 390.6 95.140196801034 47.4311479928382
"1955" 390.8 93.2705938356026 44.5648106205441
"1956" 391 91.7561968120597 40.6090966588125
"1957" 391.2 89.7852489464725 36.6899049395357
"1958" 391.4 87.6556317336367 33.0526053495978
"1959" 391.6 85.3209327802 29.57803220645
"1960" 391.8 83.069316113991 26.1633100321436
"1961" 392 80.6084639399168 22.3570921172965
"1962" 392.2 77.7726193974284 19.3835433890407
"1963" 392.4 74.5227624330616 16.4989590426818
"1964" 392.6 72.2866536345843 12.7168632789545
"1965" 392.8 71.3740795033139 9.398854954125
"1966" 393 70.5948743174794 6.90203561775
"1967" 393.2 69.8399686238011 7.38456525181098
"1968" 393.4 67.8108562420206 8.38996461795732
"1969" 393.6 64.9108006461425 9.0229938484939
"1970" 393.8 60.9273936108139 9.67557251115
"1971" 394 57.5077833263133 11.3316886892744
"1972" 394.2 53.3555814074317 13.33605960375
"1973" 394.4 49.9707415930331 15.4868631152965
"1974" 394.6 46.2602907897773 18.0876087194128
"1975" 394.8 42.5633860767555 20.67217979645
"1976" 395 39.6860867502207 22.7446217717727
"1977" 395.2 36.3880421130843 25.1561415477273
"1978" 395.4 32.938189574893 27.814885473375
"1979" 395.6 30.0811792664139 30.6854325448125
"1980" 395.8 27.6110315237399 33.8179164518382
"1981" 396 24.3334813899697 36.5011368873989
"1982" 396.2 20.2890406272496 39.02671752525
"1983" 396.4 16.7341134906689 41.62977095823
"1984" 396.6 13.324583365583 44.5648106205441
"1985" 396.8 11.0916846273455 47.6109030287972
"1986" 397 9.80898796908479 51.0924598428214
"1987" 397.2 8.31481519878888 54.31591305
"1988" 397.4 6.59987847622638 58.015267128
"1989" 397.6 5.52007103442889 61.64503811739
"1990" 397.8 5.71085495456666 65.02332479825
"1991" 398 6.47106295869314 68.464755506633
"1992" 398.2 7.18248211253888 72.8567233695
"1993" 398.4 7.82431146557459 77.24918205225
"1994" 398.6 7.98711696000314 81.4788128323928
"1995" 398.8 9.13101177379869 85.46437652025
"1996" 399 11.0527550609751 89.632914160897
"1997" 399.2 13.7061817642889 93.59219017575
"1998" 399.4 16.1591336331757 97.6613134731368
"1999" 399.6 18.3889269790389 102.1285965105
"2000" 399.8 19.8437788320296 106.30831204175
"2001" 400 21.9028122337889 110.32736338575
"2002" 400.2 24.6068445162532 114.006270353625
"2003" 400.4 28.1682147068782 115.587513536625
"2004" 400.6 32.5908460624741 116.648996228917
"2005" 400.8 36.6974136649972 116.8575062655
"2006" 401 41.0985174584643 116.88931288125
"2007" 401.2 44.3292501163252 117.437543276359
"2008" 401.4 46.2297101512889 117.46183196475
"2009" 401.6 47.3880944795719 117.098156320514
"2010" 401.8 50.0723372697889 115.99383431475
"2011" 402 53.0377230611664 114.910811558679
"2012" 402.2 56.2015466850389 114.679976418
"2013" 402.4 59.4086062002889 115.7222547495
"2014" 402.6 62.7842304736592 117.214447175583
"2015" 402.8 66.3760741618525 119.838653614432
"2016" 403 69.5214502504398 122.657712703684
"2017" 403.2 72.1545911529926 126.07082262775
"2018" 403.4 74.1546973798678 128.835208143987
"2019" 403.6 74.3846244377889 129.175440799578
"2020" 403.8 75.4418362176474 128.959023371137
"2021" 404 77.9520381657071 128.193962420905
"2022" 404.2 81.3257557660432 127.147783476829
"2023" 404.4 85.2398599672511 125.83357328008
"2024" 404.6 88.855218970363 125.13782856575
"2025" 404.8 92.6712369844096 124.542642698612
"2026" 405 96.2138811407616 122.91984722745
"2027" 405.2 99.5719911383425 120.48800426325
"2028" 405.4 102.962507540323 117.995536195131
"2029" 405.6 106.553510086925 115.418112327286
"2030" 405.8 109.67949891745 112.93620492375
"2031" 406 111.866067155122 109.863584868917
"2032" 406.2 113.959926708467 106.161395769
"2033" 406.4 115.123182015881 101.869522110417
"2034" 406.6 115.546149685435 97.61450373675
"2035" 406.8 116.526161113572 93.628474645967
"2036" 407 117.927477566113 89.709722706671
"2037" 407.2 118.849145960269 85.4718604298382
"2038" 407.4 119.466092020039 81.6940692225
"2039" 407.6 120.715311102289 77.42953604925
"2040" 407.8 121.364248919704 73.1618175980802
"2041" 408 121.796506565289 68.72430998475
"2042" 408.2 123.06506340423 65.1380780786029
"2043" 408.4 125.590144700171 61.9499325940147
"2044" 408.6 128.124242743482 60.0257800498816
"2045" 408.8 128.497100648485 60.04634673375
"2046" 409 127.055273687213 59.5221805647594
"2047" 409.2 125.424146941146 58.27426385625
"2048" 409.4 123.163300829836 56.3679244820802
"2049" 409.6 120.224610458704 54.5675500056651
"2050" 409.8 116.726576488789 52.63505574075
"2051" 410 113.53934584786 51.5442436093929
"2052" 410.2 110.290684576681 50.3423888226618
"2053" 410.4 106.864320576289 49.3476397788214
"2054" 410.6 103.635344936789 49.8796879776848
"2055" 410.8 100.406369297289 50.92748087427
"2056" 411 98.4485288642889 53.22225480075
"2057" 411.2 96.7755980465389 55.9453904415
"2058" 411.4 94.3670607182481 59.4115126479643
"2059" 411.6 93.1506710955889 62.68320605547
"2060" 411.8 92.7576419340389 66.0745742265
"2061" 412 93.8088704516358 68.9223398718214
"2062" 412.2 95.9111287011222 71.78753174775
"2063" 412.4 98.3662757559926 74.8056261755833
"2064" 412.6 101.095780218141 78.0074921610833
"2065" 412.8 103.988090174717 81.28407845025
"2066" 413 106.971833638647 84.4537663141557
"2067" 413.2 110.582756324039 86.1861420315
"2068" 413.4 114.372526907583 88.0463253281912
"2069" 413.6 118.121903066039 90.58279499325
"2070" 413.8 120.906294470753 93.36150483075
"2071" 414 122.159845581157 95.7961255155707
"2072" 414.2 121.679620569289 96.39606568725
"2073" 414.4 120.70178263053 96.95716701125
"2074" 414.6 119.052657337153 98.3616896592839
"2075" 414.8 116.810256235925 100.955933296814
"2076" 415 114.136299327432 103.905397951875
"2077" 415.2 111.536171811149 106.979041026513
"2078" 415.4 108.832787008925 110.032963129759
"2079" 415.6 105.448406124743 112.711658478014
"2080" 415.8 101.94660794458 115.251561321177
"2081" 416 98.9559203469252 118.03435104825
"2082" 416.2 97.3406751916748 121.603388141882
"2083" 416.4 96.5409289032538 122.848868253355
"2084" 416.6 95.508637339896 123.391493901
"2085" 416.8 93.0773150567199 124.819031221681
"2086" 417 90.1561727946165 126.029876179888
"2087" 417.2 87.2475929689118 127.438680911643
"2088" 417.4 84.3248043476222 128.433440366092
"2089" 417.6 80.9185516141889 129.3384222858
"2090" 417.8 77.0437808467889 130.24809149625
"2091" 418 73.0484965869613 130.787707184147
"2092" 418.2 68.8763718762889 131.123321819302
"2093" 418.4 65.669931460594 131.503105080419
"2094" 418.6 63.6495115273815 131.442606621083
"2095" 418.8 60.6238175035303 130.965385520405
"2096" 419 57.1201014364994 130.850743163092
"2097" 419.2 53.8711321397889 130.24809149625
"2098" 419.4 49.8758478799613 129.550539509457
"2099" 419.6 46.2435519139731 128.239252606776
"2100" 419.8 42.9332227727199 126.424716927129
"2101" 420 39.452978883198 125.029493304832
"2102" 420.2 36.3115303355303 123.108054650302
"2103" 420.4 32.8016344108161 121.247397541105
"2104" 420.6 29.272208631598 119.935808367995
"2105" 420.8 26.4732200821002 117.530246194854
"2106" 421 24.4304718972889 114.347055522375
"2107" 421.2 21.5276192136096 111.315353502269
"2108" 421.4 17.8164986861282 109.139858143875
"2109" 421.6 14.9764899472323 106.137476508099
"2110" 421.8 12.3101660007417 102.572735044797
"2111" 422 10.1312346036096 99.0151950794009
"2112" 422.2 8.04451633303889 95.00146791975
"2113" 422.4 6.43461227783789 91.3916329141323
"2114" 422.6 5.38222904914601 87.7103130609643
"2115" 422.8 3.94023752706438 83.2625797728214
"2116" 423 2.38094515185409 79.1279455043152
"2117" 423.2 1.20827369198453 75.5932624670543
"2118" 423.4 1.36289623988461 71.753694922484
"2119" 423.6 1.95848979964443 67.55937229405
"2120" 423.8 3.04325677918887 63.49236636015
"2121" 424 3.79653000584985 59.4232917032744
"2122" 424.2 2.68468760487424 55.6995903471768
"2123" 424.4 1.76432917295553 54.48473277975
"2124" 424.6 1.16285331853887 54.3893129325
"2125" 424.8 1.0950176958603 54.41384946465
"2126" 425 1.13119669462219 54.28329088
"2127" 425.2 1.32600668795554 53.94157364925
"2128" 425.4 1.64769950589412 53.7715949739868
"2129" 425.6 2.11255203603887 53.816793849
"2130" 425.8 2.33619076628887 52.5332430005081
"2131" 426 3.07280296151109 50.2367825429167
"2132" 426.2 4.28419643672218 47.14376586465
"2133" 426.4 4.79185356934948 44.2661345924318
"2134" 426.6 5.3686619246103 41.3031624525
"2135" 426.8 6.91925296428887 38.3495444157339
"2136" 427 8.41426255828887 35.4931051174113
"2137" 427.2 10.6281838696222 32.522264604375
"2138" 427.4 13.1569894742595 28.9795689030441
"2139" 427.6 15.1457703179653 25.5107768088971
"2140" 427.8 17.3393881399555 22.71237030825
"2141" 428 19.7875003895111 19.8261238175
"2142" 428.2 22.4207868692889 17.4803004042823
"2143" 428.4 26.2538934348888 16.25318064825
"2144" 428.6 29.8726584610497 15.2381347369239
"2145" 428.8 33.7334780576506 13.9252070699521
"2146" 429 37.2533427441868 12.5194734279643
"2147" 429.2 40.1609361089707 10.8691880549318
"2148" 429.4 42.8413754067773 8.80303567536628
"2149" 429.6 45.5483179246071 7.30395558040909
"2150" 429.8 48.8724740120694 6.97495810264025
"2151" 430 52.3947823153116 7.62491324843182
"2152" 430.2 55.6891268275746 8.37422754675
"2153" 430.4 58.9199955542191 9.8149298694593
"2154" 430.6 62.364152099146 10.83696836625
"2155" 430.8 65.987520893754 11.7765844036221
"2156" 431 69.7600045960498 12.2427812710761
"2157" 431.2 73.5298955920389 13.0291464154091
"2158" 431.4 77.1482477057139 13.406488538625
"2159" 431.6 80.859842966198 13.4802220569545
"2160" 431.8 84.1665212280389 13.8549618207
"2161" 432 86.5407680217889 14.2522553665227
"2162" 432.2 88.482804991044 13.8670353523928
"2163" 432.4 89.6107243411493 12.6997159491105
"2164" 432.6 90.2404638951802 11.2802854205543
"2165" 432.8 90.537416791268 11.0448473191875
"2166" 433 90.8080809257555 11.82569973585
"2167" 433.2 92.6304687776766 12.7064184348214
"2168" 433.4 95.5573193749948 13.83587785125
"2169" 433.6 98.9441916492134 15.2617744365708
"2170" 433.8 102.126578295025 17.1557683857594
"2171" 434 105.105619247585 19.8437941595833
"2172" 434.2 107.527247524191 23.1683131077794
"2173" 434.4 109.337121010534 27.0938354955708
"2174" 434.6 110.768637526011 30.7428611565833
"2175" 434.8 112.118125556874 34.3385423886651
"2176" 435 112.449955996252 38.19974551575
"2177" 435.2 112.794661456678 42.3628781105833
"2178" 435.4 112.895876512738 46.7927246851071
"2179" 435.6 113.200710419449 50.77480911867
"2180" 435.8 113.047914448011 54.12425780125
"2181" 436 112.706867086349 57.41603048727
"2182" 436.2 113.401114767685 61.0200921291368
"2183" 436.4 114.53639649021 65.0407872539559
"2184" 436.6 115.270912927493 69.47625100325
"2185" 436.8 115.367776785289 73.87698173625
"2186" 437 115.465365564968 78.2604781152877
"2187" 437.2 116.580468993789 83.11068695475
"2188" 437.4 118.972115861943 85.7026369873227
"2189" 437.6 120.284545901513 86.7168991128879
"2190" 437.8 120.130881122289 87.815619423
"2191" 438 118.847791666198 89.9080498915773
"2192" 438.2 116.642942543375 92.0998946336121
"2193" 438.4 113.72928559136 94.67011987875
"2194" 438.6 110.732184443925 97.0142261522318
"2195" 438.8 107.159782399511 99.2401752084167
"2196" 439 103.686482560039 100.645918884
"2197" 439.2 100.18829033253 102.51272256225
"2198" 439.4 96.5926771925046 103.957117112779
"2199" 439.6 92.9987193007889 105.196711599
"2200" 439.8 89.3679480500389 106.253669907
"2201" 440 85.7844624976707 107.583275414905
"2202" 440.2 82.0260464262889 108.59512615875
"2203" 440.4 78.3510131991124 110.078955155956
"2204" 440.6 74.6733328479089 111.61450372527
"2205" 440.8 71.0387628022889 113.36611852125
"2206" 441 66.9769744412889 114.46292247975
"2207" 441.2 62.7767974718172 115.780282203778
"2208" 441.4 58.8774010934674 117.48909477825
"2209" 441.6 55.1274002678503 119.386969233829
"2210" 441.8 50.9875014884707 121.24045791585
"2211" 442 47.0604356228603 123.166575689625
"2212" 442.2 44.6349096973906 125.499741131403
"2213" 442.4 44.4241291078152 125.600977531934
"2214" 442.6 43.0920516961639 126.042802513875
"2215" 442.8 41.7588208042889 125.85877852275
"2216" 443 39.8834267434674 124.761450279375
"2217" 443.2 37.4429539858821 123.863048158233
"2218" 443.4 34.680779410916 122.090503199148
"2219" 443.6 33.6108928331222 121.02417292875
"2220" 443.8 31.6418508255055 119.8091602071
"2221" 444 28.9749561306592 117.391150596417
"2222" 444.2 26.1965782842187 114.190772639724
"2223" 444.4 22.7797228537798 111.289035300832
"2224" 444.6 19.580224875771 108.499182026625
"2225" 444.8 16.2803301761979 106.077376734668
"2226" 445 14.228980946398 103.481956889468
"2227" 445.2 12.2813631186037 100.653802575083
"2228" 445.4 10.4699007500389 98.084787269625
"2229" 445.6 9.65241499124965 97.55089050525
"2230" 445.8 10.7250158957203 97.9625055326029
"2231" 446 11.7197042622689 98.11068694245
"2232" 446.2 13.1396093670111 99.73494478675
"2233" 446.4 15.9605662982518 101.721091236917
"2234" 446.6 18.8756303421002 104.452325998175
"2235" 446.8 21.3569015024707 107.65267166745
"2236" 447 22.9821813531014 111.283396855312
"2237" 447.2 24.5984955165389 114.48179673525
"2238" 447.4 27.5237762914317 117.32551789725
"2239" 447.6 30.6415015097389 119.5801525737
"2240" 447.8 34.2365135701872 121.986996924165
"2241" 448 38.2502256484958 123.147538725026
"2242" 448.2 42.7956801998406 124.095156518405
"2243" 448.4 47.0299690975871 125.098767809566
"2244" 448.6 50.9813346136817 126.969738172875
"2245" 448.8 54.5915932358234 129.445248643526
"2246" 449 57.8100464926987 130.39200339702
"2247" 449.2 61.4587250511836 130.368621829618
"2248" 449.4 65.4767723994075 130.888536572708
"2249" 449.6 69.2562513632889 130.84404703346
"2250" 449.8 71.2937867935616 131.094725777305
"2251" 450 71.8601525741798 131.233518282395
"2252" 450.2 72.5696446665666 131.05385909525
"2253" 450.4 72.9188630209681 130.392121454363
"2254" 450.6 74.4455485064587 129.376710249665
"2255" 450.8 77.1747737733406 128.793761410578
"2256" 451 80.2083701325601 129.174213893301
"2257" 451.2 82.0244230096778 129.59075477075
"2258" 451.4 82.2177394597289 129.87404569503
"2259" 451.6 82.1167548294347 129.99363857025
"2260" 451.8 81.8091579670444 130.18023738265
"2261" 452 81.7356966383527 130.442991609782
"2262" 452.2 81.5209319435746 130.43893119075
"2263" 452.4 81.3533025826444 130.60432559265
"2264" 452.6 80.9530058002191 130.683028474413
"2265" 452.8 80.5414517331913 130.769409686104
"2266" 453 79.9619459969252 130.811936048182
"2267" 453.2 80.0250089947671 130.447228568772
"2268" 453.4 79.838608501146 130.38440556375
"2269" 453.6 79.4867989269785 130.116477913836
"2270" 453.8 79.3165081224613 129.820347353405
"2271" 454 77.4100932092531 130.22082868275
"2272" 454.2 74.8860653606289 130.10305332843
"2273" 454.4 71.9493255836282 130.30261712325
"2274" 454.6 68.4833930966337 130.412608474267
"2275" 454.8 64.9187183117252 130.761623765086
"2276" 455 61.2188011646573 130.710124440829
"2277" 455.2 58.0187254478525 130.317487748795
"2278" 455.4 54.6308911137889 129.94820054775
"2279" 455.6 51.0663552607722 129.1475825913
"2280" 455.8 47.0594999590992 128.129112819388
"2281" 456 43.9442813347626 126.357640180303
"2282" 456.2 41.898489663916 123.17731908647
"2283" 456.4 39.8621801144776 120.216404913665
"2284" 456.6 38.2566517165908 116.874909885439
"2285" 456.8 36.656963534437 113.36938073825
"2286" 457 35.1734637896489 110.63740448943
"2287" 457.2 33.5335099746592 108.61959278625
"2288" 457.4 31.7270250626851 106.576767880344
"2289" 457.6 29.4061483152496 105.027316183897
"2290" 457.8 26.1855151272289 103.79007625077
"2291" 458 23.0645222525442 103.400600857229
"2292" 458.2 21.0806255119252 102.343858347723
"2293" 458.4 19.3628795407089 99.81297701739
"2294" 458.6 18.5788667225389 96.45478559325
"2295" 458.8 18.8291116183869 92.5366710811323
"2296" 459 18.8800105039 88.7369238740833
"2297" 459.2 18.0821012395389 85.3934233005
"2298" 459.4 16.8328821572889 81.2517669675833
"2299" 459.6 15.0123276346851 78.5053290440802
"2300" 459.8 13.0551917032333 75.34987271175
"2301" 460 11.14902492727 71.4766670881557
"2302" 460.2 8.92576098343701 67.8293751210833
"2303" 460.4 7.82628486550704 64.0926439446682
"2304" 460.6 7.52583472578887 60.70904281575
"2305" 460.8 7.36690555265622 57.5186944535357
"2306" 461 6.12028062388888 55.24809155775
"2307" 461.2 5.6535715398603 55.19356593075
"2308" 461.4 6.44681533186334 55.7475230986755
"2309" 461.6 7.17424413675696 55.390206223867
"2310" 461.8 8.38056357153888 53.94157364925
"2311" 462 10.4866601391712 51.5472982663676
"2312" 462.2 12.9657089796289 49.10305339485
"2313" 462.4 15.0474485683889 46.27862591625
"2314" 462.6 16.5382817387991 43.2952951818214
"2315" 462.8 17.4491311028667 39.99363864405
"2316" 463 17.7667525628305 36.80025442275
"2317" 463.2 19.344738357044 33.8701510861071
"2318" 463.4 22.1056094368489 31.04198470737
"2319" 463.6 25.2910152249828 29.0329490336786
"2320" 463.8 28.1207297710031 27.2803395943928
"2321" 464 30.8306154282671 26.4064055541848
"2322" 464.2 33.8696513242671 25.3277464113587
"2323" 464.4 36.4484774860161 24.5749479326591
"2324" 464.6 37.5363141987889 24.90458013225
"2325" 464.8 37.7937880733111 25.51526715465
"2326" 465 39.7185108074444 27.14376588105
"2327" 465.2 42.0205437953324 29.5925987145326
"2328" 465.4 44.3445987824667 32.30916027885
"2329" 465.6 46.5985504053333 35.32866833405
"2330" 465.8 48.6376860156931 38.7993340594628
"2331" 466 50.6744866693953 41.9420983901649
"2332" 466.2 53.4912526527889 45.27862591707
"2333" 466.4 55.6813741849827 47.3535597056786
"2334" 466.6 58.4557561446614 49.6987725980735
"2335" 466.8 61.3262670721639 51.1529897799375
"2336" 467 63.6968611785389 52.38549614025
"2337" 467.2 65.7186236406014 53.7531806175
"2338" 467.4 67.3730190128421 55.8612148315691
"2339" 467.6 69.3943893585616 59.3337959263636
"2340" 467.8 70.1584651449139 61.975190788875
"2341" 468 70.5431900335338 66.4063716545357
"2342" 468.2 70.5509426761256 70.05179928825
"2343" 468.4 70.64169419823 74.3732225104853
"2344" 468.6 71.1118165497889 78.29565466275
"2345" 468.8 72.2193113618889 82.53053428347
"2346" 469 74.0427328994889 87.76717550055
"2347" 469.2 76.2132600075634 91.6386019305441
"2348" 469.4 78.1796949990928 95.0288129740147
"2349" 469.6 79.8332880601516 99.2871575297206
"2350" 469.8 80.9084731788195 104.301682419536
"2351" 470 82.2481298186889 109.76717548251
"2352" 470.2 83.5455643742889 113.711097969
"2353" 470.4 85.2326924297606 118.149575014741
"2354" 470.6 86.4178658348183 122.876440551838
"2355" 470.8 86.9980303672518 125.950664301583
"2356" 471 86.8647828783477 126.206780318603
"2357" 471.2 85.6377211711134 126.859849902671
"2358" 471.4 84.1733047903067 127.651308510375
"2359" 471.6 81.9953134704441 128.491050171026
"2360" 471.8 78.3597919267531 129.94820054775
"2361" 472 74.2014682565567 130.595692368375
"2362" 472.2 69.6677874742055 130.69338411675
"2363" 472.4 65.2854355935153 130.320106475307
"2364" 472.6 60.8989026492889 129.67557241275
"2365" 472.8 56.3403488052889 129.478152039129
"2366" 473 52.2283199723239 129.886500496145
"2367" 473.2 49.4501208686682 129.346538456716
"2368" 473.4 46.3246800230389 127.9947151035
"2369" 473.6 43.2955585641996 126.772082775
"2370" 473.8 39.1258099470257 124.884491661355
"2371" 474 35.9323785870111 122.63570812675
"2372" 474.2 32.8624397962353 119.8745909595
"2373" 474.4 29.0756649225345 117.163854196145
"2374" 474.6 25.3598199279853 114.497000996625
"2375" 474.8 22.6001434599252 111.649895814068
"2376" 475 20.3332002875032 108.16521256125
"2377" 475.2 17.7432829968233 104.353119156336
"2378" 475.4 14.8385148505389 101.32224637275
"2379" 475.6 11.743930538987 98.7703441506085
"2380" 475.8 9.22068166778887 96.0217262865
"2381" 476 6.80871528604397 93.7782364085357
"2382" 476.2 6.56838336569702 93.2563482643928
"2383" 476.4 7.50209225785138 93.336513918375
"2384" 476.6 7.8289300611612 92.6648529368457
"2385" 476.8 8.74073233043982 90.4742185632877
"2386" 477 9.29488135642612 87.0958688104853
"2387" 477.2 8.95038280203888 83.540076267375
"2388" 477.4 7.74340206834342 79.7553781441773
"2389" 477.6 6.08574612507069 76.3410825189409
"2390" 477.8 5.04280426076159 72.4063149996136
"2391" 478 4.25961599932808 68.3786109303088
"2392" 478.2 3.51119923817524 64.21755719925
"2393" 478.4 3.70113898167524 60.2706453357273
"2394" 478.6 5.18577708586889 56.47709919033
"2395" 478.8 7.08264199095554 52.337786216625
"2396" 479 8.97170256916642 48.6310172525357
"2397" 479.2 10.6728755739751 44.87913482325
"2398" 479.4 11.6618695485338 40.7092225869643
"2399" 479.6 11.7177606928005 36.8964139587384
"2400" 479.8 12.2052593156525 33.7410362897045
"2401" 480 13.7593117624707 30.2133934519773
"2402" 480.2 15.4676902508826 27.0873091380937
"2403" 480.4 16.0846346828949 23.9792967649773
"2404" 480.6 16.3263761746222 23.9792967649773
"2405" 480.8 17.6850442497484 24.1721683317365
"2406" 481 20.1222931697207 23.5773768023182
"2407" 481.2 23.3876654623869 22.6519233461912
"2408" 481.4 26.7339964461187 21.0796654041862
"2409" 481.6 29.5753614712237 18.4824095434239
"2410" 481.8 31.6323538383305 15.3228371375625
"2411" 482 32.6951670778742 11.8250791189573
"2412" 482.2 33.1969215972889 10.28332353825
"2413" 482.4 34.0828643169707 10.4441360080909
"2414" 482.6 36.170556995527 10.36441293225
"2415" 482.8 39.6889646251222 9.79189384875
"2416" 483 43.9942654777889 9.63740457225
"2417" 483.2 48.308611080146 9.19211195175
"2418" 483.4 52.6387324087075 8.2615835188779
"2419" 483.6 56.5176258992222 7.39821882345
"2420" 483.8 60.1474019250063 6.46780616794565
"2421" 484 63.7479988017889 6.28407851175
"2422" 484.2 67.8339118887075 6.69048463857558
"2423" 484.4 71.1640905646667 7.99194231745
"2424" 484.6 74.7486756128305 9.939567421875
"2425" 484.8 78.5590779116 12.13104324705
"2426" 485 82.1890374540445 14.60771839345
"2427" 485.2 85.7228642283501 16.94383859025
"2428" 485.4 88.696171198028 19.6191503324022
"2429" 485.6 90.6426582271612 23.1910833007819
"2430" 485.8 91.8245463409707 27.0905620874318
"2431" 486 92.2389603267889 30.3144706024239
"2432" 486.2 91.6249690629168 33.7542161981337
"2433" 486.4 90.5052550084591 36.9721454951011
"2434" 486.6 88.132040984 39.39991515005
"2435" 486.8 85.5497780557019 41.1425489207935
"2436" 487 82.3916398471111 42.30067850645
"2437" 487.2 78.6487716793639 42.4809159957
"2438" 487.4 75.2046082085084 42.9366039491524
"2439" 487.6 71.7254680287889 42.73446016125
"2440" 487.8 67.9612076576071 42.9302567309318
"2441" 488 63.7479988017889 42.84351141525
"2442" 488.2 59.6157541598667 43.22519080425
"2443" 488.4 56.3783367539889 44.51526713907
"2444" 488.6 52.8884004234193 46.1292731118587
"2445" 488.8 48.9365751300848 47.8754478498214
"2446" 489 45.4693294432676 49.6325320366117
"2447" 489.2 41.8897331198089 51.60687018669
"2448" 489.4 37.9454151847889 53.523194319
"2449" 489.6 34.2440253114555 55.5343510995
"2450" 489.8 30.3262015355289 57.75954193737
"2451" 490 26.2988587619215 59.7152982841071
"2452" 490.2 22.248185482608 60.8068052124415
"2453" 490.4 18.5462161700848 62.2390558766786
"2454" 490.6 14.4890973978738 63.9655047725519
"2455" 490.8 11.5876230867889 66.030534297
"2456" 491 9.40105801161615 68.7421928652136
"2457" 491.2 7.84009866503432 72.3160998713045
"2458" 491.4 6.1064668243616 75.8830672521409
"2459" 491.6 6.01794574167663 77.9813833291071
"2460" 491.8 6.37544495855302 81.5803686497972
"2461" 492 6.63040450643172 85.3968686011071
"2462" 492.2 7.21404684494925 88.6378365973443
"2463" 492.4 7.83996584003888 92.2636523025
"2464" 492.6 8.68921565472638 95.6981551378125
"2465" 492.8 10.8218479218183 98.5387665708971
"2466" 493 13.3455884666289 101.75954190129
"2467" 493.2 15.9197103135389 104.9471519985
"2468" 493.4 18.1289415835242 108.978820446485
"2469" 493.6 20.3117785119204 112.30916021325
"2470" 493.8 23.1008936927889 114.265267081875
"2471" 494 26.8962351129071 116.438237239705
"2472" 494.2 30.695369666502 118.06563624407
"2473" 494.4 34.6083751338926 119.409837148231
"2474" 494.6 38.7040918810481 121.19380821275
"2475" 494.8 42.1210666280992 123.364701136009
"2476" 495 46.2235582567626 126.270590495092
"2477" 495.2 49.4316930501872 128.391447688742
"2478" 495.4 53.5292406014889 129.262664710105
"2479" 495.6 57.0304632066722 129.7837149063
"2480" 495.8 61.0784820431434 129.908049858777
"2481" 496 64.9118114119616 129.769257353686
"2482" 496.2 69.0563147911836 130.582897977829
"2483" 496.4 72.8932457110481 130.304636590917
"2484" 496.6 76.6931228587889 129.23517311775
"2485" 496.8 80.6322852864853 128.33969455125
"2486" 497 84.4383315506337 128.214661647957
"2487" 497.2 87.7370551782187 126.946899587882
"2488" 497.4 90.5552571767804 124.600530367487
"2489" 497.6 94.0817090663591 122.206039808724
"2490" 497.8 97.4095422331778 120.204269056083
"2491" 498 100.849562032122 118.196918195417
"2492" 498.2 104.26514513892 116.460760584829
"2493" 498.4 106.748425139577 114.424569708216
"2494" 498.6 109.07028742185 112.081491805776
"2495" 498.8 109.903356472289 109.44656479575
"2496" 499 110.838444440289 106.45184958975
"2497" 499.2 110.842303883553 103.616952241118
"2498" 499.4 110.756293433666 100.210643731741
"2499" 499.6 110.070503446569 97.29389304999
"2500" 499.8 109.806524446191 94.4226162973676
"2501" 500 109.336990691671 91.6498958304682
"2502" 500.2 109.098905793936 88.8920071116618
"2503" 500.4 108.523386090942 86.2381211319643
"2504" 500.6 106.93880675021 83.6083669423677
"2505" 500.8 105.538466680485 81.4305492521912
"2506" 501 104.098797910929 79.78244268267
"2507" 501.2 102.146217347749 78.55343505009
"2508" 501.4 99.0329588442889 77.86993534425
"2509" 501.6 95.4831311457689 76.69847321955
"2510" 501.8 92.1857771986089 74.88167932791
"2511" 502 88.6456104854725 73.21428565425
"2512" 502.2 85.2349322852264 71.3660940890625
"2513" 502.4 81.5013029123314 69.8859021678032
"2514" 502.6 77.8339301797489 69.10305337845
"2515" 502.8 73.3961625073297 68.2368748466786
"2516" 503 68.7470511998633 67.8069676234628
"2517" 503.2 64.3782534052207 67.6439971686818
"2518" 503.4 60.0707653676289 66.56870223549
"2519" 503.6 56.0440428054289 65.20992361065
"2520" 503.8 52.060890094595 63.4230409201071
"2521" 504 47.6354507733953 62.3497644445691
"2522" 504.2 43.2345065037889 61.11832056057
"2523" 504.4 38.6961590154804 60.0596881105691
"2524" 504.6 34.1780178828633 59.7186129118883
"2525" 504.8 29.9732589576071 59.2904232685227
"2526" 505 25.6650802300389 59.9872773045
"2527" 505.2 21.0785940708183 60.4905702243088
"2528" 505.4 16.7088398758195 60.07360954725
"2529" 505.6 12.5592379285389 58.91808568275
"2530" 505.8 9.01821842471743 57.1603831903928
"2531" 506 5.72746906924632 56.7220236663351
"2532" 506.2 4.72306533999619 56.5653509124695
"2533" 506.4 4.99330481245554 56.30225367975
"2534" 506.6 5.82501065899343 56.1242192461364
"2535" 506.8 6.76995207308479 55.5947187579643
"2536" 507 7.53746368967663 53.0787505406786
"2537" 507.2 8.09565395628888 50.1203119403152
"2538" 507.4 8.83063818113669 46.6437105492065
"2539" 507.6 9.43735597420376 43.4606951081011
"2540" 507.8 10.4961690124378 40.9107519560585
"2541" 508 12.299103062441 37.30916027475
"2542" 508.2 13.8093515464725 33.8234148343928
"2543" 508.4 15.0308897189555 30.46339790025
"2544" 508.6 16.3230438984204 27.9379268553553
"2545" 508.8 17.8593650264165 26.3419684695479
"2546" 509 19.3400867714889 23.597328224925
"2547" 509.2 20.3544676719105 20.5204249883311
"2548" 509.4 21.8151477367889 18.66559011975
"2549" 509.6 24.5289591716963 17.1720384365833
"2550" 509.8 27.5794729079468 14.8202089070921
"2551" 510 30.9590984296842 12.7796023328547
"2552" 510.2 34.1917230632454 11.54580151725
"2553" 510.4 38.0048322327555 10.60432569105
"2554" 510.6 41.6968990564079 9.74645582625
"2555" 510.8 45.3057541829079 8.58324245025
"2556" 511 48.7341254405843 6.00277584518182
"2557" 511.2 51.6804937647555 3.25063612965
"2558" 511.4 53.49638615937 2.06571074722297
"2559" 511.6 54.2210211409731 2.65668943132894
"2560" 511.8 56.7299687919555 3.67733411325
"2561" 512 60.1229785907357 5.16282279907979
"2562" 512.2 63.2135171979865 6.34431030901744
"2563" 512.4 66.234482716698 7.73768215881818
"2564" 512.6 70.1396920307307 8.82966446994767
"2565" 512.8 74.2918631677075 9.35336409671512
"2566" 513 78.35569023794 9.4332504804593
"2567" 513.2 82.3440041654079 9.50109050475
"2568" 513.4 86.2942504823527 8.74411238522872
"2569" 513.6 89.6589454775805 8.3889949040625
"2570" 513.8 93.1734638648089 8.73664121421
"2571" 514 96.6002690525389 9.2924251245
"2572" 514.2 98.8665006624853 10.571155934625
"2573" 514.4 101.334963598844 13.1714729889167
"2574" 514.6 103.094747205289 16.33147385625
"2575" 514.8 104.563127530039 20.3904873585
"2576" 515 106.07642238103 23.9221091124167
"2577" 515.2 107.504487859937 27.6964941814167
"2578" 515.4 109.423131460421 30.9250323813821
"2579" 515.6 110.999989708345 34.403355869816
"2580" 515.8 113.054949253326 36.9345490225833
"2581" 516 115.859580126949 39.3291804372877
"2582" 516.2 118.77424597427 42.2568560580833
"2583" 516.4 121.917976325838 45.0437808341912
"2584" 516.6 124.833977023842 47.43729549
"2585" 516.8 126.118996535014 50.6417452061912
"2586" 517 126.343696493011 54.1949391695833
"2587" 517.2 124.967039206789 57.27392831475
"2588" 517.4 123.775992553104 60.5562623195833
"2589" 517.6 122.737324238975 63.9556203636618
"2590" 517.8 122.166132894745 67.2241194038289
"2591" 518 121.869560312789 70.53647152825
"2592" 518.2 121.824665464325 73.7109645474682
"2593" 518.4 121.337729030989 76.92748085295
"2594" 518.6 121.348984719493 80.5732258315833
"2595" 518.8 121.939538113026 84.2590731865658
"2596" 519 122.497822541289 87.9183792585
"2597" 519.2 122.639679636434 92.0454544699773
"2598" 519.4 122.819259030289 95.3947367638816
"2599" 519.6 121.705819154599 97.1538561983017
"2600" 519.8 119.373209398217 98.493729472125
"2601" 520 116.48341187211 99.993184214625
"2602" 520.2 113.209714970252 102.159315720583
"2603" 520.4 110.588496261342 104.627862509625
"2604" 520.6 107.730712388745 107.775880452671
"2605" 520.8 104.99067768278 110.918294643165
"2606" 521 101.925887245289 114.11153510575
"2607" 521.2 99.5222861275434 117.444482901614
"2608" 521.4 97.0242164452889 121.266313616395
"2609" 521.6 94.811195158255 124.458209239386
"2610" 521.8 92.3909121215889 125.38804060965
"2611" 522 89.4671277987635 125.506210273589
"2612" 522.2 85.870603266421 126.028013723533
"2613" 522.4 81.8789136155345 127.094214439776
"2614" 522.6 77.701786386771 128.25790611075
"2615" 522.8 73.7504188535601 129.827597254131
"2616" 523 70.3087043682561 130.848767255988
"2617" 523.2 67.8153291712199 131.458936454457
"2618" 523.4 65.1598842284722 131.40585230955
"2619" 523.6 61.6925794346281 130.8615048
"2620" 523.8 57.9731641441485 130.924400589039
"2621" 524 54.5155705552353 130.32987993675
"2622" 524.2 50.7687829959555 129.63316359175
"2623" 524.4 47.1380957150303 128.892471597388
"2624" 524.6 44.2035211274075 127.783348323216
"2625" 524.8 41.2130049479674 126.179116581375
"2626" 525 37.9668442840555 124.3765902288
"2627" 525.2 35.1270785049204 122.266304975408
"2628" 525.4 31.6758097493434 120.511797264123
"2629" 525.6 28.1965185356509 118.159383951543
"2630" 525.8 25.6243788564317 115.778353231125
"2631" 526 23.0737594437174 112.55452553475
"2632" 526.2 21.2722581230144 109.038691723191
"2633" 526.4 20.0283390185242 104.989896635956
"2634" 526.6 19.0834889293266 100.786763564193
"2635" 526.8 17.116065047598 97.3750866654682
"2636" 527 14.9265778225252 93.8150589098863
"2637" 527.2 12.6907346740389 90.46535518125
"2638" 527.4 10.5752309714343 86.8199166533045
"2639" 527.6 9.3571405546285 82.8406307832877
"2640" 527.8 8.05566664186782 78.7749430183026
"2641" 528 6.73608526597307 75.1791214061447
"2642" 528.2 4.86309454804359 72.6649142425896
"2643" 528.4 3.88596902892151 69.9583267848214
"2644" 528.6 4.30477324226803 66.809796382875
"2645" 528.8 5.56799429278888 63.14591891475
"2646" 529 7.58427772378889 60.011743932
"2647" 529.2 9.76554086789304 56.32951649325
"2648" 529.4 10.9447501087889 52.2503180233125
"2649" 529.6 10.6982325693527 48.2032645373777
"2650" 529.8 9.95548061139304 44.640585205125
"2651" 530 10.0827158882889 41.69847324825
"2652" 530.2 11.8621186571825 40.0580639593564
"2653" 530.4 15.4577184143489 37.94274806049
"2654" 530.6 18.7688064660389 36.03200231925
"2655" 530.8 21.5813757447889 33.15648852243
"2656" 531 23.4691442159011 29.8975696903928
"2657" 531.2 25.2274739582496 26.0271665704853
"2658" 531.4 26.1283006249011 22.4976631689643
"2659" 531.6 27.7465032525597 19.2668574905625
"2660" 531.8 30.4852857615133 17.1853092241071
"2661" 532 33.9359008386667 15.82909243825
"2662" 532.2 37.6555786888935 14.8744008399244
"2663" 532.4 41.5828565603106 14.3088283984891
"2664" 532.6 45.0525011915746 14.37204651675
"2665" 532.8 48.8910047187523 14.6550921495915
"2666" 533 52.4708786818935 15.628883353064
"2667" 533.2 56.3050111785912 16.5608911634128
"2668" 533.4 60.1298783219474 17.1778998183476
"2669" 533.6 64.1319195599272 17.4983758180372
"2670" 533.8 67.9266731587889 17.2900763217
"2671" 534 71.9154077722889 17.27099235225
"2672" 534.2 75.9041423857889 16.8395286951196
"2673" 534.4 79.9019217489793 15.61704833325
"2674" 534.6 82.6580462883819 13.4630747271105
"2675" 534.8 84.225312101027 10.64612867175
"2676" 535 85.1852889431752 7.8244274745
"2677" 535.2 86.5124791238208 6.52712359380319
"2678" 535.4 87.8619044599111 6.34648006265
"2679" 535.6 89.6301960946358 6.83322946939285
"2680" 535.8 91.2892616092889 8.19301002172059
"2681" 536 93.8800397106289 10.34732823579
"2682" 536.2 96.2699037721778 13.2986994519167
"2683" 536.4 98.7155331492692 16.4702140263088
"2684" 536.6 101.329997853916 18.9848076479559
"2685" 536.8 104.500625990511 21.4129205365833
"2686" 537 107.850546167539 23.78156193
"2687" 537.2 111.21566742738 26.1398334275591
"2688" 537.4 114.055372619675 29.3039373001974
"2689" 537.6 116.150263591844 32.55937232275
"2690" 537.8 116.653522741289 36.553141485
"2691" 538 116.376502930769 40.68320607351
"2692" 538.2 116.093157525171 44.7144888123088
"2693" 538.4 116.102989700129 48.25572515127
"2694" 538.6 116.347238140659 52.27947408775
"2695" 538.8 116.584766273054 55.5960933536029
"2696" 539 115.54527033477 58.9942040794167
"2697" 539.2 114.413562017943 62.4340735088318
"2698" 539.4 112.822800677937 65.21416449275
"2699" 539.6 110.718370644398 68.2009020953591
"2700" 539.8 108.798252510107 70.6644690607227
"2701" 540 107.361617359271 73.2182511543954
"2702" 540.2 106.084210915485 76.51308608775
"2703" 540.4 104.880505477511 79.9865704744167
"2704" 540.6 103.386962195289 83.66852606175
"2705" 540.8 101.580542257107 87.2154752928136
"2706" 541 100.173790019534 91.0130081821071
"2707" 541.2 99.307432209896 95.13358770825
"2708" 541.4 98.2164757839948 99.4368357214853
"2709" 541.6 96.2073442534853 103.101144953625
"2710" 541.8 94.3071930893444 106.810149756917
"2711" 542 91.8590808397889 110.160446615917
"2712" 542.2 89.1717852095296 113.510743474917
"2713" 542.4 86.3711789650925 116.691657483375
"2714" 542.6 83.9108331117889 120.01614787575
"2715" 542.8 82.4924444691516 123.497605047662
"2716" 543 83.0185520765345 127.114302828671
"2717" 543.2 83.0609285701191 127.439507313042
"2718" 543.4 83.2257819324021 127.936410668533
"2719" 543.6 83.443023477798 128.062109541068
"2720" 543.8 83.6987066746037 128.226604361917
"2721" 544 82.9749181202323 127.345887840269
"2722" 544.2 82.5735360207606 127.281074359118
"2723" 544.4 81.6989707006397 128.199075828987
"2724" 544.6 80.1632996849499 129.115991613623
"2725" 544.8 77.5321973300746 129.880043514
"2726" 545 74.694526124552 130.529328940776
"2727" 545.2 70.8812913910111 130.997314000583
"2728" 545.4 67.4943965011682 131.10357978194
"2729" 545.6 63.385386564198 130.831020017632
"2730" 545.8 59.6992832166573 130.368621829618
"2731" 546 55.8529562559304 129.967233077929
"2732" 546.2 52.064977851598 129.297362836377
"2733" 546.4 48.0653073134722 128.12340956415
"2734" 546.6 44.2113394703603 126.110959547625
"2735" 546.8 40.7007820008738 124.825363573288
"2736" 547 37.0531341495345 123.525177346145
"2737" 547.2 33.292143378513 121.745854072319
"2738" 547.4 30.1024656169785 119.46235841744
"2739" 547.6 27.318989505987 116.435618513193
"2740" 547.8 25.1972656766037 112.768589107417
"2741" 548 22.714230643521 109.303435024875
"2742" 548.2 20.2246632912174 106.331788353375
"2743" 548.4 17.6418847684926 102.795448035583
"2744" 548.6 14.9264499169741 99.81976242875
"2745" 548.8 12.6753122162333 95.8828102125833
"2746" 549 11.2350353771568 91.6480627219104
"2747" 549.2 10.3247581158549 87.4207834512877
"2748" 549.4 9.83325086904814 83.08948254425
"2749" 549.6 9.08023956545213 78.5889546013928
"2750" 549.8 7.63693155689264 74.4508857231934
"2751" 550 5.57463554256161 70.6852879364864
"2752" 550.2 4.20980337051803 67.191475771875
"2753" 550.4 4.47467501637397 62.9019814329096
"2754" 550.6 5.16741624399719 58.93765898475
"2755" 550.8 6.45209372681947 55.2130393689643
"2756" 551 7.94835374704397 51.1625642203929
"2757" 551.2 8.98948804334771 47.6332135517206
"2758" 551.4 10.2087336027264 43.940839658625
"2759" 551.6 11.0872049164139 40.124045768625
"2760" 551.8 12.506907591044 36.7288518159643
"2761" 552 15.0481653221379 33.8632435268915
"2762" 552.2 18.3158732315389 31.6647093105
"2763" 552.4 21.9447387323541 29.7502488969456
"2764" 552.6 25.8508908486802 28.115665426663
"2765" 552.8 29.6437116656931 27.0728438952925
"2766" 553 32.7498326625889 25.93511448255
"2767" 553.2 35.923847014608 24.4092090103564
"2768" 553.4 39.270546639441 22.8551277608804
"2769" 553.6 41.6335858085746 20.98782259275
"2770" 553.8 44.2107084413121 18.3450204003663
"2771" 554 46.4725268929794 16.18956741675
"2772" 554.2 49.0961353322656 14.1554233862267
"2773" 554.4 52.4952271685816 12.9142617656159
"2774" 554.6 55.7664883036506 12.8694981216543
"2775" 554.8 59.6090792748237 13.2234155758779
"2776" 555 63.4857010607651 13.62686294775
"2777" 555.2 67.4893700284051 14.3418249482965
"2778" 555.4 71.4179465393127 14.74463830125
"2779" 555.6 75.1311318017773 14.8300195156221
"2780" 555.8 78.5590779116 14.98939778245
"2781" 556 82.2958356147307 15.7176460016686
"2782" 556.2 86.1060170533333 16.88083119905
"2783" 556.4 89.7454960344591 18.1724053773351
"2784" 556.6 93.5904546555389 19.230769215
"2785" 556.8 97.2644493735597 20.51526715875
"2786" 557 100.979912836485 21.5892081846618
"2787" 557.2 105.228512989411 22.5288206701071
"2788" 557.4 109.052426421409 23.91984730863
"2789" 557.6 112.414781969678 25.75275655225
"2790" 557.8 114.949302865647 28.7789860054953
"2791" 558 116.424620999122 32.19889734425
"2792" 558.2 117.207077175176 36.1029093755519
"2793" 558.4 117.842837750589 40.28625950895
"2794" 558.6 118.647368235557 44.499727335375
"2795" 558.8 120.293393669359 48.44147578725
"2796" 559 122.334585202047 52.2143984831121
"2797" 559.2 123.320699953129 55.91984728239
"2798" 559.4 123.801211666496 60.2207258616085
"2799" 559.6 123.485986293187 64.4512384578214
"2800" 559.8 122.307882797789 68.34263059575
"2801" 560 120.539982108289 72.144220224375
"2802" 560.2 118.688932971634 75.8414295006136
"2803" 560.4 117.300646119143 79.4014572561954
"2804" 560.6 116.074606251666 83.1214892016085
"2805" 560.8 114.991028173182 86.975190768375
"2806" 561 112.689139376956 90.2922859846184
"2807" 561.2 110.047448691496 93.2120294050086
"2808" 561.4 108.660114514834 94.5784176878863
"2809" 561.6 107.863262930993 95.3597680869166
"2810" 561.8 105.804656744131 97.088857560671
"2811" 562 102.542295469478 99.2816505019104
"2812" 562.2 99.0884200566766 101.061302300679
"2813" 562.4 95.3948822187889 102.35613614625
"2814" 562.6 91.6206458426293 103.04328398242
"2815" 562.8 87.3954968675389 103.387404495375
"2816" 563 82.842529486583 103.306016978603
"2817" 563.2 78.588073543941 103.074178475054
"2818" 563.4 74.4378075659689 101.85877854243
"2819" 563.6 70.4178059485389 100.38901929525
"2820" 563.8 66.8056562412693 98.6210895763676
"2821" 564 62.9882398277889 97.0985297479167
"2822" 564.2 59.3421416143281 95.8595269383088
"2823" 564.4 55.4134428570089 94.48473274695
"2824" 564.6 51.4247082435089 93.24809152659
"2825" 564.8 47.4167646295342 92.1521675753066
"2826" 565 43.6415202398603 90.9273250539643
"2827" 565.2 39.4053212748289 89.89694649117
"2828" 565.4 35.3537990329115 89.6100388146085
"2829" 565.6 31.4380360510974 89.9687346996542
"2830" 565.8 27.8338819951052 91.1999531889643
"2831" 566 23.9822141026289 92.20229000073
"2832" 566.2 19.9836473141712 92.9782217468382
"2833" 566.4 16.5771940410389 93.87110972925
"2834" 566.6 13.9064031463259 95.5223352340833
"2835" 566.8 11.8634382559215 96.1306277448214
"2836" 567 10.2586412394113 95.0712727059643
"2837" 567.2 9.29860566512219 93.3382809525833
"2838" 567.4 7.96902746062219 90.7160021874167
"2839" 567.6 8.08131888130774 88.0329107732689
"2840" 567.8 7.92681862873332 84.36174717425
"2841" 568 6.79421497304814 80.88422385225
"2842" 568.2 5.68019382196812 77.0578279650424
"2843" 568.4 4.98213188636731 73.2730878010147
"2844" 568.6 4.35112758443172 69.0781273775357
"2845" 568.8 3.89047637926563 65.3892241608314
"2846" 569 3.60707791252571 61.2042988650395
"2847" 569.2 4.41504381557777 57.01653939345
"2848" 569.4 5.54729573099719 53.2522264194375
"2849" 569.6 7.22735798600314 49.4489016575357
"2850" 569.8 7.90149332959998 45.93935534825
"2851" 570 8.92027040367912 42.1546266643719
"2852" 570.2 10.8561115618222 38.64503813625
"2853" 570.4 13.5256960351712 35.6140547530147
"2854" 570.6 16.745826441518 32.585877835875
"2855" 570.8 19.4160626688889 29.75190837255
"2856" 571 22.396533810643 26.5982824209375
"2857" 571.2 24.8252486190732 23.2356682940735
"2858" 571.4 27.539855846437 20.23960982225
"2859" 571.6 30.1367467445655 17.6283092270585
"2860" 571.8 33.2323604365016 15.4031995975691
"2861" 572 36.5071058212191 14.0400319430407
"2862" 572.2 40.227899344484 12.9049525122256
"2863" 572.4 43.9219074802651 12.07288257825
"2864" 572.6 47.1418383700746 11.42766265875
"2865" 572.8 50.7687829959555 11.50945109925
"2866" 573 54.5336049037035 11.4247812231768
"2867" 573.2 58.0152719979707 11.2508674439318
"2868" 573.4 62.1357195837075 10.915586712157
"2869" 573.6 65.7843295402424 10.3208769665058
"2870" 573.8 69.3512212350389 9.56106869445
"2871" 574 73.2582375868005 9.21134385894767
"2872" 574.2 77.2789443387413 9.51017810925
"2873" 574.4 81.0903232083106 10.7575506051848
"2874" 574.6 84.8481938630444 12.60602204225
"2875" 574.8 88.6301052002889 14.376590319
"2876" 575 92.4137048908089 16.39312975755
"2877" 575.2 95.8701613054653 18.0942224069559
"2878" 575.4 99.6228678553514 19.7121501110625
"2879" 575.6 103.430794443789 21.0364063245
"2880" 575.8 107.346475309789 22.30622429175
"2881" 576 110.864228115877 24.0963178967206
"2882" 576.2 113.943892834016 26.8615544540318
"2883" 576.4 116.103276401629 30.1544721054764
"2884" 576.6 117.996146257842 33.662758969125
"2885" 576.8 120.187730220343 36.2716862991955
"2886" 577 122.38412434518 39.8247744295227
"2887" 577.2 124.09255879227 43.71289224575
"2888" 577.4 125.063361925715 47.7487983775833
"2889" 577.6 124.928946895592 52.324154809875
"2890" 577.8 124.345560540557 56.372682614625
"2891" 578 123.420159309725 60.4840388123045
"2892" 578.2 122.665846160539 64.71667640025
"2893" 578.4 122.661573205496 68.8697248463066
"2894" 578.6 122.629319286789 73.12340960925
"2895" 578.8 122.68518391723 76.9027839513088
"2896" 579 122.554700101842 81.031897425375
"2897" 579.2 122.539725068157 84.8930576864009
"2898" 579.4 123.118779395039 89.019377496
"2899" 579.6 123.991090668153 92.4877085539957
"2900" 579.8 122.878205847237 95.2586206115431
"2901" 580 120.500684230323 97.7987627521293
"2902" 580.2 118.360673472341 100.845386283987
"2903" 580.4 115.987977910616 104.20176353656
"2904" 580.6 113.213734859003 107.524536444
"2905" 580.8 110.409862454956 110.869492342461
"2906" 581 107.657402312306 113.688562917355
"2907" 581.2 105.006364539871 116.847675129723
"2908" 581.4 101.871618747146 119.56106860425
"2909" 581.6 98.4087271673751 121.627401848147
"2910" 581.8 94.4971328328444 123.328385536417
"2911" 582 90.4710596372889 124.37610089625
"2912" 582.2 87.1171368986165 126.200973837026
"2913" 582.4 83.5344803574268 128.208080968836
"2914" 582.6 79.646288560359 129.705704996092
"2915" 582.8 75.8159560763067 130.186750165875
"2916" 583 71.9087432198854 129.665528218303
"2917" 583.2 68.1232774546924 129.096357199618
"2918" 583.4 64.1711978794117 128.868688792145
"2919" 583.6 60.1391436752889 129.067045839722
"2920" 583.8 56.0390650742199 129.58344290506
"2921" 584 51.9717347047889 129.537378151216
"2922" 584.2 48.5189015104496 128.74863675375
"2923" 584.4 45.4011073067634 126.709470720267
"2924" 584.6 42.1715103954292 124.39567419825
"2925" 584.8 39.0912446413397 121.838206653877
"2926" 585 36.0201285269906 119.366880844934
"2927" 585.2 32.8795156598751 116.895893560371
"2928" 585.4 29.9522915833246 114.49018529325
"2929" 585.6 26.5198090757889 112.05960061275
"2930" 585.8 23.1885581897889 109.82824418475
"2931" 586 20.231076840998 107.069743146068
"2932" 586.2 17.7039851188578 103.537114945371
"2933" 586.4 15.6440000590852 100.067147217917
"2934" 586.6 13.9596118556161 96.0634974923591
"2935" 586.8 12.1154696187252 92.5034697367772
"2936" 587 9.91645563535785 89.0332981633707
"2937" 587.2 8.04548119385492 85.5411924979104
"2938" 587.4 6.7194867581002 81.2851072356651
"2939" 587.6 6.56232220876159 77.0281054191409
"2940" 587.8 6.24943964946887 72.76717551285
"2941" 588 5.94056840503888 68.5114503255
"2942" 588.2 5.39850959858889 64.12595414589
"2943" 588.4 4.80061231904975 59.9610022740978
"2944" 588.6 5.54401060964736 56.2310960218726
"2945" 588.8 6.83730315560138 52.4809159875
"2946" 589 8.47553344328887 48.5935943843152
"2947" 589.2 9.94756645541388 44.8234732456875
"2948" 589.4 11.2030681599489 41.17938927921
"2949" 589.6 11.7649444557207 37.2831366800455
"2950" 589.8 13.1549580331525 33.9521165578636
"2951" 590 15.5881706466931 30.7840668904628
"2952" 590.2 18.0035311886562 28.2384327545357
"2953" 590.4 19.6484595315242 25.6529710910735
"2954" 590.6 21.4999729975746 22.8559744321071
"2955" 590.8 24.2740509320536 20.0849423574265
"2956" 591 27.0249679680761 18.41603051925
"2957" 591.2 30.343378694941 16.9805841214891
"2958" 591.4 33.7202520793798 16.2907702850455
"2959" 591.6 37.6909163155912 15.611130823343
"2960" 591.8 41.6675036199139 14.685114491775
"2961" 592 45.4956939264079 13.69956378375
"2962" 592.2 49.0502805547651 12.46364957175
"2963" 592.4 52.0970141100761 11.0423095572925
"2964" 592.6 55.2750345917454 9.5959176821413
"2965" 592.8 58.7963138607773 9.30010650755233
"2966" 593 61.9571383630746 9.71919301275
"2967" 593.2 65.2494272504079 11.09142129225
"2968" 593.4 68.513759638698 12.9944482891364
"2969" 593.6 71.5911204053377 15.6325637555671
"2970" 593.8 74.3932580624934 18.3032616088636
"2971" 594 76.8624747279934 21.4781401628182
"2972" 594.2 79.3643490173758 24.5477928773152
"2973" 594.4 81.7500656024 28.06827817885
"2974" 594.6 84.5322562660548 31.5474256684628
"2975" 594.8 87.1181848420289 34.73664119289
"2976" 595 89.8685123279089 37.98091599939
"2977" 595.2 92.3777624470389 41.162654106
"2978" 595.4 94.8835059862889 44.51702873625
"2979" 595.6 97.3814030119185 48.0668645350833
"2980" 595.8 99.829515261474 51.5655922675833
"2981" 596 101.753866345515 54.9924383820991
"2982" 596.2 103.431070118308 58.7516202888538
"2983" 596.4 104.943818725344 62.52120435925
"2984" 596.6 105.568261150054 66.6872473633676
"2985" 596.8 105.731716920604 70.79092445425
"2986" 597 104.914750378855 74.7461471373255
"2987" 597.2 103.956781425789 78.72137398125
"2988" 597.4 102.84166815145 82.67448193875
"2989" 597.6 101.05861520893 86.7294396523443
"2990" 597.8 99.1631273398343 89.9705065188682
"2991" 598 96.5710475535389 93.0563710335
"2992" 598.2 93.8448145218343 96.1051352438863
"2993" 598.4 90.6400130315071 98.9989589750318
"2994" 598.6 87.8776516010389 101.8937168865
"2995" 598.8 85.0248338425342 104.906020366231
"2996" 599 82.1721539212889 108.04707370275
"2997" 599.2 79.4341545998927 110.861659134212
"2998" 599.4 76.3051262887333 113.100791538583
"2999" 599.6 72.7898473461379 114.872893467665
"3000" 599.8 69.2041110415438 115.938856363544
"3001" 600 64.9899125092889 117.00675269325
"3002" 600.2 61.5219050079689 118.30916020833
"3003" 600.4 58.1040749949317 119.42475453675
"3004" 600.6 54.5213104925389 121.2712858665
"3005" 600.8 50.9431930748926 122.852153147137
"3006" 601 47.2949164921945 124.695736610986
"3007" 601.2 44.229275668899 126.088433070369
"3008" 601.4 41.4572131896103 125.961014073375
"3009" 601.6 38.6598560713567 124.587592083114
"3010" 601.8 36.3966757377889 122.936956993164
"3011" 602 33.8100417763071 120.643650143959
"3012" 602.2 30.1810613729096 117.902737465836
"3013" 602.4 27.6528978904613 115.086206802181
"3014" 602.6 25.8382605844065 112.331611942015
"3015" 602.8 23.2486246044 109.65860890075
"3016" 603 19.5483170088074 107.064602682917
"3017" 603.2 16.356306073598 104.876821565632
"3018" 603.4 14.0590451484398 102.529526057363
"3019" 603.6 11.6095392110389 99.30270103425
"3020" 603.8 10.6579783391908 95.4853314588971
"3021" 604 9.84309959648886 90.8795974272136
"3022" 604.2 9.18415479403889 87.76423950525
"3023" 604.4 7.65472240887816 84.17393668125
"3024" 604.6 5.4662920168575 80.9815146768971
"3025" 604.8 3.28901554935009 77.7087551941071
"3026" 605 1.5954938454 74.92154361965
"3027" 605.2 0.979244899822203 72.29219671765
"3028" 605.4 1.66360355140251 69.4916723927045
"3029" 605.6 2.30979715428888 66.12595414425
"3030" 605.8 2.79543063766982 62.16375858225
"3031" 606 3.42856311600316 57.99254811675
"3032" 606.2 3.58051491080316 54.49018534245
"3033" 606.4 3.42021411628887 50.60921898375
"3034" 606.6 3.42856311600316 47.47818971025
"3035" 606.8 4.70929967217459 45.46074151125
"3036" 607 6.49473326107459 42.27099233175
"3037" 607.2 7.5978808353923 38.2501973890086
"3038" 607.4 8.77681717435782 35.0914714110776
"3039" 607.6 9.6413704895992 32.4723611210431
"3040" 607.8 11.0502721885111 29.4564602529167
"3041" 608 12.0955614958771 27.8569824648088
"3042" 608.2 13.1501615749833 27.0780322085
"3043" 608.4 15.2265346122603 25.06815701325
"3044" 608.6 17.6559543791222 23.14885494285
"3045" 608.8 20.4233560182889 20.7430435683145
"3046" 609 23.4635059303798 18.1500115511591
"3047" 609.2 27.0896283062889 15.7251908268
"3048" 609.4 30.1044165754591 13.551648519016
"3049" 609.6 33.4462783887556 11.75784562225
"3050" 609.8 37.4700561487307 10.3741345556686
"3051" 610 41.211235323028 9.37188847555435
"3052" 610.2 44.5899855824025 7.79840387979546
"3053" 610.4 48.3328890924731 6.46343912688158
"3054" 610.6 52.487285437146 5.95692474975
"3055" 610.8 56.547555798198 5.57772379834091
"3056" 611 60.8989026492889 5.43893129325
"3057" 611.2 64.8876372627889 5.43893129325
"3058" 611.4 69.0663116197889 5.43893129325
"3059" 611.6 73.0285430132656 5.34129237978488
"3060" 611.8 76.8633380904639 4.895038163925
"3061" 612 80.7961460017111 4.82824427085
"3062" 612.2 85.038517323198 4.81436502034091
"3063" 612.4 88.875444035643 5.7490457968125
"3064" 612.6 92.7938823225046 6.84590629583824
"3065" 612.8 95.9859534485616 9.01283829934091
"3066" 613 99.0183480947889 11.19348208125
"3067" 613.2 101.735947501789 13.13613230475
"3068" 613.4 104.979533890789 15.4873752075
"3069" 613.6 108.3416296924 17.61026292025
"3070" 613.8 111.352526367141 20.3597681484167
"3071" 614 114.168670010534 23.551961946671
"3072" 614.2 116.348208458634 27.1420110332845
"3073" 614.4 118.545614801539 30.636586670625
"3074" 614.6 120.498540709707 34.3285912279227
"3075" 614.8 122.19316135727 38.36938079975
"3076" 615 122.83359410527 42.5266455074009
"3077" 615.2 122.639679636434 46.8337959366136
"3078" 615.4 122.238688493553 50.6571366428915
"3079" 615.6 122.346201555912 54.8700129177028
"3080" 615.8 122.804361795505 58.5821732793088
"3081" 616 122.953334143348 62.7806465583088
"3082" 616.2 122.720771755881 66.97413056425
"3083" 616.4 121.714155068107 70.8171408163227
"3084" 616.6 119.702840275826 74.2543115025833
"3085" 616.8 117.634237260359 77.0205570548289
"3086" 617 115.372311155823 79.7677019614397
"3087" 617.2 112.942392368289 82.43214581875
"3088" 617.4 111.141482207696 85.3866270150833
"3089" 617.6 110.003701997157 88.8034710491745
"3090" 617.8 110.126814994054 92.5516389003088
"3091" 618 110.373025656216 96.5631505106864
"3092" 618.2 110.159044588539 100.59453896625
"3093" 618.4 109.030300107429 104.454600155408
"3094" 618.6 107.549460365342 108.212922484875
"3095" 618.8 105.582227307664 111.893402307375
"3096" 619 103.425756254306 115.474466870302
"3097" 619.2 101.252767452534 118.429422696513
"3098" 619.4 98.3470226046047 121.235101012145
"3099" 619.6 95.2083516501722 123.3715011711
"3100" 619.8 91.8239068132148 124.45928742975
"3101" 620 87.911047599896 125.088604041375
"3102" 620.2 83.9126926617252 126.403539105232
"3103" 620.4 79.8717725833444 128.12765044625
"3104" 620.6 75.949989910082 129.708475808353
"3105" 620.8 71.8896532307974 130.280437207182
"3106" 621 67.6450383667027 129.899315502853
"3107" 621.2 63.4514262198327 129.116445588513
"3108" 621.4 59.1472361259 127.950947025417
"3109" 621.6 54.7696932340389 126.776277054
"3110" 621.8 50.3255902611222 126.275798595917
"3111" 622 45.797026902938 125.835342069039
"3112" 622.2 41.7896077407353 124.55016347475
"3113" 622.4 37.7059032554853 122.893947554625
"3114" 622.6 34.0884249566109 120.382649661928
"3115" 622.8 31.1001592837971 117.596358306775
"3116" 623 28.0826466144117 114.753247528776
"3117" 623.2 25.1280687734161 111.531922184741
"3118" 623.4 21.9370810826161 108.610339952577
"3119" 623.6 18.564875072594 105.645943761216
"3120" 623.8 16.3863571462538 102.465849654829
"3121" 624 14.0804220146397 98.7361054500395
"3122" 624.2 12.2451068142889 94.70786838975
"3123" 624.4 10.6166723700161 90.8518389261954
"3124" 624.6 8.95716636430672 87.329607343875
"3125" 624.8 7.05450276969627 83.8811138695833
"3126" 625 5.70241318818887 79.82824420935
"3127" 625.2 5.4513947820732 75.9897469815441
"3128" 625.4 5.65995606905357 71.7613380641912
"3129" 625.6 5.99595642814341 66.88931292225
"3130" 625.8 5.70679641303887 62.64679971375
"3131" 626 4.61764620864443 59.20483455705
"3132" 626.2 2.95338285177669 55.513405279372
"3133" 626.4 2.22213265728888 53.95136030025
"3134" 626.6 2.0287550903771 53.8448585099559
"3135" 626.8 1.84998827296535 53.2835652908382
"3136" 627 2.22292242753213 53.4170620564662
"3137" 627.2 3.30687012016766 52.6630811504318
"3138" 627.4 4.82869036808887 50.47709919525
"3139" 627.6 6.86556799838411 47.28735001575
"3140" 627.8 8.51970547666096 44.1838274091802
"3141" 628 9.87381325713994 40.9594769844415
"3142" 628.2 11.431986842115 37.724029175837
"3143" 628.4 12.9045829167207 34.2730742258864
"3144" 628.6 13.8349143139375 30.7122962405473
"3145" 628.8 15.1107618162222 27.13104323475
"3146" 629 16.854589556546 23.39967282705
"3147" 629.2 19.2148292109105 20.6648442166014
"3148" 629.4 21.7291066564 18.1898501405833
"3149" 629.6 24.7368263222889 15.9166461332177
"3150" 629.8 28.4701659541669 13.798640837689
"3151" 630 31.9927240105912 11.8830995819477
"3152" 630.2 35.7880932943297 10.2761333456786
"3153" 630.4 38.8236835714 8.05979643105
"3154" 630.6 42.4056785321525 5.63844551931818
"3155" 630.8 46.1225646549555 4.16666666325
"3156" 631 50.2066848932401 3.36296778722561
"3157" 631.2 53.9977586354555 3.02162849625
"3158" 631.4 58.0616777307576 2.77910305115625
"3159" 631.6 62.5052501943174 2.97437295285
"3160" 631.8 66.3121853390389 2.7862595397
"3161" 632 70.3958898242889 2.53229594625
"3162" 632.2 74.0861476980031 2.76717557025
"3163" 632.4 78.1575184336752 3.92956280038636
"3164" 632.6 81.8007162006667 5.93935538105
"3165" 632.8 85.5119277444972 8.04707378475
"3166" 633 89.2503166076358 9.82434957910714
"3167" 633.2 93.1743239693077 11.3657640696085
"3168" 633.4 97.0339697698399 12.3792646728214
"3169" 633.6 100.976188527789 13.26335876775
"3170" 633.8 104.439998759253 14.4049271221227
"3171" 634 107.331864560289 16.65443333925
"3172" 634.2 110.366118756452 19.1585704214864
"3173" 634.4 112.833855372003 22.389585586875
"3174" 634.6 115.066903573363 25.6113938155833
"3175" 634.8 117.099962309344 29.2656205584167
"3176" 635 119.380694708306 32.4855224792845
"3177" 635.2 121.272606833217 35.9596510065
"3178" 635.4 122.876599330213 40.0781362194764
"3179" 635.6 123.753762568309 44.05725187227
"3180" 635.8 124.097699611539 48.18702286125
"3181" 636 124.393045476432 52.228734962625
"3182" 636.2 124.806320962289 56.2977098775
"3183" 636.4 126.176012315416 60.2411519283954
"3184" 636.6 127.320472574364 63.83587781025
"3185" 636.8 128.15190692327 67.5374477337594
"3186" 637 128.117578191078 71.4962501087763
"3187" 637.2 126.950448451414 75.361232217375
"3188" 637.4 125.342744193932 78.878135158875
"3189" 637.6 123.153290992996 82.4197156470776
"3190" 637.8 121.550604894459 85.9372748827217
"3191" 638 119.669712738071 89.79007626225
"3192" 638.2 117.602699646307 92.932115518125
"3193" 638.4 114.753603493807 96.183206028
"3194" 638.6 112.058309198543 99.1238722296136
"3195" 638.8 109.501560861039 102.3047562285
"3196" 639 106.337820936412 104.441207896145
"3197" 639.2 102.943421585467 107.231461198875
"3198" 639.4 100.258638385678 110.14631034225
"3199" 639.6 97.7607800128246 113.304252906
"3200" 639.8 95.2217177802704 116.16836292425
"3201" 640 91.7909892336285 118.617672378608
"3202" 640.2 88.2705764000925 120.86968365225
"3203" 640.4 84.3361102847353 122.907578961375
"3204" 640.6 80.3731020111568 124.227639247118
"3205" 640.8 76.7588712315389 125.517993354
"3206" 641 72.7736540206963 126.55852406925
"3207" 641.2 68.7175131817252 127.548577272232
"3208" 641.4 64.7176911764994 128.714677810618
"3209" 641.6 61.1853691476823 129.947753616381
"3210" 641.8 57.5572508907634 130.804437724284
"3211" 642 54.0807208222716 130.320478966578
"3212" 642.2 50.7993480121509 129.149118083095
"3213" 642.4 47.1418383700746 127.79443828125
"3214" 642.6 43.6800015385434 126.389659854723
"3215" 642.8 40.1721446743766 124.697000031671
"3216" 643 36.5584762600296 123.469748273083
"3217" 643.2 33.2397462078923 121.844564259129
"3218" 643.4 30.549245062896 119.540621494125
"3219" 643.6 27.7665044831252 116.66030524785
"3220" 643.8 25.0369461660082 114.137203602671
"3221" 644 22.1978468421134 111.606066601934
"3222" 644.2 19.0499969814161 109.387577981086
"3223" 644.4 16.4530026702889 105.863819587684
"3224" 644.6 14.3840161785924 102.2082878115
"3225" 644.8 13.0340872872889 98.80358183325
"3226" 645 11.1414734145567 94.840512463125
"3227" 645.2 9.35061297584243 91.228189674375
"3228" 645.4 7.72243902169237 87.7879335024079
"3229" 645.6 6.9093636284643 83.7233828160395
"3230" 645.8 6.06007330896812 79.7295836880424
"3231" 646 5.30987105162219 75.5477805430833
"3232" 646.2 4.5430772723074 71.2220808010833
"3233" 646.4 4.52332570353888 67.40311209975
"3234" 646.6 4.56820157700314 63.45419842125
"3235" 646.8 4.14667417282375 59.8504348879012
"3236" 647 4.00464409628887 56.04570361425
"3237" 647.2 4.84557390084441 52.7954480765833
"3238" 647.4 7.02875837577823 48.9341399631223
"3239" 647.6 9.24274103468102 45.7472683354853
"3240" 647.8 10.7624079550289 42.41603049957
"3241" 648 12.1657913170031 38.6761956373929
"3242" 648.2 13.4535375541847 35.01908394075
"3243" 648.4 14.6744759811525 31.4191533399545
"3244" 648.6 16.0024479298935 28.1887981306221
"3245" 648.8 18.6563036948889 25.31170481385
"3246" 649 21.1732073598208 22.7038330169521
"3247" 649.2 24.1823873343501 20.0362205786786
"3248" 649.4 27.477421949268 17.7480915885
"3249" 649.6 30.9504443170236 15.03544164525
"3250" 649.8 33.6483639389828 12.69083968425
"3251" 650 35.5074123932207 9.95836224027273
"3252" 650.2 37.5453589484794 8.03798618024999
"3253" 650.4 40.4215893500508 7.02926208075
"3254" 650.6 43.6387372399555 6.44695634625
"3255" 650.8 47.2427221166222 5.99677040025
"3256" 651 50.8552596271425 5.53202382715244
"3257" 651.2 54.5243395503621 4.89899459661586
"3258" 651.4 58.1228602442889 4.35261303225
"3259" 651.6 61.8685950239994 3.45018079267105
"3260" 651.8 65.2042035019555 2.73781561725
"3261" 652 69.2209137365912 1.56887981408721
"3262" 652.2 72.4439357542019 1.08280783183695
"3263" 652.4 75.3666533243953 1.68710410776064
"3264" 652.6 78.6519373417556 3.54749787665
"3265" 652.8 82.2059209868 5.32866835865
"3266" 653 85.9867771032472 6.7191475771875
"3267" 653.2 89.7697436612889 7.85623409025
"3268" 653.4 93.4656545035597 9.06488548875
"3269" 653.6 97.4676789261568 10.422367843967
"3270" 653.8 100.834597082634 11.8580846537045
"3271" 654 103.653966480269 14.1352342347794
"3272" 654.2 106.484441089289 17.141493988125
"3273" 654.4 108.804419384896 20.944656471375
"3274" 654.6 110.663115446289 24.4436842662877
"3275" 654.8 112.103790481893 28.296485645816
"3276" 655 113.329720472681 32.0741655177794
"3277" 655.2 114.555088303666 35.994886906967
"3278" 655.4 115.897010600511 39.5851003350833
"3279" 655.6 116.839955904909 43.74427477329
"3280" 655.8 117.318604058529 47.82824423559
"3281" 656 116.748094138053 51.7539902420864
"3282" 656.2 114.762946890893 55.3021027920424
"3283" 656.4 112.479630084125 57.7012490852318
"3284" 656.6 109.660233600609 59.56106865345
"3285" 656.8 106.435945835629 60.2951924144202
"3286" 657 102.837598014089 60.55343506485
"3287" 657.2 99.7684584606285 61.1353160956273
"3288" 657.4 96.7443310426089 62.08015262085
"3289" 657.6 93.4289909646358 62.7765227713929
"3290" 657.8 90.0410861520031 63.6489328033929
"3291" 658 86.668866918568 63.8802591345523
"3292" 658.2 83.234089759948 64.2262317308182
"3293" 658.4 79.5129975122889 64.5814840585291
"3294" 658.6 75.5875761466222 65.42620859775
"3295" 658.8 72.1867502630031 66.8581554211071
"3296" 659 68.9337121762134 68.9345383274575
"3297" 659.2 65.8450886228807 71.2202055811071
"3298" 659.4 62.4943964946889 73.14885490185
"3299" 659.6 58.8430842490536 74.8821283624853
"3300" 659.8 54.8289133995655 76.2851225621011
"3301" 660 50.6342423443097 76.8050253823125
"3302" 660.2 46.2735423997889 77.3606039856848
"3303" 660.4 41.9201234787689 77.79770985987
"3304" 660.6 37.8603290553477 78.2049842196618
"3305" 660.8 33.5238371173514 78.4907760170625
"3306" 661 29.6966443935438 79.1554407373676
"3307" 661.2 25.7802564574804 79.6877537108457
"3308" 661.4 21.7795737380063 80.1485230009891
"3309" 661.6 17.8889471311489 80.61450375069
"3310" 661.8 13.8481147594317 81.2061846973929
"3311" 662 10.4494170522104 82.3286184027794
"3312" 662.2 7.6934286171124 83.7655290437206
"3313" 662.4 5.05661806028888 83.98854954945
"3314" 662.6 3.66859685778888 82.69964761275
"3315" 662.8 3.27283612133235 80.8123132427283
"3316" 663 2.52408814695553 78.578244210375
"3317" 663.2 1.92674141739756 75.5683703329891
"3318" 663.4 2.61569029275696 72.2409452063138
"3319" 663.6 3.22957862281267 68.95219914375
"3320" 663.8 4.38213815479906 65.2068078605357
"3321" 664 4.80823531878888 61.67792126475
"3322" 664.2 4.40132594521389 58.043893082175
"3323" 664.4 2.92699063316766 54.67557247425
"3324" 664.6 2.43422418228886 52.2869982334113
"3325" 664.8 2.81410366928886 49.7260526556048
"3326" 665 4.44609745618172 47.98255176
"3327" 665.2 6.65211190568885 45.17175568815
"3328" 665.4 8.82890971026563 41.9115036049012
"3329" 665.6 10.8704258613323 38.8524725867935
"3330" 665.8 12.6542078002889 35.3291984443125
"3331" 666 13.7463613254139 31.536259516125
"3332" 666.2 14.7329927708167 27.72476672875
"3333" 666.4 15.9695196868343 24.4997686590682
"3334" 666.6 18.0041772422055 21.9889736885
"3335" 666.8 20.3669125363495 19.4916724337045
"3336" 667 22.571775835896 17.89803706275
"3337" 667.2 26.1553301085321 16.5179492334122
"3338" 667.4 29.1494193024667 14.54834604405
"3339" 667.6 32.7217546135497 12.7074344402935
"3340" 667.8 35.8437400400444 10.57888039845
"3341" 668 39.3448708868976 8.4508795151413
"3342" 668.2 43.0192414611555 6.33799829845
"3343" 668.4 46.9140368836842 4.8530978124593
"3344" 668.6 50.8520899009994 3.85194857056579
"3345" 668.8 55.1493752784781 2.77749122941216
"3346" 669 58.1384450437555 2.06743002374999
"3347" 669.2 58.8201176787611 0.975402882999995
"3348" 669.4 60.0441738035389 0.419847327900003
"3349" 669.6 60.9378646479555 0.291152867249999
"3350" 669.8 61.7715987680727 1.06509180849325
"3351" 670 64.263549534146 1.29498364125
"3352" 670.2 67.2844959307651 1.14958196925
"3353" 670.4 70.451288916143 1.4710559784375
"3354" 670.6 74.0649697475084 1.99450753885976
"3355" 670.8 77.5376241798889 2.23282442565
"3356" 671 81.4210285719934 3.10548230140909
"3357" 671.2 84.8399439549934 4.45870922604546
"3358" 671.4 88.399198061132 5.61854512336765
"3359" 671.6 92.0946061217289 6.87404579589
"3360" 671.8 95.2099046166285 8.91725478168396
"3361" 672 98.6828419951592 10.7753746024167
"3362" 672.2 102.130437738289 12.977099226
"3363" 672.4 105.437980615666 15.9027077501745
"3364" 672.6 108.243142417993 18.9390726449167
"3365" 672.8 110.891043138489 22.4063150406136
"3366" 673 113.272099092855 25.8119688683632
"3367" 673.2 115.643757609178 29.63316367375
"3368" 673.4 117.698191330539 33.58044624375
"3369" 673.6 120.255072493039 37.74536529075
"3370" 673.8 122.568267226378 41.705288951625
"3371" 674 124.158834063394 45.689366508671
"3372" 674.2 125.671938951534 49.6777329277217
"3373" 674.4 126.58991467903 53.9475543804167
"3374" 674.6 127.047177024493 58.51357077475
"3375" 674.8 127.371029312021 63.024809108625
"3376" 675 126.837984129605 67.3915226446184
"3377" 675.2 125.547484436925 71.2751560831227
"3378" 675.4 123.818941890815 75.078679461671
"3379" 675.6 122.530832012381 78.8839411284167
"3380" 675.8 121.197987648271 83.008451404125
"3381" 676 119.555109364215 86.77904997125
"3382" 676.2 116.677873990456 90.38379975625
"3383" 676.4 113.856917059215 93.4513711419167
"3384" 676.6 110.526932233968 96.0625809380802
"3385" 676.8 107.452058650515 99.0584040668349
"3386" 677 104.636181277539 102.17997642825
"3387" 677.2 101.421564478065 105.123058613457
"3388" 677.4 98.7647472284675 107.994819976875
"3389" 677.6 96.3905004347175 110.905125318
"3390" 677.8 94.7343755775992 114.046459501112
"3391" 678 92.888754186131 117.237511622092
"3392" 678.2 90.684029884238 119.955686277623
"3393" 678.4 87.9620412748751 123.101473971181
"3394" 678.6 85.4076792071165 126.293103344716
"3395" 678.8 82.5913312862544 128.655567149043
"3396" 679 78.8907811111682 129.451829322647
"3397" 679.2 74.8662573588067 129.273445913625
"3398" 679.4 70.9047849861191 129.369508751759
"3399" 679.6 66.7395497619139 130.043620395
"3400" 679.8 64.1520524379616 130.338306624559
"3401" 680 60.564093609899 130.04754808847
"3402" 680.2 56.8385514111905 129.885183224742
"3403" 680.4 53.1280345467976 129.176710755197
"3404" 680.6 49.1917075499252 128.422970054305
"3405" 680.8 45.4875848404785 127.049881443595
"3406" 681 42.2202999488738 125.970401740288
"3407" 681.2 38.6825023061165 124.634772206302
"3408" 681.4 35.4011294959958 123.029086500853
"3409" 681.6 32.0619794486281 120.774263805
"3410" 681.8 28.7312503751103 118.55234450475
"3411" 682 25.4625972959304 116.12595410325
"3412" 682.2 21.8323675486996 113.631406668
"3413" 682.4 18.9081497251592 110.69762501525
"3414" 682.6 16.8812304556343 107.437543284559
"3415" 682.8 15.0488052808424 103.25790613125
"3416" 683 13.2240270307889 99.311613877125
"3417" 683.2 11.1482569768246 95.562977020875
"3418" 683.4 8.74989085056666 92.4476957115833
"3419" 683.6 6.58388865088071 89.1513474888214
"3420" 683.8 4.80589759886889 85.26335870871
"3421" 684 3.71491604237397 81.3038004855479
"3422" 684.2 2.76925859601228 77.048481340101
"3423" 684.4 2.2679572807207 72.8313670464545
"3424" 684.6 1.77584067256161 68.7283136147045
"3425" 684.8 1.63770267728887 64.503816741
"3426" 685 2.05756947870993 60.0291281146974
"3427" 685.2 2.24727673782375 56.0247647330407
"3428" 685.4 3.23074568728887 52.4101206169597
"3429" 685.6 4.07978509371743 48.45965099625
"3430" 685.8 5.17058190638886 44.79007629915
"3431" 686 6.75904094647405 41.35920268025
"3432" 686.2 8.74989085056663 38.05131464225
"3433" 686.4 11.9289833251071 34.3656025626136
"3434" 686.6 15.1471669337264 32.28371498625
"3435" 686.8 18.9143051798097 30.18447834675
"3436" 687 22.3046078450389 27.79653550275
"3437" 687.2 25.7758784137472 25.3816793685
"3438" 687.4 28.5799247552889 22.7686435515
"3439" 687.6 30.8419073207378 19.8492755718214
"3440" 687.8 32.8686460340548 16.9624005058245
"3441" 688 34.6306402503527 13.8277570131862
"3442" 688.2 36.1571864959845 10.7160637150761
"3443" 688.4 38.4588786672174 8.20156306125
"3444" 688.6 41.5793173104317 6.26590330275
"3445" 688.8 44.8639895664468 5.69003615443421
"3446" 689 48.705697651923 6.07196052378658
"3447" 689.2 52.3516141917889 6.879770986725
"3448" 689.4 56.0901842650694 7.35663749164025
"3449" 689.6 59.9401591820984 7.84714648574999
"3450" 689.8 64.0535540413323 7.93644207779348
"3451" 690 67.8662377858571 8.53573906309091
"3452" 690.2 71.9154077722889 9.13698048445
"3453" 690.4 75.7053682356145 10.0457127558314
"3454" 690.6 79.2817665202019 10.5003318865109
"3455" 690.8 83.1851658866222 10.35532532775
"3456" 691 86.9292811334934 9.37716862520455
"3457" 691.2 90.4003436097089 7.90458014619
"3458" 691.4 93.1332599524347 7.5620228945625
"3459" 691.6 95.6839458706614 8.99378834766176
"3460" 691.8 98.1197870005389 11.41368172875
"3461" 692 99.8401338355341 14.1383407632877
"3462" 692.2 101.754569045269 17.4356383631912
"3463" 692.4 104.073667421789 20.786846724
"3464" 692.6 106.11889667727 23.8891689275519
"3465" 692.8 107.903613512421 27.1082384913821
"3466" 693 109.731335572515 30.9466368750991
"3467" 693.2 111.310317535252 34.9908113934167
"3468" 693.4 112.471060412196 39.1044670304167
"3469" 693.6 113.042360654341 43.1783178968289
"3470" 693.8 113.278439606789 46.99794476475
"3471" 694 113.533316014733 51.2051172890833
"3472" 694.2 113.381860794426 55.3640921563676
"3473" 694.4 112.808731067307 59.44656483675
"3474" 694.6 111.3806655884 63.4471302844167
"3475" 694.8 109.689242579616 67.4167244415954
"3476" 695 107.284901436896 70.610686965
"3477" 695.2 104.416208326733 73.44147576675
"3478" 695.4 101.201965958742 75.7327523504009
"3479" 695.6 98.0124117754398 78.4477170608349
"3480" 695.8 94.4176809139948 80.7719652084265
"3481" 696 90.8497931831516 82.15648848225
"3482" 696.2 87.0631023164139 83.540076267375
"3483" 696.4 83.1139384828097 84.223918506
"3484" 696.6 79.0118798911399 84.9419359381436
"3485" 696.8 74.7451223183093 85.4591836033928
"3486" 697 70.5858295677889 85.59160298325
"3487" 697.2 66.887591032583 85.9957341010147
"3488" 697.4 62.9644973598514 86.816157689625
"3489" 697.6 58.9520202784139 88.120228935375
"3490" 697.8 54.6347674350848 88.9410343561071
"3491" 698 50.6658989682264 88.83587778975
"3492" 698.2 46.5423250556851 88.1985452250991
"3493" 698.4 42.6423414211124 88.0163896898382
"3494" 698.6 38.6488184107174 87.5077893035357
"3495" 698.8 34.4786567593085 86.6393503256029
"3496" 699 30.8048496891489 85.78244267775
"3497" 699.2 26.9630018106222 84.9405028490735
"3498" 699.4 22.9109539492889 84.70101774225
"3499" 699.6 18.8747343999139 85.3053434415
"3500" 699.8 15.0377653657791 85.8086363613088
"3501" 700 11.4680534837378 86.6042217703928
"3502" 700.2 8.69154334766142 87.4251608323677
"3503" 700.4 6.03670713674887 88.19465641623
"3504" 700.6 5.70008739541131 89.0734537359643
"3505" 700.8 5.85766828287582 90.0555923589457
"3506" 701 6.59265250772366 91.4827413786848
"3507" 701.2 7.76325940516388 93.400127149875
"3508" 701.4 9.15493329503888 95.860246545
"3509" 701.6 10.5182816281002 98.4678812385707
"3510" 701.8 12.0210753219555 101.270393570603
"3511" 702 14.0048904207333 103.82739601325
"3512" 702.2 16.0731231832889 106.58396937825
"3513" 702.4 18.0309636162889 109.307105019
"3514" 702.6 20.5073528315434 111.524982559486
"3515" 702.8 23.1991383877027 113.756909619802
"3516" 703 25.8582947967027 115.750855393371
"3517" 703.2 28.2631845786282 117.959378311125
"3518" 703.4 31.0944595082211 120.317958240064
"3519" 703.6 34.1329676472233 121.945000525709
"3520" 703.8 37.2893925322389 123.64503806655
"3521" 704 40.4755512465092 124.99514804086
"3522" 704.2 43.9476764841002 126.38088712091
"3523" 704.4 47.5964560518854 127.797308051092
"3524" 704.6 51.4222661610924 128.85768800775
"3525" 704.8 55.051471974396 128.728189643625
"3526" 705 58.8131492395342 128.267679572193
"3527" 705.2 62.8876834929948 128.010402529368
"3528" 705.4 66.5512474299958 128.563437641353
"3529" 705.6 70.0671479605389 129.359952918
"3530" 705.8 73.5462697078578 130.412608474267
"3531" 706 76.5206134831134 130.047207607303
"3532" 706.2 79.8928769992889 129.089891971009
"3533" 706.4 83.4717416399731 127.904446125197
"3534" 706.6 86.6507331364468 125.848734328303
"3535" 706.8 89.9130944111002 123.838758360212
"3536" 707 93.3055450402889 123.33382256475
"3537" 707.2 96.8705679182889 123.14298287025
"3538" 707.4 99.7799013713591 121.831056549355
"3539" 707.6 102.331092031422 119.44656478755
"3540" 707.8 104.991121726599 116.691892507629
"3541" 708 107.875186329831 114.01701375047
"3542" 708.2 110.527444200932 111.552617138625
"3543" 708.4 112.859509571125 108.513185199014
"3544" 708.6 115.160617229878 106.1341329555
"3545" 708.8 117.473811963217 103.537349969625
"3546" 709 118.738829368203 100.417873042164
"3547" 709.2 120.816258098834 97.4028451664864
"3548" 709.4 123.057488539085 94.8554145942331
"3549" 709.6 124.447313974575 92.1755724435
"3550" 709.8 125.661571620521 88.842693493125
"3551" 710 126.825912487515 85.2675355774953
"3552" 710.2 128.010945352622 81.52035616725
"3553" 710.4 128.959492920162 77.5277584374682
"3554" 710.6 128.925470043548 73.9998585765833
"3555" 710.8 128.531265134816 70.0884801645955
"3556" 711 128.807541125362 66.27862589985
"3557" 711.2 129.757058082341 62.9720770877763
"3558" 711.4 129.389767194326 59.82824422575
"3559" 711.6 128.393259964539 56.899588914
"3560" 711.8 127.05791435892 53.2827775108816
"3561" 712 125.471247901798 49.7857553963066
"3562" 712.2 123.801211666496 46.2498199246274
"3563" 712.4 121.894646694006 42.9299293901179
"3564" 712.6 119.629704846987 39.4660088974953
"3565" 712.8 117.812447391629 36.34732821447
"3566" 713 115.659991775289 33.1033470075
"3567" 713.2 114.133168452539 29.49941277675
"3568" 713.4 112.063041703937 26.62213738275
"3569" 713.6 109.391980239789 23.78156193
"3570" 713.8 106.336710177678 21.0948543790833
"3571" 714 102.723634167989 19.20992364837
"3572" 714.2 99.212462338146 18.6652905283929
"3573" 714.4 95.7765880494764 19.0919211039375
"3574" 714.6 92.536257316615 20.2663458180978
"3575" 714.8 90.2931331767111 22.31764205125
"3576" 715 89.4762004213343 24.8438584112727
"3577" 715.2 88.4672997058603 27.5529677293929
"3578" 715.4 86.9619387573758 30.7376368815326
"3579" 715.6 85.4282638098603 34.14667390875
"3580" 715.8 83.2032553860031 36.61850233275
"3581" 716 80.0250089947671 38.8607699648152
"3582" 716.2 76.5648023631802 40.7276800197065
"3583" 716.4 72.9199779712444 42.42790496945
"3584" 716.6 69.553548353115 44.3287420811413
"3585" 716.8 66.3992410548097 46.564885458
"3586" 717 63.1173988533689 49.14122133375
"3587" 717.2 60.2217261724628 51.81297705675
"3588" 717.4 57.6810999358771 54.7803472084853
"3589" 717.6 55.3247526257583 58.05616134825
"3590" 717.8 52.9670189607289 61.55343506403
"3591" 718 50.1938987056289 64.85877857277
"3592" 718.2 47.655260926034 68.0193832700735
"3593" 718.4 44.6628533749089 70.92748085787
"3594" 718.6 41.2537063215746 73.3700731599643
"3595" 718.8 37.6741136205438 75.5631641350147
"3596" 719 34.0670066389419 77.4283376838214
"3597" 719.2 30.2992223393093 78.7447421071071
"3598" 719.4 26.2269853045597 79.2859414108125
"3599" 719.6 22.4017537858633 79.86641214825
"3600" 719.8 18.4711124449764 80.5263994250625
"3601" 720 14.8559582963705 80.8556628095357
"3602" 720.2 11.8556856133297 81.0503971916786
"3603" 720.4 8.94859091766622 81.8036150848726
"3604" 720.6 6.25052501943172 81.8449134708214
"3605" 720.8 4.59145950477867 82.2966972373928
"3606" 721 4.52168572145213 83.2080541458214
"3607" 721.2 4.71472652198888 85.02671748753
"3608" 721.4 4.98823975262887 86.99618313477
"3609" 721.6 5.54503454357459 89.24481999225
"3610" 721.8 6.89270224745554 91.44402028125
"3611" 722 8.24602291989303 93.6784350376875
"3612" 722.2 9.58595040528889 96.35202575775
"3613" 722.4 11.0207260061889 98.73664114041
"3614" 722.6 12.4788788062889 101.3945976855
"3615" 722.8 14.5184312087148 104.237347949583
"3616" 723 16.8036606582889 106.782149061
"3617" 723.2 19.3558553539681 109.118896641042
"3618" 723.4 22.6139572594525 111.01145029065
"3619" 723.6 25.7952241283629 113.11492781225
"3620" 723.8 28.8290764836047 115.041181102934
"3621" 724 32.1680172377626 117.478572288829
"3622" 724.2 35.3779080226525 119.318181720341
"3623" 724.4 38.9313888665647 121.245722459147
"3624" 724.6 42.112135292198 123.669326754941
"3625" 724.8 44.9182096537974 126.567149592165
"3626" 725 48.2882603933424 128.210196187125
"3627" 725.2 51.9038990821103 128.69411112675
"3628" 725.4 56.167676311198 129.63740447385
"3629" 725.6 60.1319761377983 129.765591136571
"3630" 725.8 64.2771166586817 130.282170013125
"3631" 726 68.3000029994613 130.327059645698
"3632" 726.2 72.5834716977027 130.05725180175
"3633" 726.4 76.1784997930666 128.89100922425
"3634" 726.6 79.791123565271 127.242366307875
"3635" 726.8 83.7383237361134 126.632181495197
"3636" 727 87.483431933974 126.36768437475
"3637" 727.2 91.0958684159071 125.549965198923
"3638" 727.4 93.7412110253798 123.537473875105
"3639" 727.6 96.8656057769493 121.195808628835
"3640" 727.8 100.121459682039 119.199836325375
"3641" 728 102.975736009362 117.111380889395
"3642" 728.2 105.31088481695 113.965376133375
"3643" 728.4 107.096469151678 110.50678532075
"3644" 728.6 108.548691886572 107.260910181382
"3645" 728.8 110.261733346817 103.386504308137
"3646" 729 110.891043138489 99.9635668854136
"3647" 729.2 110.290684576681 96.9446938286029
"3648" 729.4 108.505686661629 94.2045944784198
"3649" 729.6 105.939708240006 92.0729510983443
"3650" 729.8 102.955945085039 90.340575381
"3651" 730 100.018407268012 90.2529640318883
"3652" 730.2 97.3151930795438 91.7059571168382
"3653" 730.4 94.5003184050624 93.6140716501557
"3654" 730.6 91.2892616092889 95.6400468975
"3655" 730.8 88.3627825983259 98.3495899674167
"3656" 731 86.0054832901071 101.365371186832
"3657" 731.2 83.4941345360489 104.95801518111
"3658" 731.4 81.8518633734261 108.709399701309
"3659" 731.6 80.0243737447889 112.55871981375
"3660" 731.8 77.5080779975666 115.91390999825
"3661" 732 75.5622508474889 119.48473272645
"3662" 732.2 74.2542736334261 123.370378584662
"3663" 732.4 73.6212816950436 127.511522292099
"3664" 732.6 72.5418756982187 129.652135959039
"3665" 732.8 70.2784725283071 130.817140767123
"3666" 733 68.6346303845616 131.566620294614
"3667" 733.2 68.0352101550746 131.468102400375
"3668" 733.4 66.9376765633234 131.48525917094
"3669" 733.6 64.3178180322889 131.20228996875
"3670" 733.8 61.2916594070346 131.438413658555
"3671" 734 58.6196257272889 131.321969099199
"3672" 734.2 56.2936969384643 130.830654774197
"3673" 734.4 53.5726554000031 130.425299784
"3674" 734.6 51.9084214569555 130.09966062275
"3675" 734.8 50.3202247316448 129.517078429182
"3676" 735 47.9830000912889 128.550276283112
"3677" 735.2 45.6720665453722 127.84351134555
"3678" 735.4 43.090414284582 126.984074652388
"3679" 735.6 40.438726770517 126.109883383934
"3680" 735.8 37.2197479596222 124.482723883461
"3681" 736 33.6892295634923 122.23282432725
"3682" 736.2 30.9270549885262 119.793957722962
"3683" 736.4 28.4938256957353 117.81624854025
"3684" 736.6 25.0169525087976 115.985335380987
"3685" 736.8 21.6709699634209 114.239161651967
"3686" 737 19.372446875937 111.284280372417
"3687" 737.2 17.4449102196778 108.68320601775
"3688" 737.4 15.1268779156707 105.758153972959
"3689" 737.6 12.4033439881191 102.270272132759
"3690" 737.8 9.99505139128888 98.95038159825
"3691" 738 8.06643245728889 95.30974742625
"3692" 738.2 6.5357232969059 91.3736396846968
"3693" 738.4 5.95883184191388 87.452290004625
"3694" 738.6 5.39925446032808 83.1817840958382
"3695" 738.8 4.27959183687978 79.3632893172955
"3696" 739 2.62697217468469 75.5486640601875
"3697" 739.2 1.20001544226713 71.9839030275978
"3698" 739.4 1.04310869763669 68.3579488320978
"3699" 739.6 1.64696803063035 64.0872276517866
"3700" 739.8 2.09971826958619 60.0912935343851
"3701" 740 2.06628466262221 55.93805045325
"3702" 740.2 2.08461972081829 52.1497529882206
"3703" 740.4 3.10657002702219 48.47964372615
"3704" 740.6 4.42744265994513 44.7280533984375
"3705" 740.8 6.53009000986463 40.7963219651591
"3706" 741 8.76044305853885 37.913485974
"3707" 741.2 11.8733444103444 34.3723494205
"3708" 741.4 15.2221931324089 32.21755722549
"3709" 741.6 18.0528797405389 29.8737521775
"3710" 741.8 20.1378336941889 26.81297707725
"3711" 742 21.8043484871584 22.7306670905543
"3712" 742.2 23.0411983448317 19.45201743225
"3713" 742.4 25.408949363804 16.1028221010682
"3714" 742.6 28.2835352654317 13.78135222425
"3715" 742.8 32.2813146286222 12.22737185475
"3716" 743 35.7561812538935 10.9777205661802
"3717" 743.2 39.5306815055389 9.48126300402273
"3718" 743.4 42.8373597673798 7.52949340118182
"3719" 743.6 45.7963767027035 5.2899832390061
"3720" 743.8 48.3628795782889 3.54870955725
"3721" 744 51.5538672690889 3.75954198165
"3722" 744.2 55.3306691161573 3.99256729282894
"3723" 744.4 59.1662815744352 4.28458387285976
"3724" 744.6 62.7349868364555 4.43020719375
"3725" 744.8 66.7511001517213 4.17010521630405
"3726" 745 71.0351992048499 3.31642152027439
"3727" 745.2 74.5293404328365 2.24009450925
"3728" 745.4 77.9259454332667 2.08015267005
"3729" 745.6 81.0413498669633 3.06009231064535
"3730" 745.8 84.4349143438541 4.03667440757609
"3731" 746 88.1698665910389 5.1820317045
"3732" 746.2 91.676589713681 6.99558448760294
"3733" 746.4 95.1318887277889 8.99148560625
"3734" 746.6 98.3707886499681 11.4593835423821
"3735" 746.8 101.845528123039 13.63035818025
"3736" 747 104.810157424363 15.78668361725
"3737" 747.2 107.462279028048 18.5715295295833
"3738" 747.4 110.43925789145 21.667121029125
"3739" 747.6 113.345064624509 24.27099234651
"3740" 747.8 116.487934246956 27.1009106514079
"3741" 748 119.067116027113 30.2413954486184
"3742" 748.2 120.705747702616 33.7040249550136
"3743" 748.4 121.709415038858 37.62722643225
"3744" 748.6 122.263006924325 42.1755724845
"3745" 748.8 122.46010024258 46.0426786575955
"3746" 749 122.337104296789 50.33029943025
"3747" 749.2 123.116255720125 54.5367799691591
"3748" 749.4 124.108135861182 58.81952012625
"3749" 749.6 125.051884085464 62.8783312729342
"3750" 749.8 126.787642956985 66.391766575875
"3751" 750 128.590761411727 69.8757867379342
"3752" 750.2 129.921648724735 72.7099236045
"3753" 750.4 129.988620984943 75.9455238794318
"3754" 750.6 129.29154538427 78.6709634959104
"3755" 750.8 128.465942252306 81.3154999980127
"3756" 751 127.9054232729 84.31933835325
"3757" 751.2 126.479915905016 87.2848715453591
"3758" 751.4 124.718656465289 90.6714086695773
"3759" 751.6 123.041947005427 93.8700973170776
"3760" 751.8 121.625352071146 97.444111152375
"3761" 752 119.5480745589 100.87998295375
"3762" 752.2 117.262716703492 104.125695347403
"3763" 752.4 114.73233300195 107.282636734386
"3764" 752.6 111.701000473271 109.916848328625
"3765" 752.8 108.967224879325 112.86804789
"3766" 753 106.332489294489 115.66793883645
"3767" 753.2 103.589497412496 118.402869079009
"3768" 753.4 100.159780858359 120.404780937829
"3769" 753.6 96.2534494817804 122.303984891301
"3770" 753.8 92.4681979482544 124.516319982129
"3771" 754 88.908231253271 126.628953004125
"3772" 754.2 84.8441876010346 127.951546020064
"3773" 754.4 80.8659016502011 129.022699773671
"3774" 754.6 76.7472082648327 129.652135959039
"3775" 754.8 72.4852270027889 129.67557241275
"3776" 755 68.2599636521002 129.369508751759
"3777" 755.2 63.7545484481165 129.182021478698
"3778" 755.4 59.562540882521 129.97546336125
"3779" 755.6 55.5347423069958 130.642932243491
"3780" 755.8 52.5022560573234 130.359963041302
"3781" 756 50.3474224155475 129.734798524836
"3782" 756.2 48.5302840979838 129.478263576064
"3783" 756.4 47.3182109890389 128.80316238075
"3784" 756.6 46.0089834713424 127.910305238625
"3785" 756.8 43.5465503681103 127.092420833625
"3786" 757 40.509853631513 125.845617164509
"3787" 757.2 37.1930897500082 124.415762587145
"3788" 757.4 34.2069930344209 123.197825046608
"3789" 757.6 31.3082899777099 121.489553938145
"3790" 757.8 29.0636449262353 118.8931296735
"3791" 758 26.2971211006509 115.428402116457
"3792" 758.2 23.3508144079204 113.07251899125
"3793" 758.4 20.0415071099853 111.19138485975
"3794" 758.6 17.247296143107 108.506245573759
"3795" 758.8 15.2289465455111 104.82400330675
"3796" 759 13.459814298582 101.082521633353
"3797" 759.2 11.8874140209741 96.9854395585833
"3798" 759.4 10.6114596154775 93.2828027464953
"3799" 759.6 8.75365949627101 89.565158050875
"3800" 759.8 6.9831497443603 85.843784008125
"3801" 760 5.11088655843172 82.26553973625
"3802" 760.2 3.8013641032454 78.3313972142282
"3803" 760.4 3.03634987942524 74.427480855
"3804" 760.6 2.77734113828888 70.104961774575
"3805" 760.8 3.12942456526449 66.0049338501768
"3806" 761 3.76157435460707 61.8147119548636
"3807" 761.2 3.93506909866982 58.22882583375
"3808" 761.4 2.32333882455717 55.05725186325
"3809" 761.6 1.82764242078888 53.4112594981875
"3810" 761.8 1.38444968595553 52.6505512715
"3811" 762 1.660725676501 52.9637982447955
"3812" 762.2 1.76766144915728 53.2292084738289
"3813" 762.4 2.69292347451109 53.0322306605
"3814" 762.6 3.66705888415728 52.4156287235921
"3815" 762.8 6.05586627609322 50.510288707337
"3816" 763 8.01037488777867 48.5764916255357
"3817" 763.2 10.0187938592264 46.2070610308125
"3818" 763.4 11.413784985595 43.4199251863928
"3819" 763.6 12.8255260003085 40.2540786977206
"3820" 763.8 14.0663685019628 36.8859939956413
"3821" 764 14.8947215093297 33.4728929465357
"3822" 764.2 15.8501504409193 29.9825754815543
"3823" 764.4 17.3419206698689 26.85877860393
"3824" 764.6 19.4413879680222 23.68320608745
"3825" 764.8 21.4974488813819 20.821498296436
"3826" 765 24.6385011401698 18.63413302725
"3827" 765.2 28.1962337684193 16.88931296325
"3828" 765.4 31.8592263097333 15.69338421105
"3829" 765.6 35.871028540661 14.8832771047849
"3830" 765.8 39.0310573976367 14.0101227897065
"3831" 766 42.4086815320497 12.3008629172283
"3832" 766.2 44.7761104684749 9.23797265352907
"3833" 766.4 46.566366171018 6.0432569925
"3834" 766.6 48.3809690776698 3.95765175974999
"3835" 766.8 50.8011758204284 2.70504171622674
"3836" 767 52.8359605377139 3.005725188375
"3837" 767.2 55.0505254308238 4.36490324513372
"3838" 767.4 58.0403095096139 5.658396941925
"3839" 767.6 61.5017548786584 7.13989378770652
"3840" 767.8 65.0171416333571 8.43164468427273
"3841" 768 68.2461172728571 9.19500346227273
"3842" 768.2 71.9244525219793 9.56470373624999
"3843" 768.4 76.271898059374 9.22324183099468
"3844" 768.6 79.9015106239934 7.80707841136364
"3845" 768.8 83.2089083545597 6.0512086464375
"3846" 769 86.6729000172671 5.02406239216304
"3847" 769.2 89.8085068742481 5.50124629553571
"3848" 769.4 92.8517847822322 7.08807431364622
"3849" 769.6 95.8697315775389 9.10158543
"3850" 769.8 99.1735528489115 10.8976667057406
"3851" 770 102.685646219289 12.7568995785
"3852" 770.2 105.304101254682 15.301254076875
"3853" 770.4 108.097137024666 18.1495750967406
"3854" 770.6 111.200680758081 20.6412933720991
"3855" 770.8 113.688584217753 23.609596491
"3856" 771 116.313822815414 26.990185365
"3857" 771.2 118.863272648427 30.5310607804397
"3858" 771.4 120.751026267733 34.42536044675
"3859" 771.6 121.949919435039 38.33675862975
"3860" 771.8 122.994588024289 42.60863179125
"3861" 772 124.472068026359 46.4594214163026
"3862" 772.2 126.351471804149 49.9079281765658
"3863" 772.4 127.677333239039 53.8901937315
"3864" 772.6 127.536671568852 58.0829284742318
"3865" 772.8 127.005238762039 61.7293011825
"3866" 773 125.724633625307 65.55343506075
"3867" 773.2 124.912049658671 69.2765440098136
"3868" 773.4 123.958897491289 72.96892033275
"3869" 773.6 123.1569296854 76.5231834260833
"3870" 773.8 122.277579021048 80.3399773160833
"3871" 774 121.56493996944 84.3601468413821
"3872" 774.2 121.693187693825 88.26335870625
"3873" 774.4 121.42184520311 92.386859248125
"3874" 774.6 119.963379315521 96.0468919605
"3875" 774.8 117.56092718392 98.9235970797237
"3876" 775 114.641853231184 101.468126339724
"3877" 775.2 111.364926701933 103.834583949013
"3878" 775.4 108.059214235398 106.195350363995
"3879" 775.6 104.861319644834 108.062109557468
"3880" 775.8 101.153028978634 110.236246290233
"3881" 776 97.9471494603941 113.105999639408
"3882" 776.2 94.6878263054853 115.682933383875
"3883" 776.4 91.1907743348815 118.253463290083
"3884" 776.6 88.1869124654555 120.89694646575
"3885" 776.8 85.2111898172889 123.662387129686
"3886" 777 82.8997197184245 127.162310673318
"3887" 777.2 81.2592177347889 128.875276919685
"3888" 777.4 78.1637703688061 129.872992786371
"3889" 777.6 74.6941558716407 130.20568267525
"3890" 777.8 71.1556487982889 129.57686222594
"3891" 778 67.3637608280525 128.846287194832
"3892" 778.2 63.4289000327089 128.55343500909
"3893" 778.4 59.6959509404555 128.78498717175
"3894" 778.6 55.7608716217296 129.607646419792
"3895" 778.8 52.1616744482889 129.57686222594
"3896" 779 48.4676739195303 128.53053424575
"3897" 779.2 45.3838246539204 126.846457643408
"3898" 779.4 41.7806041035434 124.883761174486
"3899" 779.6 38.7370047201996 123.371046790875
"3900" 779.8 35.1803949241485 122.192647549461
"3901" 780 32.0084126983061 120.831139674543
"3902" 780.2 28.7824246167801 118.335676881671
"3903" 780.4 25.8100342448152 115.483125658618
"3904" 780.6 23.2837986309741 112.41518226575
"3905" 780.8 20.7352805237434 109.276543977014
"3906" 781 17.3370858400343 106.597848628759
"3907" 781.2 14.2392222115647 103.62924445306
"3908" 781.4 11.6262986001712 100.327420962485
"3909" 781.6 8.99610903658518 96.9076900534167
"3910" 781.8 6.74000559091633 93.3224815878971
"3911" 782 5.25028211248495 89.8798831773088
"3912" 782.2 3.98029284712219 86.180025374625
"3913" 782.4 3.83557685207459 82.03834962375
"3914" 782.6 3.71378824577725 78.2420556787849
"3915" 782.8 3.38691519882375 74.1234687835291
"3916" 783 2.43967048317778 69.85793039225
"3917" 783.2 1.60466967841931 66.9059076782935
"3918" 783.4 1.20602144206161 64.1481609467045
"3919" 783.6 1.71910542450316 60.59160300375
"3920" 783.8 2.09709182435865 57.214184224343
"3921" 784 3.32989311937978 53.6808928544318
"3922" 784.2 5.77115328583648 49.83187927575
"3923" 784.4 8.37854293596973 46.8146012284628
"3924" 784.6 11.2515758482889 43.805049876
"3925" 784.8 13.3506535264555 40.36259538675
"3926" 785 15.0018630299489 36.94274806131
"3927" 785.2 15.3398674293121 33.5855671657849
"3928" 785.4 14.8701714744555 30.65097537775
"3929" 785.6 14.5647781613771 27.0150426361324
"3930" 785.8 15.6193782404833 24.045801507
"3931" 786 18.0842498791712 22.0868881722794
"3932" 786.2 21.3080478212157 20.6502513329085
"3933" 786.4 25.2697405313586 19.6675838645756
"3934" 786.6 29.2153369250336 19.3012018682074
"3935" 786.8 32.8637965086889 18.33969464145
"3936" 787 36.231510743441 16.7897444269891
"3937" 787.2 37.8501276880498 14.0018254116848
"3938" 787.4 39.358009011448 10.3573906924091
"3939" 787.6 39.9187012672603 7.24918210965
"3940" 787.8 40.2261060502889 6.27616350137903
"3941" 788 40.4876855977889 5.60041103474999
"3942" 788.2 40.4730748482889 5.58573105825
"3943" 788.4 41.6959945814389 5.5343511405
"3944" 788.6 43.5373833920727 5.84124200057433
"3945" 788.8 45.9157489294749 5.94487839029651
"3946" 789 48.7427590652889 5.62977098775
"3947" 789.2 51.7127259636525 5.17869534620455
"3948" 789.4 55.0505254308238 4.35602698027325
"3949" 789.6 58.4796701268152 3.78163920943421
"3950" 789.8 62.2664688024889 3.6641221344
"3951" 790 65.6758871983139 3.998091599775
"3952" 790.2 69.1635978298742 4.60109848812805
"3953" 790.4 72.5017435022237 5.27298373281522
"3954" 790.6 76.1117509426377 5.66971417962209
"3955" 790.8 79.7578087372444 5.25233248085
"3956" 791 83.4844648763798 4.91845939915909
"3957" 791.2 87.2473438676089 4.91221373643
"3958" 791.4 90.5295026352889 5.93583464874056
"3959" 791.6 93.3932095372889 8.015267169
"3960" 791.8 96.358926035798 10.1648160915955
"3961" 792 99.331238673704 12.4099812659292
"3962" 792.2 102.554149473789 14.46711684075
"3963" 792.4 106.336710177678 16.97413060525
"3964" 792.6 109.623445271341 19.5208919084605
"3965" 792.8 112.295190279326 22.0490528515833
"3966" 793 114.919172661752 24.8056262165833
"3967" 793.2 116.931126981789 28.114776421875
"3968" 793.4 118.491346303396 31.727099210625
"3969" 793.6 120.100121649657 35.46437656125
"3970" 793.8 121.6374117374 39.1892846724167
"3971" 794 123.102441920598 42.8226925394864
"3972" 794.2 124.738305404272 46.3970781404224
"3973" 794.4 126.758009500763 49.8275746209868
"3974" 794.6 128.31785363873 53.2394229088602
"3975" 794.8 129.263881204482 56.8719029934079
"3976" 795 128.876980135485 60.816521215125
"3977" 795.2 128.948839905272 64.6251131569958
"3978" 795.4 129.277210309289 68.7508369598289
"3979" 795.6 129.012651380842 72.989367442875
"3980" 795.8 127.950964380991 76.9602918881447
"3981" 796 126.302682250704 80.6225694283443
"3982" 796.2 125.084200877308 84.0144749419104
"3983" 796.4 124.620169190881 87.4505229704166
"3984" 796.6 124.89893825573 91.3620778135551
"3985" 796.8 123.411613484594 94.4090437833686
"3986" 797 120.933931205918 96.6249645800833
"3987" 797.2 118.096964028099 98.8911554861638
"3988" 797.4 115.167400792146 101.533533177375
"3989" 797.6 112.35530588838 104.349410046286
"3990" 797.8 109.716636046475 107.133846464097
"3991" 798 106.803268515878 109.616957380125
"3992" 798.2 103.778632813464 112.202022139145
"3993" 798.4 100.026489810289 114.239161651967
"3994" 798.6 96.0236855861592 115.588775703917
"3995" 798.8 92.3643922328738 116.226775073929
"3996" 799 88.5351353285389 116.940692799
"3997" 799.2 84.865844829107 117.361207398559
"3998" 799.4 81.1328609851568 116.694872437797
"3999" 799.6 77.3322078646963 115.99872764025
"4000" 799.8 73.23038 115.414
"4001" 800 69.51695 114.8687
"4002" 800.2 65.47296 114.5369
"4003" 800.4 61.97279 115.3039
"4004" 800.6 58.4516 116.3388
"4005" 800.8 54.78691 117.4414
"4006" 801 51.30522 118.992
"4007" 801.2 47.4976 120.4022
"4008" 801.4 43.68744 121.7264
"4009" 801.6 40.05388 122.1495
"4010" 801.8 36.65829 121.023
"4011" 802 33.58275 118.9744
"4012" 802.2 30.42995 117.4026
"4013" 802.4 27.10998 114.9537
"4014" 802.6 23.69182 113.1008
"4015" 802.8 20.35355 110.8983
"4016" 803 17.18462 108.9659
"4017" 803.2 14.55361 106.4272
"4018" 803.4 13.03409 103.4407
"4019" 803.6 12.48537 99.62892
"4020" 803.8 11.73164 95.70611
"4021" 804 10.67883 92.00382
"4022" 804.2 9.091942 88.32097
"4023" 804.4 7.389211 84.66084
"4024" 804.6 6.002863 80.47016
"4025" 804.8 5.545035 76.4313
"4026" 805 5.034272 72.14302
"4027" 805.2 4.19809 68.07252
"4028" 805.4 3.563603 64.07554
"4029" 805.6 3.804742 59.97571
"4030" 805.8 3.619236 55.81029
"4031" 806 3.883461 51.75685
"4032" 806.2 3.867963 47.80534
"4033" 806.4 3.610625 45.97082
"4034" 806.6 3.634783 44.91549
"4035" 806.8 4.411974 44.03481
"4036" 807 5.829476 42.00118
"4037" 807.2 8.177057 39.34024
"4038" 807.4 11.27714 36.60305
"4039" 807.6 13.79385 34.06489
"4040" 807.8 15.8224 30.69084
"4041" 808 17.56285 27.38924
"4042" 808.2 19.45075 24.01676
"4043" 808.4 22.04612 20.69799
"4044" 808.6 25.3141 18.08414
"4045" 808.8 28.92993 16.32103
"4046" 809 32.75479 14.63243
"4047" 809.2 35.84236 12.33253
"4048" 809.4 38.94503 10.30534
"4049" 809.6 41.9491 8.092934
"4050" 809.8 45.20696 6.329517
"4051" 810 48.83994 5.589828
"4052" 810.2 52.64757 5.900497
"4053" 810.4 56.27549 6.95634
"4054" 810.6 59.59782 7.347328
"4055" 810.8 63.17818 7.156489
"4056" 811 66.86009 6.417596
"4057" 811.2 70.6808 5.267176
"4058" 811.4 74.45088 4.622315
"4059" 811.6 78.24404 5.438931
"4060" 811.8 81.73318 6.219254
"4061" 812 85.89497 7.593299
"4062" 812.2 89.41464 8.600232
"4063" 812.4 93.12664 9.933401
"4064" 812.6 96.49502 11.70837
"4065" 812.8 99.99727 13.601
"4066" 813 103.4385 15.2932
"4067" 813.2 107.047 17.57927
"4068" 813.4 109.9724 20.37994
"4069" 813.6 112.412 23.68033
"4070" 813.8 114.3753 27.16118
"4071" 814 116.2232 30.69223
"4072" 814.2 117.7088 34.38895
"4073" 814.4 119.9253 37.65267
"4074" 814.6 122.6223 40.29191
"4075" 814.8 125.2071 43.02754
"4076" 815 126.9979 46.58109
"4077" 815.2 127.1556 50.32587
"4078" 815.4 126.8184 54.14816
"4079" 815.6 126.9722 58.07187
"4080" 815.8 127.8843 61.7225
"4081" 816 128.6217 65.41498
"4082" 816.2 128.2461 69.3566
"4083" 816.4 126.7673 73.63004
"4084" 816.6 125.3166 77.28654
"4085" 816.8 123.9519 80.69338
"4086" 817 122.586 84.07158
"4087" 817.2 121.4286 87.70447
"4088" 817.4 120.2797 91.1825
"4089" 817.6 119.0008 94.99539
"4090" 817.8 117.1686 98.51418
"4091" 818 114.752 101.7956
"4092" 818.2 112.047 104.1303
"4093" 818.4 109.0778 106.2537
"4094" 818.6 105.5796 108.1384
"4095" 818.8 101.767 109.5472
"4096" 819 98.71883 110.8338
"4097" 819.2 95.38909 112.302
"4098" 819.4 92.39373 114.1469
"4099" 819.6 89.84009 116.5642
"4100" 819.8 87.59407 119.4015
"4101" 820 85.4363 122.4237
"4102" 820.2 83.72442 125.4245
"4103" 820.4 81.83026 128.6896
"4104" 820.6 79.65962 129.9936
"4105" 820.8 77.38974 130.2276
"4106" 821 73.98364 130.5237
"4107" 821.2 70.41588 130.7503
"4108" 821.4 66.93032 130.8106
"4109" 821.6 63.24368 130.1165
"4110" 821.8 59.66781 129.9583
"4111" 822 55.56749 129.952
"4112" 822.2 51.9684 129.2571
"4113" 822.4 47.97034 127.9198
"4114" 822.6 44.43079 126.7058
"4115" 822.8 41.03663 125.1704
"4116" 823 37.66927 122.888
"4117" 823.2 34.34187 120.7894
"4118" 823.4 31.13076 118.0409
"4119" 823.6 28.32424 114.8787
"4120" 823.8 25.84145 111.7503
"4121" 824 23.16195 108.322
"4122" 824.2 20.38081 104.942
"4123" 824.4 17.71927 101.8297
"4124" 824.6 14.82796 98.88677
"4125" 824.8 12.82954 95.29507
"4126" 825 11.07735 91.30959
"4127" 825.2 9.880371 87.36317
"4128" 825.4 9.235292 83.16682
"4129" 825.6 8.190624 79.2121
"4130" 825.8 6.949109 75.23074
"4131" 826 6.146084 71.39025
"4132" 826.2 5.34332 67.27099
"4133" 826.4 5.323941 63.3199
"4134" 826.6 5.468154 59.68511
"4135" 826.8 6.612663 55.98943
"4136" 827 8.512777 52.53517
"4137" 827.2 10.80498 49.5049
"4138" 827.4 12.81249 45.96056
"4139" 827.6 14.60679 42.11069
"4140" 827.8 16.07312 38.27115
"4141" 828 17.31783 34.47093
"4142" 828.2 18.50597 30.71098
"4143" 828.4 19.69024 26.78808
"4144" 828.6 21.20941 23.3063
"4145" 828.8 23.40163 20.28467
"4146" 829 26.60686 18.55121
"4147" 829.2 30.04952 17.22328
"4148" 829.4 33.71641 16.55004
"4149" 829.6 37.43722 16.00979
"4150" 829.8 41.47204 15.28271
"4151" 830 45.16239 15.44847
"4152" 830.2 49.11337 15.94908
"4153" 830.4 52.76948 16.24046
"4154" 830.6 56.19016 16.64078
"4155" 830.8 59.91678 16.41454
"4156" 831 63.27536 16.27685
"4157" 831.2 66.84726 16.13526
"4158" 831.4 70.15952 15.74427
"4159" 831.6 73.7618 14.82114
"4160" 831.8 77.06187 13.39059
"4161" 832 80.31592 11.26822
"4162" 832.2 83.37223 9.385843
"4163" 832.4 86.612 7.474555
"4164" 832.6 89.91127 6.591453
"4165" 832.8 92.65537 7.295948
"4166" 833 95.55235 8.768024
"4167" 833.2 98.01021 11.26688
"4168" 833.4 100.4064 14.08806
"4169" 833.6 102.2781 17.32651
"4170" 833.8 103.8956 20.80506
"4171" 834 105.6955 24.28802
"4172" 834.2 107.8997 27.46408
"4173" 834.4 110.5003 30.76609
"4174" 834.6 113.1816 34.18504
"4175" 834.8 115.3093 37.54404
"4176" 835 116.7631 41.33881
"4177" 835.2 117.8952 44.93915
"4178" 835.4 118.5984 49.18363
"4179" 835.6 118.8654 53.25791
"4180" 835.8 119.472 57.76502
"4181" 836 119.9666 61.99229
"4182" 836.2 120.6298 66.05656
"4183" 836.4 120.9199 70.13359
"4184" 836.6 121.5043 73.90634
"4185" 836.8 122.6097 77.23414
"4186" 837 124.5874 79.54719
"4187" 837.2 126.6252 80.65138
"4188" 837.4 127.212 81.37925
"4189" 837.6 127.1527 82.61592
"4190" 837.8 126.7861 84.26307
"4191" 838 126.2189 86.71723
"4192" 838.2 125.5839 89.62044
"4193" 838.4 124.3055 92.35469
"4194" 838.6 122.7865 95.12043
"4195" 838.8 120.9406 97.84698
"4196" 839 118.5773 100.6821
"4197" 839.2 116.0993 103.2673
"4198" 839.4 113.4222 105.9813
"4199" 839.6 110.3247 109.2141
"4200" 839.8 107.944 112.2623
"4201" 840 105.5094 115.3753
"4202" 840.2 102.7642 118.3963
"4203" 840.4 99.31422 120.1404
"4204" 840.6 95.57967 121.2749
"4205" 840.8 91.82109 122.1426
"4206" 841 88.63644 124.1476
"4207" 841.2 85.43112 127.0942
"4208" 841.4 82.01119 128.6696
"4209" 841.6 78.32671 128.9022
"4210" 841.8 74.71526 127.5975
"4211" 842 70.96238 125.9894
"4212" 842.2 67.5206 124.569
"4213" 842.4 63.41992 123.357
"4214" 842.6 59.37938 122.7236
"4215" 842.8 55.22834 122.3439
"4216" 843 51.08778 121.2713
"4217" 843.2 47.18932 119.8405
"4218" 843.4 43.42445 118.3952
"4219" 843.6 39.34938 116.3203
"4220" 843.8 35.32702 114.2644
"4221" 844 31.35649 112.6499
"4222" 844.2 27.70693 110.8642
"4223" 844.4 23.931 109.0225
"4224" 844.6 20.62451 106.2959
"4225" 844.8 18.3117 102.8899
"4226" 845 16.80962 99.13733
"4227" 845.2 15.16832 94.93928
"4228" 845.4 13.70943 90.80789
"4229" 845.6 11.99294 86.878
"4230" 845.8 10.46094 83.04227
"4231" 846 8.475533 79.35312
"4232" 846.2 6.291226 76.12459
"4233" 846.4 4.808235 72.99618
"4234" 846.6 5.049583 69.44798
"4235" 846.8 5.747308 65.81367
"4236" 847 6.75877 62.25044
"4237" 847.2 7.953199 58.88768
"4238" 847.4 8.250707 55.25978
"4239" 847.6 7.905714 51.2111
"4240" 847.8 8.207383 47.67063
"4241" 848 10.07419 44.7042
"4242" 848.2 12.31902 41.72841
"4243" 848.4 14.73982 38.53278
"4244" 848.6 16.7137 35.03031
"4245" 848.8 18.46869 31.1984
"4246" 849 19.48444 27.64504
"4247" 849.2 20.85799 24.1331
"4248" 849.4 22.34113 21.13983
"4249" 849.6 24.36716 18.51599
"4250" 849.8 27.0088 17.84757
"4251" 850 30.32265 17.25475
"4252" 850.2 33.6923 16.62577
"4253" 850.4 37.40547 15.87998
"4254" 850.6 40.73996 14.48897
"4255" 850.8 44.02519 13.03701
"4256" 851 47.38226 11.39491
"4257" 851.2 50.99671 9.645886
"4258" 851.4 54.51528 8.036011
"4259" 851.6 58.07001 6.722024
"4260" 851.8 61.22813 5.464377
"4261" 852 64.55872 4.247347
"4262" 852.2 68.32464 3.139767
"4263" 852.4 71.77069 2.430934
"4264" 852.6 75.09795 2.105598
"4265" 852.8 78.50307 1.994508
"4266" 853 81.01669 2.894402
"4267" 853.2 83.35308 4.053269
"4268" 853.4 86.48758 5.156489
"4269" 853.6 89.62201 6.237631
"4270" 853.8 92.59375 7.541769
"4271" 854 95.91485 8.829142
"4272" 854.2 98.70808 10.35586
"4273" 854.4 101.7808 12.53817
"4274" 854.6 104.7614 14.70829
"4275" 854.8 107.7622 17.09056
"4276" 855 110.3868 19.7068
"4277" 855.2 113.2544 22.60769
"4278" 855.4 115.8118 25.98146
"4279" 855.6 118.3922 29.08103
"4280" 855.8 120.3811 32.50347
"4281" 856 121.4379 36.13289
"4282" 856.2 122.2427 40.33533
"4283" 856.4 123.0592 44.05551
"4284" 856.6 124.3521 47.61116
"4285" 856.8 125.6994 51.1433
"4286" 857 127.0123 54.86281
"4287" 857.2 127.8607 58.84817
"4288" 857.4 128.1633 62.68437
"4289" 857.6 128.3383 66.77409
"4290" 857.8 127.7084 70.89695
"4291" 858 126.0116 74.63673
"4292" 858.2 123.9385 78.22383
"4293" 858.4 121.9395 81.60741
"4294" 858.6 119.2271 84.46665
"4295" 858.8 116.2747 86.43532
"4296" 859 113.2409 87.85442
"4297" 859.2 109.9618 89.2249
"4298" 859.4 106.6781 89.80504
"4299" 859.6 103.2555 89.59924
"4300" 859.8 99.98996 88.8212
"4301" 860 96.92171 88.09454
"4302" 860.2 94.51032 87.2535
"4303" 860.4 93.21145 86.5
"4304" 860.6 91.5479 86.21691
"4305" 860.8 88.7616 86.12008
"4306" 861 85.6349 85.87052
"4307" 861.2 82.46675 85.50592
"4308" 861.4 79.34497 86.07604
"4309" 861.6 75.98328 86.7764
"4310" 861.8 72.32291 87.27793
"4311" 862 68.81979 86.98027
"4312" 862.2 65.20937 86.87685
"4313" 862.4 61.21835 87.10965
"4314" 862.6 57.64179 87.30916
"4315" 862.8 53.97341 87.80828
"4316" 863 50.13048 88.57493
"4317" 863.2 46.21276 89.53053
"4318" 863.4 42.37598 90.4084
"4319" 863.6 37.34637 90.98282
"4320" 863.8 33.27058 90.92716
"4321" 864 29.10532 91.18437
"4322" 864.2 25.3392 91.18208
"4323" 864.4 20.98964 91.36083
"4324" 864.6 17.0836 90.99618
"4325" 864.8 13.54329 90.89451
"4326" 865 9.923376 91.09355
"4327" 865.2 7.352411 90.9766
"4328" 865.4 6.528651 91.09415
"4329" 865.6 6.196257 91.44691
"4330" 865.8 6.407301 91.7324
"4331" 866 6.245806 91.49104
"4332" 866.2 5.986935 91.37132
"4333" 866.4 6.120281 90.91815
"4334" 866.6 5.893903 90.33533
"4335" 866.8 5.273692 89.05009
"4336" 867 4.751225 87.07342
"4337" 867.2 4.660573 84.812
"4338" 867.4 4.423486 82.4279
"4339" 867.6 4.532384 79.41603
"4340" 867.8 4.50715 76.41085
"4341" 868 4.391829 73.33015
"4342" 868.2 4.110644 69.90533
"4343" 868.4 3.563603 66.46325
"4344" 868.6 2.885878 62.52726
"4345" 868.8 2.503475 59.24685
"4346" 869 2.105926 54.98624
"4347" 869.2 1.625831 52.94609
"4348" 869.4 1.425417 52.20588
"4349" 869.6 1.559492 51.93646
"4350" 869.8 2.167232 51.74936
"4351" 870 3.628795 50.21387
"4352" 870.2 5.723974 48.12513
"4353" 870.4 7.622915 46.7112
"4354" 870.6 9.682209 44.60971
"4355" 870.8 11.6114 42.0128
"4356" 871 13.7281 38.70376
"4357" 871.2 14.85434 35.98123
"4358" 871.4 16.33144 32.5916
"4359" 871.6 17.85563 29.04433
"4360" 871.8 20.23069 25.56192
"4361" 872 22.24996 22.57634
"4362" 872.2 24.92208 19.58352
"4363" 872.4 27.94816 16.64504
"4364" 872.6 30.97733 14.24192
"4365" 872.8 34.8812 12.42285
"4366" 873 38.58319 11.51917
"4367" 873.2 42.53497 11.62028
"4368" 873.4 46.69141 12.04198
"4369" 873.6 50.73713 12.32824
"4370" 873.8 54.62626 12.10436
"4371" 874 58.44695 11.89278
"4372" 874.2 62.15941 12.04892
"4373" 874.4 66.12225 11.89278
"4374" 874.6 70.17186 11.91769
"4375" 874.8 74.24318 11.26969
"4376" 875 78.4946 11.27781
"4377" 875.2 82.56892 12.04623
"4378" 875.4 86.48823 12.52842
"4379" 875.6 90.76693 13.2395
"4380" 875.8 94.29664 13.4383
"4381" 876 98.29911 14.00871
"4382" 876.2 102.3715 15.33324
"4383" 876.4 105.8662 16.2906
"4384" 876.6 108.2477 17.94073
"4385" 876.8 110.6838 20.60201
"4386" 877 113.2049 23.88446
"4387" 877.2 115.8661 26.93566
"4388" 877.4 118.5955 29.85994
"4389" 877.6 120.7666 33.14082
"4390" 877.8 121.9374 37.00245
"4391" 878 122.3102 41.15649
"4392" 878.2 122.7985 45.09889
"4393" 878.4 123.4457 49.0843
"4394" 878.6 124.3042 53.24601
"4395" 878.8 125.5106 57.36027
"4396" 879 126.1538 61.15705
"4397" 879.2 126.5715 65.05102
"4398" 879.4 126.8737 69.08397
"4399" 879.6 127.0696 73.03219
"4400" 879.8 127.9976 76.74602
"4401" 880 128.4441 80.56281
"4402" 880.2 127.5774 83.70261
"4403" 880.4 124.9764 85.83015
"4404" 880.6 121.7418 87.87474
"4405" 880.8 118.3484 89.23224
"4406" 881 115.0669 90.80082
"4407" 881.2 111.641 92.17911
"4408" 881.4 109.0146 93.80131
"4409" 881.6 106.2841 95.5569
"4410" 881.8 103.7971 97.65691
"4411" 882 101.1128 100.1892
"4412" 882.2 98.39367 102.727
"4413" 882.4 96.47391 105.1491
"4414" 882.6 94.80487 108.1593
"4415" 882.8 93.07334 110.9051
"4416" 883 91.06133 113.9816
"4417" 883.2 88.52157 116.3645
"4418" 883.4 85.45741 119.038
"4419" 883.6 82.62942 121.7875
"4420" 883.8 80.57666 124.7658
"4421" 884 79.49918 127.8331
"4422" 884.2 78.12225 129.4071
"4423" 884.4 76.17504 130.148
"4424" 884.6 73.33823 130.484
"4425" 884.8 70.07127 130.5326
"4426" 885 66.61143 130.1257
"4427" 885.2 62.45234 130.3026
"4428" 885.4 58.37729 130.2613
"4429" 885.6 54.50879 129.9618
"4430" 885.8 50.81543 128.8955
"4431" 886 46.69674 127.121
"4432" 886.2 42.89128 125.313
"4433" 886.4 39.47792 123.7454
"4434" 886.6 35.73919 122.5778
"4435" 886.8 32.14136 121.3288
"4436" 887 29.65709 119.0675
"4437" 887.2 27.43619 115.8983
"4438" 887.4 24.91395 112.67
"4439" 887.6 21.93793 110.1463
"4440" 887.8 18.29908 107.2603
"4441" 888 15.50676 104.1759
"4442" 888.2 12.99265 101.0045
"4443" 888.4 11.20637 96.95557
"4444" 888.6 9.702836 92.86553
"4445" 888.8 8.323582 88.86641
"4446" 889 6.287709 84.84945
"4447" 889.2 4.700986 81.52306
"4448" 889.4 3.91698 77.13781
"4449" 889.6 3.307406 72.81866
"4450" 889.8 3.321259 68.76301
"4451" 890 3.439922 64.98092
"4452" 890.2 4.135208 60.7662
"4453" 890.4 5.138553 56.7112
"4454" 890.6 6.576136 52.85286
"4455" 890.8 7.961579 48.98032
"4456" 891 9.280878 45.04198
"4457" 891.2 10.57313 40.9766
"4458" 891.4 12.75849 37.3129
"4459" 891.6 15.30561 33.53521
"4460" 891.8 17.06379 30.00112
"4461" 892 18.62254 26.23622
"4462" 892.2 19.72581 22.6928
"4463" 892.4 21.76132 19.62133
"4464" 892.6 24.81035 16.93856
"4465" 892.8 28.57297 15.26263
"4466" 893 32.54301 14.48897
"4467" 893.2 36.28814 14.08124
"4468" 893.4 39.97019 13.32105
"4469" 893.6 43.76303 11.92748
"4470" 893.8 47.47099 10.32609
"4471" 894 50.7817 8.017215
"4472" 894.2 53.65642 5.34766
"4473" 894.4 57.24688 4.07703
"4474" 894.6 61.02862 3.921523
"4475" 894.8 65.05858 4.074427
"4476" 895 69.07495 4.736294
"4477" 895.2 73.12412 5.317488
"4478" 895.4 77.10401 5.923012
"4479" 895.6 81.11799 6.34542
"4480" 895.8 85.07906 6.675241
"4481" 896 88.80842 7.027964
"4482" 896.2 92.77777 7.690061
"4483" 896.4 96.11301 9.529382
"4484" 896.6 99.49466 12.02464
"4485" 896.8 102.2536 14.97343
"4486" 897 104.9166 17.68737
"4487" 897.2 107.28 20.89335
"4488" 897.4 109.3539 24.41385
"4489" 897.6 110.8249 27.61168
"4490" 897.8 112.5133 31.12454
"4491" 898 114.0674 34.75484
"4492" 898.2 115.7807 38.56582
"4493" 898.4 116.9515 42.04607
"4494" 898.6 117.6156 45.81773
"4495" 898.8 118.2268 49.741
"4496" 899 118.4403 53.67627
"4497" 899.2 118.4506 57.15649
"4498" 899.4 118.1157 60.373
"4499" 899.6 117.5713 63.31284
"4500" 899.8 116.7412 66.38272
"4501" 900 115.8709 69.43616
"4502" 900.2 114.333 72.85305
"4503" 900.4 113.4647 76.00872
"4504" 900.6 112.7358 79.14993
"4505" 900.8 112.1752 82.68036
"4506" 901 111.648 86.15705
"4507" 901.2 110.4214 89.66516
"4508" 901.4 108.7366 93.1434
"4509" 901.6 106.2312 96.32103
"4510" 901.8 103.3236 98.76314
"4511" 902 99.69775 100.4698
"4512" 902.2 95.64268 101.4847
"4513" 902.4 91.41013 101.9171
"4514" 902.6 87.44395 101.1626
"4515" 902.8 83.18278 100.6931
"4516" 903 79.18526 100.1328
"4517" 903.2 75.01776 99.55824
"4518" 903.4 71.4917 98.5687
"4519" 903.6 68.206 96.85489
"4520" 903.8 64.57585 95.06157
"4521" 904 60.95849 93.53951
"4522" 904.2 57.12202 92.73341
"4523" 904.4 53.02571 92.05022
"4524" 904.6 49.04228 91.12595
"4525" 904.8 45.01994 90.3626
"4526" 905 41.32436 90.30858
"4527" 905.2 37.78828 90.08607
"4528" 905.4 33.64635 90.27099
"4529" 905.6 30.6791 90.42102
"4530" 905.8 26.82371 90.30153
"4531" 906 23.51876 89.79771
"4532" 906.2 20.02244 88.9259
"4533" 906.4 16.74522 88.09454
"4534" 906.6 13.48564 87.35597
"4535" 906.8 10.18872 86.43728
"4536" 907 7.889053 84.71441
"4537" 907.2 5.794031 82.74772
"4538" 907.4 4.811279 81.08302
"4539" 907.6 5.149796 79.3047
"4540" 907.8 5.422162 77.12984
"4541" 908 5.11878 74.27307
"4542" 908.2 3.900096 71.6391
"4543" 908.4 2.237068 70.36684
"4544" 908.6 1.508198 70.48057
"4545" 908.8 1.001405 70.79198
"4546" 909 0.9605262 70.34932
"4547" 909.2 0.8863855 70.06997
"4548" 909.4 1.09743 69.93427
"4549" 909.6 1.584696 68.89535
"4550" 909.8 2.026848 66.75898
"4551" 910 2.665104 64.53851
"4552" 910.2 2.95267 61.52623
"4553" 910.4 3.069556 58.40429
"4554" 910.6 2.756807 55.10883
"4555" 910.8 2.338105 52.11116
"4556" 911 3.324815 49.30961
"4557" 911.2 4.504066 46.82223
"4558" 911.4 5.606788 43.94907
"4559" 911.6 6.207429 40.59834
"4560" 911.8 7.286878 37.67237
"4561" 912 8.153211 34.68945
"4562" 912.2 9.791545 32.22465
"4563" 912.4 11.67573 29.32281
"4564" 912.6 13.87826 26.54792
"4565" 912.8 16.15526 23.58418
"4566" 913 18.96251 21.14562
"4567" 913.2 21.67001 18.7341
"4568" 913.4 24.79725 16.25757
"4569" 913.6 28.41457 14.04999
"4570" 913.8 31.87115 12.01875
"4571" 914 35.20955 10.40076
"4572" 914.2 38.18696 8.752233
"4573" 914.4 42.03155 7.64419
"4574" 914.6 45.86123 7.338019
"4575" 914.8 50.07234 7.45229
"4576" 915 53.65406 8.028899
"4577" 915.2 56.98449 9.064885
"4578" 915.4 60.35019 10.83333
"4579" 915.6 63.68193 11.40475
"4580" 915.8 67.56406 11.38099
"4581" 916 70.74927 10.09897
"4582" 916.2 74.01741 8.382103
"4583" 916.4 76.59483 6.184941
"4584" 916.6 79.77164 4.220806
"4585" 916.8 82.79152 3.265018
"4586" 917 85.22807 3.793469
"4587" 917.2 87.93738 5.521254
"4588" 917.4 90.73736 6.864828
"4589" 917.6 93.83791 8.867106
"4590" 917.8 96.83404 10.95126
"4591" 918 99.75515 13.38604
"4592" 918.2 102.9048 15.94245
"4593" 918.4 105.868 18.51685
"4594" 918.6 108.5703 21.58744
"4595" 918.8 110.9261 24.7431
"4596" 919 113.1886 28.01456
"4597" 919.2 115.7784 31.26152
"4598" 919.4 117.9408 34.45996
"4599" 919.6 119.6069 37.98212
"4600" 919.8 120.8176 41.44157
"4601" 920 121.4334 45.50113
"4602" 920.2 121.3801 49.16324
"4603" 920.4 120.54 52.59754
"4604" 920.6 119.337 56.25884
"4605" 920.8 118.0567 59.40416
"4606" 921 116.689 62.57858
"4607" 921.2 115.242 65.60796
"4608" 921.4 113.4208 68.68462
"4609" 921.6 112.8388 71.44171
"4610" 921.8 112.584 74.58051
"4611" 922 112.4478 78.19566
"4612" 922.2 112.2708 82.17694
"4613" 922.4 112.3167 86.06309
"4614" 922.6 112.599 90.25984
"4615" 922.8 113.3012 94.17939
"4616" 923 113.9243 98.48228
"4617" 923.2 114.0891 102.5763
"4618" 923.4 113.1127 106.3931
"4619" 923.6 111.4229 109.8986
"4620" 923.8 108.9311 113.3183
"4621" 924 105.693 116.1069
"4622" 924.2 102.502 118.2188
"4623" 924.4 98.79867 119.8132
"4624" 924.6 95.07473 121.1949
"4625" 924.8 91.87574 122.052
"4626" 925 88.88566 123.475
"4627" 925.2 85.82031 125.0296
"4628" 925.4 82.45873 126.6523
"4629" 925.6 78.80072 128.5033
"4630" 925.8 75.26398 130.1067
"4631" 926 71.99681 131.066
"4632" 926.2 68.64713 130.8469
"4633" 926.4 65.38284 129.7914
"4634" 926.6 61.93494 128.1731
"4635" 926.8 58.6063 126.5719
"4636" 927 54.94502 125.0294
"4637" 927.2 51.22197 123.5051
"4638" 927.4 47.20943 122.0732
"4639" 927.6 43.31892 121.2433
"4640" 927.8 39.22678 120.6934
"4641" 928 35.21214 120.4424
"4642" 928.2 31.70713 119.1991
"4643" 928.4 28.60281 116.8321
"4644" 928.6 26.3575 113.5722
"4645" 928.8 24.8714 109.7396
"4646" 929 24.0575 105.6749
"4647" 929.2 22.43962 102.1805
"4648" 929.4 20.21788 98.86859
"4649" 929.6 17.49581 95.44043
"4650" 929.8 14.75058 92.89299
"4651" 930 11.90111 90.59361
"4652" 930.2 8.65869 88.33152
"4653" 930.4 6.53055 86.11832
"4654" 930.6 6.05556 82.94105
"4655" 930.8 6.547466 79.47753
"4656" 931 6.827128 75.66794
"4657" 931.2 6.53055 71.72137
"4658" 931.4 5.493838 68.11357
"4659" 931.6 4.193975 64.41635
"4660" 931.8 3.289737 60.65817
"4661" 932 4.354667 57.71241
"4662" 932.2 6.310937 54.84841
"4663" 932.4 8.679543 51.9402
"4664" 932.6 10.18095 48.47125
"4665" 932.8 11.17345 44.35465
"4666" 933 11.79948 40.17176
"4667" 933.2 12.08439 36.65712
"4668" 933.4 13.12674 33.21774
"4669" 933.6 15.65448 30.4584
"4670" 933.8 18.25012 28.29565
"4671" 934 21.23072 25.85144
"4672" 934.2 23.87526 23.3118
"4673" 934.4 26.5664 20.36043
"4674" 934.6 29.03651 17.64472
"4675" 934.8 30.79345 14.79008
"4676" 935 33.58634 11.87296
"4677" 935.2 36.85165 10.65818
"4678" 935.4 40.38541 10.6643
"4679" 935.6 43.04457 12.14558
"4680" 935.8 45.75799 14.19029
"4681" 936 48.24243 16.25628
"4682" 936.2 50.46488 19.1285
"4683" 936.4 52.07462 21.69211
"4684" 936.6 52.97444 24.86908
"4685" 936.8 53.70399 28.15649
"4686" 937 53.97023 31.45121
"4687" 937.2 54.06107 35.01908
"4688" 937.4 53.73074 38.32144
"4689" 937.6 53.52477 41.91551
"4690" 937.8 53.28443 45.54071
"4691" 938 52.53311 49.24724
"4692" 938.2 51.45926 52.52953
"4693" 938.4 49.8526 55.98526
"4694" 938.6 48.0938 59.00922
"4695" 938.8 45.63669 61.60567
"4696" 939 42.6726 63.64504
"4697" 939.2 39.1622 65.02672
"4698" 939.4 35.3634 66.34733
"4699" 939.6 31.69883 67.39822
"4700" 939.8 27.76048 68.2861
"4701" 940 24.25915 69.17939
"4702" 940.2 21.08908 70.76842
"4703" 940.4 17.54706 72.31679
"4704" 940.6 13.75428 73.97424
"4705" 940.8 10.00236 75.33764
"4706" 941 6.074695 76.42366
"4707" 941.2 3.512325 75.95835
"4708" 941.4 1.60046 74.26096
"4709" 941.6 1.313222 72.17716
"4710" 941.8 1.055221 70.21416
"4711" 942 0.6516325 67.96938
"4712" 942.2 1.041983 65.62283
"4713" 942.4 1.408008 62.97488
"4714" 942.6 2.295543 60.08425
"4715" 942.8 2.910299 56.66031
"4716" 943 3.240319 53.32777
"4717" 943.2 3.686338 49.86369
"4718" 943.4 4.448811 46.31679
"4719" 943.6 5.00235 43.2361
"4720" 943.8 6.301779 39.9067
"4721" 944 8.081584 36.63769
"4722" 944.2 10.1622 33.86641
"4723" 944.4 13.46983 30.40525
"4724" 944.6 16.38178 27.97392
"4725" 944.8 19.61867 26.05757
"4726" 945 23.21635 24.02148
"4727" 945.2 26.5426 21.80534
"4728" 945.4 29.52581 19.07152
"4729" 945.6 32.09644 15.87405
"4730" 945.8 34.32253 12.62977
"4731" 946 37.1039 10.00284
"4732" 946.2 40.73996 8.229432
"4733" 946.4 44.34172 7.719698
"4734" 946.6 48.55282 7.833969
"4735" 946.8 52.20388 8.712892
"4736" 947 55.95203 9.959712
"4737" 947.2 59.3319 11.27545
"4738" 947.4 63.02127 12.42532
"4739" 947.6 67.07194 13.41083
"4740" 947.8 70.89945 13.83588
"4741" 948 74.91911 13.84475
"4742" 948.2 78.83663 13.07252
"4743" 948.4 83.0348 12.81011
"4744" 948.6 87.30844 12.06266
"4745" 948.8 90.90938 10.84741
"4746" 949 94.44518 9.593365
"4747" 949.2 97.58441 9.917822
"4748" 949.4 99.98579 11.86614
"4749" 949.6 102.4746 14.69819
"4750" 949.8 104.6137 17.83991
"4751" 950 106.6133 21.11505
"4752" 950.2 109.0925 24.31004
"4753" 950.4 111.5382 27.82852
"4754" 950.6 112.9424 31.5769
"4755" 950.8 113.5226 35.37647
"4756" 951 113.0874 39.26266
"4757" 951.2 113.0765 42.48428
"4758" 951.4 112.4851 45.86867
"4759" 951.6 112.1253 48.93598
"4760" 951.8 111.655 51.72816
"4761" 952 110.9586 54.13839
"4762" 952.2 109.9535 57.23931
"4763" 952.4 108.7279 60.04069
"4764" 952.6 107.0543 62.78273
"4765" 952.8 105.3041 65.62159
"4766" 953 104.0223 68.57153
"4767" 953.2 103.6353 71.93975
"4768" 953.4 103.4454 75.38355
"4769" 953.6 102.6564 79.31591
"4770" 953.8 101.2679 82.988
"4771" 954 99.41868 86.16065
"4772" 954.2 97.7334 89.47779
"4773" 954.4 96.31058 92.77412
"4774" 954.6 95.21707 96.1634
"4775" 954.8 94.13836 99.61832
"4776" 955 93.44435 103.2663
"4777" 955.2 93.0595 106.729
"4778" 955.4 92.51332 110.6199
"4779" 955.6 91.31689 114.3008
"4780" 955.8 90.01149 118.1176
"4781" 956 88.39946 121.8784
"4782" 956.2 86.88399 125.4135
"4783" 956.4 84.75658 128.0519
"4784" 956.6 82.0305 128.9931
"4785" 956.8 79.39089 129.7914
"4786" 957 77.433 130.2481
"4787" 957.2 74.74415 130.4253
"4788" 957.4 71.61437 130.1113
"4789" 957.6 68.43433 130.2967
"4790" 957.8 64.85246 130.241
"4791" 958 61.1894 130.1134
"4792" 958.2 57.22466 130.2919
"4793" 958.4 53.4716 129.7809
"4794" 958.6 50.03809 128.4023
"4795" 958.8 46.88406 126.6085
"4796" 959 43.37294 124.4065
"4797" 959.2 40.91453 122.6009
"4798" 959.4 38.05088 120.8588
"4799" 959.6 35.25382 118.9077
"4800" 959.8 32.35269 116.6048
"4801" 960 29.62668 113.9517
"4802" 960.2 27.04298 111.3918
"4803" 960.4 24.83185 108.1971
"4804" 960.6 22.6577 104.9724
"4805" 960.8 20.74423 101.5515
"4806" 961 18.59348 97.82736
"4807" 961.2 16.22507 94.66863
"4808" 961.4 13.32418 91.87196
"4809" 961.6 10.5297 89.4296
"4810" 961.8 8.116005 86.50491
"4811" 962 6.013352 84.47484
"4812" 962.2 4.098661 82.28095
"4813" 962.4 2.373214 80.7597
"4814" 962.6 1.546862 79.8996
"4815" 962.8 1.769835 79.19432
"4816" 963 1.664206 77.80712
"4817" 963.2 1.538604 75.51859
"4818" 963.4 1.288214 72.74427
"4819" 963.6 0.7788447 69.41172
"4820" 963.8 0.5740401 66.01145
"4821" 964 1.36636 62.33642
"4822" 964.2 1.67769 59.26577
"4823" 964.4 2.017582 55.43893
"4824" 964.6 2.136295 52.05153
"4825" 964.8 2.349977 49.5229
"4826" 965 3.759788 47.19992
"4827" 965.2 5.17916 44.05011
"4828" 965.4 6.845728 40.418
"4829" 965.6 8.204191 36.81843
"4830" 965.8 9.574471 33.58779
"4831" 966 11.24865 30.17176
"4832" 966.2 13.89745 28.22403
"4833" 966.4 17.56551 26.39495
"4834" 966.6 21.32812 25.14313
"4835" 966.8 25.14275 24.14122
"4836" 967 28.48527 22.85513
"4837" 967.2 31.22873 20.76177
"4838" 967.4 33.88187 17.92748
"4839" 967.6 36.66414 15.47165
"4840" 967.8 39.91267 13.42875
"4841" 968 43.58849 11.93616
"4842" 968.2 47.71536 10.64365
"4843" 968.4 51.5256 9.637405
"4844" 968.6 55.67758 9.361296
"4845" 968.8 59.51977 9.139562
"4846" 969 63.77649 9.341603
"4847" 969.2 67.67764 9.433842
"4848" 969.4 71.8624 9.43325
"4849" 969.6 75.76721 8.927303
"4850" 969.8 79.32728 7.712044
"4851" 970 83.00789 6.838422
"4852" 970.2 86.74654 6.862277
"4853" 970.4 90.68307 7.680283
"4854" 970.6 94.14911 9.212516
"4855" 970.8 97.58334 11.05935
"4856" 971 100.0552 13.4614
"4857" 971.2 102.6294 16.17543
"4858" 971.4 104.37 18.71849
"4859" 971.6 106.2565 21.63602
"4860" 971.8 107.6655 24.72415
"4861" 972 108.4614 28.41759
"4862" 972.2 109.3992 31.95524
"4863" 972.4 111.0711 35.56333
"4864" 972.6 113.1289 39.23491
"4865" 972.8 115.3789 42.52764
"4866" 973 117.241 46.29871
"4867" 973.2 118.5991 49.90111
"4868" 973.4 118.7511 53.50278
"4869" 973.6 117.8597 56.85256
"4870" 973.8 116.2163 59.85253
"4871" 974 115.2357 63.19268
"4872" 974.2 115.4004 66.35796
"4873" 974.4 116.8362 69.92807
"4874" 974.6 118.6682 73.7526
"4875" 974.8 121.0535 76.59386
"4876" 975 123.2398 79.80507
"4877" 975.2 125.062 82.80241
"4878" 975.4 126.055 86.53899
"4879" 975.6 125.3631 89.64695
"4880" 975.8 123.0955 92.23282
"4881" 976 120.6485 94.7042
"4882" 976.2 117.7705 97.25745
"4883" 976.4 115.1181 99.85253
"4884" 976.6 111.9403 102.5105
"4885" 976.8 109.4035 105.767
"4886" 977 107.0543 109.3443
"4887" 977.2 104.4627 112.9755
"4888" 977.4 102.0392 116.4273
"4889" 977.6 99.38003 119.5544
"4890" 977.8 96.05442 122.3199
"4891" 978 92.63494 124.9887
"4892" 978.2 89.18636 126.3768
"4893" 978.4 85.50737 127.227
"4894" 978.6 81.7163 127.5972
"4895" 978.8 77.57776 128.2461
"4896" 979 73.66976 129.1308
"4897" 979.2 69.84642 130.2413
"4898" 979.4 66.15494 130.6047
"4899" 979.6 62.47174 129.3977
"4900" 979.8 58.76467 128.6103
"4901" 980 54.48844 127.9716
"4902" 980.2 50.75069 127.9444
"4903" 980.4 46.86268 127.7122
"4904" 980.6 43.49295 126.2999
"4905" 980.8 40.38541 123.8889
"4906" 981 37.32565 121.2543
"4907" 981.2 34.51038 118.5016
"4908" 981.4 31.59487 115.9452
"4909" 981.6 28.1293 114.01
"4910" 981.8 24.98568 112.4046
"4911" 982 21.46475 110.3807
"4912" 982.2 18.75227 108.0169
"4913" 982.4 16.26961 104.4716
"4914" 982.6 14.50343 101.1756
"4915" 982.8 13.61121 97.74662
"4916" 983 12.20398 93.98148
"4917" 983.2 10.29895 90.69223
"4918" 983.4 7.990132 87.40105
"4919" 983.6 5.582605 84.72548
"4920" 983.8 3.228448 81.44879
"4921" 984 1.672237 79.03366
"4922" 984.2 1.020399 77.17875
"4923" 984.4 1.678994 74.86309
"4924" 984.6 1.789654 72.13952
"4925" 984.8 2.008317 68.63945
"4926" 985 1.856133 64.97137
"4927" 985.2 1.764329 61.40949
"4928" 985.4 1.420629 58.26518
"4929" 985.6 1.511076 55.48982
"4930" 985.8 2.189141 52.25006
"4931" 986 3.207871 48.69593
"4932" 986.2 4.700481 45.49141
"4933" 986.4 5.790178 42.34338
"4934" 986.6 6.956015 39.79008
"4935" 986.8 8.577809 36.13476
"4936" 987 9.878165 32.75837
"4937" 987.2 11.66652 29.37023
"4938" 987.4 13.83726 26.92203
"4939" 987.6 16.46418 24.46677
"4940" 987.8 19.53952 21.70802
"4941" 988 23.3001 19.60761
"4942" 988.2 26.86332 18.73274
"4943" 988.4 30.61143 17.91508
"4944" 988.6 34.08286 17.21895
"4945" 988.8 37.46122 15.91292
"4946" 989 40.93796 13.92262
"4947" 989.2 43.86342 11.62214
"4948" 989.4 46.41283 9.37447
"4949" 989.6 49.65447 7.389737
"4950" 989.8 52.89553 5.430257
"4951" 990 56.34035 4.293893
"4952" 990.2 59.97769 3.635496
"4953" 990.4 63.65303 4.146426
"4954" 990.6 67.31887 4.828244
"4955" 990.8 70.89964 5.272984
"4956" 991 74.6609 5.143997
"4957" 991.2 78.62352 5.513405
"4958" 991.4 82.27723 5.926182
"4959" 991.6 86.14506 6.790712
"4960" 991.8 89.595 7.591603
"4961" 992 93.18866 8.881679
"4962" 992.2 96.19956 10.48558
"4963" 992.4 99.37527 12.58179
"4964" 992.6 101.8766 15.0516
"4965" 992.8 104.0118 18.22866
"4966" 993 105.7023 21.8736
"4967" 993.2 107.5347 25.03929
"4968" 993.4 109.8619 28.44379
"4969" 993.6 112.7102 31.54863
"4970" 993.8 115.5066 34.37159
"4971" 994 118.6969 36.75078
"4972" 994.2 121.3066 40.04684
"4973" 994.4 122.3463 43.7315
"4974" 994.6 122.8735 48.03026
"4975" 994.8 123.3235 51.87196
"4976" 995 123.6523 55.80052
"4977" 995.2 124.2283 59.39452
"4978" 995.4 125.734 63.07946
"4979" 995.6 127.6032 66.39119
"4980" 995.8 128.877 70.03817
"4981" 996 129.3342 73.70229
"4982" 996.2 128.4508 76.92012
"4983" 996.4 126.9113 80.34184
"4984" 996.6 125.1119 83.64973
"4985" 996.8 123.5926 87.13877
"4986" 997 122.6604 90.78244
"4987" 997.2 121.9306 94.53381
"4988" 997.4 120.8792 98.30971
"4989" 997.6 119.2004 100.7985
"4990" 997.8 116.7612 103.1689
"4991" 998 114.4555 105.633
"4992" 998.2 112.4708 108.6306
"4993" 998.4 110.1931 111.604
"4994" 998.6 108.1161 114.5054
"4995" 998.8 105.5315 116.3783
"4996" 999 102.3524 118.0745
"4997" 999.2 99.00474 119.9822
"4998" 999.4 95.84782 122.0788
"4999" 999.6 92.88738 124.5821
"5000" 999.8 89.90729 126.5234
"5001" 1000 87.34274 127.7813
"5002" 1000.2 84.17515 127.9025
"5003" 1000.4 80.44809 128.2883
"5004" 1000.6 76.5825 128.9463
"5005" 1000.8 72.71587 129.8664
"5006" 1001 68.67333 131.1496
"5007" 1001.2 65.07758 131.3602
"5008" 1001.4 61.5387 130.6097
"5009" 1001.6 57.65683 129.0175
"5010" 1001.8 54.31885 128.108
"5011" 1002 49.93479 127.1815
"5012" 1002.2 46.54863 126.9841
"5013" 1002.4 43.1512 126.7527
"5014" 1002.6 40.15617 125.9575
"5015" 1002.8 36.96006 123.9083
"5016" 1003 33.72442 120.8443
"5017" 1003.2 30.80983 118.0212
"5018" 1003.4 28.84129 115.61
"5019" 1003.6 26.23162 112.783
"5020" 1003.8 23.45263 109.9201
"5021" 1004 20.23215 106.4524
"5022" 1004.2 17.71475 103.9395
"5023" 1004.4 14.84018 101.5686
"5024" 1004.6 12.80762 98.29712
"5025" 1004.8 11.35571 94.59924
"5026" 1005 9.988144 90.76856
"5027" 1005.2 9.120612 86.59981
"5028" 1005.4 7.898117 82.51527
"5029" 1005.6 6.674623 78.58708
"5030" 1005.8 5.38536 74.78714
"5031" 1006 4.639495 70.63127
"5032" 1006.2 4.258871 66.5229
"5033" 1006.4 4.072385 62.62144
"5034" 1006.6 4.901565 58.05616
"5035" 1006.8 5.855948 54.21438
"5036" 1007 6.655278 50.45324
"5037" 1007.2 6.620828 47.58083
"5038" 1007.4 5.305505 45.31785
"5039" 1007.6 4.944061 45.04877
"5040" 1007.8 4.522413 44.33445
"5041" 1008 4.65223 43.16363
"5042" 1008.2 5.252685 41.8216
"5043" 1008.4 6.682977 39.52767
"5044" 1008.6 7.729844 37.0335
"5045" 1008.8 9.108666 34.05075
"5046" 1009 10.95235 31.20992
"5047" 1009.2 12.9941 28.20912
"5048" 1009.4 15.24339 25.48714
"5049" 1009.6 17.50822 22.75233
"5050" 1009.8 19.99131 20.10632
"5051" 1010 22.51525 17.95483
"5052" 1010.2 26.55333 15.66569
"5053" 1010.4 29.72454 14.13635
"5054" 1010.6 33.08064 12.61927
"5055" 1010.8 36.52055 11.11434
"5056" 1011 39.70648 9.117671
"5057" 1011.2 43.00923 6.894639
"5058" 1011.4 45.71216 4.938507
"5059" 1011.6 48.13125 2.96267
"5060" 1011.8 50.93159 2.131043
"5061" 1012 53.85114 2.445761
"5062" 1012.2 57.5222 3.286684
"5063" 1012.4 61.1606 4.378711
"5064" 1012.6 64.60725 5.284442
"5065" 1012.8 68.16962 6.486331
"5066" 1013 72.12261 7.650937
"5067" 1013.2 75.69769 8.907235
"5068" 1013.4 79.67339 9.85793
"5069" 1013.6 83.8183 10.65522
"5070" 1013.8 87.4732 10.97328
"5071" 1014 91.50634 11.34328
"5072" 1014.2 95.32459 12.08591
"5073" 1014.4 98.79706 13.99549
"5074" 1014.6 101.5981 17.3159
"5075" 1014.8 103.4243 20.81213
"5076" 1015 104.9503 24.5229
"5077" 1015.2 106.7675 28.26486
"5078" 1015.4 108.2821 31.91794
"5079" 1015.6 110.0225 35.66644
"5080" 1015.8 111.5909 39.48914
"5081" 1016 111.8856 43.20437
"5082" 1016.2 111.6594 46.96277
"5083" 1016.4 110.8697 50.87217
"5084" 1016.6 110.3855 54.52877
"5085" 1016.8 109.6352 58.02088
"5086" 1017 108.6322 61.3623
"5087" 1017.2 107.0784 64.64781
"5088" 1017.4 105.5727 67.97883
"5089" 1017.6 104.3557 71.67111
"5090" 1017.8 103.0655 74.81598
"5091" 1018 101.139 77.93757
"5092" 1018.2 98.7954 80.50254
"5093" 1018.4 95.7403 82.75421
"5094" 1018.6 92.73843 84.9272
"5095" 1018.8 89.96699 87.22842
"5096" 1019 88.15174 90.64532
"5097" 1019.2 86.92065 94.16349
"5098" 1019.4 85.92626 98.04483
"5099" 1019.6 85.40113 101.813
"5100" 1019.8 85.35554 105.126
"5101" 1020 85.49424 109.0611
"5102" 1020.2 86.47745 112.5262
"5103" 1020.4 87.46936 115.8786
"5104" 1020.6 89.11226 119.1353
"5105" 1020.8 91.18175 122.276
"5106" 1021 92.23896 124.2048
"5107" 1021.2 92.66267 124.956
"5108" 1021.4 92.29958 125.0264
"5109" 1021.6 92.21289 125.3536
"5110" 1021.8 92.29988 125.7183
"5111" 1022 92.53744 125.7225
"5112" 1022.2 92.54761 125.7236
"5113" 1022.4 92.77839 125.8664
"5114" 1022.6 92.92796 125.7278
"5115" 1022.8 93.09183 125.7802
"5116" 1023 93.24184 125.6221
"5117" 1023.2 92.92051 125.5931
"5118" 1023.4 92.48799 125.8036
"5119" 1023.6 92.14585 125.6081
"5120" 1023.8 91.81079 125.4868
"5121" 1024 91.05347 125.8259
"5122" 1024.2 89.33747 126.734
"5123" 1024.4 87.00395 127.2549
"5124" 1024.6 84.71342 128.0962
"5125" 1024.8 82.09618 128.9504
"5126" 1025 79.28121 129.64
"5127" 1025.2 76.14073 130.3686
"5128" 1025.4 73.12967 130.7047
"5129" 1025.6 69.71753 130.7252
"5130" 1025.8 66.00536 130.549
"5131" 1026 62.18359 131.0045
"5132" 1026.2 58.52793 130.7153
"5133" 1026.4 54.68269 129.7276
"5134" 1026.6 50.9354 128.6611
"5135" 1026.8 46.81623 127.2833
"5136" 1027 43.01881 126.1402
"5137" 1027.2 39.65731 124.084
"5138" 1027.4 36.72416 121.6669
"5139" 1027.6 33.84231 118.7319
"5140" 1027.8 31.45824 115.0072
"5141" 1028 28.98236 111.7333
"5142" 1028.2 25.90929 108.6219
"5143" 1028.4 22.62438 106.1889
"5144" 1028.6 18.94639 104.2037
"5145" 1028.8 15.54551 101.8766
"5146" 1029 13.14262 98.65731
"5147" 1029.2 11.13469 95.20427
"5148" 1029.4 9.727729 91.26025
"5149" 1029.6 8.672779 87.44128
"5150" 1029.8 7.457743 83.60399
"5151" 1030 6.071932 79.51943
"5152" 1030.2 4.648068 75.90559
"5153" 1030.4 3.984514 72.21586
"5154" 1030.6 4.085003 67.18291
"5155" 1030.8 4.579907 63.2671
"5156" 1031 4.785276 59.6374
"5157" 1031.2 4.817129 55.73764
"5158" 1031.4 4.985391 52.00382
"5159" 1031.6 6.312331 47.84775
"5160" 1031.8 8.338777 44.67557
"5161" 1032 10.67398 41.49545
"5162" 1032.2 13.19689 38.3802
"5163" 1032.4 15.46532 34.89695
"5164" 1032.6 16.5638 31.15458
"5165" 1032.8 17.03548 27.32188
"5166" 1033 17.68202 23.83812
"5167" 1033.2 17.80369 22.52969
"5168" 1033.4 18.73228 21.67877
"5169" 1033.6 20.92389 20.92141
"5170" 1033.8 23.61291 20.05891
"5171" 1034 26.86012 19.51336
"5172" 1034.2 30.62978 18.94388
"5173" 1034.4 33.94362 17.742
"5174" 1034.6 36.8695 15.67119
"5175" 1034.8 38.73657 12.90198
"5176" 1035 39.73789 9.698126
"5177" 1035.2 40.25545 7.146444
"5178" 1035.4 40.96913 7.002886
"5179" 1035.6 42.42295 6.9483
"5180" 1035.8 45.12527 7.026371
"5181" 1036 48.49259 7.459039
"5182" 1036.2 51.65792 8.674909
"5183" 1036.4 54.77128 10.10206
"5184" 1036.6 57.89693 11.73199
"5185" 1036.8 61.18179 13.61662
"5186" 1037 64.39379 15.30322
"5187" 1037.2 67.31369 17.80881
"5188" 1037.4 70.04978 20.49406
"5189" 1037.6 71.84305 23.86859
"5190" 1037.8 72.59746 27.93199
"5191" 1038 72.96957 31.99427
"5192" 1038.2 71.9988 35.8895
"5193" 1038.4 70.63105 39.58106
"5194" 1038.6 68.4552 42.46183
"5195" 1038.8 65.53498 44.65065
"5196" 1039 61.75945 46.52789
"5197" 1039.2 58.59312 47.59231
"5198" 1039.4 55.02402 48.49769
"5199" 1039.6 51.06245 49.25085
"5200" 1039.8 46.94054 49.73149
"5201" 1040 43.15536 50.43734
"5202" 1040.2 39.05583 51.04962
"5203" 1040.4 35.05901 51.4922
"5204" 1040.6 31.1055 51.75456
"5205" 1040.8 27.21119 51.79008
"5206" 1041 23.92935 52.36113
"5207" 1041.2 20.09823 53.42496
"5208" 1041.4 16.34872 54.91506
"5209" 1041.6 12.90746 56.68126
"5210" 1041.8 9.075743 58.04962
"5211" 1042 5.689751 58.59574
"5212" 1042.2 3.302706 58.80908
"5213" 1042.4 2.612176 59.23913
"5214" 1042.6 2.276591 60.27932
"5215" 1042.8 2.54611 61.57069
"5216" 1043 1.860675 63.78609
"5217" 1043.2 1.460426 66.32103
"5218" 1043.4 1.411584 69.10669
"5219" 1043.6 1.732673 71.57356
"5220" 1043.8 1.920404 74.98447
"5221" 1044 2.821513 78.5616
"5222" 1044.2 3.63207 81.69674
"5223" 1044.4 4.644408 84.85261
"5224" 1044.6 5.371837 88.49886
"5225" 1044.8 6.635725 91.6386
"5226" 1045 8.081043 94.81797
"5227" 1045.2 10.09382 98.06489
"5228" 1045.4 11.94462 101.4565
"5229" 1045.6 13.88702 104.3947
"5230" 1045.8 16.11533 107.6159
"5231" 1046 18.75941 110.3803
"5232" 1046.2 21.8188 113.1952
"5233" 1046.4 25.04778 115.9692
"5234" 1046.6 28.49125 118.5805
"5235" 1046.8 31.86811 120.6659
"5236" 1047 35.2706 122.6418
"5237" 1047.2 39.08297 124.5297
"5238" 1047.4 42.89648 126.3343
"5239" 1047.6 46.51775 127.3173
"5240" 1047.8 50.27561 128.5674
"5241" 1048 53.8648 129.9109
"5242" 1048.2 57.65586 130.4036
"5243" 1048.4 61.44837 130.3503
"5244" 1048.6 65.91593 130.2218
"5245" 1048.8 70.01601 130.36
"5246" 1049 74.03583 130.0885
"5247" 1049.2 77.88297 129.5888
"5248" 1049.4 81.87516 128.1315
"5249" 1049.6 85.79767 126.3041
"5250" 1049.8 89.58326 125.1336
"5251" 1050 93.25082 124.4951
"5252" 1050.2 96.09202 123.8073
"5253" 1050.4 98.31703 122.131
"5254" 1050.6 100.9665 119.8004
"5255" 1050.8 103.9186 117.4317
"5256" 1051 106.8901 115.0585
"5257" 1051.2 109.3969 112.0738
"5258" 1051.4 111.8993 108.8482
"5259" 1051.6 113.9192 106.066
"5260" 1051.8 115.8865 103.1011
"5261" 1052 118.1341 100.0813
"5262" 1052.2 120.0668 97.04868
"5263" 1052.4 121.4646 94.28381
"5264" 1052.6 122.9951 90.99166
"5265" 1052.8 123.2903 87.77481
"5266" 1053 122.3841 84.88376
"5267" 1053.2 120.4556 82.72901
"5268" 1053.4 118.3733 81.48502
"5269" 1053.6 115.2217 80.56107
"5270" 1053.8 111.666 79.5229
"5271" 1054 108.1903 78.92302
"5272" 1054.2 105.1473 79.09542
"5273" 1054.4 102.0939 80.00587
"5274" 1054.6 99.06467 81.02769
"5275" 1054.8 96.35671 82.65339
"5276" 1055 93.68322 84.81384
"5277" 1055.2 90.99705 87.47798
"5278" 1055.4 88.83167 90.28081
"5279" 1055.6 86.35083 93.48444
"5280" 1055.8 83.38214 96.31397
"5281" 1056 80.36421 98.93625
"5282" 1056.2 76.91118 101.154
"5283" 1056.4 73.68381 103.037
"5284" 1056.6 70.85613 105.461
"5285" 1056.8 68.11661 108.419
"5286" 1057 65.40728 111.6754
"5287" 1057.2 62.30988 114.4493
"5288" 1057.4 59.42773 117.3959
"5289" 1057.6 56.32 120.4267
"5290" 1057.8 52.92888 123.2881
"5291" 1058 50.24296 126.4766
"5292" 1058.2 48.18294 127.9848
"5293" 1058.4 46.0836 128.2957
"5294" 1058.6 45.61393 128.0135
"5295" 1058.8 45.24922 127.5695
"5296" 1059 43.66437 127.054
"5297" 1059.2 41.22514 126.2237
"5298" 1059.4 38.47957 125.0146
"5299" 1059.6 35.73867 122.9621
"5300" 1059.8 32.83141 120.9376
"5301" 1060 29.76211 118.4227
"5302" 1060.2 27.00448 116.1391
"5303" 1060.4 24.3305 113.6551
"5304" 1060.6 21.32594 110.9733
"5305" 1060.8 18.20467 108.3722
"5306" 1061 15.18213 105.6541
"5307" 1061.2 12.68184 102.8158
"5308" 1061.4 11.20044 99.36142
"5309" 1061.6 9.856249 95.30241
"5310" 1061.8 8.224813 91.88168
"5311" 1062 6.103225 88.8943
"5312" 1062.2 4.103336 85.94448
"5313" 1062.4 2.676557 82.6628
"5314" 1062.6 2.169534 78.95038
"5315" 1062.8 2.195398 75.11572
"5316" 1063 1.916281 71.35072
"5317" 1063.2 1.24094 67.56785
"5318" 1063.4 0.6331325 64.6162
"5319" 1063.6 1.350477 62.1509
"5320" 1063.8 2.592034 58.79026
"5321" 1064 3.841004 55.32988
"5322" 1064.2 5.903433 51.73346
"5323" 1064.4 7.141734 48.39059
"5324" 1064.6 7.675787 44.90257
"5325" 1064.8 8.247606 41.27863
"5326" 1065 8.364735 36.81616
"5327" 1065.2 9.148956 35.661
"5328" 1065.4 9.890257 32.8014
"5329" 1065.6 11.46217 30.30074
"5330" 1065.8 14.08434 28.16008
"5331" 1066 17.45366 25.47244
"5332" 1066.2 20.4377 23.01242
"5333" 1066.4 22.83144 19.95162
"5334" 1066.6 25.34851 16.78329
"5335" 1066.8 27.53769 13.58142
"5336" 1067 30.48801 11.38075
"5337" 1067.2 34.29007 10.35739
"5338" 1067.4 38.37117 9.859311
"5339" 1067.6 42.48379 9.337514
"5340" 1067.8 46.0318 7.77238
"5341" 1068 49.25771 5.905428
"5342" 1068.2 52.33621 3.406746
"5343" 1068.4 55.07408 2.20044
"5344" 1068.6 58.58964 1.431298
"5345" 1068.8 62.34244 1.259542
"5346" 1069 65.72615 1.603519
"5347" 1069.2 69.84816 2.261228
"5348" 1069.4 73.60904 2.631997
"5349" 1069.6 77.62287 3.269875
"5350" 1069.8 81.51149 3.862429
"5351" 1070 85.53449 5.187185
"5352" 1070.2 89.07201 6.747546
"5353" 1070.4 92.6941 7.563373
"5354" 1070.6 96.24961 8.866706
"5355" 1070.8 98.1916 10.42957
"5356" 1071 100.2843 13.16794
"5357" 1071.2 102.6491 15.89841
"5358" 1071.4 105.3655 18.69362
"5359" 1071.6 108.1473 21.31103
"5360" 1071.8 111.3352 23.95772
"5361" 1072 114.5815 26.91193
"5362" 1072.2 117.4447 29.93709
"5363" 1072.4 119.9068 33.03368
"5364" 1072.6 121.513 36.95092
"5365" 1072.8 121.8257 40.97915
"5366" 1073 121.5943 45.07127
"5367" 1073.2 121.7113 49.26845
"5368" 1073.4 121.968 53.17006
"5369" 1073.6 123.2125 56.89199
"5370" 1073.8 125.879 60.29667
"5371" 1074 128.849 62.72554
"5372" 1074.2 130.2597 64.42814
"5373" 1074.4 130.3892 65.9941
"5374" 1074.6 130.4312 66.47163
"5375" 1074.8 130.057 67.41161
"5376" 1075 129.6852 70.32443
"5377" 1075.2 129.0737 73.50055
"5378" 1075.4 128.2135 76.59785
"5379" 1075.6 127.0176 79.95854
"5380" 1075.8 126.284 83.28178
"5381" 1076 125.4922 86.86155
"5382" 1076.2 125.3088 90.86696
"5383" 1076.4 124.1199 94.05324
"5384" 1076.6 122.2987 97.38126
"5385" 1076.8 119.9159 99.85687
"5386" 1077 117.4143 102.6935
"5387" 1077.2 115.5416 106.0081
"5388" 1077.4 113.3351 109.2298
"5389" 1077.6 110.8072 111.9143
"5390" 1077.8 107.5919 115.1038
"5391" 1078 104.5722 117.7109
"5392" 1078.2 101.2658 120.0929
"5393" 1078.4 97.57037 122.0354
"5394" 1078.6 93.84179 123.9136
"5395" 1078.8 90.29127 126.1725
"5396" 1079 86.35761 127.7058
"5397" 1079.2 82.28545 128.5205
"5398" 1079.4 78.08845 128.5966
"5399" 1079.6 73.66557 129.0349
"5400" 1079.8 69.56164 130.0385
"5401" 1080 65.56599 130.9774
"5402" 1080.2 61.71106 130.8074
"5403" 1080.4 57.71063 129.9005
"5404" 1080.6 53.85504 128.8896
"5405" 1080.8 49.74244 128.3263
"5406" 1081 45.63408 127.4555
"5407" 1081.2 41.91184 126.3203
"5408" 1081.4 38.85323 123.7341
"5409" 1081.6 36.30498 120.8838
"5410" 1081.8 33.39834 118.0684
"5411" 1082 29.98797 115.1718
"5412" 1082.2 26.63237 113.3835
"5413" 1082.4 22.7984 112.0052
"5414" 1082.6 19.33602 109.8896
"5415" 1082.8 16.71078 106.9929
"5416" 1083 14.98366 103.2497
"5417" 1083.2 13.47025 99.66426
"5418" 1083.4 12.26742 95.45975
"5419" 1083.6 11.03972 92.08015
"5420" 1083.8 8.90781 88.57923
"5421" 1084 6.977518 85.41877
"5422" 1084.2 5.823682 81.35643
"5423" 1084.4 5.239252 77.3855
"5424" 1084.6 4.084127 73.88168
"5425" 1084.8 3.462776 70.64803
"5426" 1085 3.286725 66.83727
"5427" 1085.2 3.229579 63.24518
"5428" 1085.4 3.498138 59.30466
"5429" 1085.6 4.651964 55.42234
"5430" 1085.8 5.751717 51.63026
"5431" 1086 7.079889 48.15383
"5432" 1086.2 7.302376 45.09991
"5433" 1086.4 6.546915 42.62331
"5434" 1086.6 6.306544 41.07055
"5435" 1086.8 7.335895 39.82061
"5436" 1087 9.455223 37.72097
"5437" 1087.2 12.13796 34.89675
"5438" 1087.4 15.03856 32.863
"5439" 1087.6 17.78631 30.81687
"5440" 1087.8 20.6524 28.06211
"5441" 1088 22.41478 24.9669
"5442" 1088.2 24.00311 21.53308
"5443" 1088.4 25.60464 18.33796
"5444" 1088.6 27.44237 15.31716
"5445" 1088.8 30.2372 13.36332
"5446" 1089 33.70923 12.26044
"5447" 1089.2 37.03403 10.98601
"5448" 1089.4 40.91394 10.30119
"5449" 1089.6 44.09135 9.145462
"5450" 1089.8 46.53102 7.338846
"5451" 1090 47.97437 4.788341
"5452" 1090.2 48.2046 3.742578
"5453" 1090.4 48.16028 3.148855
"5454" 1090.6 47.983 2.958015
"5455" 1090.8 47.84055 3.132952
"5456" 1091 47.61964 3.281613
"5457" 1091.2 47.69429 3.408397
"5458" 1091.4 47.73988 3.423664
"5459" 1091.6 48.80274 2.988148
"5460" 1091.8 49.03429 3.104474
"5461" 1092 48.91159 3.140373
"5462" 1092.2 48.86034 3.421483
"5463" 1092.4 49.79195 3.494184
"5464" 1092.6 50.82305 3.566885
"5465" 1092.8 53.09676 3.599041
"5466" 1093 56.24317 4.187378
"5467" 1093.2 59.30341 4.274809
"5468" 1093.4 62.65153 4.432686
"5469" 1093.6 65.92367 4.406662
"5470" 1093.8 69.64563 4.131679
"5471" 1094 73.12412 2.879944
"5472" 1094.2 76.38505 1.882004
"5473" 1094.4 79.0711 1.848029
"5474" 1094.6 81.44693 2.697779
"5475" 1094.8 84.50801 3.78228
"5476" 1095 87.87843 4.821748
"5477" 1095.2 90.96257 6.561069
"5478" 1095.4 94.0653 8.132707
"5479" 1095.6 97.45175 9.976675
"5480" 1095.8 100.5139 12.0211
"5481" 1096 103.3188 14.21756
"5482" 1096.2 106.4912 16.60305
"5483" 1096.4 109.6988 19.04727
"5484" 1096.6 112.6127 21.56309
"5485" 1096.8 115.2493 24.50902
"5486" 1097 116.9718 28.10796
"5487" 1097.2 118.2235 31.75984
"5488" 1097.4 119.1517 35.28626
"5489" 1097.6 120.3354 38.87992
"5490" 1097.8 122.6429 41.45992
"5491" 1098 125.2744 44.10164
"5492" 1098.2 127.6791 46.5616
"5493" 1098.4 128.3345 49.3674
"5494" 1098.6 128.6813 52.85698
"5495" 1098.8 128.7074 56.77481
"5496" 1099 128.2179 60.61362
"5497" 1099.2 127.2259 64.41187
"5498" 1099.4 126.2721 67.82306
"5499" 1099.6 125.658 71.37231
"5500" 1099.8 126.188 74.86857
"5501" 1100 127.7977 78.24595
"5502" 1100.2 128.6106 81.39313
"5503" 1100.4 128.1734 84.41056
"5504" 1100.6 126.8513 87.19867
"5505" 1100.8 125.4518 89.36152
"5506" 1101 123.2581 91.4155
"5507" 1101.2 121.134 94.34247
"5508" 1101.4 119.8669 97.95266
"5509" 1101.6 118.5519 101.7366
"5510" 1101.8 117.1344 105.0506
"5511" 1102 114.7595 107.7545
"5512" 1102.2 112.3307 110.4784
"5513" 1102.4 109.3094 112.7741
"5514" 1102.6 106.7726 115.5995
"5515" 1102.8 104.7719 118.3597
"5516" 1103 102.7773 120.0941
"5517" 1103.2 100.4686 120.7311
"5518" 1103.4 96.84991 121.8051
"5519" 1103.6 93.20938 123.4473
"5520" 1103.8 90.02507 125.2863
"5521" 1104 86.43453 126.8583
"5522" 1104.2 82.57103 127.9771
"5523" 1104.4 78.73089 128.205
"5524" 1104.6 74.48518 128.205
"5525" 1104.8 70.1952 128.815
"5526" 1105 66.46821 129.8187
"5527" 1105.2 62.32172 131.0045
"5528" 1105.4 58.32793 130.6911
"5529" 1105.6 54.13014 129.6027
"5530" 1105.8 50.32666 127.9904
"5531" 1106 46.32827 125.8491
"5532" 1106.2 43.07324 123.0178
"5533" 1106.4 39.59233 120.4583
"5534" 1106.6 36.05478 118.2356
"5535" 1106.8 32.41511 116.0179
"5536" 1107 28.7923 114.1221
"5537" 1107.2 24.83035 111.5257
"5538" 1107.4 21.96126 109.1467
"5539" 1107.6 19.6046 105.5167
"5540" 1107.8 17.54599 101.9703
"5541" 1108 15.85396 97.90076
"5542" 1108.2 14.45864 93.89995
"5543" 1108.4 12.31654 90.68773
"5544" 1108.6 9.701811 87.74106
"5545" 1108.8 7.370429 84.57842
"5546" 1109 6.246429 80.70899
"5547" 1109.2 6.386196 76.2845
"5548" 1109.4 6.342364 72.34292
"5549" 1109.6 5.765239 68.39401
"5550" 1109.8 4.90738 64.09487
"5551" 1110 4.486799 60.12184
"5552" 1110.2 4.686479 56.13378
"5553" 1110.4 6.06963 52.90235
"5554" 1110.6 8.429018 50.11879
"5555" 1110.8 10.31415 46.85878
"5556" 1111 11.34837 43.10592
"5557" 1111.2 10.83079 40.05725
"5558" 1111.4 10.48749 37.98063
"5559" 1111.6 10.7928 35.66794
"5560" 1111.8 12.6732 34.79962
"5561" 1112 15.08854 33.72215
"5562" 1112.2 18.04375 32.6813
"5563" 1112.4 21.14072 31.92748
"5564" 1112.6 24.52544 31.15892
"5565" 1112.8 27.97326 30.67126
"5566" 1113 31.13617 29.84982
"5567" 1113.2 34.10948 28.8327
"5568" 1113.4 36.56071 27.02117
"5569" 1113.6 36.7856 24.96819
"5570" 1113.8 36.15609 22.50424
"5571" 1114 34.63657 20.55344
"5572" 1114.2 32.71508 17.98563
"5573" 1114.4 30.97887 16.20774
"5574" 1114.6 30.38192 15.68975
"5575" 1114.8 31.22413 16.30348
"5576" 1115 31.60777 16.6132
"5577" 1115.2 31.80773 16.94275
"5578" 1115.4 32.64431 17.88168
"5579" 1115.6 34.1174 19.11301
"5580" 1115.8 36.31847 20.94559
"5581" 1116 37.54036 22.70383
"5582" 1116.2 38.85726 24.98265
"5583" 1116.4 40.04774 27.83079
"5584" 1116.6 41.24014 30.82061
"5585" 1116.8 42.79419 33.68321
"5586" 1117 44.23169 36.81616
"5587" 1117.2 45.45891 39.95123
"5588" 1117.4 46.9342 43.21689
"5589" 1117.6 48.68958 46.27099
"5590" 1117.8 50.34585 49.46183
"5591" 1118 51.63934 52.81489
"5592" 1118.2 52.15304 56.14157
"5593" 1118.4 52.2329 59.50223
"5594" 1118.6 52.30122 63.0881
"5595" 1118.8 51.70582 67.04962
"5596" 1119 50.51811 70.62042
"5597" 1119.2 48.69062 74.02896
"5598" 1119.4 46.20516 76.5229
"5599" 1119.6 42.84703 77.71374
"5600" 1119.8 39.1915 78.85379
"5601" 1120 35.4835 79.66089
"5602" 1120.2 31.70137 81.08779
"5603" 1120.4 28.11754 82.42591
"5604" 1120.6 23.84604 83.25015
"5605" 1120.8 20.44174 83.7179
"5606" 1121 16.65561 83.63232
"5607" 1121.2 13.27989 84.27443
"5608" 1121.4 10.23084 85.90089
"5609" 1121.6 7.879644 87.47006
"5610" 1121.8 6.077079 88.30826
"5611" 1122 5.808294 88.11718
"5612" 1122.2 4.98824 87.69847
"5613" 1122.4 4.250343 86.80675
"5614" 1122.6 3.847206 85.28003
"5615" 1122.8 3.127999 82.86113
"5616" 1123 2.738578 79.9521
"5617" 1123.2 2.078018 76.63949
"5618" 1123.4 1.456021 73.29489
"5619" 1123.6 0.2052404 70.23696
"5620" 1123.8 0.03112901 67.66062
"5621" 1124 0.4890195 64.6265
"5622" 1124.2 0.7852902 61.52718
"5623" 1124.4 1.689504 57.92852
"5624" 1124.6 2.991632 54.38197
"5625" 1124.8 4.120486 50.70883
"5626" 1125 5.110887 46.90567
"5627" 1125.2 5.165155 43.03435
"5628" 1125.4 5.748541 39.74918
"5629" 1125.6 7.508567 37.00266
"5630" 1125.8 10.49055 33.6998
"5631" 1126 13.11549 30.92966
"5632" 1126.2 15.5033 27.62124
"5633" 1126.4 17.81424 24.71374
"5634" 1126.6 20.51683 21.63811
"5635" 1126.8 23.50926 19.09351
"5636" 1127 27.57687 16.68188
"5637" 1127.2 30.715 14.59094
"5638" 1127.4 34.02243 12.49133
"5639" 1127.6 37.48144 10.33291
"5640" 1127.8 40.75666 8.067314
"5641" 1128 44.72553 7.64313
"5642" 1128.2 48.49259 7.356637
"5643" 1128.4 52.59456 8.155068
"5644" 1128.6 56.51763 8.99279
"5645" 1128.8 60.18135 8.958863
"5646" 1129 64.28164 8.019811
"5647" 1129.2 67.57634 6.414334
"5648" 1129.4 70.51407 5.43045
"5649" 1129.6 74.02374 5.114504
"5650" 1129.8 77.60552 5.211548
"5651" 1130 81.47846 5.339363
"5652" 1130.2 85.81344 5.913703
"5653" 1130.4 89.15244 7.092875
"5654" 1130.6 92.62615 9.189665
"5655" 1130.8 95.38505 11.70541
"5656" 1131 98.24177 14.34718
"5657" 1131.2 101.1661 16.74358
"5658" 1131.4 104.6061 18.81891
"5659" 1131.6 108.463 20.11768
"5660" 1131.8 111.9578 20.83853
"5661" 1132 113.9853 22.3855
"5662" 1132.2 115.5593 25.08835
"5663" 1132.4 117.1007 28.33288
"5664" 1132.6 118.7672 32.15649
"5665" 1132.8 120.38 35.87284
"5666" 1133 122.158 39.47908
"5667" 1133.2 123.8123 43.33903
"5668" 1133.4 124.6613 47.65411
"5669" 1133.6 124.4424 51.59438
"5670" 1133.8 123.7006 55.14122
"5671" 1134 123.411 59.04287
"5672" 1134.2 123.1139 62.90115
"5673" 1134.4 122.6521 67.06489
"5674" 1134.6 122.1312 70.87894
"5675" 1134.8 120.8532 74.34211
"5676" 1135 119.0272 77.6036
"5677" 1135.2 117.2677 80.58959
"5678" 1135.4 115.9068 83.8536
"5679" 1135.6 114.828 87.25017
"5680" 1135.8 112.8909 89.4278
"5681" 1136 109.5308 91.38285
"5682" 1136.2 105.8886 92.07267
"5683" 1136.4 102.3728 92.7088
"5684" 1136.6 99.78541 93.24721
"5685" 1136.8 96.09094 94.08779
"5686" 1137 92.1022 95.11832
"5687" 1137.2 88.85522 96.26449
"5688" 1137.4 86.23551 97.44411
"5689" 1137.6 82.60831 99.55824
"5690" 1137.8 79.03463 101.3111
"5691" 1138 74.99665 103.4245
"5692" 1138.2 71.7413 104.8346
"5693" 1138.4 67.81709 105.9454
"5694" 1138.6 63.84297 107.2152
"5695" 1138.8 60.42405 108.3015
"5696" 1139 56.65239 110.0532
"5697" 1139.2 53.32845 112.3637
"5698" 1139.4 50.51553 115.0516
"5699" 1139.6 47.87446 118.3956
"5700" 1139.8 45.68991 121.8234
"5701" 1140 43.70072 124.5437
"5702" 1140.2 42.95443 125.0728
"5703" 1140.4 40.64533 125.5675
"5704" 1140.6 37.65458 124.9046
"5705" 1140.8 35.42698 124.2818
"5706" 1141 33.57977 122.6339
"5707" 1141.2 31.04445 120.2699
"5708" 1141.4 28.41921 118.1679
"5709" 1141.6 25.75672 115.3559
"5710" 1141.8 23.12709 112.7501
"5711" 1142 20.50266 109.8246
"5712" 1142.2 18.33205 107.4632
"5713" 1142.4 15.59666 104.7273
"5714" 1142.6 12.48537 101.8978
"5715" 1142.8 9.863555 98.83294
"5716" 1143 8.002476 95.29202
"5717" 1143.2 6.483104 91.70626
"5718" 1143.4 6.041204 87.38316
"5719" 1143.6 6.408112 83.18409
"5720" 1143.8 6.472533 78.92956
"5721" 1144 5.858586 74.81269
"5722" 1144.2 4.280343 71.51095
"5723" 1144.4 2.736928 68.17241
"5724" 1144.6 1.419272 64.78053
"5725" 1144.8 1.542733 61.11207
"5726" 1145 2.475386 57.39626
"5727" 1145.2 3.275933 53.74523
"5728" 1145.4 3.996121 50.0159
"5729" 1145.6 4.687592 46.12595
"5730" 1145.8 5.341528 42.58111
"5731" 1146 6.576136 39.83779
"5732" 1146.2 9.254286 35.64885
"5733" 1146.4 11.85991 32.8331
"5734" 1146.6 15.09343 29.4546
"5735" 1146.8 18.18959 26.89866
"5736" 1147 21.3403 24.36876
"5737" 1147.2 24.37203 21.92454
"5738" 1147.4 27.44759 19.04727
"5739" 1147.6 30.64262 16.38041
"5740" 1147.8 33.95278 13.79347
"5741" 1148 36.99024 11.10846
"5742" 1148.2 39.57264 8.510119
"5743" 1148.4 42.16113 6.299929
"5744" 1148.6 45.74078 5.047943
"5745" 1148.8 49.49347 4.593784
"5746" 1149 53.2169 5.371077
"5747" 1149.2 57.45348 7.338452
"5748" 1149.4 60.7998 9.073183
"5749" 1149.6 64.55419 10.81637
"5750" 1149.8 68.51416 11.81209
"5751" 1150 72.38613 12.26767
"5752" 1150.2 76.06105 12.5
"5753" 1150.4 80.40247 12.31847
"5754" 1150.6 84.08082 12.13228
"5755" 1150.8 87.86209 11.59559
"5756" 1151 91.8135 10.98092
"5757" 1151.2 95.28172 10.7076
"5758" 1151.4 98.93899 11.82271
"5759" 1151.6 101.9478 13.92396
"5760" 1151.8 104.3037 16.6702
"5761" 1152 106.0818 19.92748
"5762" 1152.2 107.8773 23.57244
"5763" 1152.4 109.5938 27.20172
"5764" 1152.6 111.3244 30.89836
"5765" 1152.8 113.47 34.38295
"5766" 1153 115.5171 37.78979
"5767" 1153.2 117.3914 41.49295
"5768" 1153.4 119.3796 45.39729
"5769" 1153.6 121.5847 48.77422
"5770" 1153.8 124.0694 52.20507
"5771" 1154 126.903 55.10496
"5772" 1154.2 128.9573 57.97007
"5773" 1154.4 130.0234 61.02099
"5774" 1154.6 129.3305 64.74655
"5775" 1154.8 127.4436 67.79213
"5776" 1155 125.1548 70.49406
"5777" 1155.2 122.7502 73.34316
"5778" 1155.4 120.54 76.02841
"5779" 1155.6 118.1411 78.91221
"5780" 1155.8 115.8916 81.05309
"5781" 1156 113.58 83.18566
"5782" 1156.2 111.6128 85.73297
"5783" 1156.4 109.2902 88.56468
"5784" 1156.6 106.7447 91.17543
"5785" 1156.8 103.94 93.67168
"5786" 1157 101.0443 96.37945
"5787" 1157.2 98.59676 98.9712
"5788" 1157.4 96.46944 101.8373
"5789" 1157.6 94.67426 105.1868
"5790" 1157.8 93.2675 108.766
"5791" 1158 91.54251 112.2643
"5792" 1158.2 89.79125 115.7011
"5793" 1158.4 88.22831 119.1133
"5794" 1158.6 87.09539 122.7443
"5795" 1158.8 86.75305 126.2517
"5796" 1159 85.97095 127.6581
"5797" 1159.2 85.12831 127.7568
"5798" 1159.4 84.90214 127.9321
"5799" 1159.6 83.22809 128.482
"5800" 1159.8 80.53053 129.4575
"5801" 1160 77.32517 129.9159
"5802" 1160.2 74.07258 130.398
"5803" 1160.4 70.69693 130.6802
"5804" 1160.6 66.99662 131.1167
"5805" 1160.8 63.2935 131.0251
"5806" 1161 59.47269 130.603
"5807" 1161.2 55.55568 130.2981
"5808" 1161.4 51.83974 129.7241
"5809" 1161.6 47.91969 128.6578
"5810" 1161.8 44.11456 127.2901
"5811" 1162 40.21964 125.7235
"5812" 1162.2 37.01889 123.391
"5813" 1162.4 33.97411 121.0811
"5814" 1162.6 30.68883 118.9594
"5815" 1162.8 27.47629 116.6508
"5816" 1163 23.99728 114.2979
"5817" 1163.2 20.73343 111.4436
"5818" 1163.4 18.28665 108.0299
"5819" 1163.6 15.94213 104.3992
"5820" 1163.8 13.93003 101.2693
"5821" 1164 12.23363 97.54635
"5822" 1164.2 10.5407 93.92609
"5823" 1164.4 9.010179 90.34846
"5824" 1164.6 7.522381 86.47294
"5825" 1164.8 6.787992 82.52349
"5826" 1165 6.687865 78.44447
"5827" 1165.2 6.175152 74.6784
"5828" 1165.4 5.367429 70.62283
"5829" 1165.6 4.118548 66.8971
"5830" 1165.8 4.138576 62.993
"5831" 1166 5.712096 59.98915
"5832" 1166.2 7.995308 56.67039
"5833" 1166.4 9.789283 53.26813
"5834" 1166.6 10.94847 49.51167
"5835" 1166.8 11.65337 45.30241
"5836" 1167 12.40365 41.64163
"5837" 1167.2 13.57784 37.70955
"5838" 1167.4 14.63275 34.06489
"5839" 1167.6 16.38969 30.28785
"5840" 1167.8 18.40558 27.17176
"5841" 1168 21.10273 24.4313
"5842" 1168.2 24.62833 22.39186
"5843" 1168.4 28.16461 20.73859
"5844" 1168.6 31.3696 18.43299
"5845" 1168.8 33.95171 15.4032
"5846" 1169 36.32303 12.47274
"5847" 1169.2 39.04371 10.5713
"5848" 1169.4 42.3439 9.323579
"5849" 1169.6 45.77785 8.604077
"5850" 1169.8 49.64603 8.594148
"5851" 1170 53.25714 8.927303
"5852" 1170.2 56.84685 9.586514
"5853" 1170.4 60.57812 9.764631
"5854" 1170.6 64.31782 9.756679
"5855" 1170.8 67.91804 9.472588
"5856" 1171 71.71222 9.593023
"5857" 1171.2 75.32588 9.925785
"5858" 1171.4 79.26563 10.52503
"5859" 1171.6 82.93191 10.78244
"5860" 1171.8 86.89475 10.89521
"5861" 1172 90.19812 10.86365
"5862" 1172.2 93.73134 10.67339
"5863" 1172.4 97.20346 11.17909
"5864" 1172.6 100.2276 12.57858
"5865" 1172.8 102.8589 14.75325
"5866" 1173 105.3083 17.15355
"5867" 1173.2 108.0326 19.56827
"5868" 1173.4 110.3646 22.26009
"5869" 1173.6 112.2459 25.22971
"5870" 1173.8 114.0061 28.62422
"5871" 1174 115.9331 31.72623
"5872" 1174.2 117.8522 34.57619
"5873" 1174.4 120.1386 37.62963
"5874" 1174.6 121.5139 40.96981
"5875" 1174.8 122.2391 44.72415
"5876" 1175 121.8133 48.392
"5877" 1175.2 121.5004 52.23426
"5878" 1175.4 121.0994 55.96634
"5879" 1175.6 121.1198 59.97221
"5880" 1175.8 121.1098 63.86415
"5881" 1176 121.4475 67.70922
"5882" 1176.2 121.8915 71.61627
"5883" 1176.4 122.2194 75.40679
"5884" 1176.6 122.8342 79.06563
"5885" 1176.8 124.0433 82.72901
"5886" 1177 124.7526 86.49128
"5887" 1177.2 124.8925 88.59975
"5888" 1177.4 124.5287 91.50763
"5889" 1177.6 123.4202 94.87682
"5890" 1177.8 121.6672 97.49875
"5891" 1178 119.1586 99.53331
"5892" 1178.2 116.5241 101.7176
"5893" 1178.4 114.0692 104.0545
"5894" 1178.6 112.2154 107.1433
"5895" 1178.8 110.2085 110.4446
"5896" 1179 108.0426 113.2601
"5897" 1179.2 105.4533 116.0782
"5898" 1179.4 102.5311 118.7654
"5899" 1179.6 99.48287 121.4102
"5900" 1179.8 96.321 122.8757
"5901" 1180 92.09651 123.3642
"5902" 1180.2 88.23713 124.1346
"5903" 1180.4 84.38479 125.0117
"5904" 1180.6 80.45591 126.5063
"5905" 1180.8 76.47396 128.1216
"5906" 1181 72.6465 128.995
"5907" 1181.2 68.73642 129.1633
"5908" 1181.4 64.71177 129.3363
"5909" 1181.6 60.67505 129.1985
"5910" 1181.8 56.74643 129.544
"5911" 1182 53.32797 129.8195
"5912" 1182.2 49.71959 128.9463
"5913" 1182.4 45.88432 127.4575
"5914" 1182.6 42.63936 125.3499
"5915" 1182.8 39.28507 122.9699
"5916" 1183 35.87351 120.6793
"5917" 1183.2 32.77425 117.8776
"5918" 1183.4 30.13557 114.6617
"5919" 1183.6 27.70015 111.3959
"5920" 1183.8 24.58524 108.7398
"5921" 1184 21.02563 106.3437
"5922" 1184.2 17.60574 104.3794
"5923" 1184.4 14.60195 101.9761
"5924" 1184.6 12.59205 98.6034
"5925" 1184.8 10.86532 94.91152
"5926" 1185 10.31054 90.79279
"5927" 1185.2 10.11661 87.03435
"5928" 1185.4 9.721538 82.74427
"5929" 1185.6 8.910668 78.68668
"5930" 1185.8 7.401643 75.31562
"5931" 1186 5.58991 71.57957
"5932" 1186.2 4.343375 67.76951
"5933" 1186.4 4.589074 63.68908
"5934" 1186.6 4.8853 60.01908
"5935" 1186.8 5.397734 56.20229
"5936" 1187 6.531444 52.42292
"5937" 1187.2 7.408638 48.66615
"5938" 1187.4 8.041385 45.18811
"5939" 1187.6 9.421191 41.65787
"5940" 1187.8 10.54947 38.13957
"5941" 1188 12.52241 35.03077
"5942" 1188.2 15.01431 31.75045
"5943" 1188.4 17.56163 28.65127
"5944" 1188.6 19.9572 25.39531
"5945" 1188.8 22.50873 22.30018
"5946" 1189 25.35062 19.43384
"5947" 1189.2 28.11298 16.99836
"5948" 1189.4 31.51902 15.22519
"5949" 1189.6 34.83917 13.33545
"5950" 1189.8 38.37627 11.41858
"5951" 1190 41.80583 9.786757
"5952" 1190.2 44.98713 8.535739
"5953" 1190.4 48.56108 7.679223
"5954" 1190.6 52.24609 6.812977
"5955" 1190.8 56.07805 6.365867
"5956" 1191 59.89965 6.318453
"5957" 1191.2 63.96643 6.688931
"5958" 1191.4 67.81466 7.092875
"5959" 1191.6 71.54479 7.468349
"5960" 1191.8 75.12977 7.797514
"5961" 1192 78.96526 8.261584
"5962" 1192.2 82.81707 8.652139
"5963" 1192.4 86.82981 9.189346
"5964" 1192.6 90.62649 9.531834
"5965" 1192.8 94.64114 10.46063
"5966" 1193 98.03771 12.08464
"5967" 1193.2 100.9153 14.31838
"5968" 1193.4 103.1992 17.00947
"5969" 1193.6 105.2206 20.28773
"5970" 1193.8 107.346 23.58915
"5971" 1194 109.9237 26.54716
"5972" 1194.2 113.0356 29.3407
"5973" 1194.4 116.1714 31.85963
"5974" 1194.6 119.0138 34.39969
"5975" 1194.8 121.5863 37.60714
"5976" 1195 123.5087 40.79375
"5977" 1195.2 125.1119 44.02873
"5978" 1195.4 126.1703 47.72356
"5979" 1195.6 126.1416 51.58332
"5980" 1195.8 125.7764 55.13209
"5981" 1196 125.6994 59.22797
"5982" 1196.2 126.3039 62.77158
"5983" 1196.4 127.3267 67.17557
"5984" 1196.6 128.5554 71.07506
"5985" 1196.8 128.8042 74.69574
"5986" 1197 128.222 78.53053
"5987" 1197.2 127.6085 82.23828
"5988" 1197.4 126.3806 85.75518
"5989" 1197.6 125.7769 89.19711
"5990" 1197.8 124.8281 92.42302
"5991" 1198 123.4257 95.62241
"5992" 1198.2 121.5622 98.02047
"5993" 1198.4 119.0139 100.6482
"5994" 1198.6 116.7608 103.6819
"5995" 1198.8 115.2086 106.6761
"5996" 1199 113.2064 109.5145
"5997" 1199.2 110.9247 112.3217
"5998" 1199.4 108.3105 114.8202
"5999" 1199.6 105.5151 116.8498
"6000" 1199.8 102.5673 119.1731
"6001" 1200 99.00896 121.524
"6002" 1200.2 95.46127 123.0564
"6003" 1200.4 92.27562 124.9314
"6004" 1200.6 88.8235 126.4452
"6005" 1200.8 85.04458 127.4759
"6006" 1201 81.30386 128.66
"6007" 1201.2 77.43044 129.178
"6008" 1201.4 73.24499 129.2939
"6009" 1201.6 69.18961 128.9423
"6010" 1201.8 65.49744 129.2437
"6011" 1202 61.48538 129.7861
"6012" 1202.2 57.65327 130.3151
"6013" 1202.4 53.78421 129.944
"6014" 1202.6 49.98415 128.4487
"6015" 1202.8 46.40132 126.5493
"6016" 1203 42.97252 124.8585
"6017" 1203.2 39.36573 123.0498
"6018" 1203.4 35.8853 120.9483
"6019" 1203.6 32.39461 119.2397
"6020" 1203.8 29.15861 116.7871
"6021" 1204 26.32309 114.2653
"6022" 1204.2 23.16899 111.0561
"6023" 1204.4 20.85059 107.7937
"6024" 1204.6 18.20578 104.93
"6025" 1204.8 14.9554 102.2534
"6026" 1205 12.81189 98.97919
"6027" 1205.2 11.20253 94.99727
"6028" 1205.4 10.48439 90.99981
"6029" 1205.6 9.47637 87.37522
"6030" 1205.8 8.247606 83.37786
"6031" 1206 6.94168 79.66477
"6032" 1206.2 5.406107 76.16412
"6033" 1206.4 4.843886 72.39313
"6034" 1206.6 5.032876 68.36832
"6035" 1206.8 6.130508 64.56988
"6036" 1207 7.586887 61.07552
"6037" 1207.2 8.855413 57.63539
"6038" 1207.4 9.402439 53.77481
"6039" 1207.6 9.227844 50.25258
"6040" 1207.8 8.915848 46.59091
"6041" 1208 8.944321 43.20895
"6042" 1208.2 9.765357 40.33153
"6043" 1208.4 11.80917 37.87389
"6044" 1208.6 14.54552 35.81087
"6045" 1208.8 17.46877 33.86575
"6046" 1209 20.15303 31.26336
"6047" 1209.2 22.2886 28.59144
"6048" 1209.4 24.0354 25.56107
"6049" 1209.6 25.78026 22.54954
"6050" 1209.8 27.26744 19.50422
"6051" 1210 28.59263 16.69847
"6052" 1210.2 29.57693 14.43566
"6053" 1210.4 31.05007 12.74769
"6054" 1210.6 33.15979 12.80216
"6055" 1210.8 35.57669 13.46351
"6056" 1211 38.58551 13.97219
"6057" 1211.2 42.02251 14.08124
"6058" 1211.4 45.29605 13.51936
"6059" 1211.6 48.88748 12.80898
"6060" 1211.8 52.09701 11.57016
"6061" 1212 54.92819 10.04398
"6062" 1212.2 57.56704 7.888041
"6063" 1212.4 60.78916 6.159881
"6064" 1212.6 63.73073 5.048577
"6065" 1212.8 66.97697 5.057252
"6066" 1213 70.52841 5.101633
"6067" 1213.2 73.88128 5.696565
"6068" 1213.4 77.26605 7.006253
"6069" 1213.6 80.43441 8.841562
"6070" 1213.8 83.1351 10.8002
"6071" 1214 85.86015 12.34097
"6072" 1214.2 89.35029 13.74841
"6073" 1214.4 92.79261 14.64796
"6074" 1214.6 96.32997 16.17733
"6075" 1214.8 99.62426 17.61525
"6076" 1215 102.9091 19.42636
"6077" 1215.2 105.5713 22.3209
"6078" 1215.4 107.3126 25.76718
"6079" 1215.6 107.7869 29.50031
"6080" 1215.8 108.3769 33.15579
"6081" 1216 109.2678 36.86142
"6082" 1216.2 110.7635 40.51023
"6083" 1216.4 112.4359 44.17604
"6084" 1216.6 114.2041 47.55998
"6085" 1216.8 116.5372 50.64673
"6086" 1217 119.0205 53.72484
"6087" 1217.2 121.2496 56.7136
"6088" 1217.4 122.726 60.21997
"6089" 1217.6 123.9097 63.54608
"6090" 1217.8 124.2506 67.5777
"6091" 1218 124.0926 71.4836
"6092" 1218.2 123.0792 75.09207
"6093" 1218.4 122.0457 78.54094
"6094" 1218.6 120.7748 82.35774
"6095" 1218.8 119.0069 85.9801
"6096" 1219 117.2077 89.42179
"6097" 1219.2 114.3127 92.44138
"6098" 1219.4 111.3008 95.01772
"6099" 1219.6 108.3905 97.47054
"6100" 1219.8 105.5581 99.86775
"6101" 1220 103.1673 102.3446
"6102" 1220.2 101.0662 105.5795
"6103" 1220.4 99.09036 109.1535
"6104" 1220.6 97.41399 112.6239
"6105" 1220.8 95.48793 116.0925
"6106" 1221 93.65296 118.7129
"6107" 1221.2 91.75578 120.1838
"6108" 1221.4 89.00332 122.0319
"6109" 1221.6 85.6349 123.5247
"6110" 1221.8 82.28388 124.6352
"6111" 1222 78.64273 126.0149
"6112" 1222.2 75.21744 127.0625
"6113" 1222.4 71.39307 128.2647
"6114" 1222.6 67.78824 129.226
"6115" 1222.8 63.75122 130.0993
"6116" 1223 60.15348 130.4713
"6117" 1223.2 56.77651 130.0148
"6118" 1223.4 52.90787 129.6006
"6119" 1223.6 49.59421 128.4779
"6120" 1223.8 45.90332 127.2399
"6121" 1224 42.52473 126.0496
"6122" 1224.2 39.24577 124.235
"6123" 1224.4 36.30171 122.2601
"6124" 1224.6 33.35419 120.2481
"6125" 1224.8 30.06083 118.3751
"6126" 1225 26.77426 117.415
"6127" 1225.2 23.76217 115.5393
"6128" 1225.4 21.10825 112.7117
"6129" 1225.6 19.18123 109.3251
"6130" 1225.8 17.12458 105.6434
"6131" 1226 14.94027 102.6104
"6132" 1226.2 12.62658 99.53331
"6133" 1226.4 10.934 96.19941
"6134" 1226.6 9.832246 92.06457
"6135" 1226.8 9.030742 88.21198
"6136" 1227 7.395876 84.35282
"6137" 1227.2 5.896736 80.56371
"6138" 1227.4 4.810814 76.76059
"6139" 1227.6 3.198512 73.11235
"6140" 1227.8 2.153253 69.40658
"6141" 1228 1.133949 66.25871
"6142" 1228.2 0.8863855 65.53223
"6143" 1228.4 0.6463099 63.53798
"6144" 1228.6 1.080546 60.48558
"6145" 1228.8 2.335621 57.57811
"6146" 1229 3.975423 54.38197
"6147" 1229.2 6.317495 51.59777
"6148" 1229.4 8.731371 48.87249
"6149" 1229.6 10.8004 45.72137
"6150" 1229.8 12.25882 42.12689
"6151" 1230 12.92093 38.54759
"6152" 1230.2 13.6322 34.79576
"6153" 1230.4 14.76006 31.1691
"6154" 1230.6 16.81705 27.84669
"6155" 1230.8 19.50754 24.83448
"6156" 1231 22.60705 22.85115
"6157" 1231.2 25.85502 21.04803
"6158" 1231.4 29.34466 19.25248
"6159" 1231.6 32.55831 17.33461
"6160" 1231.8 35.20217 14.65013
"6161" 1232 37.62118 11.9356
"6162" 1232.2 40.72007 10.16449
"6163" 1232.4 43.977 9.420541
"6164" 1232.6 47.60312 8.828608
"6165" 1232.8 51.11921 8.163945
"6166" 1233 54.68269 7.199861
"6167" 1233.2 58.02772 6.193414
"6168" 1233.4 61.41874 5.549417
"6169" 1233.6 65.08662 5.193566
"6170" 1233.8 69.03013 5.78426
"6171" 1234 72.62452 6.337998
"6172" 1234.2 76.638 7.182512
"6173" 1234.4 80.21495 7.56306
"6174" 1234.6 84.20368 7.488384
"6175" 1234.8 87.65434 7.571846
"6176" 1235 91.22595 7.905711
"6177" 1235.2 94.67585 8.865925
"6178" 1235.4 97.61572 10.2613
"6179" 1235.6 100.513 12.77119
"6180" 1235.8 103.107 15.79285
"6181" 1236 105.6073 18.94344
"6182" 1236.2 107.9538 21.99517
"6183" 1236.4 110.6098 25.23939
"6184" 1236.6 113.6161 27.75637
"6185" 1236.8 117.1351 29.88055
"6186" 1237 120.3161 32.03381
"6187" 1237.2 122.165 35.18872
"6188" 1237.4 122.7771 39.10447
"6189" 1237.6 122.9769 43.07396
"6190" 1237.8 123.1439 47.01423
"6191" 1238 123.6123 50.93913
"6192" 1238.2 124.4854 54.7961
"6193" 1238.4 126.1378 58.39155
"6194" 1238.6 127.9149 62.05251
"6195" 1238.8 129.4361 65.77897
"6196" 1239 130.109 69.62688
"6197" 1239.2 129.63 73.51418
"6198" 1239.4 128.1037 76.78571
"6199" 1239.6 126.2924 80.05044
"6200" 1239.8 125.5807 83.27951
"6201" 1240 125.8719 86.90703
"6202" 1240.2 126.1952 89.83329
"6203" 1240.4 125.2919 92.57287
"6204" 1240.6 123.779 94.96618
"6205" 1240.8 122.6793 97.58437
"6206" 1241 121.8203 99.78442
"6207" 1241.2 120.7561 100.7403
"6208" 1241.4 119.4137 101.8163
"6209" 1241.6 117.5476 104.3207
"6210" 1241.8 115.2692 107.1633
"6211" 1242 112.9224 109.845
"6212" 1242.2 109.9034 112.4145
"6213" 1242.4 107.0739 114.7374
"6214" 1242.6 104.0826 117.4618
"6215" 1242.8 101.4085 120.1204
"6216" 1243 98.03051 121.9482
"6217" 1243.2 94.23499 123.552
"6218" 1243.4 90.39196 124.9967
"6219" 1243.6 86.7629 126.4442
"6220" 1243.8 83.32512 128.7147
"6221" 1244 79.67019 129.7677
"6222" 1244.2 75.72099 129.6551
"6223" 1244.4 71.37272 129.0008
"6224" 1244.6 67.54001 127.8217
"6225" 1244.8 63.74467 126.3643
"6226" 1245 60.06176 124.9187
"6227" 1245.2 56.63044 122.8643
"6228" 1245.4 53.22247 120.8213
"6229" 1245.6 49.81333 118.7422
"6230" 1245.8 46.45682 116.6884
"6231" 1246 42.85463 114.6061
"6232" 1246.2 39.38823 112.5818
"6233" 1246.4 35.9719 110.0538
"6234" 1246.6 32.79513 107.406
"6235" 1246.8 29.5792 104.9209
"6236" 1247 26.38004 102.4215
"6237" 1247.2 23.14186 100.522
"6238" 1247.4 19.72327 99.35695
"6239" 1247.6 15.96459 99.10617
"6240" 1247.8 12.82688 98.06905
"6241" 1248 10.55026 95.88961
"6242" 1248.2 8.713889 93.13538
"6243" 1248.4 8.17163 90.04198
"6244" 1248.6 8.698992 86.64683
"6245" 1248.8 9.168255 82.74023
"6246" 1249 9.601102 78.75671
"6247" 1249.2 9.713941 75.01145
"6248" 1249.4 8.955758 71.10219
"6249" 1249.6 7.474033 67.51388
"6250" 1249.8 5.637189 64.18155
"6251" 1250 4.043606 61.44402
"6252" 1250.2 3.67608 58.81819
"6253" 1250.4 5.523553 56.98155
"6254" 1250.6 7.776827 55.0777
"6255" 1250.8 10.50901 52.98421
"6256" 1251 13.57784 50.86626
"6257" 1251.2 16.55728 48.57619
"6258" 1251.4 19.07563 45.96301
"6259" 1251.6 21.10839 43.05306
"6260" 1251.8 22.88861 39.88737
"6261" 1252 24.34519 36.41728
"6262" 1252.2 25.74842 32.951
"6263" 1252.4 27.28783 29.55941
"6264" 1252.6 28.3378 25.90162
"6265" 1252.8 28.66824 22.40246
"6266" 1253 28.11365 19.22088
"6267" 1253.2 27.76941 16.43732
"6268" 1253.4 28.98903 15.10814
"6269" 1253.6 30.37114 14.73729
"6270" 1253.8 32.74825 13.56552
"6271" 1254 35.71124 12.66595
"6272" 1254.2 38.66732 11.88411
"6273" 1254.4 42.1294 11.01666
"6274" 1254.6 45.39291 9.975711
"6275" 1254.8 48.89816 9.394518
"6276" 1255 52.17072 8.928571
"6277" 1255.2 55.1374 8.319702
"6278" 1255.4 58.14689 7.321883
"6279" 1255.6 61.39567 6.46653
"6280" 1255.8 65.20729 6.211599
"6281" 1256 68.8587 5.998136
"6282" 1256.2 72.03928 6.135911
"6283" 1256.4 75.59052 6.592846
"6284" 1256.6 79.22809 7.572866
"6285" 1256.8 82.69242 8.558745
"6286" 1257 86.47487 9.395934
"6287" 1257.2 90.14187 10.10477
"6288" 1257.4 93.79337 10.76686
"6289" 1257.6 97.38223 11.86761
"6290" 1257.8 100.3691 13.74607
"6291" 1258 102.7215 15.8667
"6292" 1258.2 104.9722 18.57751
"6293" 1258.4 107.5381 21.12379
"6294" 1258.6 110.5646 23.43441
"6295" 1258.8 113.9132 25.26506
"6296" 1259 116.8972 27.71265
"6297" 1259.2 118.6335 30.12087
"6298" 1259.4 118.7016 33.64913
"6299" 1259.6 118.8305 37.5
"6300" 1259.8 118.9036 41.28009
"6301" 1260 119.6082 44.84553
"6302" 1260.2 120.5061 48.36423
"6303" 1260.4 121.9214 51.76093
"6304" 1260.6 123.3927 55.41733
"6305" 1260.8 125.0502 58.84629
"6306" 1261 126.7163 62.55923
"6307" 1261.2 126.8415 66.28312
"6308" 1261.4 125.5584 69.96284
"6309" 1261.6 124.1455 73.43813
"6310" 1261.8 123.0233 77.18052
"6311" 1262 122.6604 81.01145
"6312" 1262.2 122.8328 85.20992
"6313" 1262.4 123.0092 89.16808
"6314" 1262.6 123.3124 93.031
"6315" 1262.8 123.4873 95.12043
"6316" 1263 122.9411 96.27142
"6317" 1263.2 121.1864 97.72499
"6318" 1263.4 119.0938 99.77401
"6319" 1263.6 116.679 102.5729
"6320" 1263.8 114.141 105.156
"6321" 1264 111.9249 108.3833
"6322" 1264.2 109.1498 111.4457
"6323" 1264.4 106.911 114.4854
"6324" 1264.6 103.8949 117.4618
"6325" 1264.8 100.8306 119.8728
"6326" 1265 97.4446 121.8706
"6327" 1265.2 94.00947 123.8209
"6328" 1265.4 90.14962 124.9982
"6329" 1265.6 85.8276 125.8336
"6330" 1265.8 81.58924 126.655
"6331" 1266 77.69357 127.3554
"6332" 1266.2 73.67145 128.3901
"6333" 1266.4 69.1138 129.3177
"6334" 1266.6 64.65771 129.1767
"6335" 1266.8 60.89224 128.795
"6336" 1267 56.73456 128.9446
"6337" 1267.2 52.61753 129.0394
"6338" 1267.4 48.89085 128.1262
"6339" 1267.6 45.31741 126.4895
"6340" 1267.8 42.42476 123.9738
"6341" 1268 39.37022 121.6142
"6342" 1268.2 36.05901 119.0522
"6343" 1268.4 32.78782 115.4921
"6344" 1268.6 30.05128 112.4152
"6345" 1268.8 27.83606 109.845
"6346" 1269 24.14556 106.9725
"6347" 1269.2 20.47973 104.8005
"6348" 1269.4 17.54247 102.5655
"6349" 1269.6 15.2998 100.3203
"6350" 1269.8 13.08157 97.1783
"6351" 1270 11.71858 92.90006
"6352" 1270.2 10.72614 88.86108
"6353" 1270.4 9.892776 85.78978
"6354" 1270.6 8.597638 82.04744
"6355" 1270.8 7.085031 78.27488
"6356" 1271 5.630162 73.72961
"6357" 1271.2 4.803365 70.46579
"6358" 1271.4 4.632906 66.16999
"6359" 1271.6 5.149796 62.40998
"6360" 1271.8 6.267932 58.54278
"6361" 1272 7.820055 54.99738
"6362" 1272.2 9.592826 51.56227
"6363" 1272.4 11.1992 47.76213
"6364" 1272.6 11.60348 43.99667
"6365" 1272.8 12.15065 40.26052
"6366" 1273 12.73503 36.73664
"6367" 1273.2 14.23153 33.18536
"6368" 1273.4 16.52468 30.46414
"6369" 1273.6 19.52437 28.25849
"6370" 1273.8 22.62984 25.89695
"6371" 1274 25.53135 23.04292
"6372" 1274.2 27.94816 19.91985
"6373" 1274.4 29.88333 16.96883
"6374" 1274.6 31.4665 13.52887
"6375" 1274.8 32.5279 11.66633
"6376" 1275 34.66189 10.22265
"6377" 1275.2 37.46456 9.628923
"6378" 1275.4 40.5258 9.338699
"6379" 1275.6 43.77434 9.356167
"6380" 1275.8 47.14727 10.08588
"6381" 1276 50.49865 10.91815
"6382" 1276.2 53.85788 11.90973
"6383" 1276.4 57.16764 12.64843
"6384" 1276.6 60.94207 13.35878
"6385" 1276.8 64.27365 13.63172
"6386" 1277 67.76595 13.80652
"6387" 1277.2 71.22472 13.59299
"6388" 1277.4 74.90264 13.03782
"6389" 1277.6 78.31005 11.96724
"6390" 1277.8 81.04115 10.1839
"6391" 1278 83.82621 8.118639
"6392" 1278.2 86.2765 6.301859
"6393" 1278.4 88.37146 5.682556
"6394" 1278.6 90.56749 6.049618
"6395" 1278.8 93.02686 7.022194
"6396" 1279 95.02355 8.787628
"6397" 1279.2 97.82319 10.40076
"6398" 1279.4 100.9832 11.95575
"6399" 1279.6 103.5099 13.24536
"6400" 1279.8 105.782 15.60745
"6401" 1280 108.1355 18.01233
"6402" 1280.2 110.2402 21.29663
"6403" 1280.4 112.1688 24.28695
"6404" 1280.6 114.2886 27.34197
"6405" 1280.8 116.8429 29.86641
"6406" 1281 119.5641 32.4592
"6407" 1281.2 121.9118 35.54919
"6408" 1281.4 123.0823 39.08544
"6409" 1281.6 123.6265 43.00027
"6410" 1281.8 124.1455 46.95494
"6411" 1282 124.463 51.02026
"6412" 1282.2 125.2139 55.09133
"6413" 1282.4 126.2517 58.66276
"6414" 1282.6 126.9628 62.63429
"6415" 1282.8 127.1779 66.93619
"6416" 1283 126.7334 71.10823
"6417" 1283.2 126.284 74.88484
"6418" 1283.4 125.1935 78.75073
"6419" 1283.6 124.01 82.52349
"6420" 1283.8 122.5615 86.49809
"6421" 1284 121.2169 90.4424
"6422" 1284.2 119.7463 94.43157
"6423" 1284.4 117.645 97.66057
"6424" 1284.6 115.432 101.0632
"6425" 1284.8 113.1389 104.5374
"6426" 1285 110.3225 107.8277
"6427" 1285.2 107.2374 110.7688
"6428" 1285.4 103.9253 113.106
"6429" 1285.6 100.1509 115.5798
"6430" 1285.8 96.74753 118.2218
"6431" 1286 93.69743 121.1287
"6432" 1286.2 91.12735 124.3602
"6433" 1286.4 88.06684 126.9643
"6434" 1286.6 84.65173 127.5972
"6435" 1286.8 80.94313 127.5015
"6436" 1287 77.05453 127.3171
"6437" 1287.2 72.98667 127.0725
"6438" 1287.4 68.56353 127.3518
"6439" 1287.6 64.6977 127.2628
"6440" 1287.8 60.26816 126.3233
"6441" 1288 56.5052 125.4015
"6442" 1288.2 52.59269 124.589
"6443" 1288.4 48.04751 124.5517
"6444" 1288.6 43.84816 124.4568
"6445" 1288.8 40.25652 123.9913
"6446" 1289 36.38058 122.6792
"6447" 1289.2 33.20354 121.5127
"6448" 1289.4 30.54925 119.2407
"6449" 1289.6 28.39301 116.1128
"6450" 1289.8 26.04496 112.9703
"6451" 1290 23.39636 110.0191
"6452" 1290.2 20.4146 107.3405
"6453" 1290.4 17.55989 104.544
"6454" 1290.6 15.12688 101.0878
"6455" 1290.8 13.01298 97.69225
"6456" 1291 10.84247 94.15003
"6457" 1291.2 8.95211 90.87266
"6458" 1291.4 8.034602 86.77072
"6459" 1291.6 7.84985 82.8974
"6460" 1291.8 7.610252 78.74258
"6461" 1292 6.428047 74.10888
"6462" 1292.2 5.239523 70.40218
"6463" 1292.4 4.008151 66.88931
"6464" 1292.6 3.606169 63.28071
"6465" 1292.8 4.817435 60.16751
"6466" 1293 6.518796 56.7136
"6467" 1293.2 8.28947 53.32801
"6468" 1293.4 9.677193 49.62806
"6469" 1293.6 10.1698 45.86641
"6470" 1293.8 10.54835 42.2461
"6471" 1294 10.80003 38.86314
"6472" 1294.2 12.25744 35.54919
"6473" 1294.4 14.14069 32.39711
"6474" 1294.6 16.51259 29.4997
"6475" 1294.8 19.25368 26.97014
"6476" 1295 22.30461 24.21462
"6477" 1295.2 25.11109 21.57284
"6478" 1295.4 27.8413 19.09818
"6479" 1295.6 30.28407 16.30812
"6480" 1295.8 33.04107 13.58991
"6481" 1296 35.10586 11.09402
"6482" 1296.2 37.10156 9.187871
"6483" 1296.4 40.11949 7.767176
"6484" 1296.6 42.32702 6.541561
"6485" 1296.8 45.2355 5.492189
"6486" 1297 47.95301 5.499196
"6487" 1297.2 51.15175 4.898995
"6488" 1297.4 54.2795 4.093511
"6489" 1297.6 57.51705 2.813722
"6490" 1297.8 60.70896 2.140131
"6491" 1298 64.10979 2.776263
"6492" 1298.2 67.21968 3.117048
"6493" 1298.4 70.95708 3.799445
"6494" 1298.6 74.5832 4.397988
"6495" 1298.8 78.28894 5.303223
"6496" 1299 81.70969 6.559077
"6497" 1299.2 85.23493 8.22201
"6498" 1299.4 88.44017 10.20992
"6499" 1299.6 91.73821 12.27446
"6500" 1299.8 95.0077 14.335
"6501" 1300 98.35356 16.01585
"6502" 1300.2 101.6828 17.01908
"6503" 1300.4 105.2554 18.09422
"6504" 1300.6 108.7279 19.80592
"6505" 1300.8 111.5636 21.44119
"6506" 1301 113.865 23.89586
"6507" 1301.2 115.4538 26.96848
"6508" 1301.4 116.9829 30.31055
"6509" 1301.6 118.1059 34.21332
"6510" 1301.8 118.6799 38.24362
"6511" 1302 118.7747 42.1026
"6512" 1302.2 118.5088 46.01379
"6513" 1302.4 119.3159 49.91872
"6514" 1302.6 120.243 53.69709
"6515" 1302.8 121.6382 57.72207
"6516" 1303 123.2995 61.02009
"6517" 1303.2 124.2473 65.00919
"6518" 1303.4 125.1702 68.83372
"6519" 1303.6 125.3443 72.8465
"6520" 1303.8 125.0502 76.66724
"6521" 1304 123.8745 80.56616
"6522" 1304.2 122.6329 84.67701
"6523" 1304.4 121.7901 88.92956
"6524" 1304.6 121.056 92.99474
"6525" 1304.8 120.0687 96.80167
"6526" 1305 119.2542 100.4184
"6527" 1305.2 117.2914 103.6161
"6528" 1305.4 114.2237 105.5489
"6529" 1305.6 110.4797 107.1696
"6530" 1305.8 106.8712 108.8602
"6531" 1306 103.2106 110.7686
"6532" 1306.2 100.1079 112.9362
"6533" 1306.4 96.77419 115.4831
"6534" 1306.6 93.7764 117.2782
"6535" 1306.8 90.21537 118.9372
"6536" 1307 86.59705 120.3174
"6537" 1307.2 83.04659 121.6855
"6538" 1307.4 79.03277 123.2626
"6539" 1307.6 75.27216 124.5715
"6540" 1307.8 71.4425 125.4498
"6541" 1308 67.49566 125.8808
"6542" 1308.2 63.68707 125.992
"6543" 1308.4 59.77333 126.396
"6544" 1308.6 55.65227 126.5897
"6545" 1308.8 52.04479 127.2387
"6546" 1309 48.15329 127.7672
"6547" 1309.2 45.20388 127.6232
"6548" 1309.4 41.82262 126.1768
"6549" 1309.6 38.84014 124.2189
"6550" 1309.8 36.10677 121.8712
"6551" 1310 32.84022 119.5742
"6552" 1310.2 29.64025 117.4141
"6553" 1310.4 26.20555 115.6471
"6554" 1310.6 22.81765 113.6752
"6555" 1310.8 20.19335 111.0907
"6556" 1311 18.13737 107.8298
"6557" 1311.2 16.63949 104.4188
"6558" 1311.4 14.95459 100.9648
"6559" 1311.6 12.89413 97.91918
"6560" 1311.8 10.93068 94.53986
"6561" 1312 9.490981 90.56812
"6562" 1312.2 8.56372 86.78435
"6563" 1312.4 7.812606 82.86746
"6564" 1312.6 6.649446 79.16332
"6565" 1312.8 5.211384 75.51951
"6566" 1313 3.529018 72.73632
"6567" 1313.2 2.647837 69.38758
"6568" 1313.4 2.948287 66.03053
"6569" 1313.6 4.102878 62.73956
"6570" 1313.8 5.193375 59.4542
"6571" 1314 6.211762 55.96082
"6572" 1314.2 6.979273 52.34655
"6573" 1314.4 7.082642 48.5687
"6574" 1314.6 7.494178 45.03817
"6575" 1314.8 8.598738 41.389
"6576" 1315 9.642306 38.31788
"6577" 1315.2 11.76098 35.05519
"6578" 1315.4 14.2497 32.13952
"6579" 1315.6 16.56275 29.41688
"6580" 1315.8 19.1792 26.25917
"6581" 1316 21.65443 22.70258
"6582" 1316.2 23.67071 19.68553
"6583" 1316.4 26.00558 16.93586
"6584" 1316.6 28.73002 14.20021
"6585" 1316.8 31.73076 11.76983
"6586" 1317 34.59887 9.74392
"6587" 1317.2 37.94209 8.42297
"6588" 1317.4 40.84669 6.84751
"6589" 1317.6 43.7302 4.777974
"6590" 1317.8 46.31153 3.683206
"6591" 1318 49.38767 3.814575
"6592" 1318.2 52.75863 4.030353
"6593" 1318.4 56.15041 4.458709
"6594" 1318.6 59.39792 4.740737
"6595" 1318.8 62.82752 4.646213
"6596" 1319 66.54961 4.150763
"6597" 1319.2 69.57915 2.795802
"6598" 1319.4 72.70366 2.156489
"6599" 1319.6 75.67103 1.786954
"6600" 1319.8 78.47466 2.470314
"6601" 1320 81.20663 3.387405
"6602" 1320.2 84.40491 4.052422
"6603" 1320.4 87.62226 4.815781
"6604" 1320.6 90.88788 6.303111
"6605" 1320.8 93.68725 7.951654
"6606" 1321 96.52722 9.813564
"6607" 1321.2 99.59644 11.35856
"6608" 1321.4 102.5475 13.16967
"6609" 1321.6 105.3667 15.45068
"6610" 1321.8 108.508 18.15913
"6611" 1322 111.561 20.40076
"6612" 1322.2 113.9508 23.14192
"6613" 1322.4 116.1103 25.8247
"6614" 1322.6 117.8808 29.0227
"6615" 1322.8 119.0862 32.42073
"6616" 1323 120.2267 36.17417
"6617" 1323.2 121.7135 39.85823
"6618" 1323.4 123.6048 43.01818
"6619" 1323.6 125.5268 46.27863
"6620" 1323.8 127.4185 50.20447
"6621" 1324 128.3799 53.84641
"6622" 1324.2 128.9628 57.75533
"6623" 1324.4 128.7074 61.73664
"6624" 1324.6 128.2122 65.70338
"6625" 1324.8 127.3356 69.28541
"6626" 1325 126.6984 73.20904
"6627" 1325.2 126.0518 76.9282
"6628" 1325.4 125.2681 80.96374
"6629" 1325.6 124.9086 84.6374
"6630" 1325.8 124.5076 88.58142
"6631" 1326 123.6457 92.43505
"6632" 1326.2 121.7729 95.95052
"6633" 1326.4 119.4936 99.41241
"6634" 1326.6 116.5279 102.2382
"6635" 1326.8 112.9224 104.5885
"6636" 1327 109.558 106.6811
"6637" 1327.2 106.258 108.3823
"6638" 1327.4 102.6721 110.244
"6639" 1327.6 99.83988 112.4364
"6640" 1327.8 97.44593 115.5205
"6641" 1328 94.97952 118.8318
"6642" 1328.2 92.80255 122.4268
"6643" 1328.4 90.19394 125.6807
"6644" 1328.6 86.67545 127.4792
"6645" 1328.8 82.69708 128.1384
"6646" 1329 78.73967 128.3261
"6647" 1329.2 74.65341 128.5845
"6648" 1329.4 70.34162 128.9083
"6649" 1329.6 65.67072 129.0361
"6650" 1329.8 61.5965 128.9018
"6651" 1330 57.45132 128.4909
"6652" 1330.2 53.30131 128.1489
"6653" 1330.4 49.27459 127.3959
"6654" 1330.6 45.26757 125.7245
"6655" 1330.8 41.78497 123.5118
"6656" 1331 39.05225 120.6485
"6657" 1331.2 36.37941 117.5486
"6658" 1331.4 33.42548 114.3334
"6659" 1331.6 30.19773 111.9969
"6660" 1331.8 26.94628 110.0623
"6661" 1332 23.49484 107.9269
"6662" 1332.2 20.42209 105.6232
"6663" 1332.4 17.62782 103.163
"6664" 1332.6 14.5129 100.6066
"6665" 1332.8 12.02108 97.91137
"6666" 1333 10.31277 94.68945
"6667" 1333.2 9.974701 91.4054
"6668" 1333.4 10.32379 87.71286
"6669" 1333.6 10.54377 83.91645
"6670" 1333.8 10.33694 80.11069
"6671" 1334 9.432538 76.37258
"6672" 1334.2 8.011236 72.63571
"6673" 1334.4 5.747308 69.42922
"6674" 1334.6 4.178147 66.64281
"6675" 1334.8 3.702265 63.05592
"6676" 1335 4.997029 60.17625
"6677" 1335.2 6.94168 57.13848
"6678" 1335.4 8.183318 53.86817
"6679" 1335.6 8.688266 50.41603
"6680" 1335.8 8.717275 46.88584
"6681" 1336 7.895717 44.97288
"6682" 1336.2 6.671106 44.93215
"6683" 1336.4 5.804866 45.469
"6684" 1336.6 5.035514 46.6179
"6685" 1336.8 4.106919 48.05231
"6686" 1337 4.106919 48.47328
"6687" 1337.2 4.394893 48.61795
"6688" 1337.4 4.699084 49.92703
"6689" 1337.6 3.715169 51.89647
"6690" 1337.8 2.459302 53.68143
"6691" 1338 1.819384 55.82891
"6692" 1338.2 1.890956 56.96565
"6693" 1338.4 2.017582 59.54456
"6694" 1338.6 1.801742 61.9535
"6695" 1338.8 1.298236 65.15145
"6696" 1339 1.425677 67.88345
"6697" 1339.2 1.998588 70.91603
"6698" 1339.4 2.078018 73.96773
"6699" 1339.6 2.562627 76.82957
"6700" 1339.8 3.369953 81.14122
"6701" 1340 4.26068 84.16485
"6702" 1340.2 5.436498 87.55808
"6703" 1340.4 6.807043 90.61331
"6704" 1340.6 8.777887 93.56013
"6705" 1340.8 10.94117 96.6171
"6706" 1341 12.89163 100.2726
"6707" 1341.2 14.6732 103.9546
"6708" 1341.4 15.9578 107.2451
"6709" 1341.6 17.89947 110.3127
"6710" 1341.8 21.02489 112.4431
"6711" 1342 24.39715 114.7867
"6712" 1342.2 27.46951 117.3565
"6713" 1342.4 30.67595 119.9363
"6714" 1342.6 34.42523 121.7459
"6715" 1342.8 38.40087 122.858
"6716" 1343 42.24963 123.9857
"6717" 1343.2 45.83701 126.2237
"6718" 1343.4 47.79306 127.7863
"6719" 1343.6 51.1715 129.272
"6720" 1343.8 54.60469 129.1557
"6721" 1344 58.71132 128.9122
"6722" 1344.2 62.57171 129.1298
"6723" 1344.4 66.27827 130.4526
"6724" 1344.6 69.39871 131.1341
"6725" 1344.8 72.70791 130.5705
"6726" 1345 76.25127 129.0833
"6727" 1345.2 80.02204 127.8359
"6728" 1345.4 83.79595 127.741
"6729" 1345.6 87.54841 126.8065
"6730" 1345.8 91.26163 125.2377
"6731" 1346 94.31396 123.241
"6732" 1346.2 97.32226 120.7902
"6733" 1346.4 100.0012 118.327
"6734" 1346.6 101.9792 115.9184
"6735" 1346.8 102.455 113.6246
"6736" 1347 101.7359 111.9911
"6737" 1347.2 100.6182 110.4375
"6738" 1347.4 99.19506 109.4286
"6739" 1347.6 98.00047 108.5392
"6740" 1347.8 96.37821 108.1683
"6741" 1348 94.74401 108.3699
"6742" 1348.2 92.65537 108.2281
"6743" 1348.4 90.63502 107.2766
"6744" 1348.6 89.47692 105.5184
"6745" 1348.8 89.38986 103.6965
"6746" 1349 89.5539 103.8688
"6747" 1349.2 89.56768 103.7011
"6748" 1349.4 89.56863 103.6877
"6749" 1349.6 89.6302 103.663
"6750" 1349.8 89.60809 103.4412
"6751" 1350 89.65578 103.3931
"6752" 1350.2 89.68781 103.4482
"6753" 1350.4 89.74649 103.5072
"6754" 1350.6 89.82188 103.4183
"6755" 1350.8 89.82188 103.5979
"6756" 1351 89.88846 103.6339
"6757" 1351.2 89.86278 103.6084
"6758" 1351.4 89.81444 103.6727
"6759" 1351.6 89.84097 103.6578
"6760" 1351.8 89.85332 103.7137
"6761" 1352 89.67477 103.9838
"6762" 1352.2 89.76974 103.7682
"6763" 1352.4 89.81723 103.5782
"6764" 1352.6 90.40794 101.8588
"6765" 1352.8 91.18892 99.72094
"6766" 1353 92.29076 97.25711
"6767" 1353.2 92.58085 94.62214
"6768" 1353.4 91.66914 92.08015
"6769" 1353.6 90.06605 89.91985
"6770" 1353.8 87.81716 88.22519
"6771" 1354 84.71502 87.5
"6772" 1354.2 81.29924 87.5406
"6773" 1354.4 77.45532 88.25541
"6774" 1354.6 74.03514 89.56107
"6775" 1354.8 70.71126 90.98552
"6776" 1355 67.72266 93.35949
"6777" 1355.2 65.07758 96.30589
"6778" 1355.4 62.90005 100.2999
"6779" 1355.6 60.99208 103.9626
"6780" 1355.8 59.30904 108.2733
"6781" 1356 57.36602 112.2863
"6782" 1356.2 55.92394 116.192
"6783" 1356.4 54.84275 120.7868
"6784" 1356.6 54.54323 125.2129
"6785" 1356.8 55.01077 128.3397
"6786" 1357 55.7434 129.2394
"6787" 1357.2 57.60209 130.0777
"6788" 1357.4 60.28476 130.8779
"6789" 1357.6 63.78075 131.2878
"6790" 1357.8 67.17767 130.3921
"6791" 1358 71.08781 129.6483
"6792" 1358.2 74.7645 129.5665
"6793" 1358.4 78.64772 128.4669
"6794" 1358.6 81.67043 126.6401
"6795" 1358.8 85.56344 125.5083
"6796" 1359 89.49162 125.259
"6797" 1359.2 92.43568 124.6933
"6798" 1359.4 95.75963 122.8326
"6799" 1359.6 99.1444 120.2145
"6800" 1359.8 101.8852 117.7208
"6801" 1360 105.0802 115.3899
"6802" 1360.2 108.5305 112.9922
"6803" 1360.4 111.7535 110.6128
"6804" 1360.6 114.0689 107.8738
"6805" 1360.8 115.7215 104.0796
"6806" 1361 117.1349 100.3591
"6807" 1361.2 117.9977 96.41809
"6808" 1361.4 117.7347 92.43981
"6809" 1361.6 116.9921 88.78907
"6810" 1361.8 116.1275 84.7842
"6811" 1362 115.8474 81.30332
"6812" 1362.2 116.2347 78.54467
"6813" 1362.4 116.7693 75.59019
"6814" 1362.6 116.7792 72.34733
"6815" 1362.8 115.3964 69.59924
"6816" 1363 113.2601 66.97953
"6817" 1363.2 110.1451 64.01631
"6818" 1363.4 107.6095 62.87434
"6819" 1363.6 104.7604 62.98444
"6820" 1363.8 102.2462 63.8733
"6821" 1364 100.177 65.77308
"6822" 1364.2 98.50697 68.43805
"6823" 1364.4 97.72611 71.65324
"6824" 1364.6 97.10142 75.31679
"6825" 1364.8 97.17739 79.13032
"6826" 1365 97.16703 83.00312
"6827" 1365.2 97.71682 86.78244
"6828" 1365.4 98.49207 90.89021
"6829" 1365.6 99.38141 95.05437
"6830" 1365.8 100.542 98.97083
"6831" 1366 101.8967 103.0314
"6832" 1366.2 103.7831 106.9091
"6833" 1366.4 106.3312 110.2534
"6834" 1366.6 108.4238 112.0614
"6835" 1366.8 109.3784 112.4341
"6836" 1367 110.5898 112.1217
"6837" 1367.2 111.0132 111.92
"6838" 1367.4 111.4527 111.7329
"6839" 1367.6 111.5519 111.6682
"6840" 1367.8 111.9269 111.6926
"6841" 1368 112.1123 111.5317
"6842" 1368.2 112.3454 111.725
"6843" 1368.4 112.272 111.7254
"6844" 1368.6 112.0991 111.874
"6845" 1368.8 111.9505 111.9911
"6846" 1369 111.7553 112.0786
"6847" 1369.2 111.5017 112.0715
"6848" 1369.4 111.451 111.9487
"6849" 1369.6 111.2549 112.0009
"6850" 1369.8 111.1296 112.3292
"6851" 1370 110.6251 112.5445
"6852" 1370.2 109.982 113.5792
"6853" 1370.4 108.5582 114.5179
"6854" 1370.6 106.782 116.2087
"6855" 1370.8 104.8104 118.002
"6856" 1371 102.3573 119.6905
"6857" 1371.2 99.93308 121.5258
"6858" 1371.4 98.34978 122.7132
"6859" 1371.6 97.74018 123.5334
"6860" 1371.8 96.32594 123.595
"6861" 1372 95.82291 124.0787
"6862" 1372.2 95.05531 124.3255
"6863" 1372.4 94.00969 124.9046
"6864" 1372.6 92.41602 125.4609
"6865" 1372.8 89.6701 126.7004
"6866" 1373 86.5441 127.8576
"6867" 1373.2 83.0712 128.8995
"6868" 1373.4 79.513 129.4166
"6869" 1373.6 75.39871 130.0087
"6870" 1373.8 71.28442 130.7592
"6871" 1374 67.47475 130.972
"6872" 1374.2 63.49808 130.8507
"6873" 1374.4 59.33354 130.4587
"6874" 1374.6 55.26621 129.6098
"6875" 1374.8 50.98274 128.7806
"6876" 1375 46.97435 127.9185
"6877" 1375.2 43.42445 126.3677
"6878" 1375.4 40.00553 124.8127
"6879" 1375.6 37.18643 122.6949
"6880" 1375.8 34.88049 119.3267
"6881" 1376 33.19049 115.7595
"6882" 1376.2 31.5708 111.8144
"6883" 1376.4 29.28449 108.5913
"6884" 1376.6 26.76709 105.835
"6885" 1376.8 23.64257 103.9193
"6886" 1377 19.54938 102.724
"6887" 1377.2 15.76786 102.5763
"6888" 1377.4 13.21328 101.7734
"6889" 1377.6 11.09745 100.1777
"6890" 1377.8 11.24323 98.19384
"6891" 1378 11.11234 95.42546
"6892" 1378.2 10.54695 91.91452
"6893" 1378.4 9.826216 87.76152
"6894" 1378.6 8.495884 84.27617
"6895" 1378.8 6.540298 80.44253
"6896" 1379 4.723254 76.92203
"6897" 1379.2 3.731261 73.04707
"6898" 1379.4 4.41154 69.42424
"6899" 1379.6 5.506846 65.96339
"6900" 1379.8 6.755324 61.85547
"6901" 1380 7.327453 58.08524
"6902" 1380.2 7.112436 54.00202
"6903" 1380.4 6.98079 50.02904
"6904" 1380.6 6.550811 46.64758
"6905" 1380.8 7.998249 44.06684
"6906" 1381 10.1923 42.01409
"6907" 1381.2 12.86789 41.05439
"6908" 1381.4 15.93067 40.68066
"6909" 1381.6 19.64399 39.84097
"6910" 1381.8 22.95945 38.39329
"6911" 1382 25.68091 36.33906
"6912" 1382.2 28.57935 33.76553
"6913" 1382.4 30.46897 30.45483
"6914" 1382.6 31.57911 26.74358
"6915" 1382.8 32.0365 22.83503
"6916" 1383 32.34308 19.04906
"6917" 1383.2 31.73902 15.64471
"6918" 1383.4 31.31895 13.07252
"6919" 1383.6 31.28639 13.13613
"6920" 1383.8 31.65682 13.87925
"6921" 1384 32.25289 14.17082
"6922" 1384.2 33.58061 13.65334
"6923" 1384.4 35.63692 13.94084
"6924" 1384.6 38.12422 14.85369
"6925" 1384.8 40.76529 16.03719
"6926" 1385 43.68948 16.66741
"6927" 1385.2 46.36851 17.34906
"6928" 1385.4 49.22624 18.10375
"6929" 1385.6 52.22012 18.69006
"6930" 1385.8 54.5929 19.94275
"6931" 1386 56.15904 22.12006
"6932" 1386.2 57.08322 24.48049
"6933" 1386.4 57.01244 26.81298
"6934" 1386.6 56.21372 29.06064
"6935" 1386.8 54.3278 31.28756
"6936" 1387 51.9631 33.58779
"6937" 1387.2 48.0866 35.71305
"6938" 1387.4 44.69359 37.10965
"6939" 1387.6 41.50853 38.7778
"6940" 1387.8 37.75929 40.61152
"6941" 1388 34.23896 42.53053
"6942" 1388.2 30.40218 44.3626
"6943" 1388.4 26.644 46.44011
"6944" 1388.6 22.53107 48.68554
"6945" 1388.8 18.66105 50.74746
"6946" 1389 14.51562 52.55344
"6947" 1389.2 10.31291 54.07579
"6948" 1389.4 6.88434 55.97184
"6949" 1389.6 4.189502 58.46747
"6950" 1389.8 2.490321 60.72307
"6951" 1390 2.442685 61.57306
"6952" 1390.2 1.775841 64.56454
"6953" 1390.4 1.136585 67.742
"6954" 1390.6 0.748623 70.64114
"6955" 1390.8 0.5310972 72.12496
"6956" 1391 0.4803954 72.21507
"6957" 1391.2 0.2849611 72.65174
"6958" 1391.4 0.4180896 72.56428
"6959" 1391.6 0.217677 72.65994
"6960" 1391.8 0.4220883 72.90076
"6961" 1392 0.4396212 72.89832
"6962" 1392.2 0.7204327 72.49348
"6963" 1392.4 0.8072684 72.51686
"6964" 1392.6 1.067883 72.73264
"6965" 1392.8 1.428769 73.02481
"6966" 1393 2.181621 73.21305
"6967" 1393.2 3.496687 74.81525
"6968" 1393.4 4.976259 76.53406
"6969" 1393.6 6.25957 78.62949
"6970" 1393.8 7.32886 81.01852
"6971" 1394 7.842401 83.57607
"6972" 1394.2 7.969027 86.2813
"6973" 1394.4 8.414753 89.41603
"6974" 1394.6 9.507659 92.71388
"6975" 1394.8 11.47387 95.52208
"6976" 1395 13.44319 98.37052
"6977" 1395.2 15.53329 101.6556
"6978" 1395.4 17.74866 104.6688
"6979" 1395.6 20.46506 107.9567
"6980" 1395.8 23.57574 110.8302
"6981" 1396 27.00675 112.9684
"6982" 1396.2 30.75513 114.6796
"6983" 1396.4 34.68722 115.3418
"6984" 1396.6 38.29966 115.3482
"6985" 1396.8 41.90493 114.7901
"6986" 1397 45.21211 114.3523
"6987" 1397.2 48.83606 114.2243
"6988" 1397.4 52.36279 114.5543
"6989" 1397.6 56.02263 115.6541
"6990" 1397.8 59.62803 117.7637
"6991" 1398 62.16977 119.9774
"6992" 1398.2 64.67805 122.8843
"6993" 1398.4 67.5206 125.2073
"6994" 1398.6 70.72992 127.6158
"6995" 1398.8 74.08334 128.6095
"6996" 1399 77.29588 128.9226
"6997" 1399.2 78.98248 127.7211
"6998" 1399.4 80.95392 125.431
"6999" 1399.6 82.93191 122.4202
"7000" 1399.8 85.21119 119.2974
"7001" 1400 87.86344 115.9941
"7002" 1400.2 90.59401 113.1949
"7003" 1400.4 94.07504 111.1571
"7004" 1400.6 98.35369 109.3428
"7005" 1400.8 101.8931 107.604
"7006" 1401 105.476 105.8276
"7007" 1401.2 109.224 104.4847
"7008" 1401.4 113.3294 103.4945
"7009" 1401.6 117.5368 103.4081
"7010" 1401.8 118.2044 103.3821
"7011" 1402 118.2607 103.0398
"7012" 1402.2 117.8378 102.6736
"7013" 1402.4 117.2891 101.9304
"7014" 1402.6 117.6253 99.82477
"7015" 1402.8 118.4084 97.4378
"7016" 1403 120.0151 94.05795
"7017" 1403.2 121.6993 91.25757
"7018" 1403.4 123.9589 88.38839
"7019" 1403.6 125.9066 86.04268
"7020" 1403.8 127.4171 83.15017
"7021" 1404 128.1238 79.64434
"7022" 1404.2 128.1583 76.45906
"7023" 1404.4 128.0461 73.58284
"7024" 1404.6 128.3479 70.48119
"7025" 1404.8 128.3834 67.10635
"7026" 1405 128.554 62.98444
"7027" 1405.2 128.9923 59.86914
"7028" 1405.4 128.9628 56.93933
"7029" 1405.6 127.6143 54.68277
"7030" 1405.8 125.7091 51.55398
"7031" 1406 123.9589 48.35666
"7032" 1406.2 122.4605 44.94275
"7033" 1406.4 121.2786 41.42282
"7034" 1406.6 120.3121 37.71513
"7035" 1406.8 119.0205 34.23452
"7036" 1407 117.0678 31.03154
"7037" 1407.2 114.5766 27.75637
"7038" 1407.4 111.9716 25.24385
"7039" 1407.6 108.5949 22.4378
"7040" 1407.8 105.3293 20.69832
"7041" 1408 101.7663 19.91985
"7042" 1408.2 97.88462 19.17939
"7043" 1408.4 94.16344 18.99935
"7044" 1408.6 90.96596 18.66778
"7045" 1408.8 87.69204 17.32552
"7046" 1409 84.91389 15.43727
"7047" 1409.2 83.29453 12.76891
"7048" 1409.4 82.72808 10.08425
"7049" 1409.6 83.24531 8.196565
"7050" 1409.8 84.70763 6.93902
"7051" 1410 86.60408 5.717239
"7052" 1410.2 88.03918 5.277778
"7053" 1410.4 88.10888 5.128262
"7054" 1410.6 88.15073 4.975463
"7055" 1410.8 87.81734 5.190396
"7056" 1411 87.83417 5.466194
"7057" 1411.2 87.63595 5.300877
"7058" 1411.4 86.90203 5.162027
"7059" 1411.6 85.84432 4.668089
"7060" 1411.8 84.12369 3.994537
"7061" 1412 81.9189 3.703199
"7062" 1412.2 79.6166 3.148855
"7063" 1412.4 77.09918 2.441158
"7064" 1412.6 74.23689 1.673028
"7065" 1412.8 71.7719 1.774809
"7066" 1413 68.52815 1.887193
"7067" 1413.2 65.28561 1.38586
"7068" 1413.4 62.4944 1.545802
"7069" 1413.6 59.17678 2.092875
"7070" 1413.8 55.80852 2.778081
"7071" 1414 52.70941 3.406267
"7072" 1414.2 49.46634 4.321156
"7073" 1414.4 45.86653 5.175391
"7074" 1414.6 42.26754 6.48855
"7075" 1414.8 38.95424 8.19945
"7076" 1415 36.00854 10.30949
"7077" 1415.2 32.91714 12.64211
"7078" 1415.4 29.82476 14.91306
"7079" 1415.6 26.61026 16.96201
"7080" 1415.8 23.44102 19.2859
"7081" 1416 20.41175 21.72057
"7082" 1416.2 17.41997 24.54603
"7083" 1416.4 15.03479 27.33461
"7084" 1416.6 13.1185 30.84182
"7085" 1416.8 12.0503 34.7891
"7086" 1417 11.30442 38.31208
"7087" 1417.2 9.832246 42.38394
"7088" 1417.4 8.418956 46.25426
"7089" 1417.6 6.729549 50.15414
"7090" 1417.8 5.065452 53.8057
"7091" 1418 3.501762 57.97754
"7092" 1418.2 2.328393 62.10097
"7093" 1418.4 1.355002 64.98979
"7094" 1418.6 0.8700295 67.96279
"7095" 1418.8 1.067883 70.82227
"7096" 1419 1.164964 74.18363
"7097" 1419.2 2.149714 76.98722
"7098" 1419.4 3.655285 80.40076
"7099" 1419.6 4.874937 83.79107
"7100" 1419.8 6.079371 86.61186
"7101" 1420 7.839966 89.40106
"7102" 1420.2 10.29755 92.1367
"7103" 1420.4 12.9459 94.54062
"7104" 1420.6 15.77766 96.86528
"7105" 1420.8 19.2362 98.88807
"7106" 1421 22.50957 101.1756
"7107" 1421.2 25.92236 103.3848
"7108" 1421.4 29.67972 105.432
"7109" 1421.6 33.39706 106.9368
"7110" 1421.8 37.29211 107.4174
"7111" 1422 40.17268 106.4847
"7112" 1422.2 43.13602 105.3682
"7113" 1422.4 45.48564 103.5871
"7114" 1422.6 47.33792 101.2405
"7115" 1422.8 47.94501 98.91985
"7116" 1423 47.39735 96.73982
"7117" 1423.2 46.83591 94.83423
"7118" 1423.4 46.70001 92.26019
"7119" 1423.6 47.63179 90.70467
"7120" 1423.8 49.55466 89.08659
"7121" 1424 51.70441 86.96989
"7122" 1424.2 53.86755 83.94966
"7123" 1424.4 56.28407 80.80647
"7124" 1424.6 59.28821 78.48473
"7125" 1424.8 63.3346 77.05246
"7126" 1425 67.14753 75.85488
"7127" 1425.2 70.85461 74.34286
"7128" 1425.4 74.49859 72.86641
"7129" 1425.6 78.51581 71.88295
"7130" 1425.8 82.36209 71.46947
"7131" 1426 86.47001 70.62378
"7132" 1426.2 90.43073 69.91221
"7133" 1426.4 94.44986 69.41603
"7134" 1426.6 98.1581 70.12969
"7135" 1426.8 101.8063 71.54722
"7136" 1427 104.87 73.84762
"7137" 1427.2 107.7603 77.00022
"7138" 1427.4 110.4169 80.25516
"7139" 1427.6 112.9424 83.79424
"7140" 1427.8 115.9887 86.73664
"7141" 1428 119.8161 88.35698
"7142" 1428.2 124.0907 88.95661
"7143" 1428.4 125.6277 88.49509
"7144" 1428.6 125.6497 88.77975
"7145" 1428.8 125.3955 89.11693
"7146" 1429 124.986 89.10447
"7147" 1429.2 124.6237 89.497
"7148" 1429.4 124.6427 90.09542
"7149" 1429.6 124.0748 91.54968
"7150" 1429.8 123.3301 93.903
"7151" 1430 122.4261 96.76075
"7152" 1430.2 120.9199 99.24346
"7153" 1430.4 119.3813 102.0293
"7154" 1430.6 117.5876 104.3073
"7155" 1430.8 115.9015 106.8853
"7156" 1431 114.2685 109.228
"7157" 1431.2 112.922 110.9188
"7158" 1431.4 112.6005 111.9962
"7159" 1431.6 112.3362 112.4391
"7160" 1431.8 112.3488 112.5318
"7161" 1432 112.3309 112.6071
"7162" 1432.2 112.4274 112.7163
"7163" 1432.4 112.5794 112.5382
"7164" 1432.6 112.6216 112.5636
"7165" 1432.8 112.8433 112.3838
"7166" 1433 113.1496 112.101
"7167" 1433.2 113.305 111.8147
"7168" 1433.4 114.1015 109.6472
"7169" 1433.6 113.5985 107.0177
"7170" 1433.8 113.0805 106.6672
"7171" 1434 113.4656 106.2527
"7172" 1434.2 114.0406 105.4389
"7173" 1434.4 114.5534 105.0502
"7174" 1434.6 115.7847 104.4575
"7175" 1434.8 116.5038 103.8509
"7176" 1435 117.9541 102.5864
"7177" 1435.2 119.8064 100.3586
"7178" 1435.4 121.1665 97.86561
"7179" 1435.6 122.5499 95.2238
"7180" 1435.8 123.7722 92.48124
"7181" 1436 124.9764 89.44248
"7182" 1436.2 126.3838 86.43766
"7183" 1436.4 127.5547 83.43314
"7184" 1436.6 128.1376 80.08154
"7185" 1436.8 128.7142 76.77208
"7186" 1437 129.0654 73.26776
"7187" 1437.2 129.2069 69.75898
"7188" 1437.4 129.3518 66.20093
"7189" 1437.6 128.7758 62.62214
"7190" 1437.8 128.2837 58.83001
"7191" 1438 127.6385 55.14706
"7192" 1438.2 127.5326 51.47371
"7193" 1438.4 127.3642 48.18702
"7194" 1438.6 126.3399 45.63113
"7195" 1438.8 124.1988 42.85021
"7196" 1439 121.7189 40.45472
"7197" 1439.2 119.0416 37.72618
"7198" 1439.4 117.1282 34.73462
"7199" 1439.6 115.9098 31.22029
"7200" 1439.8 115.1627 27.5895
"7201" 1440 114.5715 24.47886
"7202" 1440.2 113.5875 22.90256
"7203" 1440.4 111.648 21.64617
"7204" 1440.6 108.4964 20.36684
"7205" 1440.8 105.1139 19.23926
"7206" 1441 101.7476 17.87077
"7207" 1441.2 98.55714 16.17636
"7208" 1441.4 95.69305 14.2529
"7209" 1441.6 93.1499 11.81064
"7210" 1441.8 90.58476 9.276544
"7211" 1442 87.93113 7.217557
"7212" 1442.2 85.34859 6.267257
"7213" 1442.4 82.73793 6.868199
"7214" 1442.6 80.08723 8.092934
"7215" 1442.8 77.64813 9.906315
"7216" 1443 74.90264 11.86676
"7217" 1443.2 72.38573 13.93584
"7218" 1443.4 69.90285 16.09347
"7219" 1443.6 66.72681 17.87609
"7220" 1443.8 62.95025 19.20483
"7221" 1444 59.55206 20.24636
"7222" 1444.2 55.45396 21.31679
"7223" 1444.4 51.60452 21.5458
"7224" 1444.6 48.08492 21.1995
"7225" 1444.8 44.22943 20.17903
"7226" 1445 40.62057 18.89767
"7227" 1445.2 37.14318 17.73256
"7228" 1445.4 33.42371 17.41205
"7229" 1445.6 29.55497 18.04214
"7230" 1445.8 26.59895 19.92684
"7231" 1446 23.52298 22.35298
"7232" 1446.2 20.5125 24.74742
"7233" 1446.4 17.87512 26.353
"7234" 1446.6 15.09907 27.73292
"7235" 1446.8 13.62765 27.91031
"7236" 1447 13.21285 27.85698
"7237" 1447.2 13.3401 28.15946
"7238" 1447.4 13.21748 29.40576
"7239" 1447.6 12.69804 31.23165
"7240" 1447.8 11.59899 34.03661
"7241" 1448 10.8742 36.94384
"7242" 1448.2 9.986969 40.30169
"7243" 1448.4 9.282777 43.15363
"7244" 1448.6 8.262801 46.3626
"7245" 1448.8 6.988346 49.82743
"7246" 1449 5.887604 53.41126
"7247" 1449.2 5.746029 57.43215
"7248" 1449.4 6.145119 61.45772
"7249" 1449.6 6.386196 65.34733
"7250" 1449.8 5.70382 69.35609
"7251" 1450 4.257288 73.36991
"7252" 1450.2 2.940147 76.8675
"7253" 1450.4 2.068233 78.2888
"7254" 1450.6 1.490931 79.21582
"7255" 1450.8 1.500524 79.23028
"7256" 1451 1.294885 79.27062
"7257" 1451.2 1.314805 79.07443
"7258" 1451.4 1.277817 79.1131
"7259" 1451.6 1.433152 79.06391
"7260" 1451.8 1.227833 78.92226
"7261" 1452 1.327801 78.85195
"7262" 1452.2 1.355506 78.96129
"7263" 1452.4 1.492455 79.3837
"7264" 1452.6 1.522087 79.80833
"7265" 1452.8 1.561727 80.06149
"7266" 1453 1.83206 80.37236
"7267" 1453.2 2.5187 80.92212
"7268" 1453.4 3.335037 82.64374
"7269" 1453.6 4.329189 84.74704
"7270" 1453.8 5.312624 86.8611
"7271" 1454 6.030059 89.35274
"7272" 1454.2 6.674905 91.4084
"7273" 1454.4 7.979364 93.69255
"7274" 1454.6 9.841639 96.15385
"7275" 1454.8 11.96228 98.50736
"7276" 1455 14.22704 100.5441
"7277" 1455.2 16.63949 102.5035
"7278" 1455.4 18.96292 104.7301
"7279" 1455.6 21.39144 106.8596
"7280" 1455.8 23.84658 109.0437
"7281" 1456 26.54091 111.5882
"7282" 1456.2 29.05985 113.5836
"7283" 1456.4 31.47181 115.7715
"7284" 1456.6 34.17438 117.8372
"7285" 1456.8 37.16298 119.9098
"7286" 1457 40.15748 121.9969
"7287" 1457.2 42.74328 124.1741
"7288" 1457.4 44.87958 126.813
"7289" 1457.6 47.66107 128.3138
"7290" 1457.8 51.38227 128.445
"7291" 1458 54.86466 128.1929
"7292" 1458.2 58.43302 128.7348
"7293" 1458.4 61.68442 129.9052
"7294" 1458.6 65.40506 130.9391
"7295" 1458.8 68.72828 130.8303
"7296" 1459 71.5079 129.7207
"7297" 1459.2 74.7434 128.5305
"7298" 1459.4 78.58057 128.076
"7299" 1459.6 82.3359 128.6029
"7300" 1459.8 84.41751 128.6532
"7301" 1460 85.61727 128.1489
"7302" 1460.2 86.72438 126.9211
"7303" 1460.4 88.84624 124.9638
"7304" 1460.6 91.77274 122.8782
"7305" 1460.8 94.88694 121.5368
"7306" 1461 99.07679 120.1336
"7307" 1461.2 102.36 118.3547
"7308" 1461.4 104.9846 115.6061
"7309" 1461.6 107.833 112.5382
"7310" 1461.8 110.1355 109.5172
"7311" 1462 113.0034 106.6385
"7312" 1462.2 115.3736 103.364
"7313" 1462.4 117.5838 99.88029
"7314" 1462.6 120.0475 96.68151
"7315" 1462.8 122.263 93.15703
"7316" 1463 124.3721 89.55571
"7317" 1463.2 125.8447 85.33261
"7318" 1463.4 126.6619 81.40047
"7319" 1463.6 126.7861 77.4589
"7320" 1463.8 125.7387 73.89384
"7321" 1464 123.7982 70.50793
"7322" 1464.2 121.4288 68.42323
"7323" 1464.4 119.0964 66.33414
"7324" 1464.6 116.8306 65.10814
"7325" 1464.8 114.4231 64.79397
"7326" 1465 112.1901 64.93601
"7327" 1465.2 110.0401 64.83588
"7328" 1465.4 109.2439 65.31218
"7329" 1465.6 107.8104 65.75868
"7330" 1465.8 105.68 66.8968
"7331" 1466 104.4697 68.40921
"7332" 1466.2 102.8362 70.00756
"7333" 1466.4 100.6913 71.80344
"7334" 1466.6 97.87154 73.55829
"7335" 1466.8 94.99122 74.86716
"7336" 1467 91.68434 75.92748
"7337" 1467.2 88.27348 76.54814
"7338" 1467.4 84.76665 75.97653
"7339" 1467.6 81.32122 73.99618
"7340" 1467.8 78.41212 71.08779
"7341" 1468 75.50147 69.07252
"7342" 1468.2 71.78133 67.41319
"7343" 1468.4 68.10916 65.90144
"7344" 1468.6 64.27223 64.33206
"7345" 1468.8 60.80952 63.19226
"7346" 1469 56.9566 62.44487
"7347" 1469.2 52.85677 62.03305
"7348" 1469.4 48.90104 62.20579
"7349" 1469.6 45.25262 62.88168
"7350" 1469.8 41.08315 63.85146
"7351" 1470 37.23784 64.75502
"7352" 1470.2 33.38371 66.07357
"7353" 1470.4 30.01178 67.93159
"7354" 1470.6 26.63222 69.35854
"7355" 1470.8 22.97173 69.6145
"7356" 1471 19.05257 68.68545
"7357" 1471.2 15.55172 67.72751
"7358" 1471.4 12.29016 66.96088
"7359" 1471.6 8.994215 66.05989
"7360" 1471.8 6.232094 66.23398
"7361" 1472 5.877158 66.57634
"7362" 1472.2 5.792635 67.45388
"7363" 1472.4 5.999533 68.5319
"7364" 1472.6 5.565513 70.38924
"7365" 1472.8 4.815541 73.45126
"7366" 1473 4.550112 76.58098
"7367" 1473.2 4.946108 79.76926
"7368" 1473.4 5.268474 83.14739
"7369" 1473.6 5.39851 86.98855
"7370" 1473.8 5.274847 90.25296
"7371" 1474 5.281092 91.64643
"7372" 1474.2 5.296107 91.88931
"7373" 1474.4 5.838723 92.0577
"7374" 1474.6 6.591331 91.98092
"7375" 1474.8 8.475533 93.20229
"7376" 1475 10.88847 95.29615
"7377" 1475.2 12.85822 97.84775
"7378" 1475.4 15.11664 100.4158
"7379" 1475.6 17.23311 103.3329
"7380" 1475.8 19.55202 106.2023
"7381" 1476 21.68531 108.9389
"7382" 1476.2 24.32687 111.5666
"7383" 1476.4 27.6005 114.1781
"7384" 1476.6 30.90199 116.0851
"7385" 1476.8 34.51981 117.4004
"7386" 1477 38.16611 118.041
"7387" 1477.2 42.23646 117.8956
"7388" 1477.4 45.98863 117.5059
"7389" 1477.6 49.62408 117.2328
"7390" 1477.8 52.52005 116.6373
"7391" 1478 55.85495 115.617
"7392" 1478.2 58.77027 114.1518
"7393" 1478.4 61.46527 112.5173
"7394" 1478.6 64.64142 111.4115
"7395" 1478.8 67.98999 111.1192
"7396" 1479 71.342 111.9347
"7397" 1479.2 74.54124 113.8359
"7398" 1479.4 77.5729 116.0714
"7399" 1479.6 80.82901 118.75
"7400" 1479.8 84.47254 121.0524
"7401" 1480 88.18806 122.2467
"7402" 1480.2 91.85908 121.9099
"7403" 1480.4 95.02141 120.2441
"7404" 1480.6 97.72146 117.4715
"7405" 1480.8 100.0854 114.2834
"7406" 1481 102.201 111.2102
"7407" 1481.2 104.1712 108.1788
"7408" 1481.4 106.4511 104.9099
"7409" 1481.6 108.6118 101.5458
"7410" 1481.8 110.2377 97.85878
"7411" 1482 111.4297 93.88631
"7412" 1482.2 111.8959 90.17176
"7413" 1482.4 112.0155 86.32443
"7414" 1482.6 112.7835 83.16967
"7415" 1482.8 114.082 80.27535
"7416" 1483 115.451 77.45391
"7417" 1483.2 116.9278 74.67022
"7418" 1483.4 118.0457 71.49107
"7419" 1483.6 119.2948 68.09796
"7420" 1483.8 120.1981 64.49237
"7421" 1484 120.7693 60.69602
"7422" 1484.2 121.6865 56.52845
"7423" 1484.4 122.1691 52.72314
"7424" 1484.6 122.5982 48.6381
"7425" 1484.8 123.358 44.98092
"7426" 1485 124.7609 42.22858
"7427" 1485.2 125.0295 41.75399
"7428" 1485.4 124.8867 41.26541
"7429" 1485.6 124.1454 40.78938
"7430" 1485.8 122.826 39.238
"7431" 1486 121.3197 37.53348
"7432" 1486.2 119.4487 35.72346
"7433" 1486.4 116.6191 33.79907
"7434" 1486.6 113.9784 31.9483
"7435" 1486.8 110.8671 30.446
"7436" 1487 107.8773 29.67931
"7437" 1487.2 104.6914 29.00382
"7438" 1487.4 101.3029 28.07252
"7439" 1487.6 98.22586 26.99618
"7440" 1487.8 94.76896 26.11832
"7441" 1488 91.26394 25.91391
"7442" 1488.2 87.74647 25.80899
"7443" 1488.4 84.38536 25.85878
"7444" 1488.6 80.58657 25.85878
"7445" 1488.8 76.78778 26.25705
"7446" 1489 73.36586 27.34212
"7447" 1489.2 70.42438 28.95038
"7448" 1489.4 66.50424 30.51103
"7449" 1489.6 62.80693 31.66204
"7450" 1489.8 59.04905 32.48838
"7451" 1490 55.46497 33.84915
"7452" 1490.2 52.58376 35.65946
"7453" 1490.4 49.5709 37.85878
"7454" 1490.6 46.04043 39.8855
"7455" 1490.8 42.52033 42.05725
"7456" 1491 39.26128 44.66623
"7457" 1491.2 36.57142 47.68321
"7458" 1491.4 34.15539 50.91985
"7459" 1491.6 31.88076 54.41073
"7460" 1491.8 29.78677 57.98855
"7461" 1492 27.91777 61.42366
"7462" 1492.2 26.21069 65.08569
"7463" 1492.4 24.57944 68.73784
"7464" 1492.6 23.06572 72.31764
"7465" 1492.8 21.2984 76.08078
"7466" 1493 19.00856 79.67904
"7467" 1493.2 16.55149 82.54524
"7468" 1493.4 13.481 84.61869
"7469" 1493.6 9.721538 85.5916
"7470" 1493.8 6.963768 85.77855
"7471" 1494 5.119931 85.0827
"7472" 1494.2 4.482382 85.08566
"7473" 1494.4 4.225632 85.0986
"7474" 1494.6 4.711913 85.11097
"7475" 1494.8 5.004478 85.59909
"7476" 1495 5.183245 87.62723
"7477" 1495.2 5.705579 89.61514
"7478" 1495.4 6.623621 91.8416
"7479" 1495.6 8.140346 94.475
"7480" 1495.8 9.692698 97.29124
"7481" 1496 11.39272 100.2178
"7482" 1496.2 13.49394 102.7672
"7483" 1496.4 15.75023 105.4898
"7484" 1496.6 17.33709 108.2287
"7485" 1496.8 19.73625 110.5439
"7486" 1497 22.96335 112.4737
"7487" 1497.2 26.16246 114.431
"7488" 1497.4 28.81575 116.5612
"7489" 1497.6 31.24298 118.9567
"7490" 1497.8 33.70477 121.5155
"7491" 1498 36.34669 123.5453
"7492" 1498.2 39.72562 124.7774
"7493" 1498.4 43.1827 125.6332
"7494" 1498.6 47.10994 126.5987
"7495" 1498.8 50.57133 127.0459
"7496" 1499 54.25413 128.2959
"7497" 1499.2 57.67958 129.9699
"7498" 1499.4 60.84376 131.2084
"7499" 1499.6 63.69327 130.6233
"7500" 1499.8 66.73039 129.1031
"7501" 1500 70.18178 127.2432
"7502" 1500.2 73.59135 126.0122
"7503" 1500.4 77.3166 124.8907
"7504" 1500.6 80.84258 123.6274
"7505" 1500.8 84.2166 122.2606
"7506" 1501 87.7087 120.7954
"7507" 1501.2 91.38071 119.4338
"7508" 1501.4 94.8325 117.958
"7509" 1501.6 98.34121 116.2994
"7510" 1501.8 101.4994 114.1908
"7511" 1502 104.7478 111.7503
"7512" 1502.2 108.0989 108.9967
"7513" 1502.4 110.2516 106.0496
"7514" 1502.6 112.3658 102.2492
"7515" 1502.8 114.1166 98.66586
"7516" 1503 116.1347 95.07332
"7517" 1503.2 117.3576 91.59045
"7518" 1503.4 117.6909 87.62268
"7519" 1503.6 118.3298 83.93303
"7520" 1503.8 119.1781 80.17608
"7521" 1504 119.527 76.53025
"7522" 1504.2 119.6717 72.6145
"7523" 1504.4 119.8376 68.97775
"7524" 1504.6 120.7908 65.18976
"7525" 1504.8 121.6223 61.5458
"7526" 1505 122.1383 57.62099
"7527" 1505.2 122.3703 53.70402
"7528" 1505.4 121.951 49.88413
"7529" 1505.6 121.5554 46.37405
"7530" 1505.8 120.1742 41.99533
"7531" 1506 118.317 38.48954
"7532" 1506.2 115.8364 35.72346
"7533" 1506.4 112.6915 34.00007
"7534" 1506.6 109.2465 32.82443
"7535" 1506.8 105.5879 32.17939
"7536" 1507 102.2754 32.41603
"7537" 1507.2 99.2063 32.54684
"7538" 1507.4 96.27518 33.27767
"7539" 1507.6 93.50016 33.80534
"7540" 1507.8 90.5295 34.7114
"7541" 1508 88.02391 36.40369
"7542" 1508.2 85.21927 38.70188
"7543" 1508.4 83.19361 41.49491
"7544" 1508.6 82.13912 44.63575
"7545" 1508.8 80.88056 47.69508
"7546" 1509 79.69468 51.19897
"7547" 1509.2 79.46983 54.73629
"7548" 1509.4 79.47258 57.74525
"7549" 1509.6 80.59837 60.93823
"7550" 1509.8 81.76248 63.34194
"7551" 1510 82.9775 64.83588
"7552" 1510.2 83.84672 65.47165
"7553" 1510.4 83.9845 65.70452
"7554" 1510.6 84.51609 66.56448
"7555" 1510.8 86.2242 68.43017
"7556" 1511 88.25023 70.32443
"7557" 1511.2 90.81959 72.57981
"7558" 1511.4 93.5164 74.31335
"7559" 1511.6 96.25049 76.35496
"7560" 1511.8 99.01587 78.53414
"7561" 1512 101.8696 80.38239
"7562" 1512.2 105.1245 81.70611
"7563" 1512.4 108.8692 83.10362
"7564" 1512.6 112.6966 83.8254
"7565" 1512.8 116.1001 83.34128
"7566" 1513 119.5568 82.56062
"7567" 1513.2 122.6022 81.95396
"7568" 1513.4 124.7114 82.69231
"7569" 1513.6 125.3422 84.28813
"7570" 1513.8 124.9453 85.37063
"7571" 1514 125.0782 87.57497
"7572" 1514.2 124.6427 90.05725
"7573" 1514.4 124.2995 92.86325
"7574" 1514.6 123.1991 94.91262
"7575" 1514.8 121.6996 96.60674
"7576" 1515 120.5133 99.38563
"7577" 1515.2 118.6602 102.4579
"7578" 1515.4 117.5782 105.2643
"7579" 1515.6 116.8412 106.296
"7580" 1515.8 115.3504 106.8363
"7581" 1516 113.5798 108.3953
"7582" 1516.2 111.6888 110.8079
"7583" 1516.4 109.2512 113.3397
"7584" 1516.6 106.8712 115.6541
"7585" 1516.8 103.9283 117.685
"7586" 1517 100.7396 119.3736
"7587" 1517.2 97.93103 121.8081
"7588" 1517.4 95.64178 124.0507
"7589" 1517.6 93.77514 125.3733
"7590" 1517.8 92.4289 125.3357
"7591" 1518 90.51051 125.6807
"7592" 1518.2 87.07893 126.6031
"7593" 1518.4 83.65948 127.5311
"7594" 1518.6 79.93086 128.5433
"7595" 1518.8 76.34519 129.9958
"7596" 1519 73.18167 130.5762
"7597" 1519.2 69.609 131.0796
"7598" 1519.4 66.21018 131.1811
"7599" 1519.6 62.7983 130.4389
"7600" 1519.8 59.07412 130.0164
"7601" 1520 55.25597 129.7831
"7602" 1520.2 51.89969 129.9322
"7603" 1520.4 49.10954 129.2412
"7604" 1520.6 46.59225 127.9774
"7605" 1520.8 43.10155 126.5776
"7606" 1521 40.08151 124.8491
"7607" 1521.2 37.46279 122.3559
"7608" 1521.4 34.29446 119.8198
"7609" 1521.6 31.18166 117.2375
"7610" 1521.8 28.34716 114.5334
"7611" 1522 25.44134 111.9598
"7612" 1522.2 22.71065 109.1655
"7613" 1522.4 20.18964 105.9039
"7614" 1522.6 17.86589 102.506
"7615" 1522.8 15.38243 99.21409
"7616" 1523 12.86832 96.14677
"7617" 1523.2 10.2483 93.00422
"7618" 1523.4 8.387347 90.12405
"7619" 1523.6 8.022344 86.77012
"7620" 1523.8 7.827504 83.02462
"7621" 1524 7.300721 79.37164
"7622" 1524.2 6.196257 76.47988
"7623" 1524.4 4.697843 73.91504
"7624" 1524.6 4.441213 71.00382
"7625" 1524.8 5.633221 67.88441
"7626" 1525 7.629764 64.58483
"7627" 1525.2 9.285465 61.65382
"7628" 1525.4 11.10655 58.44289
"7629" 1525.6 12.58253 54.87001
"7630" 1525.8 13.63743 51.36768
"7631" 1526 14.12418 47.54812
"7632" 1526.2 14.28226 43.93402
"7633" 1526.4 13.80967 40.09224
"7634" 1526.6 13.18766 36.89094
"7635" 1526.8 13.86292 34.06489
"7636" 1527 16.01353 32.44088
"7637" 1527.2 18.87563 30.98985
"7638" 1527.4 22.26681 29.99917
"7639" 1527.6 25.95759 29.43893
"7640" 1527.8 29.78182 28.77946
"7641" 1528 33.25127 28.06489
"7642" 1528.2 36.34128 27.4014
"7643" 1528.4 39.29642 26.60941
"7644" 1528.6 42.35913 25.89197
"7645" 1528.8 44.72925 24.60587
"7646" 1529 46.37514 22.80978
"7647" 1529.2 47.04596 20.76548
"7648" 1529.4 48.5484 18.43378
"7649" 1529.6 50.84073 16.16933
"7650" 1529.8 54.29744 13.9207
"7651" 1530 57.43044 12.06024
"7652" 1530.2 60.74695 10.14631
"7653" 1530.4 63.50025 7.969632
"7654" 1530.6 65.90801 5.518818
"7655" 1530.8 68.00438 3.33102
"7656" 1531 70.58583 2.585878
"7657" 1531.2 73.81481 2.767176
"7658" 1531.4 76.88687 3.173747
"7659" 1531.6 80.26412 4.042332
"7660" 1531.8 83.68359 4.992285
"7661" 1532 86.77028 5.947837
"7662" 1532.2 89.95209 6.20229
"7663" 1532.4 92.99872 7.127129
"7664" 1532.6 96.26287 8.548911
"7665" 1532.8 99.05952 10.24809
"7666" 1533 101.6656 12.54948
"7667" 1533.2 104.5022 14.64781
"7668" 1533.4 107.4449 16.62286
"7669" 1533.6 110.4732 18.88253
"7670" 1533.8 112.4451 21.59438
"7671" 1534 114.4911 24.99266
"7672" 1534.2 116.4479 28.13211
"7673" 1534.4 118.9065 31.22137
"7674" 1534.6 121.4625 34.61014
"7675" 1534.8 123.7723 37.92855
"7676" 1535 125.765 41.51768
"7677" 1535.2 126.2848 45.52866
"7678" 1535.4 126.6181 49.76061
"7679" 1535.6 127.516 53.52359
"7680" 1535.8 128.8277 56.48219
"7681" 1536 130.4358 59.62468
"7682" 1536.2 130.6434 60.44764
"7683" 1536.4 130.0585 61.13532
"7684" 1536.6 129.8437 62.38282
"7685" 1536.8 129.7859 65.00679
"7686" 1537 129.9846 68.92274
"7687" 1537.2 129.4875 72.63495
"7688" 1537.4 129.4264 75.51799
"7689" 1537.6 128.9166 79.40063
"7690" 1537.8 128.2642 83.1955
"7691" 1538 126.6181 87.00569
"7692" 1538.2 125.2885 90.00066
"7693" 1538.4 123.1598 93.1528
"7694" 1538.6 121.4962 96.33127
"7695" 1538.8 120.7955 99.36676
"7696" 1539 119.943 101.8948
"7697" 1539.2 118.3807 103.9792
"7698" 1539.4 116.2473 106.3613
"7699" 1539.6 113.8035 108.7341
"7700" 1539.8 110.8697 110.8695
"7701" 1540 108.0297 113.2084
"7702" 1540.2 105.4514 116.3268
"7703" 1540.4 103.1179 118.9688
"7704" 1540.6 99.84921 121.0814
"7705" 1540.8 96.26699 122.9896
"7706" 1541 92.93541 125.1272
"7707" 1541.2 89.70869 126.3768
"7708" 1541.4 86.26505 127.3978
"7709" 1541.6 82.34853 128.6668
"7710" 1541.8 78.53527 129.8289
"7711" 1542 75.20333 130.7745
"7712" 1542.2 72.74092 131.4885
"7713" 1542.4 70.79542 131.5511
"7714" 1542.6 68.93969 131.4214
"7715" 1542.8 66.24341 131.4721
"7716" 1543 65.47127 131.7679
"7717" 1543.2 64.63438 131.7748
"7718" 1543.4 63.78465 131.4735
"7719" 1543.6 62.86058 131.2242
"7720" 1543.8 61.68532 131.2659
"7721" 1544 60.50569 131.1922
"7722" 1544.2 58.21309 131.065
"7723" 1544.4 55.18036 130.4594
"7724" 1544.6 52.22499 129.7392
"7725" 1544.8 49.26018 129.0307
"7726" 1545 46.76105 128.7532
"7727" 1545.2 45.20988 128.1425
"7728" 1545.4 44.23571 126.7548
"7729" 1545.6 42.728 125.617
"7730" 1545.8 40.6343 125.1744
"7731" 1546 38.24542 124.0712
"7732" 1546.2 35.37914 122.3351
"7733" 1546.4 33.51694 120.2567
"7734" 1546.6 31.73333 117.5211
"7735" 1546.8 31.07836 114.5856
"7736" 1547 31.08911 111.1929
"7737" 1547.2 31.97882 107.7431
"7738" 1547.4 33.44007 104.6972
"7739" 1547.6 35.32956 101.4278
"7740" 1547.8 36.59378 98.25184
"7741" 1548 37.41475 95.51527
"7742" 1548.2 37.44134 92.82883
"7743" 1548.4 36.28271 91.42783
"7744" 1548.6 34.61554 89.94851
"7745" 1548.8 32.84887 88.0657
"7746" 1549 31.18946 85.75724
"7747" 1549.2 29.84375 83.33089
"7748" 1549.4 27.74904 80.47854
"7749" 1549.6 25.31686 77.94388
"7750" 1549.8 22.10819 76.28007
"7751" 1550 19.1695 74.94059
"7752" 1550.2 16.92785 73.28978
"7753" 1550.4 15.93432 71.05109
"7754" 1550.6 16.68093 69.62977
"7755" 1550.8 18.31516 67.69758
"7756" 1551 20.29831 64.78618
"7757" 1551.2 22.62046 61.98735
"7758" 1551.4 25.44855 60.14885
"7759" 1551.6 29.08981 58.74163
"7760" 1551.8 32.51431 57.78244
"7761" 1552 36.06125 56.6733
"7762" 1552.2 39.57451 56.37111
"7763" 1552.4 43.58135 55.98656
"7764" 1552.6 47.24857 55.44741
"7765" 1552.8 51.06161 54.75509
"7766" 1553 54.44855 54.23282
"7767" 1553.2 57.80447 54.23823
"7768" 1553.4 61.01761 54.84256
"7769" 1553.6 65.23448 55.75423
"7770" 1553.8 68.7525 55.91188
"7771" 1554 71.47351 56.18671
"7772" 1554.2 74.66953 56.44084
"7773" 1554.4 77.78492 55.70835
"7774" 1554.6 80.07119 53.74864
"7775" 1554.8 81.93776 51.26482
"7776" 1555 83.93701 48.5369
"7777" 1555.2 85.59915 45.86446
"7778" 1555.4 87.96911 43.79771
"7779" 1555.6 91.11095 41.70626
"7780" 1555.8 94.34319 40.11188
"7781" 1556 97.60569 39.25123
"7782" 1556.2 101.2136 39.28912
"7783" 1556.4 105.266 39.27157
"7784" 1556.6 109.0648 39.16355
"7785" 1556.8 113.064 38.53817
"7786" 1557 116.3406 39.27654
"7787" 1557.2 119.8021 40.56078
"7788" 1557.4 122.6152 41.66313
"7789" 1557.6 125.2164 43.13964
"7790" 1557.8 126.6388 45.02949
"7791" 1558 127.1412 47.57383
"7792" 1558.2 127.4592 50.54526
"7793" 1558.4 127.6381 53.65776
"7794" 1558.6 127.9442 57.09056
"7795" 1558.8 128.5175 60.5916
"7796" 1559 129.8114 64.27719
"7797" 1559.2 130.668 67.63326
"7798" 1559.4 130.7434 71.02752
"7799" 1559.6 130.5646 72.55796
"7800" 1559.8 129.7331 74.50208
"7801" 1560 129.1912 77.29548
"7802" 1560.2 128.1446 80.9125
"7803" 1560.4 127.2112 84.48005
"7804" 1560.6 126.5737 88.29517
"7805" 1560.8 125.7983 91.18287
"7806" 1561 124.4202 93.79089
"7807" 1561.2 122.7669 96.4563
"7808" 1561.4 121.2811 99.70748
"7809" 1561.6 120.2401 101.8029
"7810" 1561.8 119.7871 102.8227
"7811" 1562 119.8168 103.3837
"7812" 1562.2 119.9746 103.4063
"7813" 1562.4 120.0651 103.4698
"7814" 1562.6 120.1886 103.5973
"7815" 1562.8 120.1323 103.4933
"7816" 1563 120.2292 103.2183
"7817" 1563.2 120.332 103.3942
"7818" 1563.4 120.1047 103.5146
"7819" 1563.6 119.6536 103.5941
"7820" 1563.8 119.3472 103.4771
"7821" 1564 118.8754 103.9192
"7822" 1564.2 118.2671 104.1192
"7823" 1564.4 117.4376 104.9936
"7824" 1564.6 116.6012 105.6331
"7825" 1564.8 115.3213 107.2159
"7826" 1565 113.7755 108.9343
"7827" 1565.2 111.996 111.0235
"7828" 1565.4 110.0964 113.3791
"7829" 1565.6 107.7589 115.5534
"7830" 1565.8 105.0023 117.6214
"7831" 1566 101.7827 119.8301
"7832" 1566.2 98.58695 121.8645
"7833" 1566.4 95.37463 123.5921
"7834" 1566.6 91.87218 124.7861
"7835" 1566.8 88.40475 125.8167
"7836" 1567 85.08675 127.5895
"7837" 1567.2 81.95158 129.1092
"7838" 1567.4 78.46833 129.9618
"7839" 1567.6 74.54291 130.4135
"7840" 1567.8 70.44337 130.8956
"7841" 1568 66.29581 131.0246
"7842" 1568.2 62.44333 131.1116
"7843" 1568.4 58.36637 130.8842
"7844" 1568.6 54.82083 130.3402
"7845" 1568.8 50.55552 129.4914
"7846" 1569 46.64032 128.4187
"7847" 1569.2 43.28923 126.6642
"7848" 1569.4 39.70661 125.2237
"7849" 1569.6 36.3126 123.4467
"7850" 1569.8 33.16137 121.3359
"7851" 1570 29.97147 118.8635
"7852" 1570.2 27.99991 115.8811
"7853" 1570.4 26.8531 112.2011
"7854" 1570.6 26.53056 108.514
"7855" 1570.8 26.46394 105.0348
"7856" 1571 25.59337 101.2872
"7857" 1571.2 23.82957 98.42991
"7858" 1571.4 20.88945 96.82388
"7859" 1571.6 17.5645 96.42706
"7860" 1571.8 14.08434 97.47605
"7861" 1572 12.31503 98.92312
"7862" 1572.2 11.22614 99.80563
"7863" 1572.4 11.142 100.1762
"7864" 1572.6 11.31388 99.64893
"7865" 1572.8 10.85559 99.18406
"7866" 1573 10.02372 98.32385
"7867" 1573.2 8.520225 96.43579
"7868" 1573.4 7.176346 93.66794
"7869" 1573.6 5.845599 90.96447
"7870" 1573.8 4.153508 88.24175
"7871" 1574 2.982476 85.30153
"7872" 1574.2 2.382266 82.85114
"7873" 1574.4 2.009668 80.5423
"7874" 1574.6 1.21741 77.97426
"7875" 1574.8 0.8536961 76.70741
"7876" 1575 0.7890357 75.47304
"7877" 1575.2 1.226813 74.0088
"7878" 1575.4 0.7117464 71.82729
"7879" 1575.6 0.3951802 69.29071
"7880" 1575.8 0.5788896 66.45891
"7881" 1576 0.9370361 62.76718
"7882" 1576.2 1.154939 59.375
"7883" 1576.4 1.540524 55.88274
"7884" 1576.6 2.336191 52.11463
"7885" 1576.8 3.238623 48.10523
"7886" 1577 4.747966 44.91889
"7887" 1577.2 6.890519 41.29047
"7888" 1577.4 8.24037 37.77263
"7889" 1577.6 8.969377 34.14122
"7890" 1577.8 10.47342 31.22349
"7891" 1578 11.75631 28.66354
"7892" 1578.2 13.37943 26.18841
"7893" 1578.4 15.97315 24.04078
"7894" 1578.6 19.04704 21.56761
"7895" 1578.8 22.3976 19.24128
"7896" 1579 25.14802 16.68787
"7897" 1579.2 27.46951 14.04219
"7898" 1579.4 30.62543 11.58495
"7899" 1579.6 34.04142 9.427481
"7900" 1579.8 37.70772 8.492366
"7901" 1580 41.38868 8.48258
"7902" 1580.2 44.82638 8.265176
"7903" 1580.4 47.89014 7.321883
"7904" 1580.6 51.05437 5.844973
"7905" 1580.8 53.60168 3.85008
"7906" 1581 56.4828 2.566794
"7907" 1581.2 59.64319 1.304071
"7908" 1581.4 60.63774 0.5605916
"7909" 1581.6 61.34526 0.2480916
"7910" 1581.8 61.91809 0.4584807
"7911" 1582 63.17818 1.240458
"7912" 1582.2 65.21797 1.356621
"7913" 1582.4 67.9869 1.249767
"7914" 1582.6 70.88431 1.014566
"7915" 1582.8 73.62487 1.370229
"7916" 1583 77.12056 1.865763
"7917" 1583.2 80.7514 2.454198
"7918" 1583.4 84.11904 3.41126
"7919" 1583.6 87.41598 5.311705
"7920" 1583.8 90.67386 7.171756
"7921" 1584 94.19928 8.218709
"7922" 1584.2 97.20847 9.214087
"7923" 1584.4 100.1742 11.01569
"7924" 1584.6 102.7841 13.35524
"7925" 1584.8 105.4601 16.73937
"7926" 1585 107.8432 19.46565
"7927" 1585.2 110.5643 21.15649
"7928" 1585.4 113.4585 22.30484
"7929" 1585.6 116.0236 24.35327
"7930" 1585.8 117.718 26.94929
"7931" 1586 119.1968 30.30943
"7932" 1586.2 120.4898 34.02888
"7933" 1586.4 122.3394 37.54687
"7934" 1586.6 124.6607 40.77986
"7935" 1586.8 126.658 43.86802
"7936" 1587 127.466 47.41003
"7937" 1587.2 127.7296 51.33941
"7938" 1587.4 127.8993 55.38071
"7939" 1587.6 127.7139 59.65208
"7940" 1587.8 127.5678 63.54633
"7941" 1588 127.7249 67.69874
"7942" 1588.2 127.869 71.08779
"7943" 1588.4 128.215 74.84803
"7944" 1588.6 128.2489 78.8135
"7945" 1588.8 127.0997 82.30643
"7946" 1589 125.6504 86.0741
"7947" 1589.2 124.2031 90.01499
"7948" 1589.4 122.7757 93.94475
"7949" 1589.6 121.5575 97.49182
"7950" 1589.8 119.4986 100.8193
"7951" 1590 117.5361 103.1701
"7952" 1590.2 115.649 105.7661
"7953" 1590.4 113.3609 108.6541
"7954" 1590.6 110.5649 111.3286
"7955" 1590.8 108.0483 114.2939
"7956" 1591 105.3999 117.351
"7957" 1591.2 102.1879 119.5808
"7958" 1591.4 98.12031 121.599
"7959" 1591.6 94.34729 123.5242
"7960" 1591.8 91.19268 125.9914
"7961" 1592 88.77103 127.5025
"7962" 1592.2 86.5955 127.9257
"7963" 1592.4 83.45344 128.4432
"7964" 1592.6 79.63744 129.5703
"7965" 1592.8 75.42033 130.0897
"7966" 1593 71.97872 130.0785
"7967" 1593.2 68.01301 130.0052
"7968" 1593.4 64.35645 130.3904
"7969" 1593.6 60.20464 131.1167
"7970" 1593.8 56.38542 130.7139
"7971" 1594 52.54778 129.7913
"7972" 1594.2 48.48951 128.5004
"7973" 1594.4 44.81508 126.8607
"7974" 1594.6 41.61169 125.1791
"7975" 1594.8 38.82004 122.8777
"7976" 1595 36.0068 120.4316
"7977" 1595.2 32.61823 119.0158
"7978" 1595.4 29.06938 118.2252
"7979" 1595.6 27.16086 118.1218
"7980" 1595.8 25.853 118.0587
"7981" 1596 25.92077 117.8068
"7982" 1596.2 25.84447 116.8822
"7983" 1596.4 24.8169 115.4284
"7984" 1596.6 23.42379 113.9249
"7985" 1596.8 21.49319 111.9752
"7986" 1597 19.19213 109.8383
"7987" 1597.2 16.73113 107.9471
"7988" 1597.4 14.61466 105.5139
"7989" 1597.6 13.02705 102.5127
"7990" 1597.8 11.79948 99.36142
"7991" 1598 10.69956 95.81367
"7992" 1598.2 9.337568 92.49853
"7993" 1598.4 8.029906 89.0781
"7994" 1598.6 7.768172 85.5916
"7995" 1598.8 8.338777 81.97328
"7996" 1599 9.048936 78.30369
"7997" 1599.2 9.931738 74.76145
"7998" 1599.4 9.741798 70.93062
"7999" 1599.6 8.428049 67.98664
"8000" 1599.8 5.651524 65.27618
"8001" 1600 2.769083 63.79439
"8002" 1600.2 2.704598 63.81152
"8003" 1600.4 2.539916 63.58142
"8004" 1600.6 2.38902 62.9877
"8005" 1600.8 2.533133 61.36405
"8006" 1601 2.366661 58.44079
"8007" 1601.2 2.144209 55.69338
"8008" 1601.4 2.259324 52.59368
"8009" 1601.6 3.002895 49.60639
"8010" 1601.8 4.193256 47.58559
"8011" 1602 5.606788 44.81772
"8012" 1602.2 7.087008 41.56686
"8013" 1602.4 7.889886 38.08842
"8014" 1602.6 8.96395 34.69193
"8015" 1602.8 10.06412 31.76324
"8016" 1603 11.66162 29.48473
"8017" 1603.2 14.06079 26.4313
"8018" 1603.4 16.47354 23.67702
"8019" 1603.6 19.15685 20.67243
"8020" 1603.8 22.05316 17.87429
"8021" 1604 24.85377 14.79553
"8022" 1604.2 27.64317 12.76718
"8023" 1604.4 31.61819 10.8628
"8024" 1604.6 35.23137 8.904993
"8025" 1604.8 38.49575 7.112449
"8026" 1605 41.81227 5.420313
"8027" 1605.2 45.6018 4.58248
"8028" 1605.4 49.63202 3.868841
"8029" 1605.6 52.90195 2.962909
"8030" 1605.8 56.68671 1.476201
"8031" 1606 60.30473 0.8685653
"8032" 1606.2 64.16763 1.533375
"8033" 1606.4 67.84388 2.307203
"8034" 1606.6 71.72547 2.767176
"8035" 1606.8 74.98821 3.038592
"8036" 1607 78.40049 2.985278
"8037" 1607.2 81.5937 2.827897
"8038" 1607.4 85.02125 3.657761
"8039" 1607.6 88.15905 5.064885
"8040" 1607.8 91.54996 6.344484
"8041" 1608 94.78266 7.84875
"8042" 1608.2 97.76832 9.623268
"8043" 1608.4 100.8938 11.5458
"8044" 1608.6 103.8396 13.97991
"8045" 1608.8 106.7328 16.03053
"8046" 1609 109.0778 17.29301
"8047" 1609.2 110.5787 18.7553
"8048" 1609.4 112.5052 21.18861
"8049" 1609.6 114.9164 24.03899
"8050" 1609.8 117.2799 26.95177
"8051" 1610 119.8224 30.34705
"8052" 1610.2 121.8039 33.84976
"8053" 1610.4 123.3039 37.28942
"8054" 1610.6 124.7729 41.06461
"8055" 1610.8 126.0822 44.53381
"8056" 1611 127.4445 48.37451
"8057" 1611.2 128.1179 52.36575
"8058" 1611.4 129.1759 56.27226
"8059" 1611.6 129.4775 60.56731
"8060" 1611.8 129.1625 64.83689
"8061" 1612 129.7317 68.72274
"8062" 1612.2 129.4844 72.79493
"8063" 1612.4 129.1173 77.16787
"8064" 1612.6 128.7396 80.82421
"8065" 1612.8 127.7577 84.6374
"8066" 1613 126.6514 88.09596
"8067" 1613.2 124.758 91.71163
"8068" 1613.4 122.7859 95.09341
"8069" 1613.6 120.7692 98.71348
"8070" 1613.8 118.4048 102.0565
"8071" 1614 116.5892 105.5291
"8072" 1614.2 114.1657 108.6476
"8073" 1614.4 111.5146 111.5524
"8074" 1614.6 108.4096 114.3987
"8075" 1614.8 105.2498 117.2074
"8076" 1615 101.8988 119.527
"8077" 1615.2 98.35128 121.8762
"8078" 1615.4 94.74747 123.753
"8079" 1615.6 91.13324 125.7974
"8080" 1615.8 87.86368 127.1344
"8081" 1616 84.21401 128.0262
"8082" 1616.2 80.14613 128.3696
"8083" 1616.4 76.23222 129.3182
"8084" 1616.6 72.42858 130.5226
"8085" 1616.8 68.548 131.1796
"8086" 1617 64.72221 131.3131
"8087" 1617.2 60.78561 130.2012
"8088" 1617.4 56.87499 128.686
"8089" 1617.6 52.74224 127.7564
"8090" 1617.8 48.74967 128.1523
"8091" 1618 45.35838 128.0482
"8092" 1618.2 42.24682 127.0992
"8093" 1618.4 39.23116 126.1964
"8094" 1618.6 36.95995 124.5953
"8095" 1618.8 34.95313 122.729
"8096" 1619 32.61823 120.6379
"8097" 1619.2 30.22863 118.4629
"8098" 1619.4 27.78723 115.8761
"8099" 1619.6 25.07767 112.9665
"8100" 1619.8 22.37113 110.0994
"8101" 1620 19.63613 107.1104
"8102" 1620.2 17.35441 103.9381
"8103" 1620.4 15.13021 100.777
"8104" 1620.6 12.76172 97.20762
"8105" 1620.8 11.15619 93.49885
"8106" 1621 9.551859 90.27778
"8107" 1621.2 7.737277 86.62862
"8108" 1621.4 6.769529 82.6145
"8109" 1621.6 5.95256 78.56294
"8110" 1621.8 5.422684 74.41187
"8111" 1622 4.93477 70.72051
"8112" 1622.2 3.950747 66.71968
"8113" 1622.4 2.304602 63.89525
"8114" 1622.6 1.416843 63.27667
"8115" 1622.8 1.637703 62.48182
"8116" 1623 2.3604 61.19205
"8117" 1623.2 4.217718 59.20006
"8118" 1623.4 6.33778 57.15275
"8119" 1623.6 8.130188 54.77273
"8120" 1623.8 9.372049 51.42366
"8121" 1624 10.35119 47.98028
"8122" 1624.2 10.59976 44.26118
"8123" 1624.4 10.52688 40.93511
"8124" 1624.6 10.25932 38.74461
"8125" 1624.8 10.18499 34.27693
"8126" 1625 11.40201 31.32245
"8127" 1625.2 13.13212 28.81987
"8128" 1625.4 15.53044 25.25354
"8129" 1625.6 17.61318 22.50103
"8130" 1625.8 20.39953 20.64249
"8131" 1626 23.86065 19.54447
"8132" 1626.2 27.39518 18.65665
"8133" 1626.4 30.53229 17.85146
"8134" 1626.6 33.85313 16.90591
"8135" 1626.8 36.79382 15.30187
"8136" 1627 39.07694 13.15734
"8137" 1627.2 40.9222 10.02738
"8138" 1627.4 42.09065 7.270992
"8139" 1627.6 42.90643 5.473629
"8140" 1627.8 43.24506 4.898219
"8141" 1628 43.85613 5.048577
"8142" 1628.2 45.12927 5.355148
"8143" 1628.4 47.29078 5.684902
"8144" 1628.6 50.22429 6.240458
"8145" 1628.8 53.51974 6.498092
"8146" 1629 56.61893 6.431298
"8147" 1629.2 60.20821 6.523248
"8148" 1629.4 63.81707 6.523248
"8149" 1629.6 67.12893 6.092027
"8150" 1629.8 70.36999 5.031228
"8151" 1630 73.2615 3.663292
"8152" 1630.2 76.02134 2.377375
"8153" 1630.4 78.97955 2.13375
"8154" 1630.6 81.56104 3.298208
"8155" 1630.8 84.76524 4.468138
"8156" 1631 87.93872 5.232824
"8157" 1631.2 91.05549 6.26101
"8158" 1631.4 94.02147 7.648268
"8159" 1631.6 96.98745 9.354679
"8160" 1631.8 100.0658 11.21677
"8161" 1632 102.5801 13.83588
"8162" 1632.2 105.243 15.7988
"8163" 1632.4 107.5088 17.38004
"8164" 1632.6 110.4521 19.66709
"8165" 1632.8 113.0557 22.26631
"8166" 1633 114.3833 25.48368
"8167" 1633.2 115.6367 29.09599
"8168" 1633.4 117.0987 32.86746
"8169" 1633.6 118.8305 36.67792
"8170" 1633.8 120.761 40.0746
"8171" 1634 122.9389 43.01315
"8172" 1634.2 125.8657 44.93152
"8173" 1634.4 127.7184 47.21966
"8174" 1634.6 127.7796 49.7431
"8175" 1634.8 128.1104 52.98528
"8176" 1635 128.7454 56.6285
"8177" 1635.2 128.9906 60.3405
"8178" 1635.4 128.6763 64.00243
"8179" 1635.6 127.873 68.02754
"8180" 1635.8 127.4208 71.6495
"8181" 1636 126.8402 75.4807
"8182" 1636.2 126.5697 79.15163
"8183" 1636.4 126.6107 82.69965
"8184" 1636.6 126.7402 86.27999
"8185" 1636.8 125.3767 89.72192
"8186" 1637 123.579 93.10466
"8187" 1637.2 121.5069 96.65337
"8188" 1637.4 119.6325 100.0671
"8189" 1637.6 117.7088 103.5233
"8190" 1637.8 115.493 106.7067
"8191" 1638 112.671 108.7173
"8192" 1638.2 108.993 110.4863
"8193" 1638.4 105.8875 112.6977
"8194" 1638.6 102.8824 115.4444
"8195" 1638.8 100.9319 118.5433
"8196" 1639 98.57136 121.6506
"8197" 1639.2 95.75803 123.2946
"8198" 1639.4 92.20379 124.4452
"8199" 1639.6 88.69449 125.9008
"8200" 1639.8 85.08456 127.1545
"8201" 1640 80.87071 128.474
"8202" 1640.2 77.02712 129.4178
"8203" 1640.4 73.33132 130.3869
"8204" 1640.6 69.43583 129.6929
"8205" 1640.8 65.7507 128.1388
"8206" 1641 61.90287 126.4858
"8207" 1641.2 57.68029 124.2939
"8208" 1641.4 54.01638 123.3629
"8209" 1641.6 49.47489 123.1558
"8210" 1641.8 45.61844 123.705
"8211" 1642 41.62002 124.2954
"8212" 1642.2 37.75116 124.0474
"8213" 1642.4 35.11949 122.0749
"8214" 1642.6 32.73355 119.3566
"8215" 1642.8 30.29825 115.976
"8216" 1643 28.69681 112.2578
"8217" 1643.2 27.11154 108.3529
"8218" 1643.4 25.34218 104.7172
"8219" 1643.6 22.57491 101.6442
"8220" 1643.8 19.40916 99.53331
"8221" 1644 15.49985 97.54164
"8222" 1644.2 12.10166 96.00104
"8223" 1644.4 9.266303 94.14434
"8224" 1644.6 7.869343 91.5523
"8225" 1644.8 8.021168 88.77226
"8226" 1645 8.71923 85.67082
"8227" 1645.2 8.808897 82.03965
"8228" 1645.4 9.00152 78.47181
"8229" 1645.6 8.700647 75.0106
"8230" 1645.8 8.504755 71.39607
"8231" 1646 8.165428 67.72278
"8232" 1646.2 7.3207 64.08779
"8233" 1646.4 6.211762 60.5176
"8234" 1646.6 5.375717 57.26336
"8235" 1646.8 5.066359 53.85349
"8236" 1647 5.313595 51.66704
"8237" 1647.2 6.914724 49.2076
"8238" 1647.4 9.243207 47.17716
"8239" 1647.6 11.9675 44.97211
"8240" 1647.8 14.34905 42.15355
"8241" 1648 16.1297 39.09981
"8242" 1648.2 17.4027 35.35928
"8243" 1648.4 17.99626 31.48855
"8244" 1648.6 18.50277 27.47296
"8245" 1648.8 19.00769 24.36069
"8246" 1649 20.80837 21.58486
"8247" 1649.2 23.11989 19.55153
"8248" 1649.4 26.02752 18.93792
"8249" 1649.6 29.52581 18.96366
"8250" 1649.8 32.85113 19.05216
"8251" 1650 35.64133 19.54332
"8252" 1650.2 38.6315 19.66664
"8253" 1650.4 41.78105 18.67325
"8254" 1650.6 44.56408 16.70642
"8255" 1650.8 45.51378 14.15076
"8256" 1651 45.80502 10.68914
"8257" 1651.2 45.56127 7.671756
"8258" 1651.4 44.84899 5.839695
"8259" 1651.6 44.75402 5.760346
"8260" 1651.8 45.08294 6.677062
"8261" 1652 46.16131 7.295281
"8262" 1652.2 47.69079 7.572421
"8263" 1652.4 50.34179 8.101811
"8264" 1652.6 52.9307 9.134705
"8265" 1652.8 55.61512 10.86051
"8266" 1653 58.26565 12.23976
"8267" 1653.2 61.39965 13.41083
"8268" 1653.4 64.799 14.0564
"8269" 1653.6 68.33747 15.10518
"8270" 1653.8 71.87923 16.40767
"8271" 1654 75.57069 18.31425
"8272" 1654.2 79.02804 20.4706
"8273" 1654.4 82.53621 22.56679
"8274" 1654.6 85.80475 24.37182
"8275" 1654.8 89.1813 26.49865
"8276" 1655 92.09285 28.93423
"8277" 1655.2 94.6059 31.95831
"8278" 1655.4 96.86786 35.30888
"8279" 1655.6 98.20158 38.70491
"8280" 1655.8 98.28351 42.16996
"8281" 1656 97.66837 46.06258
"8282" 1656.2 95.84782 49.46183
"8283" 1656.4 93.73656 52.42954
"8284" 1656.6 90.61478 54.55094
"8285" 1656.8 87.07102 56.43289
"8286" 1657 83.51498 56.92127
"8287" 1657.2 80.28101 56.56737
"8288" 1657.4 76.763 55.8455
"8289" 1657.6 73.53623 55.06573
"8290" 1657.8 70.06451 53.90409
"8291" 1658 67.15172 52.31679
"8292" 1658.2 63.99221 50.1811
"8293" 1658.4 60.53519 48.46313
"8294" 1658.6 57.51302 47.34899
"8295" 1658.8 54.41505 46.43477
"8296" 1659 51.20372 45.59824
"8297" 1659.2 47.74126 45.01214
"8298" 1659.4 44.42273 44.37023
"8299" 1659.6 40.57535 43.91048
"8300" 1659.8 36.86361 43.41603
"8301" 1660 33.2972 42.80881
"8302" 1660.2 29.57905 41.70659
"8303" 1660.4 26.34639 39.76518
"8304" 1660.6 24.03408 37.93976
"8305" 1660.8 22.37465 36.36993
"8306" 1661 19.82633 34.31679
"8307" 1661.2 17.34489 32.20627
"8308" 1661.4 15.9712 31.3652
"8309" 1661.6 15.54853 31.52944
"8310" 1661.8 15.19046 31.75236
"8311" 1662 15.21596 31.88246
"8312" 1662.2 15.05393 32.6685
"8313" 1662.4 14.47912 34.46153
"8314" 1662.6 13.3479 36.72834
"8315" 1662.8 11.53567 39.21756
"8316" 1663 9.839999 42.08794
"8317" 1663.2 8.354295 45.15795
"8318" 1663.4 7.050985 48.06775
"8319" 1663.6 5.885446 51.34455
"8320" 1663.8 5.467508 54.63663
"8321" 1664 4.754265 58.07953
"8322" 1664.2 3.984514 61.33376
"8323" 1664.4 2.59566 64.96432
"8324" 1664.6 1.538604 68.32476
"8325" 1664.8 1.403309 71.09591
"8326" 1665 1.203555 73.76863
"8327" 1665.2 1.343102 76.36898
"8328" 1665.4 2.532002 78.92017
"8329" 1665.6 3.892205 81.7914
"8330" 1665.8 4.726288 85.51693
"8331" 1666 5.127845 88.89154
"8332" 1666.2 5.886151 91.97889
"8333" 1666.4 7.335895 94.00413
"8334" 1666.6 9.213376 96.46947
"8335" 1666.8 11.14989 99.4771
"8336" 1667 13.14877 102.3855
"8337" 1667.2 15.64006 105.1718
"8338" 1667.4 17.9433 108.0666
"8339" 1667.6 19.92027 111.1364
"8340" 1667.8 22.14465 113.2107
"8341" 1668 25.27842 114.8514
"8342" 1668.2 28.48482 116.2439
"8343" 1668.4 31.37881 117.9441
"8344" 1668.6 34.25985 120.6516
"8345" 1668.8 35.84758 123.1974
"8346" 1669 36.16453 123.5263
"8347" 1669.2 37.52666 124.4453
"8348" 1669.4 39.73511 125.0016
"8349" 1669.6 42.48474 125.7751
"8350" 1669.8 45.07474 126.7441
"8351" 1670 48.94827 127.9392
"8352" 1670.2 52.52256 128.7277
"8353" 1670.4 56.12042 129.4579
"8354" 1670.6 59.35406 129.9173
"8355" 1670.8 63.18462 130.1381
"8356" 1671 67.60344 129.9736
"8357" 1671.2 71.47337 129.6235
"8358" 1671.4 74.71866 129.8533
"8359" 1671.6 78.37336 129.2939
"8360" 1671.8 82.18622 128.1418
"8361" 1672 86.75106 126.9288
"8362" 1672.2 90.48202 125.8383
"8363" 1672.4 93.96841 124.3153
"8364" 1672.6 97.30839 122.1868
"8365" 1672.8 101.2971 119.3176
"8366" 1673 104.605 117.1505
"8367" 1673.2 107.1239 114.5929
"8368" 1673.4 109.8205 112.0802
"8369" 1673.6 112.6477 109.848
"8370" 1673.8 114.4416 107.1769
"8371" 1674 116.1035 104.7914
"8372" 1674.2 117.8808 102.5763
"8373" 1674.4 119.7938 99.97955
"8374" 1674.6 121.8822 97.25827
"8375" 1674.8 123.137 94.06489
"8376" 1675 124.1799 90.83102
"8377" 1675.2 125.5734 87.46592
"8378" 1675.4 126.5714 84.86172
"8379" 1675.6 126.8575 81.26867
"8380" 1675.8 126.1166 78.19466
"8381" 1676 125.7341 74.60364
"8382" 1676.2 125.1774 71.75032
"8383" 1676.4 124.5971 68.72901
"8384" 1676.6 124.1488 65.71701
"8385" 1676.8 123.4735 63.2987
"8386" 1677 123.3034 60.6627
"8387" 1677.2 123.5865 57.57185
"8388" 1677.4 124.3388 54.43269
"8389" 1677.6 125.7133 52.19119
"8390" 1677.8 127.6408 51.29918
"8391" 1678 128.222 51.13444
"8392" 1678.2 127.9376 51.25385
"8393" 1678.4 127.5255 50.56192
"8394" 1678.6 127.067 49.15857
"8395" 1678.8 126.0379 47.25711
"8396" 1679 125.0433 44.856
"8397" 1679.2 123.8885 41.93879
"8398" 1679.4 122.7671 39.13898
"8399" 1679.6 121.2997 35.90513
"8400" 1679.8 119.943 32.71538
"8401" 1680 118.06 29.88082
"8402" 1680.2 116.0289 27.09242
"8403" 1680.4 114.1752 24.34286
"8404" 1680.6 112.0635 21.77631
"8405" 1680.8 110.1366 19.19948
"8406" 1681 107.7244 17.45103
"8407" 1681.2 104.6744 15.81911
"8408" 1681.4 101.3865 14.30916
"8409" 1681.6 98.30242 13.4175
"8410" 1681.8 95.36505 13.57347
"8411" 1682 92.47307 13.88914
"8412" 1682.2 90.06704 14.84816
"8413" 1682.4 87.85226 15.88059
"8414" 1682.6 85.18469 16.97808
"8415" 1682.8 82.44602 18.23851
"8416" 1683 79.5907 19.54372
"8417" 1683.2 76.82794 21.46079
"8418" 1683.4 74.1778 23.75954
"8419" 1683.6 71.69833 26.40403
"8420" 1683.8 69.49141 29.63013
"8421" 1684 66.80814 31.70696
"8422" 1684.2 63.35003 33.50145
"8423" 1684.4 59.4427 34.88391
"8424" 1684.6 55.93622 36.68792
"8425" 1684.8 52.91352 39.32093
"8426" 1685 50.04859 41.77004
"8427" 1685.2 46.75033 44.53381
"8428" 1685.4 43.93095 47.07379
"8429" 1685.6 41.0754 49.82279
"8430" 1685.8 38.1449 52.73602
"8431" 1686 35.52003 55.67381
"8432" 1686.2 32.80272 58.12565
"8433" 1686.4 30.11405 61.03934
"8434" 1686.6 27.48384 64.11674
"8435" 1686.8 24.94248 67.12164
"8436" 1687 22.24616 69.87669
"8437" 1687.2 19.28418 71.90876
"8438" 1687.4 16.17673 72.94761
"8439" 1687.6 13.03409 73.55135
"8440" 1687.8 9.704555 73.75954
"8441" 1688 6.737787 73.60525
"8442" 1688.2 5.457602 72.459
"8443" 1688.4 4.961648 71.19116
"8444" 1688.6 5.020091 70.10423
"8445" 1688.8 4.494396 68.17176
"8446" 1689 3.847911 65.7703
"8447" 1689.2 3.213798 63.09688
"8448" 1689.4 2.430495 60.22652
"8449" 1689.6 2.037063 58.28685
"8450" 1689.8 1.492987 56.73846
"8451" 1690 1.063013 55.74232
"8452" 1690.2 0.9824106 55.06679
"8453" 1690.4 1.676665 54.68536
"8454" 1690.6 2.100681 53.01765
"8455" 1690.8 1.993074 50.5756
"8456" 1691 2.187873 50.17439
"8457" 1691.2 2.410124 49.6883
"8458" 1691.4 3.306459 48.06434
"8459" 1691.6 4.039521 46.08163
"8460" 1691.8 4.699084 43.39358
"8461" 1692 5.183245 41.06234
"8462" 1692.2 5.449597 40.09279
"8463" 1692.4 5.772545 38.93864
"8464" 1692.6 5.850912 39.56454
"8465" 1692.8 5.520915 38.9419
"8466" 1693 8.062621 37.03535
"8467" 1693.2 8.358647 36.51644
"8468" 1693.4 8.151932 35.60574
"8469" 1693.6 8.475533 34.74646
"8470" 1693.8 9.28769 33.53843
"8471" 1694 10.59365 31.61288
"8472" 1694.2 12.52362 29.54437
"8473" 1694.4 14.02848 27.03749
"8474" 1694.6 15.69324 24.36387
"8475" 1694.8 17.84589 21.97837
"8476" 1695 20.43631 19.71374
"8477" 1695.2 22.84061 17.7799
"8478" 1695.4 26.30816 14.95911
"8479" 1695.6 29.32258 13.10045
"8480" 1695.8 32.82911 11.48772
"8481" 1696 36.33042 10.09897
"8482" 1696.2 40.12372 8.916455
"8483" 1696.4 43.70715 7.569235
"8484" 1696.6 46.89763 5.811523
"8485" 1696.8 50.87732 3.748637
"8486" 1697 54.68446 2.542083
"8487" 1697.2 58.51966 1.401165
"8488" 1697.4 62.04854 1.612093
"8489" 1697.6 65.73019 2.101683
"8490" 1697.8 69.60764 2.919847
"8491" 1698 73.09038 3.273123
"8492" 1698.2 76.68868 3.439263
"8493" 1698.4 80.21232 3.946912
"8494" 1698.6 84.16854 4.570002
"8495" 1698.8 88.37685 5.087188
"8496" 1699 91.50031 6.626378
"8497" 1699.2 94.88737 8.816434
"8498" 1699.4 98.22206 11.10278
"8499" 1699.6 101.3812 13.61263
"8500" 1699.8 104.456 16.20517
"8501" 1700 107.4721 18.58258
"8502" 1700.2 110.7435 20.84557
"8503" 1700.4 113.8021 22.92253
"8504" 1700.6 115.9262 25.90389
"8505" 1700.8 116.6071 29.37247
"8506" 1701 116.0618 32.75103
"8507" 1701.2 115.8474 36.06309
"8508" 1701.4 116.6608 39.40106
"8509" 1701.6 118.9859 41.6152
"8510" 1701.8 122.202 43.59324
"8511" 1702 125.2229 44.80049
"8512" 1702.2 127.0246 46.07774
"8513" 1702.4 127.5931 47.3028
"8514" 1702.6 127.6354 49.04095
"8515" 1702.8 127.9856 51.70541
"8516" 1703 128.1783 54.77099
"8517" 1703.2 128.4401 58.3298
"8518" 1703.4 128.4893 62.04764
"8519" 1703.6 128.6441 65.78445
"8520" 1703.8 129.4832 69.47697
"8521" 1704 129.5689 72.90076
"8522" 1704.2 128.7374 75.99605
"8523" 1704.4 126.6655 79.40976
"8524" 1704.6 124.9561 82.49727
"8525" 1704.8 123.8674 85.64815
"8526" 1705 122.6535 89.47085
"8527" 1705.2 120.9002 92.93564
"8528" 1705.4 118.6745 95.92421
"8529" 1705.6 115.6146 98.33838
"8530" 1705.8 112.457 99.82683
"8531" 1706 108.9716 100.5707
"8532" 1706.2 105.3969 101.203
"8533" 1706.4 101.7286 102.3268
"8534" 1706.6 98.98913 104.3379
"8535" 1706.8 96.80097 107.0767
"8536" 1707 95.68601 110.74
"8537" 1707.2 95.38352 114.2034
"8538" 1707.4 95.61717 118.0889
"8539" 1707.6 95.39589 121.1997
"8540" 1707.8 93.87759 123.2355
"8541" 1708 91.57417 122.928
"8542" 1708.2 89.1634 122.2548
"8543" 1708.4 86.18802 120.5562
"8544" 1708.6 82.74543 119.1933
"8545" 1708.8 78.87756 118.416
"8546" 1709 74.99097 118.2692
"8547" 1709.2 71.12802 119.2349
"8548" 1709.4 67.59169 120.4216
"8549" 1709.6 63.76527 122.1634
"8550" 1709.8 59.88815 122.4441
"8551" 1710 55.7817 122.3002
"8552" 1710.2 51.60852 121.4628
"8553" 1710.4 47.8897 119.4004
"8554" 1710.6 45.14094 116.8045
"8555" 1710.8 42.13429 113.7063
"8556" 1711 39.04928 110.8482
"8557" 1711.2 36.05071 108.4651
"8558" 1711.4 32.57279 106.0439
"8559" 1711.6 29.00364 104.5508
"8560" 1711.8 25.33093 103.269
"8561" 1712 22.07658 101.4926
"8562" 1712.2 19.58349 98.98572
"8563" 1712.4 17.75219 95.57634
"8564" 1712.6 16.29698 92.36641
"8565" 1712.8 15.24302 88.94897
"8566" 1713 14.25513 85.6325
"8567" 1713.2 13.68427 82.14915
"8568" 1713.4 12.39121 78.64797
"8569" 1713.6 11.19313 74.95596
"8570" 1713.8 9.995051 71.51036
"8571" 1714 8.848378 68.31708
"8572" 1714.2 8.072396 65.25354
"8573" 1714.4 7.457456 61.98855
"8574" 1714.6 7.820055 58.74682
"8575" 1714.8 8.982039 55.86551
"8576" 1715 10.33193 52.868
"8577" 1715.2 12.09514 49.96579
"8578" 1715.4 13.5617 46.82287
"8579" 1715.6 14.06865 43.93982
"8580" 1715.8 14.0173 40.46363
"8581" 1716 13.88018 37.24844
"8582" 1716.2 14.13331 34.12173
"8583" 1716.4 15.49539 31.59987
"8584" 1716.6 17.52689 30.50499
"8585" 1716.8 20.66035 28.80059
"8586" 1717 23.59474 26.98092
"8587" 1717.2 26.82604 24.87342
"8588" 1717.4 29.51043 22.77167
"8589" 1717.6 32.24514 20.33222
"8590" 1717.8 34.26858 17.54362
"8591" 1718 35.4028 14.47497
"8592" 1718.2 35.00801 12.63147
"8593" 1718.4 34.51627 12.32824
"8594" 1718.6 34.61815 12.75156
"8595" 1718.8 35.52295 13.04707
"8596" 1719 36.90606 13.00312
"8597" 1719.2 38.4065 13.1169
"8598" 1719.4 41.07085 13.29655
"8599" 1719.6 43.39794 14.5016
"8600" 1719.8 46.38009 15.71635
"8601" 1720 49.85589 17.17335
"8602" 1720.2 53.1716 17.64336
"8603" 1720.4 55.84562 17.4929
"8604" 1720.6 58.56782 16.57703
"8605" 1720.8 60.97303 15.23227
"8606" 1721 62.80638 13.77091
"8607" 1721.2 63.53216 11.99688
"8608" 1721.4 64.12346 9.708415
"8609" 1721.6 64.03512 8.181697
"8610" 1721.8 64.17786 7.357372
"8611" 1722 63.98927 7.388591
"8612" 1722.2 64.21067 6.848209
"8613" 1722.4 65.00522 5.666121
"8614" 1722.6 66.00828 3.921756
"8615" 1722.8 67.34711 1.96467
"8616" 1723 69.14889 1.07451
"8617" 1723.2 70.99874 1.481082
"8618" 1723.4 73.97171 1.655327
"8619" 1723.6 76.792 2.083703
"8620" 1723.8 79.52183 3.299751
"8621" 1724 82.87148 4.328591
"8622" 1724.2 86.14151 4.418523
"8623" 1724.4 88.37938 4.553435
"8624" 1724.6 90.46247 5.85803
"8625" 1724.8 92.97363 7.484157
"8626" 1725 96.39972 9.075688
"8627" 1725.2 99.26673 11.13178
"8628" 1725.4 102.1262 13.59993
"8629" 1725.6 105.0438 16.3492
"8630" 1725.8 107.8492 18.94614
"8631" 1726 111.2502 21.75399
"8632" 1726.2 113.9421 25.0452
"8633" 1726.4 116.0221 28.34651
"8634" 1726.6 117.6476 31.99578
"8635" 1726.8 119.2737 35.84606
"8636" 1727 120.5535 40.13086
"8637" 1727.2 121.5553 44.17592
"8638" 1727.4 123.3649 47.9372
"8639" 1727.6 126.0516 51.40786
"8640" 1727.8 127.8052 55.06407
"8641" 1728 128.1525 58.99379
"8642" 1728.2 127.1198 63.17334
"8643" 1728.4 125.1585 66.88931
"8644" 1728.6 123.2406 70.24115
"8645" 1728.8 120.5541 73.75954
"8646" 1729 117.8325 77.17384
"8647" 1729.2 115.0106 80.33291
"8648" 1729.4 112.1181 83.09268
"8649" 1729.6 109.3646 85.83449
"8650" 1729.8 106.4211 88.4542
"8651" 1730 104.117 91.19411
"8652" 1730.2 101.7571 94.52573
"8653" 1730.4 98.97127 97.03492
"8654" 1730.6 95.77944 99.04198
"8655" 1730.8 91.98198 100.7914
"8656" 1731 87.92994 101.5398
"8657" 1731.2 84.06452 101.4525
"8658" 1731.4 80.10889 100.8064
"8659" 1731.6 75.96492 99.66794
"8660" 1731.8 71.97992 99.10881
"8661" 1732 67.69632 98.98286
"8662" 1732.2 63.81835 99.12002
"8663" 1732.4 59.87615 99.50822
"8664" 1732.6 55.89831 99.51249
"8665" 1732.8 51.96056 99.35451
"8666" 1733 48.01953 99.09718
"8667" 1733.2 44.08544 99.40076
"8668" 1733.4 40.41994 100.3938
"8669" 1733.6 37.13533 102.23
"8670" 1733.8 34.04076 104.4211
"8671" 1734 31.01992 106.4518
"8672" 1734.2 27.91642 107.9011
"8673" 1734.4 24.81739 109.6657
"8674" 1734.6 22.47002 110.6257
"8675" 1734.8 21.09192 110.8338
"8676" 1735 19.24892 110.0573
"8677" 1735.2 17.43788 108.3369
"8678" 1735.4 15.40482 105.8065
"8679" 1735.6 13.3152 103.1183
"8680" 1735.8 12.03259 99.92887
"8681" 1736 10.59839 96.68276
"8682" 1736.2 8.900105 93.68171
"8683" 1736.4 7.436679 90.41323
"8684" 1736.6 6.405578 87.03264
"8685" 1736.8 5.121278 83.37461
"8686" 1737 3.755329 79.46037
"8687" 1737.2 3.25219 75.69396
"8688" 1737.4 3.856544 71.70368
"8689" 1737.6 4.061334 67.77481
"8690" 1737.8 4.585567 63.69084
"8691" 1738 5.667405 59.92179
"8692" 1738.2 6.462172 56.17939
"8693" 1738.4 6.796466 52.4313
"8694" 1738.6 7.855322 48.48302
"8695" 1738.8 8.910812 44.44179
"8696" 1739 9.562165 41.48544
"8697" 1739.2 10.79798 37.9424
"8698" 1739.4 12.39121 34.43678
"8699" 1739.6 14.68023 30.99555
"8700" 1739.8 17.33695 28.45713
"8701" 1740 20.31258 26.15649
"8702" 1740.2 23.23239 23.83294
"8703" 1740.4 25.8904 20.83333
"8704" 1740.6 27.85783 17.78838
"8705" 1740.8 29.4659 14.65608
"8706" 1741 32.1378 12.35157
"8707" 1741.2 35.54986 11.24364
"8708" 1741.4 39.27167 10.19257
"8709" 1741.6 42.83736 9.316447
"8710" 1741.8 46.40017 8.356052
"8711" 1742 49.5591 7.079341
"8712" 1742.2 52.87188 5.571689
"8713" 1742.4 56.5082 4.285017
"8714" 1742.6 59.73978 3.403308
"8715" 1742.8 63.80822 2.776485
"8716" 1743 67.42872 2.529915
"8717" 1743.2 71.05435 2.83503
"8718" 1743.4 74.47326 3.632316
"8719" 1743.6 78.06415 4.400408
"8720" 1743.8 81.68939 5.47869
"8721" 1744 86.03004 6.685751
"8722" 1744.2 89.50675 8.294187
"8723" 1744.4 92.63345 10.30534
"8724" 1744.6 95.61691 12.33161
"8725" 1744.8 98.62656 14.39426
"8726" 1745 101.6994 16.66911
"8727" 1745.2 104.645 19.10573
"8728" 1745.4 107.5094 21.52708
"8729" 1745.6 110.8384 23.51732
"8730" 1745.8 114.0268 24.87682
"8731" 1746 116.6012 27.33528
"8732" 1746.2 117.508 30.49548
"8733" 1746.4 117.3329 34.11627
"8734" 1746.6 117.2788 38.04731
"8735" 1746.8 117.4206 41.91133
"8736" 1747 118.2743 45.62432
"8737" 1747.2 118.9238 49.49167
"8738" 1747.4 119.4901 53.0517
"8739" 1747.6 119.7042 56.91707
"8740" 1747.8 119.7147 60.82193
"8741" 1748 119.851 64.59924
"8742" 1748.2 120.1739 68.99202
"8743" 1748.4 120.8552 73.21545
"8744" 1748.6 121.1098 77.4067
"8745" 1748.8 121.6444 81.04679
"8746" 1749 122.7046 84.83545
"8747" 1749.2 124.1385 88.48543
"8748" 1749.4 124.6597 92.01435
"8749" 1749.6 123.4773 94.76554
"8750" 1749.8 121.2794 97.27372
"8751" 1750 119.2277 99.85253
"8752" 1750.2 116.4631 102.3855
"8753" 1750.4 113.2437 105.0441
"8754" 1750.6 110.1195 107.6698
"8755" 1750.8 106.9196 109.7554
"8756" 1751 103.5472 111.5594
"8757" 1751.2 99.9367 113.5375
"8758" 1751.4 96.24701 115.3497
"8759" 1751.6 93.01333 117.5352
"8760" 1751.8 90.16452 120.4142
"8761" 1752 87.6286 123.8498
"8762" 1752.2 85.15968 126.923
"8763" 1752.4 81.70213 128.6437
"8764" 1752.6 78.04013 129.2303
"8765" 1752.8 74.65492 128.8975
"8766" 1753 71.37667 128.1176
"8767" 1753.2 67.63639 126.9354
"8768" 1753.4 64.4755 125.92
"8769" 1753.6 60.95518 125.4983
"8770" 1753.8 57.73324 125.855
"8771" 1754 53.89622 126.4601
"8772" 1754.2 50.24895 125.9291
"8773" 1754.4 46.59869 124.607
"8774" 1754.6 43.30448 122.273
"8775" 1754.8 40.39898 119.452
"8776" 1755 37.4617 116.385
"8777" 1755.2 35.0671 113.1157
"8778" 1755.4 32.60492 109.9272
"8779" 1755.6 29.742 107.1156
"8780" 1755.8 26.30173 105.241
"8781" 1756 22.66921 103.4126
"8782" 1756.2 19.24582 102.4562
"8783" 1756.4 16.43919 101.2752
"8784" 1756.6 14.17373 98.84324
"8785" 1756.8 12.92274 95.63372
"8786" 1757 12.76594 92.18493
"8787" 1757.2 12.45391 88.5687
"8788" 1757.4 12.66181 85.17939
"8789" 1757.6 11.79596 81.67586
"8790" 1757.8 10.20691 78.38373
"8791" 1758 8.213071 75.41811
"8792" 1758.2 6.576136 72.47631
"8793" 1758.4 5.506846 69.18646
"8794" 1758.6 4.810814 65.70686
"8795" 1758.8 4.535215 62.08464
"8796" 1759 5.457218 58.73525
"8797" 1759.2 6.671106 55.18937
"8798" 1759.4 7.832064 51.68445
"8799" 1759.6 8.878671 48.35839
"8800" 1759.8 9.382593 44.57275
"8801" 1760 9.659344 41.36118
"8802" 1760.2 9.601605 38.98582
"8803" 1760.4 11.03972 36.13686
"8804" 1760.6 12.90746 34.1285
"8805" 1760.8 15.22631 31.88613
"8806" 1761 17.34456 29.7262
"8807" 1761.2 19.15685 27.1273
"8808" 1761.4 20.87201 24.75658
"8809" 1761.6 22.81412 22.05321
"8810" 1761.8 25.32203 19.96612
"8811" 1762 27.82017 17.77011
"8812" 1762.2 30.19441 15.63417
"8813" 1762.4 32.95299 14.10969
"8814" 1762.6 36.34919 12.92144
"8815" 1762.8 39.40268 12.25938
"8816" 1763 42.72954 12.0485
"8817" 1763.2 46.22909 12.05741
"8818" 1763.4 49.99998 11.79117
"8819" 1763.6 53.34548 11.15525
"8820" 1763.8 56.57346 10.07113
"8821" 1764 60.20821 9.299098
"8822" 1764.2 63.61715 8.602629
"8823" 1764.4 67.24832 8.410578
"8824" 1764.6 70.80357 8.343418
"8825" 1764.8 74.5203 7.865322
"8826" 1765 78.1091 7.936442
"8827" 1765.2 81.6684 8.343014
"8828" 1765.4 85.14512 9.048291
"8829" 1765.6 88.77256 9.685114
"8830" 1765.8 92.6148 10.70936
"8831" 1766 96.08617 11.2689
"8832" 1766.2 99.13772 12.9573
"8833" 1766.4 102.1194 14.93051
"8834" 1766.6 105.1513 17.37181
"8835" 1766.8 107.922 19.68081
"8836" 1767 110.7405 22.13387
"8837" 1767.2 113.1782 25.01645
"8838" 1767.4 115.5623 28.08305
"8839" 1767.6 118.1571 31.03227
"8840" 1767.8 121.1349 33.38794
"8841" 1768 123.0446 36.74958
"8842" 1768.2 123.7655 40.24115
"8843" 1768.4 123.9521 44.1385
"8844" 1768.6 124.9811 47.63879
"8845" 1768.8 126.3026 51.33103
"8846" 1769 127.9576 54.7961
"8847" 1769.2 129.2433 58.2879
"8848" 1769.4 129.5127 62.08779
"8849" 1769.6 128.6974 65.73758
"8850" 1769.8 127.8234 69.69319
"8851" 1770 126.8623 73.56189
"8852" 1770.2 125.9274 77.00035
"8853" 1770.4 124.782 80.67925
"8854" 1770.6 123.7757 84.39204
"8855" 1770.8 122.9481 87.7181
"8856" 1771 121.3701 91.55004
"8857" 1771.2 119.5772 94.73875
"8858" 1771.4 117.5206 98.25941
"8859" 1771.6 115.6913 102.0108
"8860" 1771.8 113.5755 105.1272
"8861" 1772 111.6325 108.5779
"8862" 1772.2 109.5368 111.8538
"8863" 1772.4 107.4975 115.1081
"8864" 1772.6 104.873 117.6711
"8865" 1772.8 101.8326 119.4138
"8866" 1773 98.25598 120.5766
"8867" 1773.2 94.54932 122.0593
"8868" 1773.4 90.97973 123.9787
"8869" 1773.6 87.29719 125.9291
"8870" 1773.8 83.77537 128.068
"8871" 1774 80.25988 129.1807
"8872" 1774.2 76.95209 130.2218
"8873" 1774.4 73.39909 130.7018
"8874" 1774.6 69.76276 130.3753
"8875" 1774.8 66.06245 130.1138
"8876" 1775 62.20228 130.5508
"8877" 1775.2 58.19468 130.8109
"8878" 1775.4 54.36633 130.3571
"8879" 1775.6 50.73034 128.5373
"8880" 1775.8 47.12022 126.9359
"8881" 1776 43.70775 125.5515
"8882" 1776.2 39.95718 124.1551
"8883" 1776.4 36.40602 122.6333
"8884" 1776.6 33.11619 121.4112
"8885" 1776.8 29.67281 119.7415
"8886" 1777 27.14591 117.1932
"8887" 1777.2 24.51866 114.2448
"8888" 1777.4 21.75132 111.4721
"8889" 1777.6 19.05111 108.6832
"8890" 1777.8 16.50049 105.6434
"8891" 1778 14.24337 102.2837
"8892" 1778.2 12.46427 99.0091
"8893" 1778.4 10.7776 96.56107
"8894" 1778.6 9.678485 93.20399
"8895" 1778.8 9.014962 89.29389
"8896" 1779 8.38223 85.2434
"8897" 1779.2 7.636932 81.32832
"8898" 1779.4 5.914864 77.68943
"8899" 1779.6 4.475626 74.17116
"8900" 1779.8 4.497159 70.53956
"8901" 1780 5.483982 66.81434
"8902" 1780.2 6.906772 63.22095
"8903" 1780.4 8.312728 59.98793
"8904" 1780.6 9.068145 56.4542
"8905" 1780.8 9.710142 52.90664
"8906" 1781 10.4145 49.60242
"8907" 1781.2 10.93358 45.94933
"8908" 1781.4 10.97964 42.73446
"8909" 1781.6 10.71482 39.80012
"8910" 1781.8 11.45126 36.87296
"8911" 1782 13.50894 34.40252
"8912" 1782.2 16.03514 32.37786
"8913" 1782.4 18.46496 29.9583
"8914" 1782.6 21.45102 27.47156
"8915" 1782.8 24.31967 25.4771
"8916" 1783 27.15667 23.50509
"8917" 1783.2 29.80305 21.35263
"8918" 1783.4 32.01287 18.84351
"8919" 1783.6 33.80875 15.91921
"8920" 1783.8 35.07518 12.82889
"8921" 1784 36.25422 10.41667
"8922" 1784.2 37.92483 9.81957
"8923" 1784.4 40.15572 10.18773
"8924" 1784.6 42.85463 10.50981
"8925" 1784.8 45.95389 11.2386
"8926" 1785 49.09484 11.83439
"8927" 1785.2 52.44025 12.75869
"8928" 1785.4 55.65657 13.98007
"8929" 1785.6 58.74625 15.37108
"8930" 1785.8 61.90883 16.86139
"8931" 1786 64.8272 18.69362
"8932" 1786.2 67.8718 21.02841
"8933" 1786.4 70.42892 23.66827
"8934" 1786.6 72.89101 26.29251
"8935" 1786.8 74.73973 29.43495
"8936" 1787 75.77464 32.73768
"8937" 1787.2 75.95369 36.08945
"8938" 1787.4 75.60302 39.92041
"8939" 1787.6 75.32506 43.38345
"8940" 1787.8 74.92967 47.28261
"8941" 1788 74.45052 50.67962
"8942" 1788.2 74.2112 54.42665
"8943" 1788.4 74.5085 57.7539
"8944" 1788.6 74.52391 61.16412
"8945" 1788.8 74.20958 64.5244
"8946" 1789 73.65077 67.93893
"8947" 1789.2 73.13587 71.13651
"8948" 1789.4 72.67517 74.58397
"8949" 1789.6 71.59512 78.07027
"8950" 1789.8 70.64397 81.53334
"8951" 1790 69.76545 85.29925
"8952" 1790.2 69.91724 88.53817
"8953" 1790.4 69.56775 92.37023
"8954" 1790.6 69.13206 96.18321
"8955" 1790.8 68.46727 99.83852
"8956" 1791 67.37796 103.2831
"8957" 1791.2 65.75698 106.9436
"8958" 1791.4 64.06457 110.4785
"8959" 1791.6 62.48173 114.2246
"8960" 1791.8 61.67356 118.0867
"8961" 1792 61.1641 121.88
"8962" 1792.2 61.70615 124.9796
"8963" 1792.4 62.43199 128.2034
"8964" 1792.6 61.93494 130.2203
"8965" 1792.8 60.46008 130.768
"8966" 1793 58.61963 130.6423
"8967" 1793.2 56.48539 130.3799
"8968" 1793.4 53.96938 130.0573
"8969" 1793.6 51.37478 129.7983
"8970" 1793.8 49.07599 129.2838
"8971" 1794 46.79953 128.9563
"8972" 1794.2 45.77834 128.5101
"8973" 1794.4 45.1529 127.7163
"8974" 1794.6 43.08816 126.5564
"8975" 1794.8 40.46267 126.0043
"8976" 1795 37.76017 124.5229
"8977" 1795.2 34.9623 122.8185
"8978" 1795.4 32.05382 120.9002
"8979" 1795.6 28.90614 118.6867
"8980" 1795.8 26.00239 116.6392
"8981" 1796 23.2845 114.3003
"8982" 1796.2 20.76291 111.4833
"8983" 1796.4 18.41135 108.3278
"8984" 1796.6 15.69324 105.5308
"8985" 1796.8 12.83684 103.1268
"8986" 1797 10.39728 100.0056
"8987" 1797.2 8.395174 96.47681
"8988" 1797.4 7.2041 93.31087
"8989" 1797.6 5.151588 90.01272
"8990" 1797.8 4.05152 86.5617
"8991" 1798 3.328539 84.95547
"8992" 1798.2 2.616948 82.15649
"8993" 1798.4 2.488302 78.62181
"8994" 1798.6 2.634886 74.82506
"8995" 1798.8 2.795431 71.02417
"8996" 1799 1.872096 67.33596
"8997" 1799.2 0.688004 63.96864
"8998" 1799.4 0.480797 60.71305
"8999" 1799.6 1.067883 57.25191
"9000" 1799.8 2.028436 53.94493
"9001" 1800 3.170788 50.05453
