# Supplementary material for: Adaptive switch to sexually dimorphic movements by partner-seeking termites
Source: Sci Adv. 2019 Jun 19;5(6):eaau6108. doi: 10.1126/sciadv.aau6108 (PMC6584256; doi:10.1126/sciadv.aau6108)
Supplement: Data file S1 [file aau6108_Data_file_S1.zip › Dataset/RsExperiments/170526_163_F_4_tandem-position_set2_5FPS.txt]

"time" "x" "y"
"1" 0 13.1807601878268 92.7387255114458
"2" 0.2 15.2513413831583 93.9460868200054
"3" 0.4 17.7319839814277 95.7579804256265
"4" 0.6 19.6441959748455 97.3667449023017
"5" 0.8 20.8256041655986 99.7621384082882
"6" 1 20.0995625883023 100.588338312858
"7" 1.2 18.8465973267331 101.240485422701
"8" 1.4 18.3103768829342 100.722529006213
"9" 1.6 17.4112638753813 99.8001591573979
"10" 1.8 16.7852796848593 98.9169915606695
"11" 2 16.5501219916373 96.8701183651321
"12" 2.2 16.9214102870654 94.4935350151945
"13" 2.4 18.294786529228 92.3043342372534
"14" 2.6 20.4068963763962 90.3806843208116
"15" 2.8 22.3361860842826 90.3409459909099
"16" 3 24.7972055766173 91.0288439899232
"17" 3.2 27.7582019936573 91.9617428977841
"18" 3.4 31.3384292462853 93.337867113321
"19" 3.6 35.157351324071 94.107995611967
"20" 3.8 38.4458309785712 94.8910978817693
"21" 4 42.1609826395084 96.0643420466735
"22" 4.2 45.8630761974366 97.1339408821145
"23" 4.4 49.4356960876369 98.0585517927559
"24" 4.6 53.6781775168446 99.1601393640941
"25" 4.8 57.5481966537917 100.91175436237
"26" 5 61.4706455962314 103.024477551235
"27" 5.2 65.3330735511128 105.030088470104
"28" 5.4 69.0785337371802 106.507467406192
"29" 5.6 72.9302898544856 108.012149587588
"30" 5.8 76.6761087413573 109.768040918683
"31" 6 79.9967669881646 112.523121952379
"32" 6.2 82.6722202675821 115.916346096969
"33" 6.4 84.1649440060384 119.673252338423
"34" 6.6 84.3481762684009 122.587434048668
"35" 6.8 83.4159358481195 125.276592754545
"36" 7 81.2069946238273 126.5869947276
"37" 7.2 78.9238801487718 126.539983684989
"38" 7.4 77.1803627159435 125.799524771237
"39" 7.6 74.6539310909955 124.18665554306
"40" 7.8 72.6165824232194 122.235256001595
"41" 8 70.5246726467006 120.002270549656
"42" 8.2 68.0741316995469 117.05049389978
"43" 8.4 66.2483385885531 113.650905934807
"44" 8.6 65.3160330295528 111.023782446256
"45" 8.8 65.0181541716512 108.823849259396
"46" 9 65.5803627814098 106.415871286108
"47" 9.2 67.8276830081915 104.969468735826
"48" 9.4 70.8638168694021 104.781886190487
"49" 9.6 73.2386570319849 106.172705588525
"50" 9.8 75.0763621121507 108.364033059697
"51" 10 76.6522093620827 110.942774879783
"52" 10.2 77.655495036412 112.410700718781
"53" 10.4 78.2900166617425 113.433596668165
"54" 10.6 79.7347122261632 114.395472203867
"55" 10.8 81.2004645322832 113.723842638792
"56" 11 82.6374397082486 112.039581601749
"57" 11.2 83.642562076268 109.615967929462
"58" 11.4 84.0951736465692 106.829508351208
"59" 11.6 84.3085388424879 103.240076776426
"60" 11.8 84.3607448526581 100.115814329805
"61" 12 84.9834181994521 96.3040215994146
"62" 12.2 85.3783280173092 92.5257329946028
"63" 12.4 86.4162141598306 88.6073488212114
"64" 12.6 87.4823581951414 84.7722306992959
"65" 12.8 87.5786492739331 81.1045956032752
"66" 13 87.5649823821903 78.0360204324642
"67" 13.2 87.7317646186663 74.4411536603842
"68" 13.4 88.0699830708065 71.6845756903693
"69" 13.6 88.7014100703648 67.9019123297525
"70" 13.8 89.2894519382492 65.0739730610166
"71" 14 90.8564054779179 61.9391833517785
"72" 14.2 92.5485158514968 59.485586770026
"73" 14.4 95.0691443070421 57.6930151049717
"74" 14.6 97.7129217042093 57.308659353783
"75" 14.8 100.426163420033 57.5833583090275
"76" 15 103.519648522213 58.3415065761848
"77" 15.2 107.054152423412 59.0739324536593
"78" 15.4 110.75733120484 59.4272316411262
"79" 15.6 114.308743357756 59.2863089846832
"80" 15.8 118.075717974027 59.7643326308275
"81" 16 120.804881908811 60.3071332021245
"82" 16.2 121.359484603066 60.3761013636404
"83" 16.4 122.193157251005 61.1842231981535
"84" 16.6 123.207317672107 62.860774134639
"85" 16.8 123.989770865394 65.1350662876228
"86" 17 124.225240293473 67.8412137850213
"87" 17.2 124.720852426432 71.3328955519943
"88" 17.4 125.925372446114 74.2835212825548
"89" 17.6 126.875805262911 76.8205348341155
"90" 17.8 126.824033947812 79.4129253384873
"91" 18 125.701790896701 80.0209249854574
"92" 18.2 123.997624139886 79.956257389191
"93" 18.4 122.450715453811 79.1894876474667
"94" 18.6 120.113592867998 77.445916510015
"95" 18.8 118.658359608655 74.9278603567705
"96" 19 117.699657228679 71.5297349977425
"97" 19.2 116.792366164858 68.6423069631092
"98" 19.4 115.245845293808 65.070612140235
"99" 19.6 113.282173075076 62.2985285403802
"100" 19.8 110.848526145553 60.2423514920507
"101" 20 108.140269910357 58.2875214451973
"102" 20.2 105.121010064631 56.4506585245417
"103" 20.4 102.150194201799 55.3446638088465
"104" 20.6 99.0001867524323 54.2517511489014
"105" 20.8 95.4458814134275 52.9039562000314
"106" 21 91.5433127540087 51.5079324537951
"107" 21.2 87.9434016994232 50.2821340489891
"108" 21.4 84.6217465800648 48.8434217769765
"109" 21.6 81.7444652512506 46.2848757159429
"110" 21.8 79.5866420709653 43.047610765897
"111" 22 78.9740216644736 40.13433210233
"112" 22.2 79.3450057191777 36.4030163569107
"113" 22.4 80.5355240041392 33.723835748965
"114" 22.6 82.778993537536 31.7956029346309
"115" 22.8 85.673211137244 30.6175805002521
"116" 23 89.2321601020795 30.1542616593891
"117" 23.2 92.8484644210996 30.3884643155182
"118" 23.4 96.2577067894741 31.2172079755864
"119" 23.6 99.6739103047431 32.9603556310194
"120" 23.8 103.076231700819 34.7535767625089
"121" 24 105.741032544255 36.8472556702363
"122" 24.2 107.733843846171 39.1850190444027
"123" 24.4 109.223272014659 42.478456367465
"124" 24.6 110.242057536933 45.7885642420919
"125" 24.8 111.103073977241 49.2780715096073
"126" 25 111.206259776405 52.288824426319
"127" 25.2 110.325683490584 55.5815665432299
"128" 25.4 109.528482919184 58.4245097121081
"129" 25.6 108.374371883536 61.1590895564161
"130" 25.8 106.805879623661 63.4147162035205
"131" 26 104.85329348905 65.1673502217937
"132" 26.2 102.363507442013 66.3880310382078
"133" 26.4 99.6445588615713 67.3631161813467
"134" 26.6 97.0546679303438 68.2410845475229
"135" 26.8 94.5686941901451 68.6795764196456
"136" 27 91.6374377008117 68.8808892655068
"137" 27.2 88.6605133935754 69.0621346396745
"138" 27.4 85.5160711344073 69.5664344662192
"139" 27.6 82.703690103318 69.6580532786968
"140" 27.8 79.548676825051 68.9451436652212
"141" 28 76.6500361206145 68.5239551534432
"142" 28.2 73.3385882429608 67.7564130436966
"143" 28.4 70.8916056081828 66.2382866589744
"144" 28.6 68.8560964707388 64.1272482885507
"145" 28.8 67.9444741476369 61.6275506939212
"146" 29 68.1998484678016 58.6806597266788
"147" 29.2 69.4927969343161 56.1681604153272
"148" 29.4 71.1875679965095 54.4782237045824
"149" 29.6 72.4677515028496 53.700037775937
"150" 29.8 74.0046282567869 53.4893656181677
"151" 30 75.763368512779 53.459011990356
"152" 30.2 77.7380708711609 53.8438391919336
"153" 30.4 80.1055120233453 54.8589733335294
"154" 30.6 82.3955935890562 56.6676532484332
"155" 30.8 83.8691829867643 59.0931409560473
"156" 31 85.1042677292658 61.8267330295739
"157" 31.2 85.6917156257546 64.8177388968074
"158" 31.4 85.558075603683 67.5738493190876
"159" 31.6 84.8485701404062 70.6113244411234
"160" 31.8 84.8620036370896 73.6697658938047
"161" 32 85.6418225237053 77.2260027717198
"162" 32.2 86.3497800050397 80.4573820242842
"163" 32.4 86.2912682303155 83.6279740440981
"164" 32.6 85.7914504676949 86.2920917974921
"165" 32.8 84.5146238829971 89.0151246326986
"166" 33 83.2869785325451 91.1089286556399
"167" 33.2 81.9461976692796 92.8193321380119
"168" 33.4 81.4658548096683 93.7346742562394
"169" 33.6 79.9410212456168 95.994131998366
"170" 33.8 78.2147903690695 97.8200209130947
"171" 34 76.713689005358 100.257778790833
"172" 34.2 76.1355594742261 102.854543216189
"173" 34.4 77.0137185727615 104.658154205836
"174" 34.6 78.9692613667613 105.956890983379
"175" 34.8 81.1482928130235 107.277324614184
"176" 35 83.5182745337694 108.075874716379
"177" 35.2 86.1856669621496 108.692140247461
"178" 35.4 88.5795425513602 109.266818146784
"179" 35.6 90.9526099112654 110.109737984657
"180" 35.8 91.4173837732162 109.943237748277
"181" 36 91.577563190673 109.030440979297
"182" 36.2 91.0509527116877 107.782960641513
"183" 36.4 90.0394251889437 106.691154755779
"184" 36.6 89.0423034319845 105.341494528583
"185" 36.8 87.0883072778682 104.082033336345
"186" 37 84.4163342946968 102.425650851029
"187" 37.2 81.5498021757439 100.987914100206
"188" 37.4 78.8740755170639 99.1830508006654
"189" 37.6 76.1909583727261 96.6770349406244
"190" 37.8 74.9028785938461 93.8032085318972
"191" 38 74.2074290730734 90.5012232195581
"192" 38.2 73.6383868217021 87.1898504665909
"193" 38.4 73.7718877711871 83.6501411961388
"194" 38.6 74.5707283587143 80.1283343075856
"195" 38.8 76.3410714053334 77.5662578388095
"196" 39 78.9399106163 75.1014756037436
"197" 39.2 81.7309977448853 73.0599882740734
"198" 39.4 84.8341699243777 71.6253246257551
"199" 39.6 87.837649685999 70.3488224448366
"200" 39.8 90.3109705938754 68.4836255918018
"201" 40 92.5002725071228 66.0675769488163
"202" 40.2 93.2094148168234 63.5265556347175
"203" 40.4 93.616167379504 60.4150448183883
"204" 40.6 94.0671608690004 56.8386208592559
"205" 40.8 94.6032271661811 53.2100416902997
"206" 41 94.8338748675215 49.9491884310212
"207" 41.2 94.3859436253113 46.6373532083833
"208" 41.4 94.1420973117153 43.0546377173788
"209" 41.6 94.9108371232035 39.666057685575
"210" 41.8 96.356600151201 36.4400004995998
"211" 42 98.3742608765324 33.4874975452734
"212" 42.2 100.826405021742 30.8280478149916
"213" 42.4 103.181333010284 28.5068117101764
"214" 42.6 105.509779371951 25.4119987288494
"215" 42.8 107.005474337413 22.2741243171749
"216" 43 106.493727915328 20.6347063267401
"217" 43.2 105.177426522407 19.9517099550186
"218" 43.4 103.240798971703 19.3980363632911
"219" 43.6 100.510119979804 18.8567152166416
"220" 43.8 96.9078170532673 18.2985732848514
"221" 44 93.686134271343 17.0720315075354
"222" 44.2 90.4606164292859 15.0784544021494
"223" 44.4 87.1534797408239 12.9576184993447
"224" 44.6 84.2997666798378 11.1137918946426
"225" 44.8 81.3618264332512 9.37264211004176
"226" 45 78.8973029859133 7.38502994008343
"227" 45.2 76.9326615512211 5.05158022763974
"228" 45.4 76.4075349935635 2.48337656594397
"229" 45.6 77.0025656433028 1.53516384957255
"230" 45.8 78.2455267277312 1.26976131162103
"231" 46 79.285928011067 1.72583016006655
"232" 46.2 80.9433951052117 1.83345580829395
"233" 46.4 83.0520440726169 2.23339037386189
"234" 46.6 85.4054968629433 3.29376522460586
"235" 46.8 88.0581552791404 4.37396723009423
"236" 47 89.6541354810014 5.29976237645567
"237" 47.2 91.3941244698831 6.39897716330776
"238" 47.4 94.0556934846755 7.50102519168392
"239" 47.6 96.9511676460822 8.40303824430365
"240" 47.8 99.0685403823855 9.5268108642125
"241" 48 100.739287888376 10.7125829853355
"242" 48.2 102.482508695788 12.4952440317845
"243" 48.4 103.088299578321 13.0809989154526
"244" 48.6 104.256114510162 14.1131709555973
"245" 48.8 106.066766893345 15.4590648691401
"246" 49 108.392985969424 17.3259074660647
"247" 49.2 110.751803057374 19.2532938710962
"248" 49.4 112.629628585607 21.606283053712
"249" 49.6 113.941702279796 24.3576328912822
"250" 49.8 114.757955193525 27.1524045368842
"251" 50 115.356645436865 30.2436760622585
"252" 50.2 115.439052960934 33.1098505718677
"253" 50.4 115.056292436064 35.1928018075604
"254" 50.6 114.736665743025 37.6207458214158
"255" 50.8 114.322459263967 40.3291461150459
"256" 51 114.52520382804 43.3209314022139
"257" 51.2 115.678004290084 46.2365936148511
"258" 51.4 117.289629418822 48.6110511275628
"259" 51.6 119.163602761725 51.0912397644245
"260" 51.8 120.434873241809 53.5582879741989
"261" 52 121.694595897436 56.8227990743866
"262" 52.2 121.905494608296 59.9103386185049
"263" 52.4 121.803230612216 63.4235905810193
"264" 52.6 120.708305948414 66.1889612155431
"265" 52.8 119.352417152209 69.0584937218514
"266" 53 118.250731847318 72.2202855364208
"267" 53.2 117.555519690058 75.7453908984099
"268" 53.4 117.040246904474 79.0476997938882
"269" 53.6 117.297047191373 82.5742193128683
"270" 53.8 118.136206259692 86.3868606969018
"271" 54 119.154647207228 90.2106141978175
"272" 54.2 119.596818925988 94.4411493224842
"273" 54.4 118.719507383796 97.9191291287389
"274" 54.6 117.554088752768 100.310350587425
"275" 54.8 116.414018450452 100.706920914263
"276" 55 114.270902917682 101.296594695164
"277" 55.2 111.611314393365 102.159414608728
"278" 55.4 108.364595864541 103.569757511046
"279" 55.6 105.455973139847 105.4677313277
"280" 55.8 102.444780694492 107.820909065729
"281" 56 99.4131298572144 110.50036332485
"282" 56.2 96.3787891951144 112.370695984834
"283" 56.4 92.9262002123584 113.362375814593
"284" 56.6 89.4423428922942 114.026299719039
"285" 56.8 85.2730710330874 114.338487425876
"286" 57 81.8991382080623 113.53521331422
"287" 57.2 78.8639132964748 111.544634552008
"288" 57.4 76.0972666331246 108.782620594929
"289" 57.6 74.6768027558002 105.623614554095
"290" 57.8 74.322414752944 102.072769063785
"291" 58 74.3200085444996 98.7896428439057
"292" 58.2 74.8520015654323 96.2881678023974
"293" 58.4 75.5496632814441 93.0772265104308
"294" 58.6 76.6930187083569 90.2871285052129
"295" 58.8 78.5041551829005 88.0895338232619
"296" 59 80.7509498528423 86.5628823910228
"297" 59.2 83.472541882114 85.7324990609615
"298" 59.4 85.9990988347171 85.3956285326243
"299" 59.6 89.1630333499681 85.3614461660735
"300" 59.8 92.8675049309302 85.3151164580781
"301" 60 96.1276321942404 86.1981969368832
"302" 60.2 98.4695385956748 87.2517312555681
"303" 60.4 101.04618292431 88.5494448387873
"304" 60.6 103.725292862067 90.3091495284998
"305" 60.8 106.107934495059 92.0689735989771
"306" 61 108.453628324825 93.7590910902123
"307" 61.2 110.78075758206 93.7698966775604
"308" 61.4 112.20021737112 92.7426445052187
"309" 61.6 113.275930600207 90.8571603043324
"310" 61.8 113.260765643914 88.4787486250464
"311" 62 112.890993978994 85.898443699194
"312" 62.2 112.018843031206 82.9789980253496
"313" 62.4 110.836995652462 80.1841338789622
"314" 62.6 109.038131471391 77.1795593411002
"315" 62.8 106.842382525835 74.349588449672
"316" 63 105.07086768178 70.9498191719444
"317" 63.2 103.638532772779 67.5900760259468
"318" 63.4 101.729692963469 64.5700471578748
"319" 63.6 99.8162629012294 61.2300184174757
"320" 63.8 97.8802086595268 58.0388029978231
"321" 64 96.3952014331103 55.2659568320735
"322" 64.2 95.3987397592476 51.9126361566327
"323" 64.4 95.457087262094 48.0103344396757
"324" 64.6 96.3807577246884 44.5935757266748
"325" 64.8 97.8009755038563 41.3752688061383
"326" 65 99.8335382029588 38.8981808223539
"327" 65.2 103.185778676389 37.0670657141649
"328" 65.4 106.379640437713 36.6613712897988
"329" 65.6 109.818674287564 37.1723912458091
"330" 65.8 113.386365048759 38.3626308990545
"331" 66 115.69574220718 40.237022025791
"332" 66.2 117.553866427436 42.6857401298136
"333" 66.4 119.324998854851 45.4774960989183
"334" 66.6 120.756156746427 48.5672584172371
"335" 66.8 122.165209038164 51.3771143738795
"336" 67 122.987093725206 54.5056394788554
"337" 67.2 122.993659196464 57.6595812544206
"338" 67.4 121.935882727959 60.6801191044329
"339" 67.6 120.042318167354 63.8479905343022
"340" 67.8 118.080989550532 65.6893873513949
"341" 68 115.071331229005 67.7046162307964
"342" 68.2 112.22949360257 69.1384654985276
"343" 68.4 109.508264262219 70.3685711583283
"344" 68.6 107.607755351211 71.3960361003929
"345" 68.8 105.243092095334 72.97253443906
"346" 69 102.163112251763 75.1929862568114
"347" 69.2 99.3078250969877 77.0565918124076
"348" 69.4 97.0180093072603 78.2939423325884
"349" 69.6 94.4009127713281 80.1953401218551
"350" 69.8 91.6654050057685 82.3788169315649
"351" 70 88.5965705700012 83.784783226562
"352" 70.2 85.735131216821 84.1741003976159
"353" 70.4 82.7914372458387 83.9328263126883
"354" 70.6 80.1932496827762 83.2595783994238
"355" 70.8 77.4421876991485 81.3206324444058
"356" 71 76.1163501956582 79.0256369706786
"357" 71.2 75.8702492045373 76.1561647684887
"358" 71.4 76.4199057737049 73.510785862678
"359" 71.6 77.8052168660449 71.5884616833484
"360" 71.8 79.828371496126 69.0969689529127
"361" 72 81.9944983925063 66.807833668907
"362" 72.2 82.8623759582207 65.0158333685899
"363" 72.4 83.7074121773152 63.2742818398152
"364" 72.6 84.9281149637658 61.3768672262087
"365" 72.8 86.6004728271477 60.2998826768703
"366" 73 88.4154857433466 59.5444770891306
"367" 73.2 90.5646128697401 59.0755242468137
"368" 73.4 92.9780784144857 59.0525559050776
"369" 73.6 95.3198001739426 59.9949543205061
"370" 73.8 97.5019504341628 61.1029542759623
"371" 74 100.12337143471 62.3329225864227
"372" 74.2 102.71126473815 63.4267818741496
"373" 74.4 105.447117385757 64.8151750936594
"374" 74.6 107.057474947874 66.7083908919935
"375" 74.8 108.459727554313 69.1153373033697
"376" 75 109.410871953166 72.1305705463273
"377" 75.2 109.388633856171 75.0837261271674
"378" 75.4 108.795368237542 77.5539084793207
"379" 75.6 107.818320851738 80.171250089265
"380" 75.8 106.397032753973 82.7358039656564
"381" 76 104.510110681791 84.0860565436169
"382" 76.2 102.244527096369 84.934436447376
"383" 76.4 99.5647998395745 85.4947233237574
"384" 76.6 97.0501948244074 86.4321697805064
"385" 76.8 94.5682667677222 88.3655899892845
"386" 77 92.7959732442398 91.1182046590901
"387" 77.2 91.8788748739832 94.2222354538355
"388" 77.4 91.70338247623 98.0123348037132
"389" 77.6 92.6244083725477 100.805543809387
"390" 77.8 94.2519160430373 103.215221388861
"391" 78 96.5450735524007 105.663117769979
"392" 78.2 98.8296712563057 107.572086753269
"393" 78.4 101.091503034808 109.069879077795
"394" 78.6 102.41331069578 109.422714487155
"395" 78.8 102.044837629227 109.851370903207
"396" 79 102.585965591336 110.928855420279
"397" 79.2 101.854674624118 111.788251869379
"398" 79.4 100.457730038081 111.770270567108
"399" 79.6 98.5056416694115 112.119816672136
"400" 79.8 96.330539450818 111.989887507351
"401" 80 93.2899470169282 111.453772483186
"402" 80.2 90.2389588897456 110.935494496344
"403" 80.4 87.1418554303493 110.630541479858
"404" 80.6 83.9676806528192 110.273027803395
"405" 80.8 80.6130868661444 109.829092779294
"406" 81 77.6277871650616 108.506084946247
"407" 81.2 75.2907056949842 106.460170799301
"408" 81.4 72.983717356347 103.651006836058
"409" 81.6 70.9901004262273 100.815269606656
"410" 81.8 69.55808501112 97.7543628004662
"411" 82 68.7202041328064 94.4896802158215
"412" 82.2 68.8104525031309 91.4913691254956
"413" 82.4 70.0240366099187 89.0937291093745
"414" 82.6 71.884797988006 86.7407398796246
"415" 82.8 73.7421612841588 85.115766002025
"416" 83 76.4978345238778 84.3178643775422
"417" 83.2 79.3555894353963 83.7154725833443
"418" 83.4 81.915814187883 82.9096464748426
"419" 83.6 84.5832466591041 81.4691990785055
"420" 83.8 86.7046640866871 79.3459058927241
"421" 84 88.7363371723309 76.745364995804
"422" 84.2 90.4820294174255 73.5927380506453
"423" 84.4 91.7263185264389 70.8758819780497
"424" 84.6 93.3284006925407 68.1119899833772
"425" 84.8 95.1337152597671 65.5879428425902
"426" 85 97.6461326094643 63.2569692377206
"427" 85.2 100.825391208934 61.9581446626233
"428" 85.4 103.827719469326 61.7735266094701
"429" 85.6 106.712008517647 62.7736568562777
"430" 85.8 109.206431998974 64.8015109085076
"431" 86 110.920400839062 67.3143958179024
"432" 86.2 112.490933086824 69.7084924935862
"433" 86.4 114.416734451023 72.0855076149799
"434" 86.6 116.271577154588 74.4563207666074
"435" 86.8 117.113855404248 76.7811211648276
"436" 87 116.706470015229 78.5467180670951
"437" 87.2 115.475787448923 80.0326464570373
"438" 87.4 113.966632044098 81.1412191977159
"439" 87.6 111.50223638846 82.3778345143236
"440" 87.8 108.692184071007 83.5414669916498
"441" 88 105.167426325156 84.7973822811891
"442" 88.2 101.75966568014 85.3449376718264
"443" 88.4 98.6135866285441 85.6398109680675
"444" 88.6 94.5527786754057 86.3533612428899
"445" 88.8 91.1334166301026 86.9833678707558
"446" 89 87.5314646138801 87.6925222683093
"447" 89.2 84.0465177974761 87.2363321036542
"448" 89.4 80.9201571447326 85.7933816761633
"449" 89.6 78.8601192139373 83.7513655787491
"450" 89.8 77.6354523467743 80.8418705548976
"451" 90 78.2833097106247 78.1713737207943
"452" 90.2 79.8638202493986 75.8488222528377
"453" 90.4 81.9347419133164 73.6229031539371
"454" 90.6 84.7566111448171 71.3063301152714
"455" 90.8 87.5293856513491 70.2128313910959
"456" 91 89.8526750007575 70.7750402676613
"457" 91.2 92.6906308087304 71.1315204476794
"458" 91.4 96.3979250934334 71.1378460752516
"459" 91.6 99.7652501966262 70.8765492356048
"460" 91.8 103.160073510716 70.3445735837807
"461" 92 106.518521078183 70.0105584622691
"462" 92.2 109.536574616951 69.8711854766887
"463" 92.4 112.993957019016 70.8490658764206
"464" 92.6 116.063990876635 72.2802249399835
"465" 92.8 118.533968406407 73.8382109595572
"466" 93 120.59130241317 76.1447834704518
"467" 93.2 120.832286444668 78.3885807398302
"468" 93.4 120.229905769192 80.2953152972066
"469" 93.6 118.986326980678 80.9700097539099
"470" 93.8 117.201037624706 82.1604097829792
"471" 94 114.769787898493 82.7748541557958
"472" 94.2 111.591193297422 82.7475607460229
"473" 94.4 108.355601199004 82.1506296467281
"474" 94.6 105.929243145834 81.5932386626709
"475" 94.8 103.118708333616 81.176705692015
"476" 95 99.8685685474983 80.8968352181296
"477" 95.2 97.0279639571876 80.7840014987802
"478" 95.4 93.8246578429884 79.8813817731168
"479" 95.6 90.7515577257613 78.3406719581682
"480" 95.8 88.7472644261562 76.4738289895902
"481" 96 86.3621838564556 74.424379362766
"482" 96.2 84.2050096053491 72.1888655510065
"483" 96.4 82.6147100240273 69.0367837203931
"484" 96.6 82.25310342453 66.0857504646852
"485" 96.8 82.7586036295714 62.8344579468185
"486" 97 84.1642799803443 59.7335999692331
"487" 97.2 86.1653098822887 57.8511491910874
"488" 97.4 89.3008049958572 56.8862370055969
"489" 97.6 91.9841689996588 56.4000956596783
"490" 97.8 95.175755765282 56.4407816711376
"491" 98 98.0748188872044 56.8310866865236
"492" 98.2 100.533101886708 57.7692495966532
"493" 98.4 103.113952624419 59.0764577738675
"494" 98.6 105.768052246587 60.6695146332856
"495" 98.8 107.692238229746 62.14596882791
"496" 99 110.147230621316 63.8266462073919
"497" 99.2 112.316056807584 65.570636035502
"498" 99.4 114.084380279604 67.6104956839285
"499" 99.6 114.576259270735 70.2069616536975
"500" 99.8 113.557068364713 72.0713829188237
"501" 100 111.75231258166 74.5912558740726
"502" 100.2 109.724772019948 77.2573545200687
"503" 100.4 107.562193639259 80.2670242241894
"504" 100.6 106.097647170906 83.049555130956
"505" 100.8 105.085045455062 86.3019289839311
"506" 101 104.534480091109 90.0489962753681
"507" 101.2 104.391688621371 93.4340432900763
"508" 101.4 103.862159559193 96.6888864028976
"509" 101.6 102.994548546147 99.7249878156425
"510" 101.8 102.252329281216 102.241572368029
"511" 102 102.587778806205 104.87776960175
"512" 102.2 104.367552313764 107.008075919249
"513" 102.4 106.111404411606 107.069499948645
"514" 102.6 106.695721448852 106.942796828579
"515" 102.8 107.214995553029 107.354439304977
"516" 103 107.34605279015 108.240397453545
"517" 103.2 106.698068875151 108.445076119152
"518" 103.4 106.476109952615 109.086133521888
"519" 103.6 105.855554050873 109.435257368964
"520" 103.8 104.863644329459 110.104013500426
"521" 104 103.385150004108 110.375319942391
"522" 104.2 101.293121577792 110.606616946158
"523" 104.4 98.4331112591962 110.644735675508
"524" 104.6 95.8143174012789 110.747774599528
"525" 104.8 93.0791740748532 110.675114871219
"526" 105 91.0341317274745 110.097066447496
"527" 105.2 88.8998682092024 108.979034715396
"528" 105.4 86.7311340088958 107.408495956401
"529" 105.6 85.2743118929703 105.679524376014
"530" 105.8 83.7362174977767 103.989578386344
"531" 106 82.1081412926224 102.319212786529
"532" 106.2 80.3949852865684 100.546618037141
"533" 106.4 79.2166442669078 98.6618490086626
"534" 106.6 78.1766171068553 95.9927884024601
"535" 106.8 78.2969673666142 93.4006183273834
"536" 107 79.2377443689781 90.8348117034153
"537" 107.2 80.5957791908779 88.4603111621275
"538" 107.4 81.867060508545 86.4407604515131
"539" 107.6 83.5224989088241 84.6637618987439
"540" 107.8 85.7450131583801 83.5194963813497
"541" 108 87.8822374898577 82.9066424370665
"542" 108.2 89.9568202856482 83.0660781089063
"543" 108.4 92.4782411856107 83.4369377563992
"544" 108.6 95.1558290691722 83.5010304266434
"545" 108.8 98.361901922747 82.394725475931
"546" 109 99.647931573004 80.3007685731744
"547" 109.2 100.464376833253 77.4403889135654
"548" 109.4 100.686287891547 74.4322374001843
"549" 109.6 100.265160784235 70.6795481109437
"550" 109.8 99.2955513902922 67.6065155296515
"551" 110 98.1819007333357 64.5465149593603
"552" 110.2 96.803976315954 61.982578399598
"553" 110.4 94.8518631204316 59.8378381934617
"554" 110.6 92.9881532391585 58.1393559257145
"555" 110.8 90.6413364701145 55.9753098987263
"556" 111 88.7306155032213 53.3913723872657
"557" 111.2 87.0916676246154 50.6893406884504
"558" 111.4 85.6956607742065 48.2043940955496
"559" 111.6 83.8604952227052 45.0639266411773
"560" 111.8 83.0845847182166 41.5975195169061
"561" 112 83.5526323787082 38.5727732796688
"562" 112.2 84.8663011153991 35.8098079759201
"563" 112.4 87.3357424992487 33.7195038058455
"564" 112.6 89.9673056709693 32.6214153179129
"565" 112.8 92.3898963882977 32.521183263068
"566" 113 95.0955136176886 33.2909385211207
"567" 113.2 96.361133791718 34.1383511001084
"568" 113.4 97.3305940396419 35.3744874413081
"569" 113.6 98.1905902530115 36.9284116672841
"570" 113.8 98.5082471449538 38.2105386029889
"571" 114 98.3293052667095 40.5098066888677
"572" 114.2 97.1834731812928 42.817718728071
"573" 114.4 95.6929875798936 44.8713203737507
"574" 114.6 93.7333012563738 47.4109559075816
"575" 114.8 91.5441837495259 48.8007963991356
"576" 115 89.3976227382537 49.7326286734
"577" 115.2 87.0351412063664 50.3947381426596
"578" 115.4 84.9524561531709 50.9066300176079
"579" 115.6 82.558757338611 50.9399637026233
"580" 115.8 80.0043038237111 50.4966760480682
"581" 116 77.4309037805032 49.217201984501
"582" 116.2 75.8146177688313 47.2815832841496
"583" 116.4 75.0773415442277 44.727738581869
"584" 116.6 75.02238999872 42.1986571900942
"585" 116.8 74.7115095180818 39.0031490853073
"586" 117 74.3530195660931 37.9846060104951
"587" 117.2 73.7037966447777 36.0248954540432
"588" 117.4 73.8646132624488 33.8317416340942
"589" 117.6 74.6781261810273 31.923598807107
"590" 117.8 76.3924586154626 30.2298927105958
"591" 118 78.6710426749952 29.2190946043138
"592" 118.2 81.7492693385454 28.720070743073
"593" 118.4 84.8389083264598 29.2356110451932
"594" 118.6 87.6322526527923 29.9946736706793
"595" 118.8 90.8493902440628 30.7254654491819
"596" 119 93.1595710159042 30.5041038508795
"597" 119.2 95.0268426833619 29.7120181521332
"598" 119.4 96.2743357548715 28.0857945365942
"599" 119.6 96.444504275808 26.5324327893832
"600" 119.8 95.7051130652232 25.2842910164228
"601" 120 94.5330549841464 24.6240085283935
"602" 120.2 93.5082723684871 24.7334610827494
"603" 120.4 92.2831204242215 24.637909459265
"604" 120.6 90.0454429817828 24.3652303037326
"605" 120.8 86.9130125759399 23.9024756444814
"606" 121 84.7624720751885 23.0286946362133
"607" 121.2 82.6395407885679 21.0969319018609
"608" 121.4 80.997267864156 19.0267276347616
"609" 121.6 80.2802258575402 16.7249150650161
"610" 121.8 80.3466982475952 14.5736531127968
"611" 122 80.7603931479664 12.1227777122844
"612" 122.2 81.5396679918496 10.3508492924081
"613" 122.4 81.5637862172141 10.4842298162179
"614" 122.6 81.2024313730368 10.6151805877154
"615" 122.8 80.8525966552361 10.3232978275668
"616" 123 80.4291503735646 10.4739324360781
"617" 123.2 80.2123316414069 10.3481801230189
"618" 123.4 79.8753371004107 10.4194520702961
"619" 123.6 79.441894863278 10.7201107131687
"620" 123.8 78.8132525990726 11.1660805118527
"621" 124 78.5719240070435 11.6880227891527
"622" 124.2 78.2707300429205 12.5583350713966
"623" 124.4 77.7797793505164 12.957312426302
"624" 124.6 77.6383966772823 13.5844538942965
"625" 124.8 77.6248446356285 13.956075913616
"626" 125 77.2569599484375 15.0879790055231
"627" 125.2 76.6732373288269 15.876439742879
"628" 125.4 76.4022348383382 15.8881635563471
"629" 125.6 76.2709735432403 15.8863579357457
"630" 125.8 76.2680199752734 15.9180295463461
"631" 126 76.2176798176419 15.9318382918138
"632" 126.2 76.2790593002808 15.9193401262351
"633" 126.4 76.2468888518745 15.8028756287033
"634" 126.6 76.210325237552 15.8017775427393
"635" 126.8 76.1881778853923 15.8164090525409
"636" 127 76.2464071768938 15.8024000326156
"637" 127.2 76.1464728774746 15.835371730159
"638" 127.4 76.0995267742092 15.8455482027471
"639" 127.6 76.0605921656134 15.8097135814118
"640" 127.8 75.4980188503368 15.6268764782791
"641" 128 75.4112654391664 15.5596500655235
"642" 128.2 75.1923541496521 15.6190241775087
"643" 128.4 75.2018811687869 15.6425616350953
"644" 128.6 75.0384458915775 15.8124470884144
"645" 128.8 74.0785708102728 15.9803875060205
"646" 129 73.1405183493961 16.1944891740422
"647" 129.2 72.3241657974102 15.9527858753449
"648" 129.4 71.3719848301587 15.6080975653845
"649" 129.6 70.3366769101925 14.954376833554
"650" 129.8 68.6104325588962 13.8484502802692
"651" 130 66.6565454746104 12.4640018184994
"652" 130.2 65.1934112278725 11.1312144484592
"653" 130.4 63.5622527810818 9.64433856699085
"654" 130.6 62.377633233444 8.45200576413416
"655" 130.8 61.1119475373084 7.89017342085378
"656" 131 60.3320610511514 8.15044418949183
"657" 131.2 59.7600297908918 8.90294753135284
"658" 131.4 59.0318615547235 9.94152060695497
"659" 131.6 58.2889230180733 11.8225903538847
"660" 131.8 57.7985210933634 13.9544879376046
"661" 132 57.0711228993358 16.0179035229578
"662" 132.2 55.4405105358054 18.0207238429688
"663" 132.4 53.6462492838143 19.4775996516665
"664" 132.6 51.1978846488889 20.2037135842681
"665" 132.8 48.1434700483768 20.9352189892427
"666" 133 44.9718515590528 21.5945246278265
"667" 133.2 41.6523066428251 21.8274288729993
"668" 133.4 38.7536965391437 22.0124773914042
"669" 133.6 34.8717422284759 22.2262362687604
"670" 133.8 32.0877002634687 23.4479044430298
"671" 134 30.3378601783953 25.6312714998257
"672" 134.2 28.6336634978436 28.4648013913983
"673" 134.4 26.6014951688961 31.0728475633273
"674" 134.6 24.0777851531373 32.7258952532394
"675" 134.8 22.1772385108123 32.9409049220223
"676" 135 19.8758368183807 32.9842620581886
"677" 135.2 19.4286114088846 32.4044461820541
"678" 135.4 18.6409085750738 31.283730465617
"679" 135.6 18.6395166042461 30.2789820306273
"680" 135.8 19.3800022018669 28.7838099380616
"681" 136 21.0974981881574 26.8240743004971
"682" 136.2 23.382551573795 24.9316048489818
"683" 136.4 26.1978773843007 23.1610488243187
"684" 136.6 29.3587731545298 21.4214291108987
"685" 136.8 32.7781789676261 20.6974431217866
"686" 137 36.030622174056 19.973863356496
"687" 137.2 37.8799458659262 19.2728210304509
"688" 137.4 40.3268717239653 18.3978577733171
"689" 137.6 42.5515949093457 17.3157917796811
"690" 137.8 45.2581186555281 15.5314734592451
"691" 138 47.0751771502682 13.309540923317
"692" 138.2 48.2596203672658 11.5626706013539
"693" 138.4 49.8156858261448 10.2210871270812
"694" 138.6 51.7753741547466 9.09651965334387
"695" 138.8 54.3795102311279 9.1962103197142
"696" 139 57.3465719787499 10.0967974146519
"697" 139.2 59.9629072371636 11.6582123204711
"698" 139.4 62.1991473903028 12.9073518230535
"699" 139.6 64.7841023064852 14.4534346216988
"700" 139.8 66.6487115972635 16.5590618797636
"701" 140 68.8819423317189 19.0627048391862
"702" 140.2 70.419355559842 21.5019868430079
"703" 140.4 71.8756216436189 24.3573814527838
"704" 140.6 73.6117134006314 27.5401994187548
"705" 140.8 74.5091481497737 30.8617125485509
"706" 141 75.4503583548762 34.375332361961
"707" 141.2 75.7546359728474 38.1480472128059
"708" 141.4 75.0989479809449 41.3562782496797
"709" 141.6 74.9364330720218 44.6856375472088
"710" 141.8 74.688160938336 48.2806234522053
"711" 142 73.6715105442749 51.7878949498896
"712" 142.2 71.6805173048932 54.0385546978863
"713" 142.4 69.0303857134392 56.0350645628093
"714" 142.6 65.6523808524624 58.219240648558
"715" 142.8 62.8281872339478 59.9160115182777
"716" 143 59.5480770344911 60.9975391442387
"717" 143.2 56.3892145957852 60.6035435184106
"718" 143.4 54.0560063965162 58.8004258914087
"719" 143.6 52.3844941418112 56.1507303354795
"720" 143.8 51.4482461819524 53.0804664743129
"721" 144 51.1081977635654 50.0807594060042
"722" 144.2 51.7017366581859 47.2642720013624
"723" 144.4 52.7745757489327 44.6686302527378
"724" 144.6 54.1532232719728 41.6787759596501
"725" 144.8 55.9592400520587 38.755270067292
"726" 145 58.5730132118116 36.2407330531231
"727" 145.2 61.4273535507309 34.0619086054355
"728" 145.4 64.4292388661283 32.5762838372778
"729" 145.6 67.8237580412183 32.1666878796387
"730" 145.8 71.2352928416133 32.0464853509772
"731" 146 74.7702550216962 32.6895046251583
"732" 146.2 77.1187184232377 34.2432458256919
"733" 146.4 79.2173810361156 37.0176757773995
"734" 146.6 81.2168160305652 39.7008692331651
"735" 146.8 83.5635848683986 41.4132170458186
"736" 147 86.5345925746346 42.2365764305937
"737" 147.2 89.6990052278525 42.3989627669899
"738" 147.4 92.5363703614783 41.8729504104744
"739" 147.6 95.7117300298758 41.2986402899628
"740" 147.8 99.0386538606623 40.940061315487
"741" 148 102.803499839118 41.3413105398901
"742" 148.2 106.047393709951 42.9232330678909
"743" 148.4 108.709275902427 45.2486150978062
"744" 148.6 111.006561469624 48.1208821765723
"745" 148.8 111.793628572735 51.6706634414567
"746" 149 110.954005203777 54.8361514727035
"747" 149.2 109.307661180131 57.1974798470045
"748" 149.4 106.772095989074 59.1175708807632
"749" 149.6 103.955318039208 60.5584149572243
"750" 149.8 100.72737059502 60.995724120209
"751" 150 97.78665315405 61.044178941411
"752" 150.2 94.4811032387787 60.1567672227295
"753" 150.4 91.4179846415749 58.9164326340764
"754" 150.6 88.9206932841626 57.3524338663489
"755" 150.8 86.0764433042851 55.031426261889
"756" 151 83.7798701349806 52.5825789571006
"757" 151.2 81.9521754975317 49.7336890899756
"758" 151.4 80.6501845716634 46.9269550413985
"759" 151.6 80.2807085350291 43.2886747754041
"760" 151.8 81.2079189387642 40.3238310262548
"761" 152 83.9305415203499 38.0629247899433
"762" 152.2 86.7579182546536 37.7482332548697
"763" 152.4 89.8405280237793 38.3436622984765
"764" 152.6 92.4736754038929 39.9800644055558
"765" 152.8 94.4989254634866 42.3203969477924
"766" 153 95.930574335981 45.299922995143
"767" 153.2 97.0298390749787 48.5023270237449
"768" 153.4 97.4830515986692 51.9708157977532
"769" 153.6 97.8352502418783 55.7174057125546
"770" 153.8 97.553269308731 58.9547505797545
"771" 154 95.6580859554283 61.657590150276
"772" 154.2 92.9603193620935 63.4138393892962
"773" 154.4 90.0812854473574 64.6756745962302
"774" 154.6 87.008745878574 64.8587808779535
"775" 154.8 84.0290257516011 63.974176978435
"776" 155 81.9297887726692 62.2590229957327
"777" 155.2 80.3933762814927 60.0794783646634
"778" 155.4 79.6595573736841 57.5117145011177
"779" 155.6 78.9604909657986 54.9740130113137
"780" 155.8 78.7494024219825 52.1222356341878
"781" 156 79.839245343193 49.4011967044285
"782" 156.2 81.9723643444878 47.1632544902276
"783" 156.4 84.2164494032588 45.1826163692133
"784" 156.6 87.3447133184839 43.6229149095998
"785" 156.8 91.0674716265016 42.7939937835404
"786" 157 94.0334493759417 43.2806348520232
"787" 157.2 96.8353086748372 44.650130651189
"788" 157.4 99.7922743201114 46.2473078587382
"789" 157.6 102.017085220344 47.4436369358315
"790" 157.8 104.533386363993 48.4120743058191
"791" 158 105.814513090027 47.3498120759305
"792" 158.2 106.155424541104 45.7531274727582
"793" 158.4 105.424613595372 44.6365120843374
"794" 158.6 104.010346985741 43.579089719625
"795" 158.8 102.085802819413 41.9246644936205
"796" 159 99.8447910888287 40.2060410027898
"797" 159.2 97.7424221878502 38.4291638754598
"798" 159.4 95.7169534564411 36.8904782880855
"799" 159.6 93.3036343124799 35.6364702875756
"800" 159.8 90.6254780623218 34.3516182167086
"801" 160 87.5471544340569 32.7204227856145
"802" 160.2 85.2871242251766 31.0932434524919
"803" 160.4 83.6710607405971 28.779695943901
"804" 160.6 82.5047246629089 26.4551546605737
"805" 160.8 81.038942458535 23.4630036404717
"806" 161 80.2849623054104 20.5561373518831
"807" 161.2 80.1683442329497 17.1549333217637
"808" 161.4 80.7864077819477 14.098039498551
"809" 161.6 82.1639046190993 11.1959801694396
"810" 161.8 84.035577376814 9.73910432531064
"811" 162 86.1152900363817 9.44629681228006
"812" 162.2 87.8301917378807 9.08580782602644
"813" 162.4 89.7105406458349 8.88698151601396
"814" 162.6 91.3316214635567 8.64742284989734
"815" 162.8 91.4530364025459 8.08226481928732
"816" 163 91.0167315399318 7.45374643959939
"817" 163.2 90.1418797263826 7.73489987184873
"818" 163.4 89.1953153936303 7.54420935348333
"819" 163.6 88.4002816818822 7.69026330315654
"820" 163.8 87.5214098476644 8.01252049717612
"821" 164 86.772763506655 8.55881458234646
"822" 164.2 85.8651508403656 9.4778724036863
"823" 164.4 85.0981454522268 10.2780569830276
"824" 164.6 83.8331234275663 11.1925679277114
"825" 164.8 81.9056583350104 11.8992270654793
"826" 165 80.3048616664628 11.8195939268302
"827" 165.2 78.4201533610896 11.1231574323394
"828" 165.4 77.0892519329535 10.206761967221
"829" 165.6 75.2236927631489 9.0850527613349
"830" 165.8 73.5653586400808 8.4480240529771
"831" 166 70.6627630424499 7.8185713746081
"832" 166.2 68.0928320376183 7.63395078104328
"833" 166.4 65.581303716298 7.7343317046533
"834" 166.6 64.2026100417653 7.54044333306076
"835" 166.8 63.4781230278925 7.4223558169118
"836" 167 63.3206342152622 7.48075494679396
"837" 167.2 62.9958893444292 7.36964970658488
"838" 167.4 62.9401448620794 7.41308181511656
"839" 167.6 62.3834447459708 7.33674673213474
"840" 167.8 62.0503814469493 7.21170392845421
"841" 168 61.8548689401081 7.12000013539553
"842" 168.2 61.9178329310186 7.14868384361218
"843" 168.4 61.7620377448286 7.16607050703368
"844" 168.6 61.7071382202104 7.1832605331
"845" 168.8 61.8024095707321 7.16331402443644
"846" 169 61.8228164282749 7.1654466603286
"847" 169.2 61.9339894605963 7.16977399494293
"848" 169.4 61.9015335239053 7.1786698443425
"849" 169.6 61.8349406185925 7.11797751934393
"850" 169.8 61.8031390497727 7.06425220995689
"851" 170 61.8487878725092 7.08904623570398
"852" 170.2 61.690759384638 7.16797895935
"853" 170.4 61.6999435410852 7.17761901890472
"854" 170.6 61.5975275300727 7.18216349446844
"855" 170.8 61.7456177146523 7.1978873840274
"856" 171 61.5745993515223 7.15357223935351
"857" 171.2 61.5101653264203 7.11591408462673
"858" 171.4 61.5455256749815 7.05780436418578
"859" 171.6 61.7197527765993 7.10940154445454
"860" 171.8 61.5878451327296 7.05921347121291
"861" 172 61.7093391117066 7.08347848727004
"862" 172.2 61.7979986329724 7.17565363847628
"863" 172.4 61.6853131154945 7.1317615055217
"864" 172.6 61.6497233991312 7.1589165240877
"865" 172.8 61.5792659298899 7.14104033194403
"866" 173 61.6994774828757 7.08711871083796
"867" 173.2 61.3134656185231 7.35406322708165
"868" 173.4 61.1982118777137 7.29162824666579
"869" 173.6 61.1101417218614 7.43509115326162
"870" 173.8 60.858700207359 7.62941159567767
"871" 174 60.4231117370772 7.46292275822527
"872" 174.2 59.4976711984957 6.47609433087412
"873" 174.4 58.5489375995431 5.81547224853859
"874" 174.6 56.9044799812355 4.83273590639739
"875" 174.8 54.5340972334367 3.51137837448699
"876" 175 52.6076091113575 2.84988027588577
"877" 175.2 50.4927805381262 2.04775303970469
"878" 175.4 48.8516477454642 1.7361781661692
"879" 175.6 47.1349879580419 1.7165002187412
"880" 175.8 45.2509440676678 2.15486670737393
"881" 176 43.1240844599073 3.09017865407048
"882" 176.2 41.1947463343257 3.90515760518496
"883" 176.4 38.7498050338781 4.98186759434835
"884" 176.6 36.2057672822883 5.91690191678649
"885" 176.8 34.5387501852074 6.6155153897837
"886" 177 32.3719037839579 7.73844748198619
"887" 177.2 30.1100206157564 9.38952007948189
"888" 177.4 28.4887784471553 10.5746528624957
"889" 177.6 25.3688874152926 12.5776794530396
"890" 177.8 22.2365288361688 14.5412352150375
"891" 178 21.066014394164 15.9021924317984
"892" 178.2 19.4175181327969 17.6973392390752
"893" 178.4 16.8585225751008 20.1330079343011
"894" 178.6 14.476845743597 22.359692219672
"895" 178.8 13.3107200277358 23.8539872458384
"896" 179 11.3965010752164 27.2934526692101
"897" 179.2 9.50663215028432 30.1006734760022
"898" 179.4 8.07812788216922 31.9011454719951
"899" 179.6 6.86438161906237 34.0598176107805
"900" 179.8 5.45499729662425 36.9974353775811
"901" 180 4.60295890473719 39.7026583152033
"902" 180.2 3.47673507535516 42.8826984509979
"903" 180.4 2.5453458942073 45.7042978753101
"904" 180.6 2.01385264538573 48.7553217673463
"905" 180.8 1.24767550289379 51.0999026653394
"906" 181 0.873814527021538 53.7474489879044
"907" 181.2 0.931775966908056 55.9457100222761
"908" 181.4 1.22588569375869 59.1493713633245
"909" 181.6 0.832356020074412 62.1931598557879
"910" 181.8 0.132298890444642 64.3892392937691
"911" 182 0.179534346875089 66.7828198736821
"912" 182.2 0.770691363975391 68.4188410058211
"913" 182.4 1.85873307798813 71.4471119531
"914" 182.6 1.82074219361291 73.866093606462
"915" 182.8 1.47418245365385 75.9212777181364
"916" 183 2.08369614228025 77.3387631361835
"917" 183.2 2.84782845877132 80.051763333624
"918" 183.4 3.38372667539903 82.823504430411
"919" 183.6 4.09108070245947 86.1063113063667
"920" 183.8 4.86208960014869 89.3400815780989
"921" 184 6.19986441744456 91.7172263896068
"922" 184.2 8.13984706885753 94.3298038384262
"923" 184.4 9.89847921225235 96.7046769629233
"924" 184.6 11.7738335106595 99.4657753532814
"925" 184.8 13.5762359051497 101.638890766071
"926" 185 15.5240549763004 103.635616037939
"927" 185.2 17.6606647558014 105.901256571206
"928" 185.4 19.6132154406136 108.093608475675
"929" 185.6 21.5027115695984 109.740941516026
"930" 185.8 23.666755539964 110.924145753698
"931" 186 26.3146018463008 111.987246101176
"932" 186.2 28.8138901987175 112.84846233167
"933" 186.4 31.6742947562567 113.697752796887
"934" 186.6 34.3480021175049 114.118996953684
"935" 186.8 37.5815920615992 114.34751842633
"936" 187 40.2886493903593 114.147630265941
"937" 187.2 42.5409853861464 113.530963359993
"938" 187.4 44.9178996956678 113.18152523176
"939" 187.6 47.5054538615344 112.965187543038
"940" 187.8 50.0583900563384 112.338216019542
"941" 188 52.4001202336952 111.967483426487
"942" 188.2 55.2850460603477 111.045239814504
"943" 188.4 57.817069278822 109.881810921256
"944" 188.6 60.6710035512833 108.278499969756
"945" 188.8 63.2752438076526 106.069470770451
"946" 189 65.7139398456066 104.062006910395
"947" 189.2 68.8127076875628 102.203720013361
"948" 189.4 71.5545860447522 101.407934868343
"949" 189.6 74.8572578504922 99.9546640643619
"950" 189.8 77.1626050967709 98.0921715363605
"951" 190 79.3006663977812 95.5876527554103
"952" 190.2 81.3276712000083 92.8391744572141
"953" 190.4 82.3456433112692 89.7748863110344
"954" 190.6 82.9289208192234 86.330884441157
"955" 190.8 83.4411885874484 82.8068864038471
"956" 191 83.7887201804947 78.9854361209585
"957" 191.2 83.3554392185678 75.5502742917722
"958" 191.4 83.0949340958335 72.4523485903267
"959" 191.6 82.7983143723116 69.1954125952186
"960" 191.8 82.9392230905797 67.0939056703425
"961" 192 84.1828650938205 64.3297805468833
"962" 192.2 86.0173274499542 61.8464108723678
"963" 192.4 88.5002220275647 59.267103671093
"964" 192.6 91.2671560090688 56.8896908437437
"965" 192.8 94.0810763226813 55.9687010678357
"966" 193 96.6432572441994 56.607538369197
"967" 193.2 99.2580281506543 58.1258440344545
"968" 193.4 101.905998276181 60.4915473852458
"969" 193.6 104.454082189653 63.8613426509645
"970" 193.8 106.620487104287 67.319456055564
"971" 194 108.069393725061 70.8920578722783
"972" 194.2 109.322674982131 74.417191346528
"973" 194.4 110.343754700175 77.9318205013036
"974" 194.6 110.903440350466 81.6199717813439
"975" 194.8 110.584159836797 85.4941468454333
"976" 195 109.834871692286 89.1711992601534
"977" 195.2 108.6636547634 93.1326596943823
"978" 195.4 106.819863589291 97.018298633046
"979" 195.6 104.590902799532 100.068690041207
"980" 195.8 102.280966542176 102.845583518506
"981" 196 99.4489141691204 105.277792505956
"982" 196.2 95.7365180332729 106.869337252026
"983" 196.4 91.9710193152496 108.164459440788
"984" 196.6 88.2243216315479 109.558904401733
"985" 196.8 84.8889321098218 110.661304706568
"986" 197 81.119047349458 111.260517443076
"987" 197.2 77.3057898782054 111.693188872239
"988" 197.4 73.1812628357942 111.379569168159
"989" 197.6 69.4170743544643 110.50572042231
"990" 197.8 65.7079857266658 108.856115585363
"991" 198 62.619544176928 106.301351198288
"992" 198.2 60.3682396570864 102.884144922197
"993" 198.4 58.6463448956068 99.5137722229805
"994" 198.6 56.2323858188345 96.461247394003
"995" 198.8 53.6212909834398 93.6041593690534
"996" 199 51.102193290056 91.1181830189423
"997" 199.2 47.6079702354949 89.5306292803949
"998" 199.4 44.6456687642889 88.1910861157057
"999" 199.6 41.6396090951552 85.8770034419545
"1000" 199.8 38.5660768885934 83.5558068819621
"1001" 200 35.7467660180982 81.8394982327589
"1002" 200.2 32.9480171439476 81.1089705503802
"1003" 200.4 29.5273127699299 80.9872092157532
"1004" 200.6 28.2180429104276 82.2196181730667
"1005" 200.8 26.8399227926448 84.1106342097236
"1006" 201 25.4652431149578 86.0054928359238
"1007" 201.2 24.6439432377228 86.466376186263
"1008" 201.4 22.7868171977811 86.9329500435224
"1009" 201.6 20.8852562282846 87.2390820954569
"1010" 201.8 19.9204802040898 86.7657586025267
"1011" 202 20.0809907846179 84.8534930434935
"1012" 202.2 20.265982782796 82.9993246952068
"1013" 202.4 20.7040597484277 80.9908257622649
"1014" 202.6 21.944807436059 79.2151034551163
"1015" 202.8 23.7493593829414 77.079613676753
"1016" 203 25.709092690428 74.0944786822495
"1017" 203.2 26.9439059479253 71.8637602747199
"1018" 203.4 28.911016129327 69.4447753206989
"1019" 203.6 31.3864675427799 68.1264313203482
"1020" 203.8 34.4285890360213 67.677106187724
"1021" 204 37.199385723723 67.7077524279431
"1022" 204.2 40.0916475313551 67.489954062092
"1023" 204.4 43.769291484482 66.8458917159184
"1024" 204.6 46.8883744231587 66.8053223284045
"1025" 204.8 50.2424294804444 66.7815715938278
"1026" 205 53.8669290651212 66.856322675905
"1027" 205.2 57.6978704267718 67.6437569171853
"1028" 205.4 60.5114760295953 68.451850511699
"1029" 205.6 63.7127415214304 70.2533441349068
"1030" 205.8 66.5810887712163 72.2630647208713
"1031" 206 70.2310251653036 72.9101984746261
"1032" 206.2 73.1210684786841 71.7950374115898
"1033" 206.4 76.0635558770962 70.1218603745138
"1034" 206.6 79.3973093606401 68.936406966343
"1035" 206.8 82.4614245240427 68.8790934936821
"1036" 207 85.7141061303316 69.7667562035704
"1037" 207.2 88.6182898282211 71.0038906588536
"1038" 207.4 91.0979210899796 73.4322230394018
"1039" 207.6 93.7528069179619 75.9311352212746
"1040" 207.8 96.8026733753783 78.0900646938929
"1041" 208 99.3904259542272 80.4590912546253
"1042" 208.2 101.857458286426 83.2699934315113
"1043" 208.4 103.270788173419 86.2199553615685
"1044" 208.6 104.129867728418 89.3047113683377
"1045" 208.8 104.915893015994 92.6302274156448
"1046" 209 104.869535157022 96.1439061231817
"1047" 209.2 103.457857302563 99.0903982537709
"1048" 209.4 101.167756875609 101.076840746473
"1049" 209.6 98.1145443968552 102.265022064504
"1050" 209.8 94.3822894358363 102.51112691199
"1051" 210 90.8522395761309 102.040152787405
"1052" 210.2 88.031517324687 101.037174614026
"1053" 210.4 85.1832773630761 99.5246217308982
"1054" 210.6 82.6128530296421 97.6082297321406
"1055" 210.8 80.3853686351571 95.0624048936981
"1056" 211 78.794788262409 92.648580220278
"1057" 211.2 78.288100441731 89.6429982076617
"1058" 211.4 78.850302355451 86.4425886050307
"1059" 211.6 79.9741450916907 83.7301416913398
"1060" 211.8 81.7821059550305 81.2799880649576
"1061" 212 84.5342905230477 79.5035666047435
"1062" 212.2 87.7572987817631 79.0331260037765
"1063" 212.4 90.7696759331388 79.1741090474618
"1064" 212.6 93.8131655578959 79.8192020401725
"1065" 212.8 96.5965580498735 80.8874211318858
"1066" 213 99.6310380021549 81.5199098771602
"1067" 213.2 102.12657797626 80.9350500797038
"1068" 213.4 103.890538549005 79.3473291899844
"1069" 213.6 104.803060298598 77.8004733658333
"1070" 213.8 104.803115191447 75.9622425832156
"1071" 214 104.043098100492 73.9766867519195
"1072" 214.2 103.448346801141 71.2017788511399
"1073" 214.4 102.794053155962 67.7110458962733
"1074" 214.6 102.824416905057 63.9989023056152
"1075" 214.8 102.49223184002 60.7834765007224
"1076" 215 102.246027858176 57.7007282428001
"1077" 215.2 102.344742753846 54.1047649351747
"1078" 215.4 102.97418015618 50.799578792681
"1079" 215.6 104.653946116301 47.4793972192123
"1080" 215.8 106.781762103879 44.5734662480784
"1081" 216 109.711614853808 42.2808597816811
"1082" 216.2 112.711845386024 40.6424549192421
"1083" 216.4 116.032696006014 40.4113370253266
"1084" 216.6 118.59565509126 41.7216882863762
"1085" 216.8 119.303620162744 43.0618678394932
"1086" 217 120.086134104282 45.5677285802495
"1087" 217.2 120.690947073255 48.4530265856986
"1088" 217.4 120.042245667147 50.8210208395011
"1089" 217.6 118.708016576668 52.8565770008982
"1090" 217.8 116.541380703256 55.0470440887045
"1091" 218 113.947455469389 57.0290160285506
"1092" 218.2 111.063876934348 57.8499760286476
"1093" 218.4 108.34334042026 57.9157029900857
"1094" 218.6 105.149107509806 57.5662770239902
"1095" 218.8 102.281870888775 57.0388900549515
"1096" 219 99.2116488786496 56.3635589319062
"1097" 219.2 96.4734878078305 55.2606306174882
"1098" 219.4 93.9381062322277 53.3711555881397
"1099" 219.6 92.0647220564645 50.8948954874565
"1100" 219.8 90.6700409200439 47.5218407231608
"1101" 220 90.3163896673559 44.5013752645589
"1102" 220.2 90.4811490913358 41.2954461527201
"1103" 220.4 91.0507171459909 38.0387378768035
"1104" 220.6 92.2332763948154 34.811903721135
"1105" 220.8 93.8051391828414 32.4584713185115
"1106" 221 95.8721290897485 30.1799016287965
"1107" 221.2 98.4386490470036 27.7582491743696
"1108" 221.4 101.357281089421 26.2407974656994
"1109" 221.6 104.215330064377 26.0363695400746
"1110" 221.8 107.38234160612 26.2857033463067
"1111" 222 109.833585329967 27.21481641351
"1112" 222.2 111.36146222043 29.1680864856929
"1113" 222.4 111.720742280814 31.5600892830578
"1114" 222.6 111.177902772134 34.5860307844024
"1115" 222.8 110.090325266879 37.5204349805339
"1116" 223 108.697282060923 40.7083553091965
"1117" 223.2 107.540678709031 43.6738180626778
"1118" 223.4 106.237773188269 46.3809191787194
"1119" 223.6 104.745738642379 48.6789884238451
"1120" 223.8 103.503475202335 50.9076794352018
"1121" 224 102.97002674037 52.8987742252657
"1122" 224.2 102.513178157927 55.556005081869
"1123" 224.4 102.338065698852 58.2604964810908
"1124" 224.6 102.214555018962 61.6041226763503
"1125" 224.8 103.132264099307 64.5838758215032
"1126" 225 104.926784983339 66.583658106756
"1127" 225.2 107.325998634544 67.8656982224335
"1128" 225.4 110.46315100043 69.3345405834632
"1129" 225.6 113.25367032512 71.185777260838
"1130" 225.8 115.715630776422 73.2154561347811
"1131" 226 117.636366956855 76.0706532810345
"1132" 226.2 117.235717973477 78.2037879300917
"1133" 226.4 115.870924422949 79.9241440229818
"1134" 226.6 113.812635294476 81.4129457309796
"1135" 226.8 111.353121670971 82.5469078314835
"1136" 227 107.751677322434 83.5396227736494
"1137" 227.2 104.977517613087 83.6243945253966
"1138" 227.4 101.689556108306 83.5799817814253
"1139" 227.6 99.0490429087831 83.0756298700849
"1140" 227.8 95.7977565533921 81.7649121540828
"1141" 228 93.0642477978222 80.0792299341323
"1142" 228.2 90.6831232017224 78.0452679613776
"1143" 228.4 89.0178662766329 75.5247473290517
"1144" 228.6 88.3608039899558 72.6482730831584
"1145" 228.8 88.2670475470881 69.4460602344845
"1146" 229 88.9286457885141 66.0196085487328
"1147" 229.2 90.0013703461132 62.7146375068021
"1148" 229.4 91.4293044698211 60.01415126932
"1149" 229.6 93.2267444681772 57.8134977192136
"1150" 229.8 95.6776716187812 55.9828892492084
"1151" 230 98.5759937599469 54.7135054089893
"1152" 230.2 101.526236185621 54.7686508747121
"1153" 230.4 104.432515154391 55.5344236548168
"1154" 230.6 107.128271784257 56.4785744645548
"1155" 230.8 109.902242632792 57.0701185926453
"1156" 231 112.8902035455 56.949952830376
"1157" 231.2 114.026817991498 55.856917953596
"1158" 231.4 113.833136109147 54.5848464604249
"1159" 231.6 113.070369126628 52.6799371328668
"1160" 231.8 111.558840879171 50.7471489614253
"1161" 232 109.666714255715 48.7285510666569
"1162" 232.2 107.500018427466 46.2857800715993
"1163" 232.4 105.25442230736 44.1439525695686
"1164" 232.6 102.88791002916 41.7584736779513
"1165" 232.8 100.245787966481 39.4093507019266
"1166" 233 97.6888916060516 37.7193035954459
"1167" 233.2 94.5780663597292 36.1396737307977
"1168" 233.4 91.7993093724102 34.8189045112354
"1169" 233.6 88.6774651267965 33.1264605615159
"1170" 233.8 85.9577264165624 31.7093780126927
"1171" 234 83.4549539031217 30.0532386135459
"1172" 234.2 81.0640885047099 27.2700749281774
"1173" 234.4 79.8692998839762 24.8747897851412
"1174" 234.6 78.6232652633573 21.7393666558534
"1175" 234.8 77.4993958934103 18.6444684259849
"1176" 235 76.8304089730426 15.0689864968634
"1177" 235.2 77.5771826438442 11.81195768975
"1178" 235.4 79.2676319495896 9.37470007078558
"1179" 235.6 81.4043640834066 8.78972190712161
"1180" 235.8 82.8479850474944 9.27492586139768
"1181" 236 84.695495909008 9.93700852561353
"1182" 236.2 86.0567453508869 10.8856491648455
"1183" 236.4 86.9998368439364 12.1059397707903
"1184" 236.6 88.8894471588234 13.741007110662
"1185" 236.8 91.0000666936929 16.2307281790625
"1186" 237 92.5079458046013 19.0657920710165
"1187" 237.2 93.2437228360107 22.2476592406492
"1188" 237.4 92.8573249796635 24.8351034841071
"1189" 237.6 91.9786059070698 27.4249304936789
"1190" 237.8 91.1129630343987 30.3419689425822
"1191" 238 90.2522840285713 33.135242494661
"1192" 238.2 89.3415097978214 35.2214794037568
"1193" 238.4 88.8932141084581 36.0773509789856
"1194" 238.6 88.5801721108135 36.2641753904239
"1195" 238.8 88.5925675713373 36.1841737992937
"1196" 239 88.6206439232702 36.3318969727481
"1197" 239.2 88.4976183397187 36.5300724346211
"1198" 239.4 88.4156887449434 36.6664731556716
"1199" 239.6 88.2651465079206 36.7605035317081
"1200" 239.8 88.3886513102206 36.7410460704757
"1201" 240 88.3773031912487 36.6939637507947
"1202" 240.2 88.3886449560233 36.7690806542574
"1203" 240.4 88.4087398887169 36.6934366655358
"1204" 240.6 88.2962711794113 36.8363606311521
"1205" 240.8 88.3463338058417 36.7395790989106
"1206" 241 88.3757682206067 36.7162874040001
"1207" 241.2 88.3259296746147 36.6434733633658
"1208" 241.4 88.3276418759695 36.8214225862953
"1209" 241.6 88.6060466832395 36.7973470044062
"1210" 241.8 88.7028386276417 36.8408818363437
"1211" 242 88.8217283238622 37.1031863515197
"1212" 242.2 88.9146619687373 37.2831300639147
"1213" 242.4 88.957178140793 37.7812435649271
"1214" 242.6 89.1314096201339 37.9188890776335
"1215" 242.8 89.0341980303024 38.2625103973626
"1216" 243 89.1348661135377 38.5904629859612
"1217" 243.2 88.9446512290481 39.0700355237491
"1218" 243.4 88.3630596665467 40.0096859833834
"1219" 243.6 87.0938879761875 40.8051682003599
"1220" 243.8 85.8157138684251 41.4669080323768
"1221" 244 83.6240867272848 42.6211760354753
"1222" 244.2 81.3739822771006 43.8679069481553
"1223" 244.4 79.2798985342893 45.1506637196665
"1224" 244.6 76.8846038456951 46.7866908239849
"1225" 244.8 74.8141858434003 48.7765765845193
"1226" 245 72.73414180605 51.3185289178844
"1227" 245.2 71.2298010137686 54.0286686956487
"1228" 245.4 69.5710042330505 56.6129586226142
"1229" 245.6 67.2795643482705 59.2375248738899
"1230" 245.8 64.8735051836414 61.5373051894384
"1231" 246 61.9359879610831 63.2662017546651
"1232" 246.2 58.5543985569385 64.6304884400674
"1233" 246.4 55.5212119946565 65.3496406046982
"1234" 246.6 51.7903299096304 65.1284959778416
"1235" 246.8 48.1693686406921 63.7553428316664
"1236" 247 45.7569912458131 61.6472228694708
"1237" 247.2 44.0293933163002 58.6941371714504
"1238" 247.4 43.2673407145753 55.2453118777212
"1239" 247.6 43.6743835186731 52.1948807589353
"1240" 247.8 45.3268463579273 49.6639705610467
"1241" 248 47.96638652175 47.5154756256035
"1242" 248.2 51.1197306585701 46.4405309268035
"1243" 248.4 54.6351358068382 45.5918367938218
"1244" 248.6 58.1859091394361 44.8458760617023
"1245" 248.8 61.5690698274648 43.6052900584765
"1246" 249 64.9733834653944 42.6986974359567
"1247" 249.2 68.7290869934033 42.6912659641385
"1248" 249.4 72.4263928600625 43.1100052406228
"1249" 249.6 76.2387348109446 43.8554720333442
"1250" 249.8 80.1389576861322 44.355806913522
"1251" 250 83.8669572432483 44.4862197685195
"1252" 250.2 87.7287856885348 45.3337490595314
"1253" 250.4 91.4147896904132 46.4144226040418
"1254" 250.6 94.8748975917864 47.8659220317386
"1255" 250.8 98.2953815280265 48.7920135946221
"1256" 251 101.718177929915 48.7613767076479
"1257" 251.2 104.958721256523 48.1759944429285
"1258" 251.4 108.396391596233 48.3831507242306
"1259" 251.6 111.517661992943 49.5638855839171
"1260" 251.8 114.740171221485 50.779083127469
"1261" 252 117.626366353028 50.7214950081276
"1262" 252.2 119.597769273186 49.9647630371293
"1263" 252.4 121.79318317743 49.9999551315618
"1264" 252.6 122.28500746664 51.068663071864
"1265" 252.8 121.960517182519 52.5662101710342
"1266" 253 121.253574007106 54.0723323567423
"1267" 253.2 120.139201442423 56.3961951549118
"1268" 253.4 118.177880613373 59.0091950482934
"1269" 253.6 115.920649602331 61.3432783727728
"1270" 253.8 113.585981856773 63.741706368842
"1271" 254 111.554541989446 66.1317955150304
"1272" 254.2 108.639379491279 68.2254516729912
"1273" 254.4 106.040961755573 70.0673717535986
"1274" 254.6 103.340209704412 71.8636540128002
"1275" 254.8 100.431998697389 73.1795290556935
"1276" 255 96.7097994101674 73.8002981614153
"1277" 255.2 93.6379368167998 73.5875831228335
"1278" 255.4 90.516687613517 72.1994741856404
"1279" 255.6 88.4788620685964 70.6304958627175
"1280" 255.8 87.126564287654 67.8918987421948
"1281" 256 86.0297365758061 65.2282216659667
"1282" 256.2 85.4969503843027 62.1825631941761
"1283" 256.4 85.5184544032375 59.2841652178553
"1284" 256.6 86.4272400709744 55.9405935236691
"1285" 256.8 88.1568153342187 53.1148542205075
"1286" 257 89.7540206801482 51.4867014619642
"1287" 257.2 91.7166710903159 49.750125606919
"1288" 257.4 94.2645733172723 48.3762531887308
"1289" 257.6 97.3324884565543 48.3383468468507
"1290" 257.8 100.255024937128 49.5944549241488
"1291" 258 102.295671548995 51.5835693753079
"1292" 258.2 104.201465569821 53.5465745189729
"1293" 258.4 106.582836087634 56.1539655295068
"1294" 258.6 108.689162095789 58.2054117227159
"1295" 258.8 111.462924262768 60.6505691129866
"1296" 259 113.355804427619 63.4785188597833
"1297" 259.2 114.186102957466 66.5998445772783
"1298" 259.4 114.423516185177 70.1490904299384
"1299" 259.6 114.351230465379 73.4792132686509
"1300" 259.8 114.356296062165 76.5942149744101
"1301" 260 115.182522738309 77.7567511557834
"1302" 260.2 116.531559695753 77.678222866514
"1303" 260.4 116.489502971881 76.5455926812342
"1304" 260.6 115.834871151449 75.3415378831271
"1305" 260.8 115.706239538103 74.7240885559204
"1306" 261 115.406300558985 73.5112739419274
"1307" 261.2 114.889897905122 72.6483070766471
"1308" 261.4 113.403512852318 71.4695896085001
"1309" 261.6 112.229568537276 70.458436246326
"1310" 261.8 110.459566464566 68.8877147384089
"1311" 262 108.635083443584 66.9739096783952
"1312" 262.2 107.328613741721 65.0050776138639
"1313" 262.4 106.197958342995 62.8652617710355
"1314" 262.6 105.002250073527 60.9732221334195
"1315" 262.8 103.426250403266 59.0152027750459
"1316" 263 101.717252299917 57.2472630332576
"1317" 263.2 99.9497009735139 54.8431536166159
"1318" 263.4 98.1996558245454 51.939226750149
"1319" 263.6 96.8957778214296 48.5630667793833
"1320" 263.8 96.1507291398427 45.4427509682131
"1321" 264 95.3277911519916 42.1656969359508
"1322" 264.2 93.9139897240845 39.2425801509698
"1323" 264.4 92.4159536947465 36.8012662206796
"1324" 264.6 90.8372692134277 33.5782746310602
"1325" 264.8 89.949297313378 30.1972106250059
"1326" 265 89.8608768169734 27.137317560422
"1327" 265.2 89.279493938533 23.4532910608707
"1328" 265.4 89.0801653881833 20.1178332194555
"1329" 265.6 90.1065968429955 16.9951038512306
"1330" 265.8 92.163632681933 14.7451837156141
"1331" 266 93.6945224758625 14.8838546982185
"1332" 266.2 94.379734340098 16.0022548010689
"1333" 266.4 95.1356328744164 17.4346659012161
"1334" 266.6 96.7887620136041 20.0122893392873
"1335" 266.8 97.5727371874061 22.4201674024756
"1336" 267 98.2741620785173 25.498410127486
"1337" 267.2 98.1557092618998 28.7613395658147
"1338" 267.4 97.2426530304527 31.5254861609339
"1339" 267.6 96.469666573234 34.1833399969318
"1340" 267.8 95.9194899570859 37.5336804997311
"1341" 268 95.68995542421 40.8393224667585
"1342" 268.2 95.0143804019846 43.9240029730683
"1343" 268.4 93.9964575281943 46.8732952876243
"1344" 268.6 92.9188912041887 49.7591150597058
"1345" 268.8 91.8369599113755 52.9637563910916
"1346" 269 91.1742124620803 55.349527694561
"1347" 269.2 91.0328721782456 58.0658979145023
"1348" 269.4 90.8938309615801 61.0233483188886
"1349" 269.6 90.807667644996 63.5698162184444
"1350" 269.8 91.2957155364843 66.4004682003009
"1351" 270 93.0085073770635 68.8806014097021
"1352" 270.2 94.9478081844433 71.7588866295725
"1353" 270.4 96.311722993671 74.7018532011738
"1354" 270.6 97.5741336713833 77.4946959436729
"1355" 270.8 98.9854038224227 80.371200428755
"1356" 271 100.549539481207 83.3420080793214
"1357" 271.2 101.544598346595 86.6605569830285
"1358" 271.4 101.68109539922 89.650294880367
"1359" 271.6 101.321868684867 93.0398508981882
"1360" 271.8 100.788249062292 96.6662574696132
"1361" 272 100.430612885127 100.222659216838
"1362" 272.2 99.8215360918324 103.796867968827
"1363" 272.4 98.2186082673257 107.230878814179
"1364" 272.6 95.4655106026984 108.774645926022
"1365" 272.8 93.0857974723741 109.01468726565
"1366" 273 90.2195081923868 108.424934688988
"1367" 273.2 87.2755458046191 107.090886842097
"1368" 273.4 84.8489159443605 105.18925900008
"1369" 273.6 82.598719623864 102.678366750638
"1370" 273.8 80.3830570188557 100.224833773613
"1371" 274 78.1734767897213 97.9958543883103
"1372" 274.2 76.3732470958755 95.1445058729556
"1373" 274.4 75.2993853303894 91.7875694630365
"1374" 274.6 75.0637314528459 88.7779853316933
"1375" 274.8 75.0217980776035 85.2071837496616
"1376" 275 75.4846803130138 81.8347497059475
"1377" 275.2 76.8450025322224 78.3123353529441
"1378" 275.4 79.0146825342674 76.3060382083002
"1379" 275.6 82.2433286604508 75.6162684779033
"1380" 275.8 85.5842948729025 75.0296462963323
"1381" 276 89.5086616420604 75.1656883028003
"1382" 276.2 92.6651358252615 75.9612551792624
"1383" 276.4 95.8711145787338 77.3542076387543
"1384" 276.6 99.5234433728995 78.7493354959018
"1385" 276.8 102.692777889023 79.4333652903723
"1386" 277 106.085835526711 79.4718020602115
"1387" 277.2 109.404034180033 79.3306577917072
"1388" 277.4 112.936303542392 79.5066765835019
"1389" 277.6 115.545424370224 80.7435026898692
"1390" 277.8 116.266187101529 82.8588456641879
"1391" 278 115.62762130814 84.8018073524648
"1392" 278.2 114.43620034262 87.3852369020795
"1393" 278.4 112.334892236142 90.1062930300117
"1394" 278.6 110.193211703083 92.1501302121587
"1395" 278.8 107.4317898821 93.9360661227675
"1396" 279 104.559360691032 94.7845629793363
"1397" 279.2 101.552636908694 95.4866509217688
"1398" 279.4 98.5109705768951 95.7446791832063
"1399" 279.6 95.9838896753912 95.7983750353923
"1400" 279.8 92.4799444717462 95.5747674379533
"1401" 280 89.6792231835637 94.8257590852707
"1402" 280.2 87.2593721297508 93.6278400520852
"1403" 280.4 84.4368884032599 92.0964640315351
"1404" 280.6 82.4554249962393 89.9816797757062
"1405" 280.8 81.4624437733131 87.9914067583716
"1406" 281 80.9890409321693 85.8975124118189
"1407" 281.2 80.3689232370833 84.7909880282058
"1408" 281.4 78.7182012825521 83.4776926031313
"1409" 281.6 76.5667112284892 82.3111303732299
"1410" 281.8 73.9278401289537 82.0402929199159
"1411" 282 71.2448327953625 82.7843522559512
"1412" 282.2 68.6873147110321 84.0927948897224
"1413" 282.4 66.0941098515989 85.5619157681074
"1414" 282.6 63.3324549062748 87.0698953792783
"1415" 282.8 60.0655651797654 88.27157936644
"1416" 283 56.9930627192867 89.170382362532
"1417" 283.2 53.6451016066668 90.0345058218893
"1418" 283.4 50.5791739958694 90.4985733941624
"1419" 283.6 47.2158982782385 90.8492397408007
"1420" 283.8 44.2409067816838 91.2305350153713
"1421" 284 41.5376300917831 92.4394303984902
"1422" 284.2 38.9878839651197 93.9357911538174
"1423" 284.4 36.025587382711 95.1781030411962
"1424" 284.6 33.0894456617722 95.6445264404978
"1425" 284.8 29.3964873353545 95.9647848637792
"1426" 285 25.849006157398 96.370251471042
"1427" 285.2 22.9268073201243 97.3345659389799
"1428" 285.4 20.1127034323221 98.4243573271487
"1429" 285.6 17.5397157928701 99.1897394615192
"1430" 285.8 15.5201678308932 99.4645912542949
"1431" 286 15.4242192692783 99.4241908195645
"1432" 286.2 15.6361413408023 99.0071336395775
"1433" 286.4 15.8334031098615 98.1368710598368
"1434" 286.6 16.101901476144 97.3024479425204
"1435" 286.8 16.6853049824416 96.1223613095585
"1436" 287 17.4544785844007 95.1415965188859
"1437" 287.2 18.5279915013241 94.2437310478028
"1438" 287.4 20.15384519185 92.6757529261515
"1439" 287.6 22.0609223941076 90.805087994514
"1440" 287.8 23.9598342810454 89.6032158893663
"1441" 288 25.7706501713491 88.2772350404265
"1442" 288.2 27.9727003605887 87.1313936110768
"1443" 288.4 29.7557771077656 86.1577916035775
"1444" 288.6 32.3658251684274 85.1428385471919
"1445" 288.8 34.759493813359 84.6331721656659
"1446" 289 37.5027375415703 84.1930254456728
"1447" 289.2 40.6278219778938 83.9769225279674
"1448" 289.4 43.7919067212186 84.16915119246
"1449" 289.6 46.7075928692547 84.6427480579196
"1450" 289.8 49.6351088419157 85.8996030271832
"1451" 290 52.8046770020055 87.8667890301026
"1452" 290.2 55.0928607405595 90.1865917904335
"1453" 290.4 56.820847313167 92.7048571577955
"1454" 290.6 57.9730342521795 95.8179647620788
"1455" 290.8 58.7220456962701 98.5404091252926
"1456" 291 58.944596343594 101.615434352953
"1457" 291.2 58.7185504268819 104.750471433848
"1458" 291.4 58.0377741938565 107.803207846114
"1459" 291.6 56.6986270013466 110.156805047549
"1460" 291.8 54.5270990618952 111.884186418813
"1461" 292 52.3532874902262 112.211905266282
"1462" 292.2 50.1498730956633 111.739980682555
"1463" 292.4 47.8165181519438 110.72528953438
"1464" 292.6 45.0531837284694 109.193529608198
"1465" 292.8 42.9941623295502 107.24454123439
"1466" 293 40.9679248191035 105.500109443809
"1467" 293.2 38.6998293337405 102.998716236918
"1468" 293.4 36.7748335216757 100.837405124893
"1469" 293.6 34.6132779212106 99.2461788173905
"1470" 293.8 32.3977814073853 98.7979444184007
"1471" 294 29.7805335108866 98.545293159392
"1472" 294.2 26.6810392581372 98.3453501457273
"1473" 294.4 25.182123991362 98.3434290772643
"1474" 294.6 23.9138269661789 98.8072897600543
"1475" 294.8 22.917708539495 99.8877871576627
"1476" 295 22.4571031941844 100.679224943934
"1477" 295.2 22.1980517748766 101.470532120034
"1478" 295.4 22.3288981430847 101.904516239744
"1479" 295.6 22.4541352797755 101.857265744544
"1480" 295.8 22.6032739530407 101.884917406746
"1481" 296 22.7244166266695 102.617815794408
"1482" 296.2 22.8711523982118 102.689989907799
"1483" 296.4 22.8902963545782 102.97290040071
"1484" 296.6 22.9149477813742 102.959202900223
"1485" 296.8 22.9261684996578 102.993610936418
"1486" 297 22.8077609995247 103.04792815824
"1487" 297.2 22.8143454533291 102.95480662723
"1488" 297.4 22.7609395948784 102.880238460234
"1489" 297.6 22.7668292778782 102.845027399318
"1490" 297.8 22.8240405079585 102.781789788925
"1491" 298 22.9357067018329 102.789809181047
"1492" 298.2 23.0177845333308 102.811850985245
"1493" 298.4 23.034479403336 102.741663057701
"1494" 298.6 23.1133209485404 102.729164373086
"1495" 298.8 23.0229900505821 102.715554407615
"1496" 299 23.1087407887772 102.703106567202
"1497" 299.2 23.0325079694897 102.813009434283
"1498" 299.4 22.9739114049351 102.804605068161
"1499" 299.6 22.9752471021905 102.921319605273
"1500" 299.8 23.0700091107324 102.965734685406
"1501" 300 23.1775696889203 103.351050690293
"1502" 300.2 23.3166344026634 103.412510314029
"1503" 300.4 23.773927764598 103.51884016471
"1504" 300.6 24.1479545567355 103.709187282275
"1505" 300.8 24.2447983207751 103.915721366605
"1506" 301 24.1488412366844 104.042108810422
"1507" 301.2 24.2102699284061 103.96343384875
"1508" 301.4 24.2592672455891 103.988899718584
"1509" 301.6 24.2684052843022 103.966861937644
"1510" 301.8 24.4299027938326 104.082154191844
"1511" 302 24.9530759076023 104.536490019338
"1512" 302.2 25.8221232024807 104.799171341663
"1513" 302.4 27.0590629570273 105.563678542196
"1514" 302.6 28.6447840535383 106.179214678678
"1515" 302.8 30.5037906514034 106.618445405672
"1516" 303 33.1794125078297 107.505207267452
"1517" 303.2 35.2829270293474 108.549532514318
"1518" 303.4 37.5017583931145 110.528715562294
"1519" 303.6 39.403319449895 112.844584171622
"1520" 303.8 40.4861837574263 115.694755212419
"1521" 304 41.0739805152405 119.023812799137
"1522" 304.2 41.3954508253395 121.691425879065
"1523" 304.4 41.4591015536091 121.973320227799
"1524" 304.6 42.3065878844069 121.475641980463
"1525" 304.8 43.5682450113471 120.662841535305
"1526" 305 44.2331534368313 119.509327008501
"1527" 305.2 44.7841013414637 117.184211545069
"1528" 305.4 45.2711394048415 114.332206711263
"1529" 305.6 46.6539932230626 110.84396628745
"1530" 305.8 48.3525308657874 107.746701327241
"1531" 306 50.7435346026903 105.599859143833
"1532" 306.2 53.5730688593148 103.776373103584
"1533" 306.4 56.0347819099325 103.038983433154
"1534" 306.6 58.4187423124674 103.257451837278
"1535" 306.8 60.5731866273083 104.187731607291
"1536" 307 62.4458209526799 105.60845154576
"1537" 307.2 63.6952029719444 107.36886913212
"1538" 307.4 64.5556993838052 109.409773646406
"1539" 307.6 64.9638425262086 112.105053999407
"1540" 307.8 64.7737784932651 114.605439587441
"1541" 308 63.8045446611953 117.514019650107
"1542" 308.2 62.3625946597611 119.206264079209
"1543" 308.4 61.9362367725171 119.494951190164
"1544" 308.6 62.5068104583289 119.768840332726
"1545" 308.8 63.1935087757325 119.751675107476
"1546" 309 64.2393834572235 119.093201502969
"1547" 309.2 65.2988890450579 118.209701894197
"1548" 309.4 66.2925449503899 116.352141762009
"1549" 309.6 67.4237075025711 113.995173857344
"1550" 309.8 69.2003531248127 111.311164070915
"1551" 310 71.6026407550544 109.6590715935
"1552" 310.2 74.7638219826671 108.287582841138
"1553" 310.4 77.2533289786955 107.073704697172
"1554" 310.6 80.7455964583605 106.090950920673
"1555" 310.8 83.8616006442516 106.513062310278
"1556" 311 86.3477291296554 107.786893139521
"1557" 311.2 89.0088373246656 109.979329085209
"1558" 311.4 91.816994164111 112.501952916018
"1559" 311.6 94.2461543875372 114.197405258648
"1560" 311.8 95.9018185624518 113.661107050028
"1561" 312 95.5690963186762 111.986734792009
"1562" 312.2 94.752325232652 109.763602516614
"1563" 312.4 93.6489338908305 106.739904060198
"1564" 312.6 92.367989152519 103.672050031146
"1565" 312.8 90.7235183810134 99.6518140584932
"1566" 313 90.8184447421808 95.8822592244291
"1567" 313.2 92.3003365188061 92.4772454942203
"1568" 313.4 94.0965670971511 89.1015424568213
"1569" 313.6 96.0057970832788 85.7369591479326
"1570" 313.8 96.6971875000748 82.5784136700323
"1571" 314 96.3811339081627 79.043448090483
"1572" 314.2 95.9160997535843 75.4581327698667
"1573" 314.4 95.4897278276438 71.2960600737107
"1574" 314.6 94.9679582445924 67.7328226691135
"1575" 314.8 93.5161188980781 63.8328383894294
"1576" 315 91.6778439639274 60.1747359955237
"1577" 315.2 89.6264608488877 56.9685975275009
"1578" 315.4 87.3294216726202 53.1545812887587
"1579" 315.6 86.0332405370346 49.1625341668958
"1580" 315.8 86.1389015408176 45.7851824357452
"1581" 316 86.4832483429089 41.2243972401359
"1582" 316.2 86.4018036720397 38.1072355987341
"1583" 316.4 87.2677294279328 33.8578174265156
"1584" 316.6 88.7588437385105 30.7545435820562
"1585" 316.8 90.7256732399706 27.9698591700018
"1586" 317 93.3695755878548 25.5337897976966
"1587" 317.2 96.639520379602 23.2239425454812
"1588" 317.4 100.573111903886 22.3604061959736
"1589" 317.6 104.104761669592 22.603915942738
"1590" 317.8 107.177485900019 23.7212492186762
"1591" 318 109.361341406151 25.2551270484081
"1592" 318.2 111.326698269945 26.8504083121744
"1593" 318.4 113.765404049839 28.7884103162119
"1594" 318.6 114.828316017576 30.6708449411557
"1595" 318.8 115.118986692114 33.5399691183156
"1596" 319 114.314979269703 36.0854154918496
"1597" 319.2 112.689421351702 39.3416566836693
"1598" 319.4 111.417585929386 42.5263782926449
"1599" 319.6 110.655042699707 45.2819705348702
"1600" 319.8 109.412155926499 48.5337169772768
"1601" 320 107.556431017518 50.6447464186052
"1602" 320.2 105.484675529749 52.8020574515861
"1603" 320.4 103.933367180051 54.8686939320124
"1604" 320.6 102.790357897356 57.2688635776309
"1605" 320.8 101.445162668203 60.4296424300582
"1606" 321 100.209681126171 62.7428288245146
"1607" 321.2 98.3651565986521 65.1698853168504
"1608" 321.4 95.6633432342863 66.7432183600297
"1609" 321.6 92.9579329663843 67.5782655733805
"1610" 321.8 89.7113144987852 68.0577582149351
"1611" 322 86.476869504901 68.3578034652385
"1612" 322.2 82.9845325829649 68.7077870114146
"1613" 322.4 79.2111017102906 68.5017650287495
"1614" 322.6 76.5836534724208 67.0974101232441
"1615" 322.8 74.9164474611232 65.0376255032718
"1616" 323 73.8219908910982 62.1401571263469
"1617" 323.2 72.9557114706074 58.5272628650211
"1618" 323.4 73.0320094290114 55.4561375715704
"1619" 323.6 73.9986672049291 51.7360409833258
"1620" 323.8 75.4218088890169 48.5408696153048
"1621" 324 77.4004719295677 45.9835263934409
"1622" 324.2 79.6396976045487 43.3538264192134
"1623" 324.4 81.6788741186283 41.2472884634424
"1624" 324.6 83.005036537748 39.5440614310357
"1625" 324.8 84.9823116519666 37.1458826585496
"1626" 325 87.5357601654289 35.7493044409782
"1627" 325.2 90.3348510454862 35.3644626789566
"1628" 325.4 93.2116285633323 36.1098856382879
"1629" 325.6 96.3960805671316 36.5911059681127
"1630" 325.8 99.7849271282063 37.3471734565864
"1631" 326 102.50654626206 38.6728140853504
"1632" 326.2 105.272144749154 39.9738095090945
"1633" 326.4 108.38305696752 40.8286126297335
"1634" 326.6 111.550153172578 40.5119666176402
"1635" 326.8 114.709292229967 39.5241255961749
"1636" 327 116.664288806893 38.2436682771985
"1637" 327.2 116.562528657061 37.3029402484686
"1638" 327.4 115.911486399845 36.275637786464
"1639" 327.6 114.864689327468 34.9619124500889
"1640" 327.8 113.401737569601 34.0881620138093
"1641" 328 111.132947665926 33.5703600055133
"1642" 328.2 108.217803336586 32.3176056672467
"1643" 328.4 105.824086200844 30.0452328774514
"1644" 328.6 104.815806717235 27.6132688274532
"1645" 328.8 104.361634756796 24.9683638492251
"1646" 329 104.57926661264 21.8481035167912
"1647" 329.2 104.962544732171 19.65712100375
"1648" 329.4 105.310344307755 19.000053186224
"1649" 329.6 105.325350888627 18.6904345196743
"1650" 329.8 104.47542143234 19.3728215863555
"1651" 330 103.457610924673 19.7268898390624
"1652" 330.2 102.276767399531 20.542827994062
"1653" 330.4 100.387479106378 21.3446522135582
"1654" 330.6 98.3391988867863 22.078511316183
"1655" 330.8 95.4995684746929 22.4117599549724
"1656" 331 92.8923726364399 22.0383781791853
"1657" 331.2 90.8016411650946 20.9071799229547
"1658" 331.4 89.0801473516213 19.2098128376318
"1659" 331.6 87.5926649450593 16.7660116935236
"1660" 331.8 86.9540795477749 14.5079989687778
"1661" 332 86.9534607605239 14.4790651290442
"1662" 332.2 86.9573614452429 14.3667021258811
"1663" 332.4 87.037842203973 14.4373485412348
"1664" 332.6 86.9860593573254 14.3863598115114
"1665" 332.8 86.9311925525577 14.4170229676961
"1666" 333 86.889374523521 14.2743935780724
"1667" 333.2 86.9341362961115 14.2078966240887
"1668" 333.4 86.9406865266836 14.0905455268976
"1669" 333.6 86.9468829254802 14.1468534513716
"1670" 333.8 86.8998084495303 14.1146544170134
"1671" 334 86.899942069015 14.2366144526643
"1672" 334.2 86.8700565646666 14.1401919402559
"1673" 334.4 86.8810220293453 14.1149089815124
"1674" 334.6 86.9844131318745 14.1693446819368
"1675" 334.8 86.9455111627765 14.1166076370848
"1676" 335 86.9700421519672 14.2495816267896
"1677" 335.2 86.9230797651956 14.1476227266256
"1678" 335.4 86.9049930972133 14.1692021975467
"1679" 335.6 86.8888232841382 14.0419022556155
"1680" 335.8 86.9126667669017 14.0672056522603
"1681" 336 86.9548047154229 14.1330093766285
"1682" 336.2 86.961582290763 14.1510196074345
"1683" 336.4 86.9664655763816 14.1574744516123
"1684" 336.6 86.9411973272704 14.1445196140245
"1685" 336.8 86.9123207465727 14.1356562363395
"1686" 337 86.9171903741204 14.2262250313271
"1687" 337.2 86.9061620749189 14.1164273677301
"1688" 337.4 86.9083070034548 14.1405793336659
"1689" 337.6 86.8917286969137 14.2746178488743
"1690" 337.8 86.8891273606707 14.1786455335107
"1691" 338 86.8909991270113 14.1231228511525
"1692" 338.2 86.8531108609352 14.1474000943694
"1693" 338.4 86.8481302967933 14.199200680831
"1694" 338.6 86.7928373254703 14.2019131757509
"1695" 338.8 86.8086942183278 14.2142103982891
"1696" 339 86.9814714993442 14.1517731835683
"1697" 339.2 87.0072368113773 13.6445937183981
"1698" 339.4 86.9912535105037 13.5108730727371
"1699" 339.6 86.928888942022 13.4964333017506
"1700" 339.8 86.912220103855 13.560909097415
"1701" 340 86.8161570898967 13.6001249386294
"1702" 340.2 86.8220622443999 13.6312544284362
"1703" 340.4 86.5931231656696 13.5700783212306
"1704" 340.6 86.58179126063 13.6795995051453
"1705" 340.8 86.5955683885655 13.7581485710502
"1706" 341 86.5867927058316 13.8164511266747
"1707" 341.2 86.5514517873198 13.7137185259929
"1708" 341.4 86.5776636241087 14.1117872705469
"1709" 341.6 86.6386639164303 14.2119918611471
"1710" 341.8 86.6035409819863 13.5922142697921
"1711" 342 86.5350911463089 13.6555819654801
"1712" 342.2 86.2651646708933 12.4163842831645
"1713" 342.4 86.256397007162 9.70628859560403
"1714" 342.6 87.4197674357747 7.77846834325518
"1715" 342.8 88.6249491055361 7.13513876305321
"1716" 343 90.0305533364377 6.70108155042372
"1717" 343.2 92.3914641361022 6.50364461063555
"1718" 343.4 94.0476458982877 7.1321934978071
"1719" 343.6 95.7183213055425 8.22690881301037
"1720" 343.8 97.5958000031412 9.71403605942744
"1721" 344 99.1229606908602 11.467793656478
"1722" 344.2 100.676651471365 13.8732457383088
"1723" 344.4 101.550714381914 16.3253560979736
"1724" 344.6 102.728518249917 19.6376647768143
"1725" 344.8 103.514189261821 22.2136905345099
"1726" 345 103.964361126174 25.2432565902241
"1727" 345.2 103.755740270258 28.101071887312
"1728" 345.4 103.374815111017 31.0233980199012
"1729" 345.6 102.906589674441 33.8284373679397
"1730" 345.8 102.141329212268 37.1399087470066
"1731" 346 101.345050541914 40.0707831189394
"1732" 346.2 100.513252154983 43.3577518150268
"1733" 346.4 99.976793617608 46.2705935628118
"1734" 346.6 99.4405611478947 49.4238815707682
"1735" 346.8 99.1073571451668 52.4996422727216
"1736" 347 99.1781490664656 55.8944097973935
"1737" 347.2 100.173264763003 59.1601328473996
"1738" 347.4 102.001992357094 61.6136469049032
"1739" 347.6 104.025517787346 63.7928522658898
"1740" 347.8 106.337238111229 66.1124770239605
"1741" 348 108.627306300327 67.6164426289894
"1742" 348.2 111.757930705092 68.5672227722411
"1743" 348.4 114.53771968353 69.2283320454155
"1744" 348.6 117.31133457364 69.9008607718397
"1745" 348.8 119.656101525411 71.3554158989671
"1746" 349 119.525263651401 72.3206562919682
"1747" 349.2 118.363498084761 73.5547693609492
"1748" 349.4 116.719365242917 75.6193979260188
"1749" 349.6 114.078631014135 77.9695016559455
"1750" 349.8 110.980744154502 80.402345360033
"1751" 350 107.675456142433 82.4303043908532
"1752" 350.2 104.329739459151 84.6712706530346
"1753" 350.4 100.579574481682 86.8921680462526
"1754" 350.6 96.7934863301697 88.8910849320315
"1755" 350.8 93.2780517844457 90.0790681232525
"1756" 351 89.1187166254962 91.5577753982753
"1757" 351.2 85.321266131916 92.1437192361025
"1758" 351.4 81.3064879924526 91.1580551102052
"1759" 351.6 77.8748460804418 89.109080778414
"1760" 351.8 74.6724450749027 86.2951836630708
"1761" 352 72.065112293412 83.1052496325142
"1762" 352.2 69.7997832958438 79.4227234176207
"1763" 352.4 69.7514954230563 75.7901602785378
"1764" 352.6 71.3241348884313 72.2492572967796
"1765" 352.8 73.787516054912 69.6505041178087
"1766" 353 76.8156204531442 67.3388734742438
"1767" 353.2 79.846797126269 65.1949935435962
"1768" 353.4 83.5374641391003 64.1238981322571
"1769" 353.6 87.572659436957 63.7489491756501
"1770" 353.8 91.2830459772111 64.7971553382602
"1771" 354 94.1077203121183 66.2077503177715
"1772" 354.2 97.1653777851732 67.9966779144841
"1773" 354.4 99.8886707661629 68.9931936588241
"1774" 354.6 102.90750061451 69.2907249999371
"1775" 354.8 106.683655628069 68.4994187594943
"1776" 355 110.446472821491 67.4155875316682
"1777" 355.2 114.406384329456 66.0789237073647
"1778" 355.4 117.726853458366 64.9975174480127
"1779" 355.6 121.809497535606 63.7117083215106
"1780" 355.8 125.491323899933 63.4768182691281
"1781" 356 127.570482365397 64.3941078909566
"1782" 356.2 127.711832353417 66.004200317643
"1783" 356.4 127.919785126972 67.8948573329808
"1784" 356.6 127.63133048242 69.360508064821
"1785" 356.8 127.192888599208 70.6195224831969
"1786" 357 127.077762531666 71.9674864408247
"1787" 357.2 126.974243113596 73.2490626171744
"1788" 357.4 127.11557689022 74.0731945131084
"1789" 357.6 127.515367659479 73.958522113332
"1790" 357.8 127.996895998803 73.4067559416687
"1791" 358 128.205700495643 72.9186603166351
"1792" 358.2 128.564315517798 71.9307037536622
"1793" 358.4 128.577525038213 70.6034065811487
"1794" 358.6 128.548455179673 69.1063844365742
"1795" 358.8 128.315502772796 67.1310961966352
"1796" 359 128.168128205385 64.317604209841
"1797" 359.2 127.750461743022 61.8390885253645
"1798" 359.4 127.183840889016 59.5460413975434
"1799" 359.6 125.962005300316 57.5033552193331
"1800" 359.8 124.334095045199 55.3506453845754
"1801" 360 123.019270434355 52.9298239175644
"1802" 360.2 122.727631757302 50.5612214435879
"1803" 360.4 123.202426796776 48.2365073428356
"1804" 360.6 124.505577783543 46.5871191518662
"1805" 360.8 124.968201036675 46.2979816257547
"1806" 361 124.327179415286 45.5966217779462
"1807" 361.2 123.425609260726 44.3208201931879
"1808" 361.4 122.133292900578 43.6687147195049
"1809" 361.6 119.795338959363 42.3046282079257
"1810" 361.8 117.557655881115 41.0334006429602
"1811" 362 115.627486703849 39.0151939393359
"1812" 362.2 114.419824907806 36.4497383892235
"1813" 362.4 113.697191324411 34.0002083498569
"1814" 362.6 113.268403984065 30.9999761740409
"1815" 362.8 113.517924761781 28.0595942561845
"1816" 363 113.45717877348 26.7781848777509
"1817" 363.2 113.15621305865 26.776137172135
"1818" 363.4 111.999862021828 26.5635528225419
"1819" 363.6 109.907874097409 26.3255492215318
"1820" 363.8 107.342771166954 25.8536494511961
"1821" 364 104.519412870548 25.4010587528711
"1822" 364.2 101.412624909836 24.5807300739707
"1823" 364.4 98.1834050511625 23.5754469697166
"1824" 364.6 94.8361328276301 22.6104784880849
"1825" 364.8 91.5680113429977 20.9057108937571
"1826" 365 88.1177478067512 18.6798204539364
"1827" 365.2 85.5885305201735 16.5581600741466
"1828" 365.4 82.3027969218459 15.0600504858082
"1829" 365.6 78.938715420138 14.1371974679885
"1830" 365.8 75.3577756061804 11.9506813561403
"1831" 366 72.2504163167198 9.65524280912361
"1832" 366.2 68.9350919000335 8.2726327510445
"1833" 366.4 67.975153590141 7.90863611660352
"1834" 366.6 66.8527853101417 6.2976671741301
"1835" 366.8 66.1765879115004 3.84640156962014
"1836" 367 67.0641923483124 2.22050530548961
"1837" 367.2 68.7843918213791 1.47947145800929
"1838" 367.4 70.5702482620063 1.15472902526418
"1839" 367.6 71.1301486346451 1.39973220325642
"1840" 367.8 73.0435723739511 2.23089266984257
"1841" 368 74.8730287049527 3.90190191347979
"1842" 368.2 77.0607568521451 6.15602972458755
"1843" 368.4 79.1567589597022 8.55921326582059
"1844" 368.6 81.0146103084233 11.0737222954504
"1845" 368.8 83.5994606473431 13.7624594416075
"1846" 369 86.6558506782834 15.6103314274287
"1847" 369.2 89.9835458965846 16.7510578888743
"1848" 369.4 93.717493834671 17.2509690939532
"1849" 369.6 97.7739626093101 17.360715048384
"1850" 369.8 101.04495300106 17.1242419950542
"1851" 370 103.552112749158 17.048681527339
"1852" 370.2 104.976455827276 18.0306853614806
"1853" 370.4 105.542445468063 19.7994800967138
"1854" 370.6 105.033220396486 21.7477822845353
"1855" 370.8 103.569681180102 24.7198618997562
"1856" 371 101.29950990795 27.1546847624175
"1857" 371.2 98.7314309896106 29.5292990367886
"1858" 371.4 96.0812778273364 31.0822069493824
"1859" 371.6 92.7161691280057 32.9190678349185
"1860" 371.8 90.6129254247898 34.7073118763768
"1861" 372 88.1166948976116 37.4197139178805
"1862" 372.2 86.3840885243281 39.8992901770307
"1863" 372.4 84.062508423826 43.1169269890926
"1864" 372.6 82.6947543594387 46.0976111864687
"1865" 372.8 82.1230616883312 49.8874236479447
"1866" 373 82.4541828192287 53.0463968535657
"1867" 373.2 83.5315541436903 56.7001400760621
"1868" 373.4 85.1407124080911 59.9756248037547
"1869" 373.6 87.5921703460461 63.3640296654187
"1870" 373.8 90.0600385195696 66.3875577600782
"1871" 374 92.7159470153172 69.2488585141645
"1872" 374.2 95.4774072596282 71.6912659433545
"1873" 374.4 98.342412985839 74.1789936424909
"1874" 374.6 100.970768205284 75.8904681636955
"1875" 374.8 104.099300083902 77.5863365909544
"1876" 375 107.346597057648 79.6471290475904
"1877" 375.2 110.759523308293 81.7205245281921
"1878" 375.4 114.14073791327 83.4005328939858
"1879" 375.6 117.51102594738 85.5946843635244
"1880" 375.8 120.339098312748 88.308058875646
"1881" 376 121.834535253197 90.6227672919327
"1882" 376.2 121.260826176337 90.7616965003115
"1883" 376.4 120.23925010639 90.5810892340884
"1884" 376.6 118.945458048258 89.4040690654231
"1885" 376.8 117.050639485566 88.4289525780607
"1886" 377 114.321857214084 86.5565649886587
"1887" 377.2 112.142602619367 84.318504815122
"1888" 377.4 110.305776516066 81.9468539725817
"1889" 377.6 108.525047692732 79.5347309229292
"1890" 377.8 107.045990971585 76.8765521396246
"1891" 378 105.510890813796 74.0024104079705
"1892" 378.2 104.577508626127 71.8486512389729
"1893" 378.4 102.993086983767 69.2020813972994
"1894" 378.6 100.953126153527 66.3186439188297
"1895" 378.8 98.4267938368561 63.2202314118445
"1896" 379 96.1490020125715 59.9145072240934
"1897" 379.2 94.3417607800974 56.2750098908725
"1898" 379.4 93.1867869428798 52.4437194616689
"1899" 379.6 92.343491271427 48.4325576659696
"1900" 379.8 91.6424610385486 44.7857870630242
"1901" 380 91.1244960188833 41.5010690312415
"1902" 380.2 90.705091005938 37.9460777249914
"1903" 380.4 89.7441614487158 34.5334869984362
"1904" 380.6 87.7077034714453 31.4842454314608
"1905" 380.8 85.0059924953451 29.0458715667002
"1906" 381 82.2354996112977 26.3891049028703
"1907" 381.2 79.5399900358568 23.682673585815
"1908" 381.4 76.1660641374267 21.4895738056529
"1909" 381.6 72.8566357991622 20.2026982242449
"1910" 381.8 69.1842223413155 18.4097936416893
"1911" 382 66.0078458608193 16.987060963747
"1912" 382.2 62.4871775571673 15.5637639298766
"1913" 382.4 58.9389596887927 15.2804698113167
"1914" 382.6 54.8919459083451 15.4425734082789
"1915" 382.8 51.3496595282757 16.363125835676
"1916" 383 47.4326289764715 17.5158104735298
"1917" 383.2 43.5068744113659 17.9599875535388
"1918" 383.4 39.8596301529664 17.4694565076806
"1919" 383.6 36.2826492425159 16.9363189568149
"1920" 383.8 33.823888419402 17.693763602663
"1921" 384 31.6512382953147 18.9870574665656
"1922" 384.2 28.5299619819556 20.8907770833641
"1923" 384.4 25.8977853859866 22.9040261846952
"1924" 384.6 23.6824614229129 24.905413518649
"1925" 384.8 20.9347781313267 27.5583767698354
"1926" 385 18.1173722668236 30.2144120496602
"1927" 385.2 15.4293962819611 32.547854786183
"1928" 385.4 12.5138618036414 35.1181400471359
"1929" 385.6 10.8339533708595 36.0195430609407
"1930" 385.8 8.90682739768463 36.3003087264787
"1931" 386 8.26356011322765 36.0179232782665
"1932" 386.2 7.84503419605732 34.8896161299963
"1933" 386.4 8.5739826753035 34.1072536271922
"1934" 386.6 9.98201283223913 32.4022918489417
"1935" 386.8 11.1796655190238 33.0580083429296
"1936" 387 12.7199677923649 33.3759731412652
"1937" 387.2 15.4633576276389 34.1786761859234
"1938" 387.4 17.465240075554 35.0612544252886
"1939" 387.6 20.812573322687 35.8639340693346
"1940" 387.8 23.9215452419317 35.7894425808144
"1941" 388 27.3539163168731 35.1984513259698
"1942" 388.2 29.6950542108827 33.3714789476615
"1943" 388.4 31.9761722931559 30.2541051340858
"1944" 388.6 33.5116044178051 26.9025701750483
"1945" 388.8 35.0792673006214 23.5842701237373
"1946" 389 36.7432907918374 19.829798281887
"1947" 389.2 37.1298723523258 16.5020429325043
"1948" 389.4 37.2560437454574 13.7297998295385
"1949" 389.6 38.7637003077593 12.7798660516144
"1950" 389.8 40.2277141443935 13.6585684978071
"1951" 390 42.5665191354113 14.7220795502036
"1952" 390.2 45.775455680438 16.4716150932022
"1953" 390.4 49.033751599231 18.2334819458995
"1954" 390.6 52.0163304622894 19.5363303552431
"1955" 390.8 55.7799108684003 21.3817471498549
"1956" 391 58.9478499161716 23.1578206692538
"1957" 391.2 62.1813094970612 25.5204814556241
"1958" 391.4 65.4349852928609 27.8280042364238
"1959" 391.6 68.8109044816772 29.802869528282
"1960" 391.8 71.7347341152982 32.3154337842933
"1961" 392 74.6513871967326 34.7958126642257
"1962" 392.2 77.6128956889991 36.3405289587458
"1963" 392.4 81.2482641402857 37.4644185372624
"1964" 392.6 84.8568946077016 38.2630954162701
"1965" 392.8 88.455665117671 39.2601533629224
"1966" 393 91.8987300065836 40.1948725658634
"1967" 393.2 95.2651761295591 40.4029587306723
"1968" 393.4 98.847661955153 40.2009504442576
"1969" 393.6 102.46595647343 39.9786043916438
"1970" 393.8 106.530764911282 39.2545127126655
"1971" 394 110.523066242985 38.6508029131558
"1972" 394.2 114.801859486239 38.073042349748
"1973" 394.4 118.348269472978 38.716167493472
"1974" 394.6 119.880421712999 40.5733204549635
"1975" 394.8 120.274020367686 43.0821451880339
"1976" 395 119.847919753807 45.9460599201261
"1977" 395.2 118.368246826272 49.6783997805124
"1978" 395.4 116.668280064522 53.2219515595722
"1979" 395.6 115.208101590982 56.3544207055617
"1980" 395.8 113.254979089854 59.387450629605
"1981" 396 111.229319336088 62.07250674962
"1982" 396.2 109.556277090476 64.855657747437
"1983" 396.4 107.466384028893 67.1847972059339
"1984" 396.6 104.760209407005 68.8995203067664
"1985" 396.8 101.505940444483 69.9050384553603
"1986" 397 98.2800707529659 70.2342136203265
"1987" 397.2 95.0438613648253 69.8095401295065
"1988" 397.4 91.7301289781947 68.5886558717867
"1989" 397.6 89.291077575938 67.0124056800883
"1990" 397.8 86.8132934537504 64.7192342785862
"1991" 398 84.0611265084117 62.5376101630087
"1992" 398.2 81.4874632072255 60.33450722042
"1993" 398.4 79.2334673384499 57.720705662502
"1994" 398.6 77.4875487560554 54.3478355419854
"1995" 398.8 76.5454492260301 51.2843860359945
"1996" 399 75.9446154517593 48.2459487004486
"1997" 399.2 75.9391103224069 44.3678681541485
"1998" 399.4 76.8962637076908 40.8683707328094
"1999" 399.6 78.7197008862383 37.726557886725
"2000" 399.8 81.1669321893074 35.0817684011108
"2001" 400 84.05260200568 33.1280704478058
"2002" 400.2 87.6330864466588 31.8291881177121
"2003" 400.4 91.252112773422 31.8717417370737
"2004" 400.6 94.2501397838965 32.932230289393
"2005" 400.8 97.2341795043439 34.7041770322208
"2006" 401 99.6032029452159 37.064587741952
"2007" 401.2 101.656231627711 39.9083431128622
"2008" 401.4 103.298739332311 42.7617387293435
"2009" 401.6 104.453912617822 45.8840641516501
"2010" 401.8 105.305058448416 49.7212032460759
"2011" 402 106.173588790286 53.153337699714
"2012" 402.2 106.821047701289 56.7322363524296
"2013" 402.4 107.069864234389 60.3979925316357
"2014" 402.6 106.565359998921 64.4652891819628
"2015" 402.8 105.414647686223 67.2207276881589
"2016" 403 103.421417827323 70.1943560488826
"2017" 403.2 101.013135152295 72.5737154303025
"2018" 403.4 98.2202438926019 74.2934161759752
"2019" 403.6 95.3746924273323 75.5122042122536
"2020" 403.8 91.9381771369591 76.6386917928741
"2021" 404 88.8056429111099 76.7590046041643
"2022" 404.2 85.0458815488039 76.8664162654214
"2023" 404.4 82.1162009512113 76.5874911980882
"2024" 404.6 79.4908797297496 75.1109263496216
"2025" 404.8 77.5338822390488 72.6538143162007
"2026" 405 75.7992919101424 69.4218115387578
"2027" 405.2 75.5359343344487 66.3088027161451
"2028" 405.4 75.987117288663 63.478286446219
"2029" 405.6 76.7363703467856 60.5875441864813
"2030" 405.8 77.8924337577616 57.4933546096367
"2031" 406 78.844464661874 54.6551094144372
"2032" 406.2 80.1339324088414 51.538981493331
"2033" 406.4 81.2803207333152 48.7870515795102
"2034" 406.6 81.9210475205571 45.4066092434937
"2035" 406.8 82.8296851745349 42.2218831943591
"2036" 407 84.3021704330176 38.8583199953623
"2037" 407.2 86.4533881032928 35.8605466971933
"2038" 407.4 88.8785291520299 34.0759010078158
"2039" 407.6 91.7276304314421 33.0448629380058
"2040" 407.8 95.1835951362038 32.2030500233536
"2041" 408 98.3161460704261 31.9438322007925
"2042" 408.2 100.87320839155 32.6460181596023
"2043" 408.4 103.599182807389 34.2382374922024
"2044" 408.6 105.629658562122 36.2762427110794
"2045" 408.8 107.850698327529 38.7045559402864
"2046" 409 110.369286939675 40.5970992258655
"2047" 409.2 113.226879414634 41.6666039978822
"2048" 409.4 115.852382505006 41.143299541778
"2049" 409.6 117.215351512395 39.4448665230925
"2050" 409.8 118.039908740505 37.7358037034824
"2051" 410 118.241633258338 36.5346475501524
"2052" 410.2 118.035359133748 35.9960927656321
"2053" 410.4 117.400926729183 35.34312860186
"2054" 410.6 115.953388052117 35.6697732185507
"2055" 410.8 114.987106561153 36.9199057501776
"2056" 411 113.702088412251 38.233451087504
"2057" 411.2 111.52092942606 39.8466241789389
"2058" 411.4 109.461761992748 41.4652356323077
"2059" 411.6 106.660747576989 42.9071059877227
"2060" 411.8 103.755977860877 43.6910522490055
"2061" 412 100.516875969748 44.1537055271436
"2062" 412.2 97.8038078005777 44.4056369016121
"2063" 412.4 94.5891365465157 44.4072144409689
"2064" 412.6 91.0397374764654 43.564924198022
"2065" 412.8 88.5419509311861 42.1442335403989
"2066" 413 85.7869884804546 40.0755584227663
"2067" 413.2 83.9890284506636 38.0819981100615
"2068" 413.4 82.562026669446 34.7921759887604
"2069" 413.6 82.2426198854589 31.5349526062984
"2070" 413.8 82.2020925505545 28.0605110893021
"2071" 414 81.5028560708424 24.743526632095
"2072" 414.2 79.5407968422989 23.0855505359764
"2073" 414.4 77.0387819008128 22.8779518171667
"2074" 414.6 73.7581384888729 23.0062655573914
"2075" 414.8 70.9348846221225 23.9386960692515
"2076" 415 67.8460717877622 25.5711058402434
"2077" 415.2 65.3854745702004 27.7778263890686
"2078" 415.4 62.7488211532486 30.0231584687192
"2079" 415.6 60.1427289673563 31.665869824977
"2080" 415.8 57.2362906998785 32.808632239196
"2081" 416 53.6870570550589 33.404748170007
"2082" 416.2 49.709528778134 33.0911840957522
"2083" 416.4 46.2840903738108 32.0775052759435
"2084" 416.6 42.7012335761418 30.4119316135367
"2085" 416.8 40.3812264277095 27.7329182605379
"2086" 417 38.2280121348526 24.818010593189
"2087" 417.2 36.8407912224413 21.5276091043599
"2088" 417.4 36.9550279469068 18.176694786105
"2089" 417.6 38.6440071955355 15.5308127678494
"2090" 417.8 41.6546396185038 13.3958726676356
"2091" 418 44.3960163610182 12.510260652217
"2092" 418.2 48.0835865411481 11.9865542486886
"2093" 418.4 51.6335086577955 12.104966854666
"2094" 418.6 54.6635313384126 11.8808055459306
"2095" 418.8 57.6098755007258 11.7295204783501
"2096" 419 61.0406468108917 11.4994862498755
"2097" 419.2 65.0398137856434 11.4767606323611
"2098" 419.4 68.5480852774773 12.0720334946814
"2099" 419.6 71.8161936610302 13.1368894855126
"2100" 419.8 75.4540708984793 13.4692787155648
"2101" 420 78.7797624495715 12.7559729145407
"2102" 420.2 81.5405819580035 11.5385440337412
"2103" 420.4 84.8290513937828 10.4557407725179
"2104" 420.6 88.1639949095381 9.83391514907077
"2105" 420.8 90.3176240104254 9.55960318178621
"2106" 421 91.4734543890035 10.651987966207
"2107" 421.2 92.4403482915606 13.0805794832081
"2108" 421.4 92.8729459522178 15.9636148071225
"2109" 421.6 93.449504754636 19.3927184862406
"2110" 421.8 93.6744976686256 23.1346307919359
"2111" 422 94.7464796339878 26.1188098837404
"2112" 422.2 95.7048504446246 28.3591594413613
"2113" 422.4 96.4115609926776 31.411891247226
"2114" 422.6 96.349297353919 34.6198184294882
"2115" 422.8 95.7087035921164 37.7875226850754
"2116" 423 94.3203734672262 40.8601612726693
"2117" 423.2 92.4321371814132 42.4522236511221
"2118" 423.4 90.2029614192066 43.4550514151668
"2119" 423.6 87.4575889022664 44.6989755898655
"2120" 423.8 84.4605708108119 45.9000481291412
"2121" 424 81.6064184684696 46.8390105742673
"2122" 424.2 79.0145805124818 47.1811140583519
"2123" 424.4 76.3749777173274 46.6016118449669
"2124" 424.6 73.548412687466 45.2653658653092
"2125" 424.8 70.5769404347246 43.3650960978318
"2126" 425 68.0753872508637 40.9952585958803
"2127" 425.2 65.800250521342 38.1776232088274
"2128" 425.4 64.646795722735 35.1370486387812
"2129" 425.6 64.376776717893 31.5229035559339
"2130" 425.8 64.4042410859851 28.0186995525577
"2131" 426 64.4520531973807 24.7842887924453
"2132" 426.2 64.4771745009149 20.8747606833953
"2133" 426.4 64.5676608037428 17.3140780998727
"2134" 426.6 65.1610335798861 13.9232146267006
"2135" 426.8 65.7855133698706 10.3758253208335
"2136" 427 66.8855469456412 8.85236345107648
"2137" 427.2 67.8758114004816 8.6260972944725
"2138" 427.4 67.0281077918157 9.11154987633352
"2139" 427.6 66.3332607541586 8.51422945825525
"2140" 427.8 64.8103968437057 8.96590615151638
"2141" 428 63.5635181773792 9.77717768393756
"2142" 428.2 61.7024883418385 10.8721835847193
"2143" 428.4 59.2946262964946 12.2958281614314
"2144" 428.6 57.4123698537858 13.9041292599127
"2145" 428.8 55.5004576405016 15.5171316793022
"2146" 429 52.5318585787714 16.9027912008716
"2147" 429.2 49.2003243695347 18.1163584377729
"2148" 429.4 46.0168153108018 19.5028541826539
"2149" 429.6 42.9104149896918 21.059979022484
"2150" 429.8 39.7672300490641 22.6114698481822
"2151" 430 36.3238943498966 23.5788160009215
"2152" 430.2 32.6504425201119 23.3666125600909
"2153" 430.4 29.6125572826588 22.3169357605492
"2154" 430.6 27.3541956995162 20.339005746158
"2155" 430.8 26.9926358833012 18.1609381354719
"2156" 431 27.9464494476171 17.1883540257137
"2157" 431.2 28.8016175469612 16.6826627939862
"2158" 431.4 30.7612751160519 15.1122772293691
"2159" 431.6 33.860042660099 13.8057370991599
"2160" 431.8 37.4008846620958 13.1645145754412
"2161" 432 40.4053253437034 13.1568797958143
"2162" 432.2 43.9995470922026 13.6357212713117
"2163" 432.4 47.6134438771719 13.883158633061
"2164" 432.6 51.1762824931205 14.6195521376022
"2165" 432.8 54.8350298920088 15.2341180505485
"2166" 433 58.4278453413706 16.1775831162087
"2167" 433.2 61.6629586954148 17.2199947089061
"2168" 433.4 64.9845405612887 19.0050483382579
"2169" 433.6 68.0243378891885 20.5630903211967
"2170" 433.8 70.7845816155294 21.974070064411
"2171" 434 74.2525496139762 23.7288744493829
"2172" 434.2 77.3986571973518 25.1894686631146
"2173" 434.4 80.4687100979492 26.9269978291303
"2174" 434.6 83.6825653323178 28.5359687941001
"2175" 434.8 86.5154070740119 30.6303597462165
"2176" 435 89.3244311854408 33.4415666629559
"2177" 435.2 90.8953129088666 36.1775576113745
"2178" 435.4 91.8429465553887 39.2120034833335
"2179" 435.6 92.9353468474556 42.689503156744
"2180" 435.8 93.0600919924427 45.8366628192009
"2181" 436 92.2264785316329 49.1105601544253
"2182" 436.2 91.2045619440875 52.2670325028586
"2183" 436.4 90.3576449892173 55.8291083182266
"2184" 436.6 89.4743816960644 59.326328854245
"2185" 436.8 88.3122479308929 61.9863619129289
"2186" 437 86.9787450904832 64.8334113724767
"2187" 437.2 86.1764777955676 67.8928064140972
"2188" 437.4 86.0881136995293 71.5922550507866
"2189" 437.6 86.3343554512786 74.9865334331401
"2190" 437.8 86.4344948879967 78.4599762249332
"2191" 438 86.0263958979226 82.0323652739027
"2192" 438.2 84.7925042288809 85.3097308531366
"2193" 438.4 83.2979866777947 89.0585635117525
"2194" 438.6 81.8460541579517 92.6684601829584
"2195" 438.8 80.0786219829997 95.6699858760566
"2196" 439 77.8592172568319 98.546881661144
"2197" 439.2 75.2206966444742 101.344759807685
"2198" 439.4 72.9198168854313 103.757509776437
"2199" 439.6 70.238523762355 106.600661111535
"2200" 439.8 67.3443102439153 108.931552756353
"2201" 440 64.2989504119674 111.359786270795
"2202" 440.2 61.1200590380698 113.400889309841
"2203" 440.4 57.5739509310124 115.553922100609
"2204" 440.6 54.2786986294128 117.167388735574
"2205" 440.8 51.2595801198085 118.18509578421
"2206" 441 47.9544042949511 119.089773410883
"2207" 441.2 45.14898613082 120.205498271954
"2208" 441.4 42.4848562896848 120.798292500396
"2209" 441.6 41.1385286834715 119.840148083924
"2210" 441.8 40.6476168663678 117.921282677212
"2211" 442 39.9260420781675 115.724814564941
"2212" 442.2 39.5100545459312 112.514687541973
"2213" 442.4 39.6581617275761 109.633803314763
"2214" 442.6 39.8118922434679 106.255655893513
"2215" 442.8 40.3009993279339 103.109599520447
"2216" 443 41.1378866628332 100.495927705074
"2217" 443.2 42.7678992214658 97.481093571932
"2218" 443.4 44.879262404694 95.2624157247259
"2219" 443.6 47.6850947153463 93.4413978514863
"2220" 443.8 51.1696231963948 92.4338566722682
"2221" 444 54.0765928741042 92.3809077930459
"2222" 444.2 57.9615477301301 92.8259685246237
"2223" 444.4 60.796748643851 94.3599084135628
"2224" 444.6 63.703574955587 96.5166470011785
"2225" 444.8 65.8950953995884 99.1562777359258
"2226" 445 68.2167864541074 102.081425123679
"2227" 445.2 70.7070781883433 104.482460075197
"2228" 445.4 73.7055496673483 106.826663639959
"2229" 445.6 76.8994296174267 108.475180262966
"2230" 445.8 80.3120202748139 109.852709424534
"2231" 446 83.9305255300839 111.267561373004
"2232" 446.2 87.2137157763242 113.444744380968
"2233" 446.4 89.4392989848441 115.642908701993
"2234" 446.6 90.1044059941155 117.759354230113
"2235" 446.8 89.4198814356022 119.86970542652
"2236" 447 88.3490060312444 121.218093427366
"2237" 447.2 86.8993638847293 121.761277861673
"2238" 447.4 84.2016657617865 122.720576005662
"2239" 447.6 80.8831814647993 123.195916389052
"2240" 447.8 77.4977304908961 123.174249646872
"2241" 448 74.036235189294 122.047486491427
"2242" 448.2 71.0803286105619 120.582321704223
"2243" 448.4 68.677360506802 118.474919548159
"2244" 448.6 65.8614220527366 116.780383307802
"2245" 448.8 62.8752279556782 115.268033373063
"2246" 449 60.2374676405096 113.738155114304
"2247" 449.2 57.0832079338286 113.061921245127
"2248" 449.4 53.8226694979759 113.422139345366
"2249" 449.6 50.9128892402322 114.738884981783
"2250" 449.8 48.3024830623505 116.681832200569
"2251" 450 45.5801317056066 119.095710968369
"2252" 450.2 43.089010284985 121.318433435838
"2253" 450.4 41.5275995864554 122.555307738635
"2254" 450.6 39.7080611928119 122.870651799878
"2255" 450.8 38.2576414845972 121.900258602659
"2256" 451 37.3383748145717 120.423108838935
"2257" 451.2 36.8348970057095 118.087031943424
"2258" 451.4 36.9336846365058 115.034913953149
"2259" 451.6 37.6524424251486 112.253601141055
"2260" 451.8 38.8480314314555 110.232407393407
"2261" 452 39.662599500251 109.08693663186
"2262" 452.2 41.2052540004582 107.410936819596
"2263" 452.4 43.3504931377217 105.891304908435
"2264" 452.6 45.8439533767828 104.503658868487
"2265" 452.8 48.6260797064711 102.775726928347
"2266" 453 51.90025578712 100.669468291081
"2267" 453.2 53.9497657696142 98.6898211324776
"2268" 453.4 54.2919267189684 98.4639208721367
"2269" 453.6 55.6607435602945 97.5594326355902
"2270" 453.8 57.3875684547038 96.2552673982286
"2271" 454 59.3467173015904 94.5237642139699
"2272" 454.2 61.6311646605593 92.5003863679164
"2273" 454.4 64.1257155932853 90.7556716103601
"2274" 454.6 67.0521129208206 89.3104778580382
"2275" 454.8 69.894210049998 87.5266436090133
"2276" 455 72.5407852452653 85.6785846749266
"2277" 455.2 75.2579987492786 83.579556894122
"2278" 455.4 77.7971685402313 81.595747523609
"2279" 455.6 80.5102218493168 79.5772177262528
"2280" 455.8 83.5203656044669 77.3507719957133
"2281" 456 86.4287366057615 74.7339202371692
"2282" 456.2 89.2146887530607 72.1998556821872
"2283" 456.4 91.9582324796878 69.7641607632472
"2284" 456.6 94.6190035017406 67.2208442158518
"2285" 456.8 97.4801478582383 64.0471542797801
"2286" 457 100.289822965905 61.4247985850203
"2287" 457.2 103.368167945415 59.1543725753361
"2288" 457.4 106.982607927899 58.2338307182331
"2289" 457.6 110.305037613698 58.5303120921283
"2290" 457.8 113.608466558593 59.7945262845588
"2291" 458 117.178463134297 61.846616493677
"2292" 458.2 119.499472579764 64.6601543005895
"2293" 458.4 120.806103433938 67.3341017781864
"2294" 458.6 120.45044365576 69.6453575764819
"2295" 458.8 118.928315073915 70.8433334434668
"2296" 459 116.361219338192 72.8227577460989
"2297" 459.2 113.682903472866 73.4518563896571
"2298" 459.4 110.331850214264 73.8739429028342
"2299" 459.6 107.133009454416 73.6208741823416
"2300" 459.8 103.793472186128 73.2878411828416
"2301" 460 100.360328035019 72.5359129512984
"2302" 460.2 97.005982060721 71.2045105244512
"2303" 460.4 94.0890405467136 69.4079707545823
"2304" 460.6 91.9643886515132 66.810832468984
"2305" 460.8 90.251754471279 63.7951694177432
"2306" 461 89.043015529678 60.5208614495205
"2307" 461.2 88.9873502000138 57.1345088421964
"2308" 461.4 89.6171827911018 53.7424488767021
"2309" 461.6 89.8568759070434 50.346375270428
"2310" 461.8 89.9422477102904 46.7680133554292
"2311" 462 90.6291879044788 43.9518310915274
"2312" 462.2 92.7155293713113 42.0219715041219
"2313" 462.4 95.4086134554804 40.5603117293119
"2314" 462.6 98.5518253735995 40.1403749984113
"2315" 462.8 101.402450319465 40.8973903113805
"2316" 463 104.649204355065 42.2617245605715
"2317" 463.2 107.457306609834 43.8505655321919
"2318" 463.4 110.503669855988 45.7899630377847
"2319" 463.6 113.114804248752 47.7150358913293
"2320" 463.8 115.53472263077 50.6915642890418
"2321" 464 116.583142518051 53.7049438799353
"2322" 464.2 116.530495177856 57.0721118680508
"2323" 464.4 115.998699803309 60.493450640015
"2324" 464.6 114.766622193437 63.7980930822209
"2325" 464.8 112.923301506185 66.1102212888352
"2326" 465 110.768258684447 68.2352374541699
"2327" 465.2 108.510126757488 70.2850087614506
"2328" 465.4 106.043384481615 72.2238609676397
"2329" 465.6 103.659873995683 73.4729519752625
"2330" 465.8 100.821954274245 74.5873520197732
"2331" 466 97.6498011209485 75.4999159983181
"2332" 466.2 94.4392962931953 75.918237596431
"2333" 466.4 90.8888422335172 76.1296611644795
"2334" 466.6 88.3920138106336 76.3608554389554
"2335" 466.8 85.3149376573292 77.129606386287
"2336" 467 82.4008354144553 78.162826276984
"2337" 467.2 79.0282510298252 79.6841272917263
"2338" 467.4 75.8835007669739 80.9254284374581
"2339" 467.6 72.3839977069108 82.45027926762
"2340" 467.8 69.4975651808809 83.5781827027055
"2341" 468 65.5617072449551 83.9193293034382
"2342" 468.2 62.2844257918404 83.5700836265211
"2343" 468.4 59.0906366745882 82.580756253546
"2344" 468.6 56.8377213501829 80.9861219897848
"2345" 468.8 55.4897443924142 78.4553867216427
"2346" 469 54.0391219806335 75.1395963043684
"2347" 469.2 53.3400463356024 71.9894593546015
"2348" 469.4 53.2897075467641 69.667297932242
"2349" 469.6 53.9872745152835 66.8050949680736
"2350" 469.8 55.297223130526 64.1937919225485
"2351" 470 57.8236384640187 61.3419704990952
"2352" 470.2 59.7724761403264 59.8587103608783
"2353" 470.4 62.2886753940734 58.3752190829363
"2354" 470.6 65.582662120692 57.5606413099934
"2355" 470.8 68.6065424605481 57.3719514041248
"2356" 471 72.0399478534665 57.5873965328426
"2357" 471.2 75.0306035745965 58.1072533890667
"2358" 471.4 77.9294475455569 58.6378862531139
"2359" 471.6 81.2460961946974 59.6144735827605
"2360" 471.8 84.0922379787843 60.9497445246634
"2361" 472 86.4171527359162 62.7204322023222
"2362" 472.2 88.8573084412611 64.5983303458821
"2363" 472.4 91.6370561144514 66.5412960656552
"2364" 472.6 95.0953840169115 67.8028885834772
"2365" 472.8 97.8524652613735 68.0982911378062
"2366" 473 100.929244832931 68.0485605001111
"2367" 473.2 104.077441543124 68.4932416732565
"2368" 473.4 106.654551018391 69.8576449372258
"2369" 473.6 109.511548881586 70.9549819524629
"2370" 473.8 112.244682084384 71.0412232113621
"2371" 474 115.364064171284 70.6546106551963
"2372" 474.2 118.401608796719 70.4882857444809
"2373" 474.4 120.82706756183 71.1032014876327
"2374" 474.6 121.354577780869 72.7168213044122
"2375" 474.8 120.114194452132 73.0864333553133
"2376" 475 118.380434412634 73.3138092062441
"2377" 475.2 116.48712106704 73.6993233606329
"2378" 475.4 114.167862744874 73.996549490887
"2379" 475.6 111.401126333428 74.3429542179732
"2380" 475.8 108.168815856092 74.7301424480627
"2381" 476 105.203682236262 75.1026192702059
"2382" 476.2 102.052985288374 74.9365905333233
"2383" 476.4 99.6835788703822 74.2104390414587
"2384" 476.6 96.6485039283507 73.0412834610953
"2385" 476.8 94.5547257276757 71.1299670780211
"2386" 477 92.9081610815993 68.9181254295811
"2387" 477.2 91.3568647403435 66.2220141465883
"2388" 477.4 89.0886136371109 63.4154463363274
"2389" 477.6 86.4562285912079 61.4618216587867
"2390" 477.8 83.9829819412418 59.0978085162507
"2391" 478 82.1050200701346 56.1367097672827
"2392" 478.2 80.5264404926925 53.1719766814104
"2393" 478.4 79.8276795208615 49.9788650345689
"2394" 478.6 79.9956759161528 46.7435568434322
"2395" 478.8 81.5289735096112 44.3482133522215
"2396" 479 84.1048882870786 42.7076808979162
"2397" 479.2 87.0590196525545 41.9601670502437
"2398" 479.4 89.5898969177968 42.3506936605887
"2399" 479.6 92.6792198257555 43.1253957307037
"2400" 479.8 96.1609767292402 43.9967597808185
"2401" 480 99.4820694372146 44.3746446146413
"2402" 480.2 103.120942724118 44.6089625116126
"2403" 480.4 106.740251479683 44.4797895557075
"2404" 480.6 109.868364779497 44.7772502784914
"2405" 480.8 113.03806863121 45.5137100723584
"2406" 481 115.989856414707 46.3205916095067
"2407" 481.2 118.835298916968 47.7108431533463
"2408" 481.4 121.456532201977 49.6154373351892
"2409" 481.6 123.026207462647 51.857054680912
"2410" 481.8 123.28266065681 54.1118013747403
"2411" 482 123.03198511992 57.0630903091042
"2412" 482.2 121.97763102428 59.5704759718598
"2413" 482.4 120.580896433151 62.2387507148851
"2414" 482.6 118.9828781887 65.2241657864455
"2415" 482.8 117.789843171534 67.9450978679202
"2416" 483 116.571870234523 70.635296717464
"2417" 483.2 115.648025480477 73.6235149210278
"2418" 483.4 114.95806514584 76.9297366250166
"2419" 483.6 114.817154617442 80.1212322669596
"2420" 483.8 115.211247093022 83.3555171466468
"2421" 484 116.090034995549 86.3697284783008
"2422" 484.2 116.828279776927 89.1937677094085
"2423" 484.4 117.839554218616 92.567671574688
"2424" 484.6 118.016759682702 95.1252697592171
"2425" 484.8 116.935874475895 96.4480888536642
"2426" 485 115.680322739851 96.3883080922815
"2427" 485.2 113.469987311398 96.0019787873835
"2428" 485.4 110.966674065209 95.4292473686754
"2429" 485.6 108.669165190482 94.6730619451
"2430" 485.8 105.695149066909 93.771007682483
"2431" 486 102.39943852172 92.8941690307187
"2432" 486.2 99.9170065825294 92.1206277087815
"2433" 486.4 96.5886895548271 91.0249769386705
"2434" 486.6 94.1360181694524 89.7345570153772
"2435" 486.8 92.2783442106221 87.865651969983
"2436" 487 90.9079510193038 85.5814249935145
"2437" 487.2 90.1914197554928 83.0656395831502
"2438" 487.4 89.2752137339292 79.9792032440586
"2439" 487.6 87.9799084804591 77.1538345657076
"2440" 487.8 87.2538473985582 73.729317946598
"2441" 488 87.6353352373697 70.7785700691096
"2442" 488.2 89.2591932001348 67.8516305509138
"2443" 488.4 91.5332971937679 65.554267041664
"2444" 488.6 94.4091502214971 63.5541175384237
"2445" 488.8 97.376381154835 62.3840970956571
"2446" 489 100.818299123974 62.786736676904
"2447" 489.2 103.528247731452 63.8579974074701
"2448" 489.4 105.776297967018 65.8209978730096
"2449" 489.6 107.670752220012 68.132507300391
"2450" 489.8 109.962109154933 70.6035838139012
"2451" 490 112.697024247611 72.118898064147
"2452" 490.2 115.57156781929 72.9116515920862
"2453" 490.4 117.570190523911 72.168799329945
"2454" 490.6 118.512127987238 70.2409743875787
"2455" 490.8 118.576013669804 68.1376655647319
"2456" 491 118.273816702364 65.7176539655691
"2457" 491.2 117.779046803609 62.5161187330027
"2458" 491.4 117.527896545605 59.521852828973
"2459" 491.6 117.462121327284 56.5352786162516
"2460" 491.8 117.180795997046 53.5648802425542
"2461" 492 117.180624282099 50.287222193192
"2462" 492.2 117.291508079509 47.1597538253548
"2463" 492.4 117.712897299023 43.7225062681791
"2464" 492.6 117.983685213621 40.8722929914279
"2465" 492.8 118.907430222827 38.7820956687992
"2466" 493 120.059769160919 38.7172916932668
"2467" 493.2 120.754784649456 39.0288219553965
"2468" 493.4 121.136127067795 39.3201901678629
"2469" 493.6 122.07295106428 40.1587798147419
"2470" 493.8 123.181732301711 41.3132864921282
"2471" 494 124.281957082755 43.155564976249
"2472" 494.2 124.926521427666 45.4319762207389
"2473" 494.4 125.319466058142 48.0203989194345
"2474" 494.6 124.699375263601 50.4620931267234
"2475" 494.8 123.776377273738 52.9849180532245
"2476" 495 122.342734791154 55.2573654726806
"2477" 495.2 120.177524118923 57.0734294830409
"2478" 495.4 118.162381118345 58.7616600030659
"2479" 495.6 116.109081123679 60.5788961602817
"2480" 495.8 114.053362006347 62.7737876526672
"2481" 496 111.780592737145 64.7275785784199
"2482" 496.2 109.244322698587 66.3546799808764
"2483" 496.4 106.331626632219 67.1317803337062
"2484" 496.6 103.525779861053 67.4787194843238
"2485" 496.8 99.8794478351962 67.2502747237383
"2486" 497 96.7922889346183 66.233527444108
"2487" 497.2 94.0513346784167 64.5941679120275
"2488" 497.4 91.6188598864055 63.070915004754
"2489" 497.6 88.7738778981282 61.9180564109694
"2490" 497.8 85.6802010187416 61.0387654626525
"2491" 498 82.2838849483987 60.2037675580007
"2492" 498.2 79.6536636777194 59.0133461466226
"2493" 498.4 76.8849787144719 57.4299450565937
"2494" 498.6 73.8694587123801 56.1531922131658
"2495" 498.8 70.671080213582 55.5205020746338
"2496" 499 67.0749935629278 54.6816301520439
"2497" 499.2 64.2147674887066 52.7651183803876
"2498" 499.4 61.7028497603073 50.9627051614274
"2499" 499.6 58.5537778045047 49.0464205642105
"2500" 499.8 55.6059915999671 48.0137616901842
"2501" 500 52.2862469797354 46.635215708302
"2502" 500.2 49.4331275179295 44.9519191851969
"2503" 500.4 47.1114666826565 42.5340544565146
"2504" 500.6 45.4778890722834 40.1123632206939
"2505" 500.8 43.885343703655 37.2755419441319
"2506" 501 42.8251178648771 34.2215096869144
"2507" 501.2 42.5654706241161 31.5046743630022
"2508" 501.4 43.7295427705549 28.9276289422734
"2509" 501.6 45.5330793880251 26.9588594266571
"2510" 501.8 48.311410283908 25.2143612573221
"2511" 502 51.2253237344148 24.6088717735167
"2512" 502.2 54.7342279443457 24.5342915378346
"2513" 502.4 57.7408294900792 24.6435117393627
"2514" 502.6 61.2846343472197 25.4059913394937
"2515" 502.8 64.3051760092007 26.6462941474422
"2516" 503 66.9392506711824 27.9247307669822
"2517" 503.2 69.8407541010263 29.0614314962671
"2518" 503.4 72.9397906618432 30.2194851081288
"2519" 503.6 75.4611519622016 32.0300476565665
"2520" 503.8 77.5140511532222 34.3998815673152
"2521" 504 78.9095861484275 36.9258844470252
"2522" 504.2 80.7710344562313 39.5779808124919
"2523" 504.4 82.71700252915 41.8237886884696
"2524" 504.6 84.4165166764984 44.1920752265033
"2525" 504.8 86.3128712831534 47.4269739403087
"2526" 505 87.7988256701668 50.0269031399528
"2527" 505.2 89.9217770096453 52.8319715800511
"2528" 505.4 91.6964343888729 55.2536072281464
"2529" 505.6 93.6771807476558 57.6909530923628
"2530" 505.8 96.0790301412382 60.2159442394859
"2531" 506 98.1172672941456 62.698148627618
"2532" 506.2 99.5916023263535 65.5430735476209
"2533" 506.4 100.946340166148 68.7107245876358
"2534" 506.6 101.695629067306 71.6996942909642
"2535" 506.8 102.19456028636 74.6154420714692
"2536" 507 102.214912032902 77.9799325999017
"2537" 507.2 101.344176760916 81.2792775962161
"2538" 507.4 99.9669547587332 83.852983726014
"2539" 507.6 97.8504428948914 86.1754265283134
"2540" 507.8 95.8266454992601 88.4645810726327
"2541" 508 93.718669221361 91.0913650740529
"2542" 508.2 91.8448699907417 93.8611426378802
"2543" 508.4 89.5273996696086 96.5906658988654
"2544" 508.6 87.8928359891637 99.1242603134107
"2545" 508.8 87.2699095336928 101.900314667663
"2546" 509 87.8626458149432 104.239552672516
"2547" 509.2 88.7182544672749 106.466248965792
"2548" 509.4 89.7205093963419 107.086267395295
"2549" 509.6 90.2523562693375 107.132697560705
"2550" 509.8 90.833212674428 107.269296083967
"2551" 510 91.5872985033043 107.615315999704
"2552" 510.2 93.6537485998714 108.450181989343
"2553" 510.4 95.7712357324452 108.760642287108
"2554" 510.6 98.0576358973144 109.379366059978
"2555" 510.8 100.60544603776 110.23937482936
"2556" 511 102.314507058181 111.146669946802
"2557" 511.2 103.758269298547 112.236041735304
"2558" 511.4 104.132288548062 112.438484956944
"2559" 511.6 104.655659078818 112.025677550221
"2560" 511.8 105.46365519022 111.414866820156
"2561" 512 106.068209118468 110.630982243566
"2562" 512.2 106.853674343666 109.354420430746
"2563" 512.4 106.703104586062 107.833922553685
"2564" 512.6 106.505323496579 105.983029050289
"2565" 512.8 106.934387398137 103.259762463021
"2566" 513 107.977683060813 100.984746897492
"2567" 513.2 109.835616736557 99.1301195392625
"2568" 513.4 112.100760968315 97.5750117500164
"2569" 513.6 114.381155681807 96.5859003243777
"2570" 513.8 116.899523244683 96.5667486432724
"2571" 514 118.171597862172 96.9385948722119
"2572" 514.2 117.785946826939 95.9487680082695
"2573" 514.4 118.002743842824 94.7143678945086
"2574" 514.6 116.884573777988 93.1411756406003
"2575" 514.8 115.767108841095 91.8798509470522
"2576" 515 114.471341567972 90.2387038605139
"2577" 515.2 113.007249722027 87.7627296763954
"2578" 515.4 112.358766718397 85.3751985769499
"2579" 515.6 112.300493225678 82.9783668677525
"2580" 515.8 112.333468843544 80.0754415978382
"2581" 516 111.425649001718 77.8693212021653
"2582" 516.2 109.987354344104 76.2114850871559
"2583" 516.4 108.354525615586 74.0107468788031
"2584" 516.6 107.352295100008 71.8735178999226
"2585" 516.8 107.388202876985 69.3268050200303
"2586" 517 107.633575363475 66.6062370743358
"2587" 517.2 108.156757812705 63.4265862590806
"2588" 517.4 109.162770444076 60.28798353546
"2589" 517.6 110.564176904375 57.5193102403972
"2590" 517.8 112.870834372013 55.5530769179697
"2591" 518 115.14605158363 54.1437530475311
"2592" 518.2 117.142122079089 52.236751640562
"2593" 518.4 117.440608201052 50.0408183577465
"2594" 518.6 116.434665294993 48.3554011037558
"2595" 518.8 114.533202290445 46.1458703537318
"2596" 519 112.469404902414 43.3329934900597
"2597" 519.2 110.965344000564 40.6037879561545
"2598" 519.4 109.535196591611 37.6947173443093
"2599" 519.6 108.229025241244 34.1356346966396
"2600" 519.8 107.335072368625 31.0406256830477
"2601" 520 106.547971465781 27.8827213210677
"2602" 520.2 106.357317911689 24.6849412316118
"2603" 520.4 107.064316697032 22.2337059383361
"2604" 520.6 107.402536306888 21.9682584590533
"2605" 520.8 107.120166817365 21.7315221385023
"2606" 521 106.101800460344 21.1858575750018
"2607" 521.2 104.702248544801 21.0310445138339
"2608" 521.4 102.908331327869 20.3378861308556
"2609" 521.6 100.930624096998 18.837863554124
"2610" 521.8 99.5172971130983 16.5526680746924
"2611" 522 98.82608782725 14.0321644809501
"2612" 522.2 99.0653858384537 11.6157461809447
"2613" 522.4 98.3677890264844 10.0648037242177
"2614" 522.6 96.9938776127014 9.24938688762491
"2615" 522.8 95.6290226910956 8.67700034573919
"2616" 523 93.329044148827 7.47647990812969
"2617" 523.2 91.1567444657675 6.42037833194954
"2618" 523.4 88.9618192388837 5.18325650834717
"2619" 523.6 87.0036594592939 4.32320332570467
"2620" 523.8 85.0972574865926 3.602596717986
"2621" 524 83.0107366039755 2.92406459099254
"2622" 524.2 81.2266973932107 2.33103079353025
"2623" 524.4 79.2441216441411 1.65496747765313
"2624" 524.6 77.4759017049635 1.52766153935678
"2625" 524.8 75.5614216352117 1.46878666482755
"2626" 525 73.2874237466643 1.21709292727481
"2627" 525.2 70.6319433356269 0.682023227407664
"2628" 525.4 68.8211881275114 0.333984003146191
"2629" 525.6 67.042816626809 0.102800848029475
"2630" 525.8 65.4625554975806 0.195470664028806
"2631" 526 63.4980786169823 0.952265511976036
"2632" 526.2 61.0475519845792 1.39796953568931
"2633" 526.4 58.641547448944 1.55022195423366
"2634" 526.6 55.4203116670844 1.76164735237998
"2635" 526.8 52.9460792234034 2.62423108831423
"2636" 527 50.2050187339015 3.63232944350184
"2637" 527.2 47.341572660437 4.70717456649219
"2638" 527.4 45.083986569124 5.99151238904334
"2639" 527.6 43.2060326604812 6.89155285256314
"2640" 527.8 40.3144880591192 7.61246975101839
"2641" 528 38.424154015628 7.86946543961676
"2642" 528.2 36.0761987311432 8.22946571599237
"2643" 528.4 33.5300763689394 8.55983652380482
"2644" 528.6 31.8103455969374 9.121709676962
"2645" 528.8 30.1651540315242 10.633254738629
"2646" 529 29.3828137315547 12.6274889495421
"2647" 529.2 29.0768915780793 14.6280719084877
"2648" 529.4 28.4391852153138 17.3111373200384
"2649" 529.6 27.4039191195008 19.3796546598177
"2650" 529.8 26.4551143884735 20.6808564473144
"2651" 530 24.6049358092161 21.9279668171721
"2652" 530.2 22.5950700547257 22.1919681080018
"2653" 530.4 21.599337145922 21.8284425137257
"2654" 530.6 21.5422300081749 21.5912643357376
"2655" 530.8 21.8465255074266 22.1774644264598
"2656" 531 21.9987992671976 23.0089921135137
"2657" 531.2 22.6325175082105 24.2524969438276
"2658" 531.4 23.1096954937376 25.7201945800688
"2659" 531.6 23.8977526655994 27.5517264789366
"2660" 531.8 24.3672367710822 29.2901906688179
"2661" 532 25.3368739796341 32.2076064058859
"2662" 532.2 26.4189424983295 34.3106224577802
"2663" 532.4 28.004144587232 36.7862891054568
"2664" 532.6 29.7795366409179 39.0379801989134
"2665" 532.8 32.0448193898037 41.2903158069849
"2666" 533 34.5602960900429 42.8252170005662
"2667" 533.2 37.042960490205 43.5946134551817
"2668" 533.4 39.5231874384812 44.1756531282322
"2669" 533.6 42.7995909485768 45.2627808527211
"2670" 533.8 45.6022826239394 45.7909069797333
"2671" 534 48.5765278885988 46.0872027902966
"2672" 534.2 51.4641432724401 45.8966530907083
"2673" 534.4 55.2772905972247 44.8816306802764
"2674" 534.6 59.0222240896852 44.4109953567562
"2675" 534.8 62.3443747549013 44.2098632155705
"2676" 535 65.6931333225835 44.4614908295258
"2677" 535.2 69.1010318108029 44.3056450292482
"2678" 535.4 72.3468922026996 42.9440128647799
"2679" 535.6 75.1402123961658 40.9700588319886
"2680" 535.8 78.5890083447163 38.9770557433512
"2681" 536 82.0647135607708 38.461684770063
"2682" 536.2 85.2359820891313 39.0981938354531
"2683" 536.4 88.9479069362371 40.1142910159184
"2684" 536.6 91.5218533815164 39.9770022810625
"2685" 536.8 94.6888347681476 39.4479571807406
"2686" 537 97.8492965718322 39.2090511381896
"2687" 537.2 101.210394356433 38.6765264607813
"2688" 537.4 104.093363809926 38.0171327434292
"2689" 537.6 106.720653108023 36.5414645534409
"2690" 537.8 109.145143585307 34.7244592962863
"2691" 538 110.962063299896 33.0714992819779
"2692" 538.2 111.60018412513 32.0133425371237
"2693" 538.4 111.097504146557 31.2586425568505
"2694" 538.6 109.902682410464 30.7526376557152
"2695" 538.8 108.498650317568 30.6909972677399
"2696" 539 106.068990772767 30.2747456424285
"2697" 539.2 103.709367483323 30.5226717328664
"2698" 539.4 100.677783666498 31.1607725753297
"2699" 539.6 97.82121551463 31.6939429648658
"2700" 539.8 94.9052649727688 32.665241875818
"2701" 540 92.2533386780543 34.1305092915163
"2702" 540.2 90.3280445080533 35.8942891095621
"2703" 540.4 88.6682378556415 38.2810405266425
"2704" 540.6 87.2086432876672 40.9280577169873
"2705" 540.8 85.6615953051308 43.8012151874587
"2706" 541 83.8747749439892 45.7920622139169
"2707" 541.2 81.8243341823661 48.4631019761985
"2708" 541.4 80.7430154819772 51.5546890034494
"2709" 541.6 80.5610589915514 54.7409529226257
"2710" 541.8 81.2446176576152 57.9171633885846
"2711" 542 82.285763040835 61.7372448570746
"2712" 542.2 82.9156900087881 65.3186856722207
"2713" 542.4 83.6269857908702 68.3831932021114
"2714" 542.6 84.7117676549518 72.141947805458
"2715" 542.8 86.2192552730284 75.3743737627577
"2716" 543 87.4686542064472 78.5049926526875
"2717" 543.2 88.6534775175928 82.7276159618717
"2718" 543.4 89.646214978376 86.0884749289219
"2719" 543.6 90.6091148157297 89.8113616264897
"2720" 543.8 91.2007888828372 93.0072836638937
"2721" 544 90.9214138787037 96.47865212491
"2722" 544.2 89.8859767014363 99.6959996475842
"2723" 544.4 88.3944774469303 102.737174420757
"2724" 544.6 85.7302742768694 105.508328955637
"2725" 544.8 83.0015271908332 107.791003548743
"2726" 545 80.3526737445317 109.617537433709
"2727" 545.2 77.7070566315846 111.704747613086
"2728" 545.4 75.224934731551 113.801728163489
"2729" 545.6 72.2349307372197 115.577019640958
"2730" 545.8 68.8006177395512 116.154232178647
"2731" 546 65.6225440892313 115.877748502258
"2732" 546.2 62.1112898044803 114.742173749969
"2733" 546.4 59.1110558597997 112.698435146903
"2734" 546.6 56.6742782780906 110.136656549224
"2735" 546.8 54.38403409931 107.618324622152
"2736" 547 52.2381141858829 104.838118402074
"2737" 547.2 49.9493087023266 101.850155106619
"2738" 547.4 47.9469844767502 98.5466243889518
"2739" 547.6 46.6573289304996 95.4753213592801
"2740" 547.8 45.7427254995669 91.8784339206079
"2741" 548 45.3029552692023 88.1653829307951
"2742" 548.2 45.2071141084142 84.886417328554
"2743" 548.4 44.8485581885632 81.241509020518
"2744" 548.6 43.4766715525308 77.7655216549171
"2745" 548.8 42.2489819746437 74.4954144632697
"2746" 549 41.172323226884 71.5657853266421
"2747" 549.2 40.5922982903106 68.4426384919229
"2748" 549.4 39.9103970888602 66.0256456552714
"2749" 549.6 39.3834054548376 63.0440573907916
"2750" 549.8 39.1003648459803 59.4404956953611
"2751" 550 39.2012756217083 56.309502805749
"2752" 550.2 40.3221274475161 53.1353317175457
"2753" 550.4 41.9405519906075 50.4873772258615
"2754" 550.6 44.3754463000484 48.5513384220355
"2755" 550.8 47.4969911990323 47.6658464763721
"2756" 551 50.5852504705835 47.7628846454669
"2757" 551.2 53.6280066883974 48.0755780874891
"2758" 551.4 56.5810813507408 48.9515132505609
"2759" 551.6 59.1178575376589 50.4935617484232
"2760" 551.8 60.9029522770603 52.3193909579971
"2761" 552 63.1206470394482 54.5289221361023
"2762" 552.2 65.1581834521522 57.0406397979531
"2763" 552.4 67.0378970285179 59.7920773209611
"2764" 552.6 69.2863575478062 62.2030262052905
"2765" 552.8 71.6266364910361 63.6372064737268
"2766" 553 74.2953885829523 64.9382497970037
"2767" 553.2 77.1171445730717 65.8844499019705
"2768" 553.4 80.5496953364382 66.7810987730112
"2769" 553.6 83.5260691015727 68.0669016427558
"2770" 553.8 86.4459530519864 69.3035056252133
"2771" 554 89.7053587712327 70.4839949827216
"2772" 554.2 92.8286516283304 71.9514608568532
"2773" 554.4 95.9778873889663 73.609107122176
"2774" 554.6 98.7955092326234 75.7856127152651
"2775" 554.8 100.871138005961 78.1002962511898
"2776" 555 103.047001868855 81.2894077554793
"2777" 555.2 104.613952749923 83.9121189310269
"2778" 555.4 106.301886952048 86.9641100989615
"2779" 555.6 108.327522178873 89.4318395540992
"2780" 555.8 110.808811731574 91.9443708263037
"2781" 556 112.781938396947 94.3624388525733
"2782" 556.2 114.921757156759 97.0858892492525
"2783" 556.4 116.808663865242 99.2467431053289
"2784" 556.6 116.392124877021 99.2958759338156
"2785" 556.8 116.422524981187 100.417322824325
"2786" 557 115.864856280252 101.98186652045
"2787" 557.2 114.562879752653 103.713634337509
"2788" 557.4 113.076499016491 105.329451381799
"2789" 557.6 111.52856109879 107.39284006885
"2790" 557.8 109.944429516204 110.007233148128
"2791" 558 108.134326942375 112.387539866582
"2792" 558.2 105.931596962752 114.079568575075
"2793" 558.4 102.914594141183 115.306712148508
"2794" 558.6 100.006484045084 115.579757028034
"2795" 558.8 97.1852726163923 115.284403859564
"2796" 559 94.2200859330971 114.404157157901
"2797" 559.2 91.0211808074577 113.24778376298
"2798" 559.4 88.5036118768612 112.091847038011
"2799" 559.6 85.7346657513092 110.37645182182
"2800" 559.8 83.719637905133 108.460852743905
"2801" 560 82.430995733327 106.068792789959
"2802" 560.2 81.6926639607899 103.500919407722
"2803" 560.4 80.8554801034078 100.784544318694
"2804" 560.6 80.7402220741341 97.6250454059925
"2805" 560.8 81.4882054748846 94.9631526652494
"2806" 561 82.9620162569875 92.7091463498005
"2807" 561.2 85.4944528765181 90.5381180188921
"2808" 561.4 87.8609970914502 89.3219001196298
"2809" 561.6 90.8361408588324 88.163363678849
"2810" 561.8 94.5772623677655 87.1842596985199
"2811" 562 98.0892829708051 86.677732787149
"2812" 562.2 101.357835695897 86.9323114970566
"2813" 562.4 104.76348055368 88.2160057791427
"2814" 562.6 107.937461790445 89.2643404863127
"2815" 562.8 111.324322807083 90.5116357797539
"2816" 563 114.366493473087 92.6552952674581
"2817" 563.2 116.550654832296 93.7185440019826
"2818" 563.4 117.902861070579 92.9415944225132
"2819" 563.6 118.408232796475 91.2322283605267
"2820" 563.8 118.80761954385 88.9621463322944
"2821" 564 119.585231666309 85.7520315118902
"2822" 564.2 121.047635120108 82.773722627339
"2823" 564.4 123.01092873688 80.4796929806782
"2824" 564.6 124.908082338556 78.7341235951
"2825" 564.8 126.126308178595 78.3696897081645
"2826" 565 125.605309931148 77.8658042982482
"2827" 565.2 125.989114845233 76.1087563706169
"2828" 565.4 126.076819070719 74.0795937989105
"2829" 565.6 126.306068959367 71.2516820113993
"2830" 565.8 126.482720439711 68.3284718258497
"2831" 566 125.868387573603 66.2312826019827
"2832" 566.2 124.738579252311 64.0242313950097
"2833" 566.4 123.546066969369 61.0271788642219
"2834" 566.6 122.978341603308 58.1429859754898
"2835" 566.8 123.1598873086 55.1642573213115
"2836" 567 123.929912671748 52.3844193772163
"2837" 567.2 123.623111437985 49.6146551581374
"2838" 567.4 122.219343560394 48.0072083079366
"2839" 567.6 120.829566632204 45.3485653325467
"2840" 567.8 120.55753185016 42.4323979463449
"2841" 568 120.985095930056 39.931064929276
"2842" 568.2 121.469611869897 37.6497787427008
"2843" 568.4 121.699585988722 37.2259039577277
"2844" 568.6 122.385739152275 37.4828392627279
"2845" 568.8 122.843625128524 38.6047644707041
"2846" 569 122.510885592932 39.4880220483077
"2847" 569.2 123.286851294808 40.5153236163709
"2848" 569.4 124.293966206664 41.9543876676585
"2849" 569.6 125.449544394011 44.006254340885
"2850" 569.8 126.70832703109 46.3246836037102
"2851" 570 126.817207571 48.7598986680109
"2852" 570.2 127.140350204747 51.3294380482502
"2853" 570.4 127.420359330876 53.5591605563964
"2854" 570.6 127.388596413328 56.2347867920369
"2855" 570.8 127.60988781218 58.6729772684184
"2856" 571 126.970780368656 60.5289458827788
"2857" 571.2 125.634032079958 62.4757430123811
"2858" 571.4 124.012067896813 64.3571473170321
"2859" 571.6 122.070751320504 65.4215398299017
"2860" 571.8 119.745620529925 65.9201887204595
"2861" 572 117.399561261748 66.5719431949084
"2862" 572.2 114.907002240318 67.8068585154008
"2863" 572.4 112.641209677911 69.1545508250682
"2864" 572.6 110.35363551001 70.1275123033679
"2865" 572.8 107.965460607076 70.5631135939098
"2866" 573 104.967507682156 69.8889618281821
"2867" 573.2 102.68979017113 68.1306964131587
"2868" 573.4 101.138370822915 65.9683319347062
"2869" 573.6 99.785855277863 62.8995764369859
"2870" 573.8 98.990931347282 60.6979910315476
"2871" 574 97.557714048026 58.3674700507353
"2872" 574.2 95.5621173645506 56.8768188529726
"2873" 574.4 93.4020939924161 56.5231316752521
"2874" 574.6 90.910420385259 56.7977308167096
"2875" 574.8 87.8412468982029 57.159833731791
"2876" 575 84.826599013368 58.1844424252534
"2877" 575.2 82.0805705592972 59.3077265752665
"2878" 575.4 78.926633525392 60.7503193354739
"2879" 575.6 76.0087923019668 61.9086238627184
"2880" 575.8 73.1020287290448 63.3352083999157
"2881" 576 70.0507724601087 65.3077646351846
"2882" 576.2 67.100521128662 67.2674191363688
"2883" 576.4 63.8006952435981 69.0290736979276
"2884" 576.6 60.579329142094 70.5854065304393
"2885" 576.8 57.0566696104493 72.0397624951259
"2886" 577 53.0654393762403 73.8313632566144
"2887" 577.2 49.6240526348085 75.3817660290071
"2888" 577.4 45.6624793667806 76.6789047615368
"2889" 577.6 42.1872176493295 77.1282980586938
"2890" 577.8 38.5074250622882 77.8691668464593
"2891" 578 35.5911856184097 79.3046806876561
"2892" 578.2 32.6558620065829 80.7733947107667
"2893" 578.4 29.487816106859 81.8482283241848
"2894" 578.6 26.3795714720395 82.3108533761601
"2895" 578.8 23.4092089947993 81.5738602993065
"2896" 579 20.5233006272546 80.2407975320895
"2897" 579.2 19.1732046018462 78.6110526950511
"2898" 579.4 18.097239917449 75.9086297004639
"2899" 579.6 17.6314335829296 73.0783154588712
"2900" 579.8 18.0062721892934 69.8103961543208
"2901" 580 19.1298208510006 67.1492520945907
"2902" 580.2 21.0529569783749 64.9510160186606
"2903" 580.4 23.513202276148 63.6486079945518
"2904" 580.6 26.7843331652233 62.5252937255789
"2905" 580.8 29.660760844738 62.2521201333795
"2906" 581 32.8298738588682 62.5503634342868
"2907" 581.2 36.3027199275499 62.6460490974497
"2908" 581.4 39.7400433596168 63.1990127870779
"2909" 581.6 42.9009903622203 64.198915772914
"2910" 581.8 45.9611302647332 65.4918941875758
"2911" 582 48.6420472085257 67.1850594825245
"2912" 582.2 50.9360367303238 69.5401651771974
"2913" 582.4 53.321885947092 71.938184374715
"2914" 582.6 55.7784270480363 73.5812214376005
"2915" 582.8 58.7514395456814 74.8891001843746
"2916" 583 61.4777613342764 76.1289202478583
"2917" 583.2 64.4707515861415 77.7178801715624
"2918" 583.4 66.891456761047 79.2590283181965
"2919" 583.6 69.5757382050405 80.2847847565929
"2920" 583.8 72.8233426306639 81.1472749608281
"2921" 584 76.0639868152285 81.8039012454969
"2922" 584.2 79.4081751643773 82.7955214470553
"2923" 584.4 82.3559973659441 84.2037933078734
"2924" 584.6 85.0160995038685 86.5805446562599
"2925" 584.8 87.0192414819829 89.5220935658693
"2926" 585 88.0739077714968 92.9743018116428
"2927" 585.2 88.4045111061656 96.6707055031619
"2928" 585.4 88.9231950791024 100.153089268015
"2929" 585.6 89.0276564886713 103.72592978512
"2930" 585.8 87.9315654670195 107.600379261071
"2931" 586 86.4227836736932 110.789545101187
"2932" 586.2 84.2997541219166 113.235253906834
"2933" 586.4 81.3462880283425 115.829207263267
"2934" 586.6 78.3059906934074 117.574306507194
"2935" 586.8 74.6619261004084 118.84629016633
"2936" 587 70.9799004213681 119.010894456233
"2937" 587.2 67.9067106875665 118.17847858067
"2938" 587.4 64.8718387259428 116.765800563533
"2939" 587.6 62.2428942708433 115.504914415824
"2940" 587.8 59.5747487239052 113.447353248686
"2941" 588 57.7103210523852 110.736895752535
"2942" 588.2 56.9480594630105 107.659926701957
"2943" 588.4 56.7752816315911 103.920405330083
"2944" 588.6 56.3176510209975 100.917555323368
"2945" 588.8 56.1180962955965 98.0049424292111
"2946" 589 55.1322457649974 94.7271238969626
"2947" 589.2 53.9739594837676 91.721076544305
"2948" 589.4 53.162158594557 88.2480542198923
"2949" 589.6 52.1817457789299 84.5758145152326
"2950" 589.8 51.6039873871305 81.4275150764262
"2951" 590 51.7089380993545 78.1272157814529
"2952" 590.2 52.2290133724579 75.0010641503878
"2953" 590.4 53.2928347080827 71.967615251514
"2954" 590.6 54.8734788463265 68.5492693308935
"2955" 590.8 56.8343679262301 65.7776331410344
"2956" 591 59.3171614228921 63.2898182128455
"2957" 591.2 61.7797584732425 61.0569903016065
"2958" 591.4 64.3548471537573 59.3879025142176
"2959" 591.6 67.5789248749261 57.9937344952338
"2960" 591.8 70.7965905212957 57.1179461388762
"2961" 592 74.1459855738184 56.6928197669075
"2962" 592.2 77.3215226053007 56.8773733018989
"2963" 592.4 80.7052632185212 57.5596765293204
"2964" 592.6 83.5622141536649 58.4554256142159
"2965" 592.8 86.4909734730594 59.4448224451323
"2966" 593 90.0767576994109 60.8236119841475
"2967" 593.2 93.0373538459828 62.356007230688
"2968" 593.4 95.2382208583683 63.7474117800169
"2969" 593.6 97.636695626001 65.5942537882026
"2970" 593.8 100.351977893418 66.9264248077389
"2971" 594 102.846789714221 67.8004423198525
"2972" 594.2 105.573048604606 69.3535204281711
"2973" 594.4 106.877147089705 71.9228331515936
"2974" 594.6 107.037164188373 74.2917243722295
"2975" 594.8 106.698708587364 77.4250777477882
"2976" 595 106.050232025669 79.9353086654652
"2977" 595.2 104.827287599423 83.1871164762159
"2978" 595.4 103.289613217196 85.7047404644267
"2979" 595.6 101.351722380613 87.683850746351
"2980" 595.8 98.4623980634113 89.5567812311778
"2981" 596 95.9757444505013 90.3298090687128
"2982" 596.2 92.6861865272302 90.6762355647109
"2983" 596.4 89.6865048601413 90.2284460865262
"2984" 596.6 86.9885605952546 88.8313106301892
"2985" 596.8 85.2015664022049 87.1967928535547
"2986" 597 83.6623521038802 84.5548360699004
"2987" 597.2 82.812161981981 81.6559031740019
"2988" 597.4 82.449110834146 78.8715958712196
"2989" 597.6 82.5204600578164 76.0578821774837
"2990" 597.8 83.3073771233065 72.9287196126475
"2991" 598 84.5141077335166 69.8183827893074
"2992" 598.2 86.4840698140386 67.4180550677369
"2993" 598.4 88.971510100963 66.2716685320371
"2994" 598.6 91.5545851969322 65.5452357046798
"2995" 598.8 93.2003004082437 65.4657038980875
"2996" 599 94.9128150983193 65.9646892063383
"2997" 599.2 97.3664051282805 66.545350037773
"2998" 599.4 100.326047702563 67.2265482748634
"2999" 599.6 103.181321536888 68.0426565737748
"3000" 599.8 106.227543088012 68.5807859299205
"3001" 600 109.492586342285 68.9310890422895
