# Supplementary material for: Adaptive switch to sexually dimorphic movements by partner-seeking termites
Source: Sci Adv. 2019 Jun 19;5(6):eaau6108. doi: 10.1126/sciadv.aau6108 (PMC6584256; doi:10.1126/sciadv.aau6108)
Supplement: Data file S1 [file aau6108_Data_file_S1.zip › Dataset/RsExperiments/170526_163_F_5_after-position_set1_5FPS.txt]

"time" "x" "y"
"1" 0 74.225782730704 65.461205534692
"2" 0.2 74.8770023077061 66.5887238435118
"3" 0.4 75.6111696277276 67.647461306109
"4" 0.6 76.1747578538507 68.2852254990544
"5" 0.8 76.9675088720138 69.3300700000993
"6" 1 77.477977596324 69.8646035390954
"7" 1.2 78.090031147856 69.8464579621541
"8" 1.4 78.9153498439925 70.1184530393492
"9" 1.6 79.7251158262745 70.1733981163272
"10" 1.8 80.7363833466357 70.1307388855153
"11" 2 81.8413289567124 70.1110654624188
"12" 2.2 82.8301945549362 70.200119116354
"13" 2.4 83.2578619230496 70.1864802701865
"14" 2.6 83.3659864274707 70.1307388855153
"15" 2.8 83.5475615216249 70.2360140394668
"16" 3 83.7280852502116 70.3604729242066
"17" 3.2 83.9573879187127 70.4978355781901
"18" 3.4 83.9377014336078 70.5116835012809
"19" 3.6 84.1139252033779 70.6651127322036
"20" 3.8 84.4563505232138 70.7420358092036
"21" 4 84.9221267728026 70.8391609246853
"22" 4.2 85.2753797865715 71.0588325402896
"23" 4.4 85.5349902672138 71.301307463609
"24" 4.6 85.5684883875349 71.3681970790605
"25" 4.8 85.6575629583914 71.5034965791958
"26" 5 85.7410427019415 71.7994796564149
"27" 5.2 85.7276045072138 71.8094406179633
"28" 5.4 85.6890816592137 71.8018648871865
"29" 5.6 85.8009813642159 71.8806194641883
"30" 5.8 85.8933423577582 71.8352578487583
"31" 6 85.9385629422029 71.8439894256901
"32" 6.2 85.9202187472138 71.8156234641233
"33" 6.4 85.9291775436989 71.8173687333558
"34" 6.6 85.9385629422029 71.8439894256901
"35" 6.8 85.9385629422029 71.8439894256901
"36" 7 85.9385629422029 71.8439894256901
"37" 7.2 85.9569071757148 71.8165168872011
"38" 7.4 85.8720651872137 71.7569930794493
"39" 7.6 85.8720651872137 71.7569930794493
"40" 7.8 85.9404939384817 71.6709606947479
"41" 8 86.1898786832137 71.5550700023243
"42" 8.2 86.4542854895691 71.3286713867133
"43" 8.4 86.3900095783612 71.2433908097049
"44" 8.6 86.4756644760008 71.1733615788657
"45" 8.8 86.5591342806561 71.1683439250145
"46" 9 86.5591342806561 71.1683439250145
"47" 9.2 86.5255777982203 71.1571762326956
"48" 9.4 86.5591342806561 71.1683439250145
"49" 9.6 86.5347498957149 71.1205461941975
"50" 9.8 86.6807980637581 71.123363886508
"51" 10 86.7548804667214 71.0198135787121
"52" 10.2 86.7291985552138 70.9877623094493
"53" 10.4 86.816098935052 70.8603025785526
"54" 10.6 86.8543978112138 70.8627623093243
"55" 10.8 86.7802637105884 70.9139698093755
"56" 11 86.8504045713129 70.8493945785417
"57" 11.2 86.7802637105884 70.9139698093755
"58" 11.4 86.8504045713129 70.8493945785417
"59" 11.6 86.8504045713129 70.8493945785417
"60" 11.8 86.869851752486 70.7171898476403
"61" 12 86.8783511254859 70.6697149629774
"62" 12.2 86.8351363872138 70.6319930783243
"63" 12.4 86.6810449952138 70.5069930781993
"64" 12.6 86.6468997295691 70.2622378471853
"65" 12.8 86.6727581142434 70.2789071933558
"66" 13 86.6723315122246 70.4245755011938
"67" 13.2 86.7444285246477 70.4577980781501
"68" 13.4 86.8340165280224 70.520409885905
"69" 13.6 86.9146457349119 70.538298962846
"70" 13.8 86.9841831352225 70.5436231166975
"71" 14 86.9952749803243 70.6277444244739
"72" 14.2 87.0561488617796 70.738748501508
"73" 14.4 87.065203387542 70.848873424695
"74" 14.6 87.1055371561036 70.8768155785691
"75" 14.8 87.3623561170884 70.9064013478295
"76" 15 87.125292443015 70.9359871555514
"77" 15.2 87.2685184272137 71.1517894634595
"78" 15.4 87.2685184272137 71.235738002005
"79" 15.6 87.2841357824072 71.2606313481837
"80" 15.8 87.2685184272137 71.2762238481993
"81" 16 87.2320778932395 71.2814213482045
"82" 16.2 87.2482432359458 71.306588232845
"83" 16.4 87.257817627542 71.3082751174621
"84" 16.6 87.2685184272137 71.2762238481993
"85" 16.8 87.1212252007232 71.1178528095794
"86" 17 87.169292893295 70.9790210402098
"87" 17.2 87.1975552962987 70.7802724246264
"88" 17.4 87.2112547529816 70.6577207321962
"89" 17.6 87.1698623380341 70.5585878090201
"90" 17.8 87.2240689931403 70.2259280009952
"91" 18 87.0946958250824 70.1927341548081
"92" 18.2 87.1510707386883 70.0895446547049
"93" 18.4 87.1818420192137 70.0839161546993
"94" 18.6 87.2685184272137 70.0646853854493
"95" 18.8 87.3597567493968 70.0009201930778
"96" 19 87.2974105632137 70.0935315393243
"97" 19.2 87.2833348923973 70.0779990008472
"98" 19.4 87.3030902178315 69.969517731508
"99" 19.6 87.2974105632137 69.9493007699493
"100" 19.8 87.3859661157392 69.9019274237481
"101" 20 87.4611326672138 69.7377623081993
"102" 20.2 87.4961534416249 69.7202798081818
"103" 20.4 87.4611326672138 69.7377623081993
"104" 20.6 87.6362365392696 69.6241259619318
"105" 20.8 87.8047148281751 69.6390096927159
"106" 21 87.7475845970884 69.6440739619518
"107" 21.2 87.7855356119327 69.6871550389179
"108" 21.4 87.7855356119327 69.6871550389179
"109" 21.6 87.7789461632137 69.6896853850743
"110" 21.8 87.8848839952138 69.6319930773243
"111" 22 87.9591109359027 69.7049292697049
"112" 22.2 88.1328130770884 69.7525551928295
"113" 22.4 88.1940063514765 69.9206891545361
"114" 22.6 88.1780856673779 70.079642654695
"115" 22.8 88.2628243761235 70.2003402702003
"116" 23 88.2628243761235 70.2419203087035
"117" 23.2 88.2990046112138 70.3146853856993
"118" 23.4 88.0998009224948 70.3652926549807
"119" 23.6 88.3106108519049 70.5513717705514
"120" 23.8 88.2524128059945 70.6161406936931
"121" 24 88.2893738992137 70.8339161554493
"122" 24.2 88.2995711282165 70.8350473862197
"123" 24.4 88.3228279493968 71.0333088864179
"124" 24.6 88.3278967472138 71.0518648864365
"125" 24.8 88.4777078270496 71.2014375404322
"126" 25 88.2425961442072 71.0289711171828
"127" 25.2 88.2701124752138 70.8146853861993
"128" 25.4 88.1606264962987 70.9219728478451
"129" 25.6 88.2604817632137 70.9493007709493
"130" 25.8 88.3126903537628 71.043430309505
"131" 26 88.2957943867214 70.9343435017036
"132" 26.2 88.2957943867214 70.9343435017036
"133" 26.4 88.3492983465572 70.9343435017036
"134" 26.6 88.3148822652911 70.9279910016972
"135" 26.8 88.4587756578315 70.9162633093778
"136" 27 88.4349046668855 70.848873424695
"137" 27.2 88.3981749033685 70.844830924691
"138" 27.4 88.7599029822203 70.9300700016993
"139" 27.6 88.8149356057105 70.8531469246993
"140" 27.8 88.6938638032137 70.5358392320743
"141" 28 88.4627267152138 70.4355645012048
"142" 28.2 88.6365734326479 70.6894388476125
"143" 28.4 88.4723574272138 70.6608392321993
"144" 28.6 88.4723574272138 70.6608392321993
"145" 28.8 88.5228599563934 70.6805390399113
"146" 29 88.5228599563934 70.6805390399113
"147" 29.2 88.5228599563934 70.6805390399113
"148" 29.4 88.515924919205 70.6626707322011
"149" 29.6 88.515924919205 70.6626707322011
"150" 29.8 88.515924919205 70.6626707322011
"151" 30 88.5604431936078 70.6899199245361
"152" 30.2 88.5040683185248 70.6523964629601
"153" 30.4 88.6563287195593 70.7288865784212
"154" 30.6 88.6563287195593 70.7288865784212
"155" 30.8 88.5543486093943 70.7200908091816
"156" 31 88.509810187542 70.6993007706993
"157" 31.2 88.4242038672138 70.6385720398693
"158" 31.4 88.3567888832138 70.6127623090743
"159" 31.6 88.3797544331403 70.6697149629774
"160" 31.8 88.3357054440719 70.6265356937035
"161" 32 88.460644401188 70.6993007706993
"162" 32.2 88.5357173806647 70.6891793091507
"163" 32.4 88.5954165078703 70.6672495014365
"164" 32.6 88.6272296773427 70.6889057706889
"165" 32.8 88.7729918132396 70.7928558477159
"166" 33 88.8094323472138 70.8916084631993
"167" 33.2 88.7880307478703 70.9236597324621
"168" 33.4 88.8195699428477 70.982701578675
"169" 33.6 88.9164402668855 71.0304973479536
"170" 33.8 88.9592434270496 71.0518648864365
"171" 34 88.8434230977151 71.0499795018192
"172" 34.2 88.7754415967124 71.0612917325997
"173" 34.4 88.9057394672137 71.0945999249408
"174" 34.6 88.835461311059 71.1670762327055
"175" 34.8 88.8094323472138 71.2228050404536
"176" 35 88.9604002681751 71.2398413097014
"177" 35.2 88.902987818704 71.1608392326993
"178" 35.4 88.8619634895691 71.0372961171911
"179" 35.6 88.8479551952138 71.0289711171828
"180" 35.8 88.9436786170209 71.0023310786946
"181" 36 88.9274862312753 70.9474397324859
"182" 36.2 89.1451314622203 70.8421579246883
"183" 36.4 89.1266793262111 70.8350473862197
"184" 36.6 89.217321314707 70.8237351554391
"185" 36.8 89.1781510517235 70.8421579246883
"186" 37 89.217321314707 70.8576718093192
"187" 37.2 89.1946608272138 70.7847708477078
"188" 37.4 89.2238448123102 70.7226108091841
"189" 37.6 89.2238448123102 70.7226108091841
"190" 37.8 89.2238448123102 70.7226108091841
"191" 38 89.2187376072138 70.6993007706993
"192" 38.2 89.2008741773677 70.7985563477216
"193" 38.4 89.4339694202544 70.8041958861888
"194" 38.6 89.4621805878703 70.8916084631993
"195" 38.8 89.5523729762072 70.9080919632158
"196" 39 89.5523729762072 70.9080919632158
"197" 39.2 89.5119078062111 70.9934184248396
"198" 39.4 89.5303599422203 71.0399601171938
"199" 39.6 89.442307690704 71.1828172711828
"200" 39.8 89.4092881397235 71.3036963866883
"201" 40 89.2551967477235 71.3696304252158
"202" 40.2 89.3289070970209 71.375291463683
"203" 40.4 89.1671444962072 71.5454546176993
"204" 40.6 89.0127473868855 71.7249418101865
"205" 40.8 88.9114045987178 71.8078980410387
"206" 41 88.6278246242072 71.4025974637103
"207" 41.2 88.3599991077061 71.241707078934
"208" 41.4 88.4242038672138 71.2762238481993
"209" 41.6 88.4686533012872 71.2318451558472
"210" 41.8 88.4546166541157 71.2458594635535
"211" 42 88.5837985177105 71.3586414252048
"212" 42.2 88.5837985177105 71.3586414252048
"213" 42.4 88.6168181072138 71.4685315406993
"214" 42.6 88.6388311797235 71.6553447331938
"215" 42.8 88.6489204677061 71.6287879639365
"216" 43 88.6278246242072 71.5784216561938
"217" 43.2 88.6278246242072 71.6333666947103
"218" 43.4 88.6054878442057 71.5816536946586
"219" 43.6 88.6054878442057 71.5816536946586
"220" 43.8 88.6054878442057 71.5816536946586
"221" 44 88.6054878442057 71.5816536946586
"222" 44.2 88.6054878442057 71.5816536946586
"223" 44.4 88.5847157467214 71.6501554639578
"224" 44.6 88.5205109872138 71.4685315406993
"225" 44.8 88.3562223662111 71.74002477174
"226" 45 88.4028022678703 71.5753691561908
"227" 45.2 88.3252938354201 71.6972217716972
"228" 45.4 88.2636919877061 71.5753691561908
"229" 45.6 88.1795317380461 71.6348516947118
"230" 45.8 88.2414672706694 71.6854940793778
"231" 46 88.3007332084492 71.6164605408472
"232" 46.2 88.3007332084492 71.6164605408472
"233" 46.4 88.2822775668608 71.6102319639179
"234" 46.6 88.2529912265572 71.5433178484664
"235" 46.8 88.1587085592653 71.5828766561983
"236" 47 88.0817785473779 71.6715230024408
"237" 47.2 88.0389753872138 71.7620538102236
"238" 47.4 88.0693881741157 71.7822967333207
"239" 47.6 88.0693881741157 71.7822967333207
"240" 47.8 88.0233580320203 71.8947269642024
"241" 48 88.0028602172138 71.8291084641368
"242" 48.2 88.1673848677061 71.7676768486908
"243" 48.4 88.0439142089416 71.8235611179774
"244" 48.6 88.0389753872138 71.8531469256993
"245" 48.8 88.1130577901771 71.9123185411431
"246" 49 88.2211780570848 71.8635419257097
"247" 49.2 88.2529912265572 71.8531469256993
"248" 49.4 88.3064951478703 71.9172495026865
"249" 49.6 88.3461170142009 71.9674920411983
"250" 49.8 88.3735159275667 72.004968772005
"251" 50 88.5234294011325 71.8065268871912
"252" 50.2 88.6058115902203 71.7872128487103
"253" 50.4 88.5828273567124 71.7965858487196
"254" 50.6 88.5828273567124 71.8531469256993
"255" 50.8 88.6917236278703 71.9279332334664
"256" 51 88.7378899097105 71.8751249641828
"257" 51.2 88.6985332346655 71.7132867717133
"258" 51.4 88.880974784717 71.7542458102158
"259" 51.6 88.9340650862111 71.7626491948396
"260" 51.8 89.0586978252084 71.8870835795794
"261" 52 89.0926885757097 71.8531469256993
"262" 52.2 89.188824037899 71.8997669642074
"263" 52.4 89.2754345333061 71.9399955796323
"264" 52.6 89.2754345333061 71.9399955796323
"265" 52.8 89.2754345333061 71.9399955796323
"266" 53 89.1071089104473 71.8531469256993
"267" 53.2 89.2331836752138 72.0179820797103
"268" 53.4 89.3172335183914 72.0629371182168
"269" 53.6 89.2548527772138 72.081512310543
"270" 53.8 89.2471919695691 72.1095571951865
"271" 54 89.1635939993985 72.0392511566546
"272" 54.2 89.2001640857105 72.2047952722048
"273" 54.4 89.2001640857105 72.2047952722048
"274" 54.6 89.1946608272138 72.1585767721586
"275" 54.8 89.1465072672137 72.0574738489805
"276" 55 89.1465072672137 72.0574738489805
"277" 55.2 89.3172335183914 72.0629371182168
"278" 55.4 89.3030063372138 71.937281541168
"279" 55.6 89.3752366772137 71.8170892333555
"280" 55.8 89.3230703077061 71.7249418101865
"281" 56 89.3322424437235 71.6883117716883
"282" 56.2 89.5317357472138 71.6728584639805
"283" 56.4 89.6090732923102 71.5850816562005
"284" 56.6 89.7498430597205 71.54771707924
"285" 56.8 89.8178245607232 71.4572193099188
"286" 57 89.8178245607232 71.4572193099188
"287" 57.2 89.8075243216249 71.480186540711
"288" 57.4 89.8075243216249 71.480186540711
"289" 57.6 89.7965803272138 71.4565123099181
"290" 57.8 89.7965803272138 71.4565123099181
"291" 58 89.8086187172138 71.4925700022618
"292" 58.2 89.7608299685843 71.5151515792075
"293" 58.4 89.7608299685843 71.5151515792075
"294" 58.6 89.7725035472138 71.5364048484595
"295" 58.8 89.7725035472138 71.4911559637988
"296" 59 89.7498430597205 71.4119704637197
"297" 59.2 89.8291547852084 71.3893460021586
"298" 59.4 89.8775658704473 71.3869464636946
"299" 59.6 89.8775658704473 71.3869464636946
"300" 59.8 89.8775658704473 71.3869464636946
"301" 60 89.8326954972137 71.4204546175743
"302" 60.2 89.9009130277061 71.4219115021912
"303" 60.4 89.8222104640137 71.4933454253395
"304" 60.6 89.8222104640137 71.4933454253395
"305" 60.8 89.8238673317061 71.4685315406993
"306" 61 89.9009130277061 71.375291463683
"307" 61.2 89.8775658704473 71.3869464636946
"308" 61.4 89.9265949392137 71.2597403481828
"309" 61.6 89.8605557602072 71.2047952712048
"310" 61.8 89.8605557602072 71.2047952712048
"311" 62 89.8064942977151 71.2988482712989
"312" 62.2 89.8425450960361 71.30536138669
"313" 62.4 89.7725035472138 71.3483392328868
"314" 62.6 89.6882348172138 71.4324738483555
"315" 62.8 89.7271825337044 71.4119704637197
"316" 63 89.7271825337044 71.4119704637197
"317" 63.2 89.7123115972138 71.4805507714806
"318" 63.4 89.7352233692445 71.4561245791484
"319" 63.6 89.923843290704 71.5372128484603
"320" 63.8 89.8963269982203 71.5784216561938
"321" 64 89.8123547785814 71.6011575408319
"322" 64.2 89.8654897280562 71.640945348564
"323" 64.4 89.9837578761984 71.667042694744
"324" 64.6 90.0373481272138 71.6608392331993
"325" 64.8 90.0176489295691 71.6783217332168
"326" 65 90.1328785880752 71.6794496562948
"327" 65.2 89.9943017723102 71.6433567331818
"328" 65.4 90.0734632972137 71.6608392331993
"329" 65.6 89.9359338021173 71.6083916946853
"330" 65.8 89.8222104640137 71.6050079639127
"331" 66 89.7958507429955 71.5617716177156
"332" 66.2 89.1946608272138 71.6608392331993
"333" 66.4 89.1946608272138 71.6608392331993
"334" 66.6 89.1946608272138 71.6304748485535
"335" 66.8 89.1582202932396 71.614061694691
"336" 67 89.1617754513129 71.6186253485417
"337" 67.2 89.3198600832138 71.6031469254493
"338" 67.4 89.2983761990669 71.5868747331253
"339" 67.6 89.3467246846778 71.6001105023693
"340" 67.8 89.3872750672137 71.614061694691
"341" 68 89.3872750672137 71.614061694691
"342" 68.2 89.3872750672137 71.614061694691
"343" 68.4 89.4564186484492 71.5375650792299
"344" 68.6 89.4481006024948 71.5191388099807
"345" 68.8 89.3976866373427 71.5412966176951
"346" 69 89.5156845477061 71.5540016177078
"347" 69.2 89.4339694202544 71.5850816562005
"348" 69.4 89.4339694202544 71.5850816562005
"349" 69.6 89.4892473187178 71.5929659254391
"350" 69.8 89.497340352717 71.6113886946883
"351" 70 89.5905901068855 71.6928905024621
"352" 70.2 89.5156845477061 71.7249418101865
"353" 70.4 89.5584877078703 71.8210956564365
"354" 70.6 89.7958507429955 71.8414919256876
"355" 70.8 89.7845419372138 71.8651661564806
"356" 71 89.7845419372138 71.8651661564806
"357" 71.2 89.7845419372138 71.8651661564806
"358" 71.4 89.7725035472138 71.8407399641484
"359" 71.6 89.7725035472138 71.8407399641484
"360" 71.8 89.8086187172138 71.8291084641368
"361" 72 89.7600768083831 71.7166705024859
"362" 72.2 89.7600768083831 71.7166705024859
"363" 72.4 89.7600768083831 71.7166705024859
"364" 72.6 89.7123115972138 71.7329546178868
"365" 72.8 89.7725035472138 71.6947758870794
"366" 73 89.7374827728026 71.6433567331818
"367" 73.2 89.8291547852084 71.6042781562196
"368" 73.4 89.8075243216249 71.550116617704
"369" 73.6 89.8308715174066 71.5850816562005
"370" 73.8 89.7123115972138 71.6247815408556
"371" 74 89.8654897280562 71.6011575408319
"372" 74.2 89.9100851637235 71.6196304254658
"373" 74.4 89.9100851637235 71.6196304254658
"374" 74.6 89.7981854587214 71.6480187331865
"375" 74.8 89.8495492432138 71.7102897717103
"376" 75 89.8495492432138 71.7102897717103
"377" 75.2 89.8495492432138 71.7102897717103
"378" 75.4 89.8880720912138 71.6993007716993
"379" 75.6 89.7600768083831 71.7166705024859
"380" 75.8 89.8191979002544 71.8065268871912
"381" 76 89.8567722772138 71.793050771793
"382" 76.2 89.9837578761984 71.7414843871261
"383" 76.4 89.7981854587214 71.6993007716993
"384" 76.6 89.7600768083831 71.7166705024859
"385" 76.8 89.8971362862111 71.6947758870794
"386" 77 89.9265949392137 71.6443557331828
"387" 77.2 89.7845419372138 71.6247815408556
"388" 77.4 89.8495492432138 71.6223776946993
"389" 77.6 89.9347050003118 71.5495031946264
"390" 77.8 89.7725035472138 71.5364048484595
"391" 78 89.9116138273779 71.3723776944493
"392" 78.2 90.0012329572138 71.360358463668
"393" 78.4 89.9943017723102 71.3403264251865
"394" 78.6 89.9410410072138 71.2882430789805
"395" 78.8 89.8495492432138 71.3036963866883
"396" 79 89.8971362862111 71.1065405787989
"397" 79.2 89.7174709237235 71.1718282327103
"398" 79.4 89.7849302860444 71.0839161556993
"399" 79.6 89.7958507429955 71.0722611556876
"400" 79.8 89.8404850482165 70.9594817709595
"401" 80 89.9223146270496 70.9129760016822
"402" 80.2 89.8075243216249 70.9557110401865
"403" 80.4 89.8935753497105 70.9080919632158
"404" 80.6 89.8935753497105 70.9080919632158
"405" 80.8 89.8935753497105 70.9080919632158
"406" 81 89.8744757987178 70.8916084631993
"407" 81.2 89.8744757987178 70.8916084631993
"408" 81.4 89.7958507429955 70.8974359632051
"409" 81.6 89.7838338102218 70.8802962324188
"410" 81.8 89.7385127967124 70.9255451170794
"411" 82 89.741268798304 70.7824608477055
"412" 82.2 89.6761964272138 70.7954546169493
"413" 82.4 89.8086187172138 70.687281539918
"414" 82.6 89.7363883772138 70.6392046167931
"415" 82.8 89.673444778704 70.8091908861938
"416" 83 89.6761964272138 70.8595571939365
"417" 83.2 89.6705312957097 70.8124229246586
"418" 83.4 89.6294186722072 70.7982018861828
"419" 83.6 89.5973996751579 70.606060693683
"420" 83.8 89.5798893072138 70.5791084628868
"421" 84 89.6557676453508 70.6876457706876
"422" 84.2 89.6039660872137 70.5791084628868
"423" 84.4 89.6844513342203 70.4905095781828
"424" 84.6 89.7271825337044 70.5522419628599
"425" 84.8 89.7271825337044 70.5522419628599
"426" 85 89.7123115972138 70.6632430783555
"427" 85.2 89.7123115972138 70.6632430783555
"428" 85.4 89.7838338102218 70.58617861674
"429" 85.6 89.7498430597205 70.5522419628599
"430" 85.8 89.7498430597205 70.5522419628599
"431" 86 89.750490474704 70.5014985781938
"432" 86.2 89.651431744717 70.5014985781938
"433" 86.4 89.5798893072138 70.5791084628868
"434" 86.6 89.5973996751579 70.5244755782168
"435" 86.8 89.6160044772137 70.4709353858556
"436" 87 89.6324204495691 70.5011655781935
"437" 87.2 89.6478708082165 70.5409297320794
"438" 87.4 89.6954578512138 70.3916084626993
"439" 87.6 89.7271825337044 70.3825586934595
"440" 87.8 89.8075243216249 70.4778555397086
"441" 88 89.8291547852084 70.4617441935387
"442" 88.2 89.8291547852084 70.4617441935387
"443" 88.4 89.9084665492191 70.3373098087988
"444" 88.6 89.9182656831106 70.3978454627055
"445" 88.8 89.9330154267214 70.4215230011907
"446" 89 89.9311270367124 70.4164953473396
"447" 89.2 90.0293225467214 70.3846154626923
"448" 89.4 89.9943017723102 70.396270462704
"449" 89.6 90.0721257068855 70.2612665779536
"450" 89.8 90.036660224717 70.3036963856883
"451" 90 89.959280997899 70.3613054242075
"452" 90.2 89.959280997899 70.3613054242075
"453" 90.4 89.9706210457105 70.3476524241938
"454" 90.6 89.9706210457105 70.3476524241938
"455" 90.8 89.9359338021173 70.3263403857109
"456" 91 89.8425450960361 70.3846154626923
"457" 91.2 89.8688106672138 70.3387238472618
"458" 91.4 89.8688106672138 70.3387238472618
"459" 91.6 89.8744757987178 70.2241876548396
"460" 91.8 89.8744757987178 70.2241876548396
"461" 92 89.9009130277061 70.2185315394493
"462" 92.2 89.9376014562072 70.3036963856883
"463" 92.4 89.9706210457105 70.3256743857103
"464" 92.6 89.9709545765285 70.3146853856993
"465" 92.8 89.9709545765285 70.3146853856993
"466" 93 89.9943017723102 70.3496504241958
"467" 93.2 89.9943017723102 70.3496504241958
"468" 93.4 89.9991085377151 70.3033731549188
"469" 93.6 89.9706210457105 70.3476524241938
"470" 93.8 90.0400233078703 70.3360529241822
"471" 94 89.9943017723102 70.396270462704
"472" 94.2 90.0643433211325 70.4428905012121
"473" 94.4 90.1797450997235 70.4355645012048
"474" 94.6 90.1110376741732 70.5244755782168
"475" 94.8 90.2257135282164 70.5748663859595
"476" 95 90.2347777232138 70.5014985781938
"477" 95.2 90.2112359870496 70.4963093089578
"478" 95.4 90.1010807892191 70.5069930781993
"479" 95.6 90.1042280673779 70.3894716934664
"480" 95.8 90.036660224717 70.4025974627103
"481" 96 90.0036406352138 70.3696304242158
"482" 96.2 90.0036406352138 70.3696304242158
"483" 96.4 89.9330154267214 70.3467366549621
"484" 96.6 89.9330154267214 70.1971640009664
"485" 96.8 89.8536042737628 70.3248068472479
"486" 97 89.9078541129816 70.293895347217
"487" 97.2 89.9826281551579 70.1398601932168
"488" 97.4 89.9826281551579 70.1398601932168
"489" 97.6 89.9155884222203 70.0729271546883
"490" 97.8 89.8870309342009 70.2107352702107
"491" 98 89.8870309342009 70.2107352702107
"492" 98.2 89.8870309342009 70.2107352702107
"493" 98.4 89.8349730450332 70.1067851931837
"494" 98.6 89.7832043468855 70.1437452316822
"495" 98.8 89.7329929348682 70.0484131931253
"496" 99 89.6996224792653 70.0340201161879
"497" 99.2 89.6761964272138 70.0262238469493
"498" 99.4 89.7082987877061 69.9941725776865
"499" 99.6 89.6892109091364 69.9924400776847
"500" 99.8 89.7385127967124 69.7603867312988
"501" 100 89.7064643682072 69.7102897697103
"502" 100.2 89.7100340493943 69.7533548082149
"503" 100.4 89.7015404162987 69.7984910390293
"504" 100.6 89.7725035472138 69.7377623081993
"505" 100.8 89.7174709237235 69.7762238466993
"506" 101 89.6787993390074 69.7741448466972
"507" 101.2 89.6226924673779 69.8018648851865
"508" 101.4 89.6475645900977 69.8261198852107
"509" 101.6 89.6539717101771 69.8413126159952
"510" 101.8 89.6333932670496 70.0369076161907
"511" 102 89.7352233692445 70.4759756935529
"512" 102.2 89.8153067073779 70.1437452316822
"513" 102.4 89.8153067073779 70.1437452316822
"514" 102.6 89.8349730450332 70.1379701932149
"515" 102.8 89.8416471284492 70.2752376548906
"516" 103 89.8416471284492 70.2752376548906
"517" 103.2 89.8416471284492 70.2456518471687
"518" 103.4 89.8231914868608 70.2539566548693
"519" 103.6 89.7917649712138 70.1416084624493
"520" 103.8 89.7917649712138 70.1416084624493
"521" 104 89.8231914868608 70.2539566548693
"522" 104.2 89.8153067073779 70.1437452316822
"523" 104.4 89.8153067073779 70.1437452316822
"524" 104.6 89.8153067073779 70.1437452316822
"525" 104.8 89.8153067073779 70.1437452316822
"526" 105 89.7420907603118 70.0110416546264
"527" 105.2 89.7308572281751 70.0444151161983
"528" 105.4 89.7297003870496 70.0903264239365
"529" 105.6 89.7297003870496 70.0903264239365
"530" 105.8 89.7204456580461 70.1275751932045
"531" 106 89.7204456580461 70.1483652316868
"532" 106.2 89.761802747542 70.2078477702078
"533" 106.4 89.761802747542 70.2078477702078
"534" 106.6 89.7297003870496 70.2398990779322
"535" 106.8 89.7319531646778 70.3652926549807
"536" 107 89.7218156075667 70.4462643473693
"537" 107.2 89.7015404162987 70.3956570396264
"538" 107.4 89.673444778704 70.2597403471828
"539" 107.6 89.6638493536327 70.2653757318038
"540" 107.8 89.6892109091364 70.179550231718
"541" 108 89.7329929348682 70.1075848085691
"542" 108.2 89.7522283559458 70.1021347701021
"543" 108.4 89.6868972268855 70.0582751162121
"544" 108.6 89.7832043468855 70.079642654695
"545" 108.8 89.7620919770848 69.9820450392128
"546" 109 89.7498430597205 69.9413822314798
"547" 109.2 89.750490474704 69.9080919622158
"548" 109.4 89.741268798304 69.8261198852107
"549" 109.6 89.8141498662524 69.8261198852107
"550" 109.8 89.7064643682072 69.7542458082158
"551" 110 89.7158523092191 69.7151378850998
"552" 110.2 89.7374827728026 69.7086247697086
"553" 110.4 89.7271825337044 69.7490745389798
"554" 110.6 89.7158523092191 69.7151378850998
"555" 110.8 89.6333932670496 69.6843435004536
"556" 111 89.6226924673779 69.6522922311908
"557" 111.2 89.6333932670496 69.6843435004536
"558" 111.4 89.605918271059 69.6701947312087
"559" 111.6 89.6440940667214 69.8251748852098
"560" 111.8 89.5633795317236 69.7542458082158
"561" 112 89.5263853473779 69.7377623081993
"562" 112.2 89.5390317434879 70.0000000776923
"563" 112.4 89.5089261762987 70.0414060392722
"564" 112.6 89.4481006024948 69.9705558468936
"565" 112.8 89.4913908840719 69.9820450392128
"566" 113 89.4407790270496 69.9621212699621
"567" 113.2 89.5477869467214 70.1010101547164
"568" 113.4 89.5494765203118 70.1021347701021
"569" 113.6 89.4809792754201 70.2211303086827
"570" 113.8 89.4497445650332 70.2731053471962
"571" 114 89.4906290562299 70.2771619241233
"572" 114.2 89.5292013675667 70.3551712318936
"573" 114.4 89.4169080361036 70.2653757318038
"574" 114.6 89.407030392648 70.2949615010642
"575" 114.8 89.436663323015 70.3146853856993
"576" 115 89.3198600832138 70.4012238473243
"577" 115.2 89.3872750672137 70.4133047319518
"578" 115.4 89.3872750672137 70.3048234626125
"579" 115.6 89.3675197417796 70.2752376548906
"580" 115.8 89.3248055693943 70.2419203087035
"581" 116 89.4456430374067 70.2680653471911
"582" 116.2 89.3551727067214 70.2933178472164
"583" 116.4 89.343248960717 70.3146853856993
"584" 116.6 89.3337711073779 70.368104193445
"585" 116.8 89.4212658177151 70.3825586934595
"586" 117 89.2858991493968 70.4867501551021
"587" 117.2 89.3248055693943 70.4914005781837
"588" 117.4 89.409935554707 70.5409297320794
"589" 117.6 89.4080982459945 70.5745606551899
"590" 117.8 89.4267856795593 70.5710956551865
"591" 118 89.4662962919049 70.59081950136
"592" 118.2 89.4278254497497 70.6183291167722
"593" 118.4 89.2047984228477 70.7094222322479
"594" 118.6 89.1034225050307 70.6790578476021
"595" 118.8 89.1373971529816 70.7616708476848
"596" 119 89.3337711073779 70.6779332322164
"597" 119.2 89.3477644548682 70.7190246553344
"598" 119.4 89.4161672032137 70.6993007706993
"599" 119.6 89.3773974237581 70.7288865784212
"600" 119.8 89.2717065232138 70.7954546169493
"601" 120 89.3294907952138 70.7954546169493
"602" 120.2 89.3230703077061 70.7634033476865
"603" 120.4 89.2757615537628 70.8612440785536
"604" 120.6 89.2656239581288 70.9320943093936
"605" 120.8 89.442307690704 70.9410590017103
"606" 121 89.4407790270496 70.9022922324408
"607" 121.2 89.4193774277061 70.9236597324621
"608" 121.4 89.3248055693943 71.0423361171962
"609" 121.6 89.231101361188 71.1982612711983
"610" 121.8 89.288216298704 71.1278721942048
"611" 122 89.328009129434 71.1923974250385
"612" 122.2 89.4300782273779 71.1907537711908
"613" 122.4 89.5292013675667 71.2154951173693
"614" 122.6 89.6090732923102 71.235431309697
"615" 122.8 89.6592010712245 71.4119704637197
"616" 123 89.6975980265572 71.4471640022164
"617" 123.2 89.7174709237235 71.4905095791828
"618" 123.4 89.7258091941732 71.5151515792075
"619" 123.6 89.7258091941732 71.5151515792075
"620" 123.8 89.8178245607232 71.559029271559
"621" 124 89.8326954972137 71.4805507714806
"622" 124.2 89.9311270367124 71.4798437714798
"623" 124.4 90.0253097372138 71.5767046177306
"624" 124.6 90.0036406352138 71.5454546176993
"625" 124.8 90.0493865172138 71.6368007716368
"626" 125 90.0493865172138 71.6368007716368
"627" 125.2 89.9319084341613 71.5746323484977
"628" 125.4 89.9216242590906 71.6422288101038
"629" 125.6 90.0493865172138 71.6368007716368
"630" 125.8 90.0421634832138 71.5198135792121
"631" 126 90.1204518492445 71.5429732330814
"632" 126.2 90.1063682427214 71.4685315406993
"633" 126.4 90.2219367867214 71.4685315406993
"634" 126.6 90.2660775372138 71.3964161560118
"635" 126.8 90.2861415077061 71.4428905022121
"636" 127 90.2861415077061 71.4428905022121
"637" 127.2 90.2374344899489 71.4420063483651
"638" 127.4 90.3118234192138 71.5069930791993
"639" 127.6 90.4145510267214 71.3403264251865
"640" 127.8 90.501686010704 71.2899601174438
"641" 128 90.5309221172138 71.2401661558555
"642" 128.2 90.6272292372138 71.216127694293
"643" 128.4 90.6890816375311 71.256329963564
"644" 128.6 90.6890816375311 71.256329963564
"645" 128.8 90.7355747472138 71.2762238481993
"646" 129 90.6805421237235 71.3174326559328
"647" 129.2 90.7141731478703 71.2975913866822
"648" 129.4 90.5429605072137 71.3659674252121
"649" 129.6 90.4002832809848 71.4115515021808
"650" 129.8 90.3984998272138 71.4805507714806
"651" 130 90.3760281787214 71.6095571946865
"652" 130.2 90.2322923831522 71.7166705024859
"653" 130.4 90.0806863312138 71.7377623101993
"654" 130.6 90.0614249072138 71.8771853872618
"655" 130.8 89.9530793972138 71.8291084641368
"656" 131 89.9530793972138 71.8291084641368
"657" 131.2 89.9891945672138 71.841127694918
"658" 131.4 89.9891945672138 71.841127694918
"659" 131.6 90.0036406352138 71.6736597332121
"660" 131.8 90.0734632972137 71.552666156168
"661" 132 89.7587453817105 71.3311688867158
"662" 132.2 89.7587453817105 71.3311688867158
"663" 132.4 89.7725035472138 71.0839161556993
"664" 132.6 89.8719173422907 71.1459508865306
"665" 132.8 89.9049258372138 71.1440123096055
"666" 133 89.8935753497105 71.0179820787103
"667" 133.2 89.8935753497105 71.0179820787103
"668" 133.4 90.0256537077235 71.1938062711938
"669" 133.6 89.959280997899 71.1072261941841
"670" 133.8 89.959280997899 71.1072261941841
"671" 134 90.0935272677061 71.1864802711865
"672" 134.2 90.0935272677061 71.1864802711865
"673" 134.4 89.959280997899 71.1072261941841
"674" 134.6 90.0400233078703 71.1052836941822
"675" 134.8 89.9943017723102 71.0722611556876
"676" 135 90.1577320272138 71.1079546172618
"677" 135.2 90.1460584485843 71.0489511172028
"678" 135.4 90.1095784672138 71.0238200017931
"679" 135.6 90.1460584485843 71.0489511172028
"680" 135.8 90.1456936372138 71.0238200017931
"681" 136 90.1456936372138 71.0238200017931
"682" 136.2 90.1328785880752 70.9102188862948
"683" 136.4 90.2695725611214 70.8109633092725
"684" 136.6 90.1825854663523 70.7985563477216
"685" 136.8 90.2347777232138 70.8146853861993
"686" 137 90.2861415077061 70.7342658091958
"687" 137.2 90.4586917772138 70.735358463043
"688" 137.4 90.4827685572138 70.7714161553868
"689" 137.6 90.4827685572138 70.7714161553868
"690" 137.8 90.5068453372138 70.687281539918
"691" 138 90.5663077029955 70.5710956551865
"692" 138.2 90.5188837272138 70.446896924293
"693" 138.4 90.4741697182203 70.4245755011938
"694" 138.6 90.4741697182203 70.4245755011938
"695" 138.8 90.6071652667214 70.4428905012121
"696" 139 90.4499743263713 70.4075235780998
"697" 139.2 90.480826890106 70.2402436933172
"698" 139.4 90.480826890106 70.2402436933172
"699" 139.6 90.5926674240137 70.0541394623618
"700" 139.8 90.5312869285843 70.1048951931818
"701" 140 90.5203000197205 70.0884410393192
"702" 140.2 90.4466533872138 70.0262238469493
"703" 140.4 90.4827685572138 69.8819930775743
"704" 140.6 90.4523185187178 69.9753188853599
"705" 140.8 90.5203000197205 69.9300700006993
"706" 141 90.5203000197205 69.9300700006993
"707" 141.2 90.5542907702218 69.9187577699188
"708" 141.4 90.5549988972137 69.8339161544493
"709" 141.6 90.5896548602544 69.7902098467133
"710" 141.8 90.5188837272138 70.0502623085118
"711" 142 90.5068453372138 70.158435385543
"712" 142.2 90.5663077029955 70.1981352701981
"713" 142.4 90.6713699877061 70.1351981932121
"714" 142.6 90.6625141627937 70.2085845779009
"715" 142.8 90.7355747472138 70.2634033471865
"716" 143 90.676308809434 70.4182356934952
"717" 143.2 90.6713699877061 70.4428905012121
"718" 143.4 90.6713699877061 70.4428905012121
"719" 143.6 90.6170429101771 70.4330285781253
"720" 143.8 90.5926674240137 70.3146853856993
"721" 144 90.3888691152138 70.3531469241993
"722" 144.2 90.4062665341676 70.2278367317663
"723" 144.4 90.4062665341676 70.2278367317663
"724" 144.6 90.3938397953369 70.1782089624859
"725" 144.8 90.460411552717 70.0536963854383
"726" 145 90.3569881455288 70.0759585777683
"727" 145.2 90.3503462672138 70.1223776931993
"728" 145.4 90.3317061782291 70.1037672701038
"729" 145.6 90.3503462672138 70.1223776931993
"730" 145.8 90.3211622821173 69.9766900392075
"731" 146 90.3262694872138 69.9541084622618
"732" 146.2 90.3503462672138 69.9300700006993
"733" 146.4 90.3021927072137 69.7618007697618
"734" 146.6 90.1697704172138 69.9541084622618
"735" 146.8 90.1684328268855 69.7057110389365
"736" 147 90.1917227777151 69.7716989620794
"737" 147.2 90.1810792229955 69.7435898082051
"738" 147.4 90.1810792229955 69.7435898082051
"739" 147.6 90.1810792229955 69.7435898082051
"740" 147.8 90.1810792229955 69.7435898082051
"741" 148 90.1577320272138 69.7377623081993
"742" 148.2 90.1247124377105 69.6223776926993
"743" 148.4 90.1247124377105 69.6223776926993
"744" 148.6 90.1577320272138 69.7377623081993
"745" 148.8 90.134384831432 69.7319348081935
"746" 149 90.1577320272138 69.6812012312197
"747" 149.2 90.0806863312138 69.6553447311938
"748" 149.4 89.9125866448584 69.5104895772028
"749" 149.6 89.8191979002544 69.4405595002098
"750" 149.8 89.6294186722072 69.3366634231828
"751" 150 89.4705677052911 69.306369384691
"752" 150.2 89.3123695465572 69.2463093077078
"753" 150.4 89.1699666800517 69.1707011537861
"754" 150.6 89.1269855443298 69.0672841536827
"755" 150.8 89.1561379792138 69.0399601151938
"756" 151 89.1561379792138 69.0399601151938
"757" 151.2 89.1061624040719 69.0360991151899
"758" 151.4 89.0749276551622 68.9841240382149
"759" 151.6 89.0127473868855 68.8403264226865
"760" 151.8 88.8933923936327 68.815671576508
"761" 152 88.9378418277061 68.9364802689365
"762" 152.2 88.8562844513169 68.8281988842128
"763" 152.4 89.0127473868855 68.8403264226865
"764" 152.6 89.0130531042072 68.7982018841828
"765" 152.8 88.9699442267214 68.9044289612121
"766" 153 88.7938149920203 68.9737290382045
"767" 153.2 88.7938149920203 68.9737290382045
"768" 153.4 88.8201331468855 68.9792153074408
"769" 153.6 88.8201331468855 68.9792153074408
"770" 153.8 88.5439370392653 68.7346438071962
"771" 154 88.6703220670496 68.8937452304322
"772" 154.2 88.6703220670496 68.8937452304322
"773" 154.4 88.6703220670496 68.8937452304322
"774" 154.6 88.6573684897497 68.7256165764179
"775" 154.8 88.6961298712245 68.7083505379391
"776" 155 88.7414508462111 68.7083505379391
"777" 155.2 88.8887441112245 68.8440971534595
"778" 155.4 88.9378418277061 68.8830614611907
"779" 155.6 88.9793860997205 68.9119704612197
"780" 155.8 88.9793860997205 68.9119704612197
"781" 156 88.9793860997205 68.9119704612197
"782" 156.2 88.8843378678703 68.8510101534664
"783" 156.4 88.9271410665572 69.2249418076865
"784" 156.6 89.0140849772138 69.3892046155431
"785" 156.8 88.9724136183239 69.318630153934
"786" 157 88.8892967985248 69.4141225386449
"787" 157.2 88.9757810160361 69.3793706924563
"788" 157.4 88.9303761768094 69.1697837691698
"789" 157.6 88.8945409523458 69.1518946922288
"790" 157.8 88.9232498351579 69.1958042691958
"791" 158 88.9214173803243 69.2323955769247
"792" 158.2 88.7901709232138 69.0166084613243
"793" 158.4 88.7910881522246 69.0143190767066
"794" 158.6 88.7859428095087 69.0201262690201
"795" 158.8 88.8094323472138 69.1608392306993
"796" 159 88.7057169753606 69.05235796136
"797" 159.2 88.6376412859945 68.9633340381941
"798" 159.4 88.6376412859945 68.9633340381941
"799" 159.6 88.6376412859945 68.9633340381941
"800" 159.8 88.6376412859945 68.9633340381941
"801" 160 88.6376412859945 68.9633340381941
"802" 160.2 88.6376412859945 68.9633340381941
"803" 160.4 88.6168181072138 68.9685315381993
"804" 160.6 88.6828572862203 69.0399601151938
"805" 160.8 88.6480528561235 68.9113589996806
"806" 161 88.7709094992137 68.9300699996993
"807" 161.2 88.6847996082165 68.9006582304391
"808" 161.4 88.5837985177105 68.7982018841828
"809" 161.6 88.4546166541157 68.8470740380778
"810" 161.8 88.4242038672138 68.7762238456993
"811" 162 88.4398212224072 68.7138537687138
"812" 162.2 88.5488366062111 68.7988482687988
"813" 162.4 88.5488366062111 68.7988482687988
"814" 162.6 88.4670070273779 68.7228050379536
"815" 162.8 88.3385975468855 68.6800699994493
"816" 163 88.3836534846778 68.7661023841507
"817" 163.2 88.3385975468855 68.6800699994493
"818" 163.4 88.3706999073779 68.6587024609664
"819" 163.6 88.4767350095691 68.7412588072028
"820" 163.8 88.5205109872138 68.7975913841822
"821" 164 88.5526133477061 68.7762238456993
"822" 164.2 88.5526133477061 68.7762238456993
"823" 164.4 88.5847157467214 68.7441725764365
"824" 164.6 88.5847157467214 68.7441725764365
"825" 164.8 88.517759338704 68.8311688842158
"826" 165 88.3329655450307 68.8268311149807
"827" 165.2 88.187563520717 68.7982018841828
"828" 165.4 88.187563520717 68.8531469226993
"829" 165.6 88.2205831102203 68.8311688842158
"830" 165.8 88.1352825072138 68.6480187301865
"831" 166 88.1352825072138 68.6480187301865
"832" 166.2 88.1352825072138 68.6480187301865
"833" 166.4 87.9854714273779 68.7121212687121
"834" 166.6 87.9212666678703 68.7121212687121
"835" 166.8 88.0337696021493 68.7346438071962
"836" 167 87.7693154512138 68.4905095761828
"837" 167.2 87.7500540272137 68.4984460761907
"838" 167.4 87.6537469072138 68.4422157299807
"839" 167.6 87.6092974731403 68.431056191508
"840" 167.8 87.4923674161235 68.4123984991816
"841" 168 87.5491848802072 68.5124875762048
"842" 168.2 87.4923674161235 68.4123984991816
"843" 168.4 87.5253374267214 68.4129759991822
"844" 168.6 87.4923674161235 68.4123984991816
"845" 168.8 87.294547391059 68.3604234222066
"846" 169 87.2633126421493 68.2980533836827
"847" 169.2 87.1829121068855 68.2420358067036
"848" 169.4 87.1749629557236 68.2597403451828
"849" 169.6 87.0642306085843 68.2167832682168
"850" 169.8 87.0419134367124 68.27848630674
"851" 170 86.8989073024072 68.256473306718
"852" 170.2 86.9172806977151 68.2219251912988
"853" 170.4 86.9108062782203 68.1938062681938
"854" 170.6 86.8832899472138 68.1245144604322
"855" 170.8 86.8511875867214 68.1458819604536
"856" 171 86.7023492858432 68.1818182681818
"857" 171.2 86.7403826240137 68.3171667683172
"858" 171.4 86.6206341583914 68.2867133452098
"859" 171.6 86.5943685872138 68.2954546144493
"860" 171.8 86.5487494068608 68.1790578451021
"861" 172 86.591616938704 68.1828172681828
"862" 172.2 86.5136788224072 68.0797581526951
"863" 172.4 86.5425109012872 68.0563027295948
"864" 172.6 86.492558208717 68.1168831911938
"865" 172.8 86.3783282951622 68.1005481527159
"866" 173 86.3054472272138 68.0858885373166
"867" 173.2 86.3054472272138 68.0858885373166
"868" 173.4 86.1808144882165 67.9164953448396
"869" 173.6 86.3054472272138 67.8904429601981
"870" 173.8 86.3404680016249 67.8671329217133
"871" 174 86.2412424677061 67.7505828062121
"872" 174.2 86.3536007872138 67.7906469216368
"873" 174.4 86.2587528741732 67.5524476137063
"874" 174.6 86.2941169642057 67.4979433059595
"875" 174.8 86.3521415802544 67.45920753669
"876" 175 86.3734287282165 67.3621966904391
"877" 175.2 86.3054472272138 67.3256743827103
"878" 175.4 86.294746427542 67.2591298441822
"879" 175.6 86.2487959892191 66.9888935362197
"880" 175.8 86.3394379777151 67.0002057285387
"881" 176 86.4414102292191 66.93233245924
"882" 176.2 86.4860230772138 66.9853584592931
"883" 176.4 86.4815516917236 66.7102897667103
"884" 176.6 86.5585973877236 66.6333666897103
"885" 176.8 86.5969714990074 66.5932716512087
"886" 177 86.5969714990074 66.5932716512087
"887" 177.2 86.569603904717 66.4575425356883
"888" 177.4 86.4980614672138 66.2762238431993
"889" 177.6 86.5136788224072 66.2918163432149
"890" 177.8 86.4980614672138 66.2762238431993
"891" 178 86.5806104217105 66.3586414202048
"892" 178.2 86.5660429682165 66.3101604970794
"893" 178.4 86.6323077370209 66.1888112661888
"894" 178.6 86.7023492858432 66.1888112661888
"895" 178.8 86.8266387092191 66.0839161506993
"896" 179 86.9739319357097 66.0499794968192
"897" 179.2 86.8895032973677 65.9226258428457
"898" 179.4 86.9124739323102 65.9790210352098
"899" 179.6 86.9267834753369 65.9598466890368
"900" 179.8 87.0879425772138 65.8435315350743
"901" 180 87.2159872848584 65.9440559967133
"902" 180.2 87.2353090741613 66.1237039584314
"903" 180.4 87.3910911183914 66.0139860737063
"904" 180.6 87.5299234562072 66.0427073429658
"905" 180.8 87.546738987542 66.1836312661836
"906" 181 87.5454013972138 66.3843969202305
"907" 181.2 87.6599602573677 66.6298218435529
"908" 181.4 87.5767012112138 66.7377623051993
"909" 181.6 87.4735594060444 66.791112189868
"910" 181.8 87.3584050597061 66.8787879591865
"911" 182 87.1290391366886 66.6011575358319
"912" 182.2 86.8522231193985 66.4561245741484
"913" 182.4 86.8891267365285 66.8181818822028
"914" 182.6 86.8953283372138 66.937281536168
"915" 182.8 86.7869828272138 66.8531469206993
"916" 183 86.822754026704 66.8971029592048
"917" 183.2 86.7528093243215 66.8159260745082
"918" 183.4 86.7976836268855 66.8958819592036
"919" 183.6 86.7976836268855 66.8958819592036
"920" 183.8 86.7699874712245 66.943644651559
"921" 184 86.7607172560361 66.9813520362121
"922" 184.2 86.7027140972138 66.8651661514806
"923" 184.4 86.7027140972138 66.8651661514806
"924" 184.6 86.7699874712245 66.943644651559
"925" 184.8 86.7699874712245 66.943644651559
"926" 185 86.6906757072138 66.8531469206993
"927" 185.2 86.7031024460444 66.8159260745082
"928" 185.4 86.7031024460444 66.8159260745082
"929" 185.6 86.6793454442057 66.6947758820794
"930" 185.8 86.6793454442057 66.6947758820794
"931" 186 86.6425221472138 66.5887238435118
"932" 186.2 86.6658222680752 66.6298218435529
"933" 186.4 86.6425221472138 66.5887238435118
"934" 186.6 86.6161153512753 66.5801940742725
"935" 186.8 86.6906757072138 66.8531469206993
"936" 187 86.6906757072138 66.7690123052305
"937" 187.2 86.7813176957097 66.8305224975998
"938" 187.4 86.8424323834879 66.6783217282168
"939" 187.6 87.0759041872138 66.8903677668904
"940" 187.8 87.0502222757061 66.8916084591993
"941" 188 87.0116994277061 66.9172494976865
"942" 188.2 87.0518274072138 67.0093969208556
"943" 188.4 86.9218127952138 67.0454546131993
"944" 188.6 86.7749444372138 67.177666151793
"945" 188.8 86.8025162411214 67.1881344979574
"946" 189 86.8307588048584 67.1678322287063
"947" 189.2 86.7473269452084 67.1925134210387
"948" 189.4 86.7256964816249 67.1678322287063
"949" 189.6 86.5788351733061 67.2997970365306
"950" 189.8 86.5505926095691 67.2727273441958
"951" 190 86.6778347707214 67.1993007671993
"952" 190.2 86.6802641370848 67.1649972287035
"953" 190.4 86.5739398053508 67.319347382704
"954" 190.6 86.4124551468855 67.3339161519493
"955" 190.8 86.4124551468855 67.3339161519493
"956" 191 86.4124551468855 67.3339161519493
"957" 191.2 86.4595386192137 67.0179820747103
"958" 191.4 86.294746427542 66.9493007669493
"959" 191.6 85.9318923258432 67.0629371132168
"960" 191.8 85.9563339172138 66.9132430746055
"961" 192 85.9563339172138 66.9132430746055
"962" 192.2 85.8239116272138 66.8771853822618
"963" 192.4 85.7637196772138 66.7690123052305
"964" 192.6 85.7757580672138 66.8050699975743
"965" 192.8 85.7567884923102 66.7482518052098
"966" 193 85.799146944717 66.7102897667103
"967" 193.2 85.8182464957097 66.7626491898396
"968" 193.4 85.8182464957097 66.7626491898396
"969" 193.6 85.7918092667214 66.6287879589365
"970" 193.8 85.8635675092191 66.6042781512197
"971" 194 85.7704076673779 66.4792153049408
"972" 194.2 85.6312973872137 66.4685315356993
"973" 194.4 85.6072206072138 66.4204546125743
"974" 194.6 85.4818553177389 66.2430673431661
"975" 194.8 85.628378973295 66.2121212662121
"976" 195 85.4443482787178 66.0386672660387
"977" 195.2 85.4988750972138 66.1440123046056
"978" 195.4 85.511643071432 66.2121212662121
"979" 195.6 85.4882959141732 66.0722611506876
"980" 195.8 85.5590670472138 66.0478584583555
"981" 196 85.4231497333061 66.0094744583172
"982" 196.2 85.3832335909396 66.0839161506993
"983" 196.4 85.3832335909396 66.0839161506993
"984" 196.6 85.3832335909396 66.0839161506993
"985" 196.8 85.3949071695691 65.9557110351865
"986" 197 85.3919053922072 65.8531469196993
"987" 197.2 85.3905295872137 65.7473776888243
"988" 197.4 85.3537062902218 65.6088030348396
"989" 197.6 85.3148596962072 65.5674326501828
"990" 197.8 85.3637776265572 65.5283606116822
"991" 198 85.263064263203 65.5748663809595
"992" 198.2 85.2708335897105 65.6113886886883
"993" 198.4 85.1964561402544 65.5244755732168
"994" 198.6 85.1604625868855 65.3040016114578
"995" 198.8 85.2198033360361 65.011655072704
"996" 199 85.3310457642057 64.828260034059
"997" 199.2 85.2367488819829 64.6695240723618
"998" 199.4 85.1858769572138 64.7017046108555
"999" 199.6 85.1380882085843 64.6386946877156
"1000" 199.8 85.2099537372138 64.6536276877305
"1001" 200 85.3949071695691 64.6853147646853
"1002" 200.2 85.3949071695691 64.6853147646853
"1003" 200.4 85.3949071695691 64.6853147646853
"1004" 200.6 85.3038531792137 64.6223776876993
"1005" 200.8 85.1937878937105 64.6553447261938
"1006" 201 85.1604625868855 64.6095571876865
"1007" 201.2 85.2404037757097 64.62464014924
"1008" 201.4 85.2367488819829 64.5454546106993
"1009" 201.6 85.3038531792137 64.5839161491993
"1010" 201.8 85.3982962941676 64.5578615722502
"1011" 202 85.4249249817105 64.3531469181993
"1012" 202.2 85.5225635283831 64.3345364951038
"1013" 202.4 85.5225635283831 64.1856531103395
"1014" 202.6 85.5478312037061 64.1864802641865
"1015" 202.8 85.5349902672138 64.1608392256993
"1016" 203 85.5349902672138 64.1608392256993
"1017" 203.2 85.5482740238439 64.0282132255667
"1018" 203.4 85.5482740238439 64.0282132255667
"1019" 203.6 85.645055552717 64.1333666872103
"1020" 203.8 85.686330010704 64.1471029564548
"1021" 204 85.8479884072138 64.1608392256993
"1022" 204.2 85.9669131002544 64.1491842256876
"1023" 204.4 86.0743101392138 64.2890443412121
"1024" 204.6 86.0743101392138 64.2890443412121
"1025" 204.8 86.1770377467214 64.2307693026923
"1026" 205 86.2797653157061 64.1480187256865
"1027" 205.2 86.2797653157061 64.1480187256865
"1028" 205.4 86.4048610222907 64.1236183795082
"1029" 205.6 86.4172877611214 64.0491766871261
"1030" 205.8 86.3800075831522 64.011955840935
"1031" 206 86.3897159572138 63.9685315331993
"1032" 206.2 86.3536007872138 63.9444930716368
"1033" 206.4 86.3800075831522 63.9499211101038
"1034" 206.6 86.4338567077061 63.8916084561993
"1035" 206.8 86.5047033455288 63.9221124177683
"1036" 207 86.438795529434 64.0720818409952
"1037" 207.2 86.4980614672138 63.9685315331993
"1038" 207.4 86.5047033455288 63.9221124177683
"1039" 207.6 86.3536007872138 63.9444930716368
"1040" 207.8 86.1687532541676 64.011955840935
"1041" 208 86.0264886846864 64.0414758409646
"1042" 208.2 86.0264886846864 64.0414758409646
"1043" 208.4 86.0019338746655 63.857808917704
"1044" 208.6 86.0165258672138 63.8363199946055
"1045" 208.8 85.9442955272138 63.8002623022618
"1046" 209 85.7998348472138 63.764204609918
"1047" 209.2 85.8670837977389 63.6833856482988
"1048" 209.4 85.8945368357061 63.7249418021865
"1049" 209.6 85.8945368357061 63.7249418021865
"1050" 209.8 85.7331077657105 63.7102897637103
"1051" 210 85.6553741672138 63.6560315328868
"1052" 210.2 85.5711054372138 63.4396853788243
"1053" 210.4 85.5470286572138 63.475743071168
"1054" 210.6 85.4103575282165 63.4255451095794
"1055" 210.8 85.2548241104473 63.2750583401981
"1056" 211 85.1858769572138 63.1752623016368
"1057" 211.2 85.2491755822907 63.1558764554636
"1058" 211.4 85.172422274707 63.0069930706993
"1059" 211.6 85.0534546672138 62.9749418014365
"1060" 211.8 85.105735680717 63.0949051477103
"1061" 212 85.042753867542 63.0817793784664
"1062" 212.2 85.0446994639803 63.0069930706993
"1063" 212.4 84.973657322704 62.9190809936883
"1064" 212.6 84.9571475472138 62.8787879551865
"1065" 212.8 84.9344870597205 62.905183109059
"1066" 213 84.8442357699489 62.9539426860309
"1067" 213.2 84.6399005682164 62.9391197629391
"1068" 213.4 84.6244502095691 62.9603730321911
"1069" 213.6 84.6477974053508 62.9254079936946
"1070" 213.8 84.5310615034879 62.773892839697
"1071" 214 84.6200726272138 62.7786276858555
"1072" 214.2 84.5657057170598 62.6471915703395
"1073" 214.4 84.6154125953369 62.6968193780814
"1074" 214.6 84.357291754704 62.5784216471938
"1075" 214.8 84.1701808117236 62.5014985701938
"1076" 215 84.0174235429955 62.3310023777156
"1077" 215.2 84.0524443174067 62.3076923776923
"1078" 215.4 84.0393973607232 62.2490745314798
"1079" 215.6 84.1575066021173 62.1911422621911
"1080" 215.8 84.1929039373677 62.1012858774859
"1081" 216 84.1925273765285 61.9114219926807
"1082" 216.2 84.317171210106 61.9275886080814
"1083" 216.4 84.4996887272138 61.7569930694493
"1084" 216.6 84.6059098177151 61.54771706924
"1085" 216.8 84.6080342372138 61.5166084538243
"1086" 217 84.588428842704 61.3696304152158
"1087" 217.2 84.4843671504473 61.3170163767016
"1088" 217.4 84.4324397766886 61.1767543380998
"1089" 217.6 84.3793048272138 61.0839161456993
"1090" 217.8 84.4948733712138 61.1608392226993
"1091" 218 84.6441494072138 61.1440122996055
"1092" 218.2 84.6441494072138 61.1440122996055
"1093" 218.4 84.6244502095691 61.0372961071911
"1094" 218.6 84.4756119472137 60.9877622994493
"1095" 218.8 84.4041582663523 60.8481841454636
"1096" 219 84.338030330704 60.9190809916883
"1097" 219.2 84.2468825372138 60.7834353761681
"1098" 219.4 84.3917315660444 60.7489285684412
"1099" 219.6 84.4143256016249 60.6177156836946
"1100" 219.8 84.3128861211087 60.4075235680998
"1101" 220 84.3793048272138 60.3146853756993
"1102" 220.2 84.3941212923973 60.2555137602555
"1103" 220.4 84.6278393341676 60.3270923372502
"1104" 220.6 84.7246820758462 60.1555341832325
"1105" 220.8 85.1136466172138 60.0622815292931
"1106" 221 85.3182992472138 59.9781469138243
"1107" 221.2 85.4416015611325 59.9650350291958
"1108" 221.4 85.8735243941732 59.9300699906993
"1109" 221.6 85.8735243941732 59.9300699906993
"1110" 221.8 85.858085130106 60.0665464139127
"1111" 222 85.896871551432 60.396270452704
"1112" 222.2 85.9709066868608 60.7499080299807
"1113" 222.4 85.9655397607232 61.0160428379391
"1114" 222.6 85.9542094977151 61.2309749535387
"1115" 222.8 85.9202187472138 61.2762238381993
"1116" 223 85.8618507770209 61.3286713767133
"1117" 223.2 85.6560620697105 61.4795205307103
"1118" 223.4 85.5463205302218 61.5250926076789
"1119" 223.6 85.4386831472138 61.6608392231993
"1120" 223.8 85.4977100892445 61.667042684744
"1121" 224 85.5971238843215 61.791112184868
"1122" 224.2 85.5349902672138 61.8531469156993
"1123" 224.4 85.3808988752138 61.8146853771993
"1124" 224.6 85.2740290214292 61.8159260695082
"1125" 224.8 85.3836505237235 61.8668831849438
"1126" 225 85.3836505237235 61.8668831849438
"1127" 225.2 85.2781712677061 61.9300699926993
"1128" 225.4 85.204794410704 61.8201798772048
"1129" 225.6 85.1497617872138 61.8751249541828
"1130" 225.8 85.1271012997205 61.8757713387988
"1131" 226 85.0895698372138 61.9733392235118
"1132" 226.2 85.0627746924446 61.9772163773618
"1133" 226.4 85.0213523067214 61.9463869927156
"1134" 226.6 84.9396371792696 61.9230769926923
"1135" 226.8 84.9396371792696 61.9230769926923
"1136" 227 84.988214375029 61.8283330310591
"1137" 227.2 84.9330707672137 61.8771853772618
"1138" 227.4 84.9385074582291 61.8407399541484
"1139" 227.6 84.7532030442057 61.8418346849188
"1140" 227.8 84.7645333072138 61.8317793772164
"1141" 228 84.8345748560361 61.8414919156876
"1142" 228.2 84.7645333072138 61.9580420311888
"1143" 228.4 84.6984941282072 61.9960040696883
"1144" 228.6 84.4132955777151 62.0680790312988
"1145" 228.8 84.3668780883831 62.0764719928457
"1146" 229 84.3668780883831 62.0764719928457
"1147" 229.2 84.4662919219829 62.0640650312948
"1148" 229.4 84.3793048272138 62.2151378775998
"1149" 229.6 84.4259991802544 62.2027972622028
"1150" 229.8 84.3793048272138 62.2151378775998
"1151" 230 84.3431896572138 62.0694930697618
"1152" 230.2 84.2362199522072 61.8971029542048
"1153" 230.4 83.9006876411325 61.9230769926923
"1154" 230.6 83.817971882704 62.0179820697103
"1155" 230.8 83.7674713567124 62.0454546081993
"1156" 231 83.795625317899 61.9463869927156
"1157" 231.2 83.5521966292191 61.9549568773396
"1158" 231.4 83.4100202770598 61.791112184868
"1159" 231.6 83.161485770106 61.8159260695082
"1160" 231.8 83.0835362895691 61.934731992704
"1161" 232 82.9814757822203 61.9960040696883
"1162" 232.2 82.815043711432 61.9463869927156
"1163" 232.4 82.7180070072138 61.9493007619493
"1164" 232.6 82.776257290106 61.9275886080814
"1165" 232.8 82.8263525172137 61.793050761793
"1166" 233 82.739332138704 62.0069930696993
"1167" 233.2 82.7059686172138 62.2137238391368
"1168" 233.4 82.8033701328026 62.2843823392075
"1169" 233.6 82.8383909072137 62.3618317623618
"1170" 233.8 82.756675779762 62.45920753169
"1171" 234 82.475822914707 62.6336899164798
"1172" 234.2 82.2605481872138 62.6651127242036
"1173" 234.4 82.283208674707 62.5318799548396
"1174" 234.6 82.1245851852084 62.6450021087988
"1175" 234.8 81.8325165470496 62.7933178397164
"1176" 235 81.4744738720203 62.8302778782149
"1177" 235.2 81.1955047357097 62.7920609550998
"1178" 235.4 80.9562746137105 62.6223776856993
"1179" 235.6 80.7918646072138 62.5743007625743
"1180" 235.8 80.2862522272138 62.7425699935118
"1181" 236 80.3344057872138 62.6223776856993
"1182" 236.2 80.3033389593985 62.523122108677
"1183" 236.4 80.2019834972138 62.5021853778868
"1184" 236.6 80.0488053663713 62.4367013008982
"1185" 236.8 80.0647458512138 62.2597403391828
"1186" 237 79.7667006628478 62.2580052237965
"1187" 237.2 79.2662722639803 62.3426574161888
"1188" 237.4 79.2662722639803 62.3426574161888
"1189" 237.6 79.2467018482164 62.2151378775998
"1190" 237.8 79.2467018482164 62.2151378775998
"1191" 238 79.2467018482164 62.2151378775998
"1192" 238.2 79.1401974992137 62.2267733006883
"1193" 238.4 78.9379525472138 62.3579546085118
"1194" 238.6 78.8388128807232 62.5318799548396
"1195" 238.8 78.6945818354201 62.4976375701899
"1196" 239 78.6529355163814 62.3521074161983
"1197" 239.2 78.3226570668855 62.3659674162121
"1198" 239.4 78.2156491472138 62.2943233776789
"1199" 239.6 78.039544682704 62.2597403391828
"1200" 239.8 77.8732238273779 62.2270785314578
"1201" 240 77.7100367672138 62.2858392238243
"1202" 240.2 77.4451921872137 62.2377623006993
"1203" 240.4 77.4451921872137 62.0979021467133
"1204" 240.6 77.4341856702203 62.0619381082158
"1205" 240.8 77.2580812057105 61.7652348386883
"1206" 241 76.9662594990074 61.5412966076951
"1207" 241.2 77.0118101472138 61.3964161460118
"1208" 241.4 76.8381654821173 61.2004662612005
"1209" 241.6 76.8031447077061 60.9984460686908
"1210" 241.8 76.8459478678703 60.9877622994493
"1211" 242 76.8398331362072 61.0619381072158
"1212" 242.2 76.7087259777151 61.174413876559
"1213" 242.4 76.3496986972138 61.216127684293
"1214" 242.6 76.2555159967124 61.35540937674
"1215" 242.8 76.245480640717 61.3696304152158
"1216" 243 76.2328555092191 61.3893459921586
"1217" 243.2 76.1610972667214 61.2228050304536
"1218" 243.4 76.0289110062111 61.1970382996586
"1219" 243.6 76.0289110062111 61.1970382996586
"1220" 243.8 75.9042782672138 60.9598466840368
"1221" 244 75.9403934372138 60.8315122992931
"1222" 244.2 76.0533989790906 60.7985563377216
"1223" 244.4 76.017580743203 60.5748663759595
"1224" 244.6 75.9483043737105 60.4025974527103
"1225" 244.8 76.0848541172138 60.2906469141368
"1226" 245 76.1354153552138 60.2762238371993
"1227" 245.2 76.0070058747214 60.2377622986993
"1228" 245.4 75.8914373307214 60.1864802601865
"1229" 245.6 75.8440863172138 60.1944930678868
"1230" 245.8 75.7721999477235 60.3036963756883
"1231" 246 75.5811834043215 60.4139409527216
"1232" 246.2 75.5870312882165 60.4617441835387
"1233" 246.4 75.7391803582203 60.1938062601938
"1234" 246.6 75.824966503203 60.0431921446586
"1235" 246.8 75.6859821157061 59.7890443367121
"1236" 247 75.5774177574066 59.5920746442075
"1237" 247.2 75.5077195242057 59.5680790287988
"1238" 247.4 75.3947825529983 59.4586059517663
"1239" 247.6 75.2180900372138 59.3291084516368
"1240" 247.8 75.1448278242072 59.1828172591828
"1241" 248 75.0841143904138 59.011955835935
"1242" 248.2 75.2357935587178 58.8780337973396
"1243" 248.4 75.3505123272137 58.8964161435118
"1244" 248.6 75.4260636063713 58.7894864510972
"1245" 248.8 75.5323335438439 58.5242344508319
"1246" 249 75.8108895611325 58.4848485277156
"1247" 249.2 75.8922398772138 58.4757430661681
"1248" 249.4 75.8926046885843 58.4265734891958
"1249" 249.6 75.8681630972138 58.4396853738243
"1250" 249.8 75.7714408550037 58.3783458353014
"1251" 250 75.7992159439803 58.2400932967016
"1252" 250.2 75.9042782672138 58.0326341041865
"1253" 250.4 75.9941648997061 57.8916084501993
"1254" 250.6 76.0326877477061 57.6223776806993
"1255" 250.8 75.9042782672138 57.5021853728868
"1256" 251 75.8511433177389 57.3306004880998
"1257" 251.2 76.0902506288987 57.1847119110309
"1258" 251.4 76.2025196524446 56.8531469106993
"1259" 251.6 76.3143601863523 56.5305662565306
"1260" 251.8 76.4759076370598 56.406496794868
"1261" 252 76.4821209872138 56.4428904872121
"1262" 252.2 76.4821209872138 56.4428904872121
"1263" 252.4 76.4949619237061 56.4941725641865
"1264" 252.6 76.5858363590669 56.2466380254774
"1265" 252.8 76.4821209872138 56.0839161406993
"1266" 253 76.440846490704 56.0701798714548
"1267" 253.2 76.2207159582203 56.0976524099438
"1268" 253.4 76.0371156794238 55.7390885634314
"1269" 253.6 76.0583696592138 55.7762238326993
"1270" 253.8 76.0968925072138 55.5183052939798
"1271" 254 76.1308832577151 55.5069930631993
"1272" 254.2 76.227373130106 55.2278367167663
"1273" 254.4 76.1330076772138 54.9420892164805
"1274" 254.6 76.0607773372138 54.7377622931993
"1275" 254.8 76.1354153552138 54.5326341006865
"1276" 255 76.1155325961984 54.5330476391484
"1277" 255.2 76.0289110062111 54.7716989470794
"1278" 255.4 75.9382690177151 54.6020156776789
"1279" 255.6 75.7641951695691 54.3356644081818
"1280" 255.8 75.7569850407232 54.2852736004391
"1281" 256 75.7116640272138 54.3644591389798
"1282" 256.2 75.632352263203 54.4775812929391
"1283" 256.4 75.4149339703556 54.306369369691
"1284" 256.6 75.412041867542 54.2676768311907
"1285" 256.8 75.5190497872138 54.2626491773396
"1286" 257 75.4669918980461 54.192024254192
"1287" 257.2 75.3322723365285 54.1375291772145
"1288" 257.4 75.0134374072138 54.100743061793
"1289" 257.6 74.9971273341676 54.1236183695082
"1290" 257.8 74.8392348157097 54.059029254059
"1291" 258 74.6785512783914 53.8228438692075
"1292" 258.2 74.7259323397205 53.8327849076789
"1293" 258.4 74.5559785872138 53.9685315231993
"1294" 258.6 74.319338240717 54.0619381002158
"1295" 258.8 74.0744429872138 54.0286276771055
"1296" 259 74.0526962231522 54.0491766771261
"1297" 259.2 73.8761636157097 54.0250926001789
"1298" 259.4 73.857064064717 53.9740260232048
"1299" 259.6 73.4995186811325 53.7529137922144
"1300" 259.8 73.4644979067214 53.6596737151981
"1301" 260 73.4243699272138 53.7161276767931
"1302" 260.2 73.3827827792696 53.7645688306876
"1303" 260.4 73.1493109370209 53.7179487537179
"1304" 260.6 73.031574442704 53.5454545996993
"1305" 260.8 72.800437354704 53.5344655996883
"1306" 261 72.7079230402266 53.5579285997118
"1307" 261.2 72.5618546862111 53.5047305996586
"1308" 261.4 72.3662588162987 53.5333088689179
"1309" 261.6 72.3623164265572 53.4984460611907
"1310" 261.8 72.2971388495691 53.3916084456993
"1311" 262 72.1964541472138 53.4156469072618
"1312" 262.2 72.0636670458432 53.1818182531818
"1313" 262.4 72.2446077072138 53.1095571761865
"1314" 262.6 72.0052991141732 52.9953380606876
"1315" 262.8 71.875889002704 52.9960040606883
"1316" 263 71.7574069757097 52.89387090674
"1317" 263.2 71.6667649872138 52.8146853681993
"1318" 263.4 71.7181287717061 52.7890443297121
"1319" 263.6 71.8185216634879 52.773892829697
"1320" 263.8 71.8336973157061 52.4813520217121
"1321" 264 71.8185216634879 52.3776224446853
"1322" 264.2 71.6554347242057 52.2603867137988
"1323" 264.4 71.6007258082072 52.2487512907103
"1324" 264.6 71.6007258082072 52.3586414062048
"1325" 264.8 71.3495180082164 52.3848210985387
"1326" 265 71.3165572816249 52.3776224446853
"1327" 265.2 71.1714712217105 52.2047952522048
"1328" 265.4 70.9529592652084 52.2038256368192
"1329" 265.6 70.8107017068855 52.0347708289578
"1330" 265.8 70.5859850678703 51.8424631364579
"1331" 266 70.341125794707 51.6269025593192
"1332" 266.2 70.1711720807232 51.4798437514798
"1333" 266.4 69.9507471951579 51.3170163667016
"1334" 266.6 69.9846006117061 51.4557110206865
"1335" 266.8 69.8456849104473 51.4219114821911
"1336" 267 69.8223377146655 51.3869464436946
"1337" 267.2 69.9518769161984 51.369275943677
"1338" 267.4 69.7756433616249 51.0489510972028
"1339" 267.6 69.6412087921368 51.021881404868
"1340" 267.8 69.5961619072138 51.0118007510118
"1341" 268 69.6412087921368 51.021881404868
"1342" 268.2 69.7033424092445 50.9474397124859
"1343" 268.4 69.7846486937105 50.6883117506883
"1344" 268.6 69.6386503357097 50.39387090424
"1345" 268.8 69.5908115073779 50.1651127117036
"1346" 269 69.5011562431106 50.1275751732045
"1347" 269.2 69.3762172859945 49.9716500192024
"1348" 269.4 69.3086997541732 49.7902098267133
"1349" 269.6 69.2952021572138 49.533435364918
"1350" 269.8 69.3674324972138 49.3651661339806
"1351" 270 69.2911893477061 49.2890443262121
"1352" 270.2 69.2911893477061 49.2890443262121
"1353" 270.4 69.1627798672138 49.244973826168
"1354" 270.6 68.908032010106 49.4586059417663
"1355" 270.8 68.4682012453508 49.4638695186946
"1356" 271 68.2767543632138 49.4795205187103
"1357" 271.2 68.2697502160361 49.3240093647086
"1358" 271.4 68.254741290704 49.2377622876993
"1359" 271.6 68.0410851777151 48.9911559412988
"1360" 271.8 67.7783650172138 48.9925699797618
"1361" 272 67.4894436572138 48.908435364293
"1362" 272.2 67.4894436572138 48.908435364293
"1363" 272.4 67.3952609567124 48.7988482487988
"1364" 272.6 67.1931439390906 48.8010377103395
"1365" 272.8 66.9477161072138 48.9151127104536
"1366" 273 66.6121003941732 48.9160839796853
"1367" 273.2 66.5187116495691 48.9160839796853
"1368" 273.4 66.4548502442057 49.0364048259595
"1369" 273.6 66.2071475611087 49.2536774030998
"1370" 273.8 66.1965205712138 49.4172494801865
"1371" 274 65.877636987542 49.4279332109664
"1372" 274.2 65.7132339151579 49.3706294032168
"1373" 274.4 65.7679538872137 49.3771853647618
"1374" 274.6 65.6461941822203 49.4575425186883
"1375" 274.8 65.5691484862203 49.4025974417103
"1376" 275 65.3630262095691 49.5920746342075
"1377" 275.2 65.3630262095691 49.8834499421911
"1378" 275.4 65.1427342663523 50.0913602885529
"1379" 275.6 64.9573689477061 50.1116939039578
"1380" 275.8 64.8992376233685 49.9924400576848
"1381" 276 64.5935420670496 50.1437452116822
"1382" 276.2 64.5035975732395 50.4290304811983
"1383" 276.4 64.3824446416249 50.6759907122144
"1384" 276.6 64.325410794704 50.6663337122048
"1385" 276.8 64.0672577104473 50.5710956351865
"1386" 277 63.792241634707 50.6088030198396
"1387" 277.2 63.4183434177151 50.77848628924
"1388" 277.4 62.8835556432138 50.9300699816993
"1389" 277.6 62.6964446617105 50.8531469046993
"1390" 277.8 62.3745871141732 50.9673660201981
"1391" 278 62.1965648667214 51.1693862127078
"1392" 278.2 62.1965648667214 51.1693862127078
"1393" 278.4 62.2399974902218 50.9594817509595
"1394" 278.6 62.0020622367124 50.8350473662197
"1395" 278.8 61.7836619194238 50.6860381353014
"1396" 279 61.1327586150037 50.6860381353014
"1397" 279.2 61.0729817872138 50.6993007506993
"1398" 279.4 60.6279764794238 50.6860381353014
"1399" 279.6 60.3478458407232 50.4730564043192
"1400" 279.8 60.1223373260444 50.3643131734412
"1401" 280 60.1799521360361 50.1282051732051
"1402" 280.2 60.0532593492191 49.8508844421586
"1403" 280.4 60.0376802472138 49.821896903668
"1404" 280.6 59.6896613328026 49.7902098267133
"1405" 280.8 59.8450660072138 50.1944930578868
"1406" 281 59.6567006062111 50.4730564043192
"1407" 281.2 59.4640863662111 50.8689840200998
"1408" 281.4 59.3167931397205 51.3327849051789
"1409" 281.6 59.1062890046778 51.559624636175
"1410" 281.8 58.591657154707 51.8644591364798
"1411" 282 58.4919509712138 51.8861139441938
"1412" 282.2 58.1947747042072 52.1828172521828
"1413" 282.4 58.2045913659945 52.3313173677159
"1414" 282.6 58.2045913659945 52.4560575216868
"1415" 282.8 58.2750065093968 52.6628635218936
"1416" 283 58.0874610672138 52.9749417914365
"1417" 283.2 58.0874610672138 53.3809246764579
"1418" 283.4 58.0339571073779 53.7655400614578
"1419" 283.6 58.1507485977105 54.1168831771938
"1420" 283.8 58.1611076997205 54.3757713312988
"1421" 284 58.139742080717 54.4355644852048
"1422" 284.2 58.0553587067214 54.4279332159664
"1423" 284.4 58.102053059762 54.6736597162121
"1424" 284.6 58.2538097360361 55.0000000626923
"1425" 284.8 58.3442800667214 55.5817793709664
"1426" 285 58.1589147480752 55.9970674867663
"1427" 285.2 58.1958065772138 56.1440122946056
"1428" 285.4 58.2459018043215 56.319648140935
"1429" 285.6 58.293833472717 56.3696304102158
"1430" 285.8 58.2404194252084 56.8305224875998
"1431" 286 58.2517496882164 57.135952334059
"1432" 286.2 58.3402672572138 57.7425699885118
"1433" 286.4 58.3204621602599 58.3171667583172
"1434" 286.6 58.3121776677061 58.6693862202078
"1435" 286.8 58.4544692802266 59.1088641821858
"1436" 287 58.5208431072138 59.6416084519493
"1437" 287.2 58.5689966672138 60.5069930681993
"1438" 287.4 58.6369781682165 61.2196627612197
"1439" 287.6 58.5689966672138 61.6608392231993
"1440" 287.8 58.5689966672138 61.8531469156993
"1441" 288 58.4534281232138 62.0454546081993
"1442" 288.2 58.5304738192137 62.2121212622121
"1443" 288.4 58.5569582772138 62.2978584546056
"1444" 288.6 58.6588832997062 62.5967366472121
"1445" 288.8 58.9542251472138 62.7272728011888
"1446" 289 59.0359402746655 62.9487179937179
"1447" 289.2 58.9075307941732 63.3100233786946
"1448" 289.4 58.8699564172138 63.8964161485118
"1449" 289.6 58.9157022992137 64.3916084566993
"1450" 289.8 58.5573230885843 64.7319348031935
"1451" 290 58.121634570106 65.3643131884412
"1452" 290.2 57.8205527797235 65.7982018811828
"1453" 290.4 57.4454135877061 66.0625486122164
"1454" 290.6 57.2849017467214 66.3170163817016
"1455" 290.8 56.9400305342203 66.3146853816993
"1456" 291 56.632153467542 66.3616939202078
"1457" 291.2 56.280286274707 66.7174003051789
"1458" 291.4 56.2692993658432 66.7948718437179
"1459" 291.6 55.9541124346655 66.7365968051981
"1460" 291.8 55.5865826222907 66.7290774590368
"1461" 292 55.3354121509396 66.6317016897086
"1462" 292.2 54.9618572495691 66.7132867667133
"1463" 292.4 54.6466703183914 66.8531469206993
"1464" 292.6 54.3314833872138 66.7890443437121
"1465" 292.8 54.2320695921368 66.6422288051038
"1466" 293 53.7711510351579 66.5384616126923
"1467" 293.2 53.3497720982291 66.3320551124859
"1468" 293.4 52.977680448717 66.1498502276883
"1469" 293.6 52.5658528667214 66.1266511892036
"1470" 293.8 52.5658528667214 66.1480187276865
"1471" 294 52.6135725824072 66.1462862276848
"1472" 294.2 52.5067169050307 66.2154951123693
"1473" 294.4 52.4864417137628 66.1446448815293
"1474" 294.6 52.4294177672138 65.9877623044493
"1475" 294.8 52.5444512673779 65.9236597274621
"1476" 295 52.0087822442057 65.77848630424
"1477" 295.2 51.9452069865572 65.6886169964579
"1478" 295.4 51.4147534562072 65.4465534962158
"1479" 295.6 51.2496555472138 65.2185315344493
"1480" 295.8 50.9210783052084 64.9074455725998
"1481" 296 50.6283192990906 64.6943379954636
"1482" 296.2 50.6597744372138 64.6416084569493
"1483" 296.4 50.3922114924446 64.5454546106993
"1484" 296.6 50.3197937002663 64.7311309955004
"1485" 296.8 50.1933839022907 65.165801995935
"1486" 297 50.2666587507914 65.3809983807656
"1487" 297.2 50.2223795877061 65.7109557657109
"1488" 297.4 50.4278348027214 65.9428904967121
"1489" 297.6 50.2263923972138 66.1920892277305
"1490" 297.8 50.3040947151579 66.480186535711
"1491" 298 50.1732818712245 66.8192102668192
"1492" 298.2 49.5546502352138 67.8091908831938
"1493" 298.4 49.1048699433685 68.5683236531837
"1494" 298.6 48.6114241574067 69.1491842306876
"1495" 298.8 48.1348081177105 69.7762238466993
"1496" 299 47.3273291983914 70.1048951931818
"1497" 299.2 46.6042532997205 70.3825586934595
"1498" 299.4 45.5457887031522 70.5380104628457
"1499" 299.6 44.8001851822907 70.7613355015306
"1500" 299.8 44.3877732472138 70.9517046171055
"1501" 300 44.408931613295 70.92074600169
"1502" 300.2 43.8184738933061 70.935032770935
"1503" 300.4 43.0033583972138 70.9997815402305
"1504" 300.6 41.8941067417105 70.9410590017103
"1505" 300.8 40.6558723472138 70.7473776938243
"1506" 301 40.3046346177151 70.9594817709595
"1507" 301.2 39.6377685237235 70.9740260402048
"1508" 301.4 38.8172818639803 70.9790210402098
"1509" 301.6 38.4320533839803 70.8158508862005
"1510" 301.8 37.9335910757061 70.5198135782121
"1511" 302 37.6193655207232 70.4730564243192
"1512" 302.2 37.2646943653508 70.2913753472145
"1513" 302.4 36.5387429672138 69.7738200005431
"1514" 302.6 35.8065255967124 69.1834636537988
"1515" 302.8 35.3079946407232 68.5612917300998
"1516" 303 35.1128625473779 68.156565729695
"1517" 303.2 34.9930136912138 67.7102897677103
"1518" 303.4 34.7862068250308 67.3693412673693
"1519" 303.6 34.4971554889416 67.0898333055514
"1520" 303.8 34.2445698037235 66.9850150362158
"1521" 304 34.0534842273779 66.5646853819493
"1522" 304.2 33.7217597072138 65.8916084581993
"1523" 304.4 33.6374909772138 65.6031469194493
"1524" 304.6 33.5064849797205 65.1676265728599
"1525" 304.8 33.2649887897105 64.8861139571938
"1526" 305 32.9994563072138 64.5454546106993
"1527" 305.2 32.945465957899 64.3473194181935
"1528" 305.4 33.0411893797062 64.4813520337121
"1529" 305.6 32.9633411372138 64.3411276874181
"1530" 305.8 32.945465957899 64.3473194181935
"1531" 306 33.0957634272138 64.293050764293
"1532" 306.2 32.9898255952138 63.5839161481993
"1533" 306.4 32.8332488631522 63.2799459171261
"1534" 306.6 32.6431199632138 63.0839161476993
"1535" 306.8 32.4376647867214 62.9941725706865
"1536" 307 32.2530761272138 62.5863199933556
"1537" 307.2 32.2835733947214 62.2890443392121
"1538" 307.4 32.3070413211087 61.4420063383651
"1539" 307.6 32.1994858761984 60.550417375935
"1540" 307.8 32.3601762705836 60.0626959908319
"1541" 308 32.4728738222907 59.7067449135529
"1542" 308.2 32.5018695077061 59.6608392211993
"1543" 308.4 32.4414415282165 59.3983957978599
"1544" 308.6 32.311326410106 59.396571220935
"1545" 308.8 32.3203250777389 59.2536774130998
"1546" 309 32.6841281512753 58.7265960279574
"1547" 309.2 33.044858218704 58.5344656046883
"1548" 309.4 33.3025404767124 58.1766763350998
"1549" 309.6 33.6651084692191 57.7581242962197
"1550" 309.8 33.6990992197205 57.7807487193192
"1551" 310 33.7538620677061 57.7612665654536
"1552" 310.2 33.9727419174067 57.6923077576923
"1553" 310.4 34.268367678304 57.767907834691
"1554" 310.6 34.5941889187178 57.520567719059
"1555" 310.8 34.7838896757236 57.2377622956993
"1556" 311 34.8267572075667 57.2276408341507
"1557" 311.2 35.0503040617796 57.2476242187861
"1558" 311.4 35.0150267637235 57.3586414112048
"1559" 311.6 35.0284130681751 57.3313173727159
"1560" 311.8 34.9737522672138 57.3339161419493
"1561" 312 35.0180014980461 57.4976375651899
"1562" 312.2 35.4552878672138 57.6789387576789
"1563" 312.4 35.6244125695087 57.7443289115905
"1564" 312.6 35.7084380277235 57.6113886806883
"1565" 312.8 35.7572237091364 57.6847477576848
"1566" 313 35.5323335632138 57.8339161424493
"1567" 313.2 35.5972141675667 58.0879647196264
"1568" 313.4 35.8405163472138 58.4025974507103
"1569" 313.6 36.0759337473779 58.5198135662121
"1570" 313.8 36.118736907542 58.4984460661908
"1571" 314 36.0866345470496 58.445027258445
"1572" 314.2 36.1294377072138 58.6907537586908
"1573" 314.4 36.2147383102203 58.8201798742048
"1574" 314.6 36.146433063203 58.85540937424
"1575" 314.8 36.258764416717 58.7872128357103
"1576" 315 36.407658267542 58.925796489695
"1577" 315.2 36.4458753982203 59.1388611822158
"1578" 315.4 36.6317964859945 59.5350596056889
"1579" 315.6 37.029221376717 59.7652348366883
"1580" 315.8 37.1502931792137 60.1168831831938
"1581" 316 37.0604065467214 60.3916084526993
"1582" 316.2 37.0443553472138 60.6031469144493
"1583" 316.4 37.0779169146655 60.6177156836946
"1584" 316.6 37.4897757772138 60.9156469147618
"1585" 316.8 37.8883098562987 61.4482886076021
"1586" 317 38.0968546037235 61.8421579156883
"1587" 317.2 38.380942001188 62.1857872621858
"1588" 317.4 38.5484459702218 62.3848211085387
"1589" 317.6 38.4670741583914 62.4475524932168
"1590" 317.8 38.6071572560361 62.6107226856876
"1591" 318 38.9336744502218 62.7694364935387
"1592" 318.2 39.2112655472138 62.8787879551865
"1593" 318.4 39.6392971873779 63.252719570945
"1594" 318.6 39.8689056117236 63.3806194556883
"1595" 318.8 39.8426122270496 63.1351981862121
"1596" 319 39.9496201467214 63.1118881861888
"1597" 319.2 39.9576457272138 62.9829546091368
"1598" 319.4 39.9817225072138 62.9322067629322
"1599" 319.6 40.2520037782291 62.8705166474859
"1600" 319.8 40.3386253682165 62.9843686475998
"1601" 320 40.2253228537043 63.1766763400998
"1602" 320.2 40.576560583203 63.1993007631993
"1603" 320.4 40.9126913467214 63.4984460711907
"1604" 320.6 41.3835261470496 63.829642648445
"1605" 320.8 41.806054528717 64.4795205337103
"1606" 321 41.7775670367124 64.6020156876789
"1607" 321.2 41.7950480117236 64.8861139571938
"1608" 321.4 42.1539831070496 65.2505828037121
"1609" 321.6 42.3184373762987 65.2539566498693
"1610" 321.8 42.8475100551622 65.3978454577055
"1611" 322 43.1077995780461 65.4914005731837
"1612" 322.2 43.4513817390074 65.2835003422066
"1613" 322.4 43.7591017865572 65.4749418039365
"1614" 322.6 44.3155429072138 65.8311688812158
"1615" 322.8 44.4270564206647 66.1648878046264
"1616" 323 44.7514593268608 66.7316894205779
"1617" 323.2 45.0443535481751 66.9778870362087
"1618" 323.4 45.4284251870496 67.2377623056993
"1619" 323.6 45.3535196278703 67.483488805945
"1620" 323.8 45.3214172673779 67.5582751137121
"1621" 324 45.2446233567124 67.6789387676789
"1622" 324.2 45.1221150372138 67.8747815371055
"1623" 324.4 45.1978404011214 68.3171667683172
"1624" 324.6 45.003450912717 68.6938062686938
"1625" 324.8 45.0017311372138 68.8964161535118
"1626" 325 45.1245227152138 69.1993007691993
"1627" 325.2 45.3345343741676 69.483419884868
"1628" 325.4 45.1524185733188 69.8239691929009
"1629" 325.6 44.8331936772138 70.1223776931993
"1630" 325.8 44.6424034170209 70.7692308476923
"1631" 326 44.3283838437061 71.0069930786993
"1632" 326.2 44.1167153170598 71.0591022710591
"1633" 326.4 44.0100168899489 71.1767543480998
"1634" 326.6 43.8147458832138 71.5326341176865
"1635" 326.8 43.3711117961984 72.2749831568904
"1636" 327 42.9858833161984 73.0566208884412
"1637" 327.2 42.3894005072138 73.4265735041958
"1638" 327.4 42.1582634192137 73.6608392351993
"1639" 327.6 41.9107833211325 73.7179487737179
"1640" 327.8 41.7272890572138 73.9685315431993
"1641" 328 42.1635769141613 74.1077888510309
"1642" 328.2 42.5285107873779 74.021950350945
"1643" 328.4 42.9177138622203 73.9850150432158
"1644" 328.6 43.4930280580461 74.0464941202003
"1645" 328.8 43.7949638614459 73.641088696718
"1646" 329 43.909491248433 73.5267436196806
"1647" 329.2 43.8532687312138 73.3476524271938
"1648" 329.4 44.3467776561235 73.1005481577159
"1649" 329.6 44.3595690137105 73.0289711191828
"1650" 329.8 44.7007713872138 72.6450021187989
"1651" 330 44.4760547867214 72.3018648876865
"1652" 330.2 44.5723619067214 72.0405236566559
"1653" 330.4 44.832849706704 71.7652348486883
"1654" 330.6 44.9506493014459 71.6036666946806
"1655" 330.8 44.8021473050308 71.5191388099807
"1656" 331 44.6457387637235 71.2817183482048
"1657" 331.2 44.7668105662203 71.1278721942048
"1658" 331.4 44.9979476542203 70.7872128477103
"1659" 331.6 45.0309672437235 70.7102897707103
"1660" 331.8 45.1910621904473 70.5244755782168
"1661" 332 45.295123882704 70.4465535012158
"1662" 332.2 45.2629967520203 70.075600154691
"1663" 332.4 45.1823069872138 69.9300700006993
"1664" 332.6 45.0538975067214 69.5561383849408
"1665" 332.8 45.4926299465572 69.0112665767036
"1666" 333 45.8677870902218 68.4934184223396
"1667" 333.2 46.3700947877061 67.9749418064365
"1668" 333.4 46.7232209072138 67.9535742679536
"1669" 333.6 46.9894817797205 67.7581243062197
"1670" 333.8 47.3652683867214 67.4407537674408
"1671" 334 47.5899849872138 67.0454546131993
"1672" 334.2 47.8138339761235 66.7076167667076
"1673" 334.4 48.1561541285843 66.5268066126807
"1674" 334.6 48.7355328315798 66.2154951123693
"1675" 334.8 49.3859826450332 65.9591760351899
"1676" 335 50.323024881188 66.0007560736931
"1677" 335.2 50.9084531737105 65.7872128427103
"1678" 335.4 51.5442420387178 65.8576718043192
"1679" 335.6 51.6950759772138 66.0959353814805
"1680" 335.8 52.4160417868855 66.0945999199407
"1681" 336 52.460373610704 66.1938062661938
"1682" 336.2 52.3625378270496 66.425796497195
"1683" 336.4 52.3940107242057 66.6155903435387
"1684" 336.6 52.9886869657105 66.6773227282158
"1685" 336.8 53.2418371262203 66.7322678051938
"1686" 337 53.3684121872138 67.002719574695
"1687" 337.2 53.6339074951622 67.2793423442024
"1688" 337.4 54.3528849865572 67.5155400752079
"1689" 337.6 54.9340202543758 67.9576834218038
"1690" 337.8 55.6954004224072 68.3396334221858
"1691" 338 56.2383643632138 68.8819930765743
"1692" 338.2 56.8206520420302 69.0918056921687
"1693" 338.4 57.2773482252084 69.2965858462197
"1694" 338.6 57.2812329077235 69.2377623076993
"1695" 338.8 57.6399162177151 69.3305225000998
"1696" 339 57.4699624652084 69.4210202309595
"1697" 339.2 57.642366001188 69.4622945386931
"1698" 339.4 58.1738905437581 69.5651785003344
"1699" 339.6 58.654602987542 69.3958819617036
"1700" 339.8 59.1227626072138 69.3892046155431
"1701" 340 60.0632162341732 69.7086247697086
"1702" 340.2 60.9006427384817 69.9098270776021
"1703" 340.4 61.5906325572138 70.0743007700743
"1704" 340.6 61.9893586341732 70.0932401547086
"1705" 340.8 62.058713474707 69.9866310776789
"1706" 341 62.3705935275667 69.6466691927236
"1707" 341.2 63.2357645337105 69.4685315386993
"1708" 341.4 63.7455043672138 69.3170892308555
"1709" 341.6 63.9511888702203 69.2707293461938
"1710" 341.8 64.4380658557097 69.1042781537197
"1711" 342 65.1074692570848 68.9529390381837
"1712" 342.2 65.4150570942203 68.9520480381828
"1713" 342.4 65.9846449072138 69.2089161538243
"1714" 342.6 66.3698733872138 69.2089161538243
"1715" 342.8 66.6694955468855 69.1715229999407
"1716" 343 66.8338986192696 69.452214538683
"1717" 343.2 67.2366374672138 69.8459353852305
"1718" 343.4 67.8585062937105 70.2817183472048
"1719" 343.6 68.232728256717 71.0069930786993
"1720" 343.8 68.4528588277235 71.5234765792158
"1721" 344 68.9117976570209 72.3076923876923
"1722" 344.2 68.8203545473779 72.5582751187121
"1723" 344.4 69.0721378787178 72.9164953498396
"1724" 344.6 69.3774071797235 73.3476524271938
"1725" 344.8 69.7526609772138 74.0406469278868
"1726" 345 69.7873169402544 74.0909091587063
"1727" 345.2 69.9387400857105 74.2267733126883
"1728" 345.4 70.4896779478703 74.6416084669493
"1729" 345.6 70.6916553972138 74.8579546210118
"1730" 345.8 71.2815365072138 75.3146853906993
"1731" 346 71.7416705078703 75.5817793909664
"1732" 346.2 72.3770299972138 76.0118007760118
"1733" 346.4 72.935752903203 76.3780338148396
"1734" 346.6 73.2180904773427 76.6764317382149
"1735" 346.8 73.5688306072138 76.889204623043
"1736" 347 74.2515238133061 77.1012858924859
"1737" 347.2 74.7004392672138 77.4060315466368
"1738" 347.4 75.3384739372138 77.9108392394493
"1739" 347.6 76.1403860353369 78.676968278677
"1740" 347.8 76.8446889797205 79.3870835870794
"1741" 348 77.5864426427214 79.9428905107121
"1742" 348.2 77.6378064272138 80.1223777031993
"1743" 348.4 77.6786639909396 80.1631702417016
"1744" 348.6 78.3917536117235 80.2047952802048
"1745" 348.8 79.019125696717 80.1388612032158
"1746" 349 79.9666876751579 80.4895105881818
"1747" 349.2 80.6594423172138 80.6752623191368
"1748" 349.4 80.9371019463523 80.8233702423618
"1749" 349.6 81.1161930102218 80.7332374345794
"1750" 349.8 81.5623215672138 80.7473777038243
"1751" 350 82.2091844027214 80.8787879731865
"1752" 350.2 82.6282662992696 81.1305362042074
"1753" 350.4 83.6931165972138 81.5887238585118
"1754" 350.6 84.3793048272138 82.3339161669493
"1755" 350.8 84.6899729512753 82.8457027828457
"1756" 351 84.9385074582291 83.3419806679574
"1757" 351.2 85.0053011072138 83.3194930910118
"1758" 351.4 85.3237359382291 83.3543876295082
"1759" 351.6 85.9563339172138 83.2473777063243
"1760" 351.8 86.4545679390906 83.4660501680814
"1761" 352 87.3046335972138 83.619973860543
"1762" 352.2 87.9667450472137 83.6079546297618
"1763" 352.4 88.1930667792138 83.6223777066993
"1764" 352.6 88.2315896272138 83.3916084756993
"1765" 352.8 88.2315896272138 83.0748663984595
"1766" 353 88.6734693452084 83.1427397062197
"1767" 353.2 89.1493398137043 82.905183129059
"1768" 353.4 89.5232380692191 82.6676265903599
"1769" 353.6 89.865892253295 82.5524476287063
"1770" 353.8 90.3008169022203 82.3146853976993
"1771" 354 90.3678566351579 82.249417320711
"1772" 354.2 90.5429605072137 82.1095572051865
"1773" 354.4 90.2112359870496 81.7249418201865
"1774" 354.6 90.4466533872138 81.4044289737121
"1775" 354.8 90.2202015250332 80.9279910116972
"1776" 355 90.2960191896847 80.2555137802555
"1777" 355.2 90.3503462672138 79.7057110489365
"1778" 355.4 90.3651627323973 79.1707011637861
"1779" 355.6 90.3118234192138 78.6663337402048
"1780" 355.8 90.0935272677061 78.1031469319493
"1781" 356 90.386786801188 77.539217623693
"1782" 356.2 90.5846068262524 77.3417124311879
"1783" 356.4 91.2627295275667 76.2762238531993
"1784" 356.6 91.721306434707 75.3712464676789
"1785" 356.8 92.0331864875667 75.0312845827236
"1786" 357 92.1058874997235 74.9410590057103
"1787" 357.2 92.0942859973427 74.7533548132149
"1788" 357.4 91.9407895522072 74.7322678131938
"1789" 357.6 91.7666274482165 74.7377623131993
"1790" 357.8 91.522541482704 74.4905095821828
"1791" 358 91.5216490624072 74.3687394282149
"1792" 358.2 91.8171777842504 73.8452573892299
"1793" 358.4 92.1994429712138 73.0166084653243
"1794" 358.6 92.2861193792137 72.1608392336993
"1795" 358.8 92.7654325190669 71.7052179255514
"1796" 359 92.9688587742009 70.6473257321858
"1797" 359.2 93.3228525052911 69.6286146927055
"1798" 359.4 93.7433201842505 69.05235796136
"1799" 359.6 94.1141326440719 68.5163485762087
"1800" 359.8 94.5930653322782 67.7055377677055
"1801" 360 95.1552906970848 67.4456624982149
"1802" 360.2 95.394757041188 66.8739369591816
"1803" 360.4 95.7775357377151 66.6608392281993
"1804" 360.6 96.0538679465573 66.618104189695
"1805" 360.8 96.9377532752138 66.5234765742158
"1806" 361 97.9104551872138 66.9733392285118
"1807" 361.2 98.5123746872138 67.321896921168
"1808" 361.4 98.5457714924446 67.3742387289127
"1809" 361.6 98.4187427478703 67.4300699981993
"1810" 361.8 97.9018122395593 66.9714901131253
"1811" 362 97.6368020113129 66.6749105359057
"1812" 362.2 97.1285330957148 66.2853813432085
"1813" 362.4 96.8005743380341 65.7931093811777
"1814" 362.6 96.3388980751579 65.7167832657168
"1815" 362.8 96.1462838351579 64.7814686109353
"1816" 363 95.7480243854563 64.2055619565133
"1817" 363.2 95.5605614592137 64.3627623028243
"1818" 363.4 95.1992003875349 64.1692004180154
"1819" 363.6 94.6435036438703 63.5625486097164
"1820" 363.8 93.9916726322246 62.9245754936938
"1821" 364 93.248120491542 62.2890443392121
"1822" 364.2 92.6708892447083 61.9080919542158
"1823" 364.4 92.1286684481625 61.692145107846
"1824" 364.6 91.5830774032137 61.6223776846993
"1825" 364.8 91.0715298080224 61.1644170303952
"1826" 365 90.4244286701771 60.8275058762121
"1827" 365.2 90.3268567295087 60.9432031840201
"1828" 365.4 90.0109783132094 61.1663337227048
"1829" 365.6 89.2038329247083 61.1113886841883
"1830" 365.8 88.8143711689416 61.0641922610642
"1831" 366 88.4664850427875 61.0182501071721
"1832" 366.2 88.4530960032137 60.9973776840743
"1833" 366.4 88.4748918068608 61.1547663380778
"1834" 366.6 88.2487108758703 61.425796492195
"1835" 366.8 88.0114590562072 61.5143190692066
"1836" 367 87.9426682672138 61.5005827999621
"1837" 367.2 88.0439142089416 61.507979261508
"1838" 367.4 88.0735471778315 61.7150798386382
"1839" 367.6 87.9839427637235 62.1095571851865
"1840" 367.8 87.9578746606647 62.0353331466507
"1841" 368 87.8194847577582 62.3719304546796
"1842" 368.2 87.8025851695691 62.6748252242133
"1843" 368.4 87.7179516667214 63.0161505707085
"1844" 368.6 87.5726461806647 63.2499080324807
"1845" 368.8 87.5285476512138 63.3339161479493
"1846" 369 87.5285476512138 63.3339161479493
"1847" 369.2 87.4519605697192 63.8128538791975
"1848" 369.4 87.429897918304 64.1192591871962
"1849" 369.6 87.2320778932395 64.192024264192
"1850" 369.8 87.0383209114765 64.3203138797049
"1851" 370 86.9314435072138 64.3531469181993
"1852" 370.2 86.9441154824948 64.3430254566507
"1853" 370.4 86.6998478047083 64.4630370336938
"1854" 370.6 86.5121552052459 64.3203138797049
"1855" 370.8 86.1474047778315 64.5454546106993
"1856" 371 86.0068951552138 64.6704546108243
"1857" 371.2 85.764045041188 64.8365149186827
"1858" 371.4 85.6495176542009 64.8261198802107
"1859" 371.6 85.1300064617796 65.0385512650385
"1860" 371.8 84.320038889434 64.8018648801865
"1861" 372 83.3363691759027 64.9488317264873
"1862" 372.2 83.1050875501771 64.7229694185691
"1863" 372.4 82.7238635202266 64.524664572217
"1864" 372.6 82.3821992962987 64.4341185721264
"1865" 372.8 81.5509167624948 64.120353379505
"1866" 373 80.8311477806647 63.6648878021264
"1867" 373.2 80.3393446089416 63.2929891094468
"1868" 373.4 79.8190325650332 63.1733132247118
"1869" 373.6 79.8849725477061 63.2436794555514
"1870" 373.8 79.600389361188 62.9654130321962
"1871" 374 79.4503558119049 62.5829299548906
"1872" 374.2 79.5066851529816 62.3209223777055
"1873" 374.4 79.6885815662111 62.31694783924
"1874" 374.6 79.7886654277061 62.2484460699407
"1875" 374.8 79.9684387312138 62.4589161470743
"1876" 375 79.5684282254563 62.7028785703952
"1877" 375.2 78.9347423227214 62.6309246857078
"1878" 375.4 77.5029764592137 62.7762238396993
"1879" 375.6 76.0510319812181 62.8421579166883
"1880" 375.8 74.9151781033685 63.1213381861983
"1881" 376 73.7074347742009 63.1837082631837
"1882" 376.2 72.5755091096847 63.6381567636382
"1883" 376.4 72.2989347847428 63.7663619176125
"1884" 376.6 71.1565975500977 64.0464941102003
"1885" 376.8 70.0244751493968 64.2114464949807
"1886" 377 68.8713890770884 64.3383540335691
"1887" 377.2 67.7840674003118 64.059624648675
"1888" 377.4 66.7601706650308 63.9078028023693
"1889" 377.6 65.9288881697497 63.421972840345
"1890" 377.8 64.9205686873773 62.8475184166937
"1891" 378 64.2980356114125 62.6223776856993
"1892" 378.2 63.5353205881751 62.6847477626848
"1893" 378.4 63.5659603902203 62.9630370321938
"1894" 378.6 63.6347511792138 63.3243007633243
"1895" 378.8 63.8888185302116 63.6846487636846
"1896" 379 64.0708495807948 64.200286956508
"1897" 379.2 64.4659557042505 65.0484131881253
"1898" 379.4 64.9541587232138 65.9012238428243
"1899" 379.6 65.7823999552138 67.1800699979493
"1900" 379.8 66.4560429115798 67.3592198058208
"1901" 380 66.8238926562072 67.5564436137103
"1902" 380.2 67.2016166928026 67.9283217294668
"1903" 380.4 67.4292517072138 68.0069930756993
"1904" 380.6 67.4698020897497 68.0474789218936
"1905" 380.8 67.5607931337714 68.0632782680633
"1906" 381 68.0983327493968 67.8450497678451
"1907" 381.2 68.7876889828478 67.8551712293936
"1908" 381.4 69.6189714781288 67.7944424601021
"1909" 381.6 70.1044494678703 68.0497281142036
"1910" 381.8 70.8864303837581 68.1450601527604
"1911" 382 71.2922373068855 68.4022922299408
"1912" 382.2 71.5016670782203 68.6003996532158
"1913" 382.4 71.7681409050307 68.8065882303451
"1914" 382.6 72.1837821719327 69.059624653675
"1915" 382.8 72.2232061078703 69.214258038445
"1916" 383 72.2081671732395 69.1816292691816
"1917" 383.2 72.2621180751579 69.0442891151981
"1918" 383.4 72.3711827682072 68.8751249611828
"1919" 383.6 72.3821893237235 68.6663337302048
"1920" 383.8 72.6298361872138 68.614280537845
"1921" 384 72.8826423772138 68.7882430764806
"1922" 384.2 72.8224504272138 68.7196627687197
"1923" 384.4 72.8224504272138 68.7196627687197
"1924" 384.6 72.7287462190074 68.537138614691
"1925" 384.8 72.5391941987178 68.3802962299188
"1926" 385 72.4950062192137 68.2569930759493
"1927" 385.2 72.6742856212872 68.164783998934
"1928" 385.4 72.9508599077061 67.9774072679774
"1929" 385.6 72.9542391319327 67.7337137292722
"1930" 385.8 73.1385353259783 67.5336203059952
"1931" 386 73.0990247136327 67.5730680368038
"1932" 386.2 73.5200263192653 67.4144774981837
"1933" 386.4 74.0926632542009 67.2897373442128
"1934" 386.6 74.5284622562072 67.0399601131938
"1935" 386.8 74.5762537784817 67.0353331516507
"1936" 387 74.737892027542 67.1202409209664
"1937" 387.2 75.0548000825226 67.0405236516559
"1938" 387.4 75.4696615314125 66.7249418051865
"1939" 387.6 75.6812512403118 66.4887744587965
"1940" 387.8 76.3574882482165 66.2083505354391
"1941" 388 76.9275414172138 66.1440123046056
"1942" 388.2 77.6137296472138 66.2401661508555
"1943" 388.4 77.9748813472138 66.2041084585118
"1944" 388.6 78.108641227542 66.1907537661908
"1945" 388.8 78.1806283728026 65.92074599669
"1946" 389 78.2156491472138 65.6993007656993
"1947" 389.2 78.2758410972138 65.6151661502306
"1948" 389.4 78.6358984016249 65.5594406117133
"1949" 389.6 79.2282497122072 65.5124875732048
"1950" 389.8 79.7215422928026 65.9440559967133
"1951" 390 80.2958829392137 66.2249418046865
"1952" 390.2 81.0883529717236 66.9080919592158
"1953" 390.4 81.8257903422203 67.0179820747103
"1954" 390.6 82.9587748072138 67.4541084597618
"1955" 390.8 84.107378823203 67.6789387676789
"1956" 391 85.667068586704 68.0509491142048
"1957" 391.2 87.1809665104472 68.2867133452098
"1958" 391.4 88.286622250704 68.0619381142158
"1959" 391.6 89.3061743406647 68.037357460345
"1960" 391.8 89.7123115972138 68.0190123064805
"1961" 392 90.6178660278703 67.675796498445
"1962" 392.2 92.299149154707 67.2716989595794
"1963" 392.4 93.6642989595593 66.8531469206993
"1964" 392.6 95.2670781850308 66.3976813433208
"1965" 392.8 96.6671055748682 65.8866774966559
"1966" 393 97.2480183732395 65.5433756116972
"1967" 393.2 97.841478448433 64.8157248802003
"1968" 393.4 98.1801151232138 64.1704546103243
"1969" 393.6 98.4824255227875 63.3916084556993
"1970" 393.8 98.2825508816249 62.7709790704633
"1971" 394 98.4829475073779 62.5155400702078
"1972" 394.2 98.5142267501771 61.9714901081253
"1973" 394.4 99.1845723433685 60.8968059532045
"1974" 394.6 99.7670424278703 60.0369076061908
"1975" 394.8 100.062158993763 59.3227825285535
"1976" 395 100.052021398129 58.8470740280778
"1977" 395.2 100.164041795214 58.4396853738243
"1978" 395.4 100.781928014116 57.5515274883208
"1979" 395.6 101.339495542848 56.6709606797479
"1980" 395.8 101.977669280329 55.7086816018625
"1981" 396 102.425777449434 55.1568944474646
"1982" 396.2 103.062886107214 54.9621212549621
"1983" 396.4 103.53066354171 54.8201798702048
"1984" 396.6 104.095998856036 55.1282051782051
"1985" 396.8 104.63131635822 55.4905095631828
"1986" 397 105.045679745208 55.9481695251789
"1987" 397.2 104.309809869397 56.3774384102236
"1988" 397.4 103.901018350098 56.6868267566868
"1989" 397.6 103.496268147214 57.5935315268243
"1990" 397.8 102.95282082171 59.2615718361846
"1991" 398 102.485043387214 61.0745352995361
"1992" 398.2 101.983350475861 61.8799805311107
"1993" 398.4 101.47969101164 62.1814771083353
"1994" 398.6 100.575650066636 63.032076686109
"1995" 398.8 99.7884440272138 63.3916084556993
"1996" 399 99.2564618332094 63.345820917192
"1997" 399.2 98.9015226358607 63.6778338406009
"1998" 399.4 98.4401443472138 63.5839161481993
"1999" 399.6 97.5996458383914 63.5314686096853
"2000" 399.8 97.2045944559028 63.7105578021721
"2001" 400 96.1242940689712 63.6688893021304
"2002" 400.2 95.5684411151579 63.5576923789423
"2003" 400.4 94.7196482519327 63.2600294940293
"2004" 400.6 94.0003861152138 63.2954546094493
"2005" 400.8 93.1239913232137 63.4493007634493
"2006" 401 92.2764886672138 63.3916084556993
"2007" 401.2 91.2288551160663 63.1101825708025
"2008" 401.4 90.2829312832138 62.1993007621993
"2009" 401.6 89.7725035472138 61.718978761719
"2010" 401.8 89.5255622296847 61.3896360690819
"2011" 402 89.3872750672137 61.1512238380743
"2012" 402.2 89.4278254497497 61.1345234149807
"2013" 402.4 89.3391215072138 61.3723776844493
"2014" 402.6 88.6436944966693 61.5043097230428
"2015" 402.8 88.0703311749119 62.2288177622288
"2016" 403 87.3210495695691 62.6136364164598
"2017" 403.2 86.7090199022029 63.2908758402139
"2018" 403.4 86.4577468445076 63.7046674944739
"2019" 403.6 85.9381363401841 64.4470646106009
"2020" 403.8 85.1593924992138 65.1800699959493
"2021" 404 84.3696741152138 66.2377623046993
"2022" 404.2 83.6977467353606 66.7939753052555
"2023" 404.4 83.0063110000517 67.4350009597427
"2024" 404.6 82.4328872359458 68.0778432680778
"2025" 404.8 81.6921012668867 68.7105578071721
"2026" 405 81.6218799319327 69.3329040001021
"2027" 405.2 81.5542959867214 69.6095571926865
"2028" 405.4 81.5813295493968 69.5353331541507
"2029" 405.6 81.0034868293968 70.5677218090293
"2030" 405.8 81.2424443637235 70.9465535017158
"2031" 406 81.3723825078703 71.4151127329536
"2032" 406.2 81.702460792648 71.6559082716559
"2033" 406.4 81.9197691412872 71.7348037332733
"2034" 406.6 82.0054644493943 71.9778870412087
"2035" 406.8 82.0577963515798 72.3490983492722
"2036" 407 82.393896489434 72.9182356959952
"2037" 407.2 82.8285132637581 73.9142909277604
"2038" 407.4 83.3520288677061 74.3876636974646
"2039" 407.6 83.8592463792137 74.8243007748243
"2040" 407.8 84.1866905872138 74.7830111978599
"2041" 408 84.6544680217105 75.0949051597103
"2042" 408.2 85.1176594267214 75.5283606216822
"2043" 408.4 85.5974597650332 76.2086562762087
"2044" 408.6 85.8735243941732 76.9230770076923
"2045" 408.8 85.838503619762 77.773892854697
"2046" 409 86.5093917302218 78.9345948943192
"2047" 409.2 87.3070412752138 79.9850150492158
"2048" 409.4 87.5271718462203 80.1388612032158
"2049" 409.6 87.8463611472138 80.4330285881253
"2050" 409.8 87.5481197619829 80.9474397424859
"2051" 410 87.3364999282165 81.5703415123396
"2052" 410.2 87.4512550237581 82.6223777056993
"2053" 410.4 87.6537469072138 83.3689840525997
"2054" 410.6 87.1459457360361 83.8461539376923
"2055" 410.8 86.8606294597205 84.4888935537196
"2056" 411 85.8411975225226 85.1470325543778
"2057" 411.2 85.3626512184817 85.6588149395049
"2058" 411.4 85.1700369784817 85.9320943243936
"2059" 411.6 84.9956703952138 85.9740260552048
"2060" 411.8 85.0855570277061 85.7847708627078
"2061" 412 84.6395943500977 85.7928558627159
"2062" 412.2 84.1866905872138 86.0839161706993
"2063" 412.4 83.3249953050308 85.9219728628451
"2064" 412.6 82.1749418668855 86.0518649014365
"2065" 412.8 80.6588087319327 86.4381671710535
"2066" 413 79.6885815662111 86.7626492098396
"2067" 413.2 78.6737586951622 87.4768475567076
"2068" 413.4 77.9588301477061 88.2206683266822
"2069" 413.6 77.6433096857105 88.6663337502048
"2070" 413.8 77.3640914606647 89.0899890583208
"2071" 414 77.4553297828477 90.1021347901021
"2072" 414.2 77.558494663203 91.16310171424
"2073" 414.4 77.5053841372138 92.6343969464805
"2074" 414.6 77.7555151465572 93.4129760241822
"2075" 414.8 77.9146893972137 94.966127718043
"2076" 415 77.7603791183914 96.1888112961888
"2077" 415.2 77.9004622160361 97.3426574511888
"2078" 415.4 78.1410887912753 98.4412362984412
"2079" 415.6 78.3954224507214 99.3018649146865
"2080" 415.8 78.732955946704 100.875124993183
"2081" 416 78.9604241957061 102.224941840686
"2082" 416.2 79.289619459762 103.403263495711
"2083" 416.4 79.2389122972138 103.535839265074
"2084" 416.6 79.2429251067214 103.648018765186
"2085" 416.8 79.3012930383914 103.566433688182
"2086" 417 79.2195779109396 103.484848572716
"2087" 417.2 78.6490311872138 103.631993111324
"2088" 417.4 77.9481293865572 104.139471727216
"2089" 417.6 77.2525779472138 104.673659766212
"2090" 417.8 76.6860654902218 104.896133381819
"2091" 418 76.3234974977151 104.952694458799
"2092" 418.2 76.2668462597205 105.212875459059
"2093" 418.4 76.2215252462111 105.755861882679
"2094" 418.6 76.0629017567124 106.875771383799
"2095" 418.8 76.498630762704 107.424575538194
"2096" 419 76.8914262472138 107.249781576481
"2097" 419.2 77.4933457472138 106.913243114606
"2098" 419.4 77.9989581272138 106.504589268043
"2099" 419.6 78.0055245392696 105.909090998217
"2100" 419.8 78.3144256973391 105.294961536064
"2101" 420 78.9681885142434 104.831680035601
"2102" 420.2 79.1888579428477 104.393632804394
"2103" 420.4 79.5415518360008 103.820946611513
"2104" 420.6 79.9694524984817 103.118329149272
"2105" 420.8 80.299833996596 102.267348148421
"2106" 421 80.3850937268608 101.883511340345
"2107" 421.2 80.4381211590669 101.340326455186
"2108" 421.4 80.2958829392137 100.891608493199
"2109" 421.6 80.3297078873773 100.17397245402
"2110" 421.8 80.2405680973391 99.318630183934
"2111" 422 80.3986105467214 98.7367761448906
"2112" 422.2 80.5574328141157 98.351122644505
"2113" 422.4 80.549680514707 98.1993007981993
"2114" 422.6 80.637085312717 97.7542458362158
"2115" 422.8 80.8716981246778 97.6729849899807
"2116" 423 80.9832116381288 97.6426206437965
"2117" 423.2 81.1295568943758 97.4054151820208
"2118" 423.4 81.8111149477061 97.0602475278295
"2119" 423.6 82.1000363077061 96.6928905274621
"2120" 423.8 82.1824613342009 96.8427519506889
"2121" 424 82.1353489312138 96.6993007966993
"2122" 424.2 81.9823276268855 96.714258065945
"2123" 424.4 82.0172460075667 96.7316894505778
"2124" 424.6 81.8909370624072 96.9882821046806
"2125" 424.8 81.891829482704 97.1608392586993
"2126" 425 82.036699198304 97.0506521432045
"2127" 425.2 82.3210841077236 96.7542458352158
"2128" 425.4 82.2449308320203 96.5516916427055
"2129" 425.6 82.432339248433 95.9175960266868
"2130" 425.8 82.5545383450307 95.6385720648693
"2131" 426 82.7099814267214 95.368104218445
"2132" 426.2 82.7283256217105 95.4355645262048
"2133" 426.4 82.8087579383239 95.4330286031253
"2134" 426.6 83.4162336272138 95.2539566798693
"2135" 426.8 83.9512731870496 95.0689589104536
"2136" 427 84.5003766297105 95.0509491412048
"2137" 427.2 84.8929427877061 94.9766900642074
"2138" 427.4 85.1497617872138 95.0000001026923
"2139" 427.6 85.2064130252084 95.1110654874188
"2140" 427.8 85.4707855077061 95.4685315646993
"2141" 428 86.5291282950291 95.5628243724859
"2142" 428.2 87.1778764387178 95.6088030648396
"2143" 428.4 87.6296701272138 95.3627623338243
"2144" 428.6 88.2899575974067 95.2331003336946
"2145" 428.8 88.8415347077061 95.3467366799621
"2146" 429 89.266203264717 95.0069931026993
"2147" 429.2 89.8795114668855 94.7377623331993
"2148" 429.4 90.7355747472138 94.4599845636908
"2149" 429.6 92.0945752268855 93.925796524695
"2150" 429.8 93.3166055632138 93.1938062931938
"2151" 430 94.1976922454859 92.4744487155514
"2152" 430.2 94.5473091646778 91.8936327918936
"2153" 430.4 94.5878595472138 91.2762238681993
"2154" 430.6 95.2468029937628 90.466507252005
"2155" 430.8 95.5295291478702 89.9941725976865
"2156" 431 96.0983606803118 89.5454546356993
"2157" 431.2 97.2902956965285 88.99766909669
"2158" 431.4 98.126458304717 88.7102897887103
"2159" 431.6 97.972366912717 88.1388612112158
"2160" 431.8 97.417807209434 87.8294782878295
"2161" 432 96.85694925164 87.0126215947049
"2162" 432.2 95.9554206512137 86.3435315555743
"2163" 432.4 95.5124078992137 85.1223777081993
"2164" 432.6 95.2642491055965 84.8048464001895
"2165" 432.8 95.4316933642159 84.6828172846828
"2166" 433 95.428785120329 84.7330719001177
"2167" 433.2 95.4945558336079 84.7424527462809
"2168" 433.4 95.4495548293968 84.6466692077236
"2169" 433.6 95.0313202428903 83.9014474762091
"2170" 433.8 94.8813669752225 82.961205552192
"2171" 434 94.9538266032138 82.1416084744493
"2172" 434.2 94.6841666672138 81.0454546271993
"2173" 434.4 94.6167516832137 80.1031469339493
"2174" 434.6 94.4915524272138 78.8723777019493
"2175" 434.8 94.505310592717 77.7322678161938
"2176" 435 94.3773277142434 76.3254188532485
"2177" 435.2 94.5737658091816 74.7236910054929
"2178" 435.4 95.0965586859783 73.8058096584212
"2179" 435.6 95.7942329268608 72.845049772845
"2180" 435.8 96.7173169868855 72.1843435029536
"2181" 436 97.6605152897192 71.6242091947011
"2182" 436.2 98.4979286192138 71.1896853865743
"2183" 436.4 99.2876470032138 71.1319930788243
"2184" 436.6 100.437829184717 70.6553447321938
"2185" 436.8 101.384390570704 70.4685315396993
"2186" 437 102.213117383203 70.2581243087197
"2187" 437.2 102.918425427214 70.4108392319493
"2188" 437.4 103.688882387214 70.4348776935118
"2189" 437.6 104.527921689077 70.8741259631818
"2190" 437.8 105.265911477214 70.6151661552306
"2191" 438 106.029145403214 70.2927073472158
"2192" 438.2 106.61749434398 69.3356644231818
"2193" 438.4 106.992216603214 69.0166084613243
"2194" 438.6 107.054281187378 68.5518648839365
"2195" 438.8 107.06498198705 68.0390443449621
"2196" 439 106.655141683214 67.2858392288243
"2197" 439.2 106.635880259214 65.9108392274493
"2198" 439.4 106.671868727567 64.7580052262965
"2199" 439.6 106.080509187706 64.1791542257176
"2200" 439.8 105.832862324216 64.1058941871828
"2201" 440 105.746047272486 64.0356156101895
"2202" 440.2 105.541189315706 63.964258033195
"2203" 440.4 105.224445907378 64.1522922256908
"2204" 440.6 104.557939501218 63.9868465332176
"2205" 440.8 104.17669886792 63.9852539562929
"2206" 441 103.955915758391 64.0472028794318
"2207" 441.2 103.678312102951 64.1233157641233
"2208" 441.4 103.730316830588 64.393397379778
"2209" 441.6 103.086375644919 64.2546478411777
"2210" 441.8 102.180444114103 64.2592292257977
"2211" 442 101.004955002495 64.059624648675
"2212" 442.2 100.084084503839 63.8477801869247
"2213" 442.4 99.6699121901771 63.431056186508
"2214" 442.6 98.7964806912137 62.9108392244493
"2215" 442.8 97.9787660585668 62.3093186469247
"2216" 443 96.9126686219415 62.0678159543755
"2217" 443.2 96.0583048540985 61.4028654921721
"2218" 443.4 95.6334797017105 61.202963761203
"2219" 443.6 95.5133474714765 60.8306328377537
"2220" 443.8 94.9120152137714 60.2302576063841
"2221" 444 94.5737658091816 59.8456422213841
"2222" 444.2 93.8690795624604 59.2546478361777
"2223" 444.4 93.3381067055965 58.5168320662091
"2224" 444.6 93.1210280301771 58.1450601427604
"2225" 444.8 93.3679693477061 57.6125157576125
"2226" 445 93.0815174178315 56.5474269873167
"2227" 445.2 92.9252945181288 55.8713655251021
"2228" 445.4 92.4979950432137 56.1512238330743
"2229" 445.6 91.6591353348682 55.9359871405514
"2230" 445.8 91.1941800842159 56.2395937947011
"2231" 446 90.8096571501771 56.5868747181253
"2232" 446.2 90.089246955542 57.1779332187164
"2233" 446.4 88.9346316032137 57.5262238344493
"2234" 446.6 87.6784410543758 57.6026537960642
"2235" 446.8 86.4124551468855 57.4941725651865
"2236" 447 85.6759275319671 57.2565240264873
"2237" 447.2 85.1818641477061 57.2270785264578
"2238" 447.4 84.4105395761235 56.8947269492024
"2239" 447.6 83.4162336272138 56.3243007563243
"2240" 447.8 82.1997226519327 55.4462643323693
"2241" 448 81.4384142519671 54.5829780622753
"2242" 448.2 81.1048627472138 53.8723776769493
"2243" 448.4 80.4381211590669 53.1154743300386
"2244" 448.6 80.4569784783914 52.7272727911888
"2245" 448.8 80.4093113078703 52.5903264064365
"2246" 449 80.3130041878703 52.6544289449621
"2247" 449.2 79.7160126846778 52.2782481368936
"2248" 449.4 78.620632952648 51.5277031361431
"2249" 449.6 77.4155592183239 50.0484131731253
"2250" 449.8 76.3290173595593 48.431056171508
"2251" 450 75.6079486553606 47.2969339011431
"2252" 450.2 74.7790056141157 46.3571954771264
"2253" 450.4 73.9593442293451 45.3991131300145
"2254" 450.6 73.2175565506694 44.1608392056993
"2255" 450.8 72.7582456677061 42.9215229736907
"2256" 451 72.3505455392137 41.8243007418243
"2257" 451.2 72.4268103770848 41.0527310872066
"2258" 451.4 72.0038399072138 39.8459353552306
"2259" 451.6 71.0839834454859 38.3225748921687
"2260" 451.8 70.1765390068608 36.6810821212965
"2261" 452 69.3660949068855 34.9941725426865
"2262" 452.2 68.8524569078703 33.3702408872164
"2263" 452.4 68.6571674872138 32.0454545781993
"2264" 452.6 68.6899994704473 30.1748251917133
"2265" 452.8 68.6491419067214 28.4877622669493
"2266" 453 68.3758131317235 27.2487512657103
"2267" 453.2 68.1997086672138 26.9882820346806
"2268" 453.4 67.8598012007232 26.2988482262988
"2269" 453.6 67.3459590691364 25.7616708026848
"2270" 453.8 66.6796179259945 25.1171801481941
"2271" 454 66.3396054462203 24.9300699556993
"2272" 454.2 65.712233322704 24.8971029172048
"2273" 454.4 64.9637894352138 24.6663336862048
"2274" 454.6 63.8521301017105 23.9960040316883
"2275" 454.8 63.0104544502218 23.2332373770794
"2276" 455 62.0020622367124 22.3395722223396
"2277" 455.2 61.234361278304 21.7699867986931
"2278" 455.4 60.3850737817105 20.8201798362048
"2279" 455.6 59.6546405583914 19.8951049122028
"2280" 455.8 59.1293290192696 19.1491841806876
"2281" 456 58.6314661650332 18.6930637186931
"2282" 456.2 58.8141420495691 18.0536130642075
"2283" 456.4 58.6974061477061 16.9813519862121
"2284" 456.6 59.0144170972138 15.3026660999181
"2285" 456.8 59.0943082448584 13.7296037521911
"2286" 457 58.9817414782203 12.1553446736938
"2287" 457.2 59.6533434940993 12.0240870197164
"2288" 457.4 59.9505057002663 11.640945288564
"2289" 457.6 60.2254791312138 11.6095571346865
"2290" 457.8 60.1099105872138 11.5198135192121
"2291" 458 59.4876184331403 11.6608391731993
"2292" 458.2 59.1083165392137 11.4428904422121
"2293" 458.4 58.4447294329983 11.2576133651038
"2294" 458.6 57.7985397072138 10.8018648261865
"2295" 458.8 56.8113917272138 10.5069930181993
"2296" 459 55.8723973072138 9.9300699406993
"2297" 459.2 54.9026842288987 9.42609115942609
"2298" 459.4 54.0425620272138 9.26901224773055
"2299" 459.6 53.1757979472138 8.91270021275886
"2300" 459.8 52.6659367282165 9.17215138609523
"2301" 460 52.4053409872138 9.4252622478868
"2302" 460.2 52.2935004533061 9.50823371335439
"2303" 460.4 51.8709917953369 9.48341981717573
"2304" 460.6 50.8644270672138 9.52064065952064
"2305" 460.8 50.280747557899 9.73193474050117
"2306" 461 49.2512828072138 9.8339160944493
"2307" 461.2 48.9879915840137 10.0045116292353
"2308" 461.4 48.6027631040137 10.302278379533
"2309" 461.6 48.1943951819512 10.2616349294924
"2310" 461.8 47.4719311031522 10.0045116292353
"2311" 462 46.9748620892445 9.66952403659261
"2312" 462.2 46.5249415357097 9.53414234030337
"2313" 462.4 45.8914776016249 9.31235432085082
"2314" 462.6 45.5457887031522 8.52808482775886
"2315" 462.8 45.0474770192138 8.07109558114802
"2316" 463 44.8163399312138 7.72494173464802
"2317" 463.2 44.3901032631522 7.60997068453305
"2318" 463.4 43.4122485350037 7.5693272344924
"2319" 463.6 42.5933450102218 7.16988894178528
"2320" 463.8 41.6069051572138 6.67285839898055
"2321" 464 41.3107607632138 6.48135198725059
"2322" 464.2 41.2593969787214 6.03263404064802
"2323" 464.4 41.2958486843215 5.3146853206993
"2324" 464.6 41.481361930704 4.91633367030095
"2325" 464.8 41.6782094849935 5.09279182816972
"2326" 465 41.6189435472138 5.0454545511993
"2327" 465.2 41.5392410844786 5.47383651316615
"2328" 465.4 41.4134883707214 5.87878788664802
"2329" 465.6 41.0892543872138 6.62478147585555
"2330" 465.8 41.1160063478703 7.48348874209888
"2331" 466 40.1404991250332 8.29805330829806
"2332" 466.2 39.6218380162987 9.04950313981874
"2333" 466.4 39.1149584272138 9.69502720584888
"2334" 466.6 39.1149584272138 10.3253690872484
"2335" 466.8 39.2163343450308 10.5373573913066
"2336" 467 38.9801284592138 11.3819930190743
"2337" 467.2 38.6013204667214 12.098873365945
"2338" 467.4 38.265189703203 12.5771287510387
"2339" 467.6 38.237493547542 12.7612665204536
"2340" 467.8 38.2228503581288 12.8146853281993
"2341" 468 38.3392956821493 12.7886977897118
"2342" 468.2 38.3601188224072 12.8198828282045
"2343" 468.4 38.0159242252084 13.08617855924
"2344" 468.6 37.4380815052084 13.8893459446586
"2345" 468.8 37.3361092537044 14.0929658679391
"2346" 469 36.9851952702203 14.5014985221938
"2347" 469.2 36.600272507542 15.0475913304322
"2348" 469.4 36.144029699762 15.2680652921911
"2349" 469.6 35.741457578704 16.1058941391828
"2350" 469.8 35.334216064717 16.4905095241828
"2351" 470 35.0810659042072 17.2047952172048
"2352" 470.2 35.2218160634879 17.5874126022028
"2353" 470.4 34.893954922704 17.6333666407103
"2354" 470.6 34.4114429611214 17.7960749101038
"2355" 470.8 33.7897412082165 18.3350473337197
"2356" 471 32.8287300560361 18.8111888341958
"2357" 471.2 32.1447306172138 19.1127622575743
"2358" 471.4 31.2674815040137 19.5454545656993
"2359" 471.6 31.0973906872138 19.4973776425743
"2360" 471.8 31.0686538753369 19.483419834868
"2361" 472 30.6038166972138 19.5093968733556
"2362" 472.2 29.4457235792137 19.6736596812121
"2363" 472.4 28.0075372667214 19.8484848736946
"2364" 472.6 26.6348840585814 20.3014227203014
"2365" 472.8 25.5057660933188 20.7258259130335
"2366" 473 24.4040458472138 20.8194930285118
"2367" 473.2 23.5560081473779 21.2406112597021
"2368" 473.4 23.4361592912138 21.3787879136865
"2369" 473.6 23.4618412027214 21.5069930291993
"2370" 473.8 23.0812821541732 21.9930070296853
"2371" 474 22.6099106150037 22.6886906457656
"2372" 474.2 22.1392233957061 23.0967366077121
"2373" 474.4 22.3575195472138 23.0998312230998
"2374" 474.6 22.5363756217105 23.2954545694493
"2375" 474.8 22.394799725183 23.9251071854636
"2376" 475 22.3703604837061 24.6993007246993
"2377" 475.2 21.9963678472138 25.7233391872618
"2378" 475.4 21.8555551653508 27.0279720731818
"2379" 475.6 22.1328029467214 27.8040015739579
"2380" 475.8 22.0841316011214 29.1980600368904
"2381" 476 21.9722910672138 30.1223776531993
"2382" 476.2 21.9043095662111 30.8237351154391
"2383" 476.4 22.3685260642072 31.3806194236883
"2384" 476.6 22.5180314267214 32.2484460399408
"2385" 476.8 23.2501221340985 32.9600887329601
"2386" 477 23.8791720432138 33.6127622720743
"2387" 477.2 24.5185573627875 34.3296947343297
"2388" 477.4 24.9257094267214 34.3383540035691
"2389" 477.6 25.459102712648 34.2101488495948
"2390" 477.8 25.3278338737628 34.0798675417722
"2391" 478 25.3768778893943 33.8697788877159
"2392" 478.2 25.0135685246778 33.7053736183208
"2393" 478.4 25.0437073370848 33.7450387722066
"2394" 478.6 24.994852969434 33.6282948105514
"2395" 478.8 24.8936070277061 33.5518648489365
"2396" 479 24.8368105200517 33.5099516181253
"2397" 479.2 24.7804039406647 33.5130659258208
"2398" 479.4 24.7297159624948 33.3713655026021
"2399" 479.6 24.8807660912138 33.2281468870743
"2400" 479.8 25.1215338912138 33.0166084253243
"2401" 480 25.1133848449935 32.9971311176125
"2402" 480.2 25.0252267712138 32.9685315021993
"2403" 480.4 25.1960452075667 32.966507194505
"2404" 480.6 25.0220165467214 32.8467366174621
"2405" 480.8 25.1149444424948 32.774199502005
"2406" 481 25.4393473872138 32.8406728866868
"2407" 481.2 25.3977010681751 32.8302778482149
"2408" 481.4 25.4283408702203 32.7212787711828
"2409" 481.6 25.8651262497497 32.4503128862965
"2410" 481.8 25.8937194484492 32.5336202709952
"2411" 482 25.8662221862524 32.5807976171962
"2412" 482.2 25.7389695468855 32.5155400402079
"2413" 482.4 25.7915562777105 32.4575425016883
"2414" 482.6 25.7924735067214 32.4407537324408
"2415" 482.8 26.0706940670496 32.675796463445
"2416" 483 26.4835193137628 33.0778432330778
"2417" 483.2 26.8814847570884 33.3324368102555
"2418" 483.4 27.0284148672138 33.4012238103243
"2419" 483.6 27.029649563015 33.6381567336382
"2420" 483.8 27.0811544952225 33.7670663106901
"2421" 484 27.1963650849188 33.8794133108025
"2422" 484.2 27.1921369712138 33.9396853493243
"2423" 484.4 27.1921369712138 33.9396853493243
"2424" 484.6 27.3457344617796 34.1904250034212
"2425" 484.8 27.3173362272138 34.1896853495743
"2426" 485 27.3857649784817 34.2721752342722
"2427" 485.2 27.3936772247553 34.4235033498081
"2428" 485.4 27.112339626704 34.4465534652158
"2429" 485.6 27.2370803067214 34.8018648501865
"2430" 485.8 27.4724977068855 35.3467366199621
"2431" 486 27.5581040272138 35.6886169664579
"2432" 486.2 27.5460656372138 36.2161276592931
"2433" 486.4 27.1915156361984 36.5553801596323
"2434" 486.6 26.9057009512753 37.051658044744
"2435" 486.8 26.9561845272138 37.3940122758556
"2436" 487 26.9802613072138 37.3618317373618
"2437" 487.2 27.1542354582291 37.3370178527216
"2438" 487.4 27.3324701977105 37.6113886606883
"2439" 487.6 27.451096107542 37.7185315069493
"2440" 487.8 27.7507182672138 37.7398990454322
"2441" 488 27.9940204468608 37.6932278530778
"2442" 488.2 28.2400625640719 37.9134379686827
"2443" 488.4 28.0792955092191 37.8146853531993
"2444" 488.6 27.9320022442057 37.9278075071586
"2445" 488.8 28.0244332337628 38.3916084306993
"2446" 489 27.937495717899 38.7995338541841
"2447" 489.2 27.7386798772138 39.6055507396055
"2448" 489.4 27.4136433472138 40.0502622785118
"2449" 489.6 27.1928011436361 40.6064625482988
"2450" 489.8 26.6820199219829 41.4437176260591
"2451" 490 26.1832368724763 41.8398842803014
"2452" 490.2 25.7884606972138 42.2017045883556
"2453" 490.4 25.6518872236361 42.171449280633
"2454" 490.6 25.3896404704139 42.3122039730814
"2455" 490.8 24.8358227557061 42.3916084346993
"2456" 491 24.3607076432138 42.2762238191993
"2457" 491.2 24.0711221107914 42.357125665434
"2458" 491.4 24.0308557572138 42.5021853578868
"2459" 491.6 23.7350032123102 42.8321678582168
"2460" 491.8 23.0285627121368 43.4040153972502
"2461" 492 22.3936347172138 43.8723776669493
"2462" 492.2 21.9361758972138 44.3651661289805
"2463" 492.4 21.2763944631522 45.2278367067663
"2464" 492.6 20.3067444082165 46.1517894384595
"2465" 492.8 19.8174192572138 46.6728584389805
"2466" 493 19.2406709328026 47.1911422471911
"2467" 493.2 18.7310583402663 47.9141548632988
"2468" 493.4 17.9273920272138 48.5069930561993
"2469" 493.6 17.3495493072138 49.2295205184603
"2470" 493.8 16.5189003972138 49.7137238266368
"2471" 494 16.056282250704 49.9712787884328
"2472" 494.2 15.3133416217105 50.1361139424438
"2473" 494.4 15.1432407504473 50.3146853656993
"2474" 494.6 15.1409060347214 50.6351981737121
"2475" 494.8 14.4914025350291 51.319648135935
"2476" 495 13.415549379762 52.4358974832051
"2477" 495.2 12.6149670133061 52.5975637910591
"2478" 495.4 11.799405653771 52.6366226757135
"2479" 495.6 11.4041897787214 52.4941725601865
"2480" 495.8 11.4427126267214 52.579642637195
"2481" 496 11.9049868027214 53.0069930606993
"2482" 496.2 12.3415790672138 53.1661442531661
"2483" 496.4 12.8596449594238 53.325295445633
"2484" 496.6 13.3101535257105 53.3366634071828
"2485" 496.8 13.4972645072138 53.2377622916993
"2486" 497 13.4972645072138 52.9891039837583
"2487" 497.2 13.3688550267214 53.0069930606993
"2488" 497.4 13.4298495232138 53.0069930606993
"2489" 497.6 13.149619302951 52.9507078683353
"2490" 497.8 12.9802473224948 52.9158999452236
"2491" 498 13.0287433891364 52.9238329836931
"2492" 498.2 13.0650569518036 52.8568992528569
"2493" 498.4 12.8453393842505 52.8393402143778
"2494" 498.6 12.8079082737628 52.8754140990293
"2495" 498.8 12.7470827384817 52.9260214067722
"2496" 499 12.8423760912138 52.9781469068243
"2497" 499.2 13.0224480238391 52.9354367144739
"2498" 499.4 13.2496176437235 52.961205522192
"2499" 499.6 13.3431731152138 52.9204545990743
"2500" 499.8 13.3746918160361 53.0244755607168
"2501" 500 13.3922021839803 53.1643357147028
"2502" 500.2 13.5367751195593 53.3718845610642
"2503" 500.4 13.8622177959458 53.6244019843936
"2504" 500.6 14.0422218513129 53.8231281384385
"2505" 500.8 14.0475908962072 53.8036963691883
"2506" 501 14.1590672736327 53.7959477153344
"2507" 501.2 14.1328914992138 53.8819930615743
"2508" 501.4 14.0537056278703 54.021950330945
"2509" 501.6 14.6070894212181 54.664502216203
"2510" 501.8 14.9442202763934 54.8644039471721
"2511" 502 14.9442202763934 54.8644039471721
"2512" 502.2 15.087566683015 54.9202080626125
"2513" 502.4 15.0767012752138 54.8531469086993
"2514" 502.6 15.2060985200517 55.0385512550386
"2515" 502.8 15.2500540912138 55.2089161398243
"2516" 503 15.1863432331403 55.20620410136
"2517" 503.2 15.2776447713169 55.3770554476848
"2518" 503.4 15.4046152693451 55.4741600247049
"2519" 503.6 15.858023643015 55.6499911018038
"2520" 503.8 15.9829054322246 55.5344656016883
"2521" 504 16.2947570552225 55.461205524692
"2522" 504.2 16.2502387808197 55.3803514092265
"2523" 504.4 16.1938638672138 55.3916084476993
"2524" 504.6 16.2546894024948 55.4260214092722
"2525" 504.8 16.2612788512138 55.4589161400743
"2526" 505 16.412507071059 55.3666604092128
"2527" 505.2 16.1938638672138 55.3146853706993
"2528" 505.4 16.2026190704473 55.4545455246853
"2529" 505.6 16.2827627353606 55.6894388326125
"2530" 505.8 16.2827627353606 55.6894388326125
"2531" 506 16.4270284897497 55.6790578326021
"2532" 506.2 16.6976241842505 55.5809575632733
"2533" 506.4 17.0582789780341 55.4647791785417
"2534" 506.6 17.5229021232138 55.3531469091993
"2535" 506.8 17.7814721402544 55.0699301396853
"2536" 507 17.7347777872138 55.1483652166868
"2537" 507.2 17.7249001437581 55.1766182936382
"2538" 507.4 17.8815315012181 55.1590077166975
"2539" 507.6 17.7742883995593 55.2357899090819
"2540" 507.8 17.8815315012181 55.1590077166975
"2541" 508 17.7243662170848 55.179550216718
"2542" 508.2 17.784166043015 55.0484131781253
"2543" 508.4 17.7347777872138 55.1608392166993
"2544" 508.6 17.689983766265 55.2252399475329
"2545" 508.8 17.6853895314125 55.3146853706993
"2546" 509 17.7347777872138 55.4366366015905
"2547" 509.2 17.953420991059 55.3666604092128
"2548" 509.4 17.9273920272138 55.5576003324807
"2549" 509.6 18.0429605712138 55.7185315249493
"2550" 509.8 18.278048716596 55.857091678934
"2551" 510 18.5522138226239 55.8869180251177
"2552" 510.2 18.6611605587127 55.9557110251865
"2553" 510.4 18.6085887362299 55.9901075252209
"2554" 510.6 18.4488598336078 55.9807266405961
"2555" 510.8 18.5255099384817 56.3571954871264
"2556" 511 18.4570811872138 56.3916084486993
"2557" 511.2 18.8024110142203 56.6993007566993
"2558" 511.4 19.0445546192137 56.8311688722158
"2559" 511.6 19.1923990691364 56.8635419107097
"2560" 511.8 19.4105216752138 57.1127622955743
"2561" 512 19.2452789203118 57.2276408341507
"2562" 512.2 19.2190404692191 57.4187577574188
"2563" 512.4 19.3719988272138 57.6864802576865
"2564" 512.6 19.4732447689416 57.7900305270208
"2565" 512.8 19.5357209312138 57.7185315269493
"2566" 513 19.5441842853508 57.8554779117016
"2567" 513.2 19.5044211172138 58.0791084503868
"2568" 513.4 19.3502520631522 58.2675389890368
"2569" 513.6 19.2034613672138 58.5959353739806
"2570" 513.8 19.2384115292445 58.8506655280814
"2571" 514 19.3527374032138 58.7762238356993
"2572" 514.2 19.4218128375311 58.9751628358982
"2573" 514.4 19.2756917072138 59.1980600668904
"2574" 514.6 19.0147304614292 59.2104670284412
"2575" 514.8 18.7106899237061 59.5069930671993
"2576" 515 18.6051088132786 59.8730899521808
"2577" 515.2 18.7391234837235 59.7652348366883
"2578" 515.4 18.8423096672138 59.7858392213243
"2579" 515.6 18.8771794705836 59.717868413564
"2580" 515.8 19.0830774672138 59.629589221168
"2581" 516 19.1428542950037 59.8504943752351
"2582" 516.2 19.2643614442057 59.5567668364798
"2583" 516.4 19.4839233024072 59.7845398367076
"2584" 516.6 19.7957501552138 60.0166084523243
"2585" 516.8 19.9052114024604 59.9394508368625
"2586" 517 20.0664238584817 59.8997056060536
"2587" 517.2 20.0371898707286 59.7332900289641
"2588" 517.4 20.171571895052 59.9479590676403
"2589" 517.6 20.2733346978315 59.9596557984212
"2590" 517.8 20.5202760153606 59.8413126059952
"2591" 518 20.8857492084492 59.8413126059952
"2592" 518.2 20.9418048832138 59.8243007598243
"2593" 518.4 21.2626596424948 59.9401914522479
"2594" 518.6 21.7026311312138 59.8531469136993
"2595" 518.8 21.8278303872138 59.6704546058243
"2596" 519 21.7744710421493 59.5974296442128
"2597" 519.2 21.6448468592138 59.6223776826993
"2598" 519.4 21.5363746475667 59.5555760672479
"2599" 519.6 21.7122618432138 59.4012238363243
"2600" 519.8 21.8085689632138 59.3243007593243
"2601" 520 22.0939421762987 58.8774384127236
"2602" 520.2 21.865283147542 58.9151127204536
"2603" 520.4 21.7683465642057 58.7196627587197
"2604" 520.6 21.7388192634879 58.2867133352098
"2605" 520.8 21.5268706372138 57.9589161425743
"2606" 521 21.5125022312753 57.907737488677
"2607" 521.2 21.5509474172138 57.7305507577305
"2608" 521.4 21.4542251750037 57.7152158730998
"2609" 521.6 21.2142608460444 57.6223776806993
"2610" 521.8 21.1894073683831 57.3122039880814
"2611" 522 21.2639677243215 57.2749831418904
"2612" 522.2 21.0917688217105 57.0179820647103
"2613" 522.4 21.2861028372138 56.8050699875743
"2614" 522.6 21.6384263717061 56.7634033336865
"2615" 522.8 21.8952453712138 56.6443557181828
"2616" 523 22.3679311173427 56.6244566797014
"2617" 523.2 22.3348590597205 56.8531469106993
"2618" 523.4 22.5501337872138 56.810411872195
"2619" 523.6 22.3254171867214 57.0240870647164
"2620" 523.8 22.2826140265572 57.2057110264365
"2621" 524 22.6106697077235 57.2487512957103
"2622" 524.2 22.8604567465572 57.4193862189578
"2623" 524.4 22.9501787323973 57.5927918729774
"2624" 524.6 23.0671509719327 57.8349282962965
"2625" 524.8 23.2958966000517 58.2042317197427
"2626" 525 23.3260940057105 58.3036963736883
"2627" 525.2 23.2979302597205 58.674413874059
"2628" 525.4 23.1720026137105 58.7432567972048
"2629" 525.6 22.9951390950037 58.7496986433651
"2630" 525.8 22.7941118117061 59.3916084516993
"2631" 526 22.7924549440137 59.7067449135529
"2632" 526.2 22.5732474960138 60.0069930676993
"2633" 526.4 22.2113984168964 60.248372375633
"2634" 526.6 21.4907554672138 60.5310315297618
"2635" 526.8 21.2981412272138 60.6993007606993
"2636" 527 20.9917094992696 61.0139860687063
"2637" 527.2 20.5929245593985 61.0466952995082
"2638" 527.4 19.9133112550037 61.2165421458319
"2639" 527.6 19.3819616446864 61.1104413380335
"2640" 527.8 18.9967331646864 61.1369665303677
"2641" 528 18.7877356197062 61.2890443382121
"2642" 528.2 18.3197543608206 61.4400414922093
"2643" 528.4 18.157286445183 61.7414843771261
"2644" 528.6 17.72051008 62.195027262195
"2645" 528.8 17.7622941182203 62.5536963779383
"2646" 529 17.6384706672138 63.0069930706993
"2647" 529.2 17.9273920272138 63.4328172634328
"2648" 529.4 18.2025552217105 63.9960040716883
"2649" 529.6 18.2438297182203 64.9025974572103
"2650" 529.8 18.1342739744275 65.5141155732064
"2651" 530 18.1032571877918 66.1508057661508
"2652" 530.2 18.0512154782203 66.3449051509603
"2653" 530.4 18.1067225105836 66.6276827281661
"2654" 530.6 18.3184572965285 67.319347382704
"2655" 530.8 18.598623453295 67.5058275751981
"2656" 531 18.8690616278703 67.771950344695
"2657" 531.2 19.0305463248584 68.3449884221911
"2658" 531.4 19.1283984807232 68.4934184223396
"2659" 531.6 19.3574068346655 68.8461539226923
"2660" 531.8 19.7420209137628 69.120353384505
"2661" 532 19.9276168301771 69.3778017693778
"2662" 532.2 20.2601645065572 69.8339161544493
"2663" 532.4 20.4111019559458 70.7094222322479
"2664" 532.6 20.5481130490767 71.9696970412005
"2665" 532.8 20.6360297772138 73.0550700038243
"2666" 533 20.7138780197062 73.6095571966865
"2667" 533.2 20.6360297772138 73.7521853891368
"2668" 533.4 20.7323368972138 74.1247815433556
"2669" 533.6 20.6168575336069 74.1893292741893
"2670" 533.8 20.3029676667214 74.9300700056993
"2671" 534 20.0859998985814 75.6064625832988
"2672" 534.2 19.6471620217105 76.4822678149438
"2673" 534.4 19.5117994753369 77.5479360083172
"2674" 534.6 19.4041011877061 77.7890443547121
"2675" 534.8 19.4123856802599 77.8457027778457
"2676" 535 19.5068287952138 78.3018648936865
"2677" 535.2 19.964433539762 78.99766908669
"2678" 535.4 20.2321210288987 79.5719798180335
"2679" 535.6 20.4527787465572 79.695027279695
"2680" 535.8 20.454037634707 79.62464016424
"2681" 536 20.4065237080752 79.9921047415306
"2682" 536.2 20.6674849153369 80.8233702423618
"2683" 536.4 21.1272737512753 81.8779608203395
"2684" 536.6 21.505347459762 82.634032705711
"2685" 536.8 21.8136675777151 83.3689840525997
"2686" 537 21.8977307112753 84.1856531303395
"2687" 537.2 22.0468514231522 85.0417325542725
"2688" 537.4 21.8695634597062 85.9172495166865
"2689" 537.6 21.8241262612872 86.8383540560691
"2690" 537.8 21.2948202880562 87.2908127103677
"2691" 538 21.2403569552138 87.5839161721993
"2692" 538.2 21.3174026512138 88.3146854036993
"2693" 538.4 21.4907554672138 89.2089161738243
"2694" 538.6 22.2668775587178 89.9640066745794
"2695" 538.8 22.7880690407232 90.0545044054391
"2696" 539 23.3205907472138 90.3574204442036
"2697" 539.2 23.8984334672138 90.464258059695
"2698" 539.4 23.9972100173391 90.6006814444468
"2699" 539.6 24.127488241188 90.8032509061879
"2700" 539.8 24.4227722273779 91.0945999449408
"2701" 540 24.6793019973427 92.0610471382149
"2702" 540.2 25.1311646032138 93.1388612162158
"2703" 540.4 25.2032396190906 94.1236184095082
"2704" 540.6 25.2338922107214 94.8531469486993
"2705" 540.8 24.8814302636361 95.248372410633
"2706" 541 24.8415790707914 95.248372410633
"2707" 541.2 24.8229818192137 95.2377623336993
"2708" 541.4 25.3729286811087 94.9963830257656
"2709" 541.6 25.7915562777105 94.7872128717103
"2710" 541.8 26.2098043472138 94.697276487005
"2711" 542 26.5037945050308 94.3025396789179
"2712" 542.2 27.2539762737628 93.9179242939179
"2713" 542.4 27.0861991392138 93.5839161781993
"2714" 542.6 27.1683961489712 93.4721093703952
"2715" 542.8 27.1728755472138 93.4831835627139
"2716" 543 27.1361871187127 93.5198136012121
"2717" 543.2 27.0429729211329 93.5794439089641
"2718" 543.4 26.9802613072138 93.6205462166975
"2719" 543.6 26.7784749697192 93.4923411011846
"2720" 543.8 26.8393240424604 93.2696572548081
"2721" 544 26.8069084912138 92.9781469468243
"2722" 544.2 27.2370803067214 92.3561055231253
"2723" 544.4 27.385245112648 91.8235611379774
"2724" 544.6 27.4060401697497 91.5697461377236
"2725" 544.8 27.5528982421493 91.1462862526847
"2726" 545 27.5688048268855 90.7634033676865
"2727" 545.2 27.6257793100977 90.3770554826848
"2728" 545.4 28.0781624752138 89.5550700203243
"2729" 545.6 28.4922830912138 89.2666084815743
"2730" 545.8 29.0097576962299 88.5604640193297
"2731" 546 29.1434673812872 88.1056124419518
"2732" 546.2 29.3805310553606 88.0661647111431
"2733" 546.4 29.4894522122782 88.2356833266972
"2734" 546.6 29.4264621552138 88.2858392498243
"2735" 546.8 29.5045216184817 88.2499080574807
"2736" 547 29.3853363954201 88.3916084806993
"2737" 547.2 29.5709228352138 88.4781469423243
"2738" 547.4 29.9703680952225 88.3641359422103
"2739" 547.6 30.2868057477061 88.5198135962121
"2740" 547.8 30.3831128677061 88.5198135962121
"2741" 548 30.5385559493968 88.6648878271264
"2742" 548.2 30.8741924262524 89.0568891352107
"2743" 548.4 31.2926801078703 89.1074204429536
"2744" 548.6 31.4103888272138 89.2783606354322
"2745" 548.8 31.3812048421173 89.6153847126923
"2746" 549 31.6613710374067 90.1048952131818
"2747" 549.2 32.3074208482072 90.5234765982158
"2748" 549.4 32.4376647867214 90.848873444695
"2749" 549.6 32.4046947761235 90.844830944691
"2750" 549.8 32.6129263713169 91.0527311372066
"2751" 550 32.8188804572138 91.3843969452305
"2752" 550.2 32.8577472757236 91.6443557531828
"2753" 550.4 32.8637508304473 92.4941726001865
"2754" 550.6 33.2956736634879 93.3566434472028
"2755" 550.8 33.6409860011214 94.2476879096323
"2756" 551 33.8273868524446 94.8060005640368
"2757" 551.2 33.8273868524446 95.1906159490368
"2758" 551.4 33.7859644667214 95.5454546416993
"2759" 551.6 33.8244873147214 95.5198136032121
"2760" 551.8 33.9785787067214 95.4428905262121
"2761" 552 34.1409789377151 95.4843686800997
"2762" 552.2 34.5885237872138 95.7740871034664
"2763" 552.4 34.7577119751622 96.1462862576847
"2764" 552.6 34.9159679952138 96.5069931041993
"2765" 552.8 35.4222682777105 97.0399601431938
"2766" 553 35.9836012222203 97.6773227592158
"2767" 553.2 36.4611622273779 97.9215230286908
"2768" 553.4 36.5992997285843 97.7855478747086
"2769" 553.6 36.633633794707 97.7807487593192
"2770" 553.8 36.4976708312245 97.7241876823396
"2771" 554 36.4296893302218 97.7694365285387
"2772" 554.2 36.2257448272138 98.3074738752305
"2773" 554.4 36.5239862124446 99.1236184145082
"2774" 554.6 36.8035875472138 100.212121300212
"2775" 554.8 36.8998946672138 100.754245839216
"2776" 555 36.7313572072138 101.168050801168
"2777" 555.2 36.6417915856138 101.360839262899
"2778" 555.4 36.7650646992138 101.391608493699
"2779" 555.6 37.2447362941676 101.356869032126
"2780" 555.8 37.6786065342203 101.160839262699
"2781" 556 38.5811418137105 101.446553532216
"2782" 556.2 38.8673115637235 101.446553532216
"2783" 556.4 39.1577615873779 101.596736686212
"2784" 556.6 39.3515987737105 101.545454647699
"2785" 556.8 39.330233154707 101.54771710924
"2786" 557 39.4680845467214 101.660839263199
"2787" 557.2 39.5277032382203 101.424575532194
"2788" 557.4 39.5001869072138 101.083916185699
"2789" 557.6 39.9010327424072 100.907200993215
"2790" 557.8 40.6650444447083 100.845820954692
"2791" 558 41.1566693712138 100.776223877699
"2792" 558.2 41.5479804162987 100.587964762126
"2793" 558.4 41.6189435472138 100.405778531175
"2794" 558.6 42.041755302951 100.023878646178
"2795" 558.8 42.1562358846778 99.7681267228451
"2796" 559 42.5723840352138 99.3146854146993
"2797" 559.2 42.743394238304 99.1816292991816
"2798" 559.4 42.9672432272138 98.9685315681993
"2799" 559.6 42.8998282432138 98.9781469528243
"2800" 559.8 42.794384312648 98.8058096834212
"2801" 560 42.7548736617796 98.3916084906993
"2802" 560.2 42.8227825472138 98.1608392596993
"2803" 560.4 43.1598574672138 97.6223777206993
"2804" 560.6 43.3680890624072 96.9467020277159
"2805" 560.8 43.1384558678703 96.9599845661908
"2806" 561 43.0100463873779 96.7035742967036
"2807" 561.2 42.829661610704 96.2927073732158
"2808" 561.4 42.9263856634879 96.4219115271911
"2809" 561.6 42.9993455877061 96.2975914116822
"2810" 561.8 43.3727468984817 95.8410012189179
"2811" 562 43.4701804265572 95.8061384111908
"2812" 562.2 43.9404520228478 95.7195437187965
"2813" 562.4 44.4473316119327 95.4665072570049
"2814" 562.6 44.9450626024604 95.2396384875473
"2815" 562.8 45.2144093477061 95.1273086797427
"2816" 563 45.3267676672138 95.1319931028243
"2817" 563.2 45.2988892984817 95.3956570646264
"2818" 563.4 45.7939873293943 95.6057457186827
"2819" 563.6 46.1098966024948 95.5272360262965
"2820" 563.8 46.4688713378315 95.4133047569518
"2821" 564 46.8296656228477 95.274199564505
"2822" 564.2 47.4886090693968 95.2539566798693
"2823" 564.4 48.1886508859945 95.4290305261983
"2824" 564.6 48.916271594704 95.4245755261938
"2825" 564.8 50.0190645865572 95.3040016414578
"2826" 565 50.4791985872138 95.075600179691
"2827" 565.2 51.1871860493943 95.2211303336827
"2828" 565.4 51.5578383312138 95.3916084876993
"2829" 565.6 51.6122235397205 95.5069931031993
"2830" 565.8 52.0641386137105 95.7212788341828
"2831" 566 52.6701855672138 95.783435411168
"2832" 566.2 53.230830570704 95.9080919882158
"2833" 566.4 53.5802878512138 95.9493007959493
"2834" 566.6 53.5089685380461 95.8136459111983
"2835" 566.8 53.6629986787178 95.8237351804391
"2836" 567 53.9462549072138 96.174413911559
"2837" 567.2 54.4879824572138 96.7930507967931
"2838" 567.4 55.0792798597205 97.6110654899188
"2839" 567.6 55.4126084712753 98.2303181828457
"2840" 567.8 55.407857063203 98.4142329137989
"2841" 568 55.4751304372138 98.379589259918
"2842" 568.2 56.2123047737043 98.6065406062989
"2843" 568.4 56.8879996495691 99.312354414697
"2844" 568.6 57.9152756090767 100.198135300198
"2845" 568.8 58.8396977602266 101.000756108693
"2846" 569 60.682250048717 101.71028980171
"2847" 569.2 62.5632077675667 102.258005263796
"2848" 569.4 63.9621953872138 102.695142802695
"2849" 569.6 64.1548096272138 102.996871649151
"2850" 569.8 64.2190143867214 103.060411918445
"2851" 570 64.1956671909396 102.878787995186
"2852" 570.2 64.4165674484492 102.464586802465
"2853" 570.4 64.5785609552138 101.743256840205
"2854" 570.6 64.6856732718036 101.20586741659
"2855" 570.8 65.2004297817105 100.177322761716
"2856" 571 65.3971714752138 99.5069931071993
"2857" 571.2 65.9187505741157 98.6648878371264
"2858" 571.4 66.80912781164 97.5660925283353
"2859" 571.6 67.4480433450824 96.6655296812809
"2860" 571.8 68.1804472432137 95.3146854106993
"2861" 572 68.3388189473779 94.8766512179536
"2862" 572.2 68.3720477159458 94.5859404868936
"2863" 572.4 68.9498904359458 93.735738024505
"2864" 572.6 69.5727024943758 92.9872692160642
"2865" 572.8 69.6260952002266 92.8198829082045
"2866" 573 70.1354817792137 92.1031469459493
"2867" 573.2 71.2909323068867 91.0557735987481
"2868" 573.4 72.2396688854859 90.0681370977605
"2869" 573.6 73.0242367647083 89.6736597512121
"2870" 573.8 73.6589465662203 89.3806194816883
"2871" 574 73.8925295468855 89.3638307124408
"2872" 574.2 74.9751978177151 88.9572193274188
"2873" 574.4 76.338895003015 88.4705039423167
"2874" 574.6 77.5493080040719 87.9134380186827
"2875" 574.8 78.7391647896847 87.3561055181253
"2876" 575 79.1839261322782 86.8739369791816
"2877" 575.2 80.0064409814459 86.2606313631837
"2878" 575.4 80.8393674392653 85.8760159781837
"2879" 575.6 81.5306416097497 85.4766287085535
"2880" 575.8 82.6939302272138 84.5839161691993
"2881" 576 83.9844456352138 83.7666084760743
"2882" 576.2 85.118527038304 83.2460783217076
"2883" 576.4 87.1071389361235 82.7575128596806
"2884" 576.6 88.6776436424948 82.2478837822479
"2885" 576.8 90.3097958846778 81.4078028198693
"2886" 577 91.2442738859783 81.0346065118038
"2887" 577.2 91.7381565595593 80.9359871655514
"2888" 577.4 92.7555548370884 80.5119240497427
"2889" 577.6 93.349625152717 80.5784216651938
"2890" 577.8 93.4888253452084 80.7671740884595
"2891" 578 94.0421191877061 80.4963093189578
"2892" 578.2 95.3583165072138 80.0903264339365
"2893" 578.4 96.6559282475667 79.504968779505
"2894" 578.6 97.3751008957097 79.1495270099188
"2895" 578.8 97.9250132411329 78.8656692788657
"2896" 579 98.2090072592137 78.8339161634493
"2897" 579.2 99.0393886665573 78.7121212787121
"2898" 579.4 100.03456222705 78.9578477789578
"2899" 579.6 101.69483110178 78.7663619326125
"2900" 579.8 103.062886107214 78.3916084706993
"2901" 580 103.367013860665 78.1486935089179
"2902" 580.2 103.600178444678 77.4098270851021
"2903" 580.4 103.779015989685 76.8827327384212
"2904" 580.6 103.721829553763 76.8025396614179
"2905" 580.8 103.74408281623 76.5904827765905
"2906" 581 103.879203593209 76.6608392381993
"2907" 581.2 103.843480662848 76.8733898537965
"2908" 581.4 104.629828991059 76.6660367382045
"2909" 581.6 106.125452523214 76.1223776991993
"2910" 581.8 107.388897810356 75.5745606601899
"2911" 582 108.070856347214 74.6669121208208
"2912" 582.2 108.44126836203 74.1509773126125
"2913" 582.4 108.338637138688 73.4947979658025
"2914" 582.6 108.486497614116 72.7539566573693
"2915" 582.8 108.085672812397 72.010937848934
"2916" 583 107.76817682171 71.9905095796828
"2917" 583.2 107.690107265456 71.6563669639641
"2918" 583.4 107.308773907663 70.8414412323799
"2919" 583.6 107.080908757758 69.9569036161108
"2920" 583.8 106.50854082787 68.6822067686822
"2921" 584 105.75520515505 67.271950344195
"2922" 584.2 105.378736385456 66.4595869972288
"2923" 584.4 104.650883499542 65.9300699966993
"2924" 584.6 104.205730610721 65.2463093037078
"2925" 584.8 103.879203593209 64.884282457192
"2926" 585 103.750794112717 64.1608392256993
"2927" 585.2 103.585696203724 62.9795205322103
"2928" 585.4 103.997065171214 61.5839161461993
"2929" 585.6 104.17412211314 59.9004841829774
"2930" 585.8 104.265423651317 58.8178038742024
"2931" 586 104.420357884708 58.5014985661938
"2932" 586.2 104.671475310098 58.2980533736827
"2933" 586.4 105.507605289434 57.7012731423167
"2934" 586.6 106.611043153763 56.6912036028451
"2935" 586.8 107.433747689434 55.857091678934
"2936" 587 108.199265827706 55.213952755214
"2937" 587.2 108.423982466721 55.3146853706993
"2938" 587.4 108.450879042149 55.4186354861879
"2939" 587.6 107.384359433633 55.4330285631253
"2940" 587.8 106.626249547214 55.368104178445
"2941" 588 106.117197616207 54.9758575242066
"2942" 588.2 105.136848726265 54.1608392156993
"2943" 588.4 104.24608787822 53.0527805992066
"2944" 588.6 103.377645974098 52.3409517908025
"2945" 588.8 102.925304490704 52.0546120982085
"2946" 589 102.485043387214 52.0141487135526
"2947" 589.2 102.485043387214 52.103594136719
"2948" 589.4 102.432512244858 52.2377622906993
"2949" 589.6 102.334710322787 52.3690943677537
"2950" 589.8 102.307245612397 52.4152770985691
"2951" 590 102.307245612397 52.4152770985691
"2952" 590.2 102.128002344755 52.6880437142265
"2953" 590.4 101.354481547085 52.9568258298799
"2954" 590.6 100.847822347214 53.1818182531818
"2955" 590.8 100.308054531537 53.2842739071304
"2956" 591 99.265633930704 53.1168831761938
"2957" 591.2 98.3639945385669 52.5955440602879
"2958" 591.4 97.1101888622029 51.8623044057085
"2959" 591.6 96.5873788042159 51.450216520681
"2960" 591.8 95.9737425029511 50.9338223278569
"2961" 592 95.3232957328026 50.3583916734353
"2962" 592.2 94.2877396723459 49.2323955569247
"2963" 592.4 93.4610662432138 47.9877622864493
"2964" 592.6 92.8261439496722 46.3184377078569
"2965" 592.8 92.627145356596 44.8708983602555
"2966" 593 92.4592252637581 43.2239555893778
"2967" 593.2 92.001325472717 41.615051664692
"2968" 593.4 91.7507038363814 39.7845398167076
"2969" 593.6 91.9738091417105 38.1901432381901
"2970" 593.8 92.2460758803118 37.2580051987965
"2971" 594 92.3505710701771 36.9419042754034
"2972" 594.2 92.5597448957097 36.8870835445794
"2973" 594.4 93.3510733806647 36.2762238131993
"2974" 594.6 94.2026310672138 35.2078477352078
"2975" 594.8 94.7310855314125 34.0227721186382
"2976" 595 95.3369149078703 32.483488770945
"2977" 595.2 96.4430388162987 30.0920132685536
"2978" 595.4 97.5758496973391 28.2436794205514
"2979" 595.6 98.3793188119327 27.0454545731993
"2980" 595.8 97.8102437380461 27.1338121502107
"2981" 596 97.7036781377151 27.0907034578599
"2982" 596.2 97.7376688882164 26.366721534059
"2983" 596.4 97.9051047873779 25.6245144179322
"2984" 596.6 97.1239470277062 25.9770784952078
"2985" 596.8 96.47172077164 26.7030530728569
"2986" 597 95.9104773157061 27.4685314966993
"2987" 597.2 94.8061556987214 28.2121212282121
"2988" 597.4 93.5391820268855 28.887334921195
"2989" 597.6 93.3782421200138 29.6608391911993
"2990" 597.8 93.1368322597062 30.5283605766822
"2991" 598 91.9580855405023 31.892393347277
"2992" 598.2 90.7586884560138 33.3685315025993
"2993" 598.4 89.4291477465073 34.5370933883832
"2994" 598.6 88.7452275877061 34.7847708117079
"2995" 598.8 88.3749304480224 34.8048463501895
"2996" 599 88.3537352540985 34.9769742734385
"2997" 599.2 88.2483387066357 35.3230465430154
"2998" 599.4 87.6671851019415 36.0123597744739
"2999" 599.6 86.869851752486 36.7994796214149
"3000" 599.8 86.3396897630496 37.2121212372121
"3001" 600 85.1155192513779 37.8787879301865
"3002" 600.2 83.8198063022029 38.4099234307176
"3003" 600.4 82.7613452112138 38.6800699694493
"3004" 600.6 81.5711919537628 38.3207582383208
"3005" 600.8 80.8233496390669 38.3028510459952
"3006" 601 80.4788664672138 38.6704545848243
"3007" 601.2 79.9363363707214 39.3146853546993
"3008" 601.4 79.2429251067214 39.9300699706993
"3009" 601.6 78.1821510268926 40.9501368563348
"3010" 601.8 77.5479197947214 42.2548562807164
"3011" 602 76.576188388831 43.7225565514149
"3012" 602.2 75.6827718912138 45.1896853605743
"3013" 602.4 75.3842198192138 45.4877622839493
"3014" 602.6 75.5094190752138 45.6416084379493
"3015" 602.8 75.3264355472138 46.1952521692722
"3016" 603 75.0492589560663 46.4966740926505
"3017" 603.2 74.0814898562299 47.8662800940201
"3018" 603.4 72.7710866427214 48.9813520182121
"3019" 603.6 71.8410350322246 49.856809903703
"3020" 603.8 71.6568873437581 50.4034427504034
"3021" 604 71.3003281450824 50.7649667892265
"3022" 604.2 70.5469147716774 51.1644170203952
"3023" 604.4 69.2299708793755 51.8620914441698
"3024" 604.6 67.520972759205 52.8330003682176
"3025" 604.8 66.4426909695087 53.4947979458025
"3026" 605 65.437338593935 54.2077435234385
"3027" 605.2 64.3474238672138 54.9206891395361
"3028" 605.4 63.0903625093968 55.9118513712965
"3029" 605.6 62.0464645573427 57.1857872571858
"3030" 605.8 60.8239926336078 58.9075559127537
"3031" 606 59.5837448424604 59.8925465291233
"3032" 606.2 58.7519801952138 61.1319930688243
"3033" 606.4 58.2627894119049 62.2574861853344
"3034" 606.6 57.3170041072138 63.3702409172164
"3035" 606.8 56.6124414803118 64.9098270726021
"3036" 607 56.6023038846778 65.6486934964179
"3037" 607.2 56.5144447867214 67.002719574695
"3038" 607.4 56.5522122787178 68.6970383071586
"3039" 607.6 56.3564023373391 70.7190246553344
"3040" 607.8 56.150617867542 72.5582751187121
"3041" 608 56.1805800912138 74.6333666977103
"3042" 608.2 56.2576257872138 76.6947758920794
"3043" 608.4 56.0041860119327 77.966507239505
"3044" 608.6 56.1805800912138 79.4245755101938
"3045" 608.8 56.3626881104473 80.6993007806993
"3046" 609 56.3096836763814 82.6951427826951
"3047" 609.2 56.2191029392137 84.7762238616993
"3048" 609.4 56.2349652997205 86.6947759020794
"3049" 609.6 56.2696641772138 88.716127711793
"3050" 609.8 56.4806528141157 90.9725801371264
"3051" 610 56.5283268802266 92.5184276002107
"3052" 610.2 57.061102336717 94.0069931016993
"3053" 610.4 58.124502249434 95.2752376798906
"3054" 610.6 59.4068686112138 96.8723777199493
"3055" 610.8 60.0885089878703 98.156565759695
"3056" 611 60.6828144854859 99.2200108761431
"3057" 611.2 61.5973205473779 99.4706683379322
"3058" 611.4 62.7583563872138 99.9589161845743
"3059" 611.6 64.5400381072138 100.016608492324
"3060" 611.8 66.0668582891816 100.033259530802
"3061" 612 66.6067368580461 99.8157249152003
"3062" 612.2 67.1018074992137 99.5646854149493
"3063" 612.4 66.8514089872138 99.6800700304493
"3064" 612.6 67.0722106647553 99.7236910304929
"3065" 612.8 67.0868263873779 100.197164030966
"3066" 613 67.4292517072138 100.6766763776
"3067" 613.2 68.7268634475667 101.600110532369
"3068" 613.4 70.1883205650332 102.362502456209
"3069" 613.6 71.9166429014459 103.079758187695
"3070" 613.8 72.8114439102203 103.314685418699
"3071" 614 73.9781358672138 103.496503611189
"3072" 614.2 75.1338213072138 103.391608495699
"3073" 614.4 76.447549196596 103.056302764595
"3074" 614.6 77.3827226893943 102.913438033683
"3075" 614.8 77.6950701014459 102.695142802695
"3076" 615 77.7087695581288 102.602134802602
"3077" 615.2 77.7612770859783 102.533620340995
"3078" 615.4 77.7679511693943 102.767907879691
"3079" 615.6 77.9137133052911 103.246078341708
"3080" 615.8 78.4577927522072 103.600399688216
"3081" 616 78.4841417253508 104.254079342716
"3082" 616.2 78.3197649640719 104.794934881718
"3083" 616.4 78.1250071587178 105.235499882159
"3084" 616.6 78.0989132453508 105.233100343695
"3085" 616.8 78.0952652472138 105.182473882106
"3086" 617 78.0952652472138 105.182473882106
"3087" 617.2 78.1703281337043 105.246812112939
"3088" 617.4 78.4082633872138 105.122377728199
"3089" 617.6 78.9090604112138 104.952048074183
"3090" 617.8 79.4034369477061 105.090326458936
"3091" 618 79.5186278137043 104.771698997079
"3092" 618.2 79.5157952672138 104.497377727574
"3093" 618.4 79.4997440677061 104.321095688936
"3094" 618.6 79.9546805657105 104.182817304183
"3095" 618.8 80.4816990137043 104.217400342679
"3096" 619 80.6761407390906 104.222873996531
"3097" 619.2 80.7794110950037 104.174101881097
"3098" 619.4 80.7196342672137 104.160839265699
"3099" 619.6 80.5872119772138 104.172858496481
"3100" 619.8 80.0484028411325 104.498834612191
"3101" 620 79.408614765183 104.681931073913
"3102" 620.2 79.1666819572138 105.254589266793
"3103" 620.4 78.7368406292191 105.823735190439
"3104" 620.6 78.2036107572138 106.588723883512
"3105" 620.8 77.3488850672138 107.419386268958
"3106" 621 76.6544600359458 108.027236038796
"3107" 621.2 76.4325916222203 108.490509616183
"3108" 621.4 75.8313971992653 108.578718693194
"3109" 621.6 75.2087268278703 108.722805077954
"3110" 621.8 73.8680705817105 108.952048078183
"3111" 622 72.8849199250332 109.17123427071
"3112" 622.2 71.7438106832138 108.853146962699
"3113" 622.4 70.5839606151622 108.433188539202
"3114" 622.6 69.7312267875408 108.391608500699
"3115" 622.8 68.6619828432137 107.952048077183
"3116" 623 67.6314966592138 107.622377730699
"3117" 623.2 66.2532910759458 107.116304845578
"3118" 623.4 65.7474005224604 106.337199498645
"3119" 623.6 65.3746998267214 105.176618343638
"3120" 623.8 65.2494222537714 104.001364611694
"3121" 624 64.9795936647428 102.829478302829
"3122" 624.2 64.5893115264051 100.887136223964
"3123" 624.4 64.7037602112138 99.9781469538243
"3124" 624.6 65.2067796953606 99.0622199144468
"3125" 624.8 65.8883377872138 98.2415146828569
"3126" 625 66.5239647792137 96.2569931039493
"3127" 625.2 67.2052816795156 94.769068217846
"3128" 625.4 67.8057249839803 94.3618882174388
"3129" 625.6 68.4360988848584 93.9335665247028
"3130" 625.8 69.0149596481625 93.4184421011107
"3131" 626 70.216010942267 92.2623122538008
"3132" 626.2 71.2909323068867 90.9525840986449
"3133" 626.4 72.4612987272138 89.056672596749
"3134" 626.6 73.4331785231146 87.7724715185417
"3135" 626.8 74.5514991889712 86.9336478253952
"3136" 627 75.8029023493968 85.9624586705778
"3137" 627.2 77.5885330080224 84.411286476719
"3138" 627.4 79.52166765164 82.9788505137481
"3139" 627.6 80.5086758322246 81.9630370511938
"3140" 627.8 81.83303853164 80.0238786261777
"3141" 628 83.178825366265 77.8638803932485
"3142" 628.2 84.446301067856 75.8665248527896
"3143" 628.4 86.1048074067214 73.960518735499
"3144" 628.6 87.4868145787214 72.7591298496822
"3145" 628.8 88.4884086267214 71.7249418101865
"3146" 629 89.2181503649188 70.5773495398081
"3147" 629.2 90.477189793935 68.6824152302209
"3148" 629.4 91.5927081152138 66.8723776899493
"3149" 629.6 92.7199493628903 64.795901841719
"3150" 629.8 93.8816073467214 63.2292153016908
"3151" 630 95.1567434707286 61.3969751844739
"3152" 630.2 96.4109757105884 59.9837372599837
"3153" 630.4 97.7522363417105 58.538128604692
"3154" 630.6 98.9522163539349 57.2471431418625
"3155" 630.8 99.7884440272138 56.2811547947427
"3156" 631 100.664838819214 54.8243007548243
"3157" 631.2 101.799148778361 53.1946103301177
"3158" 631.4 103.076979845246 51.7874808671721
"3159" 631.6 103.640728827214 50.5415098274646
"3160" 631.8 103.448114587214 50.0166084423243
"3161" 632 103.109738211317 49.9924400576848
"3162" 632.2 102.702351774376 49.8807603268038
"3163" 632.4 102.322391370886 49.8275058652121
"3164" 632.6 102.301184350447 49.8076923651923
"3165" 632.8 102.279588210721 49.7591298266822
"3166" 633 101.884803676001 49.5991218649837
"3167" 633.2 100.969811378721 49.2975913646822
"3168" 633.4 99.6630207993755 48.3916084406993
"3169" 633.6 98.0870182277062 47.3178904780871
"3170" 633.8 96.8533699012181 46.560106592714
"3171" 634 96.0324663472138 46.5646853619493
"3172" 634.2 95.4458684239802 46.5472028619318
"3173" 634.4 95.1375148296722 46.6373870543297
"3174" 634.6 94.847470027856 46.3514746694284
"3175" 634.8 94.1979331673773 46.0088692075473
"3176" 635 93.662371622951 45.7555859380633
"3177" 635.2 92.7772856912138 44.9044289372121
"3178" 635.4 91.7445064732094 43.5747586281901
"3179" 635.6 90.6022264449935 42.2574861653344
"3180" 635.8 89.6381215228903 41.1196943180428
"3181" 636 89.1176151312138 39.8819930475743
"3182" 636.2 88.9745302562072 38.4740260077048
"3183" 636.4 88.6168181072138 36.6608391981993
"3184" 636.6 88.3303661773391 35.0385512350386
"3185" 636.8 87.8767739341157 34.3531468881993
"3186" 637 87.0967273659945 33.5787186181941
"3187" 637.2 86.1802479712138 32.2089161168243
"3188" 637.4 84.8993632752138 30.2281468840743
"3189" 637.6 83.7685767313129 28.3165614975473
"3190" 637.8 82.6309602020302 26.9320423423167
"3191" 638 81.808128695052 25.8781916104936
"3192" 638.2 80.6892214803118 25.3855355330778
"3193" 638.4 79.529377036596 25.0188273404034
"3194" 638.6 77.7189071537628 23.5839161081993
"3195" 638.8 75.9853789937628 21.8025396064179
"3196" 639 74.7384552315798 19.7883695274807
"3197" 639.2 73.8421728652084 18.1314274104391
"3198" 639.4 73.3638526132395 16.9778869862087
"3199" 639.6 73.3323116462111 16.7852735629391
"3200" 639.8 73.3287507097105 16.7322677551938
"3201" 640 73.1850184197205 17.0002056785387
"3202" 640.2 72.239104448717 17.2377622556993
"3203" 640.4 71.4452586112138 17.5550699483243
"3204" 640.6 70.3792908424948 17.1770335248693
"3205" 640.8 68.1060044590074 16.3853714086931
"3206" 641 66.075448768717 15.2707292921938
"3207" 641.2 64.0777639312138 13.7858391753243
"3208" 641.4 62.3677775073779 12.9108391744493
"3209" 641.6 60.2619744446778 11.9341185196264
"3210" 641.8 58.3711766421493 10.844830864691
"3211" 642 56.389704106704 9.30369631314985
"3212" 642.2 55.6595078759458 8.5130658892823
"3213" 642.4 53.9462549072138 7.64374515379759
"3214" 642.6 52.2283441024072 7.39368740354754
"3215" 642.8 50.5197489697497 6.7822966567823
"3216" 643 48.7511736857105 5.99600400214985
"3217" 643.2 47.8221098395593 5.41330465156715
"3218" 643.4 47.8147015877061 5.66724942489802
"3219" 643.6 47.9752134672138 6.0839160906993
"3220" 643.8 47.6648905078703 6.71425797209888
"3221" 644 46.6804177470496 7.10955711864802
"3222" 644.2 44.9273763777151 7.75812423852736
"3223" 644.4 43.3160311732396 8.21489322359951
"3224" 644.6 41.828067562704 8.55644356624876
"3225" 644.8 39.9349447522072 8.97402598205095
"3226" 645 37.8717210704473 9.62703963655012
"3227" 645.2 36.7179812268855 10.1223776331993
"3228" 645.4 36.0218003242057 10.5861785375093
"3229" 645.6 34.794896192717 11.2047952112048
"3230" 645.8 33.4724942292191 11.4685314806993
"3231" 646 32.3034184783914 11.7948717887179
"3232" 646.2 31.0786643070496 12.3339160969493
"3233" 646.4 30.365602499762 12.9953380206876
"3234" 646.6 29.0348131877061 14.1715229449408
"3235" 646.8 27.4315289662203 15.4355644462048
"3236" 647 25.4705821361235 16.5724816011879
"3237" 647.2 23.7933711439803 17.45920748669
"3238" 647.4 21.5644020997205 18.3124228721586
"3239" 647.6 19.5679340063713 18.6701229879009
"3240" 647.8 17.5476668057105 19.3256743347103
"3241" 648 17.2211398267214 19.9428904507121
"3242" 648.2 17.6297154639803 20.3146853356993
"3243" 648.4 17.690751680717 20.4905095281828
"3244" 648.6 17.9108822517236 20.6223776436993
"3245" 648.8 17.8048193360361 21.1072261441841
"3246" 649 17.8190465172138 21.1199737980431
"3247" 649.2 17.7347777872138 20.6883117206883
"3248" 649.4 17.3382190442057 20.6766762975998
"3249" 649.6 17.2082988517061 20.0967366047121
"3250" 649.8 16.2602825733188 19.8372317582988
"3251" 650 15.0257516883831 19.7191518351038
"3252" 650.2 14.6047963872138 19.8339161044493
"3253" 650.4 14.7299956432138 19.8146853351993
"3254" 650.6 14.7229914960361 20.1165501431935
"3255" 650.8 14.6189591967124 20.5635541051789
"3256" 651 13.9466977467214 21.8146853371993
"3257" 651.2 14.2436446872138 22.5382430302306
"3258" 651.4 14.7920602273779 23.0176767999408
"3259" 651.6 15.2987741682165 23.9345948393192
"3260" 651.8 16.1755196722246 25.021645032714
"3261" 652 17.1761964912138 26.3339161109493
"3262" 652.2 18.3853858910496 27.7847708047078
"3263" 652.4 19.4245299695691 29.3356643831818
"3264" 652.6 20.439937771542 30.8787879231865
"3265" 652.8 21.2824633141033 31.4059196929444
"3266" 653 22.8915862895691 32.2290210014598
"3267" 653.2 24.6346478913779 33.3659673872121
"3268" 653.4 26.3141370477061 34.2409673880871
"3269" 653.6 27.5214155987127 34.911754965681
"3270" 653.8 28.2111132986883 34.7143101193297
"3271" 654 29.8739543054564 34.6885672731501
"3272" 654.2 31.9607152162072 34.9392274657085
"3273" 654.4 33.8808758268926 35.2896017352896
"3274" 654.6 35.7688459368094 35.7440234665133
"3275" 654.8 37.3263976437235 35.9465534667158
"3276" 655 39.5093590047083 36.0014985436938
"3277" 655.2 41.2055276296722 36.0182500821721
"3278" 655.4 43.1598574672138 36.2022593131253
"3279" 655.6 45.0763691552138 36.0358391975743
"3280" 655.8 47.3973707472138 35.9655729282733
"3281" 656 49.6479160919327 35.7094221972479
"3282" 656.2 50.9533259353606 35.5217859278295
"3283" 656.4 51.8625190416249 34.8688811579458
"3284" 656.6 52.0201125072138 34.8187339271264
"3285" 656.8 52.0682660672138 34.6319930423243
"3286" 657 53.0970011951579 34.1520979264598
"3287" 657.2 54.6249908152225 33.180985733181
"3288" 657.4 56.5539553990669 31.9024565395948
"3289" 657.6 58.9542251472138 30.5961112305961
"3290" 657.8 61.1555307417105 29.4630369986938
"3291" 658 63.090845239205 28.730436267192
"3292" 658.2 64.9252665872138 27.8846154201923
"3293" 658.4 66.4802742452459 27.4535221120689
"3294" 658.6 68.5139740162987 27.2377622656993
"3295" 658.8 70.6394890277061 27.1490048809952
"3296" 659 72.7616248919327 27.2478837272479
"3297" 659.2 74.9412070672138 27.2377622656993
"3298" 659.4 76.9255816828903 26.9604814192682
"3299" 659.6 79.6400986358607 26.6205887266206
"3300" 659.8 82.1900795740985 26.7030530728569
"3301" 660 84.4097176141157 26.3065881878451
"3302" 660.2 86.2856919017796 25.7190246103344
"3303" 660.4 88.6058115902203 25.1388611482158
"3304" 660.6 91.3230481792137 24.4204545705743
"3305" 660.8 93.3332640754201 23.3812134156889
"3306" 661 93.4269683221493 22.2065772222066
"3307" 661.2 93.6357948642072 21.1388611442158
"3308" 661.4 93.5214343581977 20.5773494898081
"3309" 661.6 93.4524492984817 20.5576002974807
"3310" 661.8 93.0255440278703 20.2292152586908
"3311" 662 92.7357995501771 19.3087681808472
"3312" 662.2 92.4594721952138 17.8627622563243
"3313" 662.4 92.5901747097105 17.0949051017103
"3314" 662.6 92.7225426824948 17.7235922177236
"3315" 662.8 92.7901266277061 18.7975913341822
"3316" 663 92.1801815472137 19.7858391813243
"3317" 663.2 92.3871393844381 20.8629668362476
"3318" 663.4 93.214970810381 22.4177949916486
"3319" 663.6 94.5664579478703 24.2975913396822
"3320" 663.8 95.8775375070211 25.7829127642445
"3321" 664 97.2844589072138 27.6391000737929
"3322" 664.2 98.6327585872138 29.3317793447164
"3323" 664.4 99.1401326940985 30.2771618841233
"3324" 664.6 99.3944603439802 30.3496503841958
"3325" 664.8 99.3298386902116 30.3604728842066
"3326" 665 99.0179870672138 30.5069930381993
"3327" 665.2 98.601523838304 30.5225855382149
"3328" 665.4 98.5101858960361 30.3933566919318
"3329" 665.6 98.4957884438703 30.4001554227079
"3330" 665.8 98.4568934266357 30.3648525765187
"3331" 666 98.1669009003243 30.4935762304936
"3332" 666.2 97.5775675467 30.7327455384251
"3333" 666.4 96.6731180668926 31.8865916934251
"3334" 666.6 95.3197936592137 32.9223776559993
"3335" 666.8 93.5525580072138 33.8723776569493
"3336" 667 92.1866020347214 34.2463092727078
"3337" 667.2 90.6434549067 34.4785649652478
"3338" 667.4 89.8600554639803 34.3006993496853
"3339" 667.6 89.6257498332094 33.8311688492158
"3340" 667.8 89.4923373904472 33.8111888491958
"3341" 668 89.249693450704 33.9960040416883
"3342" 668.2 88.7107762580341 34.0388879648081
"3343" 668.4 88.4517201982203 34.5729271191883
"3344" 668.6 87.9514234704473 34.9475524657168
"3345" 668.8 87.8543867277061 35.4268648508115
"3346" 669 87.7179516667214 35.5625485817164
"3347" 669.2 87.0221513697798 35.3772971584542
"3348" 669.4 84.9336580095087 35.6242538125473
"3349" 669.6 82.9272897753606 35.6598530048906
"3350" 669.8 81.1283522849188 35.8681562743297
"3351" 670 79.8103158846477 35.7529680049837
"3352" 670.2 78.6572525408197 35.4460174277537
"3353" 670.4 77.362643232717 34.9575425041883
"3354" 670.6 76.8123168437235 35.0399600811938
"3355" 670.8 76.2895067472137 34.8157248502003
"3356" 671 75.651128106704 34.9190809656883
"3357" 671.2 75.3872610824948 34.8490983117722
"3358" 671.4 74.8919336480224 33.8656692338657
"3359" 671.6 73.2793493176181 32.7923240020231
"3360" 671.8 71.8410350322246 31.5784216161938
"3361" 672 71.2721407075409 30.7462050384385
"3362" 672.2 71.4793565322782 29.961254999192
"3363" 672.4 71.2420258948682 29.2495965754034
"3364" 672.6 71.0938610889416 29.3876636524646
"3365" 672.8 70.4715689348682 29.7821409605514
"3366" 673 69.3858068941157 30.3045638841507
"3367" 673.2 67.9922779620302 30.4626143458472
"3368" 673.4 66.1316399668608 30.6284505383208
"3369" 673.6 64.2910489536078 30.4647791535417
"3370" 673.8 62.3027496301771 30.2850995379774
"3371" 674 60.0243042668855 30.1544289224621
"3372" 674.2 58.1163532032138 30.0358391915743
"3373" 674.4 56.520708640329 29.5548354218625
"3374" 674.6 54.5818818992137 28.6800699594493
"3375" 674.8 52.7609364983239 27.5533441121687
"3376" 675 51.1871860493943 26.7284067651899
"3377" 675.2 50.4470962267214 26.5646853419493
"3378" 675.4 50.0939701072138 26.6608391881993
"3379" 675.6 49.1355968070502 27.0595258809057
"3380" 675.8 47.4744164432138 27.1608391886993
"3381" 676 45.1265502497497 26.9847258423693
"3382" 676.2 43.097723850106 26.791112149868
"3383" 676.4 40.8484865872138 26.8531468806993
"3384" 676.6 39.362605290704 26.5124875342048
"3385" 676.8 37.1502931792137 26.3586413802048
"3386" 677 35.1380408882165 26.7287124959595
"3387" 677.2 33.133216187542 27.2698135349621
"3388" 677.4 30.9609555877061 27.387334919695
"3389" 677.6 28.9577674917061 27.1993007271993
"3390" 677.8 27.0016629065572 26.5967366112121
"3391" 678 26.264836970704 26.6773226882158
"3392" 678.2 25.1869563194238 26.9592476884977
"3393" 678.4 24.5276399717061 27.6095571506865
"3394" 678.6 22.3925403216249 28.3216783437063
"3395" 678.8 19.9003865313169 28.2252882666868
"3396" 679 17.2004285953369 28.329573689868
"3397" 679.2 14.7154194450332 28.6306936517076
"3398" 679.4 13.5425855207232 28.2332373820794
"3399" 679.6 13.0770152528026 27.5757576121911
"3400" 679.8 13.3166886572138 27.2618007272618
"3401" 680 13.4599843292445 26.9524024577216
"3402" 680.2 13.2860101782291 26.1707647646323
"3403" 680.4 13.4862579902203 26.1058941491828
"3404" 680.6 13.4622437328026 26.3986014187063
"3405" 680.8 13.6898787472138 27.4300699581993
"3406" 681 12.4980781372138 28.3675699591368
"3407" 681.2 10.9819491242057 29.6472645373396
"3408" 681.4 9.60886453721376 31.3002622697618
"3409" 681.6 8.06126262704962 33.0390443099621
"3410" 681.8 6.84331802398026 34.1608391956993
"3411" 682 6.20277682635228 34.8060005040368
"3412" 682.2 6.02383199521377 35.1095571581865
"3413" 682.4 6.15135591247632 35.102483773564
"3414" 682.6 6.34485571570615 34.9813520042121
"3415" 682.8 5.59343878889869 35.7921389280998
"3416" 683 4.4878887553369 37.2005414295082
"3417" 683.2 2.84756104025994 38.9623280466546
"3418" 683.4 1.50986061370435 40.5296174712988
"3419" 683.6 0.337362570106008 41.3568689721261
"3420" 683.8 0.300082392136803 41.7414843571261
"3421" 684 0.399496187213759 42.2081764729774
"3422" 684.2 0.566428515706149 42.4044289347121
"3423" 684.4 0.747444489244533 42.820888819744
"3424" 684.6 1.16995314721376 43.8641358977103
"3425" 684.8 1.49853038921913 45.4730563993192
"3426" 685 1.63222732321375 47.3146853626993
"3427" 685.2 1.82367420535082 48.4265734791958
"3428" 685.4 1.96526354635228 49.1980600568904
"3429" 685.6 1.85052347472136 49.7505827882121
"3430" 685.8 1.82484156321375 51.0839161356993
"3431" 686 1.783465173771 52.0098420597022
"3432" 686.2 1.94041010721376 53.7041084460118
"3433" 686.4 1.84742392637129 55.1290089858982
"3434" 686.6 1.1965206219512 56.6674705258982
"3435" 686.8 0.459688137213759 58.427666143043
"3436" 687 0.0408351819511955 60.1290089908982
"3437" 687.2 0 61.368816415215
"3438" 687.4 0.748609497213759 62.7425699935118
"3439" 687.6 1.52216203771049 64.1608392256993
"3440" 687.8 1.97004307610364 64.9004841879774
"3441" 688 2.72878466018412 64.8853472648853
"3442" 688.2 3.41711926770614 65.3696304192158
"3443" 688.4 4.53846262883104 65.931858919778
"3444" 688.6 5.90915933856685 66.4238088048853
"3445" 688.8 7.11230735424228 66.6812974974505
"3446" 689 8.1828625392696 66.6433567281818
"3447" 689.2 8.35171265070397 66.3403264201865
"3448" 689.4 8.13756390753487 66.1340833815187
"3449" 689.6 8.12974769872137 66.118104189195
"3450" 689.8 8.07894218734221 66.1340833815187
"3451" 690 8.03849496899321 66.1248326892018
"3452" 690.2 7.81095714772756 66.2093342277478
"3453" 690.4 7.96763068770614 66.1400058815246
"3454" 690.6 7.92374607563011 66.1166493815013
"3455" 690.8 7.85977457196714 65.9994883813841
"3456" 691 7.73675490018412 65.6814116887583
"3457" 691.2 7.73675490018412 65.547243534778
"3458" 691.4 7.62253018721376 65.6118881886888
"3459" 691.6 8.13158211822028 65.5985681502139
"3460" 691.8 8.61449352321375 66.0550699968243
"3461" 692 9.56435050032426 66.1912506892682
"3462" 692.2 10.9376352905572 66.2634033431865
"3463" 692.4 12.5576828449188 66.5717210358025
"3464" 692.6 13.8449097114765 66.8437660745361
"3465" 692.8 14.3304330811329 67.4166531904936
"3466" 693 14.4121821472138 67.4108392289493
"3467" 693.2 14.5855349632138 67.5069930751993
"3468" 693.4 14.7093248608197 67.5754733829601
"3469" 693.6 14.8948376064051 67.5955440752878
"3470" 693.8 15.2500540912138 68.0069930756993
"3471" 694 15.9965517273773 68.8043664226505
"3472" 694.2 16.4635238032138 69.6896853850743
"3473" 694.4 17.3001610514125 70.3738570011431
"3474" 694.6 17.754533112648 71.0050206940819
"3475" 694.8 17.9701951873779 71.5005828099621
"3476" 695 18.398226827542 72.6864802726865
"3477" 695.2 19.3263796468608 74.0798675817722
"3478" 695.4 20.2733346978315 75.2062041213601
"3479" 695.6 21.4100657024072 76.1982612761983
"3480" 695.8 22.0611899353606 77.2574862003344
"3481" 696 22.5886566352138 78.0949051627103
"3482" 696.2 23.315087488717 79.8971029722048
"3483" 696.4 24.1518732424948 81.5292602815292
"3484" 696.6 25.0837518761036 82.9083737444468
"3485" 696.8 25.6704844752138 84.4355645152048
"3486" 697 25.9646589648584 85.1631702467016
"3487" 697.2 26.341882666704 85.3146854006993
"3488" 697.4 26.5308280677061 85.3787879776865
"3489" 697.6 26.6783254652911 85.4914005931837
"3490" 697.8 26.8865570990074 85.4290305161983
"3491" 698 27.0197719195593 85.3048234776125
"3492" 698.2 27.2151567227875 85.3146854006993
"3493" 698.4 27.5581040272138 85.3146854006993
"3494" 698.6 27.7614190668855 85.2612665929536
"3495" 698.8 27.9381267221493 85.179550246718
"3496" 699 27.7611298373427 85.0340201311879
"3497" 699.2 27.9589498624072 85.0859951697014
"3498" 699.4 27.9186383600517 84.8117268232733
"3499" 699.6 28.0974238992137 84.8531469386993
"3500" 699.8 28.1894507070496 84.9407537849408
"3501" 700 28.1967722824948 84.9401914772479
"3502" 700.2 28.354589951059 85.0444151311983
"3503" 700.4 28.6357026142009 85.075600169691
"3504" 700.6 29.125046911059 85.0132300927055
"3505" 700.8 29.6401722387127 85.2047952852048
"3506" 701 30.3358041137628 84.8592198233208
"3507" 701.2 30.9701277237235 84.7102897847103
"3508" 701.4 31.3461840677061 84.691974784692
"3509" 701.6 31.7904115221493 84.524664592217
"3510" 701.8 32.3438270583239 84.8018649001865
"3511" 702 32.6858074392653 85.0444151311983
"3512" 702.2 32.8247276862203 85.1168832081938
"3513" 702.4 32.8419811452911 85.3042904006889
"3514" 702.6 32.7883214761036 85.3935808623167
"3515" 702.8 32.7883214761036 85.3935808623167
"3516" 703 32.9705641712138 85.4108392469493
"3517" 703.2 32.9310275559458 85.213470823675
"3518" 703.4 33.2002919008197 85.0614020927537
"3519" 703.6 33.1225153878703 84.9514375541822
"3520" 703.8 33.0029797224604 85.0989255543297
"3521" 704 33.1340393437581 85.1075848235691
"3522" 704.2 33.2113319712138 85.0935315543243
"3523" 704.4 33.2047425224948 85.2640781314179
"3524" 704.6 33.4562643992653 85.3666604392128
"3525" 704.8 33.5291454672138 85.4968716316507
"3526" 705 33.5707917862524 85.4914005931837
"3527" 705.2 33.5479371050824 85.4553983623785
"3528" 705.4 33.8028604337628 85.4968716316507
"3529" 705.6 34.0320826665572 85.6031469394493
"3530" 705.8 34.3477559872138 85.8243007858243
"3531" 706 34.5307395152138 85.8627623243243
"3532" 706.2 35.0601817437581 85.6697149779774
"3533" 706.4 35.010793449434 85.7584724011431
"3534" 706.6 35.2337814912138 85.7858392473243
"3535" 706.8 35.9872700612181 85.8916084781993
"3536" 707 36.3478904540985 85.9338223628569
"3537" 707.2 36.874056160329 86.3653420555961
"3538" 707.4 37.1653264895087 86.5623401711777
"3539" 707.6 37.7469034217796 86.8531469406993
"3540" 707.8 37.9642118089416 86.9912140177605
"3541" 708 38.2605414207948 87.4350009797427
"3542" 708.2 38.515102634704 88.2157842882158
"3543" 708.4 38.4850578180461 88.7346438271962
"3544" 708.6 38.6013204667214 89.2463093277078
"3545" 708.8 39.0845456403118 90.0515275208208
"3546" 709 39.5681684082165 91.0386672910387
"3547" 709.2 39.996314499762 92.2610723691841
"3548" 709.4 40.5843299097105 93.9300700246993
"3549" 709.6 41.189688960717 95.8201799112048
"3550" 709.8 42.2474742068608 97.7337137592722
"3551" 710 43.4204532082165 99.3870836070794
"3552" 710.2 44.8933856272138 100.891608493199
"3553" 710.4 46.3836116075667 101.903754224981
"3554" 710.6 47.9245255275667 102.976628726054
"3555" 710.8 49.9591401392138 103.862762342324
"3556" 711 50.8323247067214 103.925796534695
"3557" 711.2 51.3850061129816 103.807408919192
"3558" 711.4 51.7702345929816 103.952939073184
"3559" 711.6 51.853527231059 103.724248842186
"3560" 711.8 52.1838346112138 103.651223880574
"3561" 712 52.1742038992138 103.333916187949
"3562" 712.2 52.2127267472138 103.199300803199
"3563" 712.4 52.2319881712138 103.247377726324
"3564" 712.6 52.1549424752138 103.305070034074
"3565" 712.8 52.9020829806647 103.462458688078
"3566" 713 53.3634733654859 103.717052265256
"3567" 713.2 54.1287315515798 104.211446534981
"3568" 713.4 54.4564223443298 104.55584965071
"3569" 713.6 54.4855747792137 105.314685420699
"3570" 713.8 54.810100573295 105.944056036713
"3571" 714 55.1019403472138 106.372377729449
"3572" 714.2 55.751325504717 106.853146960699
"3573" 714.4 56.7926653470496 107.633061499941
"3574" 714.6 57.6664613877236 108.24875134671
"3575" 714.8 58.4504648301771 109.180563155334
"3576" 715 59.4054928062203 110.435564541205
"3577" 715.2 59.9386979465572 111.051864926436
"3578" 715.4 60.3410476752138 111.611388734688
"3579" 715.6 60.7703022617105 112.050949158205
"3580" 715.8 61.5899989719327 112.652742120345
"3581" 716 62.4653075737105 113.699300813699
"3582" 716.2 62.6025654442057 114.341834737419
"3583" 716.4 62.6325357961984 114.446199083677
"3584" 716.6 62.5142676480562 114.810706660965
"3585" 716.8 62.3342943724446 114.930070045699
"3586" 717 62.4446286629955 115.000000122692
"3587" 717.2 62.8532043002544 114.883450007191
"3588" 717.4 63.554953834704 115.127872238205
"3589" 717.6 64.3994817563814 115.023625122716
"3590" 717.8 64.6996327577105 114.919081045688
"3591" 718 64.9894713467214 114.722969468569
"3592" 718.2 65.231183303203 114.443644699059
"3593" 718.4 65.9958434220817 114.312896506621
"3594" 718.6 66.7765034665572 114.054001660208
"3595" 718.8 67.5448202512138 114.035839275574
"3596" 719 67.9498307529816 113.505953621198
"3597" 719.2 68.0227117824072 113.058968159213
"3598" 719.4 68.2872605839803 112.683566543453
"3599" 719.6 69.0435424842159 112.164502273703
"3600" 719.8 69.5714978849188 111.628006234705
"3601" 720 70.1446427050824 111.32781861902
"3602" 720.2 70.8045869752225 110.873293503181
"3603" 720.4 71.4538755559458 110.506993118199
"3604" 720.6 72.5816826272138 110.180070040949
"3605" 720.8 73.702972672717 110.193806310194
"3606" 721 74.6201833467214 110.314685425699
"3607" 721.2 74.9291686772138 110.470935425856
"3608" 721.4 75.1578980872138 110.843531580074
"3609" 721.6 75.797270347542 111.201437580432
"3610" 721.8 76.5614327512245 111.434594926819
"3611" 722 77.114996330704 111.292707388216
"3612" 722.2 78.1953739559458 110.891608503199
"3613" 722.4 79.3178306273779 110.720668349182
"3614" 722.6 80.0840072752138 110.478146964324
"3615" 722.8 80.6283959450307 109.859219848321
"3616" 723 81.1782396042159 109.234099347696
"3617" 723.2 81.5002288228477 108.624402039394
"3618" 723.4 81.6647878742434 108.033826731111
"3619" 723.6 81.44781005164 107.397236999705
"3620" 723.8 81.2717950757062 106.759129883682
"3621" 724 81.1471439227875 106.440388998748
"3622" 724.2 81.1241241712138 106.468531575699
"3623" 724.4 81.2670642003118 106.377438460224
"3624" 724.6 81.6925831106694 105.778196267317
"3625" 724.8 82.0129013237235 104.92091253569
"3626" 725 82.5001415026239 104.489169458335
"3627" 725.2 83.3833482513129 103.860651650014
"3628" 725.4 84.4467198112138 103.497377726574
"3629" 725.6 85.8450521957392 102.988231379911
"3630" 725.8 87.0759041872138 102.833916187449
"3631" 726 88.0241589220302 103.066164726143
"3632" 726.2 88.4777078270496 102.932206802932
"3633" 726.4 88.9731544512138 102.718531571949
"3634" 726.6 89.5354398731403 102.504034533273
"3635" 726.8 89.8758575362299 101.993859917378
"3636" 727 90.4180215500977 101.645246763184
"3637" 727.2 90.8181237017105 101.083916185699
"3638" 727.4 91.214870628831 100.645633531415
"3639" 727.6 91.9455872647428 100.196342223273
"3640" 727.8 93.041442368717 99.7212788381828
"3641" 728 93.8462947232137 99.3819931070743
"3642" 728.2 94.6627650678703 99.021950375945
"3643" 728.4 94.9483938800517 98.5789852216559
"3644" 728.6 95.853610272717 97.961205567192
"3645" 728.8 97.1294279429511 97.1439537202209
"3646" 729 98.9897996296722 96.3841037963841
"3647" 729.2 99.7174808962987 96.2256166039179
"3648" 729.4 99.7174808962987 96.2256166039179
"3649" 729.6 99.7363861380461 96.3645814502107
"3650" 729.8 99.777743227542 96.714258065945
"3651" 730 99.9168535077062 96.7249418351865
"3652" 730.2 99.7073433006647 96.5292602965292
"3653" 730.4 99.6728754832138 95.9685315651993
"3654" 730.6 99.4344502961235 95.1691552567076
"3655" 730.8 99.5908909654859 94.5947642945948
"3656" 731 99.4659271611329 94.0177265632485
"3657" 731.2 99.7038816760663 92.9038036005961
"3658" 731.4 99.9443698387127 92.2102897922103
"3659" 731.6 100.473294666885 91.6223777146993
"3660" 731.8 101.004955002495 90.8106368292722
"3661" 732 101.603072913763 90.0920133285535
"3662" 732.2 101.783730008449 89.1608392506993
"3663" 732.4 102.306522885246 88.1383251727537
"3664" 732.6 103.161542196393 86.7781000175473
"3665" 732.8 103.940350986885 85.464258054695
"3666" 733 105.003844972397 84.2495966304034
"3667" 733.2 106.310451797758 82.6671004365133
"3668" 733.4 107.394237077088 81.6756321278295
"3669" 733.6 108.06071875158 81.4482886276021
"3670" 733.8 109.130234667214 81.1907537811908
"3671" 734 110.285920107214 80.8061383961908
"3672" 734.2 110.257027971214 80.5262238574493
"3673" 734.4 109.948845187214 79.7762238566993
"3674" 734.6 109.544579255052 79.2860628562091
"3675" 734.8 108.995404699214 77.9877623164493
"3676" 735 108.990151569569 76.0139860837063
"3677" 735.2 109.005740109672 74.4704076975473
"3678" 735.4 108.885089284858 72.7010490419318
"3679" 735.6 108.905518066721 70.8958819632036
"3680" 735.8 108.946375630447 69.0209790767133
"3681" 736 109.105597957618 67.9086030756009
"3682" 736.2 109.390263891214 67.2666084595743
"3683" 736.4 109.460802346252 66.5724816511879
"3684" 736.6 109.388743240312 65.3146853806993
"3685" 736.8 109.343989475739 63.8137473022753
"3686" 737 109.333549706885 62.9044289552121
"3687" 737.2 109.57532973324 61.9882820696806
"3688" 737.4 109.450390776123 61.5516916077055
"3689" 737.6 109.28477400289 61.5579769538657
"3690" 737.8 108.813796976207 61.3311688767158
"3691" 738 108.517157640656 60.5210643759057
"3692" 738.2 107.89536335587 58.9044289512121
"3693" 738.4 107.694799964708 57.7872128347103
"3694" 738.6 107.513836805995 56.8219618722066
"3695" 738.8 107.531536475214 55.8435315250743
"3696" 739 107.724150715214 55.2487512937103
"3697" 739.2 107.837691724678 54.960434370345
"3698" 739.4 107.76817682171 54.8201798702048
"3699" 739.6 107.617646366211 54.828260024059
"3700" 739.8 107.199023469397 54.6567906392722
"3701" 740 106.838125211214 54.4300699851993
"3702" 740.2 106.268184605978 54.2594585619518
"3703" 740.4 105.689443918391 53.5139860612063
"3704" 740.6 104.548767403724 52.3201798677048
"3705" 740.8 103.715895378688 52.0032407135417
"3706" 741 103.154124429397 51.7316894055778
"3707" 741.2 102.968818705596 52.2019840983558
"3708" 741.4 102.916132393209 52.2011322522011
"3709" 741.6 102.964230018034 52.3409517908025
"3710" 741.8 102.879027070447 52.4562937524563
"3711" 742 102.651628663369 52.7367227911983
"3712" 742.2 102.341702566405 52.8817694451895
"3713" 742.4 101.329357947214 53.0069930606993
"3714" 742.6 99.8601144376181 53.0606603299837
"3715" 742.8 98.357595392717 52.9245754836938
"3716" 743 97.0739270742434 52.7476012912091
"3717" 743.2 95.4901052119327 52.6122562141507
"3718" 743.4 94.8556403386883 52.1908579829601
"3719" 743.6 94.4915524272138 51.9973776750743
"3720" 743.8 94.2174475323973 51.9123185211431
"3721" 744 94.168059276596 51.8728707903344
"3722" 744.2 93.9348502757392 52.1158110598081
"3723" 744.4 93.6976694151622 52.3313173677159
"3724" 744.6 93.4059085360361 52.6573427141958
"3725" 744.8 93.2045390928026 53.1468532146853
"3726" 745 92.8184961627502 53.4094975226403
"3727" 745.2 92.0659568342434 53.8835583692682
"3728" 745.4 91.0894474395156 54.1161164848853
"3729" 745.6 90.0789352751579 54.0646853694493
"3730" 745.8 89.2588655867214 53.6874664459952
"3731" 746 88.8672166192137 53.0646853684493
"3732" 746.2 88.2315896272138 52.5336202909952
"3733" 746.4 87.895749403015 51.9221804442299
"3734" 746.6 87.9779025737714 51.5060549822753
"3735" 746.8 88.1099385181288 51.1851307127236
"3736" 747 88.3086353232137 51.0935315203243
"3737" 747.2 88.2612225961036 51.0839161356993
"3738" 747.4 88.004403596596 51.0543303279774
"3739" 747.6 87.8869115297497 51.5798675592722
"3740" 747.8 87.1792581762299 51.7311956748081
"3741" 748 86.005825067542 51.6480187131865
"3742" 748.2 84.6460014701771 51.5277031361431
"3743" 748.4 83.2773722046477 51.1286388665133
"3744" 748.6 82.4531624272138 51.0747586356901
"3745" 748.8 81.9325833814459 50.8864109431941
"3746" 749 81.8271661472138 50.6031469044493
"3747" 749.2 81.2772017959458 50.2640780964179
"3748" 749.4 80.5368976706694 49.6637977881253
"3749" 749.6 79.9244831600517 49.0918056721687
"3750" 749.8 79.0048977450824 48.6542725948081
"3751" 750 77.5767336137714 47.7724714785417
"3752" 750.2 76.1702693642159 47.4758575167066
"3753" 750.4 75.0567756112138 47.0358392085743
"3754" 750.6 73.6449652763814 46.3541864002003
"3755" 750.8 72.1833213616249 45.0524475912063
"3756" 751 71.3585822032138 44.0839161286993
"3757" 751.2 70.8658952403118 42.8956570121264
"3758" 751.4 70.6073866672138 41.8819930495743
"3759" 751.6 70.2345052607948 41.4290837798906
"3760" 751.8 70.0863404548682 40.4428904712121
"3761" 752 69.9898880652084 39.059029239059
"3762" 752.2 69.8622736962987 37.7539566223693
"3763" 752.4 69.5074579646778 36.6001104673693
"3764" 752.6 69.2503317839803 35.6293706587063
"3765" 752.8 69.0041563777151 34.5793912345794
"3766" 753 68.5396161337043 33.0522419253599
"3767" 753.2 68.3243414062111 30.982106154059
"3768" 753.4 68.2960157872138 28.4877622669493
"3769" 753.6 68.0946463439803 26.4685314956993
"3770" 753.8 68.0750759282164 24.3644591089798
"3771" 754 67.9602423231106 22.3936874147014
"3772" 754.2 68.2117470572138 20.6392045667931
"3773" 754.4 68.7005056912138 18.5839161031993
"3774" 754.6 69.0303575772138 16.8170891783556
"3775" 754.8 68.9568818705836 14.7974439455667
"3776" 755 68.7674137915798 12.6021347126021
"3777" 755.2 68.8738585072138 10.474941737398
"3778" 755.4 69.4920880802599 8.56530567010377
"3779" 755.6 69.6924690272138 7.1175699378868
"3780" 755.8 69.388413696717 5.1828171897982
"3781" 756 68.9487640278703 3.90442890775059
"3782" 756.2 68.7095698862111 2.13595228675134
"3783" 756.4 69.1627798672138 0.720668223797595
"3784" 756.6 70.0324623611325 0.0582750577505861
"3785" 756.8 70.4629259872138 0.122377623199303
"3786" 757 70.2542605477061 0.489510488951051
"3787" 757.2 69.7526609772138 0.615166085230553
"3788" 757.4 69.2697877868855 0.699300700699303
"3789" 757.6 68.4391750113169 1.68682669014837
"3790" 757.8 67.9685715792137 2.2858391638243
"3791" 758 67.1585506142009 2.9030429067492
"3792" 758.2 65.9218359075349 3.1993007031993
"3793" 758.4 64.9297459854563 3.44527565729143
"3794" 758.6 64.5635276449188 3.63551083440474
"3795" 758.8 64.5050173328026 3.8723776269493
"3796" 759 64.087618615052 4.21450642729143
"3797" 759.2 63.5069253583914 4.89510490104895
"3798" 759.4 62.5772072787127 5.79087579809857
"3799" 759.6 61.5774476502116 6.30369631014985
"3800" 759.8 60.7124474543758 6.7643894644567
"3801" 760 59.5687562957148 7.05461206090077
"3802" 760.2 58.832079520329 7.61299676915146
"3803" 760.4 58.1837681872138 7.73494798850418
"3804" 760.6 57.5770333312138 7.9685314771993
"3805" 760.8 56.6428542672138 7.9182356194567
"3806" 761 55.6088199362987 7.98675010029445
"3807" 761.2 54.4812944670496 7.8146853231993
"3808" 761.4 54.0453136757236 7.6993007076993
"3809" 761.6 53.4179415522072 7.38061938814985
"3810" 761.8 52.7792392042057 7.37350885352736
"3811" 762 52.1018276346655 7.6223776306993
"3812" 762.2 50.785115303203 7.89387084250926
"3813" 762.4 49.1523005065572 8.49844600849845
"3814" 762.6 47.8468039867214 9.15015540915016
"3815" 762.8 47.8138339761235 9.23360424384899
"3816" 763 47.3349012493943 9.41031942094878
"3817" 763.2 46.9080264503556 9.73256474434795
"3818" 763.4 46.9350965712138 9.9685314791993
"3819" 763.6 46.5559506562987 10.2033492948187
"3820" 763.8 46.0342546020302 10.3935807911628
"3821" 764 44.8933856272138 11.0839160956993
"3822" 764.2 43.6908480831106 12.2481572507097
"3823" 764.4 42.5145997632138 13.2473776363243
"3824" 764.6 41.4263293072138 13.7762237906993
"3825" 764.8 39.9129317182203 14.1718281757103
"3826" 765 38.5250773172138 14.4973776375743
"3827" 765.2 37.106267072717 14.7762237916993
"3828" 765.4 36.3926771557061 14.9428904457121
"3829" 765.6 35.0700593872138 14.9025974072103
"3830" 765.8 34.1478457509396 15.0582750612121
"3831" 766 32.7586885072138 15.2872127922103
"3832" 766.2 30.6880854272138 15.5791084078868
"3833" 766.4 28.9476782037235 15.6306194079383
"3834" 766.6 27.1666621970598 16.0715091391484
"3835" 766.8 26.4364093377151 16.6382147550998
"3836" 767 25.549412672717 17.5674326021828
"3837" 767.2 25.1531776757236 18.5234765262158
"3838" 767.4 24.800968746704 19.1168831421938
"3839" 767.6 24.8401030678703 19.5561383349408
"3840" 767.8 24.6902920265572 20.1010101047164
"3841" 768 24.1552524667214 21.1305361442075
"3842" 768.2 23.1761300672138 22.7786276458556
"3843" 768.4 22.4742554490767 24.1608391856993
"3844" 768.6 21.2861028372138 25.4348776485118
"3845" 768.8 20.4073003672138 26.1560314953868
"3846" 769 20.2002400592138 26.5198135342121
"3847" 769.2 19.867292592717 26.7707293036938
"3848" 769.4 19.867292592717 26.8943556884328
"3849" 769.6 19.5581925797062 27.6864802276865
"3850" 769.8 19.6488817972138 28.4396853438243
"3851" 770 19.2530312197205 30.0545043454391
"3852" 770.2 18.846437120717 31.3806194236883
"3853" 770.4 18.5895034772138 32.0454545781993
"3854" 770.6 18.2227338747214 32.2121212322121
"3855" 770.8 17.7879127366886 33.0202556560972
"3856" 771 17.2625622124446 33.1682833485529
"3857" 771.2 16.8318985372138 33.6680507336681
"3858" 771.4 16.5915190860444 33.627340425935
"3859" 771.6 16.6909328811214 33.7886307722502
"3860" 771.8 17.0140277440137 34.5082337345082
"3861" 772 17.3367083707214 34.6993007346993
"3862" 772.2 17.7347777872138 35.3146853506993
"3863" 772.4 17.7043650003118 35.2843209660535
"3864" 772.6 17.655466023203 35.2241876198396
"3865" 772.8 17.6919746270496 35.2185315044493
"3866" 773 17.7561793865572 35.1971639659664
"3867" 773.2 17.8096833078703 35.1651126967036
"3868" 773.4 17.690751680717 35.1608391966993
"3869" 773.6 17.7017581977105 35.0949051197103
"3870" 773.8 17.6997570128026 34.9300699656993
"3871" 774 17.6297154639803 34.9533800041841
"3872" 774.2 17.4578948172138 35.0142045811681
"3873" 774.4 17.2468216997062 35.2762238121993
"3874" 774.6 16.7029157982203 35.4657842354658
"3875" 774.8 16.1441569504139 36.3320550824859
"3876" 775 15.3948714542634 36.9386169677079
"3877" 775.2 14.9659480872138 37.418050737418
"3878" 775.4 14.6529499472138 37.5198135452121
"3879" 775.6 14.2544377105836 37.9539426610309
"3880" 775.8 14.1136300752138 38.1864802381865
"3881" 776 13.5115322144275 38.8047138541893
"3882" 776.2 13.1917384899489 39.479141585633
"3883" 776.4 12.5555949065572 40.1864802401865
"3884" 776.6 12.0205553467214 40.9941725486865
"3885" 776.8 11.1288227598359 41.9101269342178
"3886" 777 10.5349903227937 42.5958524733651
"3887" 777.2 9.71139841331879 43.5374970127683
"3888" 777.4 9.24732448838308 43.714189089868
"3889" 777.6 9.16986459472136 43.8018648591865
"3890" 777.8 8.72043135521377 44.3403263981865
"3891" 778 8.46272679247632 45.2085845529009
"3892" 778.2 8.38656665970615 45.7634033226865
"3893" 778.4 8.29668002721376 46.7634033236865
"3894" 778.6 7.9940005017105 47.5399600936938
"3895" 778.8 7.8516747194238 47.9274174402351
"3896" 779 7.81871137327862 47.8787879401865
"3897" 779.2 7.81129214241376 48.0223776710993
"3898" 779.4 7.67756281070397 48.7762238256993
"3899" 779.6 7.11347825620723 49.2982018646828
"3900" 779.8 6.49894710770614 50.3275058657121
"3901" 780 5.58804227721376 51.1199738280431
"3902" 780.2 4.85102530655724 52.0668221366822
"3903" 780.4 4.57774352943399 52.6371705603295
"3904" 780.6 4.41871331570615 53.6095571766865
"3905" 780.8 4.36362152112142 54.6198962930814
"3906" 781 4.28789615721376 54.8339161394493
"3907" 781.2 4.21450080924453 54.8432213317663
"3908" 781.4 4.20733155314034 54.8117267932733
"3909" 781.6 3.78094618688551 55.3574204092036
"3910" 781.8 3.32191914026626 55.9910779482988
"3911" 782 2.89764451789904 57.0512821032051
"3912" 782.2 2.4584759994238 58.4181336430335
"3913" 782.4 1.98856366721376 59.5093969133556
"3914" 782.6 1.08006651472136 61.2505827997121
"3915" 782.8 0.505766124686361 61.8664095310972
"3916" 783 0.505766124686361 61.8664095310972
"3917" 783.2 0.67236634770614 61.6608392231993
"3918" 783.4 0.770966501710497 61.6471029539548
"3919" 783.6 1.12714998704962 61.6679617232064
"3920" 783.8 1.28179368112142 61.8903677618904
"3921" 784 1.42677214672138 61.8389019156851
"3922" 784.2 1.44891168974116 61.6542079155004
"3923" 784.4 1.63945035721376 61.9132430696055
"3924" 784.6 1.89225654721376 62.081512300543
"3925" 784.8 2.08233640756668 61.9341185696264
"3926" 785 1.99877807740666 61.9580420311888
"3927" 785.2 2.11376292321375 61.9396853773243
"3928" 785.4 2.24003226688551 61.9386169927078
"3929" 785.6 2.19722910672138 61.7150798386382
"3930" 785.8 2.29674645121376 61.6704546078243
"3931" 786 2.43157641921375 61.8435315310743
"3932" 786.2 2.83580602432982 62.2481573007097
"3933" 786.4 3.17126209868833 62.5191881855961
"3934" 786.6 4.00413412372355 63.0894106477048
"3935" 786.8 4.27865737666931 63.3737193787583
"3936" 787 4.46365665121376 63.6608392251993
"3937" 787.2 4.47042419105901 63.8489889176951
"3938" 787.4 4.49508316686084 63.867316956175
"3939" 787.6 4.63700946721376 63.9685315331993
"3940" 787.8 4.52950383234585 63.9014474562091
"3941" 788 4.33109275122451 63.85540937924
"3942" 788.2 4.42788545172355 64.0179820717103
"3943" 788.4 4.73578601733911 64.2397346873167
"3944" 788.6 5.25930162128718 64.3679398028295
"3945" 788.8 5.49705443058845 64.1966174180428
"3946" 789 5.79269490721376 64.3755082643755
"3947" 789.2 5.82853013167735 64.393397379778
"3948" 789.4 5.84772753070397 64.3439894181901
"3949" 789.6 5.91789416321375 64.5069930721993
"3950" 789.8 5.77343348321376 64.6319930723243
"3951" 790 5.80310647734271 64.8988849572066
"3952" 790.2 5.38338964721376 64.8579546110118
"3953" 790.4 5.51581193721376 65.1824738421056
"3954" 790.6 5.23349227619837 65.935032765935
"3955" 790.8 5.05622869771511 67.1585767671586
"3956" 791 4.99738450807523 68.0442139218904
"3957" 791.2 4.94519225121376 68.8531469226993
"3958" 791.4 4.79110085921375 69.9044289622121
"3959" 791.6 4.74707475271702 70.8366634246828
"3960" 791.8 4.62372571058362 71.4552689253014
"3961" 792 4.46432082363613 72.4367013108982
"3962" 792.2 4.32882668321375 73.3608392348993
"3963" 792.4 4.19674836372354 74.2432568127048
"3964" 792.6 4.11508701416758 75.1409881212948
"3965" 792.8 4.2404507242057 75.1563143520794
"3966" 793 4.46579682655724 75.8987309682064
"3967" 793.2 5.10125917190489 76.1036400453344
"3968" 793.4 5.99940288524594 76.9657172769657
"3969" 793.6 6.7963164897497 77.9462643548693
"3970" 793.8 7.54031680524594 78.9544602404929
"3971" 794 8.32557216321375 80.0069930876993
"3972" 794.2 9.29558645167735 81.0749716272288
"3973" 794.4 10.4246087647083 81.779886858703
"3974" 794.6 11.4301848424604 82.2471431668625
"3975" 794.8 11.8921458277061 82.5033300901956
"3976" 795 11.9563505872138 82.6581558980428
"3977" 795.2 11.9104900612181 82.6223777056993
"3978" 795.4 12.0430269952138 82.5743007825743
"3979" 795.6 11.897084649434 82.3561055131253
"3980" 795.8 11.8646295352225 82.2286048206901
"3981" 796 12.0369797941033 82.1483168975329
"3982" 796.2 11.9852427232138 82.0839161666993
"3983" 796.4 11.9845380247553 82.0689067820689
"3984" 796.6 11.9469547875409 82.0595259359057
"3985" 796.8 12.0011446081625 82.1304277821304
"3986" 797 12.0728150185669 82.2377623206993
"3987" 797.2 11.8667625838391 82.085705089778
"3988" 797.4 12.1858484124628 81.9022467819022
"3989" 797.6 12.2997063879202 81.501976358425
"3990" 797.8 12.7968490960361 81.0227273579458
"3991" 798 13.5315070430496 80.7762238576993
"3992" 798.2 14.1801695504473 80.7954546269493
"3993" 798.4 14.554403108831 80.6277444344739
"3994" 798.6 14.7556775547214 80.4941725881865
"3995" 798.8 14.6611462994913 80.4947181266486
"3996" 799 14.5723207403243 80.4130753957977
"3997" 799.2 14.5855349632138 80.6512238575743
"3998" 799.4 14.608155926265 80.7798016653952
"3999" 799.6 14.552056759205 80.873293473181
"4000" 799.8 14.972407713935 81.2058673965905
"4001" 800 15.1227407783612 81.1589630888513
"4002" 800.2 15.4144481107286 81.3969752044739
"4003" 800.4 15.4144481107286 81.3969752044739
"4004" 800.6 14.5054156447404 80.3965184727042
"4005" 800.8 13.8406203079202 79.0437823944284
"4006" 801 13.4703881177582 78.5704993554936
"4007" 801.2 12.9579446352138 77.9300700086993
"4008" 801.4 12.5670786831146 77.6223777006993
"4009" 801.6 12.3415790672138 77.0582751232121
"4010" 801.8 11.6319476424948 76.8632683922479
"4011" 802 11.029719921188 76.6348516997118
"4012" 802.2 11.1167500459783 76.5572889304034
"4013" 802.4 11.0538153077235 76.4795205457103
"4014" 802.6 10.9151925342009 76.4893215841816
"4015" 802.8 10.7442902336078 76.5341975842265
"4016" 803 10.1090049392696 76.2412588147028
"4017" 803.2 9.70001233070397 75.9282385066975
"4018" 803.4 9.35829806559647 75.9586925451895
"4019" 803.6 9.42347333121376 75.3723776984493
"4020" 803.8 9.63427890754201 74.9193862364578
"4021" 804 9.7150212560361 74.1608392356993
"4022" 804.2 9.55937338688551 73.5625486197164
"4023" 804.4 9.57699820621106 72.7581243112196
"4024" 804.6 9.76054825121376 72.0454546181993
"4025" 804.8 9.95530266655724 71.9920358104536
"4026" 805 10.1775014137044 71.8870835795794
"4027" 805.2 10.3009092802266 71.9570970411879
"4028" 805.4 10.2442240265572 71.9386170027078
"4029" 805.6 10.2904977100977 71.5620866177159
"4030" 805.8 10.4814758462203 71.2707293481938
"4031" 806 10.8006651472138 70.8311688862158
"4032" 806.2 10.9932793872138 70.9877623094493
"4033" 806.4 11.015939874707 70.6540518860387
"4034" 806.6 11.2067168059945 70.5849556552003
"4035" 806.8 11.2691862652911 70.5745606551899
"4036" 807 11.3538137200517 70.4231666550386
"4037" 807.2 11.6504338712245 70.405183116559
"4038" 807.4 11.8600434672138 70.4001554627078
"4039" 807.6 12.2131695867214 70.1371705778295
"4040" 807.8 12.6659820119327 70.0312845777236
"4041" 808 12.7482091465572 70.1651127317036
"4042" 808.2 12.9243606089416 70.1667563855514
"4043" 808.4 13.0428924459783 70.0188273854034
"4044" 808.6 13.3239116912138 69.7858392313243
"4045" 808.8 13.4491109472138 69.8627623083243
"4046" 809 13.5076760773427 70.1587602316972
"4047" 809.2 13.0253596192138 70.3627623088243
"4048" 809.4 13.131791352648 70.5217859628295
"4049" 809.6 13.291212072486 70.3862417319247
"4050" 809.8 13.0863541157061 70.425796501195
"4051" 810 13.0178690825572 70.3659674242121
"4052" 810.2 13.1478712516774 70.2699626548853
"4053" 810.4 13.0692328670496 70.3232323857078
"4054" 810.6 13.0199161867 70.348130193425
"4055" 810.8 13.0692328670496 70.3232323857078
"4056" 811 12.9955715958607 70.3146853856993
"4057" 811.2 12.9955715958607 70.3146853856993
"4058" 811.4 13.0936918322246 70.2047952702048
"4059" 811.6 13.0274736760663 70.2021150394329
"4060" 811.8 12.9772060592137 70.2281469240743
"4061" 812 12.8038532432138 70.3435315395743
"4062" 812.2 12.8827333587127 70.3513154241975
"4063" 812.4 12.5687650978315 70.2850995779774
"4064" 812.6 12.2724354859783 69.8413126159952
"4065" 812.8 12.4403556173391 69.6933836158472
"4066" 813 12.6786539872138 69.5166084618243
"4067" 813.2 12.8552170277061 69.3383540385691
"4068" 813.4 12.9194217872138 69.3531469231993
"4069" 813.6 12.9955715958607 69.3128964616206
"4070" 813.8 13.0831438912138 69.1608392306993
"4071" 814 13.2602008331403 68.9833244228295
"4072" 814.2 13.3816959632138 68.9493007689493
"4073" 814.4 13.3046502672138 69.118104192195
"4074" 814.6 13.4033063563934 68.9544602304929
"4075" 814.8 13.3845147185248 68.7949855764873
"4076" 815 13.3046502672138 68.9685315381993
"4077" 815.2 13.2468659952138 69.0358392305743
"4078" 815.4 13.2577981631106 69.1296541922066
"4079" 815.6 13.2577981631106 69.1296541922066
"4080" 815.8 13.431493793935 69.1045540383353
"4081" 816 13.4775091817796 69.0326341151865
"4082" 816.2 13.3984879570884 69.1016676152555
"4083" 816.4 13.3984879570884 69.1016676152555
"4084" 816.6 13.4876337952138 69.1319930768243
"4085" 816.8 13.3688550267214 69.2783606154322
"4086" 817 13.5293668677061 69.1287879614365
"4087" 817.2 13.4035602990074 69.1816292691816
"4088" 817.4 13.2945126715798 69.4239971155778
"4089" 817.6 13.3469314427875 69.5548354618625
"4090" 817.8 13.3839620312245 69.6698890004391
"4091" 818 13.5701455751622 69.6597997311983
"4092" 818.2 13.7133682849188 69.5829780772753
"4093" 818.4 13.4668517203118 69.4644829617722
"4094" 818.6 13.0371305065572 69.6843435004536
"4095" 818.8 12.7977706781288 69.8187339621264
"4096" 819 13.1383015983914 69.6940560004633
"4097" 819.2 13.2125304267 69.6792338850638
"4098" 819.4 13.3449648899199 69.6170109619247
"4099" 819.6 13.3449648899199 69.6170109619247
"4100" 819.8 13.3571814095691 69.5629371157168
"4101" 820 13.3001708689712 69.5991218849837
"4102" 820.2 13.3628824828903 69.6438446157977
"4103" 820.4 13.5868525105884 69.4917873464149
"4104" 820.6 13.4784728693451 69.5173120387481
"4105" 820.8 13.4784728693451 69.5173120387481
"4106" 821 13.4784728693451 69.5173120387481
"4107" 821.2 13.4784728693451 69.5173120387481
"4108" 821.4 13.5868525105884 69.4917873464149
"4109" 821.6 13.5254519447553 69.5735971926505
"4110" 821.8 13.5254519447553 69.5735971926505
"4111" 822 13.4298495232138 69.6127623080743
"4112" 822.2 13.4364389719327 69.575819000345
"4113" 822.4 13.3046502672138 69.5454546156993
"4114" 822.6 13.1409281632138 69.4877623079493
"4115" 822.8 13.0932443893451 69.5173120387481
"4116" 823 13.0231371590669 69.6046262311431
"4117" 823.2 13.0446210432138 69.5454546156993
"4118" 823.4 13.0386591702116 69.3256743847103
"4119" 823.6 12.9561102157149 69.2615718461847
"4120" 823.8 12.9561102157149 69.2157842692158
"4121" 824 13.0735131792137 69.1704546153243
"4122" 824.2 12.9662738913169 69.1088641921858
"4123" 824.4 12.9599721697497 69.0899890383208
"4124" 824.6 13.0231371590669 69.1016676152555
"4125" 824.8 13.0106601093968 69.0899890383208
"4126" 825 12.9802473224948 69.0191388074807
"4127" 825.2 12.8698924222203 68.8861139611938
"4128" 825.4 12.8698924222203 68.8861139611938
"4129" 825.6 12.8258663157236 68.9630370381938
"4130" 825.8 12.7041470597205 69.0703414998396
"4131" 826 12.5448941068855 69.0112665767036
"4132" 826.2 12.5400300965285 69.0093240767016
"4133" 826.4 12.6588260462111 68.9685315381993
"4134" 826.6 12.7268075472138 68.8214727303599
"4135" 826.8 12.7268075472138 68.8214727303599
"4136" 827 12.7803115070496 68.8937452304322
"4137" 827.2 12.6851612281751 69.0360991151899
"4138" 827.4 12.6643380493943 69.0360991151899
"4139" 827.6 12.6519020265572 69.0753691536907
"4140" 827.8 12.716106747542 68.9364802689365
"4141" 828 12.550703082704 68.8531469226993
"4142" 828.2 12.5002025567124 68.8327849226789
"4143" 828.4 12.5341933072138 68.8787879611865
"4144" 828.6 12.5617096382203 68.8421579226883
"4145" 828.8 12.645092419762 68.7645688456876
"4146" 829 12.619799627542 68.8510101534664
"4147" 829.2 12.7268075472138 68.8593839227055
"4148" 829.4 12.7378140642072 68.9410589997103
"4149" 829.6 12.9194217872138 68.9364802689365
"4150" 829.8 12.9396969784817 69.0191388074807
"4151" 830 12.9638712212872 69.0720818459952
"4152" 830.2 13.0906344278703 69.0005828074621
"4153" 830.4 12.9038044320203 69.1088641921858
"4154" 830.6 13.080801278304 68.9633340381941
"4155" 830.8 13.1224475973427 68.9841240382149
"4156" 831 13.2742374803118 68.9482886151021
"4157" 831.2 13.3239116912138 69.0166084613243
"4158" 831.4 13.486563707542 69.1074204229536
"4159" 831.6 13.5442435826239 69.1702200768625
"4160" 831.8 13.6157963442505 69.1115295768038
"4161" 832 13.7811170693968 69.059624653675
"4162" 832.2 13.9017544112138 69.0358392305743
"4163" 832.4 14.0046386140985 69.0576497305961
"4164" 832.6 14.4025514352138 69.0743007690743
"4165" 832.8 14.9306727923459 69.0982274229444
"4166" 833 15.1801047275667 69.2316894230778
"4167" 833.2 15.5643441719671 69.3109330385417
"4168" 833.4 15.5609885237235 69.4355645002048
"4169" 833.6 15.5079692583612 69.4422651155961
"4170" 833.8 15.5936241560008 69.5096764233558
"4171" 834 15.5426442902116 69.4905095771828
"4172" 834.2 15.6113232473773 69.4422651155961
"4173" 834.4 15.8975342553606 69.2495966154034
"4174" 834.6 15.8606932763814 69.192024269192
"4175" 834.8 15.9543975231106 69.1504442306889
"4176" 835 15.8390481741157 69.2418108846264
"4177" 835.2 15.8390481741157 69.2620538077236
"4178" 835.4 15.9242039312138 69.2954546154493
"4179" 835.6 15.6308376123973 69.3383540385691
"4180" 835.8 15.6449132832138 69.2954546154493
"4181" 836 15.8086353872138 69.2316894230778
"4182" 836.2 15.6765570677236 69.1718282307103
"4183" 836.4 15.6261587428477 69.0697461152236
"4184" 836.6 15.7680850046778 68.9381671535536
"4185" 836.8 15.6971218737628 68.9584100766507
"4186" 837 15.7987577437581 69.0227721536382
"4187" 837.2 15.6160211472138 69.1031469229493
"4188" 837.4 15.8471582352138 69.0646853844493
"4189" 837.6 15.9404240919327 68.9179242689179
"4190" 837.8 15.7444306277061 68.9685315381993
"4191" 838 15.828390712648 68.9142909227604
"4192" 838.2 15.9095285752225 68.9868465382176
"4193" 838.4 15.9963108054859 69.05235796136
"4194" 838.6 16.0012496272138 69.0697461152236
"4195" 838.8 16.1105712291364 69.1088641921858
"4196" 839 16.2333744795593 69.1016676152555
"4197" 839.2 16.2242766541157 69.2418108846264
"4198" 839.4 16.0975567472138 69.2569930769493
"4199" 839.6 16.2242766541157 69.2418108846264
"4200" 839.8 16.2878220180341 69.0388879998081
"4201" 840 16.1834522970848 68.9321489997014
"4202" 840.2 16.2420174272138 68.8819930765743
"4203" 840.4 16.4538930912138 68.8627623073243
"4204" 840.6 16.5182668119327 68.9179242689179
"4205" 840.8 16.5166228493943 68.9009639612087
"4206" 841 16.6157807757149 68.7762238456993
"4207" 841.2 16.5284044075667 68.8065882303451
"4208" 841.4 16.5297040914125 68.8255334995948
"4209" 841.6 16.3812723221493 68.7970138841816
"4210" 841.8 16.1510607070496 68.6480187301865
"4211" 842 16.1485428537044 68.6291650378599
"4212" 842.2 16.34419693164 68.4103701914873
"4213" 842.4 16.4346316672138 68.3243007683243
"4214" 842.6 16.4541533900977 68.256473306718
"4215" 842.8 16.4250009552138 68.2089161528243
"4216" 843 16.3025180607948 68.2436794605514
"4217" 843.2 16.4048223022029 68.1168831911938
"4218" 843.4 16.1313943693943 68.0069930756993
"4219" 843.6 16.1825336042057 67.8033731524188
"4220" 843.8 16.2473678270496 67.7612665754536
"4221" 844 16.4878540250308 67.652742075345
"4222" 844.2 16.7524451632138 67.5262238444493
"4223" 844.4 17.1366598759458 67.4503129212965
"4224" 844.6 17.4878364696847 67.3659674212121
"4225" 844.8 17.6673628032138 67.1800699979493
"4226" 845 18.1857769804926 67.1251919594329
"4227" 845.2 18.4185583392137 66.9685315361993
"4228" 845.4 18.5156463173427 67.0194670747118
"4229" 845.6 18.5822804432138 66.9877623054493
"4230" 845.8 18.7992249050308 66.9341185746264
"4231" 846 18.7890873093968 67.136547728675
"4232" 846.2 18.9694844519049 67.1687287671687
"4233" 846.4 19.1793845872138 67.3339161519493
"4234" 846.6 19.4369501595156 67.2198732287583
"4235" 846.8 19.4394138112138 67.1512238440743
"4236" 847 19.5984506893943 67.1442072286827
"4237" 847.2 19.7217457224948 67.1567906517722
"4238" 847.4 20.0765614541157 67.3187339596264
"4239" 847.6 20.2335571221493 67.3209223827055
"4240" 847.8 20.6037161959458 67.3592198058208
"4241" 848 20.8894866951622 67.3313173827159
"4242" 848.2 21.2538919963814 67.3209223827055
"4243" 848.4 21.3366640752138 67.4877623059493
"4244" 848.6 21.7848826122782 67.7055377677055
"4245" 848.8 22.027323690704 67.7322678061938
"4246" 849 22.489597866704 67.6333666907103
"4247" 849.2 22.8583165712138 67.6993007676993
"4248" 849.4 22.9966486128026 67.8933567294318
"4249" 849.6 23.2354821420817 67.9443812679444
"4250" 849.8 23.4299123491364 68.256473306718
"4251" 850 23.8984334672138 68.549399383934
"4252" 850.2 24.2836619472138 68.5296755377604
"4253" 850.4 24.3845551352225 68.565601153181
"4254" 850.6 24.3725608153606 68.5099516531253
"4255" 850.8 24.4903699252459 68.4103701914873
"4256" 851 24.4910926523973 68.5691232685691
"4257" 851.2 24.7105367462524 68.8801739611879
"4258" 851.4 25.1022724672138 69.2569930769493
"4259" 851.6 25.4875009472138 69.4396853848243
"4260" 851.8 26.4024185872138 69.9973776930743
"4261" 852 27.0098942761036 70.4231666550386
"4262" 852.2 27.414878043015 70.8176439631253
"4263" 852.4 27.7803512361036 70.8472297708472
"4264" 852.6 28.1260691037581 70.9064013478295
"4265" 852.8 28.3233552021493 71.063126117217
"4266" 853 28.5508081961036 71.2318451558472
"4267" 853.2 28.4299369050308 71.3571955021264
"4268" 853.4 28.5308059392137 71.4108392329493
"4269" 853.6 28.8767707383239 71.3896360790819
"4270" 853.8 29.0379451337714 71.2715334251177
"4271" 854 29.2126109625226 71.241707078934
"4272" 854.2 29.5998149712138 71.1993007711993
"4273" 854.4 29.500756202704 71.2267733096883
"4274" 854.6 29.5856223450308 71.2964667712965
"4275" 854.8 29.4607568895087 71.2715334251177
"4276" 855 29.3508981249935 71.2318451558472
"4277" 855.2 29.3508981249935 71.2318451558472
"4278" 855.4 29.1294307341157 71.3268311174807
"4279" 855.6 29.038482026704 71.7432568102048
"4280" 855.8 29.0990179472138 72.0775058874621
"4281" 856 29.268284991432 72.5757576571911
"4282" 856.2 29.4686290720203 73.1733132347118
"4283" 856.4 29.5227692752138 73.3586414272048
"4284" 856.6 29.8092829572138 73.5718969274181
"4285" 856.8 29.8908765065572 73.7441725814365
"4286" 857 29.8908765065572 73.7441725814365
"4287" 857.2 29.9960499682072 73.9850150432158
"4288" 857.4 30.0734194102218 73.9232826585387
"4289" 857.6 30.3702719312138 73.9520480431828
"4290" 857.8 30.5460941773391 73.9833244278295
"4291" 858 30.5243633232138 73.8531469276993
"4292" 858.2 30.6804822497497 73.9786530047479
"4293" 858.4 30.5222231478703 73.9578477739578
"4294" 858.6 30.5008215870496 74.1501554664578
"4295" 858.8 30.4687192265572 74.2676768511908
"4296" 859 30.810533034704 74.6333666977103
"4297" 859.2 31.0526766782203 75.1828172751828
"4298" 859.4 31.0776914895691 75.5244755832168
"4299" 859.6 31.0776914895691 75.9090909682168
"4300" 859.8 31.4414556550291 76.3940898533172
"4301" 860 31.7591767732396 76.8947269692024
"4302" 860.2 32.0542707262203 77.2817183542048
"4303" 860.4 32.0222222977151 77.5658166237197
"4304" 860.6 32.0322576537105 77.7102897777103
"4305" 860.8 32.0379384640137 77.9325513933172
"4306" 861 32.211912615029 78.3171667783172
"4307" 861.2 32.3267656741732 78.3799534706876
"4308" 861.4 32.3267656741732 78.3799534706876
"4309" 861.6 32.2065276987214 78.4300700091993
"4310" 861.8 32.2835733947214 78.6993007786993
"4311" 862 32.0267543952138 78.9300700096993
"4312" 862.2 31.9240267877061 79.1993007791993
"4313" 862.4 31.9012444524446 79.3345365101038
"4314" 862.6 31.7354253572138 79.5935315488243
"4315" 862.8 31.6154298060444 79.8928491645082
"4316" 863 31.6651366843215 79.8928491645082
"4317" 863.2 31.8142573961984 80.165802010935
"4318" 863.4 32.0395953317061 80.5839161651993
"4319" 863.6 32.0010724837061 80.2762238571993
"4320" 863.8 32.2065276987214 80.6351982037121
"4321" 864 32.0524363067214 80.4300700111993
"4322" 864.2 32.0267543952138 80.4685315496993
"4323" 864.4 32.0267543952138 80.4685315496993
"4324" 864.6 32.1516618021173 80.5594406267133
"4325" 864.8 32.1808457872138 80.4941725881865
"4326" 865 32.3132680772138 80.3868007803868
"4327" 865.2 32.4754322787178 80.3486220495794
"4328" 865.4 32.5781126572138 80.5190123189805
"4329" 865.6 32.9858745378315 80.6302672421687
"4330" 865.8 33.0121282824948 80.6486935114179
"4331" 866 33.1118146267214 80.7847708577078
"4332" 866.2 33.1033666046778 80.7802724346264
"4333" 866.4 33.1641921784817 80.8106368192722
"4334" 866.6 33.2099561662203 80.7322678191938
"4335" 866.8 33.4250296503556 80.6265357037035
"4336" 867 33.518444667542 80.560411895945
"4337" 867.2 33.6957307433685 80.5953506652107
"4338" 867.4 33.5971269682165 80.4843686650998
"4339" 867.6 33.7373770624072 80.4706105497014
"4340" 867.8 33.7927228381288 80.5069930881993
"4341" 868 33.7958421101771 80.5710956651865
"4342" 868.2 33.744420194707 80.6201152421586
"4343" 868.4 33.8209852411325 80.7459208192075
"4344" 868.6 33.8519044493943 81.0111510887035
"4345" 868.8 33.7939900472138 81.071896934918
"4346" 869 33.9143739472138 81.1993007811993
"4347" 869.2 34.0106810672138 81.4960040891883
"4348" 869.4 34.0227194572138 81.648820012418
"4349" 869.6 34.0013610419829 81.6794496662948
"4350" 869.8 34.1326700987214 81.7249418201865
"4351" 870 34.2863186705836 81.972510320434
"4352" 870.2 34.2863186705836 81.972510320434
"4353" 870.4 34.276255231432 82.1678322437063
"4354" 870.6 34.1551417472138 82.1416084744493
"4355" 870.8 34.0262144811214 82.1633206283172
"4356" 871 34.0759213593985 82.4238665516546
"4357" 871.2 34.0729974367124 82.6450021287989
"4358" 871.4 34.2445698037235 83.0207293599438
"4359" 871.6 34.2996024272138 83.3146853986993
"4360" 871.8 34.1007748370598 83.6521543990368
"4361" 872 34.0661306234879 83.7529138222145
"4362" 872.2 34.1840338832138 84.0839161686993
"4363" 872.4 34.2863186705836 84.479141630633
"4364" 872.6 34.3394536585813 84.7576562078346
"4365" 872.8 34.6968692972138 85.0262238619493
"4366" 873 34.6972576460444 85.4635687854636
"4367" 873.2 34.6848309072138 85.8233702473618
"4368" 873.4 34.6184122011087 86.017603170633
"4369" 873.6 34.7113983819512 86.6674705558982
"4370" 873.8 34.8132403877061 86.9930070946853
"4371" 874 34.8712317970598 87.1633206333172
"4372" 874.2 34.9830722924446 87.4983082490368
"4373" 874.4 34.9544908432138 87.4685315566993
"4374" 874.6 34.9830722924446 87.4983082490368
"4375" 874.8 35.2369917157061 87.5839161721993
"4376" 875 35.5919818402599 87.7464471723618
"4377" 875.2 35.6754184382203 88.0399601341938
"4378" 875.4 35.6887596709396 88.1468532496853
"4379" 875.6 35.5795551014292 88.2179112112948
"4380" 875.8 35.5953709648584 88.2400933267016
"4381" 876 35.4838233201641 88.348873442195
"4382" 876.2 35.372738912717 88.6938062886938
"4383" 876.4 35.3310206329983 88.974735019744
"4384" 876.6 35.469046032717 89.5042458279658
"4385" 876.8 35.6034526731403 90.2998925210691
"4386" 877 35.8680326782203 90.9602897909603
"4387" 877.2 36.3127319219829 91.8407399841484
"4388" 877.4 36.5868965272138 92.2137238691368
"4389" 877.6 36.4825638267214 92.0839161766993
"4390" 877.8 36.6459940816249 92.2144522922145
"4391" 878 36.7160356304473 92.0862471767016
"4392" 878.2 36.8677923067214 92.07459217669
"4393" 878.4 36.7744035621173 92.0396271381935
"4394" 878.6 36.9337322893943 92.0922321767076
"4395" 878.8 36.9055597987178 91.9549569073396
"4396" 879 37.0622409662203 91.7982019071828
"4397" 879.2 37.1434950137044 91.7626492148396
"4398" 879.4 37.2851231472138 91.8531469456993
"4399" 879.6 37.2971615372138 91.9733392535118
"4400" 879.8 37.2228067777151 91.8983958303599
"4401" 880 36.9845282085843 91.7948718687179
"4402" 880.2 37.1731986720203 91.8219619072066
"4403" 880.4 37.1460128670496 91.6822067916822
"4404" 880.6 37.3915678628478 91.6405963301021
"4405" 880.8 37.3915678628478 91.6405963301021
"4406" 881 37.3915678628478 91.6405963301021
"4407" 881.2 37.4126650161235 91.6764317532149
"4408" 881.4 37.5245151422203 91.9080919842158
"4409" 881.6 37.7776652642072 92.2927073692158
"4410" 881.8 37.8660725422907 92.4859012924859
"4411" 882 37.8268506972138 92.850743100543
"4412" 882.2 37.9207501392138 93.0454546391993
"4413" 882.4 38.0524734321368 93.2551320624859
"4414" 882.6 38.1408807102203 93.3696304472158
"4415" 882.8 38.1632174902218 93.3011107548396
"4416" 883 38.2015941440137 93.5404918704636
"4417" 883.2 38.1917384585813 93.9088498708319
"4418" 883.4 38.2602327372138 94.4613200252305
"4419" 883.6 38.4501286124446 94.8060005640368
"4420" 883.8 38.7098043507914 95.5136244108982
"4421" 884 38.9825361372138 95.8194931035118
"4422" 884.2 39.2433679077061 96.2249418346865
"4423" 884.4 39.2473807172138 96.3363200271055
"4424" 884.6 39.2951459283831 96.2948342962948
"4425" 884.8 39.5933873521368 96.3940898733172
"4426" 885 39.786189853295 96.3519814501981
"4427" 885.2 39.7628426960361 96.4219115271911
"4428" 885.4 40.2029685843298 96.4685315656993
"4429" 885.6 40.496277696717 96.4355645272048
"4430" 885.8 40.9630139742009 96.3957664887035
"4431" 886 41.2742654497497 96.2154951423693
"4432" 886.2 41.5418978512138 96.0399601421938
"4433" 886.4 41.651963136717 95.9410590267103
"4434" 886.6 41.5654395873779 95.656565757195
"4435" 886.8 41.7126477554201 95.5745606801899
"4436" 887 41.883100224717 95.6223777186993
"4437" 887.2 41.9399672677061 95.6245144879322
"4438" 887.4 41.883100224717 95.6223777186993
"4439" 887.6 42.0140496706694 95.5217859878295
"4440" 887.8 41.8271751424072 95.5225856032149
"4441" 888 41.7855288233685 95.3042904106889
"4442" 888.2 41.8329593865572 95.3040016414578
"4443" 888.4 41.9942943837581 95.2456518721687
"4444" 888.6 42.0874646652911 95.179550256718
"4445" 888.8 42.0576759870496 95.2078477952078
"4446" 889 42.2576118024948 95.021163141175
"4447" 889.2 42.4400884468608 94.6770336023693
"4448" 889.4 42.6890226668855 94.7377623331993
"4449" 889.6 43.3672881723973 94.4073875636381
"4450" 889.8 43.6142295284492 94.2890443712121
"4451" 890 44.2547173719327 94.1608392556993
"4452" 890.2 44.1385460224072 94.2128142942128
"4453" 890.4 44.1550310277061 94.2676768711908
"4454" 890.6 44.2192357872138 94.6416084869493
"4455" 890.8 44.3855844560361 94.7202798331818
"4456" 891 44.9459167695691 95.2331003336946
"4457" 891.2 45.196065152717 95.5014986031938
"4458" 891.4 45.680352362704 95.7652348726883
"4459" 891.6 46.0150803167124 95.8916084881993
"4460" 891.8 46.3889785337043 96.2309749885387
"4461" 892 46.6736081402544 96.480186565711
"4462" 892.2 47.0891879632138 96.9428905277121
"4463" 892.4 47.490759453295 97.2261073356876
"4464" 892.6 47.7440763792138 97.4557110666865
"4465" 892.8 47.805259714707 97.5658166437196
"4466" 893 47.805259714707 97.5658166437196
"4467" 893.2 47.6425161295691 97.8088579131935
"4468" 893.4 47.4967845422907 98.1682834135529
"4469" 893.6 47.6140617672138 98.7281469525743
"4470" 893.8 47.6140617672138 99.1127623375743
"4471" 894 47.6763292897412 99.2669400684977
"4472" 894.2 47.8307527872138 99.533435414918
"4473" 894.4 48.1094597370209 99.8834499921911
"4474" 894.6 48.3760593024072 100.429030531198
"4475" 894.8 48.7570006902218 100.83504741622
"4476" 895 49.3235131472138 101.468531570699
"4477" 895.2 49.7515447873779 101.671523032441
"4478" 895.4 49.7307546997235 101.512487609205
"4479" 895.6 49.5364025784817 101.286345339748
"4480" 895.8 49.1004861203118 100.921972877845
"4481" 896 48.7264090032138 100.728146954574
"4482" 896.2 48.7553011392137 100.766608493074
"4483" 896.4 48.5530561872138 100.679057877602
"4484" 896.6 48.5342645493451 100.48354095433
"4485" 896.8 48.4641573190669 100.571095685186
"4486" 897 48.4856412032138 100.593531569824
"4487" 897.2 48.5125058046778 100.567721839029
"4488" 897.4 48.4641573190669 100.571095685186
"4489" 897.6 48.4314050781288 100.486750185102
"4490" 897.8 48.4009923297497 100.608207685224
"4491" 898 48.31816077164 100.783728570014
"4492" 898.2 48.3933273231146 100.896298916281
"4493" 898.4 48.7770262149119 100.940803493248
"4494" 898.6 48.6998099012181 100.873293493181
"4495" 898.8 48.7143146395156 100.860302608553
"4496" 899 48.7232734360008 100.931858954778
"4497" 899.2 48.7364983297192 100.928238531697
"4498" 899.4 48.4781506665572 100.848873454695
"4499" 899.6 48.4147690247428 100.817643993125
"4500" 899.8 48.4471183552138 100.891608493199
"4501" 900 48.5342645493451 100.849394608542
"4502" 900.2 48.5624519868867 100.736824262275
"4503" 900.4 48.8128614393755 100.806635339268
"4504" 900.6 48.7973474024604 100.764966839226
"4505" 900.8 48.7745625632138 100.708916185324
"4506" 901 48.7680674184267 100.788746223866
"4507" 901.2 48.7770262149119 100.815579877739
"4508" 901.4 48.7631807951579 100.795454646949
"4509" 901.6 48.7409725273773 100.718062531487
"4510" 901.8 48.9768075152138 100.795454646949
"4511" 902 48.8571839406647 100.770150993078
"4512" 902.2 49.1256931221493 100.948781031718
"4513" 902.4 49.0424004840719 101.000756108693
"4514" 902.6 48.8913055918036 100.961964954808
"4515" 902.8 48.7901198612872 100.926125262465
"4516" 903 48.7999975047428 100.926125262465
"4517" 903.2 48.7999975047428 100.926125262465
"4518" 903.4 48.7999975047428 100.926125262465
"4519" 903.6 48.9286539552138 100.920454647074
"4520" 903.8 48.7999975047428 100.926125262465
"4521" 904 48.7938239872138 101.016608493324
"4522" 904.2 48.8227161232138 101.074300801074
"4523" 904.4 48.7999975047428 101.034606531804
"4524" 904.6 48.7999975047428 100.965572993273
"4525" 904.8 48.9093925312138 100.949300800949
"4526" 905 48.7999975047428 100.965572993273
"4527" 905.2 48.6921664673779 100.955711070186
"4528" 905.4 48.7901198612872 100.955711070186
"4529" 905.6 48.7901198612872 100.955711070186
"4530" 905.8 48.6921664673779 100.955711070186
"4531" 906 48.608088810704 100.930070031699
"4532" 906.2 48.7511736857105 101.028971147183
"4533" 906.4 48.6037441268608 100.962458685578
"4534" 906.6 48.7135680667214 101.051864916436
"4535" 906.8 48.8215487653508 101.153846262692
"4536" 907 48.7631807951579 101.095571185711
"4537" 907.2 48.8862267780461 101.09431118571
"4538" 907.4 48.8740799077061 101.062548647216
"4539" 907.6 48.9486962373427 101.208656301209
"4540" 907.8 48.8740799077061 101.062548647216
"4541" 908 48.8816334292191 101.117852839579
"4542" 908.2 48.8612389712138 101.17182826271
"4543" 908.4 48.7230099397205 101.310160532079
"4544" 908.6 48.762180202704 101.40259749371
"4545" 908.8 48.646444893295 101.328671416713
"4546" 909 48.666358663203 101.434594916819
"4547" 909.2 48.666358663203 101.310160532079
"4548" 909.4 48.7865279909396 101.468531570699
"4549" 909.6 48.7938239872138 101.372377724449
"4550" 909.8 48.7938239872138 101.372377724449
"4551" 910 48.8929636537043 101.423282686039
"4552" 910.2 48.9272781502203 101.446553532216
"4553" 910.4 48.8332223439803 101.445221532214
"4554" 910.6 48.7215936472138 101.408435416793
"4555" 910.8 48.9021694972138 101.660839263199
"4556" 911 48.9658009982203 101.72952057096
"4557" 911.2 49.0923760592137 101.776223878699
"4558" 911.4 49.1951036667214 101.74825184021
"4559" 911.6 49.1188605172138 101.829108494137
"4560" 911.8 49.0153303632137 101.750582840212
"4561" 912 49.1188605172138 101.817089263356
"4562" 912.2 49.1188605172138 101.817089263356
"4563" 912.4 49.1188605172138 101.817089263356
"4564" 912.6 49.1422291702218 101.93233249424
"4565" 912.8 49.0629174062111 101.909708032679
"4566" 913 49.005280907856 102.070538263609
"4567" 913.2 48.9914196166886 102.224499725301
"4568" 913.4 49.0621081182203 102.30644364846
"4569" 913.6 49.1508245036361 102.569327341031
"4570" 913.8 49.1868191741676 102.547936033317
"4571" 914 49.1951036667214 102.494172610186
"4572" 914.2 49.2272060272138 102.718531571949
"4573" 914.4 49.0586685672138 102.718531571949
"4574" 914.6 49.0538532112138 102.596736687212
"4575" 914.8 48.9507114060444 102.622377725699
"4576" 915 48.9531011323973 102.755513802756
"4577" 915.2 49.0538532112138 102.930070033699
"4578" 915.4 49.2336265147214 102.878787995186
"4579" 915.6 49.3620359952138 102.968531572199
"4580" 915.8 49.5099140370598 103.069027841531
"4581" 916 49.8243101712138 103.250582841712
"4582" 916.2 50.1959423587178 103.312422957159
"4583" 916.4 50.3022017024072 103.01738811071
"4584" 916.6 50.2223795877061 102.910839264449
"4585" 916.8 50.2223795877061 102.910839264449
"4586" 917 50.4452078367124 102.95043203372
"4587" 917.2 50.5452377662203 102.776223879699
"4588" 917.4 50.4021528912138 102.737762341199
"4589" 917.6 50.3476571606561 102.74432895659
"4590" 917.8 50.226048426704 102.63336672571
"4591" 918 50.1710158032138 102.545454648699
"4592" 918.2 50.073146928433 102.591192687207
"4593" 918.4 50.0404661473779 102.579642687195
"4594" 918.6 50.0230069762987 102.511041687126
"4595" 918.8 50.3804220370884 102.494172610186
"4596" 919 50.1980859240719 102.476847571708
"4597" 919.2 50.1613850912138 102.401223879324
"4598" 919.4 50.1619516082164 102.452694456299
"4599" 919.6 50.1953460250308 102.338976917724
"4600" 919.8 50.1260724677061 102.419386263958
"4601" 920 50.073146928433 102.414477533184
"4602" 920.2 50.073146928433 102.414477533184
"4603" 920.4 50.1631136884492 102.385691340847
"4604" 920.6 50.1710158032138 102.314685417699
"4605" 920.8 50.3058457712138 102.343531571574
"4606" 921 50.2813785621493 102.289737379213
"4607" 921.2 50.5000217659945 102.268947379192
"4608" 921.4 50.5197489697497 102.136547763675
"4609" 921.6 50.4117836032138 102.237762340699
"4610" 921.8 50.5088315561036 102.257486225334
"4611" 922 50.5680974553606 102.30679587923
"4612" 922.2 50.3902997190669 102.296933956143
"4613" 922.4 50.5582198119049 102.168728802169
"4614" 922.6 50.4984600112138 102.151223879074
"4615" 922.8 50.4984600112138 102.151223879074
"4616" 923 50.5969073065572 102.098873455945
"4617" 923.2 50.8441518759458 102.015090263554
"4618" 923.4 50.8002223077061 101.981352071212
"4619" 923.6 50.8542894715798 101.873389878796
"4620" 923.8 50.8441518759458 101.944240071175
"4621" 924 50.62953165164 102.003240763542
"4622" 924.2 50.7584892352138 101.958916186574
"4623" 924.4 50.6515376359458 101.974604455821
"4624" 924.6 50.5977304242505 101.971490148125
"4625" 924.8 50.6767516489416 101.793975340256
"4626" 925 50.6167802037235 101.761571878685
"4627" 925.2 50.726845450704 101.706626801707
"4628" 925.4 50.7031686149119 101.808424224885
"4629" 925.6 50.6673334289712 101.835257878758
"4630" 925.8 50.7121274499199 101.844202417229
"4631" 926 50.6901570222029 101.770729378694
"4632" 926.2 50.5907121006647 101.812661109505
"4633" 926.4 50.6819504228477 101.893632801894
"4634" 926.6 50.6140285552138 101.872377724949
"4635" 926.8 50.6525514032137 101.785839263324
"4636" 927 50.6718128272138 101.814685417199
"4637" 927.2 50.7390038393755 101.844202417229
"4638" 927.4 50.6167802037235 101.908091994216
"4639" 927.6 50.8644270672138 101.789044378712
"4640" 927.8 50.7390038393755 101.799479686415
"4641" 928 50.8066427952138 101.814685417199
"4642" 928.2 50.8238766846778 101.721567994029
"4643" 928.4 51.1607566790669 101.734803763273
"4644" 928.6 51.2792885161036 101.843285032613
"4645" 928.8 51.218420798304 101.873936994182
"4646" 929 51.1961515873779 101.853146955699
"4647" 929.2 51.2496555472138 101.964482994272
"4648" 929.4 51.4850729473779 102.024087109716
"4649" 929.6 51.6765303462524 102.279342379202
"4650" 929.8 51.8488998665572 102.333916186949
"4651" 930 51.8333350565285 102.412587533182
"4652" 930.2 51.8872750950037 102.582589917967
"4653" 930.4 51.7368562787178 102.678938802679
"4654" 930.6 51.657544514707 102.814685418199
"4655" 930.8 51.5248187417105 103.061938149216
"4656" 931 51.458779562704 103.09490518771
"4657" 931.2 51.2716686197235 103.01798211071
"4658" 931.4 51.3820778372138 102.922858495231
"4659" 931.6 51.6709991972138 102.910839264449
"4660" 931.8 51.8660211152138 102.842157956688
"4661" 932 52.1012132337628 102.743835225821
"4662" 932.2 52.1034051452911 102.767907879691
"4663" 932.4 52.1386443442505 102.720997071952
"4664" 932.6 52.1485219877061 102.69141126423
"4665" 932.8 52.1721763646778 102.662863571894
"4666" 933 51.9707242514125 102.711135110403
"4667" 933.2 52.0201125072138 102.728146956574
"4668" 933.4 52.0201125072138 102.728146956574
"4669" 933.6 52.1485219877061 102.69141126423
"4670" 933.8 52.1485219877061 102.69141126423
"4671" 934 52.1971093920203 102.674352764213
"4672" 934.2 52.1721763646778 102.662863571894
"4673" 934.4 52.1519012119327 102.672984994981
"4674" 934.6 52.2341283465572 102.611693956458
"4675" 934.8 52.2920385112245 102.63368995648
"4676" 935 52.3532830980461 102.601587687217
"4677" 935.2 52.4560289268608 102.460434417845
"4678" 935.4 52.3757080183239 102.444862917829
"4679" 935.6 52.1453117632138 102.430070033199
"4680" 935.8 52.1760383187127 102.485015071716
"4681" 936 52.1576941237235 102.475857571707
"4682" 936.2 52.0201125072138 102.184343532954
"4683" 936.4 52.1188890573391 102.336381686952
"4684" 936.6 52.0721703963814 102.414477533184
"4685" 936.8 52.1271204268855 102.344599956191
"4686" 937 52.2127267472138 102.268126725345
"4687" 937.2 52.2897724432137 102.228146956074
"4688" 937.4 52.2994031552138 102.295454648449
"4689" 937.6 52.4695457467214 102.344599956191
"4690" 937.8 52.3723213977105 102.523476610216
"4691" 938 52.384517808433 102.435267533204
"4692" 938.2 52.4374433477061 102.419386263958
"4693" 938.4 52.490947307542 102.483488840945
"4694" 938.6 52.5658528667214 102.611693956458
"4695" 938.8 52.5123489068855 102.622377725699
"4696" 939 52.6720376301771 102.395553263934
"4697" 939.2 52.6385056097497 102.409827110102
"4698" 939.4 52.6621599867214 102.504034533273
"4699" 939.6 52.6325270178315 102.454724879378
"4700" 939.8 52.6283680141157 102.511041687126
"4701" 940 52.5401709552138 102.747377725824
"4702" 940.2 52.5744656895087 102.734948071966
"4703" 940.4 52.5436281496847 102.740720918125
"4704" 940.6 52.5535057931403 102.730858995039
"4705" 940.8 52.5112788192138 102.756993110449
"4706" 941 52.5462782519671 102.74432895659
"4707" 941.2 52.4646069249935 102.908373764447
"4708" 941.4 52.4573988763814 102.975808072207
"4709" 941.6 52.4992991380341 102.875661033645
"4710" 941.8 52.3647906046778 102.855171264394
"4711" 942 52.3324599192653 102.861462956708
"4712" 942.2 52.346075049434 102.799892533569
"4713" 942.4 52.4711117004926 102.659901187275
"4714" 942.6 52.5274866140985 102.706805495014
"4715" 942.8 52.5594323792137 102.699300802699
"4716" 943 52.5498016672138 102.766608495074
"4717" 943.2 52.4805075386883 102.79123326433
"4718" 943.4 52.4246024112138 102.756993110449
"4719" 943.6 52.4053409872138 102.756993110449
"4720" 943.8 52.3164421190669 102.780168648934
"4721" 944 52.2735522824948 102.784321033554
"4722" 944.2 52.4152186306694 102.69141126423
"4723" 944.4 52.4357537741157 102.814685418199
"4724" 944.6 52.4573988763814 102.88225299519
"4725" 944.8 52.5086949762299 102.79123326433
"4726" 945 52.4727559712138 102.833916187449
"4727" 945.2 52.4357537741157 102.834928341296
"4728" 945.4 52.4843622119049 102.849202187465
"4729" 945.6 52.4053409872138 103.180070033949
"4730" 945.8 52.4523200626239 103.12894434159
"4731" 946 52.5112788192138 103.141608495449
"4732" 946.2 52.5615146932396 103.079758187695
"4733" 946.4 52.6760420802266 103.027783149182
"4734" 946.6 52.4965793093968 103.148693533918
"4735" 946.8 52.6135725824072 103.131733226209
"4736" 947 52.6283680141157 103.098086226175
"4737" 947.2 52.6283680141157 102.966507264505
"4738" 947.4 52.6283680141157 103.017114572248
"4739" 947.6 52.5511031231106 102.975808072207
"4740" 947.8 52.3039650693968 102.915899995224
"4741" 948 52.2416188832138 102.833916187449
"4742" 948.2 52.2804020300977 102.674352764213
"4743" 948.4 52.1924515559458 102.895657072126
"4744" 948.6 52.1214884250308 102.723592302724
"4745" 948.8 52.1214884250308 102.723592302724
"4746" 949 52.1866977833685 102.830277918215
"4747" 949.2 52.2319881712138 102.670454648824
"4748" 949.4 52.1214884250308 102.986750187602
"4749" 949.6 52.1417636162987 102.905778533675
"4750" 949.8 52.1417636162987 102.905778533675
"4751" 950 52.1450514643298 102.944623033714
"4752" 950.2 52.1721763646778 102.926021456772
"4753" 950.4 52.1721763646778 102.926021456772
"4754" 950.6 52.1658746431106 102.975808072207
"4755" 950.8 52.1422581340985 103.025754841487
"4756" 951 52.0308133068855 103.263403380186
"4757" 951.2 51.5841960875667 103.594037649748
"4758" 951.4 51.6926682992138 103.458916188074
"4759" 951.6 52.0476288382203 103.061938149216
"4760" 951.8 52.069500763015 103.125336303125
"4761" 952 52.1583996696847 103.115474380039
"4762" 952.2 52.1971093920203 102.996598110689
"4763" 952.4 52.0764874208197 103.157086918542
"4764" 952.6 52.0778967792137 103.074300803074
"4765" 952.8 52.0469888966693 103.15010580315
"4766" 953 52.0469888966693 103.15010580315
"4767" 953.2 52.0469888966693 103.15010580315
"4768" 953.4 52.0469888966693 103.15010580315
"4769" 953.6 52.0469888966693 103.15010580315
"4770" 953.8 52.0201125072138 103.157086918542
"4771" 954 52.0476288382203 103.217615803218
"4772" 954.2 51.9944305957061 103.246309341708
"4773" 954.4 52.0201125072138 103.199300803199
"4774" 954.6 51.9334360992138 103.256993110949
"4775" 954.8 51.9073627185248 103.307180726384
"4776" 955 51.9100472217105 103.345820957192
"4777" 955.2 51.9100472217105 103.345820957192
"4778" 955.4 51.9100472217105 103.345820957192
"4779" 955.6 51.9073627185248 103.391608495699
"4780" 955.8 51.8423147323973 103.401470418786
"4781" 956 51.7534158642505 103.332436880256
"4782" 956.2 51.7600832832138 103.372377726449
"4783" 956.4 51.9773093470496 103.220668341682
"4784" 956.6 52.0892560884492 103.115474380039
"4785" 956.8 52.1316260206647 102.926021456772
"4786" 957 52.1583996696847 103.006993110699
"4787" 957.2 52.1583996696847 103.006993110699
"4788" 957.4 52.0682660672138 102.997377726074
"4789" 957.6 51.9368198691364 103.027783149182
"4790" 957.8 52.009411707542 102.974941841436
"4791" 958 52.0311190242072 102.974026072205
"4792" 958.2 52.1519012119327 102.885535610578
"4793" 958.4 52.1554630729816 102.923833033693
"4794" 958.6 52.1242283240719 103.152523264691
"4795" 958.8 52.1880326000517 103.115474380039
"4796" 959 52.2218988447083 103.180985803181
"4797" 959.2 52.2218988447083 103.180985803181
"4798" 959.4 52.1046748583612 103.138325187754
"4799" 959.6 52.2456121231146 102.856899302857
"4800" 959.8 52.1544945315372 102.980159495288
"4801" 960 52.1090113753606 103.026716995334
"4802" 960.2 52.0201125072138 103.043623149197
"4803" 960.4 51.9680546180461 103.048573149202
"4804" 960.6 51.8660211152138 102.86413595671
"4805" 960.8 51.8431156224072 102.8926479952
"4806" 961 51.8579110541157 102.834928341296
"4807" 961.2 51.9795621246778 102.804563956651
"4808" 961.4 52.0097009370848 102.663957764202
"4809" 961.6 51.9987109078703 102.633061494941
"4810" 961.8 51.9452069865572 102.558275148712
"4811" 962 51.976086400717 102.655344764194
"4812" 962.2 51.976086400717 102.655344764194
"4813" 962.4 51.9187365893968 102.511041687126
"4814" 962.6 51.863938801188 102.5080326102
"4815" 962.8 51.844008042704 102.63336672571
"4816" 963 51.863938801188 102.5080326102
"4817" 963.2 51.9430668112138 102.63336672571
"4818" 963.4 52.0929935751622 102.601587687217
"4819" 963.6 52.1450514643298 102.643167764182
"4820" 963.8 52.1214884250308 102.743835225821
"4821" 964 52.2402430782203 102.695637802696
"4822" 964.2 52.2861036042159 102.649850264188
"4823" 964.4 52.3207786360663 102.556711687172
"4824" 964.6 52.3475567152138 102.555070033324
"4825" 964.8 52.3164421190669 102.69141126423
"4826" 965 52.3039650693968 102.764078148918
"4827" 965.2 52.3012251703556 102.778302879701
"4828" 965.4 52.454729243015 102.790030572021
"4829" 965.6 52.4646069249935 102.849202187465
"4830" 965.8 52.454729243015 102.859064110551
"4831" 966 52.490947307542 103.039044379962
"4832" 966.2 52.8925417187178 102.871246495179
"4833" 966.4 52.8842736754201 102.955018072186
"4834" 966.6 53.0580892278703 102.878787995186
"4835" 966.8 53.1469058112138 102.891608495199
"4836" 967 53.1237400580461 102.840672956687
"4837" 967.2 53.0508589900977 103.006993110699
"4838" 967.4 53.1329947870496 103.167249533936
"4839" 967.6 53.2341659174067 103.216783303217
"4840" 967.8 53.3684121872138 103.307473880231
"4841" 968 53.481714663203 103.414232918799
"4842" 968.2 53.5723566902218 103.33504741872
"4843" 968.4 53.5723566902218 103.33504741872
"4844" 968.6 53.4477239512245 103.47079403424
"4845" 968.8 53.2324491852084 103.66310172674
"4846" 969 53.3924889672138 104.052666188668
"4847" 969.2 53.4864660712753 104.297315688913
"4848" 969.4 53.8468411121368 104.483419919868
"4849" 969.6 53.7054871072138 104.497377727574
"4850" 969.8 53.7416022772138 104.473339266012
"4851" 970 53.9101397372138 104.377185419762
"4852" 970.2 53.747803877899 104.137529227214
"4853" 970.4 53.9682679797235 104.01798211171
"4854" 970.6 53.8595784992137 103.968531573199
"4855" 970.8 53.8573560390669 103.924152880847
"4856" 971 54.2586023192653 103.817803919202
"4857" 971.2 54.4203822553606 103.677604534447
"4858" 971.4 54.7775374024948 103.594037649748
"4859" 971.6 55.0537867872138 103.526223880449
"4860" 971.8 55.1113361468867 103.494797995803
"4861" 972 55.3192487343758 103.28312722636
"4862" 972.2 55.349587210704 103.043623149197
"4863" 972.4 55.5330293532094 102.814685418199
"4864" 972.6 55.4486459792138 102.756993110449
"4865" 972.8 55.5449530992137 102.487762340949
"4866" 973 55.3975808238391 102.264595956111
"4867" 973.2 55.3291263778315 102.089833340551
"4868" 973.4 55.3619695712138 101.833916186449
"4869" 973.6 55.3041852992137 101.805070032574
"4870" 973.8 55.2033162650308 101.569746147724
"4871" 974 55.2175088912138 101.391608493699
"4872" 974.2 55.2893488021493 100.834435954681
"4873" 974.4 55.3982699590669 100.393580877317
"4874" 974.6 55.3857929093968 100.142620646296
"4875" 974.8 55.1710839284492 99.8314506844468
"4876" 975 55.0056332272138 99.6416084919493
"4877" 975.2 54.8665229470496 99.2569931069493
"4878" 975.4 54.6153359493968 99.2013251068936
"4879" 975.6 54.5669007873779 98.8723777219493
"4880" 975.8 54.3314833872138 98.2239556443778
"4881" 976 54.4598928677061 97.3018649126865
"4882" 976.2 54.5240976272138 96.6810821812965
"4883" 976.4 54.7858554484492 95.9261252574646
"4884" 976.6 54.7918784186883 95.5398261416937
"4885" 976.8 54.7167118672138 95.5809576032733
"4886" 977 54.7261076668867 95.4460174877537
"4887" 977.2 54.441548672717 95.2322678336938
"4888" 977.4 54.3112081959458 94.7580052562965
"4889" 977.6 54.0881812075667 93.867316986175
"4890" 977.8 54.3416209828478 92.5616489848694
"4891" 978 54.7359732912138 91.6993007916993
"4892" 978.2 55.3037266847083 90.8641359447103
"4893" 978.4 55.9975965632138 90.7185315599493
"4894" 978.6 56.5676877157392 90.0895446747049
"4895" 978.8 56.8065763712138 89.7762238666993
"4896" 979 57.1289759352225 89.4538795586847
"4897" 979.2 57.4036805152138 89.3339161739493
"4898" 979.4 57.7889089952138 89.2377623276993
"4899" 979.6 58.3474902912138 88.9973777120743
"4900" 979.8 58.9279595760361 88.2692308651923
"4901" 980 60.0723273114765 87.4910456336449
"4902" 980.2 61.5591034552225 86.6516817481901
"4903" 980.4 62.7734903577105 86.2817183632048
"4904" 980.6 64.5400381072138 85.9108392474493
"4905" 980.8 65.6855859515798 86.1345234399807
"4906" 981 67.1921880331403 85.8472297858472
"4907" 981.2 67.8144801872138 85.6766763625997
"4908" 981.4 68.6153499341157 85.6891793241507
"4909" 981.6 69.3949047195593 85.8866775166559
"4910" 981.8 70.2435597865572 86.1266512092036
"4911" 982 70.4918181232137 86.4012238633243
"4912" 982.2 70.6748016512138 86.3627623248243
"4913" 982.4 70.7382655778315 86.2318451708472
"4914" 982.6 70.7036937872138 86.2458594785535
"4915" 982.8 70.5516299297497 86.3774384402236
"4916" 983 71.0316585929816 86.5101115942024
"4917" 983.2 71.656064187542 86.7676768636908
"4918" 983.4 72.0947966273779 87.0454546331993
"4919" 983.6 72.8915940084492 87.4350009797427
"4920" 983.8 73.2389136561235 87.7055377877055
"4921" 984 73.4002931472138 87.7292153261908
"4922" 984.2 73.7699042720203 88.038178134192
"4923" 984.4 74.6168041224948 88.6851307502236
"4924" 984.6 75.7857464301771 89.703245558934
"4925" 984.8 76.9278853877235 90.5564436367103
"4926" 985 77.7471280291364 90.9383860217076
"4927" 985.2 78.9965176773427 90.9799660602107
"4928" 985.4 80.3949417077235 91.0949051757103
"4929" 985.6 81.901348671059 91.5828766761983
"4930" 985.8 83.3249953050308 91.6001105223693
"4931" 986 85.1497617872138 91.4685315606993
"4932" 986.2 86.4239790642505 91.2318451758472
"4933" 986.4 87.4418712432138 90.8627623293243
"4934" 986.6 89.0020465872138 90.6553447521938
"4935" 986.8 91.2583848437235 90.4245755211938
"4936" 987 93.6922033312138 90.6127623290743
"4937" 987.2 95.7710613182203 91.4135865221828
"4938" 987.4 96.0966711067213 91.9813520612121
"4939" 987.6 96.3315253028478 92.4199485616507
"4940" 987.8 96.5192077322782 92.6223777156993
"4941" 988 96.8992304272138 92.7292153311908
"4942" 988.2 98.2154277467213 93.0390443699621
"4943" 988.4 99.6600345467213 93.829642678445
"4944" 988.6 100.360783488717 94.2817183712048
"4945" 988.8 100.619726522495 94.1507177941507
"4946" 989 100.526798626721 93.5518649089365
"4947" 989.2 101.184897267214 92.7089161773243
"4948" 989.4 102.393322335222 92.0820846766975
"4949" 989.6 102.60357522425 91.6065986377605
"4950" 989.8 103.120670379214 90.9108392524493
"4951" 990 103.537374838198 90.1552107516937
"4952" 990.2 104.154366787706 89.4073875586381
"4953" 990.4 104.786783555214 88.8339161734493
"4954" 990.6 105.258688443214 88.4204546345743
"4955" 990.8 105.782975004919 88.2039912112809
"4956" 991 106.048406827214 88.1138307111908
"4957" 991.2 106.785026165033 87.7263278261879
"4958" 991.4 107.511805265082 86.9281938638513
"4959" 991.6 108.117939819542 86.0753691706907
"4960" 991.8 108.876334081625 85.2709790929633
"4961" 992 109.749351883724 84.2890443612121
"4962" 992.2 110.593633105082 83.4197510526505
"4963" 992.4 111.533214767377 82.3409518208025
"4964" 992.6 111.971294707214 81.7762238586993
"4965" 992.8 112.280853296207 81.1663337427048
"4966" 993 112.372574386721 80.6718282422103
"4967" 993.2 112.626183123214 79.4493007794493
"4968" 993.4 112.994866540795 78.0563027395948
"4969" 993.6 113.785078787706 76.6361843920208
"4970" 993.8 114.628912604708 75.1864802751865
"4971" 994 115.226475363214 73.9012238508243
"4972" 994.2 116.047061411905 72.7308589650385
"4973" 994.4 116.381456104755 72.3221900800145
"4974" 994.6 116.362899379214 72.3627623108243
"4975" 994.8 116.509194478713 72.2286048106901
"4976" 995 116.616846038129 72.1567906567722
"4977" 995.2 116.698986534868 72.2081765029774
"4978" 995.4 117.052055216809 72.0499268874345
"4979" 995.6 117.236475415903 71.8250043487481
"4980" 995.8 117.288823536207 71.8256743872103
"4981" 996 117.334684062203 71.807359387192
"4982" 996.2 117.517514731542 71.5710956561865
"4983" 996.4 117.577439178885 71.6480187331865
"4984" 996.6 117.630605216299 71.8025396564179
"4985" 996.8 117.864549618324 71.8235611179774
"4986" 997 117.78411730171 71.8623044257085
"4987" 997.2 117.683224152225 72.1003996567158
"4988" 997.4 117.403016275214 72.1993007721993
"4989" 997.6 117.403016275214 72.1993007721993
"4990" 997.8 116.91360101927 71.9230770026923
"4991" 998 116.794676287706 72.1255828105871
"4992" 998.2 116.762573927214 72.3098776953868
"4993" 998.4 116.667740883992 72.4810904263273
"4994" 998.6 116.433221759598 73.1593878500825
"4995" 998.8 115.982577092089 74.4220874282682
"4996" 999 115.883289921614 75.5454546216993
"4997" 999.2 115.424188217715 77.0793912770794
"4998" 999.4 114.772226767706 78.2233392397618
"4999" 999.6 114.257625736014 79.5454546256993
"5000" 999.8 113.3944 81.12483
"5001" 1000 112.4538 82.3241
"5002" 1000.2 111.9312 83.27943
"5003" 1000.4 111.662 84.52836
"5004" 1000.6 111.7891 85.69094
"5005" 1000.8 112.001 86.03482
"5006" 1001 112.0269 86.27129
"5007" 1001.2 112.0441 86.09286
"5008" 1001.4 112.1815 85.92444
"5009" 1001.6 112.1708 85.96487
"5010" 1001.8 112.1337 86.13758
"5011" 1002 111.7879 86.05118
"5012" 1002.2 111.6676 85.96618
"5013" 1002.4 111.2837 86.43007
"5014" 1002.6 110.7452 87.07504
"5015" 1002.8 109.9934 88.13036
"5016" 1003 109.2497 89.4993
"5017" 1003.2 108.8208 90.32287
"5018" 1003.4 108.7771 91.0118
"5019" 1003.6 108.8713 91.34887
"5020" 1003.8 108.9533 91.23597
"5021" 1004 108.9934 91.4078
"5022" 1004.2 109.2073 91.36276
"5023" 1004.4 109.3178 91.2155
"5024" 1004.6 109.0147 91.34353
"5025" 1004.8 109.0147 91.43969
"5026" 1005 108.7625 91.46853
"5027" 1005.2 108.2802 91.80298
"5028" 1005.4 107.6394 92.34545
"5029" 1005.6 106.7003 93.34723
"5030" 1005.8 105.7849 94.335
"5031" 1006 104.8115 95.61634
"5032" 1006.2 104.1393 96.46853
"5033" 1006.4 103.6332 97.47155
"5034" 1006.6 103.6826 98.0488
"5035" 1006.8 103.632 98.28671
"5036" 1007 103.858 98.48037
"5037" 1007.2 99.94896 99.17152
"5038" 1007.4 100.6205 100.5378
"5039" 1007.6 99.95883 101.1875
"5040" 1007.8 99.69025 101.3102
"5041" 1008 98.65587 101.4455
"5042" 1008.2 98.12191 101.803
"5043" 1008.4 97.82299 102.0337
"5044" 1008.6 97.36471 101.9573
"5045" 1008.8 95.82059 102.2531
"5046" 1009 94.97309 102.2378
"5047" 1009.2 93.8297 102.1968
"5048" 1009.4 93.02944 102.0105
"5049" 1009.6 92.26419 101.7058
"5050" 1009.8 91.48998 101.14
"5051" 1010 90.71417 100.5455
"5052" 1010.2 90.27812 100.0663
"5053" 1010.4 89.92659 99.72494
"5054" 1010.6 89.51568 99.59124
"5055" 1010.8 89.01101 99.54545
"5056" 1011 88.16738 99.16084
"5057" 1011.2 86.85702 98.75
"5058" 1011.4 85.56126 98.23427
"5059" 1011.6 84.57192 97.84216
"5060" 1011.8 84.0858 97.87879
"5061" 1012 83.56405 97.49715
"5062" 1012.2 82.45316 96.94056
"5063" 1012.4 81.15919 96.24171
"5064" 1012.6 79.97058 96.07537
"5065" 1012.8 79.31496 96.03701
"5066" 1013 78.31614 95.76619
"5067" 1013.2 76.81567 95.77435
"5068" 1013.4 75.09005 95.41084
"5069" 1013.6 73.96101 95.18648
"5070" 1013.8 73.12207 94.60528
"5071" 1014 71.94927 94.20357
"5072" 1014.2 70.86879 93.85864
"5073" 1014.4 69.28316 93.08712
"5074" 1014.6 68.13978 91.92152
"5075" 1014.8 67.6744 91.1014
"5076" 1015 67.58155 90.33257
"5077" 1015.2 67.72693 89.63287
"5078" 1015.4 68.30108 88.9078
"5079" 1015.6 68.71335 88.58392
"5080" 1015.8 69.04113 88.33088
"5081" 1016 69.3366 88.16647
"5082" 1016.2 70.19752 87.15726
"5083" 1016.4 71.1623 86.59674
"5084" 1016.6 72.02236 86.56715
"5085" 1016.8 73.1343 86.31285
"5086" 1017 74.68933 85.83737
"5087" 1017.2 76.08619 85.85956
"5088" 1017.4 77.67633 86.35315
"5089" 1017.6 78.69965 86.93204
"5090" 1017.8 79.97157 87.44349
"5091" 1018 81.26706 87.94626
"5092" 1018.2 82.73504 88.71994
"5093" 1018.4 84.59944 89.54545
"5094" 1018.6 86.36048 90.10406
"5095" 1018.8 88.29579 90.82751
"5096" 1019 90.34565 91.10268
"5097" 1019.2 91.9518 91.09491
"5098" 1019.4 93.66237 90.79311
"5099" 1019.6 94.69157 90.5711
"5100" 1019.8 95.53214 91.03701
"5101" 1020 96.65024 91.87191
"5102" 1020.2 96.99554 92.8243
"5103" 1020.4 96.88272 92.93007
"5104" 1020.6 96.49749 91.83117
"5105" 1020.8 95.51424 91.03813
"5106" 1021 95.05915 91.043
"5107" 1021.2 94.8391 90.58224
"5108" 1021.4 94.6495 89.34545
"5109" 1021.6 94.16411 88.24545
"5110" 1021.8 93.33792 87.45053
"5111" 1022 92.36335 86.72494
"5112" 1022.2 91.39204 86.2095
"5113" 1022.4 90.37 85.44812
"5114" 1022.6 89.34629 84.48817
"5115" 1022.8 88.55553 83.14685
"5116" 1023 88.09462 81.8446
"5117" 1023.2 87.77788 80.4258
"5118" 1023.4 88.13323 79.11174
"5119" 1023.6 88.60806 77.70979
"5120" 1023.8 88.95619 76.32201
"5121" 1024 89.61658 74.93923
"5122" 1024.2 90.51544 73.47403
"5123" 1024.4 91.43884 71.69215
"5124" 1024.6 92.54077 70.2968
"5125" 1024.8 93.85409 68.95022
"5126" 1025 95.54197 67.9086
"5127" 1025.2 97.27162 66.93007
"5128" 1025.4 98.66778 65.89161
"5129" 1025.6 100.0861 64.73776
"5130" 1025.8 101.4727 63.05172
"5131" 1026 102.8117 61.52706
"5132" 1026.2 104.2858 60.09107
"5133" 1026.4 105.4935 58.77622
"5134" 1026.6 106.8626 57.67483
"5135" 1026.8 108.2917 56.96572
"5136" 1027 110.1896 56.31074
"5137" 1027.2 112.0347 56.01307
"5138" 1027.4 113.4134 56.15477
"5139" 1027.6 113.7506 56.86253
"5140" 1027.8 113.736 56.49116
"5141" 1028 113.2309 55.91185
"5142" 1028.2 113.262 54.93945
"5143" 1028.4 113.3879 53.91934
"5144" 1028.6 113.3206 52.65511
"5145" 1028.8 113.1128 51.31016
"5146" 1029 113.104 49.54545
"5147" 1029.2 112.9579 48.33794
"5148" 1029.4 112.9579 47.16621
"5149" 1029.6 112.4352 45.34283
"5150" 1029.8 111.8649 44.00878
"5151" 1030 110.9601 42.30614
"5152" 1030.2 110.4556 40.88245
"5153" 1030.4 109.9328 39.80186
"5154" 1030.6 109.5251 38.62238
"5155" 1030.8 109.0518 37.43454
"5156" 1031 108.6882 36.15295
"5157" 1031.2 108.5453 34.59236
"5158" 1031.4 108.8578 33.08392
"5159" 1031.6 109.3258 32.40093
"5160" 1031.8 110.0184 32.16298
"5161" 1032 110.8486 31.98473
"5162" 1032.2 111.4638 32.149
"5163" 1032.4 112.5576 32.15858
"5164" 1032.6 113.7169 32.6344
"5165" 1032.8 114.7531 32.70127
"5166" 1033 115.2434 32.31102
"5167" 1033.2 115.117 32.51504
"5168" 1033.4 114.9316 32.65901
"5169" 1033.6 115.11 32.52622
"5170" 1033.8 114.5829 32.42598
"5171" 1034 114.5071 32.36113
"5172" 1034.2 114.1568 32.18378
"5173" 1034.4 114.0111 31.51469
"5174" 1034.6 113.8921 30.64232
"5175" 1034.8 113.3301 29.95515
"5176" 1035 112.6898 28.98739
"5177" 1035.2 111.5974 28.06294
"5178" 1035.4 110.8617 27.2214
"5179" 1035.6 109.9488 26.44449
"5180" 1035.8 108.952 26.0921
"5181" 1036 108.2713 25.1263
"5182" 1036.2 107.1428 24.09965
"5183" 1036.4 106.3031 23.14375
"5184" 1036.6 105.6982 21.82692
"5185" 1036.8 104.6289 20.99194
"5186" 1037 103.9274 20.75297
"5187" 1037.2 102.9228 20.31469
"5188" 1037.4 101.616 19.83168
"5189" 1037.6 100.2411 19.13199
"5190" 1037.8 98.79648 18.3243
"5191" 1038 97.09184 17.62238
"5192" 1038.2 95.59373 17.02409
"5193" 1038.4 94.17794 16.54743
"5194" 1038.6 93.01943 15.90077
"5195" 1038.8 91.95546 15.11745
"5196" 1039 91.00523 14.01661
"5197" 1039.2 90.25144 12.38329
"5198" 1039.4 90.13847 11.16084
"5199" 1039.6 90.09353 10.29332
"5200" 1039.8 90.09169 10.44655
"5201" 1040 89.50284 10.9493
"5202" 1040.2 88.85529 11.42274
"5203" 1040.4 87.50126 11.6368
"5204" 1040.6 86.43678 11.74825
"5205" 1040.8 84.73766 12.31826
"5206" 1041 83.15358 12.88462
"5207" 1041.2 81.63684 13.5015
"5208" 1041.4 80.33441 13.71503
"5209" 1041.6 79.00537 13.68007
"5210" 1041.8 77.36815 13.60315
"5211" 1042 76.14275 13.4374
"5212" 1042.2 75.00203 13.16894
"5213" 1042.4 73.4645 13.16267
"5214" 1042.6 72.3764 12.81469
"5215" 1042.8 71.15 12.30343
"5216" 1043 69.80977 11.74467
"5217" 1043.2 68.15439 11.14048
"5218" 1043.4 66.64779 10.90809
"5219" 1043.6 65.02157 10.89161
"5220" 1043.8 64.16002 10.59535
"5221" 1044 63.07009 10.36529
"5222" 1044.2 61.66096 9.332904
"5223" 1044.4 61.04829 8.381746
"5224" 1044.6 60.6433 7.937959
"5225" 1044.8 59.97812 6.822782
"5226" 1045 59.26241 6.028971
"5227" 1045.2 58.33994 5.30429
"5228" 1045.4 57.2207 4.235625
"5229" 1045.6 56.22461 3.468531
"5230" 1045.8 55.63446 3.617853
"5231" 1046 55.19084 3.983324
"5232" 1046.2 53.79809 4.239735
"5233" 1046.4 52.26526 4.393939
"5234" 1046.6 50.5327 4.801865
"5235" 1046.8 49.12076 4.990799
"5236" 1047 48.03248 5.106785
"5237" 1047.2 47.14422 5.347652
"5238" 1047.4 45.5923 5.633367
"5239" 1047.6 44.61517 6.083916
"5240" 1047.8 44.07761 6.366722
"5241" 1048 43.48262 6.998677
"5242" 1048.2 42.69353 7.814685
"5243" 1048.4 41.89823 8.660839
"5244" 1048.6 40.74437 9.72217
"5245" 1048.8 39.50539 10.75128
"5246" 1049 38.3586 11.24339
"5247" 1049.2 37.09526 12.00699
"5248" 1049.4 36.12377 12.92781
"5249" 1049.6 34.99075 13.92328
"5250" 1049.8 34.38765 14.78721
"5251" 1050 33.44983 15.65405
"5252" 1050.2 32.8404 16.62005
"5253" 1050.4 32.03493 17.71562
"5254" 1050.6 31.35903 18.39161
"5255" 1050.8 30.48234 19.25408
"5256" 1051 29.71085 19.74907
"5257" 1051.2 29.25861 20.4026
"5258" 1051.4 28.5095 20.71096
"5259" 1051.6 28.65876 20.90534
"5260" 1051.8 28.6703 21.09632
"5261" 1052 28.8208 21.86383
"5262" 1052.2 29.26897 22.07939
"5263" 1052.4 29.59981 22.75699
"5264" 1052.6 29.98307 22.98727
"5265" 1052.8 30.54586 23.83884
"5266" 1053 31.174 24.23951
"5267" 1053.2 31.55923 24.64161
"5268" 1053.4 31.73141 25.333
"5269" 1053.6 31.97835 26.05433
"5270" 1053.8 31.7652 26.924
"5271" 1054 31.66721 27.97494
"5272" 1054.2 30.94585 28.56129
"5273" 1054.4 30.45865 29.44364
"5274" 1054.6 29.88598 30.21578
"5275" 1054.8 29.3182 31.33591
"5276" 1055 29.11106 31.86517
"5277" 1055.2 28.63791 32.94872
"5278" 1055.4 28.41845 33.25058
"5279" 1055.6 27.88314 33.8243
"5280" 1055.8 27.01638 33.74017
"5281" 1056 26.18495 34.4462
"5282" 1056.2 25.52923 35.09674
"5283" 1056.4 24.7973 35.5711
"5284" 1056.6 23.80213 36.11997
"5285" 1056.8 22.89187 36.29483
"5286" 1057 21.47872 36.45651
"5287" 1057.2 20.22592 36.7634
"5288" 1057.4 19.50152 37.14492
"5289" 1057.6 18.47021 37.23776
"5290" 1057.8 17.87746 37.50842
"5291" 1058 16.8979 37.94068
"5292" 1058.2 16.49939 38.49771
"5293" 1058.4 15.90162 39.26694
"5294" 1058.6 15.20939 40.07252
"5295" 1058.8 14.33906 40.82751
"5296" 1059 13.46975 42.11414
"5297" 1059.2 12.81979 42.98047
"5298" 1059.4 12.10247 43.78949
"5299" 1059.6 11.74233 44.65941
"5300" 1059.8 11.23726 45.58392
"5301" 1060 10.87771 46.03776
"5302" 1060.2 10.3858 46.63125
"5303" 1060.4 9.411508 47.47086
"5304" 1060.6 8.414734 48.2055
"5305" 1060.8 8.117824 48.88611
"5306" 1061 7.931377 49.69134
"5307" 1061.2 8.24076 50.91022
"5308" 1061.4 8.547662 51.78322
"5309" 1061.6 8.897183 52.76944
"5310" 1061.8 9.259751 53.70144
"5311" 1062 9.589947 54.85315
"5312" 1062.2 9.750042 55.83916
"5313" 1062.4 10.01853 56.70163
"5314" 1062.6 10.04448 57.47993
"5315" 1062.8 10.32555 58.84033
"5316" 1063 10.18671 60.19449
"5317" 1063.2 9.85752 61.48179
"5318" 1063.4 9.856234 62.3122
"5319" 1063.6 9.948493 62.45921
"5320" 1063.8 9.992928 62.36183
"5321" 1064 10.14792 62.56896
"5322" 1064.2 10.39136 62.61036
"5323" 1064.4 10.54723 62.51104
"5324" 1064.6 11.05748 62.41528
"5325" 1064.8 11.62318 62.54961
"5326" 1065 11.63812 62.27957
"5327" 1065.2 11.7087 62.12787
"5328" 1065.4 11.65367 62.05461
"5329" 1065.6 11.6181 62.05953
"5330" 1065.8 11.72705 62.04545
"5331" 1066 11.44592 61.96853
"5332" 1066.2 11.46777 61.99386
"5333" 1066.4 11.48656 61.96572
"5334" 1066.6 11.66743 61.91084
"5335" 1066.8 11.72146 61.92819
"5336" 1067 11.66002 61.76439
"5337" 1067.2 11.68669 61.66084
"5338" 1067.4 11.69632 61.74738
"5339" 1067.6 11.5103 61.84303
"5340" 1067.8 11.57112 61.87394
"5341" 1068 11.45961 61.924
"5342" 1068.2 11.43904 61.94106
"5343" 1068.4 11.66002 61.76439
"5344" 1068.6 12.2095 61.84216
"5345" 1068.8 12.81571 61.89259
"5346" 1069 13.24411 61.84216
"5347" 1069.2 13.33068 61.90512
"5348" 1069.4 13.42438 61.9467
"5349" 1069.6 13.58899 62.09124
"5350" 1069.8 13.64933 62.03533
"5351" 1070 14.03658 62.25699
"5352" 1070.2 14.51857 62.39876
"5353" 1070.4 14.69147 62.78584
"5354" 1070.6 14.93406 63.14213
"5355" 1070.8 14.93117 63.5305
"5356" 1071 14.98749 63.75598
"5357" 1071.2 15.03818 64.09091
"5358" 1071.4 15.07028 64.76981
"5359" 1071.6 15.00608 65.40016
"5360" 1071.8 15.05022 65.91565
"5361" 1072 14.83353 66.55267
"5362" 1072.2 14.62887 67.0094
"5363" 1072.4 14.27905 67.29432
"5364" 1072.6 13.95472 67.80267
"5365" 1072.8 13.84638 68.05507
"5366" 1073 13.58287 68.39161
"5367" 1073.2 13.45446 68.63377
"5368" 1073.4 13.43085 68.5375
"5369" 1073.6 13.32776 68.85315
"5370" 1073.8 13.07351 69.14802
"5371" 1074 12.31501 69.77092
"5372" 1074.2 11.95635 70.09674
"5373" 1074.4 11.39715 70.35191
"5374" 1074.6 11.26045 70.55042
"5375" 1074.8 11.22574 71.09718
"5376" 1075 10.9676 72.0711
"5377" 1075.2 10.9335 72.79479
"5378" 1075.4 11.11366 73.09113
"5379" 1075.6 11.3143 73.66226
"5380" 1075.8 11.14604 74.04148
"5381" 1076 11.39602 74.33566
"5382" 1076.2 11.3143 74.13753
"5383" 1076.4 11.49889 74.14882
"5384" 1076.6 11.62463 73.91511
"5385" 1076.8 11.70647 73.99452
"5386" 1077 11.79773 74.13821
"5387" 1077.2 12.05266 74.18221
"5388" 1077.4 12.27416 74.21853
"5389" 1077.6 12.39508 74.16084
"5390" 1077.8 12.46678 74.18969
"5391" 1078 12.7456 74.1327
"5392" 1078.2 13.01833 74.28558
"5393" 1078.4 13.31479 74.22157
"5394" 1078.6 13.75041 74.14985
"5395" 1078.8 13.82002 73.99452
"5396" 1079 14.17402 73.96333
"5397" 1079.2 14.65295 74.0361
"5398" 1079.4 15.0633 73.94345
"5399" 1079.6 15.41485 74.03263
"5400" 1079.8 16.02152 74.05962
"5401" 1080 15.94071 74.17183
"5402" 1080.2 15.84263 74.25134
"5403" 1080.4 15.7774 74.49348
"5404" 1080.6 16.05194 74.75801
"5405" 1080.8 16.50205 75.33392
"5406" 1081 16.51305 75.80919
"5407" 1081.2 16.94231 76.29271
"5408" 1081.4 16.96432 77.06808
"5409" 1081.6 17.03436 77.42424
"5410" 1081.8 16.8979 77.80805
"5411" 1082 16.84005 78.2055
"5412" 1082.2 16.5103 78.62512
"5413" 1082.4 16.30943 79.0711
"5414" 1082.6 16.06103 79.79744
"5415" 1082.8 15.87743 80.43831
"5416" 1083 15.38488 81.00699
"5417" 1083.2 15.23079 81.49417
"5418" 1083.4 14.75568 81.6993
"5419" 1083.6 14.22787 82.10514
"5420" 1083.8 13.98237 82.77907
"5421" 1084 13.66995 83.76296
"5422" 1084.2 13.80841 84.19043
"5423" 1084.4 13.77243 84.68282
"5424" 1084.6 13.92872 85.00699
"5425" 1084.8 13.98876 85.56667
"5426" 1085 14.08175 86.36243
"5427" 1085.2 14.25345 86.79617
"5428" 1085.4 14.30757 87.71522
"5429" 1085.6 14.52913 88.32293
"5430" 1085.8 14.97981 88.81119
"5431" 1086 15.02614 89.17286
"5432" 1086.2 15.17826 89.77855
"5433" 1086.4 15.3737 90.55042
"5434" 1086.6 15.64709 91.39409
"5435" 1086.8 15.99461 91.86641
"5436" 1087 16.47636 92.81469
"5437" 1087.2 16.74252 93.58974
"5438" 1087.4 16.95189 94.37176
"5439" 1087.6 17.03311 95.19106
"5440" 1087.8 17.11841 96.09674
"5441" 1088 17.3894 96.94599
"5442" 1088.2 17.21671 97.58259
"5443" 1088.4 17.05731 98.33856
"5444" 1088.6 16.64551 98.6436
"5445" 1088.8 16.425 98.77622
"5446" 1089 16.35081 98.9899
"5447" 1089.2 16.43093 99.14605
"5448" 1089.4 16.57909 99.16084
"5449" 1089.6 16.95189 99.11121
"5450" 1089.8 17.34955 98.89161
"5451" 1090 17.85035 99.40443
"5452" 1090.2 18.29269 99.65156
"5453" 1090.4 18.65933 99.87879
"5454" 1090.6 18.83543 99.84216
"5455" 1090.8 18.78212 99.88199
"5456" 1091 19.19865 99.89161
"5457" 1091.2 19.34573 99.69697
"5458" 1091.4 19.91407 99.55644
"5459" 1091.6 20.35207 99.56808
"5460" 1091.8 20.9707 99.79545
"5461" 1092 21.87859 100.1484
"5462" 1092.2 22.74275 100.4545
"5463" 1092.4 23.14999 100.6553
"5464" 1092.6 23.4195 100.9384
"5465" 1092.8 23.4918 100.9343
"5466" 1093 23.54531 100.9984
"5467" 1093.2 23.58811 101.0305
"5468" 1093.4 23.99474 101.5326
"5469" 1093.6 24.6909 101.952
"5470" 1093.8 25.46017 102.5496
"5471" 1094 26.3749 102.8202
"5472" 1094.2 27.36549 103.5625
"5473" 1094.4 27.95984 104.1279
"5474" 1094.6 28.11329 104.4436
"5475" 1094.8 28.62624 104.8019
"5476" 1095 29.29163 105.6201
"5477" 1095.2 30.33897 106.1801
"5478" 1095.4 31.35374 107.0115
"5479" 1095.6 32.29641 108.0949
"5480" 1095.8 32.70732 108.6096
"5481" 1096 32.64539 108.5839
"5482" 1096.2 32.57229 108.8879
"5483" 1096.4 32.41198 109.2634
"5484" 1096.6 32.50588 109.8339
"5485" 1096.8 32.61052 109.6194
"5486" 1097 32.75869 109.2537
"5487" 1097.2 32.98529 108.9685
"5488" 1097.4 33.79764 108.7296
"5489" 1097.6 34.10178 108.4956
"5490" 1097.8 34.82312 108.4113
"5491" 1098 35.40997 108.4482
"5492" 1098.2 35.89257 107.955
"5493" 1098.4 36.58056 107.754
"5494" 1098.6 36.73617 107.3435
"5495" 1098.8 36.834 107.0657
"5496" 1099 36.81768 106.7124
"5497" 1099.2 36.87696 106.4411
"5498" 1099.4 36.9073 106.2121
"5499" 1099.6 36.7458 106.0647
"5500" 1099.8 36.80359 105.6993
"5501" 1100 37.12774 105.3522
"5502" 1100.2 37.54515 105.1031
"5503" 1100.4 37.66788 104.8808
"5504" 1100.6 37.69175 104.8339
"5505" 1100.8 37.52336 104.9908
"5506" 1101 37.52336 104.9908
"5507" 1101.2 37.64146 105.0262
"5508" 1101.4 37.92639 104.3578
"5509" 1101.6 38.32616 103.5381
"5510" 1101.8 38.49953 102.9882
"5511" 1102 38.54782 102.8681
"5512" 1102.2 38.57564 102.5935
"5513" 1102.4 38.46007 102.1897
"5514" 1102.6 38.48896 101.5839
"5515" 1102.8 38.40871 101.319
"5516" 1103 38.41248 101.197
"5517" 1103.2 37.97578 100.7762
"5518" 1103.4 37.93661 100.835
"5519" 1103.6 37.94276 100.7762
"5520" 1103.8 37.95927 100.7219
"5521" 1104 37.94176 100.8508
"5522" 1104.2 37.8573 100.8124
"5523" 1104.4 37.7787 100.7594
"5524" 1104.6 38.12987 100.6663
"5525" 1104.8 38.291 100.6566
"5526" 1105 38.32888 100.6889
"5527" 1105.2 38.39953 100.6169
"5528" 1105.4 38.46545 100.0821
"5529" 1105.6 38.74899 99.8243
"5530" 1105.8 38.96289 99.63655
"5531" 1106 39.4673 99.74245
"5532" 1106.2 39.99693 99.68716
"5533" 1106.4 40.25138 99.80507
"5534" 1106.6 40.60237 99.97281
"5535" 1106.8 41.08642 100.2016
"5536" 1107 41.2844 100.3349
"5537" 1107.2 41.9839 100.7398
"5538" 1107.4 42.51781 101.0412
"5539" 1107.6 42.85394 101.6948
"5540" 1107.8 43.09188 102.2151
"5541" 1108 43.17153 102.704
"5542" 1108.2 43.19488 103.2867
"5543" 1108.4 43.40839 103.7762
"5544" 1108.6 43.38568 104.5587
"5545" 1108.8 43.39375 105.2185
"5546" 1109 43.14504 106.0247
"5547" 1109.2 42.8902 106.7249
"5548" 1109.4 43.02316 107.5479
"5549" 1109.6 43.28827 108.7762
"5550" 1109.8 43.18949 109.649
"5551" 1110 43.06687 110.1423
"5552" 1110.2 42.90747 110.7126
"5553" 1110.4 42.77463 111.4685
"5554" 1110.6 42.75981 112.1786
"5555" 1110.8 42.99476 112.7323
"5556" 1111 43.65515 113.1718
"5557" 1111.2 44.28431 112.9862
"5558" 1111.4 44.55348 112.645
"5559" 1111.6 45.14103 112.3147
"5560" 1111.8 45.98854 112.2268
"5561" 1112 47.51952 112.0032
"5562" 1112.2 48.51141 111.7908
"5563" 1112.4 48.68147 111.3896
"5564" 1112.6 49.01345 111.1965
"5565" 1112.8 49.6317 111.0262
"5566" 1113 50.33344 110.7825
"5567" 1113.2 50.81504 109.9498
"5568" 1113.4 51.20027 109.5356
"5569" 1113.6 51.95434 108.87
"5570" 1113.8 52.7643 108.4965
"5571" 1114 53.43845 108.0157
"5572" 1114.2 54.18814 107.7476
"5573" 1114.4 54.75836 107.6536
"5574" 1114.6 55.81157 107.8957
"5575" 1114.8 57.20588 107.8196
"5576" 1115 58.35611 108.2195
"5577" 1115.2 59.82665 108.5952
"5578" 1115.4 60.86869 109.1375
"5579" 1115.6 61.57151 109.6473
"5580" 1115.8 62.4543 109.963
"5581" 1116 63.441 110.7785
"5582" 1116.2 64.41747 111.5268
"5583" 1116.4 65.55661 112.5369
"5584" 1116.6 66.34847 112.8895
"5585" 1116.8 66.18796 112.9215
"5586" 1117 66.33961 113.2927
"5587" 1117.2 66.17159 113.3803
"5588" 1117.4 66.23302 113.088
"5589" 1117.6 66.68081 112.0949
"5590" 1117.8 67.12304 111.6855
"5591" 1118 67.7876 110.9229
"5592" 1118.2 68.45951 110.0195
"5593" 1118.4 69.32971 108.9728
"5594" 1118.6 69.54801 108.3367
"5595" 1118.8 69.84656 107.9589
"5596" 1119 70.56745 107.1158
"5597" 1119.2 71.74014 106.3953
"5598" 1119.4 72.7743 105.7666
"5599" 1119.6 73.87063 105.3326
"5600" 1119.8 74.77983 105.2627
"5601" 1120 75.85077 105.1544
"5602" 1120.2 77.32025 105.3147
"5603" 1120.4 78.528 105.4602
"5604" 1120.6 79.76757 105.8641
"5605" 1120.8 80.90155 106.0091
"5606" 1121 81.96656 105.8309
"5607" 1121.2 82.41036 105.7314
"5608" 1121.4 82.99456 105.4602
"5609" 1121.6 83.52954 105.2355
"5610" 1121.8 84.15025 105.0756
"5611" 1122 84.81804 105.0155
"5612" 1122.2 85.64506 104.8092
"5613" 1122.4 86.11283 105.0743
"5614" 1122.6 86.21846 105.1038
"5615" 1122.8 86.0603 105.0699
"5616" 1123 86.0603 104.8834
"5617" 1123.2 86.21481 104.1948
"5618" 1123.4 86.77628 103.7121
"5619" 1123.6 87.62164 102.9322
"5620" 1123.8 88.48528 102.0877
"5621" 1124 89.16714 101.0198
"5622" 1124.2 89.7819 99.97697
"5623" 1124.4 90.31182 99.36276
"5624" 1124.6 90.52269 98.96853
"5625" 1124.8 90.97634 98.4493
"5626" 1125 91.70828 97.78584
"5627" 1125.2 92.69213 97.19728
"5628" 1125.4 93.55564 97.07011
"5629" 1125.6 94.03084 97.02986
"5630" 1125.8 94.10372 97.07144
"5631" 1126 94.2372 96.85315
"5632" 1126.2 94.35469 96.25598
"5633" 1126.4 94.54341 95.65985
"5634" 1126.6 95.11872 94.53607
"5635" 1126.8 95.75318 93.51661
"5636" 1127 96.58142 92.20892
"5637" 1127.2 97.14963 90.9493
"5638" 1127.4 97.77058 90.27806
"5639" 1127.6 98.34631 89.63421
"5640" 1127.8 98.87606 89.24181
"5641" 1128 99.63638 88.69525
"5642" 1128.2 99.93574 88.62917
"5643" 1128.4 100.0132 88.66939
"5644" 1128.6 100.0551 88.5494
"5645" 1128.8 100.3663 87.97663
"5646" 1129 100.9781 87.3622
"5647" 1129.2 101.8879 86.6993
"5648" 1129.4 102.6777 86.10528
"5649" 1129.6 103.5016 85.92366
"5650" 1129.8 104.8268 85.56772
"5651" 1130 105.8879 84.94075
"5652" 1130.2 106.236 84.71752
"5653" 1130.4 106.6235 84.46853
"5654" 1130.6 106.2731 84.13947
"5655" 1130.8 106.5396 83.71853
"5656" 1131 106.3814 82.86414
"5657" 1131.2 106.2836 82.04098
"5658" 1131.4 105.962 80.95571
"5659" 1131.6 105.9521 79.93969
"5660" 1131.8 105.9615 79.11393
"5661" 1132 105.8733 78.21678
"5662" 1132.2 105.7595 77.26523
"5663" 1132.4 105.721 76.47815
"5664" 1132.6 105.9422 75.42317
"5665" 1132.8 106.2258 74.58594
"5666" 1133 106.5401 74.35315
"5667" 1133.2 107.1078 73.94508
"5668" 1133.4 107.5347 73.66188
"5669" 1133.6 107.7242 73.5015
"5670" 1133.8 107.8091 73.53954
"5671" 1134 108.2739 73.26687
"5672" 1134.2 108.9402 72.92383
"5673" 1134.4 109.7466 72.24738
"5674" 1134.6 110.2729 71.5309
"5675" 1134.8 110.6808 70.67045
"5676" 1135 110.9601 69.77228
"5677" 1135.2 111.1068 69.18831
"5678" 1135.4 110.9711 68.98502
"5679" 1135.6 110.8283 68.47258
"5680" 1135.8 110.6637 67.58293
"5681" 1136 110.6165 67.11302
"5682" 1136.2 110.4662 66.7348
"5683" 1136.4 110.4069 66.13323
"5684" 1136.6 110.1389 65.49687
"5685" 1136.8 110.0513 64.83145
"5686" 1137 109.8439 64.71311
"5687" 1137.2 109.6274 64.55585
"5688" 1137.4 109.5934 64.46304
"5689" 1137.6 109.3796 64.2496
"5690" 1137.8 109.1915 64.24825
"5691" 1138 109.0243 64.63199
"5692" 1138.2 108.8858 64.70325
"5693" 1138.4 108.7802 64.78936
"5694" 1138.6 108.8028 64.75699
"5695" 1138.8 108.612 64.44472
"5696" 1139 108.3889 63.91934
"5697" 1139.2 108.2531 63.27726
"5698" 1139.4 108.424 63.10315
"5699" 1139.6 108.5056 62.56743
"5700" 1139.8 108.5654 62.11302
"5701" 1140 108.6695 61.85315
"5702" 1140.2 108.8561 61.68549
"5703" 1140.4 109.1209 61.29483
"5704" 1140.6 109.5943 60.75758
"5705" 1140.8 110.18 60.46853
"5706" 1141 110.44 60.13199
"5707" 1141.2 110.4464 60.12238
"5708" 1141.4 110.4678 60.09033
"5709" 1141.6 110.5546 60.12238
"5710" 1141.8 110.795 60.16084
"5711" 1142 110.795 60.23776
"5712" 1142.2 111.0591 60.24875
"5713" 1142.4 111.4019 60.33731
"5714" 1142.6 111.395 60.40153
"5715" 1142.8 111.3906 60.326
"5716" 1143 110.8999 60.29065
"5717" 1143.2 110.4931 60.39627
"5718" 1143.4 109.997 60.12238
"5719" 1143.6 109.4081 60.01798
"5720" 1143.8 109.1591 59.4493
"5721" 1144 108.6863 59.20774
"5722" 1144.2 108.3185 58.63886
"5723" 1144.4 107.8416 58.28172
"5724" 1144.6 107.6567 58.31469
"5725" 1144.8 107.5786 58.11383
"5726" 1145 107.599 58.47815
"5727" 1145.2 107.7049 58.68969
"5728" 1145.4 107.3152 58.56912
"5729" 1145.6 107.3004 58.58392
"5730" 1145.8 106.93 58.56912
"5731" 1146 106.3571 58.8354
"5732" 1146.2 106.1172 59.21578
"5733" 1146.4 105.5669 59.76285
"5734" 1146.6 105.0532 59.91298
"5735" 1146.8 104.1085 60.2689
"5736" 1147 103.3003 60.40413
"5737" 1147.2 103.0674 60.51147
"5738" 1147.4 102.7951 60.19273
"5739" 1147.6 102.2049 60.09615
"5740" 1147.8 101.1017 59.99126
"5741" 1148 100.0848 60.04841
"5742" 1148.2 99.29815 60.38462
"5743" 1148.4 98.63276 60.42925
"5744" 1148.6 98.11599 60.10831
"5745" 1148.8 96.96344 59.43556
"5746" 1149 96.20492 58.72256
"5747" 1149.2 96.12408 57.55671
"5748" 1149.4 95.74354 56.72815
"5749" 1149.6 95.40999 55.93382
"5750" 1149.8 95.15653 55.14985
"5751" 1150 94.97779 54.02013
"5752" 1150.2 94.71306 53.14161
"5753" 1150.4 94.56317 52.11942
"5754" 1150.6 94.17914 51.34658
"5755" 1150.8 93.83666 50.53584
"5756" 1151 93.50314 49.27218
"5757" 1151.2 93.155 47.67866
"5758" 1151.4 92.89384 45.97543
"5759" 1151.6 92.59075 44.64667
"5760" 1151.8 92.45947 43.18969
"5761" 1152 92.56541 41.9493
"5762" 1152.2 92.90502 41.20537
"5763" 1152.4 93.13818 40.4159
"5764" 1152.6 93.06256 39.33755
"5765" 1152.8 93.30169 37.79607
"5766" 1153 93.26096 36.13733
"5767" 1153.2 93.07905 35.10101
"5768" 1153.4 92.61487 33.6203
"5769" 1153.6 92.25998 32.2048
"5770" 1153.8 91.6581 30.87137
"5771" 1154 91.08228 29.88611
"5772" 1154.2 90.217 28.95374
"5773" 1154.4 89.01218 27.72359
"5774" 1154.6 88.37605 27.18969
"5775" 1154.8 87.48253 26.67152
"5776" 1155 87.13837 26.80117
"5777" 1155.2 86.44456 26.52195
"5778" 1155.4 86.61577 26.41511
"5779" 1155.6 86.08532 26.17183
"5780" 1155.8 85.01065 25.35742
"5781" 1156 83.78665 24.09181
"5782" 1156.2 82.924 23.49845
"5783" 1156.4 81.95642 23.12845
"5784" 1156.6 80.84978 22.47685
"5785" 1156.8 79.73516 21.87451
"5786" 1157 78.7688 20.9853
"5787" 1157.2 77.76795 19.78454
"5788" 1157.4 76.64074 18.83278
"5789" 1157.6 75.03751 18.12451
"5790" 1157.8 73.71785 17.86146
"5791" 1158 72.47024 17.76523
"5792" 1158.2 71.61326 18.01768
"5793" 1158.4 71.23215 18.29299
"5794" 1158.6 71.00042 18.29805
"5795" 1158.8 70.18832 18.48516
"5796" 1159 69.05346 18.6099
"5797" 1159.2 68.21998 18.89768
"5798" 1159.4 68.19971 19.10589
"5799" 1159.6 68.00709 19.46448
"5800" 1159.8 67.69802 20.02846
"5801" 1160 67.483 20.47569
"5802" 1160.2 66.97488 20.6993
"5803" 1160.4 66.37494 20.9827
"5804" 1160.6 65.58016 21.15122
"5805" 1160.8 64.52934 21.39375
"5806" 1161 64.33779 21.48776
"5807" 1161.2 64.01158 21.48826
"5808" 1161.4 63.64793 21.19525
"5809" 1161.6 62.74632 20.96372
"5810" 1161.8 61.76535 20.37706
"5811" 1162 60.69359 19.95338
"5812" 1162.2 60.02564 19.29305
"5813" 1162.4 59.80399 18.36898
"5814" 1162.6 59.32742 17.35795
"5815" 1162.8 59.1877 16.88811
"5816" 1163 59.03849 16.22815
"5817" 1163.2 59.18295 16.22815
"5818" 1163.4 58.96751 16.1237
"5819" 1163.6 58.80247 15.73427
"5820" 1163.8 58.76782 15.02933
"5821" 1164 58.80976 14.73776
"5822" 1164.2 58.76161 14.22952
"5823" 1164.4 58.82996 13.56531
"5824" 1164.6 58.569 12.746
"5825" 1164.8 58.22229 11.87879
"5826" 1165 58.02727 11.20411
"5827" 1165.2 57.48787 10.50079
"5828" 1165.4 57.30497 10.26661
"5829" 1165.6 57.2262 10.45754
"5830" 1165.8 57.09812 10.48951
"5831" 1166 56.888 10.55944
"5832" 1166.2 56.24434 10.77888
"5833" 1166.4 55.4606 11.29612
"5834" 1166.6 54.33148 11.60501
"5835" 1166.8 53.82587 11.87719
"5836" 1167 52.84894 12.26107
"5837" 1167.2 51.87282 12.61107
"5838" 1167.4 51.49042 12.80267
"5839" 1167.6 51.23895 13.16725
"5840" 1167.8 50.84177 13.56129
"5841" 1168 50.5681 14.19042
"5842" 1168.2 50.05342 14.79849
"5843" 1168.4 49.48724 15.17045
"5844" 1168.6 49.01939 15.65881
"5845" 1168.8 48.58808 15.87413
"5846" 1169 48.0092 16.04998
"5847" 1169.2 46.74799 16.34765
"5848" 1169.4 45.5955 16.7663
"5849" 1169.6 44.64574 16.61139
"5850" 1169.8 43.80993 16.76901
"5851" 1170 43.25284 16.33591
"5852" 1170.2 42.08122 16.04545
"5853" 1170.4 41.53467 15.61517
"5854" 1170.6 40.74907 15.77374
"5855" 1170.8 39.17474 15.71256
"5856" 1171 37.68239 16.13199
"5857" 1171.2 37.25302 16.82984
"5858" 1171.4 36.75106 17.55245
"5859" 1171.6 36.54677 18.49845
"5860" 1171.8 36.39696 19.04332
"5861" 1172 36.51191 19.54545
"5862" 1172.2 36.32772 19.88482
"5863" 1172.4 36.26855 20.51768
"5864" 1172.6 35.66441 21.42458
"5865" 1172.8 35.04598 22.43007
"5866" 1173 34.14098 22.89387
"5867" 1173.2 33.51747 23.27506
"5868" 1173.4 32.99815 23.38121
"5869" 1173.6 32.57811 23.49978
"5870" 1173.8 32.56607 23.4517
"5871" 1174 32.54341 23.49342
"5872" 1174.2 32.33494 23.62238
"5873" 1174.4 32.0396 24.31469
"5874" 1174.6 31.31975 24.85088
"5875" 1174.8 31.18275 25.27972
"5876" 1175 30.62789 25.86757
"5877" 1175.2 30.62789 25.89161
"5878" 1175.4 30.36033 26.15836
"5879" 1175.6 30.03724 26.36928
"5880" 1175.8 29.66358 26.62768
"5881" 1176 29.67686 26.59674
"5882" 1176.2 29.33148 26.64095
"5883" 1176.4 28.94493 26.78904
"5884" 1176.6 28.26436 26.96853
"5885" 1176.8 28.12219 26.99051
"5886" 1177 28.04606 27.09674
"5887" 1177.2 28.16448 27.09531
"5888" 1177.4 28.03397 27.54319
"5889" 1177.6 28.17206 28.05507
"5890" 1177.8 28.06797 28.53867
"5891" 1178 28.18264 28.41492
"5892" 1178.2 28.31723 28.43686
"5893" 1178.4 28.54384 28.39161
"5894" 1178.6 28.53285 28.31002
"5895" 1178.8 28.49783 28.33333
"5896" 1179 28.65714 28.33505
"5897" 1179.2 28.64225 28.12787
"5898" 1179.4 28.542 28.22529
"5899" 1179.6 28.40079 28.36757
"5900" 1179.8 28.71379 28.64802
"5901" 1180 28.89599 29.09847
"5902" 1180.2 29.00778 29.20133
"5903" 1180.4 29.00778 29.30254
"5904" 1180.6 28.92781 29.28904
"5905" 1180.8 28.95846 29.2336
"5906" 1181 28.9953 29.23973
"5907" 1181.2 29.14587 29.43111
"5908" 1181.4 29.45214 29.54545
"5909" 1181.6 29.50565 29.49204
"5910" 1181.8 29.50565 29.49204
"5911" 1182 29.37273 29.4746
"5912" 1182.2 29.39575 29.70138
"5913" 1182.4 29.29163 29.90676
"5914" 1182.6 29.18966 30.2355
"5915" 1182.8 29.11766 30.40153
"5916" 1183 28.73243 30.78615
"5917" 1183.2 28.54603 30.873
"5918" 1183.4 28.47302 30.91565
"5919" 1183.6 28.36708 31.31469
"5920" 1183.8 28.10938 31.45527
"5921" 1184 27.66645 31.68488
"5922" 1184.2 27.22424 31.86597
"5923" 1184.4 27.20039 31.86688
"5924" 1184.6 26.92713 31.98577
"5925" 1184.8 26.8702 32.04545
"5926" 1185 26.4622 32.2245
"5927" 1185.2 26.13757 32.30988
"5928" 1185.4 25.52106 32.50583
"5929" 1185.6 25.12868 32.46109
"5930" 1185.8 24.96423 32.66084
"5931" 1186 24.8615 32.90443
"5932" 1186.2 24.98533 32.69106
"5933" 1186.4 24.905 32.77126
"5934" 1186.6 24.93855 32.7634
"5935" 1186.8 25.08069 32.70195
"5936" 1187 24.83399 32.8971
"5937" 1187.2 24.74859 32.83458
"5938" 1187.4 24.61182 32.86454
"5939" 1187.6 24.49003 32.746
"5940" 1187.8 24.11245 32.53691
"5941" 1188 23.97548 32.50699
"5942" 1188.2 23.72064 32.56321
"5943" 1188.4 23.55601 32.77907
"5944" 1188.6 22.96288 33.18556
"5945" 1188.8 22.57765 33.83117
"5946" 1189 22.00083 34.13235
"5947" 1189.2 21.82413 34.56025
"5948" 1189.4 22.05928 34.83081
"5949" 1189.6 21.77968 35.15844
"5950" 1189.8 21.81074 35.56282
"5951" 1190 21.77303 35.83193
"5952" 1190.2 21.94744 36.43131
"5953" 1190.4 22.04934 36.54545
"5954" 1190.6 22.21306 36.70892
"5955" 1190.8 22.39151 36.76265
"5956" 1191 22.45949 36.72871
"5957" 1191.2 22.31697 36.48877
"5958" 1191.4 22.22156 36.44591
"5959" 1191.6 22.39054 36.55644
"5960" 1191.8 22.39703 36.38964
"5961" 1192 22.42848 36.45841
"5962" 1192.2 22.47205 36.36458
"5963" 1192.4 22.47605 36.37977
"5964" 1192.6 22.55013 36.66084
"5965" 1192.8 22.49287 36.59327
"5966" 1193 22.6074 36.65564
"5967" 1193.2 22.62822 36.62446
"5968" 1193.4 22.62822 36.62446
"5969" 1193.6 22.66344 36.8079
"5970" 1193.8 22.51402 36.97334
"5971" 1194 22.28954 37.52057
"5972" 1194.2 22.20343 37.73776
"5973" 1194.4 22.05928 38.14347
"5974" 1194.6 21.92258 38.23032
"5975" 1194.8 21.67695 38.58392
"5976" 1195 21.5605 38.76296
"5977" 1195.2 21.33853 38.96233
"5978" 1195.4 20.93217 39.28904
"5979" 1195.6 20.57263 39.7634
"5980" 1195.8 20.51108 39.69134
"5981" 1196 20.12585 39.87702
"5982" 1196.2 20.04615 39.85884
"5983" 1196.4 19.87346 39.91681
"5984" 1196.6 19.49582 40.32842
"5985" 1196.8 19.11059 40.49326
"5986" 1197 18.86193 40.54261
"5987" 1197.2 18.74434 40.64625
"5988" 1197.4 18.74921 40.71212
"5989" 1197.6 18.50523 41.05644
"5990" 1197.8 18.4502 41.37238
"5991" 1198 18.32638 41.6471
"5992" 1198.2 18.25597 42.03414
"5993" 1198.4 18.41825 42.1261
"5994" 1198.6 18.53009 42.07647
"5995" 1198.8 18.47313 42.36597
"5996" 1199 18.28951 42.57622
"5997" 1199.2 18.24842 42.87879
"5998" 1199.4 18.25243 43.07911
"5999" 1199.6 18.44597 43.1993
"6000" 1199.8 18.51657 42.97306
"6001" 1200 18.63364 43.00699
"6002" 1200.2 18.69785 43.00699
"6003" 1200.4 18.59329 42.93007
"6004" 1200.6 18.82964 42.85517
"6005" 1200.8 19.02804 42.65901
"6006" 1201 19.009 42.91824
"6007" 1201.2 19.10234 43.11276
"6008" 1201.4 19.1374 42.9281
"6009" 1201.6 19.1439 43.10821
"6010" 1201.8 18.94397 43.08178
"6011" 1202 18.9217 43.23568
"6012" 1202.2 18.89046 43.50913
"6013" 1202.4 18.82248 44.05903
"6014" 1202.6 18.75377 43.97473
"6015" 1202.8 18.75377 44.28491
"6016" 1203 18.71536 44.49883
"6017" 1203.2 18.67645 44.51696
"6018" 1203.4 18.59512 44.6993
"6019" 1203.6 18.57403 44.58666
"6020" 1203.8 18.43067 44.74397
"6021" 1204 18.3367 45.08632
"6022" 1204.2 18.4339 44.95856
"6023" 1204.4 18.47955 45.49417
"6024" 1204.6 18.56231 45.34318
"6025" 1204.8 18.5318 45.24837
"6026" 1205 18.5318 45.24837
"6027" 1205.2 18.5895 45.3868
"6028" 1205.4 18.87804 45.48838
"6029" 1205.6 18.9565 45.77622
"6030" 1205.8 18.98677 45.82751
"6031" 1206 18.86005 45.74991
"6032" 1206.2 18.80241 45.82018
"6033" 1206.4 18.71436 45.96304
"6034" 1206.6 18.69785 46.51127
"6035" 1206.8 18.79416 46.98135
"6036" 1207 18.79416 47.36597
"6037" 1207.2 18.75377 47.36183
"6038" 1207.4 18.75377 47.36183
"6039" 1207.6 18.79982 47.52057
"6040" 1207.8 18.81342 47.54545
"6041" 1208 18.8321 47.45921
"6042" 1208.2 19.08308 47.80267
"6043" 1208.4 19.38075 48.32168
"6044" 1208.6 19.54639 48.8178
"6045" 1208.8 19.51363 48.87803
"6046" 1209 19.48582 48.84615
"6047" 1209.2 19.53985 48.74326
"6048" 1209.4 19.50916 48.79953
"6049" 1209.6 19.44262 48.73776
"6050" 1209.8 19.29977 48.8844
"6051" 1210 19.20113 49.26009
"6052" 1210.2 19.13444 49.41725
"6053" 1210.4 19.11414 49.78119
"6054" 1210.6 19.25084 50.35191
"6055" 1210.8 19.1216 50.41725
"6056" 1211 19.01085 50.80747
"6057" 1211.2 18.89046 50.79856
"6058" 1211.4 18.90375 50.95129
"6059" 1211.6 18.74134 50.95985
"6060" 1211.8 18.55339 51.02382
"6061" 1212 18.49148 50.94655
"6062" 1212.2 18.38568 50.9115
"6063" 1212.4 18.38568 51.08392
"6064" 1212.6 18.60511 51.1409
"6065" 1212.8 18.8639 51.42874
"6066" 1213 19.16563 51.53447
"6067" 1213.2 19.25084 51.64223
"6068" 1213.4 19.20565 51.62005
"6069" 1213.6 19.18505 51.21966
"6070" 1213.8 19.14034 51.17747
"6071" 1214 19.1439 51.14464
"6072" 1214.2 19.09322 50.96246
"6073" 1214.4 19.1439 50.841
"6074" 1214.6 19.15716 50.87682
"6075" 1214.8 19.11349 50.87137
"6076" 1215 19.14728 50.87682
"6077" 1215.2 19.19459 50.79039
"6078" 1215.4 19.1216 50.74738
"6079" 1215.6 19.1181 50.82168
"6080" 1215.8 18.95623 50.84001
"6081" 1216 19.05419 50.87238
"6082" 1216.2 19.07814 50.86695
"6083" 1216.4 19.07814 50.86695
"6084" 1216.6 19.07814 50.86695
"6085" 1216.8 19.22066 50.87329
"6086" 1217 19.12536 50.81187
"6087" 1217.2 18.99382 50.80249
"6088" 1217.4 19.17234 50.90568
"6089" 1217.6 19.08308 50.89161
"6090" 1217.8 19.16563 50.97403
"6091" 1218 19.10777 50.92613
"6092" 1218.2 19.10777 50.92613
"6093" 1218.4 19.22066 50.90992
"6094" 1218.6 19.0786 50.80664
"6095" 1218.8 19.0097 50.82751
"6096" 1219 19.00693 50.88714
"6097" 1219.2 19.01261 50.75559
"6098" 1219.4 19.05019 50.73682
"6099" 1219.6 19.11765 50.72889
"6100" 1219.8 18.97156 50.77015
"6101" 1220 19.10547 50.81558
"6102" 1220.2 19.19113 50.81187
"6103" 1220.4 19.10777 50.84723
"6104" 1220.6 18.93862 50.72815
"6105" 1220.8 18.91022 50.66971
"6106" 1221 19.04851 50.75847
"6107" 1221.2 19.1216 50.83392
"6108" 1221.4 19.10657 50.80249
"6109" 1221.6 19.06382 50.78584
"6110" 1221.8 19.0338 50.72613
"6111" 1222 19.10657 50.80249
"6112" 1222.2 19.10657 50.80249
"6113" 1222.4 19.15355 50.74621
"6114" 1222.6 19.22066 50.72677
"6115" 1222.8 18.93632 50.58941
"6116" 1223 19.11765 50.72889
"6117" 1223.2 19.12753 50.79792
"6118" 1223.4 19.0408 50.85878
"6119" 1223.6 18.87019 50.81064
"6120" 1223.8 19.05838 50.9064
"6121" 1224 19.07294 50.85112
"6122" 1224.2 19.06826 50.86695
"6123" 1224.4 19.022 50.83063
"6124" 1224.6 19.0314 50.73682
"6125" 1224.8 18.85288 50.75559
"6126" 1225 18.90881 50.77256
"6127" 1225.2 18.96948 50.82751
"6128" 1225.4 18.95129 50.841
"6129" 1225.6 18.84231 50.75699
"6130" 1225.8 18.93526 50.82452
"6131" 1226 18.95129 50.77015
"6132" 1226.2 18.81342 50.76661
"6133" 1226.4 18.9201 50.7782
"6134" 1226.6 19.10142 50.80003
"6135" 1226.8 19.04851 50.70916
"6136" 1227 19.02225 50.59809
"6137" 1227.2 18.92088 50.59809
"6138" 1227.4 19.05098 50.58178
"6139" 1227.6 19.06898 50.62425
"6140" 1227.8 19.00817 50.72067
"6141" 1228 19.16294 50.63363
"6142" 1228.2 19.33652 50.62845
"6143" 1228.4 19.34484 50.61054
"6144" 1228.6 19.37981 50.59535
"6145" 1228.8 19.25643 50.68969
"6146" 1229 19.32638 50.62845
"6147" 1229.2 19.13377 50.71954
"6148" 1229.4 19.10777 50.70916
"6149" 1229.6 19.34311 50.59353
"6150" 1229.8 19.29545 50.59082
"6151" 1230 19.25542 50.58796
"6152" 1230.2 19.29545 50.59082
"6153" 1230.4 19.25542 50.58796
"6154" 1230.6 19.27569 50.54545
"6155" 1230.8 19.27569 50.56123
"6156" 1231 19.27569 50.54545
"6157" 1231.2 19.30532 50.58096
"6158" 1231.4 19.30532 50.58096
"6159" 1231.6 19.26606 50.5743
"6160" 1231.8 19.26606 50.54545
"6161" 1232 19.26606 50.54545
"6162" 1232.2 19.28509 50.52106
"6163" 1232.4 19.28509 50.52106
"6164" 1232.6 19.28509 50.52106
"6165" 1232.8 19.28509 50.52106
"6166" 1233 19.2468 50.51661
"6167" 1233.2 19.20281 50.52259
"6168" 1233.4 19.12588 50.49631
"6169" 1233.6 19.1439 50.48675
"6170" 1233.8 19.11952 50.52259
"6171" 1234 19.21322 50.51219
"6172" 1234.2 19.19459 50.54748
"6173" 1234.4 19.27569 50.54545
"6174" 1234.6 19.27569 50.55137
"6175" 1234.8 19.23405 50.63693
"6176" 1235 19.19459 50.62845
"6177" 1235.2 19.08308 50.57784
"6178" 1235.4 19.08308 50.61276
"6179" 1235.6 19.16116 50.54338
"6180" 1235.8 19.14728 50.52836
"6181" 1236 19.27569 50.50699
"6182" 1236.2 19.2977 50.38062
"6183" 1236.4 19.29904 50.38462
"6184" 1236.6 19.32508 50.37386
"6185" 1236.8 19.32508 50.37386
"6186" 1237 19.19667 50.43303
"6187" 1237.2 19.07238 50.47494
"6188" 1237.4 19.1439 50.48675
"6189" 1237.6 19.1924 50.48101
"6190" 1237.8 19.12588 50.47494
"6191" 1238 19.15462 50.47952
"6192" 1238.2 19.08828 50.55377
"6193" 1238.4 19.23405 50.46022
"6194" 1238.6 19.33496 50.40344
"6195" 1238.8 19.33496 50.40344
"6196" 1239 19.38163 50.39161
"6197" 1239.2 19.35086 50.38973
"6198" 1239.4 19.33496 50.40344
"6199" 1239.6 19.32638 50.38554
"6200" 1239.8 19.22219 50.44289
"6201" 1240 19.17663 50.45754
"6202" 1240.2 19.07238 50.53904
"6203" 1240.4 19.12363 50.54748
"6204" 1240.6 19.12363 50.54748
"6205" 1240.8 19.15404 50.51711
"6206" 1241 19.16704 50.53165
"6207" 1241.2 19.25643 50.45892
"6208" 1241.4 19.38163 50.39161
"6209" 1241.6 19.37905 50.37097
"6210" 1241.8 19.3152 50.43303
"6211" 1242 19.29597 50.49687
"6212" 1242.2 19.2861 50.52259
"6213" 1242.4 19.24446 50.5018
"6214" 1242.6 19.25542 50.47663
"6215" 1242.8 19.32385 50.38199
"6216" 1243 19.25594 50.364
"6217" 1243.2 19.06168 50.42152
"6218" 1243.4 19.20655 50.31469
"6219" 1243.6 19.20655 50.31469
"6220" 1243.8 19.28639 50.304
"6221" 1244 19.2977 50.39161
"6222" 1244.2 19.40063 50.33548
"6223" 1244.4 19.40063 50.33548
"6224" 1244.6 19.33207 50.36159
"6225" 1244.8 19.33207 50.36159
"6226" 1245 19.30458 50.42045
"6227" 1245.2 19.24446 50.46022
"6228" 1245.4 19.27569 50.50699
"6229" 1245.6 19.23514 50.48675
"6230" 1245.8 19.23514 50.48675
"6231" 1246 19.20828 50.45892
"6232" 1246.2 19.19459 50.46651
"6233" 1246.4 19.2468 50.35315
"6234" 1246.6 19.25594 50.364
"6235" 1246.8 19.3061 50.35517
"6236" 1247 19.11059 50.41359
"6237" 1247.2 19.1924 50.36666
"6238" 1247.4 19.24267 50.27073
"6239" 1247.6 19.1216 50.4026
"6240" 1247.8 19.1284 50.4165
"6241" 1248 19.1216 50.4026
"6242" 1248.2 19.15106 50.39387
"6243" 1248.4 19.229 50.38462
"6244" 1248.6 19.25303 50.29206
"6245" 1248.8 19.12657 50.36431
"6246" 1249 19.15142 50.11617
"6247" 1249.2 19.15462 50.18282
"6248" 1249.4 19.15614 50.18206
"6249" 1249.6 19.12588 50.09033
"6250" 1249.8 19.06042 50.13369
"6251" 1250 18.95844 50.0545
"6252" 1250.2 19.03055 50.03497
"6253" 1250.4 19.08308 50.07713
"6254" 1250.6 19.08929 50.1534
"6255" 1250.8 19.01473 50.12858
"6256" 1251 19.139 50.09136
"6257" 1251.2 18.96751 50.04545
"6258" 1251.4 19.18581 50.05828
"6259" 1251.6 18.96751 49.96853
"6260" 1251.8 19.06932 50.02622
"6261" 1252 18.96751 49.96853
"6262" 1252.2 19.17628 50.07895
"6263" 1252.4 19.03355 49.97403
"6264" 1252.6 19.27569 50.00219
"6265" 1252.8 19.24067 49.88345
"6266" 1253 19.17063 49.84848
"6267" 1253.2 19.23167 49.91908
"6268" 1253.4 19.14361 50.01798
"6269" 1253.6 19.17063 50.16317
"6270" 1253.8 19.11919 50.39882
"6271" 1254 19.04696 50.47094
"6272" 1254.2 18.81342 50.51981
"6273" 1254.4 18.79105 50.55042
"6274" 1254.6 18.91532 50.47598
"6275" 1254.8 18.90214 50.5711
"6276" 1255 18.97473 50.45892
"6277" 1255.2 18.91615 50.49417
"6278" 1255.4 18.96502 50.48838
"6279" 1255.6 18.72353 50.6352
"6280" 1255.8 18.70406 50.67449
"6281" 1256 18.93862 50.59113
"6282" 1256.2 19.03492 50.51901
"6283" 1256.4 18.94017 50.45116
"6284" 1256.6 18.89046 50.45892
"6285" 1256.8 18.91798 50.32842
"6286" 1257 18.73352 50.32893
"6287" 1257.2 18.98345 50.1688
"6288" 1257.4 18.63364 50.16084
"6289" 1257.6 18.59822 50.02291
"6290" 1257.8 18.59822 49.99638
"6291" 1258 18.47955 50.04545
"6292" 1258.2 18.56944 50.08392
"6293" 1258.4 19.00053 50.12238
"6294" 1258.6 19.27569 50.12238
"6295" 1258.8 18.97473 50.12238
"6296" 1259 19.08308 50.145
"6297" 1259.2 18.92548 50.1049
"6298" 1259.4 18.92548 50.1049
"6299" 1259.6 18.92548 50.1049
"6300" 1259.8 19.07238 50.09033
"6301" 1260 19.11952 50.10679
"6302" 1260.2 19.09959 50.07293
"6303" 1260.4 19.09959 50.07293
"6304" 1260.6 19.09959 50.07293
"6305" 1260.8 19.06042 50.0545
"6306" 1261 19.11059 50.03996
"6307" 1261.2 19.06557 50
"6308" 1261.4 19.13561 50.03497
"6309" 1261.6 19.15531 50.0142
"6310" 1261.8 19.139 49.9921
"6311" 1262 19.25084 50.02933
"6312" 1262.2 19.13561 50.03497
"6313" 1262.4 19.11919 50.0142
"6314" 1262.6 19.27569 49.93007
"6315" 1262.8 19.42015 49.80988
"6316" 1263 19.22598 49.70674
"6317" 1263.2 19.34573 49.75524
"6318" 1263.4 19.38899 49.70383
"6319" 1263.6 19.33406 49.69697
"6320" 1263.8 19.23841 49.64471
"6321" 1264 19.23958 49.55747
"6322" 1264.2 19.22066 49.58666
"6323" 1264.4 19.23584 49.51893
"6324" 1264.6 19.34211 49.65156
"6325" 1264.8 19.40811 49.67767
"6326" 1265 19.37511 49.52064
"6327" 1265.2 19.44079 49.5015
"6328" 1265.4 19.30693 49.56624
"6329" 1265.6 19.34484 49.5849
"6330" 1265.8 19.31327 49.62988
"6331" 1266 19.27569 49.54545
"6332" 1266.2 19.25594 49.4567
"6333" 1266.4 19.15716 49.51587
"6334" 1266.6 19.15716 49.44684
"6335" 1266.8 19.12363 49.48473
"6336" 1267 19.00817 49.52409
"6337" 1267.2 19.19667 49.52573
"6338" 1267.4 19.06382 49.43969
"6339" 1267.6 19.21791 49.4493
"6340" 1267.8 19.15716 49.5849
"6341" 1268 18.97376 49.63901
"6342" 1268.2 19.009 49.75256
"6343" 1268.4 18.96334 49.62861
"6344" 1268.6 18.98924 49.69338
"6345" 1268.8 19.01887 49.6638
"6346" 1269 19.10657 49.64864
"6347" 1269.2 19.06382 49.61276
"6348" 1269.4 19.00198 49.53533
"6349" 1269.6 19.11197 49.51661
"6350" 1269.8 19.13377 49.48473
"6351" 1270 18.87071 49.42711
"6352" 1270.2 18.99184 49.51509
"6353" 1270.4 18.92088 49.60618
"6354" 1270.6 18.78635 49.68059
"6355" 1270.8 18.76881 49.64667
"6356" 1271 19.0628 49.65679
"6357" 1271.2 19.0628 49.57582
"6358" 1271.4 19.13377 49.48473
"6359" 1271.6 19.05556 49.43556
"6360" 1271.8 19.0408 49.41412
"6361" 1272 18.99912 49.46656
"6362" 1272.2 19.10547 49.57229
"6363" 1272.4 18.9201 49.54545
"6364" 1272.6 19.00321 49.69555
"6365" 1272.8 18.74065 49.58819
"6366" 1273 18.80717 49.55585
"6367" 1273.2 18.91186 49.66298
"6368" 1273.4 18.86845 49.64436
"6369" 1273.6 18.75838 49.6004
"6370" 1273.8 18.71812 49.59606
"6371" 1274 18.81758 49.70138
"6372" 1274.2 18.81758 49.6598
"6373" 1274.4 18.78346 49.63092
"6374" 1274.6 18.80486 49.60956
"6375" 1274.8 18.9201 49.69338
"6376" 1275 19.03863 49.57504
"6377" 1275.2 19.05266 49.44424
"6378" 1275.4 19.11765 49.4567
"6379" 1275.6 19.21932 49.4235
"6380" 1275.8 19.09225 49.33483
"6381" 1276 19.01887 49.25946
"6382" 1276.2 18.97936 49.25946
"6383" 1276.4 19.11952 49.28558
"6384" 1276.6 19.14034 49.34795
"6385" 1276.8 19.14034 49.34795
"6386" 1277 19.05838 49.29891
"6387" 1277.2 19.00198 49.2823
"6388" 1277.4 18.97376 49.09847
"6389" 1277.6 19.14361 49.14985
"6390" 1277.8 19.1216 49.08392
"6391" 1278 19.14361 49.05095
"6392" 1278.2 19.14361 49.05095
"6393" 1278.4 19.14361 49.07293
"6394" 1278.6 19.22363 49.09847
"6395" 1278.8 19.16868 49.054
"6396" 1279 19.33816 48.86978
"6397" 1279.2 19.29597 48.72562
"6398" 1279.4 19.17158 48.73464
"6399" 1279.6 19.22219 48.64802
"6400" 1279.8 19.29495 48.5743
"6401" 1280 19.22219 48.64802
"6402" 1280.2 19.22219 48.64802
"6403" 1280.4 19.3061 48.64464
"6404" 1280.6 19.25429 48.76554
"6405" 1280.8 19.23289 48.73349
"6406" 1281 19.11349 48.74586
"6407" 1281.2 19.17663 48.73227
"6408" 1281.4 19.26528 48.64109
"6409" 1281.6 19.23405 48.6203
"6410" 1281.8 19.20281 48.59951
"6411" 1282 19.28557 48.59871
"6412" 1282.2 19.30532 48.62829
"6413" 1282.4 19.19459 48.70537
"6414" 1282.6 19.08308 48.71853
"6415" 1282.8 19.07814 48.73678
"6416" 1283 19.16975 48.73776
"6417" 1283.2 19.16116 48.6203
"6418" 1283.4 19.25594 48.50009
"6419" 1283.6 19.04027 48.49845
"6420" 1283.8 19.08308 48.47258
"6421" 1284 19.10777 48.48037
"6422" 1284.2 19.28509 48.44789
"6423" 1284.4 19.26606 48.47815
"6424" 1284.6 19.1439 48.56367
"6425" 1284.8 19.19667 48.55926
"6426" 1285 19.26528 48.50595
"6427" 1285.2 19.14034 48.58911
"6428" 1285.4 19.11952 48.53714
"6429" 1285.6 19.05838 48.50995
"6430" 1285.8 19.22363 48.50595
"6431" 1286 19.33652 48.52319
"6432" 1286.2 19.40723 48.56984
"6433" 1286.4 19.19667 48.59871
"6434" 1286.6 19.3152 48.63816
"6435" 1286.8 19.46831 48.51604
"6436" 1287 19.57763 48.45398
"6437" 1287.2 19.46831 48.39161
"6438" 1287.4 19.48312 48.38175
"6439" 1287.6 19.77243 48.37137
"6440" 1287.8 19.87956 48.33963
"6441" 1288 19.793 48.4026
"6442" 1288.2 19.90422 48.46246
"6443" 1288.4 19.62037 48.40173
"6444" 1288.6 19.67055 48.51661
"6445" 1288.8 20.12517 48.48037
"6446" 1289 20.20987 48.47815
"6447" 1289.2 20.31581 48.33392
"6448" 1289.4 20.18807 48.32076
"6449" 1289.6 20.18807 48.32076
"6450" 1289.8 20.23876 48.36898
"6451" 1290 20.19191 48.27726
"6452" 1290.2 20.18807 48.22967
"6453" 1290.4 20.18807 48.1993
"6454" 1290.6 20.12944 48.1941
"6455" 1290.8 20.23876 48.24455
"6456" 1291 20.29227 48.16725
"6457" 1291.2 20.05685 48.10315
"6458" 1291.4 20.02414 48.09491
"6459" 1291.6 20.16386 48.10315
"6460" 1291.8 20.14521 48.12787
"6461" 1292 20.18807 48.07784
"6462" 1292.2 20.16068 48.16292
"6463" 1292.4 20.16172 48.14161
"6464" 1292.6 20.11529 48.10561
"6465" 1292.8 19.94203 48.09015
"6466" 1293 19.94203 48.09015
"6467" 1293.2 20.0659 48.09575
"6468" 1293.4 20.05629 48.13857
"6469" 1293.6 20.08014 48.09749
"6470" 1293.8 20.12319 48.08392
"6471" 1294 20.23876 48.00699
"6472" 1294.2 20.24397 47.92383
"6473" 1294.4 20.18444 47.96755
"6474" 1294.6 20.04615 47.94462
"6475" 1294.8 19.91774 47.95357
"6476" 1295 20.05656 47.87186
"6477" 1295.2 20.01491 47.86146
"6478" 1295.4 19.95725 47.86893
"6479" 1295.6 19.98688 47.85906
"6480" 1295.8 19.93162 47.84067
"6481" 1296 19.89206 47.82018
"6482" 1296.2 19.91774 47.78263
"6483" 1296.4 19.9108 47.80949
"6484" 1296.6 20.0659 47.73086
"6485" 1296.8 20.13283 47.74738
"6486" 1297 20.23876 47.70335
"6487" 1297.2 20.23876 47.70335
"6488" 1297.4 20.14493 47.721
"6489" 1297.6 20.11356 47.71853
"6490" 1297.8 20.11356 47.71853
"6491" 1298 20.11356 47.71853
"6492" 1298.2 20.0659 47.73086
"6493" 1298.4 19.88753 47.7355
"6494" 1298.6 19.793 47.68831
"6495" 1298.8 19.78199 47.61139
"6496" 1299 19.96054 47.39802
"6497" 1299.2 19.92508 47.42458
"6498" 1299.4 20.02475 47.26981
"6499" 1299.6 20.02414 47.10589
"6500" 1299.8 19.93431 47.21295
"6501" 1300 19.89206 47.10589
"6502" 1300.2 19.89206 46.87879
"6503" 1300.4 19.77422 46.69478
"6504" 1300.6 19.82946 46.76901
"6505" 1300.8 19.84732 46.67945
"6506" 1301 19.85353 46.54545
"6507" 1301.2 19.67335 46.49335
"6508" 1301.4 19.57393 46.5926
"6509" 1301.6 19.58387 46.71212
"6510" 1301.8 19.30871 46.42458
"6511" 1302 19.34367 46.35541
"6512" 1302.2 19.4041 46.42191
"6513" 1302.4 19.51646 46.44449
"6514" 1302.6 19.57665 46.36036
"6515" 1302.8 19.56151 46.19558
"6516" 1303 19.77649 46.16084
"6517" 1303.2 19.81501 46.12238
"6518" 1303.4 19.97159 46.03429
"6519" 1303.6 20.03411 46.0719
"6520" 1303.8 19.91407 46.3037
"6521" 1304 20.06755 46.26554
"6522" 1304.2 20.12319 46.33666
"6523" 1304.4 20.07825 46.35101
"6524" 1304.6 20.09017 46.31469
"6525" 1304.8 20.21273 46.30221
"6526" 1305 20.07825 46.38306
"6527" 1305.2 20.16386 46.34033
"6528" 1305.4 20.18807 46.19525
"6529" 1305.6 20.23876 46.16939
"6530" 1305.8 20.2752 46.16708
"6531" 1306 20.30297 46.16939
"6532" 1306.2 20.23876 46.27622
"6533" 1306.4 20.31367 46.37238
"6534" 1306.6 20.21849 46.43817
"6535" 1306.8 20.32437 46.51127
"6536" 1307 20.3585 46.56209
"6537" 1307.2 20.13283 46.59353
"6538" 1307.4 20.04615 46.56209
"6539" 1307.6 20.25286 46.60924
"6540" 1307.8 20.32272 46.61646
"6541" 1308 20.44179 46.64525
"6542" 1308.2 20.44179 46.64525
"6543" 1308.4 20.40096 46.6406
"6544" 1308.6 20.31685 46.63485
"6545" 1308.8 20.31367 46.71426
"6546" 1309 20.28157 46.78904
"6547" 1309.2 20.37055 46.86327
"6548" 1309.4 20.30644 46.87394
"6549" 1309.6 20.28829 47.08392
"6550" 1309.8 20.11219 47.18282
"6551" 1310 20.19344 47.32826
"6552" 1310.2 20.11619 47.54079
"6553" 1310.4 20.05819 47.44209
"6554" 1310.6 19.92233 47.56743
"6555" 1310.8 19.87217 47.70923
"6556" 1311 19.93608 47.84216
"6557" 1311.2 19.93058 47.98135
"6558" 1311.4 20.01863 47.84216
"6559" 1311.6 19.96188 47.74257
"6560" 1311.8 20.08343 47.72163
"6561" 1312 20.08467 47.66084
"6562" 1312.2 20.2077 47.68441
"6563" 1312.4 20.32631 47.669
"6564" 1312.6 20.37473 47.63369
"6565" 1312.8 20.2993 47.53447
"6566" 1313 20.32437 47.54759
"6567" 1313.2 20.46348 47.46212
"6568" 1313.4 20.70104 47.4493
"6569" 1313.6 20.51698 47.3446
"6570" 1313.8 20.45165 47.26813
"6571" 1314 20.61905 47.40542
"6572" 1314.2 20.52534 47.45352
"6573" 1314.4 20.62399 47.47056
"6574" 1314.6 20.67468 47.40983
"6575" 1314.8 20.88402 47.30507
"6576" 1315 20.88402 47.28584
"6577" 1315.2 20.96694 47.31281
"6578" 1315.4 20.97786 47.25565
"6579" 1315.6 20.9055 47.149
"6580" 1315.8 20.8999 47.1546
"6581" 1316 20.9944 47.08983
"6582" 1316.2 20.92812 47.05558
"6583" 1316.4 20.96107 47.01661
"6584" 1316.6 21.09483 47.10956
"6585" 1316.8 21.09483 47.10956
"6586" 1317 21.00922 47.10956
"6587" 1317.2 21.08627 46.96853
"6588" 1317.4 20.91798 46.88351
"6589" 1317.6 21.20183 46.74181
"6590" 1317.8 21.20183 46.74181
"6591" 1318 21.33024 46.50058
"6592" 1318.2 21.19142 46.34379
"6593" 1318.4 21.45865 46.18007
"6594" 1318.6 21.48295 46.08392
"6595" 1318.8 21.58706 45.96304
"6596" 1319 21.51002 45.94106
"6597" 1319.2 21.56505 45.87512
"6598" 1319.4 21.67133 45.89161
"6599" 1319.6 21.80108 45.82751
"6600" 1319.8 21.80571 45.85523
"6601" 1320 21.68612 45.90809
"6602" 1320.2 21.68045 45.92075
"6603" 1320.4 21.52687 45.79545
"6604" 1320.6 21.45865 45.94289
"6605" 1320.8 21.60035 45.68604
"6606" 1321 21.71547 45.43007
"6607" 1321.2 21.69333 45.46057
"6608" 1321.4 21.71547 45.48135
"6609" 1321.6 21.70662 45.43405
"6610" 1321.8 21.6584 45.37167
"6611" 1322 21.82783 45.30267
"6612" 1322.2 21.83104 45.39161
"6613" 1322.4 21.97229 45.50699
"6614" 1322.6 21.97229 45.52836
"6615" 1322.8 21.99564 45.68765
"6616" 1323 21.86818 45.75128
"6617" 1323.2 22.11805 45.73049
"6618" 1323.4 21.94188 45.87137
"6619" 1323.6 21.889 45.87602
"6620" 1323.8 22.01284 45.78027
"6621" 1324 22.04143 45.71902
"6622" 1324.2 21.88668 45.78477
"6623" 1324.4 22.1221 45.75272
"6624" 1324.6 21.87598 45.92366
"6625" 1324.8 21.889 45.87602
"6626" 1325 21.83694 45.81365
"6627" 1325.2 21.83694 45.81365
"6628" 1325.4 21.77417 45.91908
"6629" 1325.6 21.98243 45.95234
"6630" 1325.8 21.89739 46.07323
"6631" 1326 21.95147 46.05273
"6632" 1326.2 21.86078 46.01307
"6633" 1326.4 22.00353 45.87602
"6634" 1326.6 22.01394 45.9072
"6635" 1326.8 22.22573 45.81064
"6636" 1327 22.22217 45.89681
"6637" 1327.2 22.24601 45.92197
"6638" 1327.4 22.23587 46.01307
"6639" 1327.6 22.57616 46.13589
"6640" 1327.8 22.57903 46.08392
"6641" 1328 22.80201 46.10364
"6642" 1328.2 22.88721 46.33392
"6643" 1328.4 22.77238 46.3206
"6644" 1328.6 22.69459 46.31469
"6645" 1328.8 22.75316 46.34379
"6646" 1329 22.77316 46.37744
"6647" 1329.2 22.87116 46.65591
"6648" 1329.4 22.95098 46.70762
"6649" 1329.6 22.9718 46.7492
"6650" 1329.8 22.9718 46.7492
"6651" 1330 22.9718 46.7492
"6652" 1330.2 23.06551 46.62446
"6653" 1330.4 23.17866 46.72157
"6654" 1330.6 23.26281 46.74738
"6655" 1330.8 23.23663 46.82356
"6656" 1331 22.94057 46.78038
"6657" 1331.2 22.78439 46.93631
"6658" 1331.4 22.74275 47.18282
"6659" 1331.6 22.78944 47.36597
"6660" 1331.8 22.77886 47.55026
"6661" 1332 22.79625 47.75058
"6662" 1332.2 22.80053 47.90122
"6663" 1332.4 22.81371 48.07784
"6664" 1332.6 22.81979 48.36963
"6665" 1332.8 22.90079 48.31271
"6666" 1333 23.03992 48.6004
"6667" 1333.2 23.11756 48.74504
"6668" 1333.4 23.11728 49.00058
"6669" 1333.6 23.02291 49.24242
"6670" 1333.8 23.07133 49.79432
"6671" 1334 23.0867 49.87512
"6672" 1334.2 22.95529 50.00965
"6673" 1334.4 22.9482 50.51981
"6674" 1334.6 22.85459 50.73652
"6675" 1334.8 22.71867 50.78344
"6676" 1335 22.3948 50.82337
"6677" 1335.2 22.13739 50.84216
"6678" 1335.4 21.90006 51.02382
"6679" 1335.6 21.78589 51.03429
"6680" 1335.8 21.68648 51.12114
"6681" 1336 21.73882 51.28205
"6682" 1336.2 22.03248 50.99978
"6683" 1336.4 22.24299 51.1255
"6684" 1336.6 22.34764 50.81764
"6685" 1336.8 22.55483 50.77435
"6686" 1337 22.54138 50.76923
"6687" 1337.2 22.4976 50.77797
"6688" 1337.4 22.27642 50.58796
"6689" 1337.6 22.4563 50.61054
"6690" 1337.8 22.54565 50.62774
"6691" 1338 22.68772 50.41542
"6692" 1338.2 22.75192 50.28721
"6693" 1338.4 22.78973 50.28654
"6694" 1338.6 22.76154 50.38035
"6695" 1338.8 22.79214 50.38372
"6696" 1339 22.7625 50.364
"6697" 1339.2 22.78127 50.23776
"6698" 1339.4 22.70973 50.27073
"6699" 1339.6 22.79214 50.12731
"6700" 1339.8 22.90495 50.09201
"6701" 1340 23.00874 50.04912
"6702" 1340.2 23.0551 49.93007
"6703" 1340.4 23.00304 49.89888
"6704" 1340.6 23.00304 49.89888
"6705" 1340.8 22.85605 49.95269
"6706" 1341 22.85948 49.72028
"6707" 1341.2 22.99263 49.58703
"6708" 1341.4 23.34325 49.27396
"6709" 1341.6 23.54531 49.21426
"6710" 1341.8 23.61732 48.86978
"6711" 1342 23.72233 48.84216
"6712" 1342.2 23.6605 48.8441
"6713" 1342.4 23.6605 48.8441
"6714" 1342.6 23.64161 48.8345
"6715" 1342.8 23.45301 48.8243
"6716" 1343 23.53728 48.5118
"6717" 1343.2 23.64917 48.2898
"6718" 1343.4 23.68014 48.04545
"6719" 1343.6 23.77002 47.9021
"6720" 1343.8 23.92109 47.49794
"6721" 1344 23.94659 47.36997
"6722" 1344.2 23.96848 47.03963
"6723" 1344.4 23.82387 46.75389
"6724" 1344.6 23.81416 46.34834
"6725" 1344.8 23.82387 46.02188
"6726" 1345 23.93242 45.80111
"6727" 1345.2 23.81416 45.57911
"6728" 1345.4 23.65329 45.59441
"6729" 1345.6 23.54823 45.18648
"6730" 1345.8 23.47468 45.00699
"6731" 1346 23.3848 44.54545
"6732" 1346.2 23.45394 44.14605
"6733" 1346.4 23.36187 43.92732
"6734" 1346.6 23.25639 43.60956
"6735" 1346.8 23.12798 43.46853
"6736" 1347 23.28207 43.43007
"6737" 1347.2 23.52802 43.45078
"6738" 1347.4 23.62327 43.36414
"6739" 1347.6 23.95863 43.29545
"6740" 1347.8 24.02684 42.86597
"6741" 1348 24.23016 42.48349
"6742" 1348.2 24.19939 42.65844
"6743" 1348.4 24.3743 42.59975
"6744" 1348.6 24.39696 42.63369
"6745" 1348.8 24.41207 42.7972
"6746" 1349 24.44709 42.82051
"6747" 1349.2 24.42812 42.81469
"6748" 1349.4 24.64862 42.73371
"6749" 1349.6 24.49279 42.90809
"6750" 1349.8 24.76795 43.00699
"6751" 1350 24.84589 42.9966
"6752" 1350.2 24.91103 42.85315
"6753" 1350.4 24.80897 42.82051
"6754" 1350.6 24.75061 42.75058
"6755" 1350.8 24.69224 42.57576
"6756" 1351 24.99747 42.43007
"6757" 1351.2 25.25194 42.42487
"6758" 1351.4 25.63196 42.23776
"6759" 1351.6 26.30886 41.85315
"6760" 1351.8 26.8443 41.7174
"6761" 1352 27.48402 41.69536
"6762" 1352.2 27.76035 41.62238
"6763" 1352.4 27.92193 41.53263
"6764" 1352.6 28.06797 41.43459
"6765" 1352.8 28.12494 41.33666
"6766" 1353 28.11455 41.36169
"6767" 1353.2 28.17759 41.29182
"6768" 1353.4 28.6903 41.24339
"6769" 1353.6 29.61759 40.95571
"6770" 1353.8 30.25964 40.80778
"6771" 1354 30.64487 40.80778
"6772" 1354.2 30.56585 40.81764
"6773" 1354.4 30.50814 40.83088
"6774" 1354.6 30.46759 40.86124
"6775" 1354.8 30.46658 40.83392
"6776" 1355 30.41768 40.84723
"6777" 1355.2 30.37635 40.86124
"6778" 1355.4 30.39793 40.87682
"6779" 1355.6 30.41768 40.84723
"6780" 1355.8 30.50658 40.66971
"6781" 1356 30.37444 40.64733
"6782" 1356.2 30.42592 40.51768
"6783" 1356.4 30.64487 40.4922
"6784" 1356.6 30.77008 40.57456
"6785" 1356.8 31.10626 40.45639
"6786" 1357 31.54172 40.65559
"6787" 1357.2 32.04906 40.70942
"6788" 1357.4 32.37346 40.6993
"6789" 1357.6 32.75869 40.6993
"6790" 1357.8 33.05724 40.75699
"6791" 1358 33.23282 40.75847
"6792" 1358.2 33.41763 40.77015
"6793" 1358.4 33.61371 41.07454
"6794" 1358.6 33.91437 41.1924
"6795" 1358.8 34.15285 41.44106
"6796" 1359 34.2996 41.57987
"6797" 1359.2 34.36537 41.66553
"6798" 1359.4 34.85717 41.81266
"6799" 1359.6 35.21452 42.05507
"6800" 1359.8 36.03313 42.52622
"6801" 1360 36.6011 42.9281
"6802" 1360.2 37.06624 43.68007
"6803" 1360.4 37.79292 44.18706
"6804" 1360.6 38.13354 44.34399
"6805" 1360.8 38.55638 44.37238
"6806" 1361 38.65926 44.22651
"6807" 1361.2 38.69121 44.21853
"6808" 1361.4 38.85987 44.25439
"6809" 1361.6 39.05075 44.34399
"6810" 1361.8 38.98976 44.41084
"6811" 1362 38.93197 44.49738
"6812" 1362.2 38.96087 44.49738
"6813" 1362.4 39.07441 44.7074
"6814" 1362.6 39.43598 45.01249
"6815" 1362.8 39.79616 45.28654
"6816" 1363 40.80151 45.82125
"6817" 1363.2 41.55317 46.16834
"6818" 1363.4 42.14511 46.30906
"6819" 1363.6 42.92872 46.68007
"6820" 1363.8 43.5075 46.94696
"6821" 1364 43.71844 46.92045
"6822" 1364.2 43.93031 46.84275
"6823" 1364.4 43.96073 46.91388
"6824" 1364.6 43.9797 46.90246
"6825" 1364.8 44.07478 46.81469
"6826" 1365 44.04885 46.7348
"6827" 1365.2 44.39259 46.39161
"6828" 1365.4 44.94407 46.39768
"6829" 1365.6 45.1797 46.29182
"6830" 1365.8 45.25392 46.17267
"6831" 1366 45.52626 45.86414
"6832" 1366.2 45.8981 45.65772
"6833" 1366.4 46.02018 45.51661
"6834" 1366.6 46.20316 45.4493
"6835" 1366.8 46.16266 45.48234
"6836" 1367 46.25182 44.9908
"6837" 1367.2 46.54789 44.52573
"6838" 1367.4 47.11915 43.78691
"6839" 1367.6 47.53566 43.21409
"6840" 1367.8 48.033 42.84353
"6841" 1368 48.53223 42.47685
"6842" 1368.2 49.01117 42.34171
"6843" 1368.4 49.45192 42.15229
"6844" 1368.6 49.84409 41.90512
"6845" 1368.8 50.82684 41.48729
"6846" 1369 51.91874 41.27622
"6847" 1369.2 53.29794 40.92444
"6848" 1369.4 54.13887 40.89161
"6849" 1369.6 54.38524 40.76191
"6850" 1369.8 54.42544 40.54921
"6851" 1370 54.85206 40.25232
"6852" 1370.2 55.25811 40.01323
"6853" 1370.4 56.01151 39.75913
"6854" 1370.6 57.20235 39.2341
"6855" 1370.8 58.74235 38.71853
"6856" 1371 60.29289 38.39161
"6857" 1371.2 62.27453 38.04362
"6858" 1371.4 63.88515 37.77622
"6859" 1371.6 65.09329 37.77786
"6860" 1371.8 66.74336 38.07266
"6861" 1372 67.94602 38.11018
"6862" 1372.2 70.21146 38.16939
"6863" 1372.4 72.24461 38.00699
"6864" 1372.6 74.0627 38.1008
"6865" 1372.8 75.69757 38.41037
"6866" 1373 77.65707 38.88199
"6867" 1373.2 78.74181 39.19836
"6868" 1373.4 80.32523 39.92091
"6869" 1373.6 81.3226 40.5488
"6870" 1373.8 81.75438 40.73508
"6871" 1374 82.02095 40.82125
"6872" 1374.2 82.32162 40.72744
"6873" 1374.4 82.73428 40.47061
"6874" 1374.6 83.92493 40.55137
"6875" 1374.8 84.93789 40.40122
"6876" 1375 86.44737 40.62845
"6877" 1375.2 87.98394 40.91908
"6878" 1375.4 89.89104 41.43895
"6879" 1375.6 91.76442 42.05015
"6880" 1375.8 93.32211 42.45754
"6881" 1376 95.41396 43.33178
"6882" 1376.2 96.93775 43.9493
"6883" 1376.4 98.49447 44.34822
"6884" 1376.6 99.54768 44.27622
"6885" 1376.8 100.2041 44.57582
"6886" 1377 100.7463 44.90928
"6887" 1377.2 102.0412 45.89161
"6888" 1377.4 103.5511 47.22882
"6889" 1377.6 104.6231 48.50699
"6890" 1377.8 104.989 48.996
"6891" 1378 104.9845 49.52757
"6892" 1378.2 105.3165 49.71853
"6893" 1378.4 105.8696 49.93007
"6894" 1378.6 106.8259 50.46478
"6895" 1378.8 108.1739 51.4417
"6896" 1379 109.3346 52.03138
"6897" 1379.2 109.4522 51.74326
"6898" 1379.4 109.774 51.58999
"6899" 1379.6 109.7604 51.39161
"6900" 1379.8 109.7081 51.37238
"6901" 1380 109.6899 51.48932
"6902" 1380.2 109.3531 51.78721
"6903" 1380.4 108.8515 52.19728
"6904" 1380.6 108.5042 52.59353
"6905" 1380.8 108.1693 53.71639
"6906" 1381 108.302 55.00699
"6907" 1381.2 108.5831 56.47671
"6908" 1381.4 108.7025 56.90681
"6909" 1381.6 108.9551 57.81469
"6910" 1381.8 109.2406 58.90756
"6911" 1382 109.8402 59.86746
"6912" 1382.2 110.2667 60.53584
"6913" 1382.4 110.2489 60.78806
"6914" 1382.6 109.7211 60.97997
"6915" 1382.8 109.4962 61.87024
"6916" 1383 109.2041 63.18588
"6917" 1383.2 108.8884 64.53691
"6918" 1383.4 108.8727 65.36835
"6919" 1383.6 108.9085 66.18231
"6920" 1383.8 108.9826 66.6993
"6921" 1384 108.4946 67.64802
"6922" 1384.2 108.3083 69.36656
"6923" 1384.4 108.236 70.84582
"6924" 1384.6 108.1497 71.75699
"6925" 1384.8 108.3648 71.88351
"6926" 1385 108.5662 72.42091
"6927" 1385.2 108.9747 72.35611
"6928" 1385.4 109.6634 72.48166
"6929" 1385.6 110.0543 72.44566
"6930" 1385.8 109.9547 72.35971
"6931" 1386 109.842 72.416
"6932" 1386.2 108.959 72.22708
"6933" 1386.4 108.0474 72.34095
"6934" 1386.6 107.694 72.41335
"6935" 1386.8 106.8701 72.74513
"6936" 1387 106.0309 72.88462
"6937" 1387.2 105.1988 73.14375
"6938" 1387.4 104.9065 72.74143
"6939" 1387.6 104.5304 72.55828
"6940" 1387.8 104.0345 71.88733
"6941" 1388 103.3759 71.41244
"6942" 1388.2 102.0597 70.58712
"6943" 1388.4 101.0366 69.24545
"6944" 1388.6 100.4801 68.07692
"6945" 1388.8 100.4693 66.81737
"6946" 1389 100.664 65.55944
"6947" 1389.2 100.869 64.32969
"6948" 1389.4 100.9716 63.33666
"6949" 1389.6 101.226 62.05015
"6950" 1389.8 101.2666 61.57587
"6951" 1390 101.4183 61.59674
"6952" 1390.2 101.5727 61.55962
"6953" 1390.4 101.9579 61.22562
"6954" 1390.6 102.3791 60.81469
"6955" 1390.8 102.8317 60.09353
"6956" 1391 102.881 59.5134
"6957" 1391.2 103.4573 58.82201
"6958" 1391.4 103.9342 58.05278
"6959" 1391.6 104.8542 56.96853
"6960" 1391.8 105.6311 56.10223
"6961" 1392 106.3855 55.16084
"6962" 1392.2 107.6581 54.05095
"6963" 1392.4 108.8858 53.14506
"6964" 1392.6 109.7638 53.13857
"6965" 1392.8 109.7523 53.2045
"6966" 1393 108.8463 52.81962
"6967" 1393.2 108.0202 52.67298
"6968" 1393.4 107.2566 51.77448
"6969" 1393.6 106.565 50.89161
"6970" 1393.8 105.8066 49.44289
"6971" 1394 105.156 48.46853
"6972" 1394.2 104.7462 48.4585
"6973" 1394.4 104.6799 48.58839
"6974" 1394.6 104.5338 48.40035
"6975" 1394.8 104.595 48.38287
"6976" 1395 104.7322 48.11688
"6977" 1395.2 104.7494 47.67866
"6978" 1395.4 104.6313 47.1004
"6979" 1395.6 104.0072 45.74621
"6980" 1395.8 103.5959 44.84062
"6981" 1396 103.2073 43.89161
"6982" 1396.2 103.2127 43.00699
"6983" 1396.4 102.9924 42.11581
"6984" 1396.6 102.5657 40.76191
"6985" 1396.8 102.1206 38.88017
"6986" 1397 101.8944 37.09246
"6987" 1397.2 101.5533 34.8764
"6988" 1397.4 101.3652 32.70288
"6989" 1397.6 101.0475 31.65615
"6990" 1397.8 100.4451 31.20629
"6991" 1398 99.99023 29.64619
"6992" 1398.2 99.42113 27.43454
"6993" 1398.4 99.58021 25.76167
"6994" 1398.6 99.76918 24.4493
"6995" 1398.8 100.0841 23.60628
"6996" 1399 100.418 23.36347
"6997" 1399.2 101.1271 23.0743
"6998" 1399.4 101.7788 22.77195
"6999" 1399.6 101.6031 22.78432
"7000" 1399.8 100.9858 22.88225
"7001" 1400 100.0894 22.9469
"7002" 1400.2 99.59135 22.67604
"7003" 1400.4 98.88958 22.48431
"7004" 1400.6 98.20375 22.02797
"7005" 1400.8 97.15313 21.3549
"7006" 1401 96.35897 21.11206
"7007" 1401.2 95.7917 20.89161
"7008" 1401.4 95.56033 21.12144
"7009" 1401.6 95.38301 21.20226
"7010" 1401.8 95.1657 21.30245
"7011" 1402 94.09562 21.21212
"7012" 1402.2 93.23956 21.22378
"7013" 1402.4 92.11075 21.03919
"7014" 1402.6 90.45628 20.53584
"7015" 1402.8 89.7725 20.43007
"7016" 1403 89.28134 20.06469
"7017" 1403.2 88.69198 19.39536
"7018" 1403.4 87.70878 18.5015
"7019" 1403.6 85.93948 17.34353
"7020" 1403.8 84.68343 16.60011
"7021" 1404 84.57686 16.06419
"7022" 1404.2 84.06696 15.23153
"7023" 1404.4 83.80146 13.91792
"7024" 1404.6 83.1906 13.10589
"7025" 1404.8 82.77419 12.92152
"7026" 1405 82.13214 12.97494
"7027" 1405.2 80.81854 12.23776
"7028" 1405.4 79.33182 11.57701
"7029" 1405.6 78.591 11.24171
"7030" 1405.8 78.11934 11.04118
"7031" 1406 77.45589 11.31896
"7032" 1406.2 76.35865 11.35019
"7033" 1406.4 75.91391 11.79545
"7034" 1406.6 75.12394 12.03066
"7035" 1406.8 74.6168 12.29849
"7036" 1407 73.97814 12.62238
"7037" 1407.2 73.27935 13.17694
"7038" 1407.4 72.13955 13.75
"7039" 1407.6 70.69452 14.47219
"7040" 1407.8 69.74062 14.78584
"7041" 1408 68.71673 14.71752
"7042" 1408.2 67.5063 14.36963
"7043" 1408.4 66.31637 13.9899
"7044" 1408.6 64.68196 13.27015
"7045" 1408.8 63.19174 12.48349
"7046" 1409 62.00564 11.76205
"7047" 1409.2 60.83872 10.64733
"7048" 1409.4 59.41847 9.200287
"7049" 1409.6 58.61838 7.543482
"7050" 1409.8 58.37638 6.367317
"7051" 1410 57.65943 5.154429
"7052" 1410.2 57.46146 4.574301
"7053" 1410.4 57.18613 4.279182
"7054" 1410.6 57.37603 4.185653
"7055" 1410.8 57.49758 3.235358
"7056" 1411 58.00677 2.310527
"7057" 1411.2 57.89485 2.291181
"7058" 1411.4 57.12686 3.40147
"7059" 1411.6 56.0939 3.30507
"7060" 1411.8 54.71671 3.464373
"7061" 1412 53.21249 3.364136
"7062" 1412.2 51.22214 3.226773
"7063" 1412.4 49.22721 2.872378
"7064" 1412.6 47.39737 2.333916
"7065" 1412.8 46.23098 1.842463
"7066" 1413 45.60658 1.967492
"7067" 1413.2 45.00698 2.395553
"7068" 1413.4 44.25472 2.9159
"7069" 1413.6 42.63634 3.618433
"7070" 1413.8 41.20553 3.823128
"7071" 1414 40.47426 4.028971
"7072" 1414.2 39.56817 4.228712
"7073" 1414.4 38.97303 5.092013
"7074" 1414.6 38.12147 5.911851
"7075" 1414.8 37.20443 6.582877
"7076" 1415 35.91148 7.247884
"7077" 1415.2 34.27933 8.098086
"7078" 1415.4 32.86006 8.148693
"7079" 1415.6 31.4279 8.065268
"7080" 1415.8 30.06209 8.278486
"7081" 1416 28.78602 8.415647
"7082" 1416.2 27.27744 8.545455
"7083" 1416.4 26.08942 8.692089
"7084" 1416.6 25.49071 8.353147
"7085" 1416.8 25.12635 8.151224
"7086" 1417 24.94906 8.018648
"7087" 1417.2 24.82751 8.052242
"7088" 1417.4 24.80173 8.762961
"7089" 1417.6 24.71704 9.449301
"7090" 1417.8 24.57825 9.986631
"7091" 1418 24.57258 10.82751
"7092" 1418.2 24.0466 11.69536
"7093" 1418.4 23.67372 12.26981
"7094" 1418.6 22.95287 13.1352
"7095" 1418.8 21.99369 14.19289
"7096" 1419 20.32437 15.46426
"7097" 1419.2 19.11226 16.17716
"7098" 1419.4 17.65773 16.72128
"7099" 1419.6 16.17052 17.49417
"7100" 1419.8 14.32437 18.42555
"7101" 1420 12.93146 18.90844
"7102" 1420.2 11.99034 19.07034
"7103" 1420.4 11.76374 19.01661
"7104" 1420.6 11.86646 19.03263
"7105" 1420.8 12.35486 19.63829
"7106" 1421 12.6091 20.31469
"7107" 1421.2 12.52349 21.25486
"7108" 1421.4 12.34158 22.16565
"7109" 1421.6 12.18107 23.62665
"7110" 1421.8 11.80654 25.07964
"7111" 1422 11.39502 26.49051
"7112" 1422.2 10.89131 28.17668
"7113" 1422.4 10.50349 29.39161
"7114" 1422.6 10.46612 30.05153
"7115" 1422.8 10.62945 31.10528
"7116" 1423 10.77865 31.97403
"7117" 1423.2 10.70436 32.00272
"7118" 1423.4 11.00398 32.16298
"7119" 1423.6 11.52526 32.4026
"7120" 1423.8 11.73747 32.54371
"7121" 1424 11.94695 32.28467
"7122" 1424.2 12.0439 32.2028
"7123" 1424.4 11.76374 32.04545
"7124" 1424.6 11.58904 32.04098
"7125" 1424.8 11.62615 32.00882
"7126" 1425 11.59931 32.00324
"7127" 1425.2 11.43283 31.97149
"7128" 1425.4 11.30754 32.0657
"7129" 1425.6 11.14638 31.96163
"7130" 1425.8 11.08392 32.14726
"7131" 1426 10.87071 32.13287
"7132" 1426.2 10.49514 32.92742
"7133" 1426.4 10.30917 33.21919
"7134" 1426.6 9.672496 33.39161
"7135" 1426.8 9.405872 33.9619
"7136" 1427 9.445724 34.00169
"7137" 1427.2 9.479882 33.98227
"7138" 1427.4 9.079175 34.62959
"7139" 1427.6 8.940941 36.05739
"7140" 1427.8 8.58228 38.03352
"7141" 1428 8.004652 40.02933
"7142" 1428.2 7.508713 42.0979
"7143" 1428.4 6.797041 44.11963
"7144" 1428.6 6.090936 45.71171
"7145" 1428.8 5.471671 46.62238
"7146" 1429 5.150647 47.80756
"7147" 1429.2 5.382613 49.0988
"7148" 1429.4 5.384806 50.92555
"7149" 1429.6 5.430814 52.50583
"7150" 1429.8 5.299121 54.62959
"7151" 1430 5.11029 56.85315
"7152" 1430.2 4.765419 58.96141
"7153" 1430.4 4.500315 61.61741
"7154" 1430.6 4.610442 63.52423
"7155" 1430.8 4.910724 64.91995
"7156" 1431 5.482372 65.61383
"7157" 1431.2 5.733429 65.40344
"7158" 1431.4 5.763062 65.2062
"7159" 1431.6 5.624775 65.04841
"7160" 1431.8 5.792695 64.96585
"7161" 1432 5.844059 64.97281
"7162" 1432.2 5.756006 64.97586
"7163" 1432.4 5.712066 64.92113
"7164" 1432.6 5.861838 64.4567
"7165" 1432.8 6.206816 64.39161
"7166" 1433 6.340575 64.22922
"7167" 1433.2 6.486106 64.18648
"7168" 1433.4 6.53747 63.87879
"7169" 1433.6 6.53747 63.87879
"7170" 1433.8 6.53747 63.87879
"7171" 1434 6.59984 63.97769
"7172" 1434.2 6.553756 64.30155
"7173" 1434.4 6.765397 64.80507
"7174" 1434.6 6.898992 65.35413
"7175" 1434.8 6.94838 66.26491
"7176" 1435 6.805295 67.16084
"7177" 1435.2 6.117731 67.76661
"7178" 1435.4 5.991522 67.95737
"7179" 1435.6 5.715649 67.98135
"7180" 1435.8 5.330421 68.0711
"7181" 1436 4.922824 68.45364
"7182" 1436.2 4.67429 68.57771
"7183" 1436.4 4.275858 68.98055
"7184" 1436.6 3.705005 69.50823
"7185" 1436.8 3.153166 70.40016
"7186" 1437 2.923407 70.83193
"7187" 1437.2 2.996221 71.2691
"7188" 1437.4 2.949974 72.26429
"7189" 1437.6 2.877799 73.68648
"7190" 1437.8 2.633821 75.0993
"7191" 1438 2.562702 76.63125
"7192" 1438.2 2.782206 77.82181
"7193" 1438.4 2.803322 79.31469
"7194" 1438.6 2.895777 80.37622
"7195" 1438.8 3.068579 81.08392
"7196" 1439 3.216479 81.27622
"7197" 1439.2 3.447333 81.64953
"7198" 1439.4 4.294584 82.76127
"7199" 1439.6 5.197342 83.90443
"7200" 1439.8 6.016376 85.5132
"7201" 1440 6.070059 86.34545
"7202" 1440.2 6.503886 87.75551
"7203" 1440.4 6.563152 88.32472
"7204" 1440.6 6.439879 89.45315
"7205" 1440.8 6.029759 90.71409
"7206" 1441 5.778937 91.23502
"7207" 1441.2 5.866777 91.48332
"7208" 1441.4 5.838922 91.54545
"7209" 1441.6 5.88515 91.59161
"7210" 1441.8 5.963908 91.65372
"7211" 1442 6.081616 91.53263
"7212" 1442.2 6.494361 91.83941
"7213" 1442.4 6.961664 92.18471
"7214" 1442.6 7.696177 92.50926
"7215" 1442.8 8.115072 92.57842
"7216" 1443 8.318082 92.71853
"7217" 1443.2 8.360885 92.62238
"7218" 1443.4 8.874523 92.48724
"7219" 1443.6 9.623578 92.92152
"7220" 1443.8 10.29987 93.12238
"7221" 1444 11.24093 93.62055
"7222" 1444.2 12.46999 94.21578
"7223" 1444.4 13.62881 94.82688
"7224" 1444.6 14.53738 95.51661
"7225" 1444.8 15.3839 96.22198
"7226" 1445 15.93704 97.16783
"7227" 1445.2 16.18219 97.62238
"7228" 1445.4 16.3624 98.16324
"7229" 1445.6 16.425 98.64802
"7230" 1445.8 16.55158 99.32567
"7231" 1446 17.01247 100.1825
"7232" 1446.2 17.42178 101.0118
"7233" 1446.4 17.6975 101.4561
"7234" 1446.6 17.92118 101.7787
"7235" 1446.8 17.95307 102.1096
"7236" 1447 18.62562 102.406
"7237" 1447.2 19.25303 102.6337
"7238" 1447.4 19.54762 102.9504
"7239" 1447.6 20.07738 103.2253
"7240" 1447.8 20.57146 103.5781
"7241" 1448 20.89365 103.9429
"7242" 1448.2 21.07801 104.4493
"7243" 1448.4 21.63329 105.3762
"7244" 1448.6 21.40282 105.6993
"7245" 1448.8 21.40282 105.7996
"7246" 1449 21.30233 105.8665
"7247" 1449.2 21.18578 105.8756
"7248" 1449.4 21.15561 105.8531
"7249" 1449.6 21.15561 105.8531
"7250" 1449.8 21.13763 105.8916
"7251" 1450 21.20183 105.807
"7252" 1450.2 21.23394 105.8916
"7253" 1450.4 21.11428 105.8392
"7254" 1450.6 20.88081 106.0412
"7255" 1450.8 20.7524 106.3403
"7256" 1451 20.6415 106.5909
"7257" 1451.2 20.60648 106.3986
"7258" 1451.4 20.57813 106.4502
"7259" 1451.6 20.86914 105.979
"7260" 1451.8 21.15738 105.3886
"7261" 1452 21.63843 105.1608
"7262" 1452.2 21.68045 104.8834
"7263" 1452.4 22.022 104.8432
"7264" 1452.6 22.08413 104.6695
"7265" 1452.8 22.22544 104.5564
"7266" 1453 22.61067 104.5564
"7267" 1453.2 22.63574 104.5027
"7268" 1453.4 22.76357 104.192
"7269" 1453.6 22.94946 104.2077
"7270" 1453.8 23.46382 104.1904
"7271" 1454 23.54362 104.2418
"7272" 1454.2 23.79143 104.0861
"7273" 1454.4 23.84493 104.1181
"7274" 1454.6 23.84493 104.1181
"7275" 1454.8 23.95049 104.2232
"7276" 1455 23.96758 104.3088
"7277" 1455.2 24.4029 104.4905
"7278" 1455.4 24.81082 104.2317
"7279" 1455.6 25.55387 104.2752
"7280" 1455.8 26.17029 103.9242
"7281" 1456 26.4758 103.8403
"7282" 1456.2 27.1236 103.6689
"7283" 1456.4 27.10241 103.5792
"7284" 1456.6 27.69866 103.4748
"7285" 1456.8 28.0943 103.506
"7286" 1457 28.36708 103.4108
"7287" 1457.2 28.38289 103.1746
"7288" 1457.4 28.52118 103.007
"7289" 1457.6 28.95709 102.7236
"7290" 1457.8 29.23526 102.5379
"7291" 1458 29.37273 102.4706
"7292" 1458.2 29.47015 102.4723
"7293" 1458.4 29.64797 102.4397
"7294" 1458.6 29.73957 101.6385
"7295" 1458.8 29.82361 101.203
"7296" 1459 29.87417 100.446
"7297" 1459.2 30.19967 99.70113
"7298" 1459.4 30.44732 98.96853
"7299" 1459.6 30.7823 98.38325
"7300" 1459.8 30.96738 97.92045
"7301" 1460 30.75738 98.13833
"7302" 1460.2 30.74083 98.10773
"7303" 1460.4 30.59308 98.17331
"7304" 1460.6 30.67034 98.15881
"7305" 1460.8 30.68438 98.18451
"7306" 1461 30.55883 98.43209
"7307" 1461.2 30.74587 98.26661
"7308" 1461.4 31.32113 98.31656
"7309" 1461.6 31.69696 98.38223
"7310" 1461.8 31.85669 98.36347
"7311" 1462 32.10153 98.62917
"7312" 1462.2 32.41878 98.85541
"7313" 1462.4 33.07815 99.05765
"7314" 1462.6 33.53985 99.49204
"7315" 1462.8 33.74928 99.64436
"7316" 1463 34.34015 99.96043
"7317" 1463.2 34.47296 100.0839
"7318" 1463.4 35.02067 100.5711
"7319" 1463.6 35.71211 101.5178
"7320" 1463.8 36.16909 102.0455
"7321" 1464 36.92879 102.5551
"7322" 1464.2 37.98679 103.6773
"7323" 1464.4 38.62041 104.7222
"7324" 1464.6 38.79771 105.7785
"7325" 1464.8 39.0923 107.5432
"7326" 1465 39.47611 109.233
"7327" 1465.2 39.55155 110.5455
"7328" 1465.4 38.97205 111.2204
"7329" 1465.6 38.67381 112.0268
"7330" 1465.8 38.68158 111.9012
"7331" 1466 38.72352 111.9896
"7332" 1466.2 38.501 112.1296
"7333" 1466.4 37.98495 112.2378
"7334" 1466.6 37.58069 112.3837
"7335" 1466.8 37.00996 112.5812
"7336" 1467 37.00996 112.5125
"7337" 1467.2 36.27019 112.8443
"7338" 1467.4 36.27019 112.8443
"7339" 1467.6 36.80359 112.7323
"7340" 1467.8 37.29888 112.8834
"7341" 1468 37.8808 112.7648
"7342" 1468.2 38.27615 113.007
"7343" 1468.4 38.46256 113.0318
"7344" 1468.6 38.94262 112.9766
"7345" 1468.8 39.50982 112.882
"7346" 1469 39.63198 112.5009
"7347" 1469.2 40.17658 112.3988
"7348" 1469.4 40.68723 112.1483
"7349" 1469.6 41.66592 111.9094
"7350" 1469.8 42.07584 111.8979
"7351" 1470 43.18737 111.7158
"7352" 1470.2 44.39456 111.3798
"7353" 1470.4 45.51938 111.3339
"7354" 1470.6 46.7587 111.5697
"7355" 1470.8 48.16783 111.9883
"7356" 1471 49.24449 112.652
"7357" 1471.2 49.69804 113.5412
"7358" 1471.4 49.90686 114.1059
"7359" 1471.6 49.9729 114.3367
"7360" 1471.8 49.98891 114.4172
"7361" 1472 50.33344 114.4831
"7362" 1472.2 50.87513 114.4279
"7363" 1472.4 51.36736 114.4386
"7364" 1472.6 51.46367 114.2463
"7365" 1472.8 51.69415 113.9735
"7366" 1473 51.91738 113.6566
"7367" 1473.2 52.62547 113.0345
"7368" 1473.4 53.41769 112.6939
"7369" 1473.6 54.31269 112.2096
"7370" 1473.8 54.71671 111.9426
"7371" 1474 54.87583 111.2595
"7372" 1474.2 55.24528 111.0571
"7373" 1474.4 55.53415 110.84
"7374" 1474.6 56.03291 110.7634
"7375" 1474.8 57.01845 110.2281
"7376" 1475 57.83356 109.6766
"7377" 1475.2 58.37638 109.1608
"7378" 1475.4 58.82268 108.7856
"7379" 1475.6 59.27368 108.1008
"7380" 1475.8 59.79635 107.3719
"7381" 1476 60.16629 107.1158
"7382" 1476.2 60.17568 106.947
"7383" 1476.4 60.23206 106.8062
"7384" 1476.6 60.40555 106.6385
"7385" 1476.8 60.62997 106.2378
"7386" 1477 60.72064 105.7931
"7387" 1477.2 60.8146 105.3804
"7388" 1477.4 61.22976 104.8317
"7389" 1477.6 61.70586 104.0693
"7390" 1477.8 62.53135 103.5564
"7391" 1478 63.2669 103.2509
"7392" 1478.2 63.80627 103.0528
"7393" 1478.4 64.40521 102.6128
"7394" 1478.6 65.41139 102.2286
"7395" 1478.8 66.50846 102.2378
"7396" 1479 67.6268 102.4054
"7397" 1479.2 68.19971 102.5647
"7398" 1479.4 69.16772 102.79
"7399" 1479.6 70.11484 103.1499
"7400" 1479.8 71.43771 103.2669
"7401" 1480 72.62984 103.4119
"7402" 1480.2 73.62254 103.1746
"7403" 1480.4 74.31639 102.9882
"7404" 1480.6 75.01611 102.9108
"7405" 1480.8 75.6924 102.8243
"7406" 1481 76.1144 102.2203
"7407" 1481.2 76.6222 101.792
"7408" 1481.4 76.7593 100.6993
"7409" 1481.6 76.93782 100.0708
"7410" 1481.8 76.73556 99.39363
"7411" 1482 76.90587 99.04545
"7412" 1482.2 76.89776 98.60416
"7413" 1482.4 76.87698 98.34353
"7414" 1482.6 76.98292 98.01798
"7415" 1482.8 77.57698 97.2074
"7416" 1483 78.3142 96.45959
"7417" 1483.2 79.58321 95.59353
"7418" 1483.4 80.48647 95.28432
"7419" 1483.6 81.07198 95.16459
"7420" 1483.8 81.52219 95.1758
"7421" 1484 81.86518 95.18311
"7422" 1484.2 82.35439 95.08786
"7423" 1484.4 83.24563 94.91908
"7424" 1484.6 84.39001 94.86597
"7425" 1484.8 85.45794 95.00699
"7426" 1485 86.41997 95.06521
"7427" 1485.2 87.48932 95.26778
"7428" 1485.4 89.10711 95.38462
"7429" 1485.6 90.9392 95.87512
"7430" 1485.8 92.00897 96.29759
"7431" 1486 92.7993 96.42458
"7432" 1486.2 93.61409 96.6181
"7433" 1486.4 94.6243 96.75959
"7434" 1486.6 95.46203 97.11942
"7435" 1486.8 97.08114 97.16298
"7436" 1487 98.4968 96.92102
"7437" 1487.2 99.90698 97.0208
"7438" 1487.4 101.1902 96.72494
"7439" 1487.6 101.6864 95.92444
"7440" 1487.8 102.7065 95.18969
"7441" 1488 103.1709 94.52669
"7442" 1488.2 104.2693 93.88756
"7443" 1488.4 105.6311 92.73227
"7444" 1488.6 106.3031 91.71639
"7445" 1488.8 106.8977 90.39336
"7446" 1489 107.2105 89.28904
"7447" 1489.2 107.2479 88.8549
"7448" 1489.4 107.6569 87.63056
"7449" 1489.6 108.1351 86.1135
"7450" 1489.8 108.3335 84.66783
"7451" 1490 108.7187 82.91084
"7452" 1490.2 109.1383 81.76501
"7453" 1490.4 109.4558 80.47952
"7454" 1490.6 110.1371 79.35315
"7455" 1490.8 111.1668 77.96009
"7456" 1491 112.318 76.3243
"7457" 1491.2 112.9365 74.44512
"7458" 1491.4 113.5439 72.50043
"7459" 1491.6 113.8493 70.31469
"7460" 1491.8 114.3244 68.08392
"7461" 1492 115.0417 65.55278
"7462" 1492.2 116.4106 63.69439
"7463" 1492.4 117.3656 62.13043
"7464" 1492.6 118.2962 60.52372
"7465" 1492.8 118.9829 59.64579
"7466" 1493 119.0263 59.6161
"7467" 1493.2 119.0418 59.57751
"7468" 1493.4 118.8489 59.66251
"7469" 1493.6 118.7056 59.51272
"7470" 1493.8 118.4537 59.01432
"7471" 1494 117.8696 58.44889
"7472" 1494.2 117.2795 57.54873
"7473" 1494.4 116.9793 56.62238
"7474" 1494.6 116.3218 55.62081
"7475" 1494.8 115.9586 54.36722
"7476" 1495 115.4777 53.37413
"7477" 1495.2 115.0722 51.77265
"7478" 1495.4 114.9591 49.85681
"7479" 1495.6 114.7586 48.70467
"7480" 1495.8 114.1244 47.24692
"7481" 1496 113.4457 46.0656
"7482" 1496.2 113.0054 45.07659
"7483" 1496.4 112.5109 43.44092
"7484" 1496.6 112.4239 42.03584
"7485" 1496.8 111.909 39.96759
"7486" 1497 111.1894 38.01615
"7487" 1497.2 110.5946 35.78806
"7488" 1497.4 109.8735 34.1707
"7489" 1497.6 109.2907 32.32652
"7490" 1497.8 108.8851 30.24476
"7491" 1498 108.5631 28.2634
"7492" 1498.2 107.9883 26.45022
"7493" 1498.4 107.0272 24.94796
"7494" 1498.6 105.9803 23.87003
"7495" 1498.8 104.7119 21.99386
"7496" 1499 103.615 20.09246
"7497" 1499.2 102.6006 18.28584
"7498" 1499.4 102.0998 17.04545
"7499" 1499.6 102.0795 16.18513
"7500" 1499.8 102.11 15.77015
"7501" 1500 101.7771 16.04234
"7502" 1500.2 101.0066 15.94878
"7503" 1500.4 100.277 16.11206
"7504" 1500.6 99.14013 15.40849
"7505" 1500.8 98.05044 15.19841
"7506" 1501 97.68996 15.47663
"7507" 1501.2 97.13115 15.51877
"7508" 1501.4 96.58447 15.40849
"7509" 1501.6 95.71465 15.40122
"7510" 1501.8 94.95827 15.38372
"7511" 1502 93.87848 15.08016
"7512" 1502.2 92.32464 14.61276
"7513" 1502.4 91.08025 14.20133
"7514" 1502.6 90.58994 13.52294
"7515" 1502.8 90.38679 13.44358
"7516" 1503 90.32565 13.45078
"7517" 1503.2 90.15773 13.39161
"7518" 1503.4 89.80374 13.46437
"7519" 1503.6 89.45526 13.58392
"7520" 1503.8 89.19466 13.77622
"7521" 1504 88.90866 13.85781
"7522" 1504.2 88.97163 14.07987
"7523" 1504.4 89.05555 14.03263
"7524" 1504.6 88.74523 14.10742
"7525" 1504.8 88.21183 13.95374
"7526" 1505 86.98701 14.00305
"7527" 1505.2 86.39609 13.96853
"7528" 1505.4 86.09802 13.7565
"7529" 1505.6 85.93123 13.73227
"7530" 1505.8 85.46895 13.35864
"7531" 1506 84.69849 13.03996
"7532" 1506.2 84.14817 12.96304
"7533" 1506.4 83.90602 12.72128
"7534" 1506.6 83.60885 12.54319
"7535" 1506.8 83.43185 12.24816
"7536" 1507 82.66844 11.76265
"7537" 1507.2 81.4953 10.81365
"7538" 1507.4 80.41867 9.737762
"7539" 1507.6 78.99778 8.834499
"7540" 1507.8 78.10381 8.155876
"7541" 1508 77.05996 7.316948
"7542" 1508.2 76.42862 6.318959
"7543" 1508.4 76.28951 5.2355
"7544" 1508.6 76.41333 5.026224
"7545" 1508.8 76.33766 5.122378
"7546" 1509 75.69415 5.536131
"7547" 1509.2 74.94704 6.025641
"7548" 1509.4 74.19964 6.670455
"7549" 1509.6 74.00015 6.919081
"7550" 1509.8 74.01869 7.004969
"7551" 1510 74.10028 7.622378
"7552" 1510.2 73.2994 8.281718
"7553" 1510.4 72.4456 9.294618
"7554" 1510.6 71.69428 9.838495
"7555" 1510.8 71.23456 10.08954
"7556" 1511 70.84933 10.43664
"7557" 1511.2 69.88738 10.79088
"7558" 1511.4 68.66198 11.31469
"7559" 1511.6 67.19219 11.58687
"7560" 1511.8 65.59942 11.68221
"7561" 1512 64.22222 11.17045
"7562" 1512.2 62.52034 10.77622
"7563" 1512.4 61.05158 10.53904
"7564" 1512.6 59.77819 10.58178
"7565" 1512.8 58.8051 10.74893
"7566" 1513 57.86101 10.79286
"7567" 1513.2 57.67013 11.10528
"7568" 1513.4 57.61556 11.26661
"7569" 1513.6 57.76002 11.40122
"7570" 1513.8 57.59579 11.68108
"7571" 1514 57.51925 11.74738
"7572" 1514.2 57.8506 11.86354
"7573" 1514.4 57.78891 12.0743
"7574" 1514.6 57.79854 12.19086
"7575" 1514.8 57.6793 12.38428
"7576" 1515 57.75903 12.39555
"7577" 1515.2 57.91005 12.55153
"7578" 1515.4 57.78866 12.77031
"7579" 1515.6 57.7643 13.81041
"7580" 1515.8 57.80868 14.48473
"7581" 1516 57.60593 14.73776
"7582" 1516.2 57.39405 15.08392
"7583" 1516.4 57.26298 15.57735
"7584" 1516.6 57.04784 16.01488
"7585" 1516.8 57.06973 16.31261
"7586" 1517 57.1322 16.31261
"7587" 1517.2 57.06973 16.31261
"7588" 1517.4 56.98528 16.18007
"7589" 1517.6 56.84097 16.25974
"7590" 1517.8 56.51792 16.51011
"7591" 1518 56.10946 16.63618
"7592" 1518.2 55.66227 16.58508
"7593" 1518.4 55.22301 16.64436
"7594" 1518.6 55.04529 16.8079
"7595" 1518.8 55.04529 16.76265
"7596" 1519 54.65424 16.86354
"7597" 1519.2 54.02557 16.96627
"7598" 1519.4 53.78763 17.07939
"7599" 1519.6 53.25036 16.96481
"7600" 1519.8 52.6805 16.84216
"7601" 1520 52.06139 16.66084
"7602" 1520.2 51.84401 16.58941
"7603" 1520.4 51.28818 16.41725
"7604" 1520.6 50.94698 16.05644
"7605" 1520.8 50.45435 15.78615
"7606" 1521 50.3425 15.8854
"7607" 1521.2 50.28658 16.05644
"7608" 1521.4 49.82913 16.25219
"7609" 1521.6 49.72078 16.5767
"7610" 1521.8 49.36754 17.21578
"7611" 1522 49.27949 17.4026
"7612" 1522.2 49.50543 17.53691
"7613" 1522.4 49.3575 17.99568
"7614" 1522.6 49.3813 18.36276
"7615" 1522.8 49.32351 18.49051
"7616" 1523 49.32351 18.44503
"7617" 1523.2 49.23461 18.55926
"7618" 1523.4 49.34553 18.44655
"7619" 1523.6 49.5048 18.43686
"7620" 1523.8 49.38772 18.56255
"7621" 1524 49.37855 18.45754
"7622" 1524.2 49.1951 18.80828
"7623" 1524.4 48.83923 19.18282
"7624" 1524.6 48.54264 19.38953
"7625" 1524.8 48.13573 19.65229
"7626" 1525 47.87065 20.17183
"7627" 1525.2 47.7826 20.40824
"7628" 1525.4 47.13379 21.1244
"7629" 1525.6 46.90513 21.30828
"7630" 1525.8 46.57054 21.69367
"7631" 1526 45.85646 22.00699
"7632" 1526.2 45.37217 22.17183
"7633" 1526.4 44.97765 22.17767
"7634" 1526.6 44.85486 22.12238
"7635" 1526.8 44.82504 22.15091
"7636" 1527 44.78882 22.28172
"7637" 1527.2 44.87475 22.56034
"7638" 1527.4 44.88206 22.76944
"7639" 1527.6 44.78008 23.13143
"7640" 1527.8 44.82184 23.52348
"7641" 1528 44.81751 23.56643
"7642" 1528.2 44.81084 23.73227
"7643" 1528.4 44.43007 23.96333
"7644" 1528.6 44.32568 24.18108
"7645" 1528.8 43.84471 24.58819
"7646" 1529 43.58911 24.71029
"7647" 1529.2 43.42045 24.6812
"7648" 1529.4 43.28449 24.47758
"7649" 1529.6 43.22628 24.47914
"7650" 1529.8 42.9486 24.30972
"7651" 1530 42.87404 24.30972
"7652" 1530.2 42.04269 24.46853
"7653" 1530.4 41.009 24.71639
"7654" 1530.6 39.64465 24.83392
"7655" 1530.8 38.80196 24.84594
"7656" 1531 37.67035 24.49738
"7657" 1531.2 36.50091 24.43556
"7658" 1531.4 35.73545 24.44056
"7659" 1531.6 34.72335 24.94289
"7660" 1531.8 33.37505 25.43556
"7661" 1532 32.63406 25.59749
"7662" 1532.2 31.73543 26.02382
"7663" 1532.4 30.91426 26.51515
"7664" 1532.6 30.19417 27.10589
"7665" 1532.8 29.65201 27.47349
"7666" 1533 28.80134 28.15851
"7667" 1533.2 28.06372 28.69209
"7668" 1533.4 27.32697 29.00699
"7669" 1533.6 26.55651 29.73776
"7670" 1533.8 26.15144 30.24476
"7671" 1534 25.58847 30.77374
"7672" 1534.2 25.19537 30.94289
"7673" 1534.4 24.95781 31.11997
"7674" 1534.6 23.81588 31.37238
"7675" 1534.8 22.45051 31.53484
"7676" 1535 21.02786 31.4065
"7677" 1535.2 19.54908 31.67945
"7678" 1535.4 17.59469 31.71329
"7679" 1535.6 15.55182 32.10956
"7680" 1535.8 14.58653 32.67543
"7681" 1536 14.07511 33.30919
"7682" 1536.2 14.09651 34.03263
"7683" 1536.4 13.90817 34.82751
"7684" 1536.6 13.84947 36.09491
"7685" 1536.8 13.90906 36.72052
"7686" 1537 13.96504 37.11414
"7687" 1537.2 14.01492 37.64642
"7688" 1537.4 13.95253 37.86713
"7689" 1537.6 14.09262 37.94872
"7690" 1537.8 14.24437 37.78555
"7691" 1538 14.23373 37.83731
"7692" 1538.2 14.18601 37.91375
"7693" 1538.4 14.25568 37.74257
"7694" 1538.6 14.3357 37.90518
"7695" 1538.8 14.37779 37.85315
"7696" 1539 14.56734 37.87879
"7697" 1539.2 14.73856 37.88947
"7698" 1539.4 14.77148 37.91824
"7699" 1539.6 14.78474 37.90578
"7700" 1539.8 14.70501 37.88225
"7701" 1540 14.73856 38.06041
"7702" 1540.2 14.69698 38.09491
"7703" 1540.4 14.6281 37.98218
"7704" 1540.6 14.65295 38.05662
"7705" 1540.8 14.5759 37.98135
"7706" 1541 14.65295 38.13106
"7707" 1541.2 14.65295 38.3683
"7708" 1541.4 14.54789 38.3683
"7709" 1541.6 14.52454 38.27765
"7710" 1541.8 14.59458 38.61305
"7711" 1542 14.49601 38.5483
"7712" 1542.2 14.50479 38.79102
"7713" 1542.4 14.33651 38.88611
"7714" 1542.6 14.19364 39.14605
"7715" 1542.8 14.02517 39.45998
"7716" 1543 13.91331 39.77622
"7717" 1543.2 13.63994 39.8446
"7718" 1543.4 13.43563 40.03776
"7719" 1543.6 13.27144 40.15553
"7720" 1543.8 13.02215 40.34033
"7721" 1544 12.60725 40.54015
"7722" 1544.2 12.57547 40.64436
"7723" 1544.4 12.08476 41.09816
"7724" 1544.6 11.69068 41.61442
"7725" 1544.8 11.21075 42.25017
"7726" 1545 10.92022 42.71522
"7727" 1545.2 10.6928 42.74545
"7728" 1545.4 10.47251 43.09246
"7729" 1545.6 10.07006 43.49771
"7730" 1545.8 9.419156 43.81601
"7731" 1546 8.450771 44.23776
"7732" 1546.2 7.984512 44.34652
"7733" 1546.4 7.875782 44.47423
"7734" 1546.6 7.69549 45.26807
"7735" 1546.8 7.200771 46.40222
"7736" 1547 6.962648 47.6936
"7737" 1547.2 6.961221 48.21212
"7738" 1547.4 6.909857 49.16084
"7739" 1547.6 6.755766 50.17366
"7740" 1547.8 6.503886 51.27622
"7741" 1548 6.117731 52.87478
"7742" 1548.2 5.766127 54.068
"7743" 1548.4 5.715649 55.39161
"7744" 1548.6 5.444747 56.58019
"7745" 1548.8 5.063512 57.77348
"7746" 1549 4.918523 59.01291
"7747" 1549.2 4.623726 59.90354
"7748" 1549.4 4.240107 61.06061
"7749" 1549.6 4.017892 61.92183
"7750" 1549.8 4.191589 62.10555
"7751" 1550 4.637009 62.23776
"7752" 1550.2 4.908935 62.39613
"7753" 1550.4 5.187336 62.43007
"7754" 1550.6 5.260713 62.19197
"7755" 1550.8 5.069217 62.05953
"7756" 1551 4.984655 61.90943
"7757" 1551.2 5.022238 61.85315
"7758" 1551.4 4.975259 61.7312
"7759" 1551.6 5.077271 61.71578
"7760" 1551.8 5.013279 61.54009
"7761" 1552 5.061749 61.56715
"7762" 1552.2 5.061749 61.58687
"7763" 1552.4 5.032116 61.56715
"7764" 1552.6 4.890449 61.46853
"7765" 1552.8 5.022238 61.36005
"7766" 1553 5.239546 61.36991
"7767" 1553.2 5.285815 61.30659
"7768" 1553.4 5.209015 61.10723
"7769" 1553.6 5.316824 60.86898
"7770" 1553.8 5.498108 60.71061
"7771" 1554 5.498108 60.57487
"7772" 1554.2 5.498108 60.57487
"7773" 1554.4 5.484512 60.62238
"7774" 1554.6 5.498108 60.57487
"7775" 1554.8 5.475448 60.67668
"7776" 1555 5.620356 60.53736
"7777" 1555.2 5.584463 60.58496
"7778" 1555.4 5.491735 60.65122
"7779" 1555.6 5.535876 60.51981
"7780" 1555.8 5.333384 60.92119
"7781" 1556 5.540304 60.64625
"7782" 1556.2 5.550144 60.77053
"7783" 1556.4 5.659857 60.44731
"7784" 1556.6 5.689967 60.41725
"7785" 1556.8 5.641355 60.41084
"7786" 1557 5.51533 60.60699
"7787" 1557.2 5.517532 60.63062
"7788" 1557.4 5.466732 60.75847
"7789" 1557.6 5.612922 60.41725
"7790" 1557.8 5.75142 60.36963
"7791" 1558 5.87441 60.20979
"7792" 1558.2 5.985309 60.15844
"7793" 1558.4 6.05837 60.04943
"7794" 1558.6 5.932778 60.08159
"7795" 1558.8 6.049514 59.97281
"7796" 1559 6.012825 59.996
"7797" 1559.2 6.049514 59.97281
"7798" 1559.4 6.070915 60.00486
"7799" 1559.6 6.070915 60.18648
"7800" 1559.8 6.177923 60.23371
"7801" 1560 6.1571 60.14837
"7802" 1560.2 6.227312 60.22593
"7803" 1560.4 6.059392 60.32455
"7804" 1560.6 6.059392 60.32455
"7805" 1560.8 5.934621 60.38554
"7806" 1561 6.000927 60.42903
"7807" 1561.2 6.293492 60.25699
"7808" 1561.4 6.451638 60.21347
"7809" 1561.6 6.310002 60.3037
"7810" 1561.8 6.310002 60.32567
"7811" 1562 6.806454 60.48675
"7812" 1562.2 6.823181 60.47815
"7813" 1562.4 7.004755 60.51168
"7814" 1562.6 7.160256 60.53584
"7815" 1562.8 7.183276 60.59611
"7816" 1563 7.07358 60.61276
"7817" 1563.2 7.114966 60.77207
"7818" 1563.4 7.322279 61.10654
"7819" 1563.6 7.364844 61.13589
"7820" 1563.8 7.443674 61.14985
"7821" 1564 7.385667 61.19826
"7822" 1564.2 7.373119 61.31074
"7823" 1564.4 7.242967 61.18573
"7824" 1564.6 7.291963 61.36458
"7825" 1564.8 7.225263 61.51661
"7826" 1565 7.386744 61.56137
"7827" 1565.2 7.457876 61.66704
"7828" 1565.4 7.643932 61.75699
"7829" 1565.6 7.643932 61.75699
"7830" 1565.8 7.679327 61.5277
"7831" 1566 7.526223 61.27622
"7832" 1566.2 7.511407 61.24171
"7833" 1566.4 7.521525 61.37472
"7834" 1566.6 7.540317 61.30906
"7835" 1566.8 7.718837 61.17501
"7836" 1567 7.89219 61.11276
"7837" 1567.2 7.812542 60.95918
"7838" 1567.4 7.860764 61.01307
"7839" 1567.6 7.911452 61.08392
"7840" 1567.8 7.850626 61.1244
"7841" 1568 7.857124 61.08392
"7842" 1568.2 7.89219 61.04545
"7843" 1568.4 7.925545 61.03701
"7844" 1568.6 7.867002 60.93599
"7845" 1568.8 7.944337 60.87754
"7846" 1569 7.990248 60.82168
"7847" 1569.2 8.25082 60.83666
"7848" 1569.4 8.25082 60.83666
"7849" 1569.6 8.301159 60.82452
"7850" 1569.8 8.322709 60.81365
"7851" 1570 8.400395 60.78806
"7852" 1570.2 8.245992 60.62845
"7853" 1570.4 8.441141 60.51661
"7854" 1570.6 8.544327 60.47952
"7855" 1570.8 8.676703 60.47061
"7856" 1571 8.908021 60.36485
"7857" 1571.2 9.627858 60.51981
"7858" 1571.4 10.39793 60.68182
"7859" 1571.6 10.53101 60.91084
"7860" 1571.8 10.64094 61.15896
"7861" 1572 11.23069 61.50431
"7862" 1572.2 11.19577 61.82356
"7863" 1572.4 11.31768 62.38958
"7864" 1572.6 11.44271 62.70785
"7865" 1572.8 11.36837 63.22967
"7866" 1573 11.26294 63.54545
"7867" 1573.2 11.24803 63.90029
"7868" 1573.4 10.98707 64.48342
"7869" 1573.6 10.85903 64.79021
"7870" 1573.8 10.80067 65.41084
"7871" 1574 10.81395 66.25633
"7872" 1574.2 10.83569 66.80653
"7873" 1574.4 11.17489 67.43556
"7874" 1574.6 11.43104 67.58741
"7875" 1574.8 11.59314 67.51249
"7876" 1575 11.7087 67.41175
"7877" 1575.2 11.55233 67.39724
"7878" 1575.4 11.45341 67.30186
"7879" 1575.6 11.55137 67.44486
"7880" 1575.8 11.40892 67.36934
"7881" 1576 11.43104 67.84382
"7882" 1576.2 11.38434 68.88112
"7883" 1576.4 11.2356 69.68193
"7884" 1576.6 11.33201 70.87171
"7885" 1576.8 11.47171 71.66704
"7886" 1577 11.43828 72.72848
"7887" 1577.2 11.23726 73.6352
"7888" 1577.4 11.51799 75.07596
"7889" 1577.6 11.92133 75.90909
"7890" 1577.8 12.39823 77.13595
"7891" 1578 12.72681 78.05507
"7892" 1578.2 12.82051 78.71385
"7893" 1578.4 13.17286 80.24384
"7894" 1578.6 13.83279 81.90277
"7895" 1578.8 14.16575 83.32374
"7896" 1579 14.65295 84.54545
"7897" 1579.2 14.95646 85.8042
"7898" 1579.4 15.07546 87.33702
"7899" 1579.6 14.97604 88.15588
"7900" 1579.8 14.91391 89.0988
"7901" 1580 15.162 90.16359
"7902" 1580.2 15.13805 91.28335
"7903" 1580.4 14.70266 93.16828
"7904" 1580.6 14.2918 94.28103
"7905" 1580.8 14.42181 94.78904
"7906" 1581 14.70608 95.02291
"7907" 1581.2 14.94187 94.95754
"7908" 1581.4 15.34169 95.01166
"7909" 1581.6 15.77653 95.34674
"7910" 1581.8 16.31157 95.52836
"7911" 1582 16.69362 95.57456
"7912" 1582.2 16.70016 95.46853
"7913" 1582.4 16.64707 95.46174
"7914" 1582.6 16.67815 95.53447
"7915" 1582.8 16.6968 95.44289
"7916" 1583 16.70016 95.28172
"7917" 1583.2 16.79922 95.32567
"7918" 1583.4 16.71444 95.51219
"7919" 1583.6 16.80089 95.60606
"7920" 1583.8 17.1044 96.07226
"7921" 1584 17.25324 96.5767
"7922" 1584.2 17.54838 97.34942
"7923" 1584.4 17.69197 98.07822
"7924" 1584.6 18.04296 98.98135
"7925" 1584.8 18.27695 99.88733
"7926" 1585 18.19971 100.8054
"7927" 1585.2 18.08016 101.5348
"7928" 1585.4 18.26613 101.7205
"7929" 1585.6 18.39896 101.946
"7930" 1585.8 18.4521 101.8134
"7931" 1586 18.5195 101.7677
"7932" 1586.2 18.87804 101.6794
"7933" 1586.4 18.98988 101.6422
"7934" 1586.6 19.75998 102.2378
"7935" 1586.8 20.27729 102.7872
"7936" 1587 20.76845 103.4036
"7937" 1587.2 21.12775 103.9981
"7938" 1587.4 21.8182 104.9685
"7939" 1587.6 22.35752 105.4075
"7940" 1587.8 23.32643 106.1305
"7941" 1588 24.33572 106.1775
"7942" 1588.2 24.73136 105.9904
"7943" 1588.4 25.05412 105.8916
"7944" 1588.6 25.05412 105.6993
"7945" 1588.8 25.05412 105.6993
"7946" 1589 25.27276 105.7513
"7947" 1589.2 25.15318 105.985
"7948" 1589.4 25.34029 106.3147
"7949" 1589.6 25.61445 106.7949
"7950" 1589.8 25.94565 107.4356
"7951" 1590 25.91756 107.6754
"7952" 1590.2 25.81215 107.6224
"7953" 1590.4 25.84865 107.6104
"7954" 1590.6 25.83742 107.3788
"7955" 1590.8 25.87961 106.996
"7956" 1591 26.08873 106.6224
"7957" 1591.2 26.25513 106.3102
"7958" 1591.4 26.78765 106.4685
"7959" 1591.6 27.11205 106.1851
"7960" 1591.8 27.64371 105.9771
"7961" 1592 27.77099 105.7499
"7962" 1592.2 27.69866 105.7825
"7963" 1592.4 27.93839 105.6796
"7964" 1592.6 28.02142 105.4602
"7965" 1592.8 28.22262 105.0551
"7966" 1593 28.342 104.5991
"7967" 1593.2 28.72254 104.1171
"7968" 1593.4 29.13037 103.6421
"7969" 1593.6 29.16322 103.4649
"7970" 1593.8 29.24348 103.3628
"7971" 1594 29.34801 103.3728
"7972" 1594.2 29.18828 103.4948
"7973" 1594.4 29.1568 103.5743
"7974" 1594.6 29.56821 103.5001
"7975" 1594.8 30.24976 103.3029
"7976" 1595 30.56585 103.2831
"7977" 1595.2 30.53292 103.4984
"7978" 1595.4 30.94707 103.5891
"7979" 1595.6 31.32784 103.7671
"7980" 1595.8 31.75709 104.4685
"7981" 1596 32.32677 104.8718
"7982" 1596.2 32.72567 105.4466
"7983" 1596.4 33.284 106.0956
"7984" 1596.6 33.3676 106.543
"7985" 1596.8 33.5773 107.2137
"7986" 1597 33.75283 107.5479
"7987" 1597.2 33.71555 107.9698
"7988" 1597.4 34.0605 108.3783
"7989" 1597.6 34.38387 108.2714
"7990" 1597.8 35.11409 108.5235
"7991" 1598 35.88584 108.731
"7992" 1598.2 36.54677 108.9258
"7993" 1598.4 37.57404 109.1608
"7994" 1598.6 38.28397 109.1499
"7995" 1598.8 39.10482 109.1305
"7996" 1599 39.92822 108.9258
"7997" 1599.2 40.61532 108.7155
"7998" 1599.4 41.51805 108.0986
"7999" 1599.6 42.73794 107.4118
"8000" 1599.8 44.0199 106.9247
"8001" 1600 45.57 106.6066
"8002" 1600.2 47.37111 106.6346
"8003" 1600.4 48.57057 107.1329
"8004" 1600.6 49.88726 107.8475
"8005" 1600.8 50.66218 108.5839
"8006" 1601 51.16855 109.5252
"8007" 1601.2 51.52482 110.2048
"8008" 1601.4 52.11075 111.0839
"8009" 1601.6 52.83112 111.8127
"8010" 1601.8 53.80714 112.5903
"8011" 1602 55.41621 113.0171
"8012" 1602.2 56.83547 113.007
"8013" 1602.4 57.79854 112.6224
"8014" 1602.6 58.78189 112.4199
"8015" 1602.8 59.52686 112.217
"8016" 1603 59.83921 111.8531
"8017" 1603.2 60.86158 111.4779
"8018" 1603.4 61.45821 110.8916
"8019" 1603.6 62.42128 109.8496
"8020" 1603.8 62.66893 109.2524
"8021" 1604 62.81547 109.1251
"8022" 1604.2 62.92575 108.7579
"8023" 1604.4 62.98569 108.4363
"8024" 1604.6 63.12007 108.1501
"8025" 1604.8 63.49442 107.7597
"8026" 1605 64.06813 107.5935
"8027" 1605.2 65.23712 106.8623
"8028" 1605.4 66.4937 106.1114
"8029" 1605.6 67.68928 105.7378
"8030" 1605.8 68.81607 105.3435
"8031" 1606 69.65172 105.2259
"8032" 1606.2 70.42218 105.1865
"8033" 1606.4 70.85466 105.2731
"8034" 1606.6 71.47415 105.4301
"8035" 1606.8 71.99534 106.0613
"8036" 1607 72.99755 106.3986
"8037" 1607.2 73.98855 106.7804
"8038" 1607.4 75.21943 107.5369
"8039" 1607.6 76.66486 107.8196
"8040" 1607.8 77.8984 108.1993
"8041" 1608 78.70285 107.9165
"8042" 1608.2 79.43216 107.6932
"8043" 1608.4 79.77684 107.1163
"8044" 1608.6 79.9877 106.7474
"8045" 1608.8 79.92569 106.1496
"8046" 1609 80.19554 105.5651
"8047" 1609.2 80.40487 104.9395
"8048" 1609.4 80.88406 103.8607
"8049" 1609.6 81.03745 103.2185
"8050" 1609.8 80.97307 102.8552
"8051" 1610 80.97307 102.8552
"8052" 1610.2 81.05319 102.7537
"8053" 1610.4 81.06431 102.8552
"8054" 1610.6 81.12514 102.7337
"8055" 1610.8 81.19154 102.6608
"8056" 1611 81.5205 102.3491
"8057" 1611.2 82.11491 101.5905
"8058" 1611.4 82.72833 101.0839
"8059" 1611.6 83.46791 99.93945
"8060" 1611.8 83.75701 99.0425
"8061" 1612 84.20697 98.04748
"8062" 1612.2 84.53137 97.23776
"8063" 1612.4 84.74371 96.28142
"8064" 1612.6 84.77467 96.02319
"8065" 1612.8 84.95715 95.78584
"8066" 1613 85.29552 95.36666
"8067" 1613.2 85.80871 94.8491
"8068" 1613.4 86.20667 93.85512
"8069" 1613.6 86.6343 92.68804
"8070" 1613.8 87.0545 91.86383
"8071" 1614 87.4299 91.06313
"8072" 1614.2 87.91378 90.12238
"8073" 1614.4 88.0044 89.57504
"8074" 1614.6 88.51088 88.79545
"8075" 1614.8 88.99217 88.02672
"8076" 1615 89.72552 86.47791
"8077" 1615.2 89.94586 85.73776
"8078" 1615.4 89.86646 85.18335
"8079" 1615.6 89.83671 85.04912
"8080" 1615.8 89.87388 85.01104
"8081" 1616 90.08069 84.55644
"8082" 1616.2 90.53255 83.59951
"8083" 1616.4 91.36979 82.78185
"8084" 1616.6 92.21228 81.50516
"8085" 1616.8 93.20104 80.01661
"8086" 1617 94.09257 78.90443
"8087" 1617.2 95.07174 77.79123
"8088" 1617.4 96.02072 76.64677
"8089" 1617.6 96.68782 75.38035
"8090" 1617.8 97.23631 74.09353
"8091" 1618 97.75079 73.55355
"8092" 1618.2 98.39734 72.96426
"8093" 1618.4 99.51774 72.22737
"8094" 1618.6 101.0795 71.37498
"8095" 1618.8 102.5236 70.47815
"8096" 1619 103.6407 69.42711
"8097" 1619.2 104.469 68.45892
"8098" 1619.4 105.5148 67.34171
"8099" 1619.6 106.4855 66.08392
"8100" 1619.8 107.4829 64.97056
"8101" 1620 107.819 64.33835
"8102" 1620.2 107.6451 63.61428
"8103" 1620.4 107.3774 63.1993
"8104" 1620.6 106.8285 62.92045
"8105" 1620.8 106.1492 62.40771
"8106" 1621 105.6632 62.56993
"8107" 1621.2 105.6457 62.45629
"8108" 1621.4 105.6027 62.40771
"8109" 1621.6 105.5926 62.39161
"8110" 1621.8 105.6139 62.57547
"8111" 1622 105.5187 62.70892
"8112" 1622.2 105.1303 62.45998
"8113" 1622.4 104.7047 62.1004
"8114" 1622.6 103.9682 61.37238
"8115" 1622.8 103.5092 60.78373
"8116" 1623 103.3229 60.36276
"8117" 1623.2 103.2465 60.19841
"8118" 1623.4 102.8801 59.61449
"8119" 1623.6 102.5246 58.69733
"8120" 1623.8 102.0998 57.84216
"8121" 1624 101.3491 56.42908
"8122" 1624.2 100.6873 55.0308
"8123" 1624.4 100.3819 53.39161
"8124" 1624.6 100.4009 51.98135
"8125" 1624.8 100.4404 50.01883
"8126" 1625 100.7671 48.54753
"8127" 1625.2 101.4043 47.43007
"8128" 1625.4 101.9179 46.81041
"8129" 1625.6 102.0228 46.7982
"8130" 1625.8 101.9607 46.69289
"8131" 1626 101.7788 46.37238
"8132" 1626.2 101.4899 46.34033
"8133" 1626.4 101.0627 45.60068
"8134" 1626.6 100.5082 44.81873
"8135" 1626.8 100.0292 43.70892
"8136" 1627 99.29728 43.22815
"8137" 1627.2 98.73365 42.41175
"8138" 1627.4 97.60548 41.22128
"8139" 1627.6 96.85695 40.54921
"8140" 1627.8 96.1384 39.79545
"8141" 1628 95.90653 39.6638
"8142" 1628.2 95.76703 39.67679
"8143" 1628.4 94.7602 39.23169
"8144" 1628.6 93.6523 38.71212
"8145" 1628.8 92.89191 38.07266
"8146" 1629 91.82358 36.82196
"8147" 1629.2 90.94745 35.36276
"8148" 1629.4 90.35035 33.77622
"8149" 1629.6 90.449 32.34095
"8150" 1629.8 90.76768 31.56469
"8151" 1630 90.81668 30.841
"8152" 1630.2 90.97099 29.88733
"8153" 1630.4 90.6679 29.31676
"8154" 1630.6 89.95498 28.07784
"8155" 1630.8 88.87364 27.07011
"8156" 1631 87.62485 25.84353
"8157" 1631.2 86.74571 25.10406
"8158" 1631.4 85.63911 24.10886
"8159" 1631.6 84.77494 23.44358
"8160" 1631.8 84.19683 23.0576
"8161" 1632 82.90753 22.12928
"8162" 1632.2 81.41601 20.4922
"8163" 1632.4 80.41249 19.10886
"8164" 1632.6 79.47271 17.36934
"8165" 1632.8 78.65294 15.86562
"8166" 1633 77.59928 14.16084
"8167" 1633.2 76.73894 12.92152
"8168" 1633.4 75.67522 11.63485
"8169" 1633.6 74.43625 10.55377
"8170" 1633.8 73.42632 9.59743
"8171" 1634 71.9687 8.152523
"8172" 1634.2 70.78624 6.47952
"8173" 1634.4 70.56458 5.27195
"8174" 1634.6 70.69166 4.785839
"8175" 1634.8 70.95844 4.756373
"8176" 1635 70.7465 4.940754
"8177" 1635.2 70.31847 5.393871
"8178" 1635.4 70.02679 5.457542
"8179" 1635.6 69.57719 5.967366
"8180" 1635.8 68.82708 6.14985
"8181" 1636 67.5509 6.276224
"8182" 1636.2 66.47139 6.499717
"8183" 1636.4 65.045 6.759592
"8184" 1636.6 63.47103 6.939685
"8185" 1636.8 62.47197 7.075819
"8186" 1637 61.79659 7.164997
"8187" 1637.2 61.09326 7.581892
"8188" 1637.4 60.27042 7.494173
"8189" 1637.6 59.4165 7.468531
"8190" 1637.8 59.03594 7.552448
"8191" 1638 58.6653 7.451437
"8192" 1638.2 58.44861 7.538243
"8193" 1638.4 58.44861 7.538243
"8194" 1638.6 58.48201 7.622378
"8195" 1638.8 58.4039 7.864136
"8196" 1639 58.01585 8.519814
"8197" 1639.2 57.68847 8.840326
"8198" 1639.4 57.48427 9.221568
"8199" 1639.6 57.49233 9.239735
"8200" 1639.8 57.59579 9.312661
"8201" 1640 57.67689 9.383511
"8202" 1640.2 57.78866 9.565178
"8203" 1640.4 58.00525 9.761214
"8204" 1640.6 58.14525 9.747378
"8205" 1640.8 58.1245 10.02869
"8206" 1641 58.01585 10.02869
"8207" 1641.2 57.8831 10.07078
"8208" 1641.4 57.45386 10.28432
"8209" 1641.6 56.88232 10.30429
"8210" 1641.8 55.94528 10.54338
"8211" 1642 54.68548 10.80325
"8212" 1642.2 53.87711 11.3206
"8213" 1642.4 53.02373 11.6406
"8214" 1642.6 52.1519 11.86327
"8215" 1642.8 51.13959 12.25974
"8216" 1643 49.98985 12.64317
"8217" 1643.2 48.32192 12.84216
"8218" 1643.4 46.71252 12.78263
"8219" 1643.6 45.5726 12.24788
"8220" 1643.8 44.01203 11.98135
"8221" 1644 42.93514 11.9493
"8222" 1644.2 41.63062 12.06294
"8223" 1644.4 40.1046 12.18471
"8224" 1644.6 38.31882 12.28904
"8225" 1644.8 36.33905 12.2717
"8226" 1645 34.94968 11.79305
"8227" 1645.2 34.15652 10.87512
"8228" 1645.4 33.81807 10.27863
"8229" 1645.6 33.87709 10.17821
"8230" 1645.8 34.01379 10.37672
"8231" 1646 34.12965 10.94817
"8232" 1646.2 34.1245 11.49184
"8233" 1646.4 33.97457 12.15363
"8234" 1646.6 33.60619 12.6993
"8235" 1646.8 33.20996 13.55644
"8236" 1647 31.98823 14.69503
"8237" 1647.2 31.14773 15.32634
"8238" 1647.4 30.00544 16.43459
"8239" 1647.6 29.13301 17.20383
"8240" 1647.8 28.40347 17.7399
"8241" 1648 28.24601 18.42458
"8242" 1648.2 27.87913 18.94716
"8243" 1648.4 27.69235 19.25408
"8244" 1648.6 27.53544 19.54545
"8245" 1648.8 27.57561 19.40559
"8246" 1649 27.4618 19.66565
"8247" 1649.2 27.49012 19.65858
"8248" 1649.4 27.25365 19.96729
"8249" 1649.6 26.75366 20.83505
"8250" 1649.8 26.08139 21.74825
"8251" 1650 25.09397 23.27225
"8252" 1650.2 23.75835 24.49883
"8253" 1650.4 22.29539 25.58764
"8254" 1650.6 20.77808 26.31469
"8255" 1650.8 19.55819 26.50699
"8256" 1651 18.36854 26.87796
"8257" 1651.2 16.69948 27.02142
"8258" 1651.4 15.85679 27.45411
"8259" 1651.6 15.36127 28.60253
"8260" 1651.8 14.90977 29.44574
"8261" 1652 14.06307 30.48295
"8262" 1652.2 12.97079 31.7634
"8263" 1652.4 11.69953 33.03263
"8264" 1652.6 10.45396 34.43007
"8265" 1652.8 9.512557 36.27622
"8266" 1653 9.039621 37.23776
"8267" 1653.2 8.964409 37.77622
"8268" 1653.4 9.023643 37.82089
"8269" 1653.6 9.160337 38.08143
"8270" 1653.8 9.364814 38.39161
"8271" 1654 9.610989 39.07034
"8272" 1654.2 9.497686 40.11107
"8273" 1654.4 9.283098 41.1655
"8274" 1654.6 8.85251 42.19381
"8275" 1654.8 8.449443 42.83458
"8276" 1655 8.310438 43.40534
"8277" 1655.2 8.248526 43.74017
"8278" 1655.4 8.489294 44.46304
"8279" 1655.6 8.874523 45.09033
"8280" 1655.8 9.227649 45.75272
"8281" 1656 9.595591 45.88668
"8282" 1656.2 9.675392 45.96246
"8283" 1656.4 9.512901 45.8971
"8284" 1656.6 9.622967 45.93007
"8285" 1656.8 9.687783 45.81682
"8286" 1657 9.785917 45.76497
"8287" 1657.2 10.0796 45.75847
"8288" 1657.4 10.1843 45.56469
"8289" 1657.6 10.33481 45.24313
"8290" 1657.8 10.37875 45.27806
"8291" 1658 10.44433 45.35315
"8292" 1658.2 10.75587 45.17157
"8293" 1658.4 10.8103 44.80507
"8294" 1658.6 10.9192 44.81173
"8295" 1658.8 10.99798 44.88317
"8296" 1659 10.89025 45.00163
"8297" 1659.2 10.79103 45.46853
"8298" 1659.4 10.89697 45.74301
"8299" 1659.6 10.72362 46.25974
"8300" 1659.8 10.58202 47.27934
"8301" 1660 10.21661 47.89533
"8302" 1660.2 9.893514 49.19806
"8303" 1660.4 9.331982 50.27863
"8304" 1660.6 8.501333 51.27622
"8305" 1660.8 7.839221 51.90122
"8306" 1661 7.484949 52.12787
"8307" 1661.2 7.200771 52.50301
"8308" 1661.4 6.91336 53.1352
"8309" 1661.6 6.443598 53.80275
"8310" 1661.8 6.417031 54.16084
"8311" 1662 6.306333 54.51981
"8312" 1662.2 6.655607 54.6993
"8313" 1662.4 6.629571 55.72583
"8314" 1662.6 6.961221 56.41725
"8315" 1662.8 6.989655 57.93831
"8316" 1663 7.060221 58.85067
"8317" 1663.2 7.225263 60.45892
"8318" 1663.4 7.660469 62.12121
"8319" 1663.6 7.847247 63.40326
"8320" 1663.8 8.509569 64.85922
"8321" 1664 9.304545 66.08392
"8322" 1664.2 10.15541 67.3243
"8323" 1664.4 10.98314 68.32076
"8324" 1664.6 11.45259 68.77622
"8325" 1664.8 11.74134 69.16084
"8326" 1665 11.71558 69.11276
"8327" 1665.2 11.44947 68.93817
"8328" 1665.4 11.65441 69.04649
"8329" 1665.6 11.80429 68.95841
"8330" 1665.8 12.01273 68.72932
"8331" 1666 12.11044 68.58392
"8332" 1666.2 12.12548 68.27904
"8333" 1666.4 12.09118 68.09353
"8334" 1666.6 11.99487 68.10315
"8335" 1666.8 11.98598 68.15492
"8336" 1667 11.86967 68.10315
"8337" 1667.2 11.73484 68.15122
"8338" 1667.4 11.63854 68.0743
"8339" 1667.6 11.66508 68.11018
"8340" 1667.8 11.52173 67.93796
"8341" 1668 11.8342 67.79123
"8342" 1668.2 12.03537 67.71114
"8343" 1668.4 12.09828 67.55153
"8344" 1668.6 12.01562 67.47445
"8345" 1668.8 11.92746 67.45892
"8346" 1669 11.85757 67.39555
"8347" 1669.2 11.8347 67.40983
"8348" 1669.4 11.9082 67.48776
"8349" 1669.6 11.92594 67.41995
"8350" 1669.8 12.0334 67.45892
"8351" 1670 12.33144 67.70335
"8352" 1670.2 12.19341 67.70127
"8353" 1670.4 12.41446 67.89265
"8354" 1670.6 12.54433 68.11833
"8355" 1670.8 12.49139 68.29545
"8356" 1671 12.60217 68.5726
"8357" 1671.2 12.51153 69.01378
"8358" 1671.4 12.77083 69.54545
"8359" 1671.6 12.97195 70.08159
"8360" 1671.8 13.13405 70.42458
"8361" 1672 13.1347 70.39387
"8362" 1672.2 13.15189 70.50036
"8363" 1672.4 13.01262 70.74893
"8364" 1672.6 12.93226 71.08392
"8365" 1672.8 12.57547 71.34491
"8366" 1673 12.54795 72.04545
"8367" 1673.2 12.34158 72.2618
"8368" 1673.4 12.31406 72.45754
"8369" 1673.6 12.34158 72.73227
"8370" 1673.8 12.3283 72.48975
"8371" 1674 12.40578 72.36597
"8372" 1674.2 12.31076 72.14545
"8373" 1674.4 12.42585 72.18969
"8374" 1674.6 12.72681 72.02283
"8375" 1674.8 12.69179 71.8648
"8376" 1675 12.65883 71.92102
"8377" 1675.2 12.64254 71.90122
"8378" 1675.4 12.77083 71.84216
"8379" 1675.6 12.88298 71.7388
"8380" 1675.8 12.66754 71.7348
"8381" 1676 12.60516 71.7823
"8382" 1676.2 12.87257 71.76999
"8383" 1676.4 13.00197 71.7982
"8384" 1676.6 13.10241 71.90122
"8385" 1676.8 13.13891 72.0052
"8386" 1677 13.00868 72.01262
"8387" 1677.2 13.19959 72.06294
"8388" 1677.4 13.16841 72.04076
"8389" 1677.6 13.2209 72.02037
"8390" 1677.8 13.27255 72.12024
"8391" 1678 13.54206 72.11254
"8392" 1678.2 13.60477 72.14832
"8393" 1678.4 13.68518 72.1721
"8394" 1678.6 13.75408 72.18845
"8395" 1678.8 13.92437 71.96184
"8396" 1679 13.8929 71.99868
"8397" 1679.2 13.89263 71.86327
"8398" 1679.4 13.92781 71.8079
"8399" 1679.6 14.11363 71.65534
"8400" 1679.8 14.16361 71.57248
"8401" 1680 14.13564 71.65534
"8402" 1680.2 14.2069 71.51914
"8403" 1680.4 14.23809 71.46853
"8404" 1680.6 14.19858 71.56715
"8405" 1680.8 14.19858 71.49812
"8406" 1681 14.20168 71.61139
"8407" 1681.2 14.12196 71.69722
"8408" 1681.4 14.11791 71.73563
"8409" 1681.6 14.2069 71.65072
"8410" 1681.8 14.19676 71.60011
"8411" 1682 14.10721 71.68221
"8412" 1682.2 14.11155 71.63485
"8413" 1682.4 14.0699 71.63485
"8414" 1682.6 13.9253 71.62879
"8415" 1682.8 13.97055 71.55644
"8416" 1683 13.83279 71.60501
"8417" 1683.2 13.79822 71.34834
"8418" 1683.4 13.78308 71.69186
"8419" 1683.6 13.91977 71.38168
"8420" 1683.8 13.9788 71.2642
"8421" 1684 14.07511 71.34834
"8422" 1684.2 14.07511 71.34834
"8423" 1684.4 14.07511 71.34834
"8424" 1684.6 14.07511 71.34834
"8425" 1684.8 14.07511 71.34834
"8426" 1685 14.05245 71.46853
"8427" 1685.2 14.06927 71.52681
"8428" 1685.4 14.06927 71.52681
"8429" 1685.6 14.10617 71.61741
"8430" 1685.8 14.15442 71.46853
"8431" 1686 14.13931 71.43357
"8432" 1686.2 14.13931 71.43357
"8433" 1686.4 14.08581 71.40443
"8434" 1686.6 14.12326 71.45651
"8435" 1686.8 14.0696 71.45754
"8436" 1687 13.97055 71.49051
"8437" 1687.2 13.9788 71.60074
"8438" 1687.4 13.9788 71.60074
"8439" 1687.6 13.9788 71.60074
"8440" 1687.8 13.97055 71.49051
"8441" 1688 13.97313 71.66084
"8442" 1688.2 13.99256 71.68831
"8443" 1688.4 14.0109 71.72494
"8444" 1688.6 14.02558 71.32567
"8445" 1688.8 13.9895 71.13733
"8446" 1689 13.97313 70.98211
"8447" 1689.2 13.9322 70.93503
"8448" 1689.4 13.96948 70.93503
"8449" 1689.6 13.9958 71.03867
"8450" 1689.8 13.92781 71.27622
"8451" 1690 13.90584 71.2704
"8452" 1690.2 13.91977 71.36928
"8453" 1690.4 13.97313 71.2536
"8454" 1690.6 14.04112 71.27622
"8455" 1690.8 14.04592 71.31702
"8456" 1691 14.12764 71.41026
"8457" 1691.2 14.08524 71.3572
"8458" 1691.4 13.9895 71.39375
"8459" 1691.6 14.07511 71.27622
"8460" 1691.8 14.08061 71.31469
"8461" 1692 14.04592 71.31702
"8462" 1692.2 14.15442 71.31016
"8463" 1692.4 14.04112 71.45722
"8464" 1692.6 14.09651 71.51127
"8465" 1692.8 14.08094 71.43357
"8466" 1693 13.96579 71.55169
"8467" 1693.2 13.93753 71.68831
"8468" 1693.4 13.97139 71.70522
"8469" 1693.6 13.84491 71.68429
"8470" 1693.8 13.95164 71.50798
"8471" 1694 13.96917 71.51661
"8472" 1694.2 13.93318 71.53938
"8473" 1694.4 14.02078 71.46853
"8474" 1694.6 13.81153 71.61023
"8475" 1694.8 13.9253 71.54332
"8476" 1695 13.8929 71.61406
"8477" 1695.2 13.86109 71.62879
"8478" 1695.4 13.86109 71.62879
"8479" 1695.6 13.93318 71.58999
"8480" 1695.8 13.91373 71.63485
"8481" 1696 14.04622 71.56469
"8482" 1696.2 14.05585 71.63199
"8483" 1696.4 13.97421 71.71578
"8484" 1696.6 13.93188 71.76439
"8485" 1696.8 13.90277 71.80254
"8486" 1697 14.03658 71.66084
"8487" 1697.2 13.99806 71.64161
"8488" 1697.4 13.96706 71.74996
"8489" 1697.6 13.90225 71.82356
"8490" 1697.8 13.90225 71.82356
"8491" 1698 13.98127 71.77425
"8492" 1698.2 14.05041 71.7348
"8493" 1698.4 14.03658 71.79545
"8494" 1698.6 14.0998 71.70522
"8495" 1698.8 14.2069 71.6912
"8496" 1699 14.08524 71.60011
"8497" 1699.2 14.23883 71.61276
"8498" 1699.4 14.11566 71.65072
"8499" 1699.6 14.46527 71.57701
"8500" 1699.8 14.35896 71.61023
"8501" 1700 14.48923 71.68969
"8502" 1700.2 14.33514 71.76661
"8503" 1700.4 14.53371 71.92641
"8504" 1700.6 14.77789 71.99868
"8505" 1700.8 14.76302 71.98502
"8506" 1701 15.13724 72.28172
"8507" 1701.2 15.13449 72.53691
"8508" 1701.4 15.03818 72.71288
"8509" 1701.6 15.02489 72.87437
"8510" 1701.8 14.95257 73.00699
"8511" 1702 14.90483 72.94782
"8512" 1702.2 14.85221 72.98047
"8513" 1702.4 14.72518 73.1392
"8514" 1702.6 14.72518 73.16324
"8515" 1702.8 14.83892 73.07331
"8516" 1703 14.85178 72.99459
"8517" 1703.2 14.83272 72.98135
"8518" 1703.4 14.96939 72.93831
"8519" 1703.6 14.95848 73.02026
"8520" 1703.8 14.95563 73.14436
"8521" 1704 15.03818 73.12636
"8522" 1704.2 15.0125 73.14802
"8523" 1704.4 15.02442 73.11688
"8524" 1704.6 15.0125 73.14802
"8525" 1704.8 15.00964 73.00699
"8526" 1705 14.83272 72.98135
"8527" 1705.2 14.71937 72.8611
"8528" 1705.4 14.83892 72.82132
"8529" 1705.6 14.83892 72.82132
"8530" 1705.8 14.99002 72.75058
"8531" 1706 15.08098 72.4087
"8532" 1706.2 15.06569 72.23776
"8533" 1706.4 15.20161 72.16783
"8534" 1706.6 15.20813 72.19251
"8535" 1706.8 15.20813 72.19251
"8536" 1707 15.28032 72.07293
"8537" 1707.2 15.26723 72.10263
"8538" 1707.4 15.18394 72.12342
"8539" 1707.6 15.2363 71.996
"8540" 1707.8 15.2629 71.99204
"8541" 1708 15.23079 72.04545
"8542" 1708.2 15.23079 72.04545
"8543" 1708.4 15.23079 72.04545
"8544" 1708.6 15.2843 72.02409
"8545" 1708.8 15.25682 72.04026
"8546" 1709 15.25682 72.04026
"8547" 1709.2 15.27764 72.00907
"8548" 1709.4 15.29847 72.04026
"8549" 1709.6 15.29847 72.04026
"8550" 1709.8 15.3101 71.88708
"8551" 1710 15.36094 71.80117
"8552" 1710.2 15.24641 71.76999
"8553" 1710.4 15.18264 71.75699
"8554" 1710.6 15.07217 71.77396
"8555" 1710.8 15.16659 71.75991
"8556" 1711 14.78537 72.11757
"8557" 1711.2 14.73994 72.15091
"8558" 1711.4 14.6048 72.35795
"8559" 1711.6 14.54668 72.39691
"8560" 1711.8 14.54668 72.39691
"8561" 1712 14.53738 72.43007
"8562" 1712.2 14.63868 72.4087
"8563" 1712.4 14.5334 72.46323
"8564" 1712.6 14.48785 72.41633
"8565" 1712.8 14.58875 72.10956
"8566" 1713 14.32699 71.86794
"8567" 1713.2 14.1439 71.77073
"8568" 1713.4 13.97313 71.58165
"8569" 1713.6 13.91751 71.46853
"8570" 1713.8 13.79822 71.44449
"8571" 1714 13.75823 71.33206
"8572" 1714.2 13.81026 71.40844
"8573" 1714.4 13.65376 71.39642
"8574" 1714.6 13.94891 71.34917
"8575" 1714.8 13.94086 71.34033
"8576" 1715 14.03383 71.35864
"8577" 1715.2 14.0109 71.2634
"8578" 1715.4 14.0109 71.2634
"8579" 1715.6 13.98191 71.39409
"8580" 1715.8 14.05647 71.28243
"8581" 1716 13.97055 71.11688
"8582" 1716.2 14.17141 70.87959
"8583" 1716.4 14.37607 70.83151
"8584" 1716.6 14.4483 70.83151
"8585" 1716.8 14.3998 71.07293
"8586" 1717 14.63094 70.8971
"8587" 1717.2 14.68418 70.80325
"8588" 1717.4 14.70798 70.91908
"8589" 1717.6 14.69827 70.95948
"8590" 1717.8 14.87598 70.91185
"8591" 1718 14.79603 71.05095
"8592" 1718.2 14.85107 71.06194
"8593" 1718.4 14.78503 71.10589
"8594" 1718.6 14.74185 71.17267
"8595" 1718.8 14.79741 71.0743
"8596" 1719 14.82207 71.11206
"8597" 1719.2 14.78136 71.04118
"8598" 1719.4 14.84556 70.93209
"8599" 1719.6 14.76446 70.95234
"8600" 1719.8 14.79871 70.94878
"8601" 1720 14.66365 71.01981
"8602" 1720.2 14.59792 71.01798
"8603" 1720.4 14.56734 70.96639
"8604" 1720.6 14.61896 70.92555
"8605" 1720.8 14.61896 70.92555
"8606" 1721 14.61896 70.92555
"8607" 1721.2 14.72786 70.88092
"8608" 1721.4 14.65295 70.90809
"8609" 1721.6 14.65295 70.90809
"8610" 1721.8 14.55098 71.02736
"8611" 1722 14.67323 71.04343
"8612" 1722.2 14.58007 71.16708
"8613" 1722.4 14.59792 71.17549
"8614" 1722.6 14.67323 71.09404
"8615" 1722.8 14.67323 71.09404
"8616" 1723 14.67271 71.07405
"8617" 1723.2 14.80111 70.92613
"8618" 1723.4 14.62406 70.98776
"8619" 1723.6 14.58381 70.99516
"8620" 1723.8 14.54144 71.01307
"8621" 1724 14.42181 71.08392
"8622" 1724.2 14.48174 71.01981
"8623" 1724.4 14.48174 71.01981
"8624" 1724.6 14.5176 71.01115
"8625" 1724.8 14.48174 71.01981
"8626" 1725 14.39613 71.08392
"8627" 1725.2 14.3998 71.05095
"8628" 1725.4 14.40368 70.92555
"8629" 1725.6 14.24571 70.87512
"8630" 1725.8 14.15442 70.83505
"8631" 1726 14.23562 70.61383
"8632" 1726.2 14.21269 70.63337
"8633" 1726.4 14.05371 70.49631
"8634" 1726.6 14.03658 70.43007
"8635" 1726.8 14.06889 70.42635
"8636" 1727 14.08715 70.30267
"8637" 1727.2 13.9788 70.26661
"8638" 1727.4 13.91648 70.21288
"8639" 1727.6 13.62969 69.97815
"8640" 1727.8 13.45194 69.83957
"8641" 1728 13.29844 69.84322
"8642" 1728.2 13.26116 69.95488
"8643" 1728.4 13.04199 70
"8644" 1728.6 12.73923 69.94248
"8645" 1728.8 12.52798 70.10377
"8646" 1729 12.28808 70.2399
"8647" 1729.2 12.19246 70.45116
"8648" 1729.4 12.1548 70.73427
"8649" 1729.6 12.11978 71.02564
"8650" 1729.8 12.20562 71.24229
"8651" 1730 12.18296 71.2536
"8652" 1730.2 12.34158 71.30536
"8653" 1730.4 12.43497 71.36364
"8654" 1730.6 12.46113 71.24307
"8655" 1730.8 12.48283 71.1993
"8656" 1731 12.52798 71.35687
"8657" 1731.2 12.64976 71.34765
"8658" 1731.4 12.49292 71.37238
"8659" 1731.6 12.51427 71.2298
"8660" 1731.8 12.62739 71.2328
"8661" 1732 12.67544 71.1993
"8662" 1732.2 12.71254 71.25486
"8663" 1732.4 12.684 71.28335
"8664" 1732.6 12.5984 71.16939
"8665" 1732.8 12.53419 71.31469
"8666" 1733 12.51279 71.16939
"8667" 1733.2 12.51279 71.16939
"8668" 1733.4 12.51108 71.2993
"8669" 1733.6 12.55932 71.30131
"8670" 1733.8 12.50456 71.40936
"8671" 1734 12.50456 71.40936
"8672" 1734.2 12.51427 71.30938
"8673" 1734.4 12.61674 71.35864
"8674" 1734.6 12.57864 71.24664
"8675" 1734.8 12.58235 71.3884
"8676" 1735 12.51279 71.16939
"8677" 1735.2 12.53419 71.08392
"8678" 1735.4 12.57864 71.45374
"8679" 1735.6 12.71199 71.45374
"8680" 1735.8 12.80936 71.35864
"8681" 1736 12.71254 71.28335
"8682" 1736.2 12.72681 71.20699
"8683" 1736.4 12.71199 71.27622
"8684" 1736.6 12.69929 71.31743
"8685" 1736.8 12.684 71.05543
"8686" 1737 12.57864 71.09871
"8687" 1737.2 12.52649 71.20699
"8688" 1737.4 12.39865 71.48278
"8689" 1737.6 12.39865 71.48278
"8690" 1737.8 12.38781 71.60699
"8691" 1738 12.34158 71.73919
"8692" 1738.2 12.34158 71.73919
"8693" 1738.4 12.34158 71.7982
"8694" 1738.6 12.34158 71.7982
"8695" 1738.8 12.46999 71.6352
"8696" 1739 12.53419 71.70892
"8697" 1739.2 12.51279 71.56825
"8698" 1739.4 12.49567 71.6352
"8699" 1739.6 12.53419 71.60589
"8700" 1739.8 12.51279 71.62523
"8701" 1740 12.47827 71.69186
"8702" 1740.2 12.39865 71.59674
"8703" 1740.4 12.28655 71.50974
"8704" 1740.6 12.25597 71.51127
"8705" 1740.8 12.18749 71.65315
"8706" 1741 12.12145 71.83941
"8707" 1741.2 12.29535 71.66853
"8708" 1741.4 12.43147 72.03263
"8709" 1741.6 12.45164 72.04545
"8710" 1741.8 12.47442 72.41018
"8711" 1742 12.42413 72.45754
"8712" 1742.2 12.46999 72.4087
"8713" 1742.4 12.70024 72.30408
"8714" 1742.6 12.70479 72.29271
"8715" 1742.8 12.67983 72.03138
"8716" 1743 12.64013 71.99738
"8717" 1743.2 12.60828 71.99121
"8718" 1743.4 12.67043 71.99386
"8719" 1743.6 12.72681 71.89259
"8720" 1743.8 12.50131 71.80624
"8721" 1744 12.66598 71.86327
"8722" 1744.2 12.64225 71.96572
"8723" 1744.4 12.57272 71.98776
"8724" 1744.6 12.53913 71.99121
"8725" 1744.8 12.6626 72.09124
"8726" 1745 12.62345 72.08767
"8727" 1745.2 12.57647 72.12519
"8728" 1745.4 12.68626 72.23776
"8729" 1745.6 12.79101 72.29118
"8730" 1745.8 12.83687 72.3037
"8731" 1746 12.9038 72.35211
"8732" 1746.2 13.01326 72.34624
"8733" 1746.4 13.00338 72.28707
"8734" 1746.6 12.93504 72.26895
"8735" 1746.8 12.87015 72.21093
"8736" 1747 12.88485 72.17859
"8737" 1747.2 12.87662 72.30186
"8738" 1747.4 12.99038 72.3491
"8739" 1747.6 12.85201 72.33392
"8740" 1747.8 12.85175 72.35211
"8741" 1748 12.76961 72.32323
"8742" 1748.2 12.87662 72.3446
"8743" 1748.4 12.88732 72.31255
"8744" 1748.6 12.89802 72.31255
"8745" 1748.8 12.8809 72.38062
"8746" 1749 12.9935 72.27721
"8747" 1749.2 13.34317 72.41084
"8748" 1749.4 13.35898 72.31666
"8749" 1749.6 13.3491 72.37583
"8750" 1749.8 13.35534 72.35922
"8751" 1750 13.19533 72.3729
"8752" 1750.2 13.21904 72.36597
"8753" 1750.4 13.36548 72.25801
"8754" 1750.6 13.2641 72.10618
"8755" 1750.8 13.29944 72.1546
"8756" 1751 13.30465 72.23776
"8757" 1751.2 13.18118 72.16873
"8758" 1751.4 13.11204 72.23776
"8759" 1751.6 13.17286 72.24788
"8760" 1751.8 13.23724 72.34353
"8761" 1752 13.13231 72.36934
"8762" 1752.2 13.25297 72.36909
"8763" 1752.4 13.438 72.50403
"8764" 1752.6 13.3452 72.52116
"8765" 1752.8 13.45874 72.59353
"8766" 1753 13.65699 72.81938
"8767" 1753.2 13.5074 72.90578
"8768" 1753.4 13.71015 73.02724
"8769" 1753.6 13.76692 73.08392
"8770" 1753.8 13.74766 73.11276
"8771" 1754 13.73433 73.07603
"8772" 1754.2 13.77384 73.21409
"8773" 1754.4 13.75041 73.29271
"8774" 1754.6 13.60561 73.18728
"8775" 1754.8 13.68988 73.27849
"8776" 1755 14.05585 73.39161
"8777" 1755.2 14.09072 73.65148
"8778" 1755.4 14.32123 74.02195
"8779" 1755.6 14.34944 74.25408
"8780" 1755.8 14.34703 74.27396
"8781" 1756 14.53965 74.40971
"8782" 1756.2 14.61993 74.51249
"8783" 1756.4 14.6946 74.48308
"8784" 1756.6 14.76446 74.48473
"8785" 1756.8 14.41684 74.40898
"8786" 1757 14.32086 74.3863
"8787" 1757.2 14.35471 74.4462
"8788" 1757.4 14.7883 74.36874
"8789" 1757.6 14.77402 74.31469
"8790" 1757.8 14.92261 74.31469
"8791" 1758 14.9006 74.24326
"8792" 1758.2 14.90639 74.36327
"8793" 1758.4 15.19227 74.47815
"8794" 1758.6 15.28512 74.63421
"8795" 1758.8 15.14683 74.61449
"8796" 1759 15.23573 74.67366
"8797" 1759.2 15.47409 74.81873
"8798" 1759.4 15.54506 75.06165
"8799" 1759.6 15.62152 75.31469
"8800" 1759.8 15.61602 75.37879
"8801" 1760 15.78723 75.53904
"8802" 1760.2 15.92194 75.67668
"8803" 1760.4 15.96915 75.85956
"8804" 1760.6 16.0418 75.88149
"8805" 1760.8 15.99162 75.95892
"8806" 1761 15.8796 75.93209
"8807" 1761.2 15.84263 75.8803
"8808" 1761.4 15.74844 75.78344
"8809" 1761.6 15.75198 75.8803
"8810" 1761.8 15.80864 75.89161
"8811" 1762 15.87868 76.08392
"8812" 1762.2 16.03977 76.12238
"8813" 1762.4 16.31551 76.25598
"8814" 1762.6 16.3662 76.28635
"8815" 1762.8 16.59937 76.39768
"8816" 1763 16.55769 76.26554
"8817" 1763.2 16.45068 76.38306
"8818" 1763.4 16.29292 76.32567
"8819" 1763.6 16.425 76.38062
"8820" 1763.8 16.50205 76.34765
"8821" 1764 16.61033 76.20866
"8822" 1764.2 16.55983 76.17045
"8823" 1764.4 16.51332 76.1402
"8824" 1764.6 16.52131 75.98776
"8825" 1764.8 16.3662 75.92197
"8826" 1765 16.3662 75.9827
"8827" 1765.2 16.41537 76.05507
"8828" 1765.4 16.39142 76.09378
"8829" 1765.6 16.33579 76.1244
"8830" 1765.8 16.46056 76.23185
"8831" 1766 16.31551 76.2661
"8832" 1766.2 16.57909 76.33392
"8833" 1766.4 16.90654 76.36276
"8834" 1766.6 17.09967 76.51011
"8835" 1766.8 16.98633 76.56743
"8836" 1767 16.91082 76.75699
"8837" 1767.2 17.17255 77.18579
"8838" 1767.4 17.25585 77.42487
"8839" 1767.6 17.20226 77.44138
"8840" 1767.8 17.55867 78.14985
"8841" 1768 17.4849 78.26687
"8842" 1768.2 17.32689 78.3803
"8843" 1768.4 17.27951 78.28671
"8844" 1768.6 17.29984 78.3792
"8845" 1768.8 17.82038 78.24204
"8846" 1769 18.46468 78.63452
"8847" 1769.2 19.61277 79.43007
"8848" 1769.4 20.8954 80.08741
"8849" 1769.6 21.79312 80.65458
"8850" 1769.8 22.28585 80.96764
"8851" 1770 22.5367 81.0213
"8852" 1770.2 22.67698 81.04639
"8853" 1770.4 22.61096 80.99282
"8854" 1770.6 22.76154 81.05577
"8855" 1770.8 22.66373 80.91626
"8856" 1771 22.78127 80.79545
"8857" 1771.2 22.84869 80.78584
"8858" 1771.4 22.90647 80.6993
"8859" 1771.6 22.56575 80.64733
"8860" 1771.8 22.52986 80.62845
"8861" 1772 22.56423 80.68054
"8862" 1772.2 22.56495 80.67958
"8863" 1772.4 22.63 80.79311
"8864" 1772.6 22.60792 80.8243
"8865" 1772.8 22.62822 80.86562
"8866" 1773 22.61096 80.91185
"8867" 1773.2 22.59294 80.89161
"8868" 1773.4 22.60679 80.89161
"8869" 1773.6 22.79344 80.97258
"8870" 1773.8 22.91509 81.03331
"8871" 1774 22.93536 81.00294
"8872" 1774.2 22.93536 81.00294
"8873" 1774.4 22.87454 81.04343
"8874" 1774.6 22.74275 81.14985
"8875" 1774.8 22.73107 81.21212
"8876" 1775 22.68256 81.49257
"8877" 1775.2 22.81279 81.74825
"8878" 1775.4 22.74275 81.98502
"8879" 1775.6 22.6657 82.09674
"8880" 1775.8 22.76843 82.37879
"8881" 1776 22.67052 82.34594
"8882" 1776.2 22.57765 82.45754
"8883" 1776.4 22.56389 82.77348
"8884" 1776.6 22.64002 83.22494
"8885" 1776.8 22.60991 83.73644
"8886" 1777 22.76932 84.09453
"8887" 1777.2 22.88033 84.50425
"8888" 1777.4 23.10312 84.86804
"8889" 1777.6 23.28448 85.49497
"8890" 1777.8 23.42622 86.58019
"8891" 1778 23.81038 87.85315
"8892" 1778.2 24.61052 89.26573
"8893" 1778.4 25.7226 91.29885
"8894" 1778.6 27.0115 93.22529
"8895" 1778.8 27.94827 95.09772
"8896" 1779 28.36255 96.29885
"8897" 1779.2 29.12943 97.3491
"8898" 1779.4 29.90405 97.89851
"8899" 1779.6 30.30423 97.97403
"8900" 1779.8 30.95108 98.3423
"8901" 1780 31.32371 98.6993
"8902" 1780.2 31.56245 98.60416
"8903" 1780.4 31.86303 98.60315
"8904" 1780.6 31.75507 98.26003
"8905" 1780.8 31.77534 98.29039
"8906" 1781 31.81123 98.402
"8907" 1781.2 31.79562 98.45892
"8908" 1781.4 31.63342 98.4827
"8909" 1781.6 31.48193 98.58941
"8910" 1781.8 31.31408 98.75486
"8911" 1782 31.26593 99.06469
"8912" 1782.2 31.10221 99.43007
"8913" 1782.4 31.02516 99.75058
"8914" 1782.6 30.84539 99.81469
"8915" 1782.8 30.77941 99.83723
"8916" 1783 30.65986 99.83723
"8917" 1783.2 30.60141 99.85315
"8918" 1783.4 30.60141 99.85315
"8919" 1783.6 30.85911 99.86376
"8920" 1783.8 30.96924 99.54545
"8921" 1784 31.18166 99.58151
"8922" 1784.2 31.58218 99.74296
"8923" 1784.4 32.31568 100.1993
"8924" 1784.6 33.42049 101.1036
"8925" 1784.8 34.48728 101.9025
"8926" 1785 35.57636 102.6883
"8927" 1785.2 36.71509 103.454
"8928" 1785.4 37.44885 104.0262
"8929" 1785.6 38.09106 104.5353
"8930" 1785.8 38.46221 104.7805
"8931" 1786 38.53712 104.8509
"8932" 1786.2 38.66205 104.8989
"8933" 1786.4 38.62776 104.9753
"8934" 1786.6 38.99939 105.5711
"8935" 1786.8 39.75884 106.5894
"8936" 1787 40.48592 107.7242
"8937" 1787.2 41.19972 108.9346
"8938" 1787.4 42.11424 109.8092
"8939" 1787.6 42.53249 109.7762
"8940" 1787.8 42.9308 109.691
"8941" 1788 43.51385 109.3064
"8942" 1788.2 44.26615 108.7861
"8943" 1788.4 45.12551 108.5198
"8944" 1788.6 45.38233 107.9774
"8945" 1788.8 45.70416 107.354
"8946" 1789 45.48957 107.1187
"8947" 1789.2 45.39221 106.7644
"8948" 1789.4 45.47998 106.3374
"8949" 1789.6 45.4981 105.6367
"8950" 1789.8 45.65864 104.9924
"8951" 1790 45.77391 104.3165
"8952" 1790.2 45.70237 104.0455
"8953" 1790.4 45.74371 104.0858
"8954" 1790.6 45.74371 104.0858
"8955" 1790.8 45.82827 104.1421
"8956" 1791 45.8083 104.2185
"8957" 1791.2 45.80707 104.1115
"8958" 1791.4 45.81591 104.1305
"8959" 1791.6 45.95276 104.0743
"8960" 1791.8 45.95276 104.0743
"8961" 1792 45.82756 103.8051
"8962" 1792.2 45.56493 103.454
"8963" 1792.4 45.36422 102.9215
"8964" 1792.6 45.50246 102.1234
"8965" 1792.8 45.36422 101.3831
"8966" 1793 45.3527 100.9656
"8967" 1793.2 45.3527 100.9656
"8968" 1793.4 45.46109 100.9119
"8969" 1793.6 45.47123 100.6386
"8970" 1793.8 45.43999 100.5538
"8971" 1794 45.43172 100.4725
"8972" 1794.2 45.30464 100.4706
"8973" 1794.4 45.03531 100.3957
"8974" 1794.6 44.85695 100.2419
"8975" 1794.8 44.77782 99.73776
"8976" 1795 44.70077 98.58392
"8977" 1795.2 44.71178 97.75425
"8978" 1795.4 44.98511 97.09124
"8979" 1795.6 45.10576 97.13914
"8980" 1795.8 45.1181 97.20571
"8981" 1796 45.19607 97.00699
"8982" 1796.2 45.36711 96.97789
"8983" 1796.4 45.3293 97.16691
"8984" 1796.6 45.39835 97.21697
"8985" 1796.8 45.36985 97.21752
"8986" 1797 45.50086 97.01094
"8987" 1797.2 45.47123 96.8852
"8988" 1797.4 45.30464 96.84275
"8989" 1797.6 45.17405 96.86414
"8990" 1797.8 45.18738 96.56975
"8991" 1798 45.0218 96.4899
"8992" 1798.2 45.09701 96.2048
"8993" 1798.4 45.10801 96.13886
"8994" 1798.6 45.23806 96.09404
"8995" 1798.8 45.3567 95.83444
"8996" 1799 45.4272 95.34765
"8997" 1799.2 45.64458 94.75699
"8998" 1799.4 46.11014 94.12332
"8999" 1799.6 46.70396 93.50699
"9000" 1799.8 47.5571 93.09142
"9001" 1800 48.18662 92.44414
