# Supplementary material for: Adaptive switch to sexually dimorphic movements by partner-seeking termites
Source: Sci Adv. 2019 Jun 19;5(6):eaau6108. doi: 10.1126/sciadv.aau6108 (PMC6584256; doi:10.1126/sciadv.aau6108)
Supplement: Data file S1 [file aau6108_Data_file_S1.zip › Dataset/RsExperiments/170526_163_F_5_before-position_set1_5FPS.txt]

"time" "x" "y"
"1" 0 29.230586736 43.7983005804709
"2" 0.2 26.6211223893333 46.8376778728876
"3" 0.4 23.7974557955122 51.1571185990868
"4" 0.6 21.7338377633684 55.8640900662209
"5" 0.8 19.2763815893333 60.2534288020543
"6" 1 17.786549248 65.8395093937209
"7" 1.2 18.6013219654737 71.4916204462209
"8" 1.4 21.4981950791111 76.1594117239432
"9" 1.6 25.0401071657674 79.1055456962791
"10" 1.8 29.8879875116522 81.6720464377427
"11" 2 34.8613430186667 82.8688134400543
"12" 2.2 40.151814144 83.7918903640543
"13" 2.4 45.2155195683404 84.1023104407422
"14" 2.6 49.95587896 83.4521467739709
"15" 2.8 54.2441723578182 81.9259229962209
"16" 3 56.870730176 80.3495826683043
"17" 3.2 60.0263251717447 77.6947817927635
"18" 3.4 63.034385856 75.7021467662209
"19" 3.6 66.501442176 75.4596718495905
"20" 3.8 70.8759255822222 76.8089843741654
"21" 4 74.4733131702857 80.2665109780066
"22" 4.2 77.7714243036596 83.9713775437209
"23" 4.4 80.9278556617143 87.7076412837209
"24" 4.6 83.9939598902857 91.7657260601495
"25" 4.8 86.7730208568889 96.0995826840543
"26" 5 90.1594955673043 99.5650230442644
"27" 5.2 94.2110163304186 102.75491960186
"28" 5.4 97.9172178102857 106.373261396578
"29" 5.6 100.881118564571 109.858347742292
"30" 5.8 103.130933178553 112.940281009678
"31" 6 103.5064899648 115.179069882621
"32" 6.2 101.872420794182 116.663685268721
"33" 6.4 100.653126198857 118.767295945864
"34" 6.6 97.6798254594783 121.095123400243
"35" 6.8 94.4422996845714 123.139352465149
"36" 7 91.0636100608 124.779069892221
"37" 7.2 89.6570236368696 125.493116715677
"38" 7.4 90.7802322325854 124.609276271038
"39" 7.6 90.953819944 123.682916044971
"40" 7.8 91.5085079734468 123.619495422976
"41" 8 92.7304769446957 123.461344138395
"42" 8.2 96.2866078341818 122.004594364971
"43" 8.4 99.7595009493333 119.535480143388
"44" 8.6 103.278467490043 116.303619801912
"45" 8.8 106.388641042667 112.969775008617
"46" 9 109.293250678857 109.199007082292
"47" 9.2 111.879784758857 105.384250406578
"48" 9.4 114.847616416 101.515083854971
"49" 9.6 118.334327250286 98.571063586578
"50" 9.8 122.018792736 95.1843953064133
"51" 10 123.4459160896 92.9021467834209
"52" 10.2 125.7804006784 88.4867621636209
"53" 10.4 127.1287003584 84.1021467746209
"54" 10.6 128.232340644571 78.9635282451495
"55" 10.8 128.893639456 74.7406083037209
"56" 11 129.3013889856 70.9867621461209
"57" 11.2 129.899043456 66.1377825494352
"58" 11.4 130.310031895149 61.3527195832954
"59" 11.6 130.2105281984 57.5713775173209
"60" 11.8 129.349863569333 53.2983005899709
"61" 12 128.228158833021 48.5867621237209
"62" 12.2 126.864386450286 44.1990070172924
"63" 12.4 126.392678107429 41.8834654137209
"64" 12.6 126.365947968 41.4585569883876
"65" 12.8 126.421981201455 41.1741747037209
"66" 13 126.78449350573 41.2894648191263
"67" 13.2 126.869011041882 41.3243186775445
"68" 13.4 127.07036576 41.2900588197209
"69" 13.6 126.993320064 41.7186302487209
"70" 13.8 127.213450624 41.9493994797209
"71" 14 127.378548544 42.3230258537209
"72" 14.2 127.560156256 42.7574351948147
"73" 14.4 127.619933089103 43.0297329404451
"74" 14.6 127.601013822061 43.0389765703876
"75" 14.8 127.683979696 43.6279709099709
"76" 15 126.60604385786 46.3506261644186
"77" 15.2 126.689204909913 47.1235514199166
"78" 15.4 126.717468956 48.3063134054918
"79" 15.6 127.484785466435 50.4931166406775
"80" 15.8 128.545887954824 53.5641376943092
"81" 16 129.062547328 57.4175313633209
"82" 16.2 128.695350819404 61.3281696651039
"83" 16.4 127.842930353021 64.8388079664869
"84" 16.6 126.856373456 68.7420875876632
"85" 16.8 125.370643364571 73.2727904058638
"86" 17 124.670942656 76.1810306279366
"87" 17.2 124.4321009984 80.1944544630209
"88" 17.4 124.285714176 84.3559929287209
"89" 17.6 123.426358336 87.1222651208363
"90" 17.8 120.596410656 89.6444544724709
"91" 18 117.351601536 91.5245690406358
"92" 18.2 115.818883966638 92.334716340955
"93" 18.4 113.239706238609 94.2138524703514
"94" 18.6 110.589612259404 97.2692498974443
"95" 18.8 109.125368369333 100.269454483096
"96" 19 108.311573205333 104.381633974388
"97" 19.2 108.611730396 107.921698080492
"98" 19.4 107.202010358857 109.826950568007
"99" 19.6 103.617026953143 111.012193897292
"100" 19.8 99.9894435304186 112.057245192558
"101" 20 96.3694903253333 113.10812970961
"102" 20.2 92.4013383546046 113.84615396
"103" 20.4 87.689008576 113.971377573721
"104" 20.6 83.7301712177021 114.462375937551
"105" 20.8 79.406596256 116.304153495786
"106" 21 74.725622283907 118.425760404651
"107" 21.2 70.9016074808889 120.296163904832
"108" 21.4 66.6152596814545 121.471377581221
"109" 21.6 63.0097968040851 123.742245013934
"110" 21.8 59.9279689640851 125.575305572232
"111" 22 56.5539867591111 126.381633996388
"112" 22.2 52.7207688232727 126.637461502471
"113" 22.4 51.9740481635556 126.441463056276
"114" 22.6 51.8884418346667 125.697873311943
"115" 22.8 49.7739655111111 122.843172454388
"116" 23 46.9861175869091 119.784314642471
"117" 23.2 44.1671491378605 117.164579723605
"118" 23.4 40.498519776 115.160188763721
"119" 23.6 36.4616463293333 113.282275008929
"120" 23.8 31.9446964814546 111.480118829971
"121" 24 28.19046984 109.067531414971
"122" 24.2 25.185687696 105.850748194971
"123" 24.4 21.7974281105455 102.625223716221
"124" 24.6 18.2953510196364 101.663685253721
"125" 24.8 14.2700977779512 100.772503264087
"126" 25 14.2769541846487 100.644974233991
"127" 25.2 14.5893016008649 100.301938890613
"128" 25.4 15.786633363027 97.9006914869642
"129" 25.6 16.999582496 93.5692796512209
"130" 25.8 17.9259652693333 89.7131357912209
"131" 26 19.022032016 85.4521467759709
"132" 26.2 19.52282904 81.1829160024709
"133" 26.4 19.8780953048889 77.6572749733043
"134" 26.6 18.8644385469091 73.2808180924709
"135" 26.8 16.989444904421 68.7891912937209
"136" 27 15.3070360891915 64.4541925814869
"137" 27.2 13.339911936 60.2448817934987
"138" 27.4 10.0609904550698 55.0715564056977
"139" 27.6 7.88678878577778 49.8089843471654
"140" 27.8 8.235634576 45.5771467360959
"141" 28 10.5234637155556 44.450009982832
"142" 28.2 13.7430580197209 44.1413238366279
"143" 28.4 17.2534830850909 42.7388600199709
"144" 28.6 21.925003776 41.2332822628876
"145" 28.8 26.0614105778605 39.0429338494186
"146" 29 30.400030336 36.9841980095543
"147" 29.2 35.2262648811163 35.4651163145349
"148" 29.4 39.9023328426667 34.1178976403876
"149" 29.6 44.5006156515556 33.0910356124987
"150" 29.8 48.5708074705454 31.5413075612209
"151" 30 53.1707450076279 29.8121646094186
"152" 30.2 57.5515991173953 28.6135957352326
"153" 30.4 61.6818058595556 26.2790697937209
"154" 30.6 65.5518091787907 23.4883721165116
"155" 30.8 68.5662668288 20.4867620956209
"156" 31 72.376176496 17.0483005537209
"157" 31.2 76.4845972534468 14.0368439222316
"158" 31.4 80.2105513446956 12.8091701146992
"159" 31.6 84.325306238439 12.3953924815258
"160" 31.8 88.8525558217143 11.8442189158638
"161" 32 93.3757147093333 12.4970184978876
"162" 32.2 96.9957784450909 13.6741746762209
"163" 32.4 99.2108422050909 15.7545942587209
"164" 32.6 99.5446115931428 17.3387244158638
"165" 32.8 100.992829338791 20.8228980530233
"166" 33 102.99979156834 24.4378259293592
"167" 33.2 105.469946652863 27.553579598917
"168" 33.4 108.679680419556 31.4414629612765
"169" 33.6 112.225704210286 35.0781278872924
"170" 33.8 115.722406089333 38.7309928830959
"171" 34 119.277743936 41.5717119494818
"172" 34.2 122.45792798366 45.2561565557422
"173" 34.4 123.429650887111 49.3474458851654
"174" 34.6 122.603287753143 53.5632142480066
"175" 34.8 121.49075860834 57.8584478940401
"176" 35 121.431878701714 61.6793838008638
"177" 35.2 121.806852652522 65.8359260205687
"178" 35.4 121.730627318857 71.0121938572924
"179" 35.6 122.189182256 76.5231526842017
"180" 35.8 121.79263174883 81.5403180347587
"181" 36 121.30963533051 86.7617244545052
"182" 36.2 119.4010170496 91.1867621663209
"183" 36.4 116.1111658304 94.2713775540209
"184" 36.6 114.0617503168 97.3098390955209
"185" 36.8 112.343631296 101.343172432888
"186" 37 111.789865356 105.053108334033
"187" 37.2 112.304322267429 105.140922305864
"188" 37.4 112.025399073391 104.932916026221
"189" 37.6 110.554459022222 105.740608334721
"190" 37.8 107.8287535104 108.563685260621
"191" 38 103.975157294298 110.157956947976
"192" 38.2 100.983489311319 111.418186081806
"193" 38.4 98.4989914331428 113.005914464435
"194" 38.6 95.393578176 115.702146806221
"195" 38.8 91.4994207151304 118.402815705243
"196" 39 87.7627757317447 120.207056794359
"197" 39.2 83.5772841874286 122.605600502292
"198" 39.4 78.6917834097778 124.313257925943
"199" 39.6 74.3772244337778 125.561121175054
"200" 39.8 73.2275314368 127.786762202921
"201" 40 73.4275292226666 128.410480152263
"202" 40.2 73.387401256 128.506633998513
"203" 40.4 73.4098729173333 128.432916049721
"204" 40.6 73.204417728 129.125223742721
"205" 40.8 73.109592256 129.415164571413
"206" 41 72.7726034783256 129.508050218953
"207" 41.2 72.4765817913191 129.339626361593
"208" 41.4 72.228011696 129.363389423432
"209" 41.6 71.3125178595556 129.048300665721
"210" 41.8 68.1009778212174 128.804153508286
"211" 42 64.0507333351489 128.406729470317
"212" 42.2 60.1922557368889 127.817531433721
"213" 42.4 56.1986294236596 127.277433233508
"214" 42.6 52.0512760006809 127.334716375955
"215" 42.8 50.7352619457561 128.155242503477
"216" 43 51.5125522269091 127.887461503721
"217" 43.2 51.2446026076279 127.969588678953
"218" 43.4 51.2446026076279 127.951699591279
"219" 43.6 51.0595175734468 127.522932415423
"220" 43.8 48.395703616 125.839509453721
"221" 44 44.5165424104186 123.515205848023
"222" 44.2 40.797071848 122.163685274221
"223" 44.4 37.1632521465263 121.582713613721
"224" 44.6 33.8507256008649 120.249963858586
"225" 44.8 30.3003766365405 117.266595872234
"226" 45 27.4374398826667 114.731450834554
"227" 45.2 24.2016801655652 112.416193625677
"228" 45.4 21.9137150293333 112.28498703949
"229" 45.6 21.6425994391579 112.422794576221
"230" 45.8 21.415951856 112.748850099971
"231" 46 21.7030979695484 112.854752262431
"232" 46.2 21.897487456 112.858740209971
"233" 46.4 21.5891149042758 112.897107015617
"234" 46.6 21.4410402654118 112.659160377839
"235" 46.8 21.054112248 112.211762187346
"236" 47 20.360700984 111.288685263346
"237" 47.2 18.251575056 108.875223722471
"238" 47.4 15.547928833561 106.766874752257
"239" 47.6 13.927385368 104.692531410596
"240" 47.8 12.3160151865263 102.402551651221
"241" 48 10.672945536 100.74652548949
"242" 48.2 10.539597216 100.598596495259
"243" 48.4 10.5237589097931 100.417000902342
"244" 48.6 10.3757927982222 99.8260784142765
"245" 48.8 10.2748331603478 98.5031501335035
"246" 49 8.81347729599998 94.1957365283042
"247" 49.2 8.06998632959998 90.2329160115209
"248" 49.4 7.2070745344 86.4329160077209
"249" 49.6 4.70116327200001 82.6925313885959
"250" 49.8 2.53517028266666 80.9402420095543
"251" 50 1.95641035200001 80.0771467705959
"252" 50.2 2.37651762681082 79.1169076843966
"253" 50.4 2.13705127437839 74.6886332516939
"254" 50.6 2.36090025599999 69.7406082987209
"255" 50.8 3.09925484266664 65.7662493203876
"256" 51 3.67067708799998 61.9970185473876
"257" 51.2 2.30586761599999 58.9255899728876
"258" 51.4 0.923701696000004 57.7484978330799
"259" 51.6 0.55939059952941 57.6817847572503
"260" 51.8 0.177938869333328 57.7534287995543
"261" 52 0 57.4658830117209
"262" 52.2 0.323858748121216 57.1648507103876
"263" 52.4 0.446088105411767 56.946490638868
"264" 52.6 0.670175260444437 56.9735142688598
"265" 52.8 0.950131092756759 56.2478847925047
"266" 53 1.96434152658824 53.8469431244562
"267" 53.2 3.65783613866665 51.0098390492209
"268" 53.4 5.60680689303704 48.1879017244617
"269" 53.6 6.59003900382607 46.0282336930687
"270" 53.8 7.37508385858064 42.2468117451725
"271" 54 8.34207928757893 38.6879766887209
"272" 54.2 9.77088337129412 35.1252236487209
"273" 54.4 12.9645611093333 32.5611210820543
"274" 54.6 15.1277671893333 31.8510619097466
"275" 54.8 15.7970449435676 31.2998598195317
"276" 55 16.8798493197838 29.2000677176398
"277" 55.2 18.2403765536744 25.6976744443023
"278" 55.4 20.2825852088889 22.5696680806098
"279" 55.6 22.9793791287273 20.5185802774709
"280" 55.8 26.630294496 18.5867620937209
"281" 56 30.6843656426667 17.5061760120543
"282" 56.2 35.1136955881739 16.6135179445905
"283" 56.4 39.8949951573333 16.9457364510543
"284" 56.6 44.1402727322791 17.2271914304651
"285" 56.8 47.817860896 17.3629858687209
"286" 57 52.5894409323636 17.7301187362209
"287" 57.2 56.9552925252683 18.2678127500624
"288" 57.4 61.108243456 17.8175313237209
"289" 57.6 65.6576083626667 17.5153335212209
"290" 57.8 70.7671429057561 17.5830097475014
"291" 58 75.7187382462439 17.1983943625014
"292" 58.2 80.1073842355745 18.4149126663805
"293" 58.4 83.5101170212174 21.0031500560035
"294" 58.6 86.7874100057872 24.6996917234018
"295" 58.8 88.9570523226667 29.2999031300751
"296" 59 91.2733083464348 33.4446216403514
"297" 59.2 94.3181486693333 37.3367621124709
"298" 59.4 96.8618074771321 39.7551220568341
"299" 59.6 99.6084309571765 40.7059174702896
"300" 59.8 103.845019318857 43.0530101558638
"301" 60 107.235166669913 46.5382671383948
"302" 60.2 110.626154322667 50.1011852021584
"303" 60.4 113.699956569333 54.0675313599709
"304" 60.6 116.899376798609 57.6837520993731
"305" 60.8 120.418322376784 61.1584061785248
"306" 61 123.861176667429 64.6778139451495
"307" 61.2 126.88957334637 68.3374743941839
"308" 61.4 126.887823531472 70.6840045260794
"309" 61.6 126.211856576 74.1636852262209
"310" 61.8 126.875760977702 77.4983824472316
"311" 62 127.236400405787 81.2708865426571
"312" 62.2 127.021622564571 81.5145486558638
"313" 62.4 127.47329101051 80.954786288819
"314" 62.6 127.702523302956 80.1503073057861
"315" 62.8 128.102978205091 80.1339649524709
"316" 63 128.433639437395 80.00000008
"317" 63.2 128.296622467765 79.8763549151915
"318" 63.4 128.137998976 79.7160583905294
"319" 63.6 128.352837936 79.2524426277594
"320" 63.8 128.686208736 78.0764071236248
"321" 64 129.2089341504 75.8175313817209
"322" 64.2 129.8098905792 72.2098390704209
"323" 64.4 129.113911125333 68.1765057330543
"324" 64.6 128.072582819019 63.8262396425889
"325" 64.8 127.611257993143 58.9556789315781
"326" 65 128.1611126848 55.2636852073209
"327" 65.2 127.524778130286 52.3936695058638
"328" 65.4 125.792385564444 48.1679587044987
"329" 65.6 123.5075526464 43.6098390418209
"330" 65.8 122.056306802383 38.922277662338
"331" 66 121.023064804571 33.9478296130066
"332" 66.2 118.782450176 29.1048154794352
"333" 66.4 116.436683896 25.7742621009084
"334" 66.6 112.879929768157 22.1161738619562
"335" 66.8 109.2926217344 19.1944544020209
"336" 67 105.486564352 16.1636851682209
"337" 67.2 102.885879021714 14.2068562808638
"338" 67.4 102.657886656 14.3716914458638
"339" 67.6 100.32450272 14.5696680726098
"340" 67.8 96.9882449071628 14.1055456312791
"341" 68 92.8384913188571 13.5318170337209
"342" 68.2 89.8496378768696 12.6503072382861
"343" 68.4 86.5087340840851 10.7389715785082
"344" 68.6 84.111886976 8.45332409300664
"345" 68.8 81.8797630976 5.86368515792093
"346" 69 77.3802944512 3.93291592522093
"347" 69.2 72.6399742594783 2.88442094089484
"348" 69.4 68.3568283245714 1.34186411729236
"349" 69.6 65.0107754490435 1.28743097274267
"350" 69.8 60.9828202299535 3.1753130622093
"351" 70 56.1754397486829 5.68807540164776
"352" 70.2 53.293608576 7.42375841955426
"353" 70.4 51.033037056 9.87867530000298
"354" 70.6 48.5241131093333 12.8688133700543
"355" 70.8 45.0226054618537 15.7068371377453
"356" 71 40.960793952 18.0194544008459
"357" 71.2 36.7104397226667 19.219240726832
"358" 71.4 32.7040635306667 21.296163805832
"359" 71.6 29.519508096 25.0995826130543
"360" 71.8 27.237029352 28.9617621040959
"361" 72 24.347815752 32.8559928772209
"362" 72.2 21.2415751769302 36.4400715927907
"363" 72.4 18.0326952378182 40.9381607174709
"364" 72.6 15.2942417857561 44.8719403564039
"365" 72.8 13.2772003229767 49.6243292088372
"366" 73 11.1019179093333 54.2827328253876
"367" 73.2 8.37673570530232 58.7835420981395
"368" 73.4 6.37953371781819 63.3857131874709
"369" 73.6 4.68978152145455 67.0599556153876
"370" 73.8 1.83558869236365 68.9976013049709
"371" 74 1.52961774652632 69.0118633587209
"372" 74.2 0.598479960000006 69.3848390675959
"373" 74.4 0.848878472000008 69.7117621448459
"374" 74.6 1.47714080188235 69.8537304707798
"375" 74.8 1.98188513858064 72.0855214524306
"376" 75 3.24426901186205 75.3241626809623
"377" 75.2 5.75258578643478 78.9546551306775
"378" 75.4 8.31443131054545 80.7545943237209
"379" 75.6 11.110504562383 83.6604119132954
"380" 75.8 13.7921366733913 86.630240422634
"381" 76 17.082131456 89.8138683920542
"382" 76.2 21.092635096 92.5450955010126
"383" 76.4 25.137534136 95.0531083240334
"384" 76.6 29.0851015121702 97.1465003064869
"385" 76.8 32.5439614815319 99.5523922892528
"386" 77 36.2909687111111 101.979924570276
"387" 77.2 40.4063999220869 104.355992948721
"388" 77.4 44.543418816 106.313257907943
"389" 77.6 49.0991643186087 107.608501313177
"390" 77.8 52.5525876792558 107.486583291744
"391" 78 56.0922476226667 104.980992949346
"392" 78.2 57.6497477688889 102.860266451499
"393" 78.4 57.8103118345366 103.164623341526
"394" 78.6 58.5012321146047 103.837209406163
"395" 78.8 59.4184912596364 105.527321621221
"396" 79 61.262334848 108.41582201261
"397" 79.2 63.7474683615319 110.788071514891
"398" 79.4 65.8566031986087 113.218869211764
"399" 79.6 66.5870485048889 116.87736048261
"400" 79.8 66.2974976865882 120.781332331662
"401" 80 65.4031311904681 123.513112444146
"402" 80.2 64.9348463573333 122.56966818061
"403" 80.4 65.7047196378182 121.619978979971
"404" 80.6 67.1675664226667 121.607595530075
"405" 80.8 70.4123487012174 122.491444471873
"406" 81 74.6194277057561 121.89820684994
"407" 81.2 78.5021467812174 120.777397647417
"408" 81.4 82.7706263546046 120.026833751512
"409" 81.6 87.1530385168695 118.544956173612
"410" 81.8 91.5334315702857 116.577343039435
"411" 82 95.749173696 114.20806396449
"412" 82.2 100.668849810286 112.558504730864
"413" 82.4 104.416485240889 110.390180988943
"414" 82.6 106.950432576 106.532916027821
"415" 82.8 107.83645808 101.994454484821
"416" 83 109.004984469333 97.3768262750751
"417" 83.2 109.698889616 92.7213775524709
"418" 83.4 110.095154861714 88.8143916772923
"419" 83.6 110.527554176 84.3795408094352
"420" 83.8 110.578000762667 80.2854801041376
"421" 84 109.285388873143 76.2319740822924
"422" 84.2 107.220092512 72.1867621473209
"423" 84.4 104.868717136 69.2080639194902
"424" 84.6 103.114198962667 66.0066339360126
"425" 84.8 103.089392583273 62.5640348649709
"426" 85 103.758539456 58.3669819137209
"427" 85.2 103.303056541957 53.7995280863805
"428" 85.4 102.9748746624 49.6713775094209
"429" 85.6 102.532599581957 44.977924149572
"430" 85.8 102.099698450286 40.1095250665781
"431" 86 102.780900792471 35.3137606021523
"432" 86.2 103.626892748549 30.3967168566621
"433" 86.4 104.74481069051 26.0000351026425
"434" 86.6 106.848674109585 23.9133223312681
"435" 86.8 107.187496256 22.928478074394
"436" 87 106.040637655149 20.6244053036145
"437" 87.2 103.376823697702 17.0646671658486
"438" 87.4 100.779223396392 13.1719807911719
"439" 87.6 99.7064622455652 12.9596717870905
"440" 87.8 95.8488481978182 12.7563425074709
"441" 88 91.7953802457872 12.9730141339337
"442" 88.2 87.7917361706667 13.0397535411654
"443" 88.4 84.0118276305454 13.7266222287209
"444" 88.6 81.0647536264348 14.0884343300253
"445" 88.8 77.4469557273043 14.5483005512209
"446" 89 73.2557815253333 15.4414629452765
"447" 89.2 68.9113598764651 16.4400715727907
"448" 89.4 64.3782061350698 16.967799659186
"449" 89.6 59.4114037226667 17.4695459753876
"450" 89.8 54.559359296 17.6252236312209
"451" 90 49.9974430854737 17.8276527812209
"452" 90.2 45.0142536248889 18.5953091022765
"453" 90.4 41.1301153071628 19.23076925
"454" 90.6 36.233490176 19.3926229003876
"455" 90.8 31.5042722212174 19.1386015591557
"456" 91 28.3727814578605 21.0196780174419
"457" 91.2 26.1166565226667 24.2094727220543
"458" 91.4 23.000256896 28.5177285730799
"459" 91.6 20.395096384 32.4988500197209
"460" 91.8 17.3895088842927 36.8888259018917
"461" 92 14.0928585105454 40.7021467312209
"462" 92.2 10.8059646008889 43.9970185293876
"463" 92.4 9.06656344855815 48.2110912825581
"464" 92.6 9.05541957307317 53.0332912088429
"465" 92.8 9.44360102400001 57.2351137807209
"466" 93 8.67864732800001 60.8656082898459
"467" 93.2 7.70823844266666 65.2442712978876
"468" 93.4 7.5077319248372 69.8211091932558
"469" 93.6 7.61651737599999 74.8047108678876
"470" 93.8 8.36404406933333 79.2598390774709
"471" 94 9.45873500000001 84.2502236978459
"472" 94.2 10.8672826225116 89.016100267907
"473" 94.4 13.5887053293333 92.7053519114293
"474" 94.6 16.806968256 95.1077411912209
"475" 94.8 20.1306837462325 97.1466906159302
"476" 95 24.1947944391111 99.142317729832
"477" 95.2 28.1412462008889 100.826078415276
"478" 95.4 32.3824561178182 102.677671268721
"479" 95.6 35.3835416248889 105.056847650276
"480" 95.8 38.0733313905454 107.677671273721
"481" 96 42.0351533795556 110.048300646721
"482" 96.2 45.6073831893333 112.762586363721
"483" 96.4 49.469425549617 115.387089522763
"484" 96.6 53.403673856 116.205809810388
"485" 96.8 57.7038987490233 116.565295286512
"486" 97 61.585591789913 116.396126740025
"487" 97.2 65.8251521777778 117.099582705054
"488" 97.4 69.9370512731428 118.657405835864
"489" 97.6 73.9045286177391 120.392782262417
"490" 97.8 77.7595479588571 121.035741788007
"491" 98 81.6677199429565 120.60181236296
"492" 98.2 84.101568356 121.687723735283
"493" 98.4 85.801389024 124.055992968421
"494" 98.6 85.6745846493333 125.638044252054
"495" 98.8 85.5388961294884 126.037567210116
"496" 99 85.1324922996364 126.200398564971
"497" 99.2 85.0989617742979 126.139953690636
"498" 99.4 84.992409216 126.471377586221
"499" 99.6 84.772278656 126.672842787888
"500" 99.8 84.6150425417143 126.577343049435
"501" 100 84.5781068884528 126.358895728344
"502" 100.2 84.2973230455652 126.136929425351
"503" 100.4 83.533458802383 125.959920957232
"504" 100.6 80.4106492091915 126.647318666593
"505" 100.8 77.432300296 128.1941339982
"506" 101 75.3308789376 129.117531435021
"507" 101.2 72.958206482087 128.494788959482
"508" 101.4 69.6883323287273 128.263335629971
"509" 101.6 66.2044952226667 129.139646819658
"510" 101.8 64.2817923626667 130.070278688721
"511" 102 63.5871049794782 130.100140131656
"512" 102.2 62.9028444238049 129.674942317379
"513" 102.4 61.190206962383 128.594945509785
"514" 102.6 57.94936992 126.540608355521
"515" 102.8 54.6849772786087 124.330909356656
"516" 103 51.5758876636596 122.866631265104
"517" 103.2 47.8793335257872 122.662048613508
"518" 103.4 44.130674016 122.570278681221
"519" 103.6 40.7269692234419 122.871198691744
"520" 103.8 37.5255608542609 121.80582574209
"521" 104 35.2321645799024 119.027662757014
"522" 104.2 33.9699107991579 116.471377576221
"523" 104.4 31.927186096 113.805293657471
"524" 104.6 29.5516104693333 111.158877570908
"525" 104.8 26.6944992426667 107.841569875283
"526" 105 24.6866417105454 104.251097843721
"527" 105.2 23.906178816 100.537311626221
"528" 105.4 24.6674636693333 96.8743079595543
"529" 105.6 25.2424842026667 93.6755195652594
"530" 105.8 24.6866417105454 90.2825663612209
"531" 106 24.6336834716098 86.3072124428673
"532" 106.2 24.731668416 82.6069086778876
"533" 106.4 24.837500416 78.6262098855158
"534" 106.6 25.310886952 74.0963775338459
"535" 106.8 25.9270285499535 70.214669122093
"536" 107 25.859837536 66.7860628412209
"537" 107.2 24.1343349693333 63.3303518820543
"538" 107.4 21.4051209640851 60.1661402040401
"539" 107.6 19.1099646038261 56.1202069473079
"540" 107.8 18.8344865717895 52.0786649612209
"541" 108 20.832605872 48.5483005852209
"542" 108.2 23.5529460569302 46.1091234808139
"543" 108.4 27.208137216 45.1252236587209
"544" 108.6 31.418134176 44.9054434387209
"545" 108.8 35.4502349276279 44.5706619408139
"546" 109 39.2817615281951 43.2490510489648
"547" 109.2 42.9340198328889 41.988471518832
"548" 109.4 46.9085425071628 41.6905188252326
"549" 109.6 50.8661906073043 42.2656918832861
"550" 109.8 54.7118455693333 42.1925313480959
"551" 110 59.1898056256 42.1406082711209
"552" 110.2 62.841771616 40.9643844937209
"553" 110.4 65.6974870873044 38.8794042544818
"554" 110.6 68.933196956 36.0226595470543
"555" 110.8 72.7224723104681 33.5212956602103
"556" 111 76.7661760493333 31.3511851834084
"557" 111.2 81.0745536108936 30.076123807338
"558" 111.4 85.5497610594042 30.2152400104231
"559" 111.6 89.7742670873044 31.0700396981775
"560" 111.8 94.3383871220869 31.9563273244818
"561" 112 98.9993167488 32.2867621074209
"562" 112.2 103.14732587983 33.4230959874443
"563" 112.4 107.624582416 34.8127236484084
"564" 112.6 111.693558236 36.3591980089293
"565" 112.8 115.677036918857 38.3669818937209
"566" 113 118.370851889333 41.5434928859084
"567" 113.2 119.146602325787 44.8306246404231
"568" 113.4 118.298621549333 48.3143262260126
"569" 113.6 116.951266056784 52.3876671048974
"570" 113.8 114.623554953143 55.6668249251495
"571" 114 111.86004660834 57.9157310364869
"572" 114.2 109.362297842087 60.0666952455688
"573" 114.4 107.263430716 62.6733005993459
"574" 114.6 105.160253168941 66.2489039211719
"575" 114.8 102.373011813647 68.4736399716621
"576" 115 99.1457035712 70.7867621459209
"577" 115.2 95.4099708772766 72.8420812969124
"578" 115.4 91.6923633681569 74.0769582276425
"579" 115.6 88.2471967817143 75.1958673308638
"580" 115.8 85.2710851377021 76.5818521680826
"581" 116 83.2749322426667 79.2678518979918
"582" 116.2 82.1076750169302 83.1305904230232
"583" 116.4 81.1222068122791 86.583184344186
"584" 116.6 79.8036174445714 90.5176883822924
"585" 116.8 78.587985736 94.4281083234084
"586" 117 76.6510333531429 97.9980651558638
"587" 117.2 74.4027241913192 101.238153338402
"588" 117.4 72.8618102713191 105.354356288508
"589" 117.6 70.9716976626667 109.668492954033
"590" 117.8 69.535116456 113.346377573096
"591" 118 68.3253811017143 117.566354029435
"592" 118.2 66.5486130102857 120.941550265149
"593" 118.4 63.2353746281739 122.934588285025
"594" 118.6 60.2205430455652 123.394454506221
"595" 118.8 58.2622697874286 121.961958429435
"596" 119 54.7921015026667 120.822339119033
"597" 119.2 50.677441536 120.539424917567
"598" 119.4 46.7114488662325 121.413238046279
"599" 119.6 43.7550442522791 122.379248780698
"600" 119.8 41.874335776 121.746102856221
"601" 120 40.2325286826667 119.676505784554
"602" 120.2 37.8477809493333 116.517165122054
"603" 120.4 34.9477275869091 113.665433517471
"604" 120.6 31.4037778351304 111.070039778177
"605" 120.8 27.6190475946667 109.304710902388
"606" 121 24.2751476523636 107.424174769971
"607" 121.2 22.4111254293333 105.015333608721
"608" 121.4 23.0517246686316 103.141418048721
"609" 121.6 23.4842619093333 100.74652548949
"610" 121.8 22.7545201545366 97.1233475381112
"611" 122 21.8241106026667 92.5885936695542
"612" 122.2 20.955582656 88.8234485544901
"613" 122.4 20.331808848 85.1829160064709
"614" 122.6 18.9927211533913 81.7974644980687
"615" 122.8 17.3397310474894 77.4738325290401
"616" 123 15.6971433493333 73.1197291812209
"617" 123.2 15.1277671893333 69.1390303888491
"618" 123.4 14.9246018196364 64.2860628387209
"619" 123.6 14.4016392101463 59.9845107279892
"620" 123.8 13.9360988693333 55.9310844753876
"621" 124 13.2115024426667 51.3559928957209
"622" 124.2 12.935422032 46.4425313523459
"623" 124.4 14.5224737815814 42.2808587184884
"624" 124.6 17.0846911136744 40.214669092093
"625" 124.8 17.432964536 39.9617621150959
"626" 125 17.4490157226667 38.4072749340543
"627" 125.2 16.8168459093333 34.6715747330799
"628" 125.4 14.9791820636596 32.2774331385082
"629" 125.6 13.4922115676279 32.6028622866279
"630" 125.8 13.802186112 33.2598390314709
"631" 126 13.7165797831111 32.5525740734987
"632" 126.2 14.784518736 33.2448817664987
"633" 126.4 16.531805056 33.7790698012209
"634" 126.6 19.4533204229565 32.7924477266557
"635" 126.8 23.0319102850909 31.8035453237209
"636" 127 25.176056984 30.5290697979709
"637" 127.2 27.727747723907 28.0143112981395
"638" 127.4 30.427546656 24.2918903045543
"639" 127.6 32.2417893546667 20.6551381641654
"640" 127.8 34.8959577516522 16.5884343325253
"641" 128 38.225671744 13.3132578149432
"642" 128.2 42.5271165589787 11.6064020212741
"643" 128.4 46.4779357481739 10.4095045604601
"644" 128.6 51.092302976 9.16368516122093
"645" 128.8 56.3399709368889 9.62949712749871
"646" 129 60.491877888 10.3559928547209
"647" 129.2 64.3864622858039 10.3514679678386
"648" 129.4 68.7077507432727 9.88920963747093
"649" 129.6 73.050326336 8.65222853223157
"650" 129.8 77.9954021302857 7.6448468551495
"651" 130 82.0520938788571 8.23354387300664
"652" 130.2 85.2200442269091 10.6059928549709
"653" 130.4 88.4674911293333 14.3399672176793
"654" 130.6 90.7451545173333 18.1679586744987
"655" 130.8 92.0412707649362 21.9582841920188
"656" 131 93.5176829690435 25.7523139403514
"657" 131.2 95.008349696 29.5196589949975
"658" 131.4 96.8660070328889 33.219240740832
"659" 131.6 99.751475356 35.8784287776793
"660" 131.8 102.993815062667 38.8431723703876
"661" 132 105.473723402667 42.5210569894501
"662" 132.2 107.618686061714 46.1220839422923
"663" 132.4 109.5391679616 49.6559928940209
"664" 132.6 110.2479883648 53.4098390516209
"665" 132.8 110.897059044571 57.4564638594352
"666" 133 110.8181265152 61.3944544442209
"667" 133.2 110.189496530286 65.5255376508638
"668" 133.4 109.54128294149 70.215721421368
"669" 133.6 109.492940544 74.6252236882209
"670" 133.8 109.961504164571 78.8143916672924
"671" 134 111.701583829333 82.5771467730959
"672" 134.2 113.768976672 86.8252237004209
"673" 134.4 115.760750590815 91.2292123088135
"674" 134.6 117.64408982637 95.2320613156654
"675" 134.8 117.406634176 99.0184733201495
"676" 135 115.134397617778 100.313257901943
"677" 135.2 113.186318596 100.005031405908
"678" 135.4 111.710144462222 99.9628305511654
"679" 135.6 108.5375739136 101.125223714721
"680" 135.8 105.2323135552 103.309839101521
"681" 136 101.870231996 105.221377564971
"682" 136.2 97.7914289188571 106.538096561578
"683" 136.4 94.6059999502222 108.099582696054
"684" 136.6 91.2698824014546 109.749349597471
"685" 136.8 88.1005026341818 111.078020927471
"686" 137 84.9760165147234 112.252883300317
"687" 137.2 81.6255123008 113.940608342921
"688" 137.4 78.2877943938723 116.197236823083
"689" 137.6 75.7233402788571 118.680953716578
"690" 137.8 74.206011776 121.94796621046
"691" 138 71.5258051172766 123.4558293017
"692" 138.2 67.7994946629565 123.662013034917
"693" 138.4 64.7260413551304 121.973049822525
"694" 138.6 61.7447079012174 119.991444469373
"695" 138.8 58.190342628766 118.562212275529
"696" 139 53.9061457864348 117.641946139264
"697" 139.2 50.803381616 116.925923031221
"698" 139.4 47.3715596081951 117.123347558111
"699" 139.6 43.9568209032727 118.647951004971
"700" 139.8 40.7436651723636 120.536062894971
"701" 140 37.7462763022222 120.629497238499
"702" 140.2 36.0585146026667 118.21200874167
"703" 140.4 35.401289278439 114.815655248111
"704" 140.6 35.3261227457561 110.678694643599
"705" 140.8 34.3677494540488 107.507962933111
"706" 141 31.9421672035556 104.612403205388
"707" 141.2 30.2642831573333 101.663685253721
"708" 141.4 28.3973207846957 98.4947889294818
"709" 141.6 26.7391634142609 95.8944544787209
"710" 141.8 24.4312819226667 93.2502237068459
"711" 142 22.7411261181277 89.6915084823379
"712" 142.2 22.970623936 85.7983006224709
"713" 142.4 23.1303528179512 83.1458615954283
"714" 142.6 22.1105789573953 80.429338184186
"715" 142.8 19.8385489029565 76.6553240246992
"716" 143 17.5523016194783 73.1770631516557
"717" 143.2 16.9197180550244 68.7462368155502
"718" 143.4 16.720291848 64.9040698323459
"719" 143.6 16.1065528378182 60.7720768212209
"720" 143.8 14.9709857130213 56.6473185965933
"721" 144 14.3586272497778 52.4585569993876
"722" 144.2 14.984179838439 48.6055238498185
"723" 144.4 17.192196736 46.7064202414987
"724" 144.6 20.8067873674893 46.1645035288273
"725" 144.8 24.8698899304186 45.5456172190698
"726" 145 28.5863991111111 45.2106937442765
"727" 145.2 32.3912113105455 45.1514474349709
"728" 145.4 35.7159491785532 46.3118030379762
"729" 145.6 39.0516732755349 47.6386404769767
"730" 145.8 42.6926472055652 48.8292370403514
"731" 146 46.6220474893333 50.3896467409084
"732" 146.2 50.24480032 51.8175313577209
"733" 146.4 53.7487743693333 53.2582364873668
"734" 146.6 57.1889623986087 55.2590029330688
"735" 146.8 61.0055158613333 56.680779225832
"736" 147 64.7216865984 58.2713775180209
"737" 147.2 68.2269447426666 59.3880441858043
"738" 147.4 72.0705060716522 61.0449561161122
"739" 147.6 75.8306710177391 63.1268959175253
"740" 147.8 79.8380521536 65.0252236786209
"741" 148 83.4279098788571 66.5066993472924
"742" 148.2 87.4642919626666 68.5627236821584
"743" 148.4 91.4565431104 70.7867621459209
"744" 148.6 95.6215705417143 72.5349568101495
"745" 148.8 99.682949136 73.6385372967017
"746" 149 103.558911252078 75.3288435984268
"747" 149.2 107.13214412317 77.5998245620228
"748" 149.4 110.341953899922 80.5249220349954
"749" 149.6 111.474978841098 83.1719808611719
"750" 149.8 110.576605007304 84.0215447678514
"751" 150 110.450274298553 83.6849618314869
"752" 150.2 111.062327873391 83.5951233627427
"753" 150.4 113.164967489208 83.9568637556077
"754" 150.6 116.211023095216 85.6832930808778
"755" 150.8 120.048200896 87.2406083162209
"756" 151 122.140520287373 88.3001859945052
"757" 151.2 122.381796496 88.4758154180478
"758" 151.4 122.423776522667 88.2983006249709
"759" 151.6 122.000025194667 87.2534288290543
"760" 151.8 122.170888438857 86.0200431658638
"761" 152 121.354956328157 84.8386475295052
"762" 152.2 120.925210414298 81.9664675580826
"763" 152.4 120.520981303273 78.8140348812209
"764" 152.6 121.9281158784 75.7252236893209
"765" 152.8 124.056058736 72.6696023844902
"766" 153 125.601911482667 69.4681724010126
"767" 153.2 124.240393178353 67.3876671198974
"768" 153.4 121.5428873984 66.0406082950209
"769" 153.6 118.353195584 63.9636852160209
"770" 153.8 115.064819707915 62.9730141839337
"771" 154 112.665965330286 61.8442189658638
"772" 154.2 110.213544406588 59.5143639446033
"773" 154.4 107.204519445787 57.9975640971252
"774" 154.6 104.367135710118 55.6983760071523
"775" 154.8 102.930657132522 52.6586684823079
"776" 155 102.498903473778 49.142317679832
"777" 155.2 103.047900582957 46.6469627906775
"778" 155.4 104.7854485184 44.8021467353209
"779" 155.6 105.734319139137 43.2775615150935
"780" 155.8 106.328140416 39.8589514641056
"781" 156 105.876710642383 36.3609028643592
"782" 156.2 104.245807622667 32.9056723644501
"783" 156.4 101.720215136 30.6059928749709
"784" 156.6 98.2409191151304 29.4396049139383
"785" 156.8 94.1313401777021 28.5622121855294
"786" 157 90.963450656 26.5915697940334
"787" 157.2 87.9676844977021 24.7406082537209
"788" 157.4 84.2133916231111 23.2619757736098
"789" 157.6 80.562281696 21.5762725862209
"790" 157.8 77.4401392476279 18.6940966197674
"791" 158 74.3103444893333 15.5178518342418
"792" 158.2 71.3054679265882 13.1644393130347
"793" 158.4 68.2135687537778 13.2106937122765
"794" 158.6 66.694056416 13.6691796712209
"795" 158.8 64.9204002893333 12.7854800366376
"796" 159 62.9872150217143 9.85834764229235
"797" 159.2 63.2353746281739 7.36602629654702
"798" 159.4 63.6997805032727 7.40669215247093
"799" 159.6 64.0667981824 8.20214669872093
"800" 159.8 64.503069436 9.48419798205426
"801" 160 68.1022805262222 10.6978731969432
"802" 160.2 71.4848233640851 12.1792334457422
"803" 160.4 74.230088556 14.4922108075751
"804" 160.6 76.0993687734468 17.9075476904231
"805" 160.8 77.9658417408 20.7098390189209
"806" 161 78.4927031598298 24.2005100535082
"807" 161.2 79.1877164378182 27.7563425224709
"808" 161.4 78.9742842951111 31.373086892832
"809" 161.6 77.4016571214545 34.8105383337209
"810" 161.8 75.2332877226667 37.8602663864987
"811" 162 72.0230503893333 39.1594116869432
"812" 162.2 68.9464637531429 40.7767150201495
"813" 162.4 65.6654144108936 41.8764511513805
"814" 162.6 62.3077048596364 42.9311677124709
"815" 162.8 59.1552246504186 44.955277325814
"816" 163 56.7395885657872 47.8502645779762
"817" 163.2 54.6031352596364 50.7633355524709
"818" 163.4 52.5930889293333 53.2502236668459
"819" 163.6 49.3792656925957 55.7389716235082
"820" 163.8 45.843564936 57.2245826451793
"821" 164 42.8936359777391 59.8325815329601
"822" 164.2 40.1004503466667 62.2619758126098
"823" 164.4 37.9346102257778 65.7064202604987
"824" 164.6 37.2957481108837 68.9445438972093
"825" 164.8 35.5948822493333 72.4890057373668
"826" 165 32.2003838445714 74.9603885237209
"827" 165.2 28.8603393635556 76.1594117239432
"828" 165.4 25.2741330102857 78.3120368787209
"829" 165.6 22.1118854493333 80.4697749761168
"830" 165.8 19.6319771093333 81.988471558832
"831" 166 17.467359936 81.2319740872923
"832" 166.2 17.4575763555556 80.4072749760543
"833" 166.4 18.612726756 80.9425313868459
"834" 166.6 19.0947537188571 81.6715345272924
"835" 166.8 19.4202749716757 82.6616062326398
"836" 167 20.139642548093 85.4740609083721
"837" 167.2 21.285249336 89.0675313949709
"838" 167.4 22.1813753428293 92.7049610421356
"839" 167.6 22.8513865493333 96.9200955053876
"840" 167.8 23.654404488 100.769454483596
"841" 168 25.108642 104.192531410096
"842" 168.2 25.8927228940488 106.89820683494
"843" 168.4 28.1669280995556 108.03120662761
"844" 168.6 32.216107456 108.779069876221
"845" 168.8 35.9228614968889 110.270522869165
"846" 169 39.9780515104681 111.753701630423
"847" 169.2 43.8064599846956 113.611845800786
"848" 169.4 47.0521018442927 116.025786581404
"849" 169.6 50.0513664449362 119.544209003189
"850" 169.8 53.2194341481739 122.156996311004
"851" 170 57.0298462873044 122.867698652851
"852" 170.2 60.4632097220465 123.461538585
"853" 170.4 61.9985492764445 121.87736048761
"854" 170.6 64.323419616 118.468418998336
"855" 170.8 66.477365396 114.972980138825
"856" 171 68.6844035626666 112.456954495283
"857" 171.2 71.7737849022745 110.034725986074
"858" 171.4 74.6977928142979 107.874814556168
"859" 171.6 77.9898115128889 105.937189531499
"860" 171.8 81.2302842730213 105.730788367444
"861" 172 84.6756657991111 105.740608334721
"862" 172.2 88.194620956 105.854390386117
"863" 172.4 91.6920349551304 107.349303988504
"864" 172.6 94.6668971796364 108.735363582471
"865" 172.8 97.5080544995556 107.450010045832
"866" 173 99.394027776 105.354513659779
"867" 173.2 102.379054613333 102.971377562721
"868" 173.4 104.578633699137 99.8688134570542
"869" 173.6 106.920799616 96.8855787400671
"870" 173.8 110.047984027429 94.5208281037209
"871" 174 113.653408128 93.3559929377209
"872" 174.2 117.482743146213 93.9386443294656
"873" 174.4 118.683850029333 94.3239416566376
"874" 174.6 119.0234931392 93.7944544766209
"875" 174.8 119.092263556741 92.6964487775172
"876" 175 119.255083437176 90.1025992693092
"877" 175.2 120.291916873143 86.4596036058638
"878" 175.4 121.744687856 82.832324288144
"879" 175.6 122.774433216 78.9269988404517
"880" 175.8 123.711969631319 74.7733415279762
"881" 176 124.093099936 70.7465254594902
"882" 176.2 123.865464925091 67.1357131912209
"883" 176.4 124.261637396 62.9858005996584
"884" 176.6 124.95042214149 58.4510155272503
"885" 176.8 124.721189849043 55.0165280164383
"886" 177 122.385253674667 52.8517193929432
"887" 177.2 119.031853416851 50.5753054972316
"888" 177.4 116.091583382667 48.5386852005959
"889" 177.6 113.419060802667 47.3848390455959
"890" 177.8 110.621895844571 47.3387244458638
"891" 178 108.382477577739 48.8125146323079
"892" 178.2 104.783522376 50.6220185360126
"893" 178.4 101.399640386909 51.6024963924709
"894" 178.6 98.1393556398298 52.1219503432954
"895" 178.8 94.907855309913 51.8559928962209
"896" 179 92.119136096 51.6636852037209
"897" 179.2 89.2053334440851 52.4738325040401
"898" 179.4 85.8572078445714 53.5239677801495
"899" 179.6 82.9174285396364 54.0325663249709
"900" 179.8 79.2391056125217 53.4028156402427
"901" 180 76.0859267584 51.7483005884209
"902" 180.2 73.6546063046274 48.8356309022503
"903" 180.4 71.1556311588571 46.1691797037209
"904" 180.6 67.7308947717447 44.7324249676571
"905" 180.8 64.0999114389787 44.4869257857422
"906" 181 61.2475814168511 43.9059110552103
"907" 181.2 59.7431947116522 42.173718639047
"908" 181.4 59.1259219026667 40.1252236537209
"909" 181.6 58.1247718236596 37.0483005737209
"910" 181.8 56.4936980466383 33.6849617814869
"911" 182 55.257585916 30.5098390287209
"912" 182.2 54.3462541794042 27.3101663577635
"913" 182.4 53.9933092845714 23.5710635115781
"914" 182.6 54.174130816 19.7406082487209
"915" 182.8 53.211059616 15.8636851679209
"916" 183 51.3868894607059 14.6501105060739
"917" 183.2 50.9799446693333 14.7566338847626
"918" 183.4 51.284917216 13.9072749095543
"919" 183.6 52.5281545832727 11.4276711774709
"920" 183.8 54.2434719424 8.74060823772093
"921" 184 56.8245027584 7.61753131352093
"922" 184.2 60.2392396755349 7.95169947127907
"923" 184.4 63.219591856 9.43735380054786
"924" 184.6 66.4089873408 11.9406082409209
"925" 184.8 69.4357357045106 13.6276786190401
"926" 185 72.3301165690435 15.3927821574166
"927" 185.2 75.1439593794782 17.750641691547
"928" 185.4 77.6809299017143 20.8552079358638
"929" 185.6 80.1850788093333 23.9393262016376
"930" 185.8 82.0304302364444 27.2021467177209
"931" 186 83.7442689408 31.1559928755209
"932" 186.2 84.8999543808 34.6252236482209
"933" 186.4 85.786942956 37.5531082665334
"934" 186.6 87.0549867026667 41.2069544240334
"935" 186.8 88.5004472891915 44.2168766856358
"936" 187 88.151282752 48.0312065676098
"937" 187.2 87.2116602420869 51.3626818589383
"938" 187.4 86.9798379650909 55.4049439487209
"939" 187.6 86.7028236672 59.1790698266209
"940" 187.8 85.2893561693333 62.4809929068459
"941" 188 84.166919616 66.3889599437209
"942" 188.2 84.4684984832 70.1406082991209
"943" 188.4 85.7785897874286 73.9478296530066
"944" 188.6 88.098313836 76.9521467674709
"945" 188.8 90.8127090768696 80.0750564695905
"946" 189 93.9615331742609 83.5700397506775
"947" 189.2 96.385336603234 86.3199863840401
"948" 189.4 99.1279358902857 87.7076412837209
"949" 189.6 101.9347577664 89.9406083189209
"950" 189.8 104.1228555328 93.4483006301209
"951" 190 104.518677796 97.2486211467418
"952" 190.2 103.1212614848 99.8021467903209
"953" 190.4 101.286754284936 100.231606692551
"954" 190.6 98.090177536 100.994454483821
"955" 190.8 94.815735456 102.520328611221
"956" 191 91.9019328040851 104.822441394359
"957" 191.2 88.8607452026666 106.872018592263
"958" 191.4 85.4914552014546 108.009839106221
"959" 191.6 81.6479255941818 109.224874072471
"960" 191.8 78.2105962076279 109.382826585233
"961" 192 75.6239804364255 108.234880022976
"962" 192.2 74.4869075426667 105.541890385804
"963" 192.4 73.7370379742609 102.76736418459
"964" 192.6 72.7358541074286 99.9603885487209
"965" 192.8 70.7550066426667 97.8015057626793
"966" 193 67.8657930426667 96.0386852480959
"967" 193.2 64.8526642816 93.9559929383209
"968" 193.4 62.484059456 92.8646271601495
"969" 193.6 59.4082134246957 92.8091701946992
"970" 193.8 55.907658976 92.8175313987209
"971" 194 52.9005182902857 92.2209850872923
"972" 194.2 50.2916320175686 90.2835947446033
"973" 194.4 48.8479283533913 87.2907755403514
"974" 194.6 48.6408490123636 84.0150838374709
"975" 194.8 50.2019971555556 80.5098390787209
"976" 195 51.6573047466667 77.2363348019432
"977" 195.2 52.7470344014545 74.0850138974709
"978" 195.4 52.633216896 71.4713775312209
"979" 195.6 51.9740481635556 68.5611211180543
"980" 195.8 50.5982055777391 65.3091701671992
"981" 196 49.5257071573333 61.757702307832
"982" 196.2 48.2198384403478 58.2355915648079
"983" 196.4 45.9978528731429 55.4234968244352
"984" 196.6 43.277668096 53.0608594594352
"985" 196.8 40.6660104194783 49.866026339047
"986" 197 40.0918897137778 46.1508646853876
"987" 197.2 40.474442996 41.6316339116376
"988" 197.4 40.2653551696842 37.8276528012209
"989" 197.6 40.883748256 33.4529828443731
"990" 197.8 42.9690067673044 30.3676985603514
"991" 198 45.0949959578182 27.6164823824709
"992" 198.2 47.5666249307826 24.2974644405688
"993" 198.4 50.871001508766 21.3363529311677
"994" 198.6 54.4253667812174 20.1085012256775
"995" 198.8 57.3480785099131 19.707163432634
"996" 199 60.9559438243721 18.676207532093
"997" 199.2 65.0204526862222 17.3645398702765
"998" 199.4 69.1279999941818 16.1392096437209
"999" 199.6 73.0055323266977 15.9660107494186
"1000" 199.8 76.7304877725957 16.0744871321252
"1001" 200 80.5973024669091 16.1916571962209
"1002" 200.2 84.1937648062439 15.9601204400624
"1003" 200.4 86.0894729307826 14.5566617552427
"1004" 200.6 85.9594113188571 13.3434339880066
"1005" 200.8 85.6344566826667 12.9056723444501
"1006" 201 85.6204991290435 12.8593373388296
"1007" 201.2 85.7461171116522 12.8844209508948
"1008" 201.4 86.533323136 13.603856105832
"1009" 201.6 87.9327245531428 14.2304041615781
"1010" 201.8 89.9348086508936 16.1726868048911
"1011" 202 92.2317972552453 19.08023088957
"1012" 202.2 94.1321437414902 22.199130121466
"1013" 202.4 94.9140080274286 24.8504983637209
"1014" 202.6 96.1717397056 27.6559928720209
"1015" 202.8 97.6520745587451 30.0648918186229
"1016" 203 100.353394856 32.6252236462209
"1017" 203.2 102.682705297569 34.7481497418582
"1018" 203.4 104.1459692416 37.9790698054209
"1019" 203.6 104.027228227765 41.7466414532307
"1020" 203.8 103.483376256 45.5333869244352
"1021" 204 104.175215158857 48.8300902244352
"1022" 204.2 106.297902701714 51.6872330844352
"1023" 204.4 108.958538482383 54.7733415079762
"1024" 204.6 110.1940563776 58.0175313639209
"1025" 204.8 109.965586256 61.7820284091055
"1026" 205 108.113979821714 64.8897448715781
"1027" 205.2 105.851818021926 67.9101239664061
"1028" 205.4 103.389034587429 70.8866051601495
"1029" 205.6 100.551359491556 73.6508647128876
"1030" 205.8 97.3590296045714 75.4627433122923
"1031" 206 93.7051299445106 76.2545199255294
"1032" 206.2 91.3683336502857 75.8159615230066
"1033" 206.4 89.181768936 75.6300313815334
"1034" 206.6 86.148094656 76.3431724078876
"1035" 206.8 83.7581057188571 79.0969662358638
"1036" 207 82.4190829696 82.5790698500209
"1037" 207.2 80.9278556617143 86.1063853951495
"1038" 207.4 79.3397709074286 89.8112519608638
"1039" 207.6 79.1423116011163 93.3810376604651
"1040" 207.8 78.9751403584 96.7483006334209
"1041" 208 77.5883178304 100.171377559921
"1042" 208.2 75.5502132806809 103.889544503083
"1043" 208.4 73.5339110236596 106.851901298189
"1044" 208.6 70.9276387931428 109.528677412292
"1045" 208.8 69.4338957074286 112.291628749435
"1046" 209 68.83207448 115.913685267971
"1047" 209.2 68.4945808333913 119.999805673395
"1048" 209.4 69.3739067116522 122.675390960351
"1049" 209.6 70.0103711568696 122.901143468938
"1050" 209.8 69.9439094440851 122.989380856061
"1051" 210 69.1717759578182 122.520328631221
"1052" 210.2 68.1325159530213 122.653865307444
"1053" 210.4 66.347350784 122.937189548499
"1054" 210.6 63.4838190826666 122.577146813096
"1055" 210.8 59.9097548515556 122.133770744276
"1056" 211 56.4512591644445 121.398728008499
"1057" 211.2 53.0512307785532 119.634225369891
"1058" 211.4 50.4074523448889 117.073941679388
"1059" 211.6 46.8816661015814 115.277280973953
"1060" 211.8 43.2507632497778 114.56966817261
"1061" 212 39.2567726542979 113.406729455317
"1062" 212.2 35.8603688768 111.194454494021
"1063" 212.4 32.9523218844444 108.236334832943
"1064" 212.6 31.0166460523636 104.889209732471
"1065" 212.8 29.9423198423415 100.810026716282
"1066" 213 28.0984430364445 97.6209502069431
"1067" 213.2 25.4243618629565 95.2339193610035
"1068" 213.4 22.0289543182222 94.1679587504987
"1069" 213.6 19.310953376 93.9713775537209
"1070" 213.8 17.8069230338723 93.054847274572
"1071" 214 16.8159270578605 90.5813954394186
"1072" 214.2 17.935137376 88.1288867053876
"1073" 214.4 19.503567616 85.3503644118917
"1074" 214.6 20.6959414826667 83.1838317553876
"1075" 214.8 21.0039311696842 80.5199605362209
"1076" 215 20.2364413096585 77.51734376616
"1077" 215.2 19.0445719802553 74.3805428369124
"1078" 215.4 18.1418297332093 71.3953489086046
"1079" 215.6 16.903275376 67.5028460587209
"1080" 215.8 15.747589936 63.6304684324709
"1081" 216 15.3412208686829 59.8531786453063
"1082" 216.2 15.6710381226667 55.578872584362
"1083" 216.4 16.749183984 51.6252236652209
"1084" 216.6 19.586116576 48.6691797062209
"1085" 216.8 22.9268479723636 46.9346642199709
"1086" 217 27.0626064568889 45.8089843431654
"1087" 217.2 30.434425736 44.1316339141376
"1088" 217.4 32.298656416 41.8468353770543
"1089" 217.6 33.193995136 38.409247320644
"1090" 217.8 33.6504688177021 34.642408590955
"1091" 218 35.2636927644444 31.0995826190543
"1092" 218.2 38.5221301829565 29.1553239771992
"1093" 218.4 42.1005065038049 28.5961429667697
"1094" 218.6 45.159784384 29.834625352832
"1095" 218.8 48.1046420977778 31.9200954403876
"1096" 219 51.3602880055652 33.6452905368731
"1097" 219.2 54.4367865978182 34.6706781937209
"1098" 219.4 56.6378013276279 35.1341681925581
"1099" 219.6 58.8378543291915 37.1792334707422
"1100" 219.8 61.2593134481569 40.2835946946033
"1101" 220 63.5999340500425 43.5294789762741
"1102" 220.2 65.9905957133913 46.1787353654601
"1103" 220.4 68.1502200704 49.1021467396209
"1104" 220.6 71.2881109487659 52.1628668736145
"1105" 220.8 74.928315176 53.8511852059084
"1106" 221 78.7579972845714 55.7139206865781
"1107" 221.2 82.5059344814545 56.8909579362209
"1108" 221.4 86.3746996442353 56.8220562496033
"1109" 221.6 90.7307084493333 56.8800313627834
"1110" 221.8 94.358276636 56.4954159777834
"1111" 222 97.980112256 55.3920996501495
"1112" 222.2 101.886283182667 55.1492621302834
"1113" 222.4 105.593758363826 55.7857587864383
"1114" 222.6 108.691986329333 56.4473390546584
"1115" 222.8 111.7041520192 58.2713775180209
"1116" 223 114.179131700706 59.6350275947994
"1117" 223.2 116.677451696 59.9591397574709
"1118" 223.4 120.1791785792 59.9559929043209
"1119" 223.6 124.07421618698 60.5927953182307
"1120" 223.8 126.875760977702 62.6865984716997
"1121" 224 128.266408469333 64.8989793346033
"1122" 224.2 127.847260500528 67.3095487897587
"1123" 224.4 126.3505388288 69.3559929137209
"1124" 224.6 125.36435392 71.9559929163209
"1125" 224.8 124.0622816576 75.1406083041209
"1126" 225 122.548551785057 78.1803760865511
"1127" 225.2 120.974230896 81.1681231030478
"1128" 225.4 118.773983616 84.3929751772786
"1129" 225.6 117.949098770286 87.3858202472923
"1130" 225.8 117.803826273391 90.9864277179601
"1131" 226 117.847953616 94.5852828797786
"1132" 226.2 117.1358735872 97.5175314034209
"1133" 226.4 115.746482869333 98.4986211479917
"1134" 226.6 114.149389796 97.9858006346584
"1135" 226.8 112.091751136 96.5157562544902
"1136" 227 109.647031936 94.7238859156775
"1137" 227.2 107.62253332834 93.3576295989337
"1138" 227.4 105.257219024372 92.9695886439535
"1139" 227.6 102.9517609536 93.3021467838209
"1140" 227.8 100.118523410286 94.5365266908638
"1141" 228 97.175259896 95.4457365295543
"1142" 228.2 94.3280525930213 96.1072204363805
"1143" 228.4 92.3037247426666 97.0883647363251
"1144" 228.6 88.9390356845714 97.5428061287209
"1145" 228.8 85.9889785446957 97.2155247141557
"1146" 229 83.6482077113191 96.8682679003167
"1147" 229.2 81.3789660736 95.4483006321209
"1148" 229.4 79.5350057493333 93.9233006305959
"1149" 229.6 77.177774336 92.3308751972924
"1150" 229.8 75.1774575081739 91.6051568155687
"1151" 230 73.1675697864348 91.8894377523079
"1152" 230.2 70.7951346093333 91.9281083209084
"1153" 230.4 67.970125756 90.4777878066376
"1154" 230.6 65.7772126336 87.8175313937209
"1155" 230.8 64.6111349834419 84.6958855945349
"1156" 231 64.0721442102857 81.9384105087209
"1157" 231.2 62.0836091819574 79.7406083087209
"1158" 231.4 59.230254616 77.9457365120543
"1159" 231.6 55.6800239650909 77.1881607537209
"1160" 231.8 52.137923136 76.8677668615781
"1161" 232 48.8898010142609 77.1151902458948
"1162" 232.2 45.5418681417143 76.7500274580066
"1163" 232.4 42.0355027931428 74.8583477072924
"1164" 232.6 38.7970939893333 72.4489416347626
"1165" 232.8 35.6540899284528 70.1034530015511
"1166" 233 32.2079111053617 68.5294790012741
"1167" 233.2 28.9066446050909 68.5517971087209
"1168" 233.4 25.474609056 69.130240405134
"1169" 233.6 23.3642269481739 69.9245547871992
"1170" 233.8 20.9108308388571 69.5836224272924
"1171" 234 18.694587808 67.7175313736209
"1172" 234.2 17.3534551694884 64.9016100827907
"1173" 234.4 17.683363048 62.3848390605959
"1174" 234.6 18.0378202286829 59.0933287383551
"1175" 234.8 18.9556871111111 55.9371894814987
"1176" 235 21.3292156299131 53.3442872120905
"1177" 235.2 23.7327063638261 51.5884343675253
"1178" 235.4 26.6974855099535 49.3738819813953
"1179" 235.6 29.9611114755122 47.2359178446965
"1180" 235.8 33.0807313777778 44.9457364790543
"1181" 236 36.0496006228293 43.6336664339648
"1182" 236.2 39.2218905108837 41.2790698087209
"1183" 236.4 41.3915494341818 38.6217271487209
"1184" 236.6 43.3793588438261 35.3844209733948
"1185" 236.8 46.056816416 32.7809013020543
"1186" 237 49.276225856 30.7688657165781
"1187" 237.2 52.4876861368889 29.2021467197209
"1188" 237.4 56.3625564364255 27.3919994184018
"1189" 237.6 59.735866996 25.9425313318459
"1190" 237.8 62.4351415537778 23.6380441500543
"1191" 238 65.1611680893333 20.2454159415334
"1192" 238.2 68.4190239431111 17.5098390157209
"1193" 238.4 72.4801881856 16.2483005529209
"1194" 238.6 75.8892927429565 16.0115112550253
"1195" 238.8 79.6743770286829 16.5886382643307
"1196" 239 82.2630244534468 18.390362748189
"1197" 239.2 84.684226432 21.2277877373876
"1198" 239.4 87.2535329029565 23.8125146073079
"1199" 239.6 89.9442003026666 26.3431723578876
"1200" 239.8 93.0248328415319 28.4149126763805
"1201" 240 95.9379227673043 30.4513106005687
"1202" 240.2 99.3114337811064 31.9419175898911
"1203" 240.4 102.985789469333 33.4265056983043
"1204" 240.6 105.81655252166 35.9452526771172
"1205" 240.8 106.717690369333 37.6893262153876
"1206" 241 106.975021627915 38.4230959924443
"1207" 241.2 107.854540233143 38.9713774987209
"1208" 241.4 110.165911113143 39.8426490851495
"1209" 241.6 113.6457035584 40.9098390391209
"1210" 241.8 116.417217563234 41.4018193996784
"1211" 242 117.634626541714 40.8395093687209
"1212" 242.2 117.318103407304 40.7021467312209
"1213" 242.4 116.478416981333 41.2448817744987
"1214" 242.6 115.950025576851 42.5311156364869
"1215" 242.8 114.269773696 43.9491881545863
"1216" 243 112.022607562667 46.0707364801793
"1217" 243.2 110.7718990976 46.8636851989209
"1218" 243.4 109.261803456 47.1204159684084
"1219" 243.6 106.048434183805 47.4422968317697
"1220" 243.8 103.2830574464 47.6483005843209
"1221" 244 100.326013419922 49.152372984015
"1222" 244.2 97.6263309988571 51.0121938372924
"1223" 244.4 95.4181672279149 53.5294789862741
"1224" 244.6 93.467435776 55.9745826439293
"1225" 244.8 92.5351828544 59.3559929037209
"1226" 245 90.7315273874286 62.8881750108638
"1227" 245.2 88.7403613026667 65.4056723969501
"1228" 245.4 87.8174180693333 68.3143262460126
"1229" 245.6 87.534917184 71.7021467622209
"1230" 245.8 87.7955611342979 75.2234233614869
"1231" 246 86.4305955413333 78.8175313847209
"1232" 246.2 85.2064250382222 82.5183860892765
"1233" 246.4 83.2547828806808 85.8126214080826
"1234" 246.6 80.417821016 88.8832365229918
"1235" 246.8 78.0740201874286 91.9462598122924
"1236" 247 76.5016590445714 95.1409222958638
"1237" 247.2 75.0595572316863 97.7949069693092
"1238" 247.4 72.1685811484444 99.6209502089432
"1239" 247.6 68.3411047131429 100.894454483721
"1240" 247.8 64.9143008384 102.432916023721
"1241" 248 61.0568796586667 103.714967307054
"1242" 248.2 57.0838352925957 103.791344830317
"1243" 248.4 52.9263255220869 104.656996293504
"1244" 248.6 49.5011418629565 106.253986261656
"1245" 248.8 47.3572616264348 109.439604993938
"1246" 249 45.795411376 113.228370579971
"1247" 249.2 44.0383414755556 116.817531422721
"1248" 249.4 42.232047936 120.116066224554
"1249" 249.6 41.0070213696 121.879069889321
"1250" 249.8 40.8109828764445 121.732061342165
"1251" 250 40.9479530026667 121.251597361221
"1252" 250.2 40.431104792 120.788685272846
"1253" 250.4 40.6723423828293 120.697456379697
"1254" 250.6 41.1113832669091 121.252846112471
"1255" 250.8 41.9110242026667 121.471377581221
"1256" 251 43.0725464378182 120.763335622471
"1257" 251.2 45.5378458225116 121.305903520233
"1258" 251.4 48.482380024 121.423300658096
"1259" 251.6 51.7821307192558 122.057245202558
"1260" 251.8 55.5780746097778 122.620950231943
"1261" 252 58.6742998778182 122.345503456221
"1262" 252.2 62.0538042705454 122.590258701221
"1263" 252.4 65.273526396 123.690928865492
"1264" 252.6 68.186816776 124.620416045908
"1265" 252.8 70.1932151093333 124.412082712367
"1266" 253 71.1883886826667 122.761441685075
"1267" 253.2 72.087255136 120.221377579971
"1268" 253.4 72.8263562894884 117.003577934535
"1269" 253.6 73.9229867702857 113.932131105864
"1270" 253.8 75.1844921152 110.925223724521
"1271" 254 76.1557395931429 107.527107551578
"1272" 254.2 76.7187520887273 104.443405536221
"1273" 254.4 77.4435702781277 101.450919296061
"1274" 254.6 78.250910816 98.2895593762209
"1275" 254.8 78.9951021978182 94.4259230087209
"1276" 255 80.4352382611064 90.8862711676571
"1277" 255.2 82.488424096 87.6733006243459
"1278" 255.4 85.0333909691915 85.1088570865933
"1279" 255.6 87.3358824693333 81.8640057467418
"1280" 255.8 88.555772656 78.4906083074709
"1281" 256 88.0826115881739 74.5566618152427
"1282" 256.2 88.0332553028085 70.4934724565933
"1283" 256.4 89.7515860626666 66.6957365008043
"1284" 256.6 92.7042472778868 64.2979377562681
"1285" 256.8 96.6109001728 62.9021467534209
"1286" 257 99.6471426426667 61.2069544440334
"1287" 257.2 102.036804004571 58.6417071887209
"1288" 257.4 104.185851719529 55.5475464444072
"1289" 257.6 106.981879798857 52.5192582030066
"1290" 257.8 109.906320336 49.6370579827594
"1291" 258 111.164360438857 47.7311891244352
"1292" 258.2 111.950849316392 46.7164755456817
"1293" 258.4 114.376326254298 46.5818521380826
"1294" 258.6 117.775352864 46.4944544293209
"1295" 258.8 121.444654136 47.1925313530959
"1296" 259 123.198513799111 49.0824886199432
"1297" 259.2 124.655219044571 51.8599175430066
"1298" 259.4 126.001071181283 54.1600567591926
"1299" 259.6 126.8436312832 54.6098390528209
"1300" 259.8 127.038492689333 53.9152877700751
"1301" 260 125.977698088157 53.1870637874464
"1302" 260.2 124.938927685565 52.6001400541557
"1303" 260.4 123.255646718609 50.7105079452427
"1304" 260.6 121.064548375149 48.5785788176571
"1305" 260.8 118.531363756 46.6716980192418
"1306" 261 116.279661417739 44.1386015841557
"1307" 261.2 114.799462856 41.2950954497626
"1308" 261.4 113.482567671652 37.8175313437209
"1309" 261.6 112.6595186496 34.0867621092209
"1310" 261.8 110.722461442667 32.3848390305959
"1311" 262 107.442213614298 31.1972367380826
"1312" 262.2 103.543300686222 30.8089843281654
"1313" 262.4 100.278603156426 30.9681041682954
"1314" 262.6 96.8033504857872 31.5082023685082
"1315" 262.8 93.8001330996364 32.3367621074709
"1316" 263 91.3297953869804 33.707425758917
"1317" 263.2 88.926657522383 35.6898717671252
"1318" 263.4 85.5146078222222 36.7662492913876
"1319" 263.6 82.1215398293333 35.7113042353876
"1320" 263.8 79.406596256 33.6268262113251
"1321" 264 76.6510333531429 31.7500274130066
"1322" 264.2 73.3099368333913 30.7439527413296
"1323" 264.4 69.8743315342222 30.7320612511654
"1324" 264.6 66.0819711644445 31.1679586874987
"1325" 264.8 62.7297865927442 30.7155635369767
"1326" 265 59.3788134713191 28.5703954915933
"1327" 265.2 56.9236046732549 25.9095373649954
"1328" 265.4 54.877913616 22.4846910917017
"1329" 265.6 52.3233592055652 19.8827487170905
"1330" 265.8 49.248124082383 18.5540288694656
"1331" 266 46.276946976 18.5867620937209
"1332" 266.2 43.002504896 18.6242855459161
"1333" 266.4 40.1173894713191 17.5883987539337
"1334" 266.6 38.350130176 15.6429751085286
"1335" 266.8 36.6231212672 13.5483005502209
"1336" 267 34.8556359300741 11.3645398642765
"1337" 267.2 34.7012088269804 10.9472447406817
"1338" 267.4 34.7277971456 11.0252236246209
"1339" 267.6 35.972085136 12.2318669824709
"1340" 267.8 36.7299802977391 12.4245547296992
"1341" 268 37.8147613653333 11.9200954203876
"1342" 268.2 39.174296876 10.3816338803876
"1343" 268.4 41.6910887938723 8.26761314723157
"1344" 268.6 44.4680480264348 7.23224703219919
"1345" 268.8 48.1680686050909 7.65144739747093
"1346" 269 51.2665730026666 8.66002215705426
"1347" 269.2 53.3951132231111 9.73206123016537
"1348" 269.4 55.0352297712941 11.6561436855837
"1349" 269.6 57.2332981571765 14.4691150307798
"1350" 269.8 59.7515692438261 16.5800731285035
"1351" 270 62.3294997011064 18.7340616028699
"1352" 270.2 65.2871350107826 20.0081667774166
"1353" 270.4 68.6814851650909 20.8594893687209
"1354" 270.6 72.1047655214546 21.5063425162209
"1355" 270.8 74.9593474702222 21.1679586774987
"1356" 271 78.3727688045714 19.9996349365781
"1357" 271.2 81.0007864551489 18.0384805874443
"1358" 271.4 82.4446481323636 17.0308180362209
"1359" 271.6 82.4322449426667 18.7309928630959
"1360" 271.8 83.5088697504681 21.5818521130826
"1361" 272 84.707675122087 24.7489694577427
"1362" 272.2 85.927964096 28.3120368287209
"1363" 272.4 85.4974865564445 32.2448817654987
"1364" 272.6 84.4466688693333 35.4216980079918
"1365" 272.8 83.7853599786667 38.9200954473876
"1366" 273 83.4865160669091 42.5902586212209
"1367" 273.2 83.369531789617 46.3527195682954
"1368" 273.4 84.525217229617 49.7078750544656
"1369" 273.6 86.364785676 52.9537493075751
"1370" 273.8 89.0412391588571 55.9886459615781
"1371" 274 90.843066756 59.0434929034084
"1372" 274.2 92.5444925426666 62.5691339325751
"1373" 274.4 94.647197996 65.5899672689293
"1374" 274.6 97.1074518217143 68.5867621437209
"1375" 274.8 99.9360640026667 70.3255441967418
"1376" 275 103.708092869333 71.8079159930959
"1377" 275.2 107.319937444571 73.5475156808638
"1378" 275.4 110.359341200906 75.1542512649473
"1379" 275.6 113.01573204834 78.2839798293592
"1380" 275.8 113.290651309333 81.6636852337209
"1381" 276 113.330779276 83.7309929280959
"1382" 276.2 113.342080621714 83.6966522687209
"1383" 276.4 112.6364049408 82.8175313887209
"1384" 276.6 111.910249256 81.9841980545543
"1385" 276.8 109.949171920314 81.8371392308778
"1386" 277 106.335706278128 82.9484642857422
"1387" 277.2 102.942574736 83.9565846442978
"1388" 277.4 99.8990764855652 85.2422805550253
"1389" 277.6 96.8165650102857 86.0043445787209
"1390" 277.8 93.3791542493333 86.4072749820543
"1391" 278 90.5978766902857 88.1315031365781
"1392" 278.2 87.9012773302857 90.0231828872924
"1393" 278.4 85.570251936 92.3127237059084
"1394" 278.6 82.5526288426666 94.1636852462209
"1395" 278.8 80.3857186426666 96.2950955047626
"1396" 279 78.0425729645714 99.4030887051495
"1397" 279.2 75.4419531493333 102.184518587575
"1398" 279.4 73.6512827648 104.694454487521
"1399" 279.6 72.0310759826666 107.865608336846
"1400" 279.8 69.747197028766 111.180870205955
"1401" 280 67.2800954866383 114.380542876912
"1402" 280.2 66.4344459186087 117.483083262851
"1403" 280.4 67.3403841991111 118.95428356161
"1404" 280.6 67.189350176 118.943905051221
"1405" 280.8 66.4158358471111 118.441463048276
"1406" 281 64.310455196 118.763044245179
"1407" 281.2 60.9689054951489 119.519659084998
"1408" 281.4 57.0933066311111 119.962830571165
"1409" 281.6 53.6604928426666 120.822339119033
"1410" 281.8 49.744003296 121.279069888721
"1411" 282 45.9409919062325 121.556350747674
"1412" 282.2 42.6424000125217 122.47472206383
"1413" 282.4 42.150084429617 123.103947140955
"1414" 282.6 42.2410067378605 122.692307815
"1415" 282.8 41.692728064 121.26197587161
"1416" 283 40.113291296 119.058790166221
"1417" 283.2 38.3211414107826 116.253986271656
"1418" 283.4 36.5073735471628 113.425760399651
"1419" 283.6 33.9291447394043 111.385452857551
"1420" 283.8 31.0042428626667 109.227787825388
"1421" 284 27.8560214778182 107.843755189971
"1422" 284.2 24.1875957250909 107.319279664971
"1423" 284.4 22.8972470826667 107.845003941221
"1424" 284.6 23.2194173293333 107.697339105908
"1425" 284.8 23.7948337071628 106.556350732674
"1426" 285 23.713564576 105.024491117888
"1427" 285.2 23.172868888 102.077146792596
"1428" 285.4 22.60465688 98.8271467893459
"1429" 285.6 21.5324376106667 95.7491553332765
"1430" 285.8 19.1825438826667 93.4505442198668
"1431" 286 17.274160242383 92.334716340955
"1432" 286.2 14.2916528865882 90.5550879575445
"1433" 286.4 12.4468822778182 87.7913076174709
"1434" 286.6 12.4861623316757 84.5846831576398
"1435" 286.8 13.1895788706342 80.97888223116
"1436" 287 13.9788274638049 77.51734376616
"1437" 287.2 13.7893451626667 74.4384105012209
"1438" 287.4 12.1685028845714 71.8991640308638
"1439" 287.6 9.0099438208 70.3636852224209
"1440" 287.8 5.9974571072 68.8636852209209
"1441" 288 5.03784510171428 68.7437480151495
"1442" 288.2 5.30629300933333 68.7790698362209
"1443" 288.4 6.32123694673171 68.1927658956722
"1444" 288.6 7.29182480000001 65.9809929103459
"1445" 288.8 8.28816573236363 62.9049439562209
"1446" 289 10.1021582826667 59.5116705595543
"1447" 289.2 11.743965376 56.7277877728876
"1448" 289.4 12.790961352 54.4425313603459
"1449" 289.6 12.6232077871628 51.0644007666279
"1450" 289.8 11.9301396262128 47.3428996020188
"1451" 290 11.2916239203902 43.9526157776234
"1452" 290.2 12.790756443234 41.3609028693592
"1453" 290.4 15.5724860814546 40.6059928849709
"1454" 290.6 18.8084814455652 40.1586684698079
"1455" 290.8 22.117618016 39.4841980120543
"1456" 291 24.5303294891707 38.0239103307941
"1457" 291.2 26.9788345493333 36.1874947120543
"1458" 291.4 29.3134556532093 33.7477638977907
"1459" 291.6 32.4814870755556 31.2021467217209
"1460" 291.8 35.270418976 29.1178976353876
"1461" 292 37.224077696 25.4441729823795
"1462" 292.2 38.9838714341818 22.5378110487209
"1463" 292.4 41.7855331069091 21.5675313274709
"1464" 292.6 45.4276932814546 22.1706781812209
"1465" 292.8 49.5330448426666 23.3303518420543
"1466" 293 53.2811011578182 23.7615872737209
"1467" 293.2 56.2525728476279 23.2021467137209
"1468" 293.4 59.4389200426667 21.065394574832
"1469" 293.6 62.6884664045714 18.9792267722924
"1470" 293.8 66.2891734217143 17.0561498472924
"1471" 294 69.4576520333913 15.5850898499166
"1472" 294.2 71.2106637988571 13.3277354008638
"1473" 294.4 72.2405603474286 12.4957102822924
"1474" 294.6 72.3372438304681 12.7520648702103
"1475" 294.8 72.4808581481739 12.7757252986122
"1476" 295 72.9627744087273 14.0325662849709
"1477" 295.2 73.6153281066667 14.757702260832
"1478" 295.4 73.4670020388571 14.6935124822924
"1479" 295.6 73.2352360064 15.0021467055209
"1480" 295.8 74.6143539648 17.4406082464209
"1481" 296 76.7532368274286 20.1723193951495
"1482" 296.2 78.1661605504 22.6713774824209
"1483" 296.4 79.4416170269091 26.5587900737209
"1484" 296.6 80.3361693273043 30.1837520718731
"1485" 296.8 80.5269035702857 33.7045015122924
"1486" 297 80.446713152 36.8089843341654
"1487" 297.2 81.3627008711111 40.1935997221654
"1488" 297.4 82.9352891328 43.5175313494209
"1489" 297.6 84.6152063293333 46.2870826342418
"1490" 297.8 86.9339607552 48.4790698159209
"1491" 298 89.4841732928 52.3559928967209
"1492" 298.2 91.3406535426666 55.9024672592418
"1493" 298.4 93.1704888226667 60.1813134173668
"1494" 298.6 94.3216380577391 64.1971300323079
"1495" 298.8 95.5984869419574 68.0712138616997
"1496" 299 98.0070890403137 70.8642885411719
"1497" 299.2 101.557233856 73.6237443972786
"1498" 299.4 104.716107392 76.4559929208209
"1499" 299.6 107.642271478857 78.8536381351495
"1500" 299.8 110.832931374431 80.9019959418582
"1501" 300 113.221096167111 83.8502949225172
"1502" 300.2 113.588215616 86.8781822803555
"1503" 300.4 112.684410336 87.736170446894
"1504" 300.6 112.928882256 87.5808450029517
"1505" 300.8 113.491291142667 86.9281083159084
"1506" 301 115.256921676 87.8015057526793
"1507" 301.2 118.130254846638 88.7667948971252
"1508" 301.4 121.396500576 89.1406083181209
"1509" 301.6 123.185061376 87.7704356322923
"1510" 301.8 122.57106976502 86.339401678819
"1511" 302 121.242409184 85.7559929301209
"1512" 302.2 119.985306450286 86.0357417530066
"1513" 302.4 117.646670158979 83.5540289344656
"1514" 302.6 115.312156641882 80.984952201368
"1515" 302.8 113.929866213647 78.5415132848974
"1516" 303 112.474463609962 76.0541061279662
"1517" 303.2 109.670617353143 73.7829944880066
"1518" 303.4 107.086867662667 72.0803518908043
"1519" 303.6 104.5157885824 69.4559929138209
"1520" 303.8 102.388118812863 66.6108948717602
"1521" 304 100.904020346435 63.0265614692644
"1522" 304.2 99.8391148352 59.5867621347209
"1523" 304.4 99.4847046336 56.1406082851209
"1524" 304.6 100.125188854261 52.4914444018731
"1525" 304.8 101.209046576 48.8234485144902
"1526" 305 102.2429405504 45.5329159668209
"1527" 305.2 103.657819341283 42.120869519287
"1528" 305.4 104.285935589333 38.4024672417418
"1529" 305.6 104.4233337472 34.6021467251209
"1530" 305.8 103.150005456 30.8204899166056
"1531" 306 100.5017078208 28.2021467187209
"1532" 306.2 97.6166675293333 25.8864415882001
"1533" 306.4 94.6080142167843 22.9004875882307
"1534" 306.6 92.889593056 19.4175313253209
"1535" 306.8 91.2391533916863 16.0377424833288
"1536" 307 90.2798589414902 12.553579583917
"1537" 307.2 89.7532517518491 9.05120330334357
"1538" 307.4 89.7511139689412 7.87032166068172
"1539" 307.6 90.111503056 7.85451356227863
"1540" 307.8 90.563405696 8.1577680004517
"1541" 308 90.9403369472 8.42522362202093
"1542" 308.2 91.0413159870638 8.50492902308264
"1543" 308.4 91.8802944384 8.58676208372093
"1544" 308.6 91.1953739245714 9.48943084443521
"1545" 308.8 91.0276554026667 9.6124031103876
"1546" 309 91.0510025832727 9.59200683997093
"1547" 309.2 92.0002890117447 10.1579568479762
"1548" 309.4 94.3116598917447 11.9828341002103
"1549" 309.6 96.9428666281739 14.8493038960035
"1550" 309.8 99.2144157531428 17.6840933330066
"1551" 310 101.696571816851 20.0679404912741
"1552" 310.2 104.759445596 22.3848390205959
"1553" 310.4 107.6284347008 23.9790697914209
"1554" 310.6 111.084230496 26.1755194977594
"1555" 310.8 113.156891420444 29.6978732159432
"1556" 311 114.6627067456 33.8790698013209
"1557" 311.2 116.261486901106 37.6784151406358
"1558" 311.4 118.281174607304 41.1787353604601
"1559" 311.6 120.525549229913 44.322548072634
"1560" 311.8 123.287264850286 47.5977511337209
"1561" 312 126.3428342592 49.7713775095209
"1562" 312.2 128.490442053447 51.2954364308486
"1563" 312.4 128.804340130595 51.3622299019642
"1564" 312.6 129.101070176 51.3340148737209
"1565" 312.8 129.101070176 51.7389360399166
"1566" 313 129.233256419137 52.0181346761719
"1567" 313.2 129.057830244571 52.7154905422924
"1568" 313.4 128.680463570286 55.3528531822923
"1569" 313.6 128.278082059636 58.1147341612209
"1570" 313.8 127.838376824889 61.6465911966098
"1571" 314 127.862835776 64.8347998165781
"1572" 314.2 126.733048048941 68.6320110125445
"1573" 314.4 125.448807856 72.4551053428555
"1574" 314.6 124.442950290286 76.0043445687209
"1575" 314.8 124.0699862272 79.8713775396209
"1576" 315 123.515257216 83.9787739934325
"1577" 315.2 123.1762561536 87.7867621629209
"1578" 315.4 121.240927536 90.4802532898748
"1579" 315.6 118.1374676352 92.9944544758209
"1580" 315.8 115.2790723136 95.0559929394209
"1581" 316 112.8598374592 96.9406083259209
"1582" 316.2 110.032260416 99.4501844665781
"1583" 316.4 108.281983191652 101.621879233612
"1584" 316.6 107.5745027136 105.317531411221
"1585" 316.8 106.911123547429 109.010624036578
"1586" 317 104.820345686588 111.920095520388
"1587" 317.2 101.460926736 112.577146803096
"1588" 317.4 98.162407876 111.631633981638
"1589" 317.6 95.4944713493333 111.718630318721
"1590" 317.8 92.5514480568889 112.270522871165
"1591" 318 88.9758356262128 113.357629618934
"1592" 318.2 86.2283505893333 115.229390395492
"1593" 318.4 83.3571536274285 117.236683699435
"1594" 318.6 79.5478466986667 118.330351937054
"1595" 318.8 75.9315143426666 118.835159629867
"1596" 319 72.5126115826667 120.173300656846
"1597" 319.2 69.5575881173333 122.091035701499
"1598" 319.4 66.024093842087 122.917865876982
"1599" 319.6 62.8738739893333 122.296698094867
"1600" 319.8 59.798466624 121.330351940054
"1601" 320 55.907658976 121.162013032417
"1602" 320.2 52.4192010737778 121.95428356461
"1603" 320.4 48.4942504364651 122.835420516395
"1604" 320.6 45.7154969572766 125.141590350849
"1605" 320.8 45.9084675603478 125.125223738721
"1606" 321 45.8712276194042 125.141590350849
"1607" 321.2 45.9084675603478 125.125223738721
"1608" 321.4 45.9084675603478 125.125223738721
"1609" 321.6 45.8712276194042 125.141590350849
"1610" 321.8 45.8712276194042 125.141590350849
"1611" 322 45.843564936 125.149262200283
"1612" 322.2 45.8302458662128 125.182506881168
"1613" 322.4 45.8302458662128 125.182506881168
"1614" 322.6 45.8302458662128 125.182506881168
"1615" 322.8 46.0932915378605 124.865831967442
"1616" 323 46.2405064441081 123.503602115478
"1617" 323.2 45.2129826026667 122.442073552888
"1618" 323.4 42.8949992736744 121.171735362674
"1619" 323.6 40.9625449905454 120.125223733721
"1620" 323.8 38.7567952653617 118.095763829891
"1621" 324 36.2738474453333 116.296163900832
"1622" 324.2 32.8752761884444 114.373086975832
"1623" 324.4 30.0430237226667 111.693271062567
"1624" 324.6 27.6471185071628 108.703041253605
"1625" 324.8 24.9721371255652 106.730574890895
"1626" 325 23.4060996090435 106.989772215569
"1627" 325.2 23.7594251093333 106.590425185388
"1628" 325.4 23.5527469724444 104.638044231054
"1629" 325.6 23.047669632 101.279069868721
"1630" 325.8 21.918292478439 98.6430473520136
"1631" 326 19.6490983751111 95.7406083247209
"1632" 326.2 16.3334582493333 92.9056724244501
"1633" 326.4 12.687986816 91.1829160124709
"1634" 326.6 8.80384658400001 89.3367621644709
"1635" 326.8 7.63152627781819 88.7732423503876
"1636" 327 8.12556929600001 88.5180808449709
"1637" 327.2 9.06387580800001 86.1444544689709
"1638" 327.4 10.203051456 82.6893262603876
"1639" 327.6 10.7992383893333 79.5483006162209
"1640" 327.8 10.7992383893333 76.1600222245543
"1641" 328 9.88960468034783 72.4830832178514
"1642" 328.2 7.95457502171429 69.2461028037209
"1643" 328.4 4.63039847513044 66.6386016066557
"1644" 328.6 3.33336727258537 64.9282255546965
"1645" 328.8 4.07176791717647 62.6025992418092
"1646" 329 5.42346667200001 58.8367621339709
"1647" 329.2 7.36393166933334 54.9970185403876
"1648" 329.4 8.75668078933333 52.6991881633363
"1649" 329.6 9.26365708948838 52.6296959381395
"1650" 329.8 10.8762414243721 51.3595707132558
"1651" 330 12.87763776 49.6893262273876
"1652" 330.2 14.9321896533333 48.296163832832
"1653" 330.4 15.5437771936744 48.3720930716279
"1654" 330.6 15.3506166852683 48.2396701909161
"1655" 330.8 16.2636973226667 47.255401175644
"1656" 331 17.5863840178605 44.4096601517442
"1657" 331.2 19.3814220003902 41.3353549870136
"1658" 331.4 20.5371074403902 39.4216589250624
"1659" 331.6 20.6795282391579 37.6758309387209
"1660" 331.8 21.8554888623158 34.4976932837209
"1661" 332 22.5746946648889 31.1188133883043
"1662" 332.2 22.8989535211163 26.7620751609302
"1663" 332.4 24.2696502057674 22.9159213109302
"1664" 332.6 26.6773779768889 19.4072749150543
"1665" 332.8 29.673599488 16.9030014082765
"1666" 333 33.4455600517447 15.6571385228699
"1667" 333.2 37.1407850516757 15.6449741489912
"1668" 333.4 40.305905536 15.8944543987209
"1669" 333.6 43.6664092977021 14.7242416315933
"1670" 333.8 46.3957940602553 12.4001827094656
"1671" 334 46.8460345032727 10.9556432049709
"1672" 334.2 47.1262006705455 10.9294194287209
"1673" 334.4 49.5076130923636 10.8245243237209
"1674" 334.6 53.2811011578182 10.7196292187209
"1675" 334.8 56.2175166664348 10.8024811494818
"1676" 335 60.5438389387907 12.352415039186
"1677" 335.2 63.4823259490233 13.7209302462791
"1678" 335.4 66.4751765978182 14.3647341174709
"1679" 335.6 69.4847231955349 14.61538463
"1680" 335.8 73.218863796 14.2518261919501
"1681" 336 77.7140498491915 13.1857800915933
"1682" 336.2 80.606731136 11.1607265833363
"1683" 336.4 82.4269514662128 11.0499372089337
"1684" 336.6 85.0679442120784 12.613911409015
"1685" 336.8 85.8190453293333 14.9970185003876
"1686" 337 86.4795703248372 18.9982111102326
"1687" 337.2 87.4210235464348 21.8476316621992
"1688" 337.4 88.6560106788571 25.3842503265781
"1689" 337.6 89.0776228643721 28.5330948406977
"1690" 337.8 88.6151961981277 31.4754691442528
"1691" 338 88.404432896 35.3175313412209
"1692" 338.2 87.4759034594043 38.7095117046784
"1693" 338.4 87.0212792106667 42.1337706642765
"1694" 338.6 86.4103778764255 45.6325886346784
"1695" 338.8 84.8610813250909 48.9713775087209
"1696" 339 84.3473754820465 52.7280859203488
"1697" 339.2 85.1002731904 56.0944544389209
"1698" 339.4 86.9103552653617 58.5049290730826
"1699" 339.6 88.9525579904 61.5175313674209
"1700" 339.8 89.8831360055652 65.2171969229601
"1701" 340 89.697114482383 68.6358619801039
"1702" 340.2 90.1404625396364 73.4294194912209
"1703" 340.4 90.9347634287659 77.0401173076571
"1704" 340.6 91.762594843234 78.8077114174443
"1705" 340.8 92.696978816 80.668701955134
"1706" 341 94.3303475712 84.3329160056209
"1707" 341.2 95.9451553178182 87.5727761487209
"1708" 341.4 97.623458416 91.3752237049709
"1709" 341.6 99.3582212826666 94.9088775546584
"1710" 341.8 101.65559006366 97.8257147097847
"1711" 342 103.753855827064 100.624405383615
"1712" 342.2 103.459299476 102.633236536742
"1713" 342.4 103.357758273391 102.817531408721
"1714" 342.6 103.828476769333 102.400864741638
"1715" 342.8 105.8949065408 102.894454485721
"1716" 343 108.727736699636 102.861237702471
"1717" 343.2 112.155115231319 102.040117332657
"1718" 343.4 115.515618993021 101.025387380742
"1719" 343.6 118.027716827429 100.525537685864
"1720" 343.8 119.024056888195 100.13460457677
"1721" 344 119.615993333073 100.28469838555
"1722" 344.2 119.797802384 100.336762175471
"1723" 344.4 119.748578744889 100.475651064499
"1724" 344.6 119.715503572364 100.710888049971
"1725" 344.8 119.380471530667 100.706420295499
"1726" 345 118.79415924834 100.518022404785
"1727" 345.2 118.578043227429 101.161330465149
"1728" 345.4 118.646624936851 102.277433208508
"1729" 345.6 118.163040249191 102.915731081487
"1730" 345.8 116.856307776 103.649556527292
"1731" 346 114.869017998222 104.840323433536
"1732" 346.2 112.600450282667 106.142851924867
"1733" 346.4 110.876799776 107.699188218336
"1734" 346.6 109.1770531904 109.840608338821
"1735" 346.8 108.514931913143 112.063999235864
"1736" 347 108.538517330286 112.833230005864
"1737" 347.2 108.467761078857 112.833230005864
"1738" 347.4 108.589893316465 112.737030524186
"1739" 347.6 108.522581237622 113.264516866153
"1740" 347.8 108.795474243368 113.515911986221
"1741" 348 109.053571845189 113.43083703264
"1742" 348.2 109.252172744 113.404069880846
"1743" 348.4 109.271941047579 113.414697411221
"1744" 348.6 109.195764288 113.355992957721
"1745" 348.8 109.130014765474 113.718341136221
"1746" 349 108.994283678222 113.747018599138
"1747" 349.2 108.584735218424 114.402613005388
"1748" 349.4 108.211180328727 114.530818133721
"1749" 349.6 108.637108623568 114.33520293791
"1750" 349.8 109.008997266 113.887242958252
"1751" 350 108.950342131745 112.882997867232
"1752" 350.2 108.900651756 112.937723726533
"1753" 350.4 108.343812184511 112.817531418721
"1754" 350.6 106.696345706213 112.637498685317
"1755" 350.8 105.1629724288 112.117531418021
"1756" 351 104.384974826213 112.318349748827
"1757" 351.2 102.622759438979 112.228333382125
"1758" 351.4 100.618239436 112.264646802783
"1759" 351.6 99.4817171474286 112.927421528721
"1760" 351.8 97.8282221696 113.317531419221
"1761" 352 96.1718969417143 112.880325767292
"1762" 352.2 95.104656816 112.408877572158
"1763" 352.4 93.7062774336 112.771377572521
"1764" 352.6 91.4887622196364 113.665433517471
"1765" 352.8 88.8532546488889 114.672232275276
"1766" 353 87.028616896 116.467452929435
"1767" 353.2 84.342336156 118.835159629867
"1768" 353.4 81.5991200517447 120.157956957976
"1769" 353.6 78.515755396 120.269454503096
"1770" 353.8 74.9846650866383 119.871541245742
"1771" 354 71.4666092515556 120.091035699499
"1772" 354.2 68.2563719182222 120.903001512276
"1773" 354.4 64.4888199131428 121.035741788007
"1774" 354.6 61.4421081386667 119.398728006499
"1775" 354.8 59.6796878426667 117.264646807783
"1776" 355 57.2217161244445 116.390180994943
"1777" 355.2 54.3996304140488 116.832540803599
"1778" 355.4 51.3009684026667 118.891249373513
"1779" 355.6 47.9165169701463 121.082071764697
"1780" 355.8 44.2803359516098 122.423535180672
"1781" 356 41.2079039281951 121.279069888721
"1782" 356.2 39.067671136 118.366981973721
"1783" 356.4 37.6005509832727 115.064034917471
"1784" 356.6 35.904670152 111.702146802221
"1785" 356.8 33.949635616 108.375223721971
"1786" 357 31.5712684786087 104.957999638286
"1787" 357.2 28.9081672473044 102.048300638721
"1788" 357.4 25.9540955683404 99.8960911439337
"1789" 357.6 22.662441152 99.2277878153876
"1790" 357.8 18.660880316 98.4024673017418
"1791" 358 16.7505933564878 96.5042105768917
"1792" 358.2 16.961059648 94.2021467847209
"1793" 358.4 18.3572779925854 91.2603081326234
"1794" 358.6 19.6616100693333 87.8964268573107
"1795" 358.8 20.2841621675789 84.9227945487209
"1796" 359 20.254763152 81.0867621562209
"1797" 359.2 19.586116576 77.4603885262209
"1798" 359.4 18.3136396444444 73.3901809519432
"1799" 359.6 16.7544370996364 70.0028460612209
"1800" 359.8 14.2440195931429 66.4596035858638
"1801" 360 11.8618924617143 62.8489285430066
"1802" 360.2 9.55611219911112 59.0141125614987
"1803" 360.4 7.41395042451063 55.2316066475507
"1804" 360.6 6.91317339160976 51.9451110951844
"1805" 360.8 8.41449065600001 50.3083738470543
"1806" 361 9.68493928429268 49.6655613743307
"1807" 361.2 11.04780248 47.3559928917209
"1808" 361.4 11.9493310813658 44.1683756277453
"1809" 361.6 12.0178778341818 40.5273215562209
"1810" 361.8 12.8091526968889 36.2705227951654
"1811" 362 14.9450306026667 32.7076412287209
"1812" 362.2 16.5814686579512 30.7818840571356
"1813" 362.4 18.6630691141818 28.1846642012209
"1814" 362.6 20.3082671075556 24.8089843221654
"1815" 362.8 22.749322468766 21.7455182343592
"1816" 363 25.8685927287273 19.6094893674709
"1817" 363.2 29.4949190440851 17.5392989175507
"1818" 363.4 32.6878157988571 15.5412361880066
"1819" 363.6 35.6481430050909 12.8874613887209
"1820" 363.8 38.2513536426667 9.70642020449871
"1821" 364 40.7968830105098 7.7722824448974
"1822" 364.2 45.2155195683404 7.27743311350816
"1823" 364.4 48.9232991429565 8.78743098024267
"1824" 364.6 52.5304893013333 10.911548410832
"1825" 364.8 55.5686579136 12.8713774726209
"1826" 365 59.2658463777391 15.0081667724166
"1827" 365.2 62.5508011683404 16.6555018626571
"1828" 365.4 65.730985216 18.3624031191376
"1829" 365.6 68.7785705244445 20.4841979930543
"1830" 365.8 71.8384617426667 22.1364415844501
"1831" 366 74.9848432681739 21.5633507254601
"1832" 366.2 77.8154351429565 19.3977988838296
"1833" 366.4 78.5633739164444 17.2790697847209
"1834" 366.6 79.213982016 16.2790697837209
"1835" 366.8 79.8253228646957 16.981410921547
"1836" 367 82.2876135053617 18.6440452361677
"1837" 367.2 84.9476152066977 20.4740608433721
"1838" 367.4 87.376010436 22.2726595333043
"1839" 367.6 89.9287090411163 23.3899821343023
"1840" 367.8 93.246134308766 24.9942907416996
"1841" 368 95.2410919026667 28.0418903083043
"1842" 368.2 96.4128285293333 31.4553518501793
"1843" 368.4 97.4335380814545 35.0815173549709
"1844" 368.6 97.586417216 38.5867621137209
"1845" 368.8 96.260342256 41.3031082702834
"1846" 369 95.3678962773333 44.3303518630543
"1847" 369.2 95.7460212534468 47.5229323354231
"1848" 369.4 96.8322886217143 50.3450038837209
"1849" 369.6 99.2232024771765 52.5460381457798
"1850" 369.8 102.1196674368 54.9406082839209
"1851" 370 104.843970461957 56.4263693328699
"1852" 370.2 106.757818336 57.9329159792209
"1853" 370.4 107.094893256 60.1733005968459
"1854" 370.6 106.858312722087 63.361009630134
"1855" 370.8 106.958807108174 65.6101735119818
"1856" 371 107.830954816 68.8614874187209
"1857" 371.2 109.009923296 72.351555046894
"1858" 371.4 110.645481261714 75.8944544587209
"1859" 371.6 112.439938416 79.3640057442418
"1860" 371.8 114.458457033143 82.1032456737209
"1861" 372 117.000615587556 82.3218048924987
"1862" 372.2 117.578206524235 82.1237154000935
"1863" 372.4 116.6350765632 82.5944544654209
"1864" 372.6 115.677036918857 83.6652550944352
"1865" 372.8 114.156471201882 85.8869129905837
"1866" 373 112.023818972981 88.383569130136
"1867" 373.2 109.918957921882 90.690834564015
"1868" 373.4 107.577373043451 93.352976346466
"1869" 373.6 105.417072155608 95.8039567410739
"1870" 373.8 102.888784471652 98.904487926547
"1871" 374 99.9238651008 101.371377561121
"1872" 374.2 97.5925907493333 103.282274998929
"1873" 374.4 95.3855525826666 105.557916026846
"1874" 374.6 93.934627762383 108.472195898827
"1875" 374.8 92.9920474389787 112.220150076061
"1876" 375 92.7686492308837 115.742397253488
"1877" 375.2 94.4262266595556 117.407275013054
"1878" 375.4 94.9832260994782 117.407832426656
"1879" 375.6 93.842526664421 117.372187293721
"1880" 375.8 92.3038885302857 117.385820277292
"1881" 376 90.6395085250909 116.987111842471
"1882" 376.2 87.8648737516522 115.944621722851
"1883" 376.4 85.0245115893333 114.868813472054
"1884" 376.6 81.910581376 113.822240995864
"1885" 376.8 79.045444556 112.985800649658
"1886" 377 76.276614856 113.089967316429
"1887" 377.2 73.8286451017143 114.669964701578
"1888" 377.4 71.3322073152 116.455992960821
"1889" 377.6 69.5046519588571 118.728049478007
"1890" 377.8 68.499814916 121.543492965908
"1891" 378 67.9521962389787 122.973014243934
"1892" 378.2 66.7694272055652 123.386093302199
"1893" 378.4 65.253636882087 123.227230425786
"1894" 378.6 65.129065716 122.296698094867
"1895" 378.8 65.8398541342609 121.287431092743
"1896" 379 66.0880262462439 119.093328798355
"1897" 379.2 66.694056416 116.471377576221
"1898" 379.4 67.2106127869091 113.814034916221
"1899" 379.6 67.6660864178605 110.974955388256
"1900" 379.8 68.669296563451 108.481181489799
"1901" 380 68.9133074420869 108.310842451004
"1902" 380.2 69.6083936125217 107.692113353395
"1903" 380.4 71.470889568 105.779069873221
"1904" 380.6 73.0419518038261 104.866026394047
"1905" 380.8 74.8759743499131 103.369370874156
"1906" 381 76.0747797215319 101.393636153615
"1907" 381.2 76.6485242662128 98.3985461342528
"1908" 381.4 76.517382656 94.9329160162209
"1909" 381.6 76.8104912820869 92.6753909303514
"1910" 381.8 77.3288213691915 88.8077114274443
"1911" 382 77.8489332716522 86.0616785491557
"1912" 382.2 77.5665155377021 83.3248963646784
"1913" 382.4 77.1541889188571 80.4941404915781
"1914" 382.6 77.4922465645714 77.6526962187209
"1915" 382.8 78.0746892772766 75.3052564221252
"1916" 383 79.6993699008 74.2790698417209
"1917" 383.2 82.5205264693333 73.8271467643459
"1918" 383.4 85.9785941248 73.0098390712209
"1919" 383.6 89.514656589913 72.173718669047
"1920" 383.8 92.6356924669091 71.6899089999709
"1921" 384 95.494072562087 71.7556584679601
"1922" 384.2 98.2709990674285 71.8913147372923
"1923" 384.4 100.833947730286 72.9745172501495
"1924" 384.6 103.387069136 74.1193065279517
"1925" 384.8 106.6345452224 74.2098390724209
"1926" 385 110.1786472384 74.6483006113209
"1927" 385.2 112.769841529191 74.495109121806
"1928" 385.4 116.195916096 73.1021467636209
"1929" 385.6 119.0234931392 71.0483006077209
"1930" 385.8 121.922485616 67.9580639182402
"1931" 386 123.785736787064 67.0810338279763
"1932" 386.2 125.645344105412 67.5762040733288
"1933" 386.4 125.4259904768 68.5098390667209
"1934" 386.6 124.417255608195 67.8081505106721
"1935" 386.8 123.5845983424 67.4483006041209
"1936" 387 122.878450953143 66.2241247787209
"1937" 387.2 122.208501783843 63.7602161358778
"1938" 387.4 120.5644070592 60.1944544430209
"1939" 387.6 119.386612854261 56.9730497575253
"1940" 387.8 118.7230149248 53.1252236667209
"1941" 388 118.350050861714 49.2147056094352
"1942" 388.2 118.365774473143 45.4941404565781
"1943" 388.4 118.860413082667 42.1043903223668
"1944" 388.6 118.900068955608 39.6199446185249
"1945" 388.8 117.564706652596 37.5065657132954
"1946" 389 114.740608504889 34.911548434832
"1947" 389.2 111.380560096 33.4780664564383
"1948" 389.4 107.838132986435 32.399471137634
"1949" 389.6 104.091181191111 30.7406082597209
"1950" 389.8 100.971365542667 28.6508646678876
"1951" 390 97.8556906351304 27.0901065838296
"1952" 390.2 94.5142522977391 25.091778822634
"1953" 390.4 91.5330970253617 22.4083660255294
"1954" 390.6 88.9512465742979 20.0924904094656
"1955" 390.8 85.1036974435556 18.4414629482765
"1956" 391 81.6193110618537 17.5079628431112
"1957" 391.2 78.0845621541818 17.5989998549709
"1958" 391.4 74.288560736 17.7809012870543
"1959" 391.6 70.5798393446956 17.2740530623079
"1960" 391.8 66.9465950862222 16.6722321772765
"1961" 392 63.5787304473044 16.1954577435035
"1962" 392.2 60.2264982684444 15.3987279024987
"1963" 392.4 56.6467601294884 15.6082289959302
"1964" 392.6 52.9109397536744 16.7173524317442
"1965" 392.8 50.4447912755745 18.8486278877635
"1966" 393 47.4998234299535 21.8157424189535
"1967" 393.2 44.476003832 24.0194544068459
"1968" 393.4 41.1113832669091 25.7371117512209
"1969" 393.6 37.8544515723636 27.5290697949709
"1970" 393.8 34.59489332 28.6156082575959
"1971" 394 30.6303995266977 28.4347048584884
"1972" 394.2 27.2166978488889 27.5867621027209
"1973" 394.4 25.419576416 28.3761393928876
"1974" 394.6 23.4475734826667 30.9951870145543
"1975" 394.8 21.969029888 34.2790698017209
"1976" 395 20.7679072426667 37.9654603379517
"1977" 395.2 19.7389850204444 41.5995826295543
"1978" 395.4 18.2257365603902 45.4160304132331
"1979" 395.6 17.0982385701463 49.2809459893307
"1980" 395.8 16.025504768 52.2790698197209
"1981" 396 15.1646784202105 55.3276528187209
"1982" 396.2 14.539623488 56.5647841097209
"1983" 396.4 12.4270879290435 58.8794042744818
"1984" 396.6 9.33353574400001 61.3388988886098
"1985" 396.8 6.74725181236365 63.6566922087209
"1986" 397 5.52783671367442 66.15384622
"1987" 397.2 6.44082006690909 68.5692796262209
"1988" 397.4 8.43029790365958 70.9271876779762
"1989" 397.6 10.4283013313488 74.0876566036046
"1990" 397.8 12.287580478439 77.0952049289648
"1991" 398 13.5078320426667 80.0759140289773
"1992" 398.2 14.80378016 83.5290698509709
"1993" 398.4 16.1176120286316 86.9369645912209
"1994" 398.6 16.984766016 90.9240402725671
"1995" 398.8 17.310728576 94.6419889942337
"1996" 399 17.842269796 97.8896467884084
"1997" 399.2 17.1313711865263 99.1940496237209
"1998" 399.4 17.3206062293333 99.1578577453876
"1999" 399.6 18.6455587287273 98.8577411949709
"2000" 399.8 21.0623991397209 99.5706619958139
"2001" 400 23.3464565994146 99.7687509178673
"2002" 400.2 25.281994816 99.5483006362209
"2003" 400.4 27.689672816 98.9364125237209
"2004" 400.6 30.8274931676279 98.2558140517442
"2005" 400.8 34.238556976 97.3979509837209
"2006" 401 36.838849216 96.1001789869767
"2007" 401.2 38.4848254487273 94.9154334987209
"2008" 401.4 41.7053069531428 93.6888029851495
"2009" 401.6 45.2511641629767 92.7996423110465
"2010" 401.8 48.4292017446957 91.5549895914383
"2011" 402 51.7455164855652 90.1252237037209
"2012" 402.2 55.3998577978182 89.4958530737209
"2013" 402.4 58.6918102632727 88.9101887374709
"2014" 402.6 60.4811273257674 88.0500895334884
"2015" 402.8 62.0043183986087 86.7974645030688
"2016" 403 64.3270414222222 86.3218048964987
"2017" 403.2 67.8797040711111 86.5440271189432
"2018" 403.4 71.076030376 87.7534288295543
"2019" 403.6 73.8836777417143 89.3481436401495
"2020" 403.8 76.059923836 91.5995826795543
"2021" 404 78.674662144 94.6294972124987
"2022" 404.2 80.8805139186087 97.6252237112209
"2023" 404.4 83.1974084262128 100.501655792657
"2024" 404.6 86.4331637312 102.586762177721
"2025" 404.8 90.0422521168695 103.519872546547
"2026" 405 93.6472090666667 103.791890384054
"2027" 405.2 96.9986968426666 103.730992948096
"2028" 405.4 100.57527890698 103.767757654015
"2029" 405.6 103.319449243234 102.727515042019
"2030" 405.8 104.04233522698 100.547546489407
"2031" 406 104.68823979983 98.7586116010613
"2032" 406.2 105.110770038857 95.7845643687209
"2033" 406.4 105.016093825362 92.2201500560613
"2034" 406.6 104.332629950545 89.1462027237209
"2035" 406.8 103.395824328727 85.9206782449709
"2036" 407 102.490342840889 82.4927450636098
"2037" 407.2 101.428824362667 79.2678518979918
"2038" 407.4 100.416364896 75.3619100794902
"2039" 407.6 99.5983060534468 72.0564839147847
"2040" 407.8 99.0178706102857 68.4768720337209
"2041" 408 99.5839206217143 65.1644701465781
"2042" 408.2 101.0256185536 61.7559929061209
"2043" 408.4 101.806027249333 58.2261852102834
"2044" 408.6 102.167784654491 54.0512033483436
"2045" 408.8 102.4740776384 49.9867621251209
"2046" 409 102.0888491584 46.2098390444209
"2047" 409.2 101.705398656 42.5660520585286
"2048" 409.4 102.046795049333 39.5883646788251
"2049" 409.6 102.584509802667 36.1508646753876
"2050" 409.8 103.001840656 32.5531082615334
"2051" 410 101.682851838609 30.2757253161122
"2052" 410.2 98.7468169905455 29.1374614049709
"2053" 410.4 95.0800201108837 27.9874776666279
"2054" 410.6 91.7689283869091 27.5378110537209
"2055" 410.8 87.6205235128889 27.3474458631654
"2056" 411 83.9417860887273 27.4941047599709
"2057" 411.2 80.204569536 27.6134497008638
"2058" 411.4 75.8519880087273 27.4941047599709
"2059" 411.6 72.3336221871628 27.2003578089535
"2060" 411.8 69.1466777386667 26.1508646653876
"2061" 412 65.7489028197209 25.4830053922093
"2062" 412.2 61.7206579626667 25.1153617057722
"2063" 412.4 57.8683731626667 25.578872554362
"2064" 412.6 53.9464958050909 25.9469019612209
"2065" 412.8 50.6169146389787 26.7127850151039
"2066" 413 47.033310211122 27.1796326464039
"2067" 413.2 43.1816809332093 26.8694096869767
"2068" 413.4 39.3603447214546 27.0045942699709
"2069" 413.6 36.1559441832727 27.7913075574709
"2070" 413.8 32.904015456 29.4658829837209
"2071" 414 30.463317872 32.0963774918459
"2072" 414.2 28.7594627165405 34.407967930748
"2073" 414.4 26.8404191214546 35.6147341387209
"2074" 414.6 24.9553880612174 35.0081667924166
"2075" 414.8 24.2000765317447 33.4476459056358
"2076" 415 24.680075316 32.1845185175751
"2077" 415.2 24.7656247257872 32.1219503232954
"2078" 415.4 24.7924336226667 32.1124031328876
"2079" 415.6 24.8600779093333 33.0006815220543
"2080" 415.8 22.9064191893333 33.8798024020543
"2081" 416 20.1894622267317 35.4816964445746
"2082" 416.2 17.5398419496585 38.0332911938429
"2083" 416.4 14.6031029983256 40.0894454783721
"2084" 416.6 11.0985825978182 41.5413075712209
"2085" 416.8 10.6881065853023 41.4132379662791
"2086" 417 11.3510579229767 41.4847943169767
"2087" 417.2 12.7316564412632 41.6029564487209
"2088" 417.4 14.1189295288889 42.3730869038321
"2089" 417.6 15.6863035869091 43.6741747062209
"2090" 417.8 16.9645617250909 45.2738250574709
"2091" 418 18.288616256 47.3934682369261
"2092" 418.2 19.4498148048372 50.6976744693023
"2093" 418.4 20.5658643335758 53.5168320587209
"2094" 418.6 20.5912715595294 57.331106023868
"2095" 418.8 19.4928668248889 60.776933076082
"2096" 419 18.6936000426667 64.5729554335927
"2097" 419.2 19.0556275229767 68.3094812847674
"2098" 419.4 20.4053524669091 71.8035453637209
"2099" 419.6 22.7696351638261 74.7238858956775
"2100" 419.8 25.171929536 77.8907914570543
"2101" 420 26.5660897493333 81.5354801053876
"2102" 420.2 28.2831934392558 85.4025045576744
"2103" 420.4 29.49061596 88.8944544717209
"2104" 420.6 30.289965056 92.3215799812209
"2105" 420.8 30.6356829226667 96.2100363330799
"2106" 421 32.2075468231111 98.8175314047209
"2107" 421.2 35.0438484262128 100.755338280636
"2108" 421.4 37.636822496 101.242439832054
"2109" 421.6 39.1869085226667 101.562952652888
"2110" 421.8 40.3144661688889 102.817531408721
"2111" 422 42.5276883973953 105.205724613256
"2112" 422.2 44.635538669913 107.784086597634
"2113" 422.4 46.6407738737778 110.689326288388
"2114" 422.6 49.0548723484444 113.373086974832
"2115" 422.8 51.9297561933913 115.417865869482
"2116" 423 55.63799904 116.526933131832
"2117" 423.2 59.605852384 116.971377576721
"2118" 423.4 62.6841781469091 115.955643309971
"2119" 423.6 65.5718691046957 114.213852490351
"2120" 423.8 68.8556162204445 113.014112615499
"2121" 424 72.5366883626667 112.697339110908
"2122" 424.2 76.0174052670638 112.015567424466
"2123" 424.4 79.695517616 111.829769179971
"2124" 424.6 83.220358208 111.855992956221
"2125" 424.8 87.1622675931428 110.815961558007
"2126" 425 91.0758089626667 110.045095518513
"2127" 425.2 94.3608379955745 108.537662347338
"2128" 425.4 96.0837792026666 107.272659618304
"2129" 425.6 97.7442580845714 104.991785728007
"2130" 425.8 100.3861392768 102.717531408621
"2131" 426 103.175193472 100.055992944421
"2132" 426.2 105.041039240348 96.6636852487209
"2133" 426.4 106.749063143273 93.4643845462209
"2134" 426.6 108.335773456 90.236170449394
"2135" 426.8 109.529788485565 87.8760598218731
"2136" 427 110.3327386304 84.2713775440209
"2137" 427.2 111.926955593143 80.7845643537209
"2138" 427.4 114.3930468096 77.7329159990209
"2139" 427.6 116.486977614222 74.8773604406098
"2140" 427.8 119.181436816 72.3287493269501
"2141" 428 122.407725336 71.9040698393459
"2142" 428.2 124.566609942667 71.8159288136168
"2143" 428.4 124.647357238857 70.9258516280066
"2144" 428.6 124.534979663059 68.5415132748974
"2145" 428.8 124.141253496 65.6300313715334
"2146" 429 123.695576930043 62.2610665563805
"2147" 429.2 122.9990510528 58.8252236724209
"2148" 429.4 121.882223442087 55.2171969129601
"2149" 429.6 121.371376979478 51.8894377123079
"2150" 429.8 121.203886336 48.0098390462209
"2151" 430 121.63098747687 44.289103256547
"2152" 430.2 120.859639609192 41.7618848664869
"2153" 430.4 118.247847387429 39.9368406080066
"2154" 430.6 115.400870084085 37.768431507338
"2155" 430.8 112.974750295149 35.3052563821252
"2156" 431 110.5253528704 32.7636851848209
"2157" 431.2 107.647122380255 30.4934724165933
"2158" 431.4 105.104546109333 28.0098390262209
"2159" 431.6 102.622759438979 26.0253873057422
"2160" 431.8 99.1816582293333 25.1252236387209
"2161" 432 96.2778526414545 24.4608879737209
"2162" 432.2 92.9537978026667 24.0995826120543
"2163" 432.4 89.312471456 24.0080075203876
"2164" 432.6 86.099941096 24.4040697918459
"2165" 432.8 82.8911629614546 25.0115872749709
"2166" 433 79.5657123673043 25.2004744749166
"2167" 433.2 75.7961037998298 24.208693359572
"2168" 433.4 73.122556676 22.1284287639293
"2169" 433.6 70.4339829093333 19.8768261975751
"2170" 433.8 67.3120271026666 18.3784287601793
"2171" 434 63.997457056 17.4329159387209
"2172" 434.2 60.667982336 16.9933554987209
"2173" 434.4 57.1036590243721 16.4311270289535
"2174" 434.6 53.6046626281739 16.0365948670905
"2175" 434.8 50.3401902293333 17.0757730812209
"2176" 435 47.6344187626667 19.2918902995543
"2177" 435.2 45.1125063432727 21.4189299287209
"2178" 435.4 41.8380642632727 24.1374613999709
"2179" 435.6 39.232769056 26.5904251053876
"2180" 435.8 36.2697616887273 28.3245243412209
"2181" 436 34.0381340505946 30.0420635604777
"2182" 436.2 31.163775998439 32.5079628581112
"2183" 436.4 27.9504067262439 33.5961429717697
"2184" 436.6 25.1193427911111 34.3645398872765
"2185" 436.8 22.420297536 35.8852969095543
"2186" 437 21.535647848 38.3944544212209
"2187" 437.2 21.825945024 39.9933555217209
"2188" 437.4 22.0122506442927 39.609276186038
"2189" 437.6 21.638834048 39.3999489277209
"2190" 437.8 20.3938734364445 40.1508646793876
"2191" 438 17.4490157226667 40.8669818962209
"2192" 438.2 14.3158240853333 41.5354800653876
"2193" 438.4 11.004464276 40.6700954491376
"2194" 438.6 10.561349069617 39.8388079414869
"2195" 438.8 11.0117919916522 40.2590029180688
"2196" 439 10.9157912569756 40.9225970128673
"2197" 439.2 9.68544716627028 42.2354107660182
"2198" 439.4 8.77643609599999 44.7406082737209
"2199" 439.6 7.96646852266667 47.7780836219261
"2200" 439.8 7.69302616819513 50.7068371727453
"2201" 440 6.93678990356757 52.7551612962885
"2202" 440.2 6.01161201413954 55.8318426318605
"2203" 440.4 6.50991510140541 58.8778224250723
"2204" 440.6 7.60313105816217 62.3601509108831
"2205" 440.8 8.51985802770732 65.0501767743307
"2206" 441 9.14404497816217 67.9006914569642
"2207" 441.2 8.54017330681083 71.5597351196669
"2208" 441.4 7.53396841599999 75.2167987803876
"2209" 441.6 7.472585856 78.9122059410286
"2210" 441.8 8.139327456 81.9167216712209
"2211" 442 9.43412318044444 85.7128305369154
"2212" 442.2 10.406248896 89.0108252805158
"2213" 442.4 11.067063904 92.4040698598459
"2214" 442.6 13.0635523742609 94.3392705306775
"2215" 442.8 15.1814919867317 95.4723156415258
"2216" 443 17.852588416 96.3614874462209
"2217" 443.2 21.0530421688889 97.3816339673876
"2218" 443.4 24.566570496 98.1380442245542
"2219" 443.6 27.4175005203478 99.6820799005687
"2220" 443.8 29.7071835093333 102.077886437567
"2221" 444 31.885911616 104.897594205149
"2222" 444.2 34.7872835899535 107.101967906744
"2223" 444.4 37.8870290336744 109.203935708488
"2224" 444.6 40.7894902236596 111.189053512019
"2225" 444.8 44.2865998293333 112.167348267888
"2226" 445 47.3833590057674 111.520572562326
"2227" 445.2 50.3487224215814 110.885509949884
"2228" 445.4 53.8516139490233 110.509839108721
"2229" 445.6 57.5963931266977 110.456171845698
"2230" 445.8 60.9689054951489 110.329806375317
"2231" 446 64.6648877946047 110.974955388256
"2232" 446.2 67.2970227325217 112.399471217634
"2233" 446.4 70.2661750487273 112.293055893721
"2234" 446.6 73.3208059070638 111.459102612125
"2235" 446.8 76.5566916845714 109.779854806578
"2236" 447 79.8860827683404 108.177596880529
"2237" 447.2 83.2086338629565 106.931243787417
"2238" 447.4 85.8006336740392 104.823564593231
"2239" 447.6 87.843099968 101.834625424832
"2240" 447.8 90.0338775846956 99.3977989638296
"2241" 448 93.2619805866667 97.2619758476098
"2242" 448.2 96.9687346275556 96.3132578979432
"2243" 448.4 100.393522822667 95.5258647347626
"2244" 448.6 103.885726001778 94.6209502039432
"2245" 448.8 107.359246473143 93.0765580865781
"2246" 449 110.594051949333 90.9665698584084
"2247" 449.2 113.343743696 88.8456379036248
"2248" 449.4 115.158157741714 85.8316601201495
"2249" 449.6 115.521766256 82.3367621574709
"2250" 449.8 116.358568120889 78.6294971964987
"2251" 450 117.768932389333 74.6043903548668
"2252" 450.2 119.810059653818 70.9573915167209
"2253" 450.4 122.373839497481 67.9742265305728
"2254" 450.6 125.3720584896 65.5098390637209
"2255" 450.8 127.469745490286 64.7327590001495
"2256" 451 127.4599968512 64.7944544476209
"2257" 451.2 127.1672232064 64.0329159853209
"2258" 451.4 126.725494549333 62.5611211120543
"2259" 451.6 125.698218602667 60.5258646997626
"2260" 451.8 123.884092994723 57.9239143425507
"2261" 452 121.815227184696 55.5098390537209
"2262" 452.2 119.741590473143 53.2021467437209
"2263" 452.4 117.760906796 50.7422108438251
"2264" 452.6 115.939097109333 47.9457364820543
"2265" 452.8 114.033919524571 45.1958673008638
"2266" 453 111.543541376 42.8101348990094
"2267" 453.2 109.489795821714 40.2508123508638
"2268" 453.4 107.595271553391 38.0098390362209
"2269" 453.6 105.283900673391 35.9028156227427
"2270" 453.8 102.86366087513 33.7205413730688
"2271" 454 100.3861392768 31.1098390293209
"2272" 454.2 97.9729340855652 28.7205413680688
"2273" 454.4 94.9329789064348 27.3743875205688
"2274" 454.6 92.1642160245106 25.5589388601039
"2275" 454.8 89.330416882087 22.942949389047
"2276" 455 86.8142189026667 20.6540697880959
"2277" 455.2 84.8667912333913 18.4864276454601
"2278" 455.4 81.8506569457778 16.7406082457209
"2279" 455.6 78.963135563907 15.6082289959302
"2280" 455.8 75.3365736194782 14.0382671058948
"2281" 456 72.5339562457872 12.236516588189
"2282" 456.2 70.243661696 10.0545799815781
"2283" 456.4 67.9194108364255 8.07121380169966
"2284" 456.6 66.1307506197736 5.31390286419263
"2285" 456.8 66.3704644928 3.70983900192093
"2286" 457 66.5322604544 3.54830054022093
"2287" 457.2 66.4928815431111 3.81753130972093
"2288" 457.4 65.7561088125217 4.47304970502528
"2289" 457.6 64.0477042490435 4.6904410095905
"2290" 457.8 61.6995243787907 5.16100179406977
"2291" 458 59.0673521470638 6.00083736755072
"2292" 458.2 55.8901485905455 6.58501382997093
"2293" 458.4 52.767598923907 7.91592129593023
"2294" 458.6 49.5155538485581 9.48121646744186
"2295" 458.8 47.6602674269091 10.7808180299709
"2296" 459 46.2298634951111 13.2619757636098
"2297" 459.2 45.0161992232727 15.9993495037209
"2298" 459.4 42.7486043069091 18.7790697862209
"2299" 459.6 39.9549195875556 20.6294971384987
"2300" 459.8 37.505952193561 22.9394825483551
"2301" 460 35.009013936 25.3087900724709
"2302" 460.2 33.025087264 28.0675313339709
"2303" 460.4 30.964114896 31.0194544138459
"2304" 460.6 27.9523285978182 33.4731257449709
"2305" 460.8 24.4516134257778 34.8431723663876
"2306" 461 21.4647307869091 36.0168320412209
"2307" 461.2 18.8047810708837 36.8515206093023
"2308" 461.4 16.2466359214546 37.5902586162209
"2309" 461.6 14.6094148814546 39.6794194574709
"2310" 461.8 13.5730765423158 42.9895961262209
"2311" 462 13.445849768 46.5771467370959
"2312" 462.2 14.0115923626667 50.2337049261568
"2313" 462.4 13.686617568 53.8848390520959
"2314" 462.6 13.2016247893333 57.6696023694902
"2315" 462.8 13.3136463578182 61.0168320662209
"2316" 463 14.5580668592433 63.8050573572344
"2317" 463.2 15.7137522992433 66.7364502915588
"2318" 463.4 16.142449128 70.4233006070959
"2319" 463.6 15.458668576 74.2552603178876
"2320" 463.8 14.5481285323636 77.7913076074709
"2321" 464 13.3613135182222 81.0974459169154
"2322" 464.2 13.2200630755556 84.7406083137209
"2323" 464.4 14.9256198653023 87.137746062093
"2324" 464.6 17.8488361905454 89.0937551712209
"2325" 464.8 20.7494129130213 89.928824358189
"2326" 465 24.4529161307826 91.5717119994818
"2327" 465.2 27.1482127857778 93.0312066126098
"2328" 465.4 29.471354536 95.2053519139292
"2329" 465.6 32.5175906142609 96.3041534757861
"2330" 465.8 35.4044878542979 96.418186066806
"2331" 466 38.6640984426667 96.3156999003876
"2332" 466.2 42.0210894826666 97.5702786562209
"2333" 466.4 44.451298962087 99.2640196994818
"2334" 466.6 46.9887822107826 101.162013012417
"2335" 466.8 49.459269202087 103.386093282199
"2336" 467 50.8661906073043 106.22890264959
"2337" 467.2 51.7226768523636 109.504594352471
"2338" 467.4 51.694222476 112.961762188096
"2339" 467.6 52.6246562631111 116.125223729721
"2340" 467.8 54.5757519972766 117.498382487232
"2341" 468 58.219029856 117.991524097888
"2342" 468.2 61.3511048890435 117.491444466873
"2343" 468.4 63.2859636388571 115.627578517292
"2344" 468.6 64.9359392040851 113.357629618934
"2345" 468.8 66.419478669617 110.640772005742
"2346" 469 68.6067606132093 107.656529624651
"2347" 469.2 70.8272369826666 105.622018591013
"2348" 469.4 72.4601890900425 103.308529772551
"2349" 469.6 74.952391956 100.766249355388
"2350" 469.8 77.6650425026667 98.7870826867417
"2351" 470 80.4775314304 96.0252237096209
"2352" 470.2 82.7853710493333 94.3079160155959
"2353" 470.4 85.8029941426666 92.9697749886167
"2354" 470.6 89.2124121105455 92.7388600699709
"2355" 470.8 91.6728348081951 93.2115276467697
"2356" 471 93.1506923591111 91.8944544747209
"2357" 471.2 94.7137632112941 89.4389491932307
"2358" 471.4 93.8927922226667 86.8880442133043
"2359" 471.6 93.2413234073043 83.7038190150253
"2360" 471.8 92.0904488687659 80.4525559362741
"2361" 472 90.8075248426667 77.6618537278876
"2362" 472.2 89.5987582747234 74.7569749158486
"2363" 472.4 88.0314338915556 71.7833433434987
"2364" 472.6 86.3323343638261 68.5700397356775
"2365" 472.8 84.5911295493333 65.9425313718459
"2366" 473 82.763001842383 63.2512465901039
"2367" 473.2 81.580385536 59.7955533437209
"2368" 473.4 80.451630962383 56.6309519844656
"2369" 473.6 79.358442696 53.5386852055959
"2370" 473.8 79.5573378351304 49.6151902183948
"2371" 474 80.1128484693333 46.5835569935126
"2372" 474.2 80.6975214815319 43.1121303670188
"2373" 474.4 81.2657423986087 39.6486350244818
"2374" 474.6 81.9464165834418 36.8872987846512
"2375" 474.8 81.883065056 33.6417071637209
"2376" 475 81.5827273504681 29.7569748708486
"2377" 475.2 81.5672255568695 26.1954577535035
"2378" 475.4 81.1313692232727 22.8787201399709
"2379" 475.6 80.754895936 19.1636851712209
"2380" 475.8 80.969734896 15.8722650495863
"2381" 476 81.043817296 13.5386851655959
"2382" 476.2 79.929406336 12.9117228415781
"2383" 476.4 77.5366330093333 12.0162492666376
"2384" 476.6 74.5748475547234 10.7798881088273
"2385" 476.8 71.6217707226667 9.44413387945009
"2386" 477 69.0268288782222 8.10812960460982
"2387" 477.2 66.3352651846274 5.80395665107387
"2388" 477.4 65.6616440896 3.60214669412093
"2389" 477.6 65.8457341249362 3.30034636648689
"2390" 477.8 66.3815933155556 3.41582190760982
"2391" 478 67.4725389693333 3.49862105299176
"2392" 478.2 68.482617216 3.49257055586379
"2393" 478.4 69.419343003234 3.68496175148689
"2394" 478.6 69.583270016 3.88323643799176
"2395" 478.8 69.6414177110943 3.79721200636244
"2396" 479 68.4455021797209 4.04293381441861
"2397" 479.2 67.6256803931428 4.04987039943522
"2398" 479.4 66.776605376 4.52867730729236
"2399" 479.6 65.9198227061961 5.69083447901505
"2400" 479.8 65.896083136 5.74531781086379
"2401" 480 66.0624608848372 5.77817531883721
"2402" 480.2 66.0819711644445 6.6124031073876
"2403" 480.4 65.1578404042927 8.82128365994044
"2404" 480.6 63.4538568675556 11.3901808899432
"2405" 480.8 62.1034170293333 13.9793902942418
"2406" 481 60.0698014664348 15.6436182780688
"2407" 481.2 57.0130972229565 17.0984677778514
"2408" 481.4 54.0485128333913 17.942949384047
"2409" 481.6 50.6506995964878 18.3897639696965
"2410" 481.8 48.3150743992558 19.400715582907
"2411" 482 46.0751606293333 21.4347474445543
"2412" 482.2 44.0360447203902 24.0745669772575
"2413" 482.4 41.268976736 26.4713774862209
"2414" 482.6 37.8752972693333 27.8175313337209
"2415" 482.8 35.2133729467317 29.3935163259161
"2416" 483 31.907924672 31.3132578329432
"2417" 483.2 29.1432384178605 32.5402504797674
"2418" 483.4 25.918069748093 34.186046545814
"2419" 483.6 23.6401877226667 35.7204617445543
"2420" 483.8 21.4672932823415 38.0801955090868
"2421" 484 19.5292495146666 40.0354800638876
"2422" 484.2 17.7058347093333 42.9457364770543
"2423" 484.4 16.7444987727568 45.0628535962885
"2424" 484.6 16.7086120483404 48.1775968205294
"2425" 484.8 17.8751017687273 50.7283705174709
"2426" 485 19.283437056 52.7717438128876
"2427" 485.2 20.3853128035556 55.2363347799432
"2428" 485.4 21.2472333675789 58.4450617287209
"2429" 485.6 22.4162707574634 61.5980191723795
"2430" 485.8 23.383368736 64.0721101245543
"2431" 486 24.0430167316757 67.3601509158831
"2432" 486.2 23.9032823612631 71.0563977737209
"2433" 486.4 24.260691403907 75.0626118818605
"2434" 486.6 25.5544734969756 78.1646233165258
"2435" 486.8 26.7665338364878 82.1702518383551
"2436" 487 28.0703152426667 85.9402420145543
"2437" 487.2 29.2282377818537 89.6655614143307
"2438" 487.4 29.866213728 93.7213775534709
"2439" 487.6 31.4958976890435 96.9730497975253
"2440" 487.8 34.334864096 99.3734754612209
"2441" 488 37.1213501013333 100.227787816388
"2442" 488.2 40.2967334293333 100.583099172054
"2443" 488.4 43.2042912426667 101.535480125388
"2444" 488.6 46.1368638923636 102.931167772471
"2445" 488.8 49.0070444646957 104.01318358383
"2446" 489 52.055374176 103.971377563721
"2447" 489.2 54.944587776 103.649373985581
"2448" 489.4 57.7165579255652 102.449638431764
"2449" 489.6 60.1889482196364 100.675923014971
"2450" 489.8 63.1901165181277 99.0450273132954
"2451" 490 66.8341394996364 98.5343146212209
"2452" 490.2 69.8634361832727 99.1986502862209
"2453" 490.4 73.3044132057872 99.4705592286145
"2454" 490.6 77.0076734487273 99.9329160212209
"2455" 490.8 80.4024528585532 101.459102602125
"2456" 491 83.5416551530213 103.766794912125
"2457" 491.2 86.533323136 106.255992950621
"2458" 491.4 88.4437419245714 109.089116972292
"2459" 491.6 90.6338662897778 112.065394665832
"2460" 491.8 93.226667976 112.977787829138
"2461" 492 95.6182947893333 112.104390392367
"2462" 492.2 99.149555856 111.130468479971
"2463" 492.4 102.506866853209 110.939177212907
"2464" 492.6 106.406087984696 110.727230413286
"2465" 492.8 108.6377333184 109.709839107921
"2466" 493 110.239142377481 107.682203778258
"2467" 493.2 111.510279890286 104.756306920864
"2468" 493.4 112.617736176 101.819010697663
"2469" 493.6 114.117287422667 98.5466980711167
"2470" 493.8 115.232844896 95.3760598293731
"2471" 494 116.7506451072 91.8867621670209
"2472" 494.2 118.261396456851 88.8404446516997
"2473" 494.4 120.004424932364 85.5010978249709
"2474" 494.6 121.188779336784 82.2670034847013
"2475" 494.8 122.100132187429 78.8457888415781
"2476" 495 122.831280118857 75.3920996701495
"2477" 495.2 123.659717896 72.2085570191376
"2478" 495.4 124.900598096 69.8367621449709
"2479" 495.6 126.943790688 67.7329159890209
"2480" 495.8 127.614669720151 66.0613630120228
"2481" 496 126.778369046588 64.1372900427405
"2482" 496.2 125.3104219328 62.5406082915209
"2483" 496.4 123.984231017739 60.4345882225253
"2484" 496.6 122.3364580672 58.7790698262209
"2485" 496.8 120.179033209962 56.6709421027775
"2486" 497 117.693054052364 54.6357131787209
"2487" 497.2 116.113367136 52.5061760470543
"2488" 497.4 115.484080861217 50.9697052699166
"2489" 497.6 115.189068932364 48.4906082774709
"2490" 497.8 115.206579317818 45.6846642187209
"2491" 498 114.6704113152 42.6483005793209
"2492" 498.2 113.330779276 39.4120826273668
"2493" 498.4 111.450229076426 36.7046017190401
"2494" 498.6 109.757097216 33.7672958608638
"2495" 498.8 108.556917301106 30.5262056408486
"2496" 499 107.013327021714 27.0561498572924
"2497" 499.2 105.920687216 23.6829159449709
"2498" 499.4 105.987361376 20.0944544029209
"2499" 499.6 106.642249792 17.9364124427209
"2500" 499.8 106.417039296 17.1814366485286
"2501" 500 106.149761617569 16.5354800403876
"2502" 500.2 106.172422116392 16.3620260432307
"2503" 500.4 106.077772141714 16.4046584808638
"2504" 500.6 105.457672216 17.3688133745543
"2505" 500.8 103.519211463442 17.7638640606977
"2506" 501 100.655235463805 18.2115275717697
"2507" 501.2 97.733841192 18.5386851705959
"2508" 501.4 95.008349696 18.7790697862209
"2509" 501.6 92.0315841687273 18.7353634924709
"2510" 501.8 89.0548186414545 18.7441047512209
"2511" 502 86.3038253181277 19.9206409821252
"2512" 502.2 82.9992705586087 20.5516450388296
"2513" 502.4 79.695517616 21.2178809774709
"2514" 502.6 76.4336373342609 22.2322470471992
"2515" 502.8 72.9414574177391 22.5499728000253
"2516" 503 69.5162737586087 21.630240357634
"2517" 503.2 66.4149623131429 19.5836223772924
"2518" 503.4 63.9227699017143 16.8756160951495
"2519" 503.6 61.1738142611064 15.1661401590401
"2520" 503.8 58.026415616 14.7997798414132
"2521" 504 55.0511403342979 16.2954363958486
"2522" 504.2 52.5110712803902 18.7180941764039
"2523" 504.4 49.6735346716098 21.2696889256722
"2524" 504.6 46.304463296 23.1929892045543
"2525" 504.8 42.587643456 23.6163478975671
"2526" 505 38.9362042737778 23.8431723553876
"2527" 505.2 34.9700812704681 24.5851254385082
"2528" 505.4 31.7024694826667 26.0135020278876
"2529" 505.6 28.8207215508837 28.076923105
"2530" 505.8 25.5278853351489 29.5360256071252
"2531" 506 22.7086685696 28.6329159499209
"2532" 506.2 20.9597312704 26.6098390248209
"2533" 506.4 21.7127350217143 26.0200431058638
"2534" 506.6 21.851979696 26.8411999717979
"2535" 506.8 21.5347723287273 27.3804683962209
"2536" 507 19.1440210346667 28.2790697957209
"2537" 507.2 17.221088872 30.0098390282209
"2538" 507.4 16.8283698382222 31.3431723628876
"2539" 507.6 17.873754816 32.0483005687209
"2540" 507.8 19.0745631723636 31.2528460224709
"2541" 508 20.3577698977391 31.4295714711122
"2542" 508.2 22.007552736 32.2406082612209
"2543" 508.4 24.6961265026667 33.5466980061168
"2544" 508.6 27.6960932906667 36.0483005727209
"2545" 508.8 28.7410255426667 37.1604800610126
"2546" 509 29.9475397404445 38.6294971564987
"2547" 509.2 32.3964271700425 42.0564838847848
"2548" 509.4 34.5959633991111 44.8004373336098
"2549" 509.6 36.443483144421 48.4045758887209
"2550" 509.8 36.828711624421 51.7244139487209
"2551" 510 37.0186225066667 54.7491552922765
"2552" 510.2 38.138995336 58.3559929027209
"2553" 510.4 39.3383549350698 61.5921288630232
"2554" 510.6 39.8778738915555 64.8901809434432
"2555" 510.8 40.3750491093333 68.3796615517979
"2556" 511 40.5595925838049 72.0107771565258
"2557" 511.2 40.5209167806512 75.38461546
"2558" 511.4 39.2957508551111 78.8517194189432
"2559" 511.6 38.1143835164445 82.0995826700543
"2560" 511.8 37.757470976 85.1646714305158
"2561" 512 37.753766856 88.9521467794709
"2562" 512.2 37.9049466373953 92.5581396274418
"2563" 512.4 39.5262764693333 94.7497658328876
"2564" 512.6 41.4884673815814 95.7960644965116
"2565" 512.8 41.7826147093333 95.5418903758043
"2566" 513 41.2339559650909 95.9031957374709
"2567" 513.2 40.5971758501463 96.9826345923795
"2568" 513.4 40.0461002820465 99.6422183465116
"2569" 513.6 38.4311269333333 102.526933117832
"2570" 513.8 35.3781912293333 104.532275000179
"2571" 514 32.5175906142609 105.785758836438
"2572" 514.2 29.6907207537778 107.962830559165
"2573" 514.4 28.1186772596364 110.859489458721
"2574" 514.6 28.691266864 112.980992957346
"2575" 514.8 29.365416704 113.235113836721
"2576" 515 30.3249858269091 112.607741208721
"2577" 515.2 32.6538670923636 111.777321627471
"2578" 515.4 35.9314221297778 111.475651075499
"2579" 515.6 39.4669635128889 111.535480135388
"2580" 515.8 42.7573594996364 111.681167781221
"2581" 516 46.5038037475556 112.826078427276
"2582" 516.2 49.5841744585532 114.822441404359
"2583" 516.4 52.633216896 117.182079918069
"2584" 516.6 55.6480484786087 119.565023064264
"2585" 516.8 57.7038987490233 122.361359693023
"2586" 517 58.2801026638049 125.397268767136
"2587" 517.2 58.204213376 125.716939715644
"2588" 517.4 58.7699961704186 124.794275616744
"2589" 517.6 60.3198688922791 123.890876689186
"2590" 517.8 63.2065092194042 123.382179547125
"2591" 518 65.9280788569302 122.835420516395
"2592" 518.2 69.1442887248372 122.119857009419
"2593" 518.4 72.2388876228085 120.845354667338
"2594" 518.6 75.2057714026667 119.053795161221
"2595" 518.8 78.1919472731428 117.660545552292
"2596" 519 81.390970868093 116.404293497442
"2597" 519.2 83.8032256473043 114.213852490351
"2598" 519.4 86.1874036845714 111.914862658007
"2599" 519.6 88.9816641422222 109.911548509832
"2600" 519.8 92.408057456 108.221377567971
"2601" 520 95.6372941531428 107.150341460149
"2602" 520.2 98.7296568128 105.609839103821
"2603" 520.4 101.093387318857 103.013763748007
"2604" 520.6 103.349725558857 99.7798547965781
"2605" 520.8 105.334147866435 96.9563273894818
"2606" 521 106.9427280064 93.8559929382209
"2607" 521.2 108.337255104 90.6944544735209
"2608" 521.4 109.175323593143 88.3198861822924
"2609" 521.6 109.417534118128 85.1334070047848
"2610" 521.8 108.805818724571 81.7264795822923
"2611" 522 107.414279113143 79.0969662358638
"2612" 522.2 106.284308329333 77.0402877932001
"2613" 522.4 105.220681165804 74.2127048341131
"2614" 522.6 104.398293896 71.3191339413251
"2615" 522.8 103.735256416 68.3722651020863
"2616" 523 101.840258861714 66.0514403201495
"2617" 523.2 100.393686610286 63.4690227351495
"2618" 523.4 99.0232865208889 60.8431723923876
"2619" 523.6 98.311479003234 57.4247326726571
"2620" 523.8 97.7370514293333 54.2117621293459
"2621" 524 96.7929795931428 51.2947684058638
"2622" 524.2 95.5906718169302 48.1753131072093
"2623" 524.4 95.008349696 44.9329159662209
"2624" 524.6 95.3336537457778 41.6636851937209
"2625" 524.8 95.2480474168889 38.7918903190543
"2626" 525 93.9528236608 35.6559928800209
"2627" 525.2 92.383980676 32.5210569794501
"2628" 525.4 90.270039392 29.5636851816209
"2629" 525.6 88.1152188091915 26.3036197119124
"2630" 525.8 86.5734511026667 23.2662492778876
"2631" 526 85.872931456 20.3607024408638
"2632" 526.2 85.570251936 17.3158590824166
"2633" 526.4 84.6490533968695 15.091778812634
"2634" 526.6 82.7899072542609 13.0182002152427
"2635" 526.8 80.1208740626666 12.1204159334084
"2636" 527 77.4972029203478 10.5265614167644
"2637" 527.2 75.207605824 8.53291592982093
"2638" 527.4 74.2291254848 5.82522361942093
"2639" 527.6 73.0880938340392 3.51134729734838
"2640" 527.8 72.2656016545185 2.01981051020241
"2641" 528 71.6877589345185 1.85599284622093
"2642" 528.2 70.931569696 0.650371543240164
"2643" 528.4 70.8726061531429 0.235113723720931
"2644" 528.6 70.8673649493333 0.330351819054267
"2645" 528.8 70.9566932925217 0.13358481774267
"2646" 529 71.1152251341395 0.205724508255816
"2647" 529.2 71.0883487285581 0
"2648" 529.4 71.259013904 0.269454383095932
"2649" 529.6 71.4438416108936 0.17432345010391
"2650" 529.8 71.2227307564651 0.957066190581396
"2651" 530 71.1099162145185 1.0796395690913
"2652" 530.2 70.864895536 1.33824136641324
"2653" 530.4 70.210210483451 1.46006524401505
"2654" 530.6 68.7004547493333 1.8720184872626
"2655" 530.8 66.5364629469091 2.41543340622093
"2656" 531 64.4245581968696 3.41117679426441
"2657" 531.2 62.167621776 4.06753130997093
"2658" 531.4 59.4097360669091 4.26858026122093
"2659" 531.6 56.5555432378182 4.24235648497093
"2660" 531.8 53.6800334177391 3.57840087469919
"2661" 532 51.3459900238049 3.59614294176971
"2662" 532.2 49.6409770746046 5.25044723244186
"2663" 532.4 47.1826437215319 7.11376699223157
"2664" 532.6 44.8498505614546 8.89270613997093
"2665" 532.8 42.0271391700425 10.2725231328699
"2666" 533 39.2723657116098 11.2790697787209
"2667" 533.2 36.2310442808889 12.9030014042765
"2668" 533.4 33.5957629425116 14.2933810518605
"2669" 533.6 31.5246717226667 14.9674327015414
"2670" 533.8 28.9621562525958 15.3298062803167
"2671" 534 27.4950094883404 16.3363529261677
"2672" 534.2 26.3623094664348 18.5031500535035
"2673" 534.4 25.378301936 21.2178809774709
"2674" 534.6 25.5446505978182 23.4643844762209
"2675" 534.8 25.887353856 24.3102053228876
"2676" 535 25.5943422322162 26.3414398561534
"2677" 535.2 24.7276416374634 29.1871373388429
"2678" 535.4 23.8221816286316 32.3721872087209
"2679" 535.6 23.4287334797838 35.2083837319642
"2680" 535.8 23.4268155570526 38.5462762837209
"2681" 536 22.9014803626667 41.8806477185927
"2682" 536.2 21.3080589170526 45.2163167762209
"2683" 536.4 20.0863491626667 48.1528370739773
"2684" 536.6 19.118339136 51.0483005877209
"2685" 536.8 17.991545832 54.8656082838459
"2686" 537 17.2861549018537 58.5680004076234
"2687" 537.2 16.9527303835676 61.9547455050723
"2688" 537.4 16.8902609003243 65.4370739908831
"2689" 537.6 17.9284111644444 68.9628305201654
"2690" 537.8 19.118339136 71.9521467624709
"2691" 538 20.5308435626667 74.6581907212209
"2692" 538.2 21.9786606 77.3463775370959
"2693" 538.4 23.5576387626667 80.7204617895543
"2694" 538.6 24.419418002087 83.553317342634
"2695" 538.8 25.6976360707368 86.8458714737209
"2696" 539 27.13109152 90.2213775499709
"2697" 539.2 28.7221747304186 93.9087657468605
"2698" 539.4 29.5507428376216 97.100275685748
"2699" 539.6 30.0514902826667 100.747934337054
"2700" 539.8 29.875103616 104.385578747567
"2701" 540 28.9609268 107.855992952221
"2702" 540.2 29.015747776 111.200174415131
"2703" 540.4 30.3507906054737 112.797288503721
"2704" 540.6 32.2619679893333 112.643538744554
"2705" 540.8 35.3578597262222 112.544027144943
"2706" 541 38.081211064 111.519454494346
"2707" 541.2 40.6736236305454 110.850748199971
"2708" 541.4 43.772961856 109.758923357054
"2709" 541.6 47.085926784 109.005565602943
"2710" 541.8 50.5898310455652 108.394454491221
"2711" 542 53.9898911081739 108.620206999808
"2712" 542.2 57.3732021064348 109.088434425025
"2713" 542.4 60.227721216 109.539143137054
"2714" 542.6 62.9114405964255 110.902637799785
"2715" 542.8 66.2018200248889 111.33889893861
"2716" 543 69.74699212 110.759839108971
"2717" 543.2 72.5217570262325 109.257602971512
"2718" 543.4 75.8976672751304 107.131912683938
"2719" 543.6 78.2174126873043 105.141946126764
"2720" 543.8 81.4202905832727 102.712636303721
"2721" 544 84.4564391568695 101.521544785351
"2722" 544.2 88.2197678151111 100.997018586388
"2723" 544.4 91.7871838951489 100.305256447125
"2724" 544.6 95.239486784 100.253428842054
"2725" 544.8 98.6065476262128 100.280706528934
"2726" 545 101.737553570043 99.5360256771252
"2727" 545.2 104.342114742667 97.0483006337209
"2728" 545.4 105.743867902792 94.2906808922115
"2729" 545.6 106.590885994667 90.9200954993876
"2730" 545.8 107.444529974261 87.4998056408948
"2731" 546 108.514931913143 83.9949254244352
"2732" 546.2 109.624807216 80.7983006174709
"2733" 546.4 110.289079402667 77.6172108707001
"2734" 546.6 111.187945856 74.5261112620863
"2735" 546.8 113.0909745472 71.5021467620209
"2736" 547 115.083841427321 68.6665879783436
"2737" 547.2 117.133547679396 65.7130320973058
"2738" 547.4 119.769980327111 63.3944544462209
"2739" 547.6 122.556284191319 61.9992007623379
"2740" 547.8 124.76929886366 62.5802154928699
"2741" 548 125.260578084571 63.3826805058638
"2742" 548.2 124.716263653647 62.5083307650935
"2743" 548.4 124.806905648941 60.8416640967601
"2744" 548.6 124.731370652863 58.4811814397994
"2745" 548.8 123.994827364571 55.6746742187209
"2746" 549 123.195599541106 52.572032176806
"2747" 549.2 122.209238710634 48.9713775087209
"2748" 549.4 121.133130084571 45.8552079608638
"2749" 549.6 119.4934718848 43.2483005799209
"2750" 549.8 117.7907620032 40.2098390384209
"2751" 550 116.413653932522 38.1854243206775
"2752" 550.2 113.98290142366 36.5245689856358
"2753" 550.4 111.179571323826 34.5733841832862
"2754" 550.6 108.430060146909 33.7878110599709
"2755" 550.8 105.45139131687 32.8175313387209
"2756" 551 102.783675547429 31.6950823580066
"2757" 551.2 99.799628916 30.4697749261168
"2758" 551.4 97.0950039626667 30.6781082596584
"2759" 551.6 93.9842056881951 30.9695013181112
"2760" 551.8 91.0245234638049 31.1852611682331
"2761" 552 88.603926216 29.8127236434084
"2762" 552.2 87.1265749952 27.1406082561209
"2763" 552.4 85.353560916 24.2598390224709
"2764" 552.6 83.0997649446957 21.8810764782861
"2765" 552.8 80.6415934418823 19.8688133770543
"2766" 553 78.135342272 18.4329159397209
"2767" 553.2 74.9251049386667 17.2106937162765
"2768" 553.4 71.509412416 16.3388988436098
"2769" 553.6 67.9139466026667 15.3559928597209
"2770" 553.8 65.0358990455652 14.4479661029601
"2771" 554 62.364423282087 14.9998055683948
"2772" 554.2 59.0507731650909 16.6636851687209
"2773" 554.4 56.0915180232727 18.4294194362209
"2774" 554.6 52.9484038341818 20.3437551024709
"2775" 554.8 49.5601442487273 22.0308180412209
"2776" 555 45.9997703867317 22.9770060005502
"2777" 555.2 42.7158232364651 23.8640429576744
"2778" 555.4 39.5792245396364 24.5745243374709
"2779" 555.6 36.9614219141818 24.2685802812209
"2780" 555.8 35.432317323907 24.9284436743023
"2781" 556 33.7767766826667 26.7524425752594
"2782" 556.2 33.275485776 29.4713774892209
"2783" 556.4 33.15028652 32.8175313387209
"2784" 556.6 32.808766656 35.9339021505158
"2785" 556.8 32.9677727828293 39.6280379121356
"2786" 557 33.0523351320976 43.3240979533551
"2787" 557.2 32.6930570026667 46.7827328178876
"2788" 557.4 31.3235048803902 49.9000829505502
"2789" 557.6 29.299377536 53.0647841062209
"2790" 557.8 27.813496256 55.9768720212209
"2791" 558 25.9925273457778 58.5867621337209
"2792" 558.2 24.935289184 60.0098390582209
"2793" 558.4 25.7406001493333 61.2699123195543
"2794" 558.6 27.9376124228085 62.8093480626571
"2795" 558.8 30.6014263802553 64.9206410271252
"2796" 559 33.4373637011064 66.6309519944656
"2797" 559.2 36.2363123626667 66.3776891632081
"2798" 559.4 38.9105223751111 66.2534288080543
"2799" 559.6 42.1005065038049 65.9038353117697
"2800" 559.8 45.3395576746667 65.4158219696098
"2801" 560 48.0717614850909 64.0850138874709
"2802" 560.2 51.1988555342979 62.2774331685082
"2803" 560.4 54.101900476 60.5098390587209
"2804" 560.6 56.4935272893333 58.5386852105959
"2805" 560.8 59.4068176693333 56.0146467465334
"2806" 561 61.7447079012174 53.7038189850253
"2807" 561.2 63.255687323234 50.9926541064869
"2808" 561.4 64.8621720483404 47.5965820899975
"2809" 561.6 66.9117942525217 44.6151902133948
"2810" 561.8 68.9439546662128 41.3936360936145
"2811" 562 70.9930423257872 38.3821794621252
"2812" 562.2 73.820783296 35.8543903161168
"2813" 562.4 77.1995580893333 34.2838774940334
"2814" 562.6 80.2326973297778 33.1765056980543
"2815" 562.8 83.4595208893333 31.3031082602834
"2816" 563 86.258159936 29.0027746630066
"2817" 563.2 88.184302336 26.5145486008638
"2818" 563.4 89.4560348646957 23.2857587539383
"2819" 563.6 90.2298772738723 19.9942907366997
"2820" 563.8 91.0867237696 17.4944544003209
"2821" 564 93.3390262826667 15.6540697830959
"2822" 564.2 95.4564726217143 14.0106239415781
"2823" 564.4 96.712244896 13.1281822066055
"2824" 564.6 97.8071525302857 13.2492424651495
"2825" 564.8 99.7458403649362 13.9059110252103
"2826" 565 102.102974202667 15.0611210645543
"2827" 565.2 104.621940430222 16.065394569832
"2828" 565.4 107.528275296 17.5660520335286
"2829" 565.6 108.745742662038 19.2035980885322
"2830" 565.8 109.850976425412 21.4148163951915
"2831" 566 111.550513837176 23.6998842707798
"2832" 566.2 113.491291142667 25.1973390234084
"2833" 566.4 114.024628299636 25.2038949674709
"2834" 566.6 114.338258759111 24.5782150911654
"2835" 566.8 114.310755449192 24.3314429505294
"2836" 567 114.269773696 23.5867620987209
"2837" 567.2 114.1465005824 23.4252236370209
"2838" 567.4 114.358055222667 23.2662492778876
"2839" 567.6 114.630413124085 23.0712138166997
"2840" 567.8 114.679591227915 22.6947817377635
"2841" 568 114.584960634182 22.8350138462209
"2842" 568.2 114.558695056 22.9777877391376
"2843" 568.4 114.551286816 23.4166437553555
"2844" 568.6 114.423865088 23.6329159449209
"2845" 568.8 113.691930976 23.6654334274709
"2846" 569 112.201264249043 23.553317282634
"2847" 569.2 110.032260416 23.7913447503167
"2848" 569.4 109.295301584696 24.096795544047
"2849" 569.6 108.243088142222 24.1935997061654
"2850" 569.8 107.081760466909 24.2423565049709
"2851" 570 105.769065237333 24.5953091082765
"2852" 570.2 104.745614254298 25.1743234751039
"2853" 570.4 103.382881869913 26.5633507304601
"2854" 570.6 102.17694923687 28.0182002302427
"2855" 570.8 102.470057862957 28.6202069198079
"2856" 571 101.860498829617 29.3559928737209
"2857" 571.2 100.294995857702 31.1154036774443
"2858" 571.4 97.7905553848889 32.7491552702765
"2859" 571.6 95.3593356444445 34.2705227931654
"2860" 571.8 92.3452484646956 35.1252236487209
"2861" 572 89.4696202168889 36.4072749320543
"2862" 572.2 86.4077051533913 36.9228825133948
"2863" 572.4 83.1978082481951 37.4235350956722
"2864" 572.6 80.3295394893333 38.0178518567418
"2865" 572.8 77.8569271432727 39.8717271499709
"2866" 573 74.7999056826666 41.6556723732001
"2867" 573.2 71.8044810389787 42.5392989425507
"2868" 573.4 68.1946557276279 42.9695885939535
"2869" 573.6 64.9907422544314 44.2805781073484
"2870" 573.8 61.782393296 46.4152877625751
"2871" 574 59.1358736384 48.8175313547209
"2872" 574.2 57.063344416 51.7054912238296
"2873" 574.4 54.318591496 54.5162493091376
"2874" 574.6 51.762265549913 56.6218791886122
"2875" 574.8 50.1627299046957 59.7406082887209
"2876" 575 49.8082080426667 62.5867621377209
"2877" 575.2 49.9272217194146 64.5154675805502
"2878" 575.4 48.4710744055652 65.8777320406775
"2879" 575.6 45.776149952 67.3021467578209
"2880" 575.8 42.1758687826667 68.1140057329918
"2881" 576 39.1250964994783 68.3693708391557
"2882" 576.2 35.297935296 68.2200358463953
"2883" 576.4 31.6343338331429 69.0341718772924
"2884" 576.6 28.5435959466667 70.8089843681654
"2885" 576.8 25.5918525064348 73.4947889044818
"2886" 577 23.991927348093 76.4042934574419
"2887" 577.2 23.4454404346047 79.4096601867442
"2888" 577.4 23.8139619597838 80.5306290995317
"2889" 577.6 23.9008097779512 80.8006458332331
"2890" 577.8 23.1953405493333 80.7128305319154
"2891" 578 21.5730508457674 82.8264759325581
"2892" 578.2 18.8358382506667 84.9371895104987
"2893" 578.4 16.2123764716522 87.3743875805688
"2894" 578.6 13.8562820262128 88.2430633090401
"2895" 578.8 12.4379135438049 87.4235351456722
"2896" 579 12.261272192 87.2790698547209
"2897" 579.2 12.9726010597209 88.121645884186
"2898" 579.4 13.0532302764651 90.044722809186
"2899" 579.6 13.3190887749189 93.1293817108831
"2900" 579.8 13.802186112 96.1362127207209
"2901" 580 14.2576621383529 98.6659476941621
"2902" 580.2 15.18900864 101.323025912721
"2903" 580.4 15.4400284882581 103.437878803882
"2904" 580.6 14.8355048583529 103.89219204328
"2905" 580.8 14.4264538026667 104.050273027311
"2906" 581 14.2873657651892 104.096117688586
"2907" 581.2 14.2117448117895 104.376235863721
"2908" 581.4 14.187414592 104.268080860721
"2909" 581.6 14.2117448117895 104.052349223721
"2910" 581.8 14.2873657651892 104.06493265737
"2911" 582 14.5564229254737 104.062470681221
"2912" 582.2 14.9305327566452 104.107853990656
"2913" 582.4 15.5228733226667 104.659023252054
"2914" 582.6 17.4984039893333 105.578872634362
"2915" 582.8 18.9561376707368 105.904575946221
"2916" 583 20.274024576 105.894454488721
"2917" 583.2 21.8757640454737 106.360041533721
"2918" 583.4 23.6471227301463 107.198394452501
"2919" 583.6 25.667223296 108.68515216593
"2920" 583.8 27.6202421015814 110.99284447593
"2921" 584 28.9288244266666 112.932916034221
"2922" 584.2 28.9112526012631 114.770972716221
"2923" 584.4 30.174396512 114.702146805221
"2924" 584.6 32.7610648179512 115.894454498721
"2925" 584.8 35.8214509226667 116.989129056029
"2926" 585 38.735358656 118.448695132439
"2927" 585.2 41.2644973350698 120.742397258488
"2928" 585.4 43.5926421419574 123.193963507657
"2929" 585.6 46.2685724438261 125.417865879482
"2930" 585.8 49.0760007189787 126.720968421168
"2931" 586 52.0150595676279 126.493738945814
"2932" 586.2 54.9262435626666 125.912769527054
"2933" 586.4 58.1518388420465 125.232558264767
"2934" 586.6 61.975007536 124.759839122971
"2935" 586.8 65.3876293968696 125.175390962851
"2936" 587 68.812813056 125.969705344917
"2937" 587.2 71.6035793777778 125.26197587561
"2938" 587.4 73.6871325988571 122.982366593721
"2939" 587.6 75.169082976 120.369978978721
"2940" 587.8 76.2520030364444 117.689326295388
"2941" 588 77.6473861973333 115.159411762943
"2942" 588.2 79.1982584045714 112.425066740149
"2943" 588.4 80.9314589893333 110.141249364763
"2944" 588.6 82.565469792 107.971377567721
"2945" 588.8 83.644109536 104.828020921221
"2946" 589 84.7629113981277 101.794618150742
"2947" 589.2 85.0245115893333 99.4841980720542
"2948" 589.4 85.5032556786087 95.9111768867644
"2949" 589.6 86.8013081655652 92.750641766547
"2950" 589.8 88.4929636646957 89.4563273819818
"2951" 590 89.5830486026667 86.1348390843459
"2952" 590.2 90.0272558615814 82.9695886339535
"2953" 590.4 89.6589269396364 79.2860628537209
"2954" 590.6 89.615150976 75.6584404724709
"2955" 590.8 90.7540873516522 72.1151902408948
"2956" 591 92.5004336731428 69.0891169322924
"2957" 591.2 93.3920649864348 65.7188691642644
"2958" 591.4 93.587819676 61.9120826498668
"2959" 591.6 93.4580399594146 57.9488634464039
"2960" 591.8 93.1395817504681 54.6505919170188
"2961" 592 93.1697592232727 50.6846642237209
"2962" 592.2 93.6477554900425 46.9910174412741
"2963" 592.4 94.7695080384 43.2944544261209
"2964" 592.6 96.2812785864348 39.8743875330688
"2965" 592.8 97.9376912626666 36.3912492910126
"2966" 593 99.5603352045714 33.7908437415781
"2967" 593.2 101.255093871686 31.0829913671523
"2968" 593.4 100.922739888941 28.4962643660739
"2969" 593.6 99.9478348728889 25.450009963832
"2970" 593.8 98.812480936 23.9473390221584
"2971" 594 97.3758997293333 21.8960569688251
"2972" 594.2 94.8576081168696 19.4145212918731
"2973" 594.4 92.3038885302857 17.0247526730066
"2974" 594.6 89.2692315245714 14.4187872072924
"2975" 594.8 87.3118056893333 11.8800313177834
"2976" 595 87.0993731474286 9.0184732301495
"2977" 595.2 88.2865058102857 7.66054544229236
"2978" 595.4 89.3006787474285 8.53966632229236
"2979" 595.6 89.5129475017143 8.6888029001495
"2980" 595.8 90.1151283649362 9.24142656882732
"2981" 596 92.4550911657674 10.2951699566279
"2982" 596.2 95.0555205302857 11.4674528244352
"2983" 596.4 97.945716856 13.3784287551793
"2984" 596.6 100.611673041455 15.6147341187209
"2985" 596.8 103.372088028444 16.9286424339432
"2986" 597 106.334067008 18.3901808969432
"2987" 597.2 108.8611658368 20.9944544038209
"2988" 597.4 110.251311904627 24.1976218278386
"2989" 597.6 111.824752118857 27.5742032330066
"2990" 597.8 113.475239956 30.2053518489293
"2991" 598 114.800532935111 31.7747962949432
"2992" 598.2 117.0280096128 34.2021467247209
"2993" 598.4 119.317871902667 36.7037492913251
"2994" 598.6 121.702417310118 39.7179838343092
"2995" 598.8 122.640467542667 42.6973390409084
"2996" 599 122.640467542667 46.5434928909084
"2997" 599.2 122.710557724444 48.5782151151654
"2998" 599.4 124.173355869333 50.3175313562209
"2999" 599.6 125.841444576 53.2243360928556
"3000" 599.8 127.406851044571 56.3418641722924
"3001" 600 129.237505262667 59.0835570060126
"3002" 600.2 129.930148861217 59.6151902283948
"3003" 600.4 130.496348938927 59.993891591038
"3004" 600.6 130.783910378105 59.8215799487209
"3005" 600.8 130.64748736 59.8285203767209
"3006" 601 130.291776386909 60.1339649324709
"3007" 601.2 130.252475299556 60.4329159817209
"3008" 601.4 130.200104368941 61.0679084408778
"3009" 601.6 129.694964082667 62.5611211120543
"3010" 601.8 128.934137834667 65.1337706872765
"3011" 602 128.094388204679 67.7594762212681
"3012" 602.2 127.201365024627 70.6078782845052
"3013" 602.4 127.243978163925 73.3690553270228
"3014" 602.6 127.4677014208 75.5098390737209
"3015" 602.8 127.988624667429 77.4486145858638
"3016" 603 127.735649230222 78.9030014702765
"3017" 603.2 126.066487338264 81.6564283396643
"3018" 603.4 124.622789096 83.6508647228876
"3019" 603.6 122.7910276736 86.4559929308209
"3020" 603.8 120.964027093736 89.2834239931549
"3021" 604 118.806035593143 92.417217426578
"3022" 604.2 117.070705769333 94.4922108875751
"3023" 604.4 115.0864580736 96.8483006335209
"3024" 604.6 112.360380360348 98.6787354179601
"3025" 604.8 111.376629193143 101.090686823007
"3026" 605 111.323908848941 104.046792345093
"3027" 605.2 110.826302793143 107.566354019435
"3028" 605.4 109.069189216 109.694454492521
"3029" 605.6 106.10292992 111.142317741832
"3030" 605.8 102.736996076 112.497018597888
"3031" 606 99.8762368523636 113.752846104971
"3032" 606.2 97.319720576 115.6941339857
"3033" 606.4 95.9630463638261 117.725558179482
"3034" 606.6 93.9674131649362 119.797891491168
"3035" 606.8 91.0096780736 120.555992964921
"3036" 607 87.8174180693333 120.612403221388
"3037" 607.2 84.7387221681951 120.584886023111
"3038" 607.4 81.8544022226666 121.727787837888
"3039" 607.6 78.6404196124444 123.56966818161
"3040" 607.8 75.076963122087 125.125223738721
"3041" 608 72.135408696 125.557916046846
"3042" 608.2 68.6121732226667 124.940928866742
"3043" 608.4 65.0290133191111 124.10812972061
"3044" 608.6 61.6539838026667 123.827146814346
"3045" 608.8 58.4702658212174 124.83258159796
"3046" 609 55.9237101626667 126.872018612263
"3047" 609.2 54.5750829074286 128.013763773007
"3048" 609.4 54.3506938693333 128.105992972471
"3049" 609.6 54.3432555145366 127.339107418233
"3050" 609.8 52.6600933015814 126.109123560814
"3051" 610 49.8737230902857 125.211565968007
"3052" 610.2 46.7375462455652 125.049972902525
"3053" 610.4 43.5758682150698 124.400715687907
"3054" 610.6 40.7835888512 123.194454506021
"3055" 610.8 37.5217542487273 121.462636322471
"3056" 611 34.6315941414054 119.948508556829
"3057" 611.2 32.2840889524706 119.774545000339
"3058" 611.4 31.060422016 119.932916041221
"3059" 611.6 31.129212816 119.781817139971
"3060" 611.8 31.0746897374815 119.783343391499
"3061" 612 30.9371489024 119.786762194921
"3062" 612.2 30.915961336 119.820736553929
"3063" 612.4 30.793725376 119.873744443529
"3064" 612.6 30.732977808 119.971377579721
"3065" 612.8 30.7968446349474 120.064494988721
"3066" 613 30.7968446349474 120.064494988721
"3067" 613.2 30.675193536 120.125223733721
"3068" 613.4 30.675193536 120.167958776499
"3069" 613.6 30.675193536 120.167958776499
"3070" 613.8 30.747423876 120.197339118408
"3071" 614 30.675193536 120.167958776499
"3072" 614.2 30.5845515407059 119.98947712725
"3073" 614.4 30.232180784 119.894454502721
"3074" 614.6 30.482579296 119.713135821221
"3075" 614.8 30.0652484426667 119.441463049276
"3076" 615 29.9261381582222 119.056847664276
"3077" 615.2 28.6790095941818 117.666016272054
"3078" 615.4 27.7431767715555 115.947873302193
"3079" 615.6 26.8913937991111 113.971377573721
"3080" 615.8 26.0442554253617 112.310166442763
"3081" 616 24.566570496 110.692989292054
"3082" 616.2 22.7287362857674 109.257602971512
"3083" 616.4 20.136442976 108.696652293721
"3084" 616.6 18.7635234307368 109.072592143721
"3085" 616.8 18.1009408426667 108.892482105131
"3086" 617 18.049330104 108.250223721846
"3087" 617.2 17.577425216 106.687723720283
"3088" 617.4 16.8798493197838 104.127302719802
"3089" 617.6 16.8296287548235 103.756445436809
"3090" 617.8 16.5738036496842 102.746681206221
"3091" 618 15.593498544 101.432916022721
"3092" 618.2 13.782924688 99.4617621745959
"3093" 618.4 11.4658274387027 98.2749118615588
"3094" 618.6 10.109919296 98.3500757829517
"3095" 618.8 9.88299320757893 98.0503249262209
"3096" 619 9.98150980266666 97.7978075378235
"3097" 619.2 9.70164295822222 96.8203804055728
"3098" 619.4 8.33194169599998 94.2491553317765
"3099" 619.6 7.34575678719998 91.9252237055209
"3100" 619.8 6.460831936 89.4384105162209
"3101" 620 4.60806638933333 87.7189120642337
"3102" 620.2 4.10512920711111 87.2833433589987
"3103" 620.4 3.946263616 86.9496812942337
"3104" 620.6 4.4026112 86.4768720517209
"3105" 620.8 5.05749961599999 84.7406083137209
"3106" 621 5.73475613729032 81.9862658792048
"3107" 621.2 6.36727644799998 79.8944544627209
"3108" 621.4 7.02809145599999 78.2317325675671
"3109" 621.6 7.12686798933333 77.1074722114132
"3110" 621.8 6.85349725924326 76.1127496772344
"3111" 622 6.14599404204651 75.5456172490698
"3112" 622.2 4.79931457089362 74.2168767156358
"3113" 622.4 3.516585696 72.2213775319709
"3114" 622.6 3.18272101333331 69.8688134270542
"3115" 622.8 4.29718024757894 66.8155070812209
"3116" 623 4.98653647494736 65.0037661887209
"3117" 623.2 5.97471028266667 64.2186302712209
"3118" 623.4 6.67772528188235 62.6930969794562
"3119" 623.6 7.37850120800001 60.4521467509709
"3120" 623.8 7.354054016 58.5177286030799
"3121" 624 6.8439022732549 57.613911454015
"3122" 624.2 6.16610157511112 56.834625379832
"3123" 624.4 6.37616633599999 56.3875510861568
"3124" 624.6 6.19178347377778 54.5953091382765
"3125" 624.8 6.48284499200001 52.0867621272209
"3126" 625 7.205148392 49.4425313553459
"3127" 625.2 7.32442105599999 47.6794642924389
"3128" 625.4 7.19826931199999 46.1032456377209
"3129" 625.6 8.04067138185366 42.9770060205502
"3130" 625.8 10.0789080587907 41.6368515622093
"3131" 626 11.5013214632727 40.6322166612209
"3132" 626.2 12.8889127399024 38.9995200878673
"3133" 626.4 14.066342784 37.1581906837209
"3134" 626.6 15.147522496 34.947708855644
"3135" 626.8 15.1960127941818 33.0622865837209
"3136" 627 15.834266344 30.2502236438459
"3137" 627.2 18.4396032426667 27.7167987328876
"3138" 627.4 21.2042104179512 25.9132161348185
"3139" 627.6 23.163238176 24.4434054562209
"3140" 627.8 25.474609056 21.7948040549709
"3141" 628 28.1754887324444 19.1252236327209
"3142" 628.2 30.6666329031111 16.3987279034987
"3143" 628.4 33.2861865671111 14.3816338843876
"3144" 628.6 35.4856107093333 13.0344938435927
"3145" 628.8 38.1378754857674 12.7101967926744
"3146" 629 41.7012886968889 12.4927449936098
"3147" 629.2 45.4859991394042 12.3510828730826
"3148" 629.4 49.0064316940488 12.8925782231112
"3149" 629.6 51.8155891017143 14.0106239415781
"3150" 629.8 54.1137028191372 16.5203970841131
"3151" 630 55.5574512669091 19.1024963599709
"3152" 630.2 56.9199082798298 21.7455182343592
"3153" 630.4 57.6951191232 24.8098390230209
"3154" 630.6 58.8952287836596 27.9893807610614
"3155" 630.8 60.3796591568696 31.6386015716557
"3156" 631 60.8921396745366 34.5529910027453
"3157" 631.2 60.819322096 37.7563425324709
"3158" 631.4 61.9959438664348 41.0449560961122
"3159" 631.6 63.3861162073043 44.2974644605688
"3160" 631.8 64.4329327290435 47.5750564370905
"3161" 632 65.8433435226667 51.2229800750751
"3162" 632.2 67.5997531615319 53.7667948621252
"3163" 632.4 69.8320634093333 56.1268262338251
"3164" 632.6 71.5329978331429 58.2963382715781
"3165" 632.8 73.5339110236596 61.131770319572
"3166" 633 76.1950486217143 63.7594465972924
"3167" 633.2 78.184236656 65.4358745666055
"3168" 633.4 80.3003263296 66.7021467572209
"3169" 633.6 83.3230858026667 67.6380441940543
"3170" 633.8 87.0578895768511 68.774978183189
"3171" 634 90.5319947584 69.8329159911209
"3172" 634.2 94.3007871817143 71.0278924444352
"3173" 634.4 97.4858975673725 72.8099899005837
"3174" 634.6 99.8879104426667 75.9170788931327
"3175" 634.8 102.110999796 78.9393262566376
"3176" 635 104.772712393143 82.0090541508638
"3177" 635.2 107.807369398857 84.6542660844352
"3178" 635.4 109.9321010112 87.3944544702209
"3179" 635.6 110.817824375216 90.6682101296033
"3180" 635.8 110.083624213333 93.0739416553876
"3181" 636 108.581988491294 95.0573504054856
"3182" 636.2 106.741767149333 97.8095185832001
"3183" 636.4 104.450378358857 100.800262960864
"3184" 636.6 102.8361924096 103.986762179121
"3185" 636.8 101.264125229913 107.549972885025
"3186" 637 99.8776376832 111.079069878521
"3187" 637.2 98.7098929168695 114.314186938612
"3188" 637.4 99.409789988766 114.724241731593
"3189" 637.6 100.150312450783 113.812514697308
"3190" 637.8 100.106479793021 112.408366115529
"3191" 638 100.694657042087 111.028233758069
"3192" 638.2 102.56217771687 109.054989608938
"3193" 638.4 104.58988359217 106.729151707232
"3194" 638.6 106.753887433143 104.512978820149
"3195" 638.8 109.982013222956 102.232247127199
"3196" 639 112.768987742667 100.341569867783
"3197" 639.2 114.799462856 98.5947749942417
"3198" 639.4 115.095263296 95.8944544787209
"3199" 639.6 115.842134838857 92.4800117751495
"3200" 639.8 117.367994237277 89.1350436699975
"3201" 640 119.2084028096 86.1329160074209
"3202" 640.2 120.979169722667 83.1941339532001
"3203" 640.4 122.820335252078 80.6229612507798
"3204" 640.6 123.900485696 77.8021467683209
"3205" 640.8 124.6016015296 73.8329159951209
"3206" 641 124.251471644444 70.1594117179432
"3207" 641.2 123.531649917277 66.082670488189
"3208" 641.4 123.507231622667 63.0418903433043
"3209" 641.6 124.2394867584 59.7483005964209
"3210" 641.8 125.150512804571 56.8285203737209
"3211" 642 124.790791516444 54.8773604206098
"3212" 642.2 123.2995292672 53.8867621290209
"3213" 642.4 121.400780892444 53.3816339233876
"3214" 642.6 119.823484282667 52.8335569997626
"3215" 642.8 118.253599928195 52.8269122217697
"3216" 643 115.589386148766 53.5212956802103
"3217" 643.2 112.162809764571 53.7437480001495
"3218" 643.4 109.302785209191 52.8338979708486
"3219" 643.6 106.870176642667 51.1989416135126
"3220" 643.8 104.778399656851 48.6849617964869
"3221" 644 103.395094729333 46.1749031469501
"3222" 644.2 102.769098449333 43.7870826317418
"3223" 644.4 101.188398077277 41.851901233189
"3224" 644.6 98.6803147819574 39.8142580232954
"3225" 644.8 96.1804278372766 36.9173676766997
"3226" 645 94.767581896 33.7149672370543
"3227" 645.2 94.3318509018537 30.763122331038
"3228" 645.4 94.502737316 27.0002236405959
"3229" 645.6 94.0153162808889 23.7406082527209
"3230" 645.8 92.1499543744 22.2098390204209
"3231" 646 89.5900273794782 22.4663607598079
"3232" 646.2 86.2796360881951 22.8925782331112
"3233" 646.4 82.4391506857674 23.631484817907
"3234" 646.6 78.9602949681951 23.9619966206722
"3235" 646.8 75.2932121528889 24.0568475692765
"3236" 647 71.6670058850909 23.8577411199709
"3237" 647.2 68.6041476293333 24.7325954332001
"3238" 647.4 64.6865880035556 26.2277877423876
"3239" 647.6 61.2803668194043 28.0630305156358
"3240" 647.8 58.1823414293333 30.1710111895543
"3241" 648 55.1329216995556 32.1594116799432
"3242" 648.2 51.2115403626667 33.4036119253876
"3243" 648.4 47.4968371626667 33.2619757836098
"3244" 648.6 43.9042897469091 32.5115872824709
"3245" 648.8 39.9744298671628 32.2003578139535
"3246" 649 36.4450601031111 32.9030014242765
"3247" 649.2 33.151662336 35.0702785937209
"3248" 649.4 31.9624204081951 37.7049609871356
"3249" 649.6 31.628634024 40.9425313468459
"3250" 649.8 31.1212475654737 44.3155070587209
"3251" 650 30.8111565289412 48.0324634806327
"3252" 650.2 30.082534336 51.2396220869261
"3253" 650.4 28.007486312 54.3463775140959
"3254" 650.6 25.0524969981277 56.565485535955
"3255" 650.8 22.0772217164255 57.1956001028699
"3256" 651 20.9931177386667 57.2277877733876
"3257" 651.2 21.0903420693333 57.4329159787209
"3258" 651.4 20.880759432 59.2502236728459
"3259" 651.6 20.48590024 62.0098390602209
"3260" 651.8 20.392556416 65.3520481365414
"3261" 652 20.941127553561 68.4929535132331
"3262" 652.2 21.9433479893333 71.9841980445543
"3263" 652.4 22.190029384421 75.4693532437209
"3264" 652.6 22.081635136 79.2376497283363
"3265" 652.8 22.50834976 82.4136852344709
"3266" 653 22.6793536218537 85.3691261379892
"3267" 653.2 22.5021028116757 89.2000677776398
"3268" 653.4 22.8799819407059 92.5573504029856
"3269" 653.6 23.32696028 95.8271467863459
"3270" 653.8 24.181342016 99.3010478887209
"3271" 654 26.4282844394146 101.701208705916
"3272" 654.2 28.6926762364878 103.455430096038
"3273" 654.4 30.289965056 103.568000452623
"3274" 654.6 30.3067141203478 102.95967187709
"3275" 654.8 30.4986304826667 102.985800639658
"3276" 655 30.4323321029565 103.085089937417
"3277" 655.2 30.4496939379512 103.455430096038
"3278" 655.4 31.7286755017143 105.235113828721
"3279" 655.6 33.550313411122 107.376630850428
"3280" 655.8 34.912706816 110.171011269554
"3281" 656 36.6637453614546 112.520328621221
"3282" 656.2 38.517344736 114.914601017888
"3283" 656.4 39.256157928 116.702146807221
"3284" 656.6 38.996128704 118.942531424846
"3285" 656.8 37.6748769811064 120.141590345849
"3286" 657 37.5742854050909 119.924174782471
"3287" 657.2 38.1060481633684 119.497693368721
"3288" 657.4 38.957605856 119.457207538721
"3289" 657.6 40.2965097194146 119.656180581282
"3290" 657.8 42.7851965226667 120.864868704875
"3291" 658 45.4736046579512 122.198394467501
"3292" 658.2 48.8408565262222 123.518386130276
"3293" 658.4 51.7257898097778 124.578215191165
"3294" 658.6 54.174130816 125.95428356861
"3295" 658.8 56.155305856 126.279069893721
"3296" 659 58.5288875464348 125.200474574917
"3297" 659.2 61.9032894679149 123.791344850317
"3298" 659.4 63.4709781333333 122.432916043721
"3299" 659.6 64.2061224826667 121.535480145388
"3300" 659.8 64.8749219271111 119.757702365832
"3301" 660 65.8165915448889 117.150864756388
"3302" 660.2 66.2738071650909 114.985363588721
"3303" 660.4 66.8129035002553 111.909184445636
"3304" 660.6 66.721572736 108.458557055388
"3305" 660.8 66.2959869866667 105.535480129388
"3306" 661 66.1329627603478 102.725558164482
"3307" 661.2 66.6689328194783 100.083417693612
"3308" 661.4 68.509548082383 97.4083661005294
"3309" 661.6 69.8537495870638 94.5687588963805
"3310" 661.8 71.2365422426666 91.7117621668459
"3311" 662 73.0811446144 88.7790698562209
"3312" 662.2 74.9925199226666 86.1668903664293
"3313" 662.4 76.1567432279149 83.3658128949975
"3314" 662.6 76.9347135093333 79.7886852318459
"3315" 662.8 78.003263936 76.4360557151495
"3316" 663 78.828753536 72.6252236862209
"3317" 663.2 78.9353060942979 69.6014920956358
"3318" 663.4 78.4512296256 66.5406082955209
"3319" 663.6 77.0829308500425 64.1514102571252
"3320" 663.8 75.197770203234 60.9108210558486
"3321" 664 74.921436096 57.2602315201495
"3322" 664.2 76.3370629419574 54.7487915897848
"3323" 664.4 79.5740868994782 52.7757253386122
"3324" 664.6 83.1236412704681 52.0237506705294
"3325" 664.8 86.2318399777391 51.3125146348079
"3326" 665 89.7298998849362 50.2152400304231
"3327" 665.2 93.7272410299535 49.4543828759302
"3328" 665.4 97.4344694849362 49.8469912575507
"3329" 665.6 101.0025048448 51.1483005878209
"3330" 665.8 104.229244164085 52.3592662191465
"3331" 666 107.335661056 53.8813611470188
"3332" 666.2 109.7163730624 55.4098390536209
"3333" 666.4 112.13213330698 56.4525238208778
"3334" 666.6 113.956775556 55.3255441817418
"3335" 666.8 116.958819556392 53.677259866368
"3336" 667 118.643722062667 52.4569544352834
"3337" 667.2 119.842745706667 52.2277877683876
"3338" 667.4 120.967496132364 53.1322166737209
"3339" 667.6 122.3364580672 54.3406082833209
"3340" 667.8 122.375622962667 54.8688134120543
"3341" 668 121.861593496976 54.224660816038
"3342" 668.2 121.062373833143 53.5004198994352
"3343" 668.4 120.503470917818 52.0832656237209
"3344" 668.6 119.783356316 49.9409287917418
"3345" 668.8 119.168875017739 47.0064945636122
"3346" 669 118.568573325091 44.1986502312209
"3347" 669.2 117.251107149913 41.8392704781775
"3348" 669.4 115.156695080186 39.3649374275581
"3349" 669.6 112.771662940444 36.4585569833876
"3350" 669.8 110.096465162667 33.9793903142418
"3351" 670 107.491391718128 31.8109846928699
"3352" 670.2 104.882777673143 29.4580336901495
"3353" 670.4 103.218531676 26.5354800503876
"3354" 670.6 102.584509802667 23.0659287648668
"3355" 670.8 102.712919296 20.6040305415781
"3356" 671 102.867010688 19.8944544027209
"3357" 671.2 102.750502562341 20.1533662228673
"3358" 671.4 101.347870551652 20.5850898549166
"3359" 671.6 99.2917235093333 20.2992163078876
"3360" 671.8 96.4083263672195 20.2284131272575
"3361" 672 92.9071034414546 19.7143844724709
"3362" 672.2 89.511796993561 19.2528033701843
"3363" 672.4 85.6943811128889 19.1081296156098
"3364" 672.6 82.2224330026667 18.5592895662209
"3365" 672.8 79.0716149690435 17.1653574100253
"3366" 673 75.8994119693333 15.6220185010126
"3367" 673.2 72.5143562768695 14.3727152667644
"3368" 673.4 68.3575430341818 12.8962026474709
"3369" 673.6 64.8000163893333 11.2630441376793
"3370" 673.8 61.2916855893333 10.2259562245543
"3371" 674 57.641187136 10.2139810202594
"3372" 674.2 54.4138285368889 11.4756509754987
"3373" 674.4 51.7600323413333 13.6124031143876
"3374" 674.6 49.455081936 16.4617620915959
"3375" 674.8 47.332138029913 19.5315781481775
"3376" 675 44.3208423608889 22.2876167982765
"3377" 675.2 40.7261547869091 23.9451537074709
"3378" 675.4 37.114012416 24.8871284003876
"3379" 675.6 34.0616206392558 26.2790697937209
"3380" 675.8 30.9962172693333 28.3852969020543
"3381" 676 27.841012576 31.0776045970543
"3382" 676.2 25.9734305493333 33.7346911029517
"3383" 676.4 24.0176551893333 37.1666437691055
"3384" 676.6 22.1697542012632 40.4187459212209
"3385" 676.8 21.2563572 44.1252236577209
"3386" 677 21.0693349863226 46.614057407108
"3387" 677.2 18.9660395043721 49.4991055951163
"3388" 677.4 16.9503090857674 52.3434705353488
"3389" 677.6 14.2679623650909 55.1164824099709
"3390" 677.8 11.5858928994042 57.2692498574443
"3391" 678 9.31970702933333 60.0463282101312
"3392" 678.2 8.331941696 63.0614338079892
"3393" 678.4 8.12523373112197 66.4197827794526
"3394" 678.6 8.765323736 69.1444544519709
"3395" 678.8 9.34668988721951 70.5848859731112
"3396" 679 9.168437824 70.9933555527209
"3397" 679.2 7.71721539812766 73.390362803189
"3398" 679.4 6.19484084266666 75.8852969495543
"3399" 679.6 5.82275078572974 77.8071363733155
"3400" 679.8 7.22323533892683 78.6899516472575
"3401" 680 9.5546233933913 79.707163492634
"3402" 680.2 11.9359681422222 82.0055655759432
"3403" 680.4 13.4408051093333 84.5757731487209
"3404" 680.6 14.7794499402105 87.4430374662209
"3405" 680.8 15.5426286293333 90.6084584182081
"3406" 681 16.4801077275152 93.5634521453876
"3407" 681.2 16.3867190050909 96.0809346653876
"3408" 681.4 15.603129256 98.2502237118459
"3409" 681.6 15.18900864 98.3230259097209
"3410" 681.8 15.2129193732414 98.029732995445
"3411" 682 15.651282816 97.2231258087209
"3412" 682.2 17.3803315750698 97.2003578789535
"3413" 682.4 19.9675928305454 97.9748740612209
"3414" 682.6 22.585395456 98.1753131572093
"3415" 682.8 25.3805416364651 97.8980322982558
"3416" 683 27.8000736608781 97.9676252125014
"3417" 683.2 30.6931111397209 99.3291593122093
"3418" 683.4 33.5476580716522 101.195457828504
"3419" 683.6 36.350266753561 103.699332535306
"3420" 683.8 38.8875643141818 105.772076866221
"3421" 684 42.4071517905454 107.546552392471
"3422" 684.2 45.7253698341818 108.822776169971
"3423" 684.4 49.1398949978182 110.125223723721
"3424" 684.6 52.4540408587907 111.618962544535
"3425" 684.8 55.7348000426667 112.373744436029
"3426" 685 58.6918102632727 111.445153794971
"3427" 685.2 60.973861428093 109.686941075698
"3428" 685.4 63.0168754705455 107.773825119971
"3429" 685.6 65.9768757351489 106.270886567657
"3430" 685.8 69.607346796 105.253428847054
"3431" 686 72.207639036 103.682916024971
"3432" 686.2 73.9340857901176 101.437440909603
"3433" 686.4 74.6360342653023 99.0071557340697
"3434" 686.6 75.9354417606809 96.2954364758486
"3435" 686.8 77.9927257708936 93.4149127413805
"3436" 687 79.7583266073044 90.5432839048079
"3437" 687.2 81.9273304403478 87.4496384167644
"3438" 687.4 83.9350799836596 84.6833251712741
"3439" 687.6 86.0005603445106 81.8191680489337
"3440" 687.8 88.0578443547234 78.8813611720188
"3441" 688 89.461059584 75.5696681336098
"3442" 688.2 91.0196298093333 72.5050313784084
"3443" 688.4 91.4324244577391 69.6988022786122
"3444" 688.6 92.7582651650909 66.4626362674709
"3445" 688.8 95.2892454626667 63.5947749592418
"3446" 689 97.7541271598298 61.2545199105294
"3447" 689.2 101.237576181106 59.8142580432954
"3448" 689.4 104.703266442667 58.7630441851793
"3449" 689.6 108.310524964571 57.7233398408638
"3450" 689.8 111.492918402667 56.5835570035126
"3451" 690 113.869728736 54.5335076917979
"3452" 690.2 116.290257764571 51.9933555337209
"3453" 690.4 118.089273093447 49.642408605955
"3454" 690.6 118.212700491294 47.9909853508778
"3455" 690.8 117.507332198128 47.0728505019124
"3456" 691 117.569339372522 46.822548075134
"3457" 691.2 117.569339372522 46.8559928912209
"3458" 691.4 118.356216983843 47.0483005837209
"3459" 691.6 120.015415493447 45.1170403526571
"3460" 691.8 122.032490991094 42.9554123357964
"3461" 692 122.957905372596 42.2119666999975
"3462" 692.2 123.0992104576 42.1329159634209
"3463" 692.4 123.001619242667 42.1925313480959
"3464" 692.6 122.263264656 42.1444544249709
"3465" 692.8 121.400598751319 40.6080387114869
"3466" 693 120.329096662667 38.2021467287209
"3467" 693.2 119.368385931294 35.4042583397994
"3468" 693.4 118.363770483451 32.2594619565641
"3469" 693.6 117.663062860255 29.1677768342528
"3470" 693.8 117.917149730043 28.103947045955
"3471" 694 117.9910808128 27.8483005645209
"3472" 694.2 117.996440513391 27.9680330061122
"3473" 694.4 118.027716827429 27.8096820401495
"3474" 694.6 118.106007309333 27.6332364617418
"3475" 694.8 118.230927414261 27.7004744774166
"3476" 695 118.343359963234 27.5311156214869
"3477" 695.2 118.31019333507 27.8711985967442
"3478" 695.4 118.036452167111 28.065394581832
"3479" 695.6 117.899482040889 28.4585569753876
"3480" 695.8 117.423271950884 28.4436494023256
"3481" 696 115.990460906667 27.8431723593876
"3482" 696.2 113.868152514723 27.0401172576571
"3483" 696.4 111.704502226909 26.1566921712209
"3484" 696.6 110.007136819478 24.8242202939383
"3485" 696.8 107.929554962667 22.9697749186168
"3486" 697 106.266455478857 21.5380964765781
"3487" 697.2 104.112320713143 19.6935124872924
"3488" 697.4 102.221138257702 17.6865984266997
"3489" 697.6 100.909722155574 15.648955216806
"3490" 697.8 99.0061652551111 14.3816338843876
"3491" 698 96.164035136 13.1861210626793
"3492" 698.2 93.2707233606808 11.7127850001039
"3493" 698.4 90.770836416 10.4156474858638
"3494" 698.6 89.2376270656 9.59445439242093
"3495" 698.8 86.5895022893333 8.08195439090843
"3496" 699 83.186650716 6.79189028705426
"3497" 699.2 79.6867624232727 5.72837047247093
"3498" 699.4 76.2658048731428 4.46588295872093
"3499" 699.6 73.3015623012174 3.39445438622093
"3500" 699.8 70.2836854341818 3.26333550497093
"3501" 700 66.694056416 3.77906977122093
"3502" 700.2 64.3184807893333 4.76464669528343
"3503" 700.4 63.4379585493333 5.47320896705426
"3504" 700.6 61.185289152 6.04830054272093
"3505" 700.8 57.8948741838049 6.28845063676971
"3506" 701 55.6800239650909 5.70214669622093
"3507" 701.2 53.3379031399024 5.17212793396483
"3508" 701.4 50.129231776 5.33425371926441
"3509" 701.6 47.129952896 6.3431723378876
"3510" 701.8 45.7797334727442 7.41502684104651
"3511" 702 43.8356734690233 9.27549195918605
"3512" 702.2 40.8502501273043 11.4212102470905
"3513" 702.4 38.2991339192558 12.8175313187209
"3514" 702.6 35.1928729832727 14.6357131387209
"3515" 702.8 32.1802722485581 16.538461555
"3516" 703 29.3140529066667 18.1252236317209
"3517" 703.2 26.3480922373953 20.2772808789535
"3518" 703.4 24.0037366778182 22.9311676924709
"3519" 703.6 22.2643717226667 25.2534287670543
"3520" 703.8 20.155492736 27.9161506632081
"3521" 704 17.7183624647805 30.4441729873795
"3522" 704.2 16.6650419738947 31.5118633212209
"3523" 704.4 15.6726843982222 34.3880441608043
"3524" 704.6 14.4643626343784 37.7655562916939
"3525" 704.8 12.9455113493333 41.0684470978876
"3526" 705 10.5577062471111 44.1337706662765
"3527" 705.2 7.96872627199999 45.9274214617209
"3528" 705.4 5.64547992757894 46.0867621212209
"3529" 705.6 5.39992493155556 45.969240753582
"3530" 705.8 5.99791031717647 46.4487530718092
"3531" 706 6.35443549866665 47.4713775072209
"3532" 706.2 6.34308768297675 50.0268336815116
"3533" 706.4 6.82861104234147 52.8831974000624
"3534" 706.6 7.14415388266665 55.8837706780265
"3535" 706.8 7.00833614933333 58.9615155857722
"3536" 707 7.02551467686955 62.4412771877427
"3537" 707.2 7.42390313599999 66.1966522512209
"3538" 707.4 7.63639027377778 69.5376168455265
"3539" 707.6 6.62976934251163 72.9338104486046
"3540" 707.8 5.61506715284211 75.9855475762209
"3541" 708 5.67386518399998 79.4072749750542
"3542" 708.2 6.49140562488888 82.7890413602024
"3543" 708.4 8.235634576 86.0675313919709
"3544" 708.6 10.585528304 87.2790698547209
"3545" 708.8 12.7424147017143 88.5710635765781
"3546" 709 15.4494964693333 90.3450039237209
"3547" 709.2 17.9968962275556 92.3047108853876
"3548" 709.4 20.411606176 94.5299856128876
"3549" 709.6 21.6676452536471 97.5799748423974
"3550" 709.8 21.814938496 101.663685253721
"3551" 710 21.102265808 105.000223718596
"3552" 710.2 19.4943955093333 106.892622987888
"3553" 710.4 18.9957664378182 107.004594349971
"3554" 710.6 19.1089433194146 106.963872876282
"3555" 710.8 20.122684816 106.649948994971
"3556" 711 22.017183448 107.519454490346
"3557" 711.2 24.600436736 108.98123950167
"3558" 711.4 27.3066840364651 110.733452704651
"3559" 711.6 29.6416537116098 112.995767816648
"3560" 711.8 32.059608386 115.557916036846
"3561" 712 35.2675225212631 118.303361383721
"3562" 712.2 37.175924136 121.048300657721
"3563" 712.4 37.5830405978182 122.651447512471
"3564" 712.6 37.4900687893333 122.359655970388
"3565" 712.8 37.840443264 122.159411769943
"3566" 713 38.6843623992558 121.806797975116
"3567" 713.2 40.3667310854737 121.268948431221
"3568" 713.4 42.735808256 121.13114089449
"3569" 713.6 45.8306456881951 120.885073640672
"3570" 713.8 48.809824232 121.211762196346
"3571" 714 51.7642131155349 122.522361482093
"3572" 714.2 54.2426158791111 124.851719464943
"3573" 714.4 56.4117345402553 126.843718012125
"3574" 714.6 58.2723061351489 126.770068257551
"3575" 714.8 59.7519181826666 125.061121174554
"3576" 715 61.8349244523636 122.415433526221
"3577" 715.2 63.2147055700425 120.018840754891
"3578" 715.4 64.1811124941395 117.08407882907
"3579" 715.6 64.8467107505454 114.111237713721
"3580" 715.8 66.1862552378182 111.436412536221
"3581" 716 67.3190699702857 109.057719798007
"3582" 716.2 67.3762318493333 106.279069873721
"3583" 716.4 66.4314006341818 103.202146793721
"3584" 716.6 65.1038690857674 100.089445538372
"3585" 716.8 63.5261668942979 97.1628669186145
"3586" 717 61.339380544 95.4927450766098
"3587" 717.2 60.337786496 93.9295715336122
"3588" 717.4 60.392819136 92.3138683945542
"3589" 717.6 61.955746112 90.2448818234987
"3590" 717.8 63.8704136211064 87.7929814755294
"3591" 718 64.8749219271111 85.4585570323876
"3592" 718.2 66.1789253090233 81.9051879173256
"3593" 718.4 67.5966996191372 79.0467923200935
"3594" 718.6 69.1652561334468 75.9599209072316
"3595" 718.8 69.8968280811163 72.5849732389535
"3596" 719 69.0914889777021 69.593308789572
"3597" 719.2 68.3017956845714 65.4470447151495
"3598" 719.4 66.6709427072 62.1175313680209
"3599" 719.6 64.3518672576 58.8713775186209
"3600" 719.8 62.2167580617143 55.8081122094352
"3601" 720 60.117655936 53.1393523951495
"3602" 720.2 57.424496116 50.3335569972626
"3603" 720.4 54.3134687768511 48.3985460842528
"3604" 720.6 51.0671793794783 46.7305748308948
"3605" 720.8 48.0185007293333 44.9168903251793
"3606" 721 45.2137163712 42.4483005791209
"3607" 721.2 42.665429976 39.9008646791376
"3608" 721.4 39.8805490893333 37.3207364714293
"3609" 721.6 37.4398056448 34.6636851867209
"3610" 721.8 34.794174976 32.5586555988171
"3611" 722 32.6244496448 30.0175313359209
"3612" 722.2 30.9391463834074 27.6252236412209
"3613" 722.4 28.4817497417143 26.3340148487209
"3614" 722.6 24.9637625933913 24.7573306617644
"3615" 722.8 22.5627349571765 22.5309551595052
"3616" 723 22.700964 22.2559928666209
"3617" 723.2 23.2149151672195 21.9732536543307
"3618" 723.4 23.8323192202105 21.7244139187209
"3619" 723.6 24.3889651578182 21.8559928662209
"3620" 723.8 24.3054854132093 22.3166368738372
"3621" 724 23.8590079817143 22.5506553472924
"3622" 724.2 22.3114552035556 22.8517193629432
"3623" 724.4 20.8016201029565 24.1553239721992
"3624" 724.6 18.954412123234 25.6653218389337
"3625" 724.8 17.3756388693333 27.7717437878876
"3626" 725 15.2863295191579 30.3782600812209
"3627" 725.2 13.329774344421 32.1191507712209
"3628" 725.4 11.0779293226667 34.0108252255158
"3629" 725.6 8.75569302400001 34.9809928793459
"3630" 725.8 8.27111614652631 34.7304868062209
"3631" 726 8.30304956000001 34.5771467250959
"3632" 726.2 8.139327456 34.4948817677487
"3633" 726.4 8.06524505600001 34.3264070798748
"3634" 726.6 8.27111614652631 34.6596366037209
"3635" 726.8 8.49852698464866 34.8549533781804
"3636" 727 8.96643566305882 34.9894770422503
"3637" 727.2 8.94085122890322 35.9937100019467
"3638" 727.4 9.02308691011766 38.2247711631327
"3639" 727.6 9.22782188204651 40.1431127413953
"3640" 727.8 8.77220281599999 42.3999489307209
"3641" 728 7.82456760039025 44.7687508628673
"3642" 728.2 6.68096249599999 46.9796192649709
"3643" 728.4 4.45825531377777 49.8794971677487
"3644" 728.6 3.28342108968421 50.3985030162209
"3645" 728.8 2.405349696 50.4210816521825
"3646" 729 2.15695576658824 50.4193413110739
"3647" 729.2 1.64297445236365 50.4748740137209
"3648" 729.4 1.62254566933333 50.3068475955265
"3649" 729.6 1.65464804266666 50.200009988582
"3650" 729.8 1.590443296 50.2106937492765
"3651" 730 1.452861696 50.3120368507209
"3652" 730.2 1.783057536 50.7662493053876
"3653" 730.4 1.85822406868294 51.1008334207941
"3654" 730.6 2.01622214231578 51.3701629362209
"3655" 730.8 2.637783226 52.7814736663772
"3656" 731 3.35699104 54.7406082837209
"3657" 731.2 4.5360317955122 56.4666870846965
"3658" 731.4 5.25907265786046 57.7549195568605
"3659" 731.6 6.00222660266666 57.8266888728876
"3660" 731.8 6.83290043686955 58.519872501547
"3661" 732 7.6928126269091 59.8717271699709
"3662" 732.2 8.452325596 60.8944544437209
"3663" 732.4 9.60487058643478 61.5131835413296
"3664" 732.6 10.7900662826667 61.4164324662209
"3665" 732.8 12.751931624421 60.7426325812209
"3666" 733 14.999357696 59.2573735742337
"3667" 733.2 16.1155325226667 57.3934682469261
"3668" 733.4 16.9246769582222 55.0504373438598
"3669" 733.6 16.6612061284324 53.3788619206128
"3670" 733.8 16.5636660581053 51.1070050412209
"3671" 734 16.377713664 48.3999489367209
"3672" 734.2 15.8701626341818 45.6059928899709
"3673" 734.4 15.131224368 42.8848390410959
"3674" 734.6 13.560042496 40.8002629008638
"3675" 734.8 12.2458630528 39.0175313449209
"3676" 735 12.2551896370526 36.8053855937209
"3677" 735.2 13.6395340871111 34.3025740752487
"3678" 735.4 15.7229532308837 31.7173524467442
"3679" 735.6 17.827303148973 30.3123338310182
"3680" 735.8 19.6261403141818 29.3210278387209
"3681" 736 22.7824890969302 28.0232558419767
"3682" 736.2 25.281994816 26.8944544097209
"3683" 736.4 27.2241884026667 25.3816338953876
"3684" 736.6 29.1530712491707 22.8362930548185
"3685" 736.8 30.627039976 20.5098390187209
"3686" 737 32.3417254386087 18.3024811569818
"3687" 737.2 33.564407136 16.7827327878876
"3688" 737.4 35.8225017368511 13.9713774737209
"3689" 737.6 38.9073586629565 12.5499727900253
"3690" 737.8 42.1927389074286 11.3261655401495
"3691" 738 45.5025591131428 10.2743602015781
"3692" 738.2 48.7558084994782 9.76569185078615
"3693" 738.4 51.450015136 8.87980237705426
"3694" 738.6 54.696940896 7.46038845622093
"3695" 738.8 58.71982688 6.25342874805427
"3696" 739 61.7262141426666 5.01304413142926
"3697" 739.2 65.3536185417143 3.11580446443521
"3698" 739.4 68.475738136 2.6172107957001
"3699" 739.6 71.5547334136471 3.57167912244642
"3700" 739.8 74.9613617367843 5.5475463944072
"3701" 740 77.9167840731428 7.26808076372093
"3702" 740.2 81.3917021988571 8.72804936800664
"3703" 740.4 84.4186646713191 9.11049367180604
"3704" 740.6 88.0204842448372 9.58855099348838
"3705" 740.8 91.8462659226666 10.7742620859084
"3706" 741 95.1813094217143 11.7578766865781
"3707" 741.2 98.668020256 13.8591979864293
"3708" 741.4 101.598215609191 16.5736688020188
"3709" 741.6 103.391256402087 19.2054911913296
"3710" 741.8 105.858951882667 21.4233005580959
"3711" 742 109.334033796 24.0274672273668
"3712" 742.2 112.854648667429 25.9415501701495
"3713" 742.4 115.687742356426 28.0875804338273
"3714" 742.6 117.2283284224 30.8559928752209
"3715" 742.8 118.327513685333 34.5440270669432
"3716" 743 119.820208530286 38.1079552058638
"3717" 743.2 120.919152242087 41.5884343575253
"3718" 743.4 121.580918465362 43.6522285672316
"3719" 743.6 122.034267726222 44.5098390427209
"3720" 743.8 123.635641116 45.1492621202834
"3721" 744 126.1656291584 46.4175313523209
"3722" 744.2 127.560156256 47.2406082762209
"3723" 744.4 128.018150115556 47.8004373366098
"3724" 744.6 127.918947487373 48.1191904792111
"3725" 744.8 127.457701873021 49.6505919120188
"3726" 745 126.474139796426 52.5965820949975
"3727" 745.2 125.746372162667 55.5418903358043
"3728" 745.4 125.791607325091 58.3769719237209
"3729" 745.6 126.290474633143 61.2790698287209
"3730" 745.8 127.639468001882 64.5897787309758
"3731" 746 128.530361316741 67.9386139949246
"3732" 746.2 128.154050162667 71.4072749670542
"3733" 746.4 126.6124941952 75.1175313810209
"3734" 746.6 125.041064136784 78.3152689407797
"3735" 746.8 124.5630786816 80.8406083098209
"3736" 747 125.404358416 83.7790698512209
"3737" 747.2 125.796414097569 86.5731875010739
"3738" 747.4 125.345092496 88.4665698559084
"3739" 747.6 124.197432649333 89.9970185753876
"3740" 747.8 122.359571776 91.8206711151495
"3741" 748 121.211439835608 94.5520713702896
"3742" 748.2 120.574941878857 97.6056004772923
"3743" 748.4 120.898913789333 98.3704160196584
"3744" 748.6 121.232073785756 98.5023344062819
"3745" 748.8 121.100532353561 98.3803831866478
"3746" 749 121.410594300878 98.6055238998185
"3747" 749.2 121.350640042667 98.4127694995543
"3748" 749.4 121.589114816 98.3684669552074
"3749" 749.6 121.687891349333 98.340213850003
"3750" 749.8 121.720903506526 98.1717824162209
"3751" 750 121.749626682667 98.1380442245542
"3752" 750.2 121.831258432 98.3669819537209
"3753" 750.4 121.729197899636 98.7615873487209
"3754" 750.6 121.417902158222 99.046163883582
"3755" 750.8 121.232778472 99.0002237125959
"3756" 751 120.985006517818 99.1199789574709
"3757" 751.2 120.827218488889 99.3132579009431
"3758" 751.4 120.459111274667 99.2363348239432
"3759" 751.6 119.470358176 100.798300637471
"3760" 751.8 119.141308849333 101.663685253721
"3761" 752 119.268988743273 101.908440498721
"3762" 752.2 119.302597386323 102.048300638721
"3763" 752.4 119.386089446 102.372819869815
"3764" 752.6 119.561000171294 102.217983896809
"3765" 752.8 119.629952832 102.355992946721
"3766" 753 119.662972416 102.345003935721
"3767" 753.2 119.651642166588 102.365042720486
"3768" 753.4 119.719623663059 102.251920548427
"3769" 753.6 119.771317926 102.156473715752
"3770" 753.8 119.650545690839 102.15996316985
"3771" 754 119.379716180706 102.54603819578
"3772" 754.2 119.114021832 102.586762177721
"3773" 754.4 118.865639050419 102.692307795
"3774" 754.6 118.552607973647 102.772282539897
"3775" 754.8 117.831320020528 102.919127925513
"3776" 755 117.043418752 103.655992948021
"3777" 755.2 116.060372741926 104.833200926406
"3778" 755.4 115.534486064302 105.742059713532
"3779" 755.6 115.38358647513 106.630240442634
"3780" 755.8 115.553868629333 106.556847651776
"3781" 756 115.656596224 106.730992951096
"3782" 756.2 115.697385121882 106.77680743078
"3783" 756.4 115.722635392 106.927421522721
"3784" 756.6 115.714380496 106.866676711915
"3785" 756.8 115.584082627765 106.731558561956
"3786" 757 115.437132726303 107.199815795388
"3787" 757.2 115.134188821854 107.264060493843
"3788" 757.4 114.919846756 107.400864746638
"3789" 757.6 114.633600593778 107.333200928906
"3790" 757.8 113.397113261714 107.974517285149
"3791" 758 111.789865356 109.011441671325
"3792" 758.2 109.878169024 109.517531415421
"3793" 758.4 109.007902866909 109.731867079971
"3794" 758.6 107.688787162667 110.638044237054
"3795" 758.8 106.4804538304 111.417531417321
"3796" 759 105.0396993152 112.386762187521
"3797" 759.2 102.637548506435 113.068367539373
"3798" 759.4 100.706520962667 113.602787829763
"3799" 759.6 98.9108816890435 114.322548142634
"3800" 759.8 96.2645295220869 114.748969547743
"3801" 760 94.3362489436596 114.486925855742
"3802" 760.2 93.8808517057561 114.393516410916
"3803" 760.4 93.7133262951489 114.159593613189
"3804" 760.6 93.226667976 113.274262188408
"3805" 760.8 91.9527874341818 112.371727222471
"3806" 761 91.8127043505455 112.432916033721
"3807" 761.2 91.8010986299535 112.379248770698
"3808" 761.4 90.5694669832727 111.821027921221
"3809" 761.6 88.4676618866383 110.927187717976
"3810" 761.8 86.9103552653617 109.29052650521
"3811" 762 85.7987013834419 107.379248765698
"3812" 762.2 84.896102096 105.485800642158
"3813" 762.4 84.3285048142979 103.464012587763
"3814" 762.6 83.9621470020465 100.983899922093
"3815" 762.8 83.7781020507826 99.7656919407861
"3816" 763 83.523725636 99.6524673029917
"3817" 763.2 83.5970260551111 99.296163883832
"3818" 763.4 83.5127816450909 97.6864125224709
"3819" 763.6 83.668186316 94.9649672983043
"3820" 763.8 84.5911295493333 92.4088775521584
"3821" 764 86.1402328502857 89.8034026672923
"3822" 764.2 87.2609769315556 87.0483006237209
"3823" 764.4 88.3909804728889 83.603856175832
"3824" 764.6 89.8602963723636 80.4661327849709
"3825" 764.8 91.5003116228085 77.4574659169124
"3826" 765 92.836316776851 74.446009285423
"3827" 765.2 94.430506976 71.7790698392209
"3828" 765.4 96.9665944693333 69.3319544521584
"3829" 765.6 100.560664527304 67.6670297013296
"3830" 765.8 104.206662381714 65.5883319994352
"3831" 766 106.655846091294 63.1116490160739
"3832" 766.2 108.1600500032 59.7098390579209
"3833" 766.4 109.064908899556 55.9628305071654
"3834" 766.6 110.527554176 52.5114089094352
"3835" 766.8 112.574768384 49.3021467398209
"3836" 767 114.867270930286 46.5223979144352
"3837" 767.2 116.622126329192 43.6440452611677
"3838" 767.4 117.359627129333 40.2934928846584
"3839" 767.6 117.544215776 36.1311408094902
"3840" 767.8 116.235225124571 33.3591325951495
"3841" 768 113.643777416 31.0146467215334
"3842" 768.2 110.492859685565 28.7623473881775
"3843" 768.4 106.41446251687 26.4964610982861
"3844" 768.6 103.178403709333 24.7406082537209
"3845" 768.8 100.760511317818 24.3297690924709
"3846" 769 97.5298452014545 23.5080907699709
"3847" 769.2 94.1865289386667 21.8175313277209
"3848" 769.4 91.4530118493333 19.3479800432001
"3849" 769.6 88.3481773084444 16.680779185832
"3850" 769.8 85.2352706490435 14.3894376748079
"3851" 770 81.9843485317447 11.7046016940401
"3852" 770.2 78.905799232 9.16795866549871
"3853" 770.4 75.2092109426666 7.04028772320009
"3854" 770.6 71.5764086733913 5.91953800078615
"3855" 770.8 68.0013743428085 6.1890534070188
"3856" 771 64.9065962688 7.52522362112093
"3857" 771.2 61.2311887155745 9.39690938404008
"3858" 771.4 57.775569163907 10.7960644115116
"3859" 771.6 53.499980976 11.8297690799709
"3860" 771.8 49.9617411325217 12.8593373388296
"3861" 772 45.891718496 13.9713774737209
"3862" 772.2 42.4159069832727 15.0290697824709
"3863" 772.4 38.8350331578182 17.3280208337209
"3864" 772.6 36.838849216 19.7507297062209
"3865" 772.8 34.885190496 22.1673481778876
"3866" 773 31.696049008 24.3271467148459
"3867" 773.2 27.841012576 26.3798023945543
"3868" 773.4 24.588583552 28.2705227871654
"3869" 773.6 21.374677376 30.2717437903876
"3870" 773.8 18.7226990754595 32.8902964115588
"3871" 774 17.278873144 36.0675313419709
"3872" 774.2 16.215031811122 39.1777564857941
"3873" 774.4 13.8718941226667 42.4237584545543
"3874" 774.6 11.6522443093333 45.3266888603876
"3875" 774.8 9.37116271181396 48.5509839483721
"3876" 775 8.48010649599999 51.6636852037209
"3877" 775.2 8.43700400872727 54.4958530387209
"3878" 775.4 7.946713216 56.2042834988598
"3879" 775.6 5.91306519367442 57.9338104336046
"3880" 775.8 3.975896576 60.5394248575671
"3881" 776 3.64278123255171 62.923632164583
"3882" 776.2 5.40603966933333 64.7314507845543
"3883" 776.4 6.83053838933333 66.5157562244902
"3884" 776.6 7.417024056 67.8559929122209
"3885" 776.8 8.39935668000001 70.7886852228459
"3886" 777 9.246859336 74.2117621493459
"3887" 777.2 9.88273326933332 77.0581625466696
"3888" 777.4 10.893190508973 80.7073442764236
"3889" 777.6 11.606383776 84.4292530020543
"3890" 777.8 11.8340187869091 87.9224264987209
"3891" 778 12.665762096 91.7598390899709
"3892" 778.2 14.0495433465263 95.4491103487209
"3893" 778.4 15.0209089396364 98.8664824537209
"3894" 778.6 15.9868043953548 101.539615774689
"3895" 778.8 18.2862456192 102.655992947021
"3896" 779 20.9802767893333 102.524491115388
"3897" 779.2 22.9097983865263 102.038179181221
"3898" 779.4 25.1034743008781 101.166499512136
"3899" 779.6 28.4623694764651 100.259391871279
"3900" 779.8 31.6785793443721 99.4186047505814
"3901" 780 34.444929376 98.4493995362209
"3902" 780.2 37.2994484855652 97.0064946136122
"3903" 780.4 40.2692171093333 95.8578244420543
"3904" 780.6 43.4862801964651 95.939177197907
"3905" 780.8 45.3747013254737 96.3600415237209
"3906" 781 46.2857021687273 97.4416572774709
"3907" 781.2 48.295209229913 99.2305748833948
"3908" 781.4 50.923765516 100.870416022158
"3909" 781.6 53.2643358951489 103.054847284572
"3910" 781.8 55.4609578662128 105.501655797657
"3911" 782 58.026415616 108.202146798721
"3912" 782.2 59.9953611804445 111.219240818832
"3913" 782.4 61.397164816 114.107595522575
"3914" 782.6 63.6163267513191 116.21360343521
"3915" 782.8 66.6019365620869 118.712180254047
"3916" 783 69.5176992108936 121.082670543189
"3917" 783.2 72.9247083533913 122.675390960351
"3918" 783.4 76.3858412238049 123.192765950672
"3919" 783.6 79.8085738003478 121.964688618504
"3920" 783.8 83.1134376502857 120.321456073007
"3921" 784 86.5781171453023 118.810375789651
"3922" 784.2 89.9501322629565 117.47472205883
"3923" 784.4 93.303508763234 115.608038786487
"3924" 784.6 96.2787840449362 113.619495412976
"3925" 784.8 99.4271469665882 111.241362488035
"3926" 785 102.162592896 108.115804569435
"3927" 785.2 104.749126976 105.054580076578
"3928" 785.4 106.769148585412 101.935178466662
"3929" 785.6 108.390852109913 98.5282337455687
"3930" 785.8 109.680530064696 95.1837521368731
"3931" 786 110.513796016 91.5675313974709
"3932" 786.2 111.13876775217 88.1694135544656
"3933" 786.4 112.736268016 85.1178272490094
"3934" 786.6 114.9092529728 81.7867621569209
"3935" 786.8 116.109436233143 79.0263225937209
"3936" 787 116.614642704696 75.1837521168731
"3937" 787.2 117.277834380255 71.5082024085082
"3938" 787.4 117.0511233216 68.2713775280209
"3939" 787.6 116.4116440448 64.5559929089209
"3940" 787.8 115.669175113143 61.5930415715781
"3941" 788 113.980852336 58.2181723897626
"3942" 788.2 112.781390932364 54.5570418499709
"3943" 788.4 112.115638930286 50.7845643237209
"3944" 788.6 111.598297932522 47.0901066038296
"3945" 788.8 111.196142206638 43.153046897338
"3946" 789 110.802717376 39.7406082687209
"3947" 789.2 110.556826856851 36.2381532734018
"3948" 789.4 109.3465537216 33.2021467237209
"3949" 789.6 107.061720803556 30.8944544137209
"3950" 789.8 104.277909996 28.0499031288251
"3951" 790 102.044665810286 25.1644701065781
"3952" 790.2 99.9097673777021 22.4247326376571
"3953" 790.4 97.7384471846956 19.9998055733948
"3954" 790.6 95.0869677531428 18.4062283415781
"3955" 790.8 92.0658598168511 17.670231814572
"3956" 791 88.9474216106667 16.2619757666098
"3957" 791.2 85.6745846493333 14.2838774740334
"3958" 791.4 82.3300523875556 12.3816338823876
"3959" 791.6 78.982844928 10.603856102832
"3960" 791.8 75.6544708608 8.58676208372093
"3961" 792 72.7694305693333 7.04028772320009
"3962" 792.2 69.2066021688889 5.57821507216538
"3963" 792.4 65.8422734435556 4.12522361772093
"3964" 792.6 64.1025193687273 5.00284599622093
"3965" 792.8 61.7112097725217 6.46301626219919
"3966" 793 58.8143829614545 7.72137746747093
"3967" 793.2 55.797593696 8.86148735872093
"3968" 793.4 52.3983214813658 8.75561761859898
"3969" 793.6 48.9484227394783 7.62522362122093
"3970" 793.8 45.6499261521702 7.53929890755072
"3971" 794 42.2648333385532 8.40672935031667
"3972" 794.2 38.8163554133333 9.40727490505427
"3973" 794.4 36.5061518923636 10.5797690787209
"3974" 794.6 35.5343254996364 13.0098390112209
"3975" 794.8 34.2735777469091 15.9556432099709
"3976" 795 33.261727616 18.6233921303876
"3977" 795.2 32.4796848370526 21.1778552137209
"3978" 795.4 30.5961723093333 23.9122058860286
"3979" 795.6 28.4951505469091 26.4713774862209
"3980" 795.8 26.2873471906342 29.0651861192087
"3981" 796 24.0135595769756 31.3728784292087
"3982" 796.2 21.869971136 34.1453701678876
"3983" 796.4 19.773227552 37.1252236507209
"3984" 796.6 17.784855936 39.3362690178235
"3985" 796.8 15.9278571093333 42.1666437741055
"3986" 797 13.5539277582222 45.1337706672765
"3987" 797.2 10.5382502632727 46.7685803037209
"3988" 797.4 8.80889124266667 48.9164324537209
"3989" 797.6 7.88424373275677 51.9859305262885
"3990" 797.8 7.33997836000001 55.0002236685959
"3991" 798 7.352360704 58.2900588367209
"3992" 798.2 6.964380592 62.2598390604709
"3993" 798.4 6.34002857990245 66.063309983599
"3994" 798.6 5.26762424145455 69.2948041024709
"3995" 798.8 5.15640963113514 72.2665958272345
"3996" 799 6.32875360000001 75.4585570223876
"3997" 799.2 7.81830372266668 78.2810422323107
"3998" 799.4 8.95663652843243 81.4973650672345
"3999" 799.6 9.3835113305946 84.2728328454777
"4000" 799.8 9.44910428799997 87.2918903675542
"4001" 800 9.102398656 89.3559929337209
"4002" 800.2 10.450698336 90.7021467812209
"4003" 800.4 12.9375621902222 92.2790698597209
"4004" 800.6 15.6604549226667 94.5025130853876
"4005" 800.8 17.779670168 96.5963775563459
"4006" 801 19.879165384 99.6925314055959
"4007" 801.2 21.1161519508837 102.012522463372
"4008" 801.4 22.222180032 104.894454487721
"4009" 801.6 23.16874144 108.114234710721
"4010" 801.8 24.030002256 110.644454493471
"4011" 802 26.217549696 111.086762186221
"4012" 802.2 29.0805268048372 111.744186158256
"4013" 802.4 32.2412310525217 112.416193625677
"4014" 802.6 35.4372732568511 114.265976592019
"4015" 802.8 38.737475296 116.269912374554
"4016" 803 41.711989488 118.230992962596
"4017" 803.2 43.869268976 120.913685272971
"4018" 803.4 45.034585128 124.211762199346
"4019" 803.6 45.313875776 124.658190771221
"4020" 803.8 46.603943243907 123.810375794651
"4021" 804 48.973546336 123.567531429471
"4022" 804.2 51.6334572693333 122.689326300388
"4023" 804.4 54.2151125691915 121.770068252551
"4024" 804.6 57.5096457038049 121.28845075177
"4025" 804.8 60.809691384 121.038685273096
"4026" 805 63.0429464888889 120.364539973276
"4027" 805.2 65.6951500085581 119.302325700698
"4028" 805.4 68.6282244093333 119.604390399867
"4029" 805.6 71.6720644408889 119.937189545499
"4030" 805.8 74.4488732090435 120.944621727851
"4031" 806 77.2965948087273 121.925923036221
"4032" 806.2 80.7634565688889 122.672232283276
"4033" 806.4 82.3788983516863 123.813006542839
"4034" 806.6 82.4465514351304 125.116862534699
"4035" 806.8 82.2120645342609 125.141946146764
"4036" 807 82.3316450634419 124.579606564651
"4037" 807.2 82.786976168 123.471377583221
"4038" 807.4 83.644109536 122.274053167308
"4039" 807.6 84.8564462230588 120.728541984701
"4040" 807.8 86.6070902917447 118.995927496912
"4041" 808 88.8211085988571 116.859917608007
"4042" 808.2 90.7624618838261 114.97472205633
"4043" 808.4 92.8699385417143 112.676244134435
"4044" 808.6 94.7172881777778 110.407275006054
"4045" 808.8 96.0516768293333 108.0018262857
"4046" 809 96.8197431870638 105.608038776487
"4047" 809.2 97.2635414226666 102.280672433825
"4048" 809.4 96.828554264 99.9329160212209
"4049" 809.6 96.2214095904681 96.802801451806
"4050" 809.8 96.0467916855652 93.8292370853514
"4051" 810 96.7820058226666 90.5739416528876
"4052" 810.2 98.9589907036596 88.2021467787209
"4053" 810.4 101.714469970286 86.3261656151495
"4054" 810.6 104.598933729333 84.9569544677834
"4055" 810.8 107.786460341106 83.8977277891465
"4056" 811 110.909269934298 82.9402809796784
"4057" 811.2 113.717370592604 81.5766025050417
"4058" 811.4 115.766238176 79.2302532786248
"4059" 811.6 117.670155856 76.7968213235286
"4060" 811.8 118.926013584696 74.0884343900253
"4061" 812 119.479113368727 70.5710278799709
"4062" 812.2 119.631525193143 67.1032456587209
"4063" 812.4 119.247529937569 63.7979235265641
"4064" 812.6 118.441716170894 60.7307883224443
"4065" 812.8 117.402965333333 57.3047108503876
"4066" 813 116.080347552 54.6483005913209
"4067" 813.2 113.987272810667 52.4243689651654
"4068" 813.4 111.7580840064 50.2021467407209
"4069" 813.6 109.309957016 47.5210569944501
"4070" 813.8 107.478028102957 45.0332504144818
"4071" 814 106.76229773693 43.1753131022093
"4072" 814.2 106.245546421106 40.2970730810614
"4073" 814.4 105.468140381217 37.2489694702427
"4074" 814.6 105.016428370286 34.9054434287209
"4075" 814.8 105.189388096 32.1189442108638
"4076" 815 105.778695949333 29.2758646685126
"4077" 815.2 105.810798322667 26.1909287679918
"4078" 815.4 104.382242709333 23.4825954319501
"4079" 815.6 102.199281322667 21.0824885919432
"4080" 815.8 99.9112576232727 20.1601886687209
"4081" 816 97.5436906225116 20.7423971584884
"4082" 816.2 94.815735456 21.7694544045959
"4083" 816.4 90.9383270594783 22.6085012281775
"4084" 816.6 87.0761450850909 22.7913075524709
"4085" 816.8 83.6037949276279 21.9588551203488
"4086" 817 80.5221537293333 20.2374031210126
"4087" 817.2 77.3392034133333 19.0568475642765
"4088" 817.4 74.1650300228085 17.768431487338
"4089" 817.6 71.0642595057778 16.4243689291654
"4090" 817.8 67.2804597688889 15.0141125174987
"4091" 818 64.1215862328889 14.4927449956098
"4092" 818.2 60.2644096426667 13.9988500012209
"4093" 818.4 56.5052570026667 13.8431723453876
"4094" 818.6 54.229163456 14.3010478037209
"4095" 818.8 51.439008608 14.2790697817209
"4096" 819 47.93342944 12.911548412832
"4097" 819.2 45.4525580288 10.8483005475209
"4098" 819.4 42.7956229345185 8.70784470492463
"4099" 819.6 40.2073587155349 8.50626118918605
"4100" 819.8 37.4617718645106 9.6505918720188
"4101" 820 35.1008416550698 11.6189624445349
"4102" 820.2 32.5275687802553 13.5212956402103
"4103" 820.4 29.981782272 16.0397535441654
"4104" 820.6 27.5127364792558 18.1663685333721
"4105" 820.8 25.859837536 20.7587077972503
"4106" 821 23.124715328 23.1935997051654
"4107" 821.2 20.8610394026667 25.6197291337209
"4108" 821.4 18.3585829671111 28.0418903083043
"4109" 821.6 15.834266344 29.9233005665959
"4110" 821.8 13.0937937404444 31.0333433027487
"4111" 822 12.9744387626667 30.7958350842337
"4112" 822.2 13.8467915149474 31.4916204062209
"4113" 822.4 14.5158725591579 33.2021467237209
"4114" 822.6 14.9619265886316 35.2871669687209
"4115" 822.8 15.255916744421 38.1717823562209
"4116" 823 15.4163874013658 40.6974562996965
"4117" 823.2 16.0813053053023 43.0948122076744
"4118" 823.4 16.0469228765405 45.5929991269642
"4119" 823.6 15.4282558012632 47.8681386412209
"4120" 823.8 15.1574001493333 48.5177285930799
"4121" 824 14.052584624 51.6348390498459
"4122" 824.2 12.8795169233171 54.2058990899405
"4123" 824.4 10.7117976391111 56.3047108493876
"4124" 824.6 7.84816639553489 57.7906977322093
"4125" 824.8 5.95052927418182 59.9941047924709
"4126" 825 5.470244416 62.8541614053876
"4127" 825.2 5.77130532894117 65.5550879325445
"4128" 825.4 5.17306816 68.1252236817209
"4129" 825.6 4.094428416 71.3031083002834
"4130" 825.8 3.66297251839999 73.8483006105209
"4131" 826 4.90653169816217 74.8757434389912
"4132" 826.2 6.7324060507826 75.2590029530687
"4133" 826.4 8.36543982469565 76.245625027634
"4134" 826.6 10.1157170490435 78.0516450963296
"4135" 826.8 12.284720882087 80.250641754047
"4136" 827 13.9523264426667 82.3441586071825
"4137" 827.2 15.9839801396364 85.2738250974709
"4138" 827.4 17.4790690083404 87.7602482512741
"4139" 827.6 19.8969924466383 90.2807065189337
"4140" 827.8 21.9740546073043 92.2907755453514
"4141" 828 24.0994329704186 95.0894455333721
"4142" 828.2 25.1049979468108 98.1605667470993
"4143" 828.4 25.6014525799024 101.879445103843
"4144" 828.6 25.898360384 105.192531411096
"4145" 828.8 26.481706368 108.388959985721
"4146" 829 27.5575304885581 111.028622651279
"4147" 829.2 30.0659950094884 112.584973278953
"4148" 829.4 33.2308556472195 113.98075843677
"4149" 829.6 36.1796804835556 115.390180993943
"4150" 829.8 39.2218905108837 116.940966127674
"4151" 830 42.1892447715556 118.979924587276
"4152" 830.2 44.65898736 121.355992965721
"4153" 830.4 47.0911798996364 124.504594367471
"4154" 830.6 48.3169068814545 125.509839123721
"4155" 830.8 50.0730526226667 124.508236558617
"4156" 831 52.344295536 123.455643317471
"4157" 831.2 55.2850222466977 122.379248780698
"4158" 831.4 58.3937264922791 121.842576150465
"4159" 831.6 61.493471936 121.926349439087
"4160" 831.8 64.6469701908837 122.53130602593
"4161" 832 67.5688460893333 123.811121173304
"4162" 832.2 70.2048886996364 124.557041919971
"4163" 832.4 73.0921989968696 123.829237115351
"4164" 832.6 75.7050530351304 122.817531428721
"4165" 832.8 78.003263936 121.067138962292
"4166" 833 80.4089764845714 118.955678991578
"4167" 833.2 82.517111323234 116.745518329359
"4168" 833.4 83.836723776 114.207391559971
"4169" 833.6 85.2046779702857 111.388959988721
"4170" 833.8 87.2054238883404 108.660411938295
"4171" 834 89.0238700532093 106.118068084651
"4172" 834.2 91.8363619989787 104.683325191274
"4173" 834.4 95.1067059036596 104.536025682125
"4174" 834.6 98.2911663081739 104.983083250351
"4175" 834.8 101.297794267429 106.286919167292
"4176" 835 104.335796722383 107.514749089359
"4177" 835.2 107.559631102512 107.719141431512
"4178" 835.4 110.213081947429 106.553795148721
"4179" 835.6 111.684297936 104.622265138336
"4180" 835.8 113.239877147429 101.938410528721
"4181" 836 114.637491790545 99.0587901462209
"4182" 836.2 115.195961318128 96.2299700273379
"4183" 836.4 115.1018672128 93.5175313994209
"4184" 836.6 115.084006619636 89.9766223049709
"4185" 836.8 115.318906577702 86.950100950955
"4186" 837 115.232844896 83.8790698513209
"4187" 837.2 115.553868629333 80.5098390787209
"4188" 837.4 116.982096667429 77.5428061087209
"4189" 837.6 118.055062238609 74.5733842232861
"4190" 837.8 119.0928342656 71.7636852238209
"4191" 838 121.152028656 69.0157562269902
"4192" 838.2 122.676818759529 66.5053141778386
"4193" 838.4 123.555385182667 63.5306723950751
"4194" 838.6 123.394873316 60.6220185460126
"4195" 838.8 123.154105516 58.0499031588251
"4196" 839 122.548087840681 55.4689225234018
"4197" 839.2 121.580918465362 53.5212956802103
"4198" 839.4 119.688096012522 52.6419460742644
"4199" 839.6 117.70793788 52.9713775127209
"4200" 839.8 116.099608976 53.3682306599709
"4201" 840 113.114088256 53.0098390512209
"4202" 840.2 110.425863428174 52.0984678128514
"4203" 840.4 107.642092801455 50.9119369512209
"4204" 840.6 105.811139837277 48.9304609784018
"4205" 840.8 105.493263977739 47.1904410520905
"4206" 841 105.6483603136 44.9867621201209
"4207" 841.2 105.9411339584 42.2944544251209
"4208" 841.4 105.749953126698 39.1323792877907
"4209" 841.6 105.585383831652 36.5466283324166
"4210" 841.8 105.433104073143 34.3010478237209
"4211" 842 105.1706769984 31.5252236451209
"4212" 842.2 104.558805762667 28.5466980011168
"4213" 842.4 103.467325069333 25.6540697930959
"4214" 842.6 102.712919296 22.9297108160126
"4215" 842.8 102.913908068174 19.866026309047
"4216" 843 103.845019318857 18.0922565987209
"4217" 843.2 103.571657782667 17.8736210673668
"4218" 843.4 102.277443622957 17.5666952030688
"4219" 843.6 100.460170141217 17.1319125939383
"4220" 843.8 98.2100263964444 15.4841979880543
"4221" 844 95.3600800473044 14.5483005512209
"4222" 844.2 92.4708664473043 13.5031500485035
"4223" 844.4 89.8580124090435 12.9345881750253
"4224" 844.6 86.8611771615319 12.3919994034018
"4225" 844.8 83.6569504853333 10.834625333832
"4226" 845 80.8450557930213 9.19232673244433
"4227" 845.2 77.7244318933333 7.1508646463876
"4228" 845.4 75.0786722102857 4.91329269229236
"4229" 845.6 71.9192299479149 4.18414342138051
"4230" 845.8 68.5798842076279 4.14132379662791
"4231" 846 65.4772981681951 4.34661198567215
"4232" 846.2 61.9395259654737 4.42684305122093
"4233" 846.4 58.8062683925854 5.03141498823313
"4234" 846.6 55.8434542293333 5.75709175122093
"4235" 846.8 52.7852807696842 6.85599285122093
"4236" 847 50.114415296 8.3500756929517
"4237" 847.2 47.1612214414546 8.76158725872093
"4238" 847.4 43.6170360426667 8.53181702872093
"4239" 847.6 41.4222819474286 7.48786098372093
"4240" 847.8 41.4699655081739 8.3024811469818
"4241" 848 40.7269692234419 10.2504472374419
"4242" 848.2 39.4906545666977 12.4060823022093
"4243" 848.4 37.9578462293333 14.6490331520543
"4244" 848.6 37.2038025128421 17.4531588537209
"4245" 848.8 35.6383697666977 19.9373882131395
"4246" 849 33.4657510618537 21.4760679127453
"4247" 849.2 30.9288805838049 23.28657448116
"4248" 849.4 27.9158825629767 24.9821109373256
"4249" 849.6 25.570916176 26.8656082558459
"4250" 849.8 23.461790248 28.7598390269709
"4251" 850 21.2554399893333 30.8211943403876
"4252" 850.2 18.6105379578182 32.6601886812209
"4253" 850.4 16.238756248 33.9329159552209
"4254" 850.6 14.428182392 36.0194544188459
"4255" 850.8 13.137160104421 38.4855475387209
"4256" 851 12.747252736 40.8254208930799
"4257" 851.2 12.7095380596364 43.3070418387209
"4258" 851.4 11.7347932693333 46.642317677332
"4259" 851.6 10.080286336 49.5236457538491
"4260" 851.8 8.47528252576743 52.4418605175581
"4261" 852 7.19417385972093 55.38461544
"4262" 852.2 6.268217696 58.3669819137209
"4263" 852.4 6.22727878087805 61.2884506917697
"4264" 852.6 6.427812352 64.2570918097209
"4265" 852.8 6.71586124331708 67.1421092342087
"4266" 853 7.6284809933913 68.8626818764383
"4267" 853.2 8.524555936 70.1864124949709
"4268" 853.4 9.80189247494737 73.1414180187209
"4269" 853.6 10.4929795106342 75.7162180607941
"4270" 853.8 10.9935202850909 78.4585570253876
"4271" 854 10.8967523654737 81.4410131687209
"4272" 854.2 10.3695976033684 83.9106487987209
"4273" 854.4 8.96801662809303 85.2504473124418
"4274" 854.6 8.41304242863158 85.1960739012209
"4275" 854.8 9.146424768 85.3120368857209
"4276" 855 10.4598704426667 87.0391431145543
"4277" 855.2 12.280533616 88.5955034224709
"4278" 855.4 14.1906248293333 90.2854801141376
"4279" 855.6 16.6394776125217 91.5131835713296
"4280" 855.8 19.0680919429565 92.8426150107861
"4281" 856 21.7903494440851 93.5867621687209
"4282" 856.2 24.6262867649362 94.3805428569124
"4283" 856.4 27.5844068941395 95.4382827430233
"4284" 856.6 30.3249858269091 97.1269719624709
"4285" 856.8 31.9383845983256 99.0876566286046
"4286" 857 33.1577770737778 101.610266450249
"4287" 857.2 33.922119296 104.658190751221
"4288" 857.4 35.3767320305454 107.170678266221
"4289" 857.6 37.7078529964651 109.177102076977
"4290" 857.8 39.766585664 111.552574152499
"4291" 858 41.6035172581053 113.880284456221
"4292" 858.2 43.339579816 116.586762191721
"4293" 858.4 45.0161992232727 119.312286669971
"4294" 858.6 46.6668733642927 120.894454503721
"4295" 858.8 46.8453938794146 122.367250002379
"4296" 859 46.765890816 124.740608353721
"4297" 859.2 46.5949844420465 125.438282773023
"4298" 859.4 46.6574775477073 125.378507041038
"4299" 859.6 47.4639882225116 124.525939301628
"4300" 859.8 48.8237352604445 124.133770746276
"4301" 860 50.8782871537778 124.381633994388
"4302" 860.2 53.2026850838261 124.272380928504
"4303" 860.4 55.598580311814 124.516994757791
"4304" 860.6 58.3530223707826 124.49813343709
"4305" 860.8 61.4038839173953 124.61538474
"4306" 861 64.2601128378182 124.216132828721
"4307" 861.2 67.2076943893333 123.626826301325
"4308" 861.4 69.8767774293333 122.588593699554
"4309" 861.6 73.2962168551489 121.761884946487
"4310" 861.8 76.3202890150698 120.563506381744
"4311" 862 79.1626182186667 119.424369032165
"4312" 862.2 82.1759609955556 118.159411765943
"4313" 862.4 84.7244241864348 116.646962860677
"4314" 862.6 86.9454280215814 114.194991169651
"4315" 862.8 89.2379480893333 112.13644167445
"4316" 863 91.6813764596364 110.343755192471
"4317" 863.2 94.5118329884444 108.41582201261
"4318" 863.4 96.9499012352 106.425223720021
"4319" 863.6 99.9135923413333 104.116676709165
"4320" 863.8 102.677084088558 102.558139637442
"4321" 864 105.666337642667 101.904069869346
"4322" 864.2 108.999520235574 101.066303911061
"4323" 864.4 112.171507932596 100.329806365317
"4324" 864.6 114.4700925056 98.9021467894209
"4325" 864.8 115.512680678641 96.3734094864568
"4326" 865 115.339852807111 93.6465912286098
"4327" 865.2 114.647140370286 91.2319740972924
"4328" 865.4 112.823201444571 89.1205141265781
"4329" 865.6 110.687148832 87.4175313933209
"4330" 865.8 108.374103045565 86.4128491180687
"4331" 866 105.951983250286 86.6165894772924
"4332" 866.2 102.905533536 87.1581907337209
"4333" 866.4 99.7567094386087 87.366026376547
"4334" 866.6 96.8359452755349 87.093023342907
"4335" 866.8 94.4465581626666 87.8415698552834
"4336" 867 91.6868241351111 88.526933103832
"4337" 867.2 88.7762089528889 88.7406083177209
"4338" 867.4 85.5527415505454 88.6479509749709
"4339" 867.6 82.8436903608889 88.0824886589432
"4340" 867.8 80.0982564814546 86.8559929312209
"4341" 868 77.2627160194782 85.9613441008948
"4342" 868.2 74.6650074117447 84.2168767256358
"4343" 868.4 72.4606909074286 82.5585047008638
"4344" 868.6 69.968498496 81.4546551331775
"4345" 868.8 67.8189235776 80.2098390784209
"4346" 869 64.8703683989787 78.3330796657422
"4347" 869.2 62.0392122826667 76.7999031775751
"4348" 869.4 59.4443842764255 75.8371713162741
"4349" 869.6 56.7199885968695 75.3509761973079
"4350" 869.8 53.5064014506667 74.5782151411654
"4351" 870 50.0349737436596 74.6096754066997
"4352" 870.2 46.5003794944 74.3483006110209
"4353" 870.4 43.6336238951489 73.7913448003167
"4354" 870.6 40.5574833188571 73.5553649744352
"4355" 870.8 37.1882424885581 73.291592202093
"4356" 871 33.2800718293333 73.4677145295543
"4357" 871.2 30.5263552596364 74.1549439674709
"4358" 871.4 27.3090303893333 74.2644178270543
"4359" 871.6 24.3558071938723 73.6358619851039
"4360" 871.8 21.4788881198298 72.6374986453167
"4361" 872 18.8374433693333 71.4072749670542
"4362" 872.2 16.0284857026667 71.4393262491376
"4363" 872.4 13.2142939533913 71.981410976547
"4364" 872.6 10.1296746026667 72.3816339423876
"4365" 872.8 7.86966752000001 73.3987279604987
"4366" 873 6.0875670733913 74.5984678353514
"4367" 873.2 5.35876804266666 74.1291684609004
"4368" 873.4 4.782336416 72.9548940162209
"4369" 873.6 3.478062848 71.0771467615959
"4370" 873.8 2.790578176 68.8924820651312
"4371" 874 2.24759776188235 66.4148164401915
"4372" 874.2 2.553514496 63.5428060947209
"4373" 874.4 3.612892816 61.0867621362209
"4374" 874.6 4.68240872757894 58.5563977612209
"4375" 874.8 5.52940450400001 55.7117621308459
"4376" 875 5.79507121795123 52.986386893599
"4377" 875.2 6.17090388136586 49.9282255396965
"4378" 875.4 5.99571736567742 47.0607075316242
"4379" 875.6 6.901093056 44.0950038774709
"4380" 875.8 8.66079527648781 42.13272834616
"4381" 876 9.92354357389472 40.9146973387209
"4382" 876.2 10.5939243093333 38.7051053091055
"4383" 876.4 10.9575779149474 36.1373693987209
"4384" 876.6 11.197078516 33.5867621087209
"4385" 876.8 11.3207833511724 32.7379557418244
"4386" 877 11.9857754608485 33.0506315720543
"4387" 877.2 13.7815153155122 32.1702517883551
"4388" 877.4 15.5637308887273 30.3175313362209
"4389" 877.6 17.439843616 28.4768719937209
"4390" 877.8 18.6413895893333 26.3340148487209
"4391" 878 20.6417426705455 24.0762725887209
"4392" 878.2 22.7329297674893 21.7291516222316
"4393" 878.4 25.2584093988571 19.5522252030066
"4394" 878.6 27.2869339505454 17.7476012537209
"4395" 878.8 28.8278478705454 15.7808180349709
"4396" 879 28.9373850595556 13.9628304651654
"4397" 879.2 28.7591887275789 13.4045758537209
"4398" 879.4 29.2383954214054 13.8466373488561
"4399" 879.6 30.7436785991111 13.9542834566098
"4400" 879.8 33.2545494455652 13.2105079077427
"4401" 880 36.1734545687273 12.2231257237209
"4402" 880.2 38.6526333093333 11.1909287529918
"4403" 880.4 40.9688568736744 9.83005367709303
"4404" 880.6 43.3374861829565 7.8760597418731
"4405" 880.8 45.5567372090435 6.1452905093731
"4406" 881 46.9378781916863 3.97891894185818
"4407" 881.2 47.2312629832727 3.12347536497093
"4408" 881.4 47.3450804887273 2.97487396622093
"4409" 881.6 47.4283520995556 2.89445438572093
"4410" 881.8 47.4283520995556 2.89445438572093
"4411" 882 47.4283520995556 2.89445438572093
"4412" 882.2 47.4283520995556 2.89445438572093
"4413" 882.4 47.3475237983256 3.02325581697675
"4414" 882.6 47.299284096 2.93587450410555
"4415" 882.8 47.0698009406512 2.82647585255814
"4416" 883 46.7424313893333 2.80150566767926
"4417" 883.2 46.7931531392 2.86368515492093
"4418" 883.4 47.288171736 3.2662492578876
"4419" 883.6 47.5749994629565 3.28575873393832
"4420" 883.8 47.8060681874286 3.68095360157807
"4421" 884 48.530085643907 3.41681574581396
"4422" 884.2 49.6351343777391 3.02656140926441
"4423" 884.4 51.2731245074286 1.83636961229236
"4424" 884.6 52.4908498490435 1.39612662502528
"4425" 884.8 53.5561601293333 1.54349284590843
"4426" 885 55.6887791578182 2.03955927997093
"4427" 885.2 57.922700256 1.67108160343247
"4428" 885.4 59.5422059394783 1.83090923415571
"4429" 885.6 62.0673837531428 2.33872440086379
"4430" 885.8 64.879037616 3.00983900122093
"4431" 886 67.9439998883404 3.30852967255072
"4432" 886.2 71.1161583426667 3.85118515590843
"4433" 886.4 73.6092853069804 3.36805921274054
"4434" 886.6 75.0853376542609 3.20214669372093
"4435" 886.8 76.806304016 4.29480403747093
"4436" 887 79.8085738003478 5.38442094339484
"4437" 887.2 82.2358854257778 6.46710396194316
"4438" 887.4 84.7773979713488 8.13953489186046
"4439" 887.6 87.0640823751111 8.98847148583205
"4440" 887.8 89.3754532551111 9.15941165694316
"4441" 888 92.0130017188571 9.59932095443522
"4442" 888.2 94.8994807777391 11.245624962634
"4443" 888.4 96.2866078341818 13.4731257249709
"4444" 888.6 97.6391783399025 15.4816964245746
"4445" 888.8 99.6225308231111 18.0568475632765
"4446" 889 101.469681928727 19.1986502062209
"4447" 889.2 103.428343616 19.7131357212209
"4448" 889.4 105.409518656 21.3098390195209
"4449" 889.6 107.135021222667 23.1620826111168
"4450" 889.8 108.388618901333 23.6893262013876
"4451" 890 110.9336950592 23.3713774831209
"4452" 890.2 113.516827121455 24.2510977637209
"4453" 890.4 114.245696916 26.0066338960126
"4454" 890.6 114.584245924571 28.5004198744352
"4455" 890.8 116.023792732596 30.7144216803167
"4456" 891 117.498688773818 33.0203285417209
"4457" 891.2 119.0234931392 36.2098390344209
"4458" 891.4 120.7107938816 39.1636851912209
"4459" 891.6 121.916968841532 42.3183496788273
"4460" 891.8 122.548087840681 45.4198226770188
"4461" 892 123.08815607513 48.1436183105688
"4462" 892.2 123.979103753143 50.9729473694352
"4463" 892.4 124.829566147765 54.4238662019562
"4464" 892.6 125.4722178944 57.4098390556209
"4465" 892.8 126.493369696 60.043862726894
"4466" 893 126.067395896 63.3864416257001
"4467" 893.2 125.001138496 66.2712205401495
"4468" 893.4 123.862718197961 68.5188888404856
"4469" 893.6 122.4520266112 70.2867621454209
"4470" 893.8 120.931960350118 71.8597636552896
"4471" 894 118.6305600896 72.6867621478209
"4472" 894.2 116.416046656 73.4925706258638
"4473" 894.4 114.747122029913 74.0466283699166
"4474" 894.6 112.326120910545 73.8839649462209
"4475" 894.8 109.764275386435 73.4446216803514
"4476" 895 107.616556822667 72.6332365067418
"4477" 895.2 105.080469329333 71.4874031722626
"4478" 895.4 102.905533536 70.0332504394818
"4479" 895.6 101.07364916834 67.956647576806
"4480" 895.8 98.8927368693333 65.6941339357001
"4481" 896 96.3443548500425 63.6358619751039
"4482" 896.2 94.5657467615319 61.614585377338
"4483" 896.4 92.7127024274285 58.8536381151495
"4484" 896.6 90.1972740124445 57.0739416193876
"4485" 896.8 87.0441695986087 55.0248892204601
"4486" 897 84.270105816 53.1700954616376
"4487" 897.2 81.9020207431111 50.3303518690543
"4488" 897.4 79.695517616 47.6172108407001
"4489" 897.6 76.8872019968 44.6790698121209
"4490" 897.8 74.5755166445714 42.3622723215781
"4491" 898 71.4602343121702 40.8371712812741
"4492" 898.2 68.2174599505454 40.6671816962209
"4493" 898.4 65.1736333725957 40.7144216903167
"4494" 898.6 61.4592294044445 40.5440270729432
"4495" 898.8 57.9816216066977 39.5796064796512
"4496" 899 54.3834941203478 38.4697052574166
"4497" 899.2 50.9586522788571 36.7892738858638
"4498" 899.4 47.528939536 35.2476012712209
"4499" 899.6 43.8267146671628 34.4275492294186
"4500" 899.8 40.3321711141818 33.9626362349709
"4501" 900 36.838849216 34.4447502752594
"4502" 900.2 33.593299272 35.4617621105959
"4503" 900.4 31.356751616 37.0187147748748
"4504" 900.6 30.0798404305454 37.4941047699709
"4505" 900.8 27.4524284472195 38.8681880051844
"4506" 901 25.0846826677073 40.4441729973795
"4507" 901.2 22.431304064 42.3656082713459
"4508" 901.4 19.850273248 44.0675313499709
"4509" 901.6 17.6966626026667 44.7863958195543
"4510" 901.8 14.7970805342609 45.2171969029601
"4511" 902 12.4643926632727 46.2703285549709
"4512" 902.2 10.4594535287273 48.4031956899709
"4513" 902.4 9.31970702933333 50.7268015735927
"4514" 902.6 8.11463332266666 53.5966240616697
"4515" 902.8 7.087357376 55.8845925057722
"4516" 903 5.4561662987907 58.1932022048837
"4517" 903.2 5.057499616 58.3944544412209
"4518" 903.4 4.76153139356098 58.4366683249404
"4519" 903.6 4.68636486087805 57.4798202939648
"4520" 903.8 3.72799156917074 56.6730660717697
"4521" 904 2.746128736 56.4713775162209
"4522" 904.2 1.59961540266667 56.1783372228876
"4523" 904.4 1.27289008951352 55.9568245011534
"4524" 904.6 1.22990894933334 55.8845925057722
"4525" 904.8 1.27262980000001 55.5675313614709
"4526" 905 1.67555191367442 55.5098390537209
"4527" 905.2 2.32421182933333 55.6655167095543
"4528" 905.4 2.91898766933333 56.0127976341055
"4529" 905.6 3.612892816 56.3489998937209
"4530" 905.8 3.76056373333331 57.2277877733876
"4531" 906 4.08158746666665 58.6636852107209
"4532" 906.2 4.63769934933333 59.5039218979517
"4533" 906.4 4.84562395200001 61.1059929054709
"4534" 906.6 4.721800512 63.7406082927209
"4535" 906.8 4.26136075733331 65.7021467562209
"4536" 907 2.542507968 68.9823665397209
"4537" 907.2 2.11163476894118 69.061875266368
"4538" 907.4 2.68834446399998 68.3367621434709
"4539" 907.6 4.35124740266666 69.5208280787209
"4540" 907.8 5.98473560855814 70.9928444359302
"4541" 908 7.11847198400001 72.6540698400959
"4542" 908.2 7.72520684000001 74.8271467653459
"4543" 908.4 7.95659086933332 77.6498785235927
"4544" 908.6 7.06924834488889 79.8047108728876
"4545" 908.8 5.9685129132973 81.1751197446669
"4546" 909 4.805619456 81.9694051551312
"4547" 909.2 4.44842215437839 82.0171155875047
"4548" 909.4 5.47236105599999 81.4269988429517
"4549" 909.6 6.96954829112197 81.7668747272575
"4550" 909.8 8.67237616669766 82.6118068804651
"4551" 910 10.643312576 83.4252236970209
"4552" 910.2 13.3136463578182 84.5395593624709
"4553" 910.4 15.8662940606512 86.1896244153488
"4554" 910.6 18.1217698073044 88.5449561436122
"4555" 910.8 19.228404416 91.5629526428876
"4556" 911 18.911631171122 94.8531786803063
"4557" 911.2 17.827823728 96.5771467870959
"4558" 911.4 17.162563776 98.024631995644
"4559" 911.6 18.292849536 98.7515973387209
"4560" 911.8 20.3107130026667 99.8596559478876
"4561" 912 22.7612606316522 101.596795621547
"4562" 912.2 25.031148363907 103.855098493837
"4563" 912.4 26.833915264 106.630718225721
"4564" 912.6 28.036378448 109.942531415846
"4565" 912.8 28.8219321997838 113.274911876559
"4566" 913 28.43123764 114.942531420846
"4567" 913.2 28.3288018850909 114.775573378721
"4568" 913.4 29.024214336 113.888959991221
"4569" 913.6 30.4014785633684 113.728462593721
"4570" 913.8 32.779133696 113.43883319449
"4571" 914 35.6930414293333 113.024632010644
"4572" 914.2 38.187148896 112.432916033721
"4573" 914.4 41.4334035262439 112.113966690062
"4574" 914.6 44.158190336 111.855992956221
"4575" 914.8 45.3326674091707 110.922597082867
"4576" 915 45.8733742826666 109.438410536221
"4577" 915.2 46.6218608476279 106.824687047791
"4578" 915.4 47.1207807893333 103.879802472054
"4579" 915.6 47.3385649964651 101.359570763256
"4580" 915.8 46.0580671578182 98.6129859499709
"4581" 916 44.5523776178605 95.9570662855814
"4582" 916.2 42.3896414050909 93.8839649662209
"4583" 916.4 39.7819948032 92.4636852445209
"4584" 916.6 37.6949125048889 90.9200954993876
"4585" 916.8 35.0239950435556 88.7833433604987
"4586" 917 33.0379282133333 85.7406083147209
"4587" 917.2 31.527614002383 83.3821795071252
"4588" 917.4 30.4055336 80.7117621558459
"4589" 917.6 29.7544035106342 77.601771533599
"4590" 917.8 29.2260006826667 74.4567255195543
"4591" 918 28.9745507340488 71.4760679627453
"4592" 918.2 28.5705306208781 68.2490510739648
"4593" 918.4 28.418855296 65.1160661695543
"4594" 918.6 26.9820248473044 63.2021467537209
"4595" 918.8 25.0197115955745 61.6800518258486
"4596" 919 22.1372725302857 60.3607024808638
"4597" 919.2 19.349476224 59.4243689721654
"4598" 919.4 15.9937081315556 59.1252236727209
"4599" 919.6 12.0669830455652 59.8325815329601
"4600" 919.8 9.02535296000001 61.0910356404987
"4601" 920 5.89216132266668 62.2363347869432
"4602" 920.2 3.76295274716279 62.0035778795349
"4603" 920.4 3.89687534933333 60.8254209130799
"4604" 920.6 4.49133048630303 58.9247574720543
"4605" 920.8 5.201960296 55.8271467463459
"4606" 921 6.47157001209757 52.4235351106721
"4607" 921.2 7.69977188266667 49.2968212960286
"4608" 921.4 8.598638336 46.101555020644
"4609" 921.6 9.29995172266666 42.255401170644
"4610" 921.8 10.1923133799024 38.7837602377453
"4611" 922 10.691466136 35.4617621105959
"4612" 922.2 12.4097260940488 32.3953925015258
"4613" 922.4 14.798276896 29.7680807862209
"4614" 922.6 16.7599891730732 27.2359178246965
"4615" 922.8 18.4078066062222 24.4158219286098
"4616" 923 21.0696051325217 22.2656918632861
"4617" 923.2 24.1514329725217 20.2673641020905
"4618" 923.4 26.4914330671628 17.7101967976744
"4619" 923.6 28.7658002003478 14.6820798155688
"4620" 923.8 29.6032534177391 12.6586684423079
"4621" 924 29.6577952426667 12.7386358551312
"4622" 924.2 30.388160550902 12.6289943652896
"4623" 924.4 33.0357425198298 12.2774331185082
"4624" 924.6 35.586856656 11.3111210608043
"4625" 924.8 38.909452296 9.99701849538759
"4626" 925 41.9123902611064 8.45582918669966
"4627" 925.2 43.9920133446275 6.58827037734838
"4628" 925.4 46.8470851264 4.97906977242093
"4629" 925.6 48.0911043527442 3.43470483348837
"4630" 925.8 47.9868897188571 3.23354386800664
"4631" 926 47.9602279429565 4.15532395219919
"4632" 926.2 48.9902954003478 4.90783231415571
"4633" 926.4 51.6748436042927 5.68807540164776
"4634" 926.6 54.476810336 6.16917966372093
"4635" 926.8 56.8340417493333 5.92192691622093
"4636" 927 59.1259219026667 4.86080054153343
"4637" 927.2 60.6625869791372 2.87032165568171
"4638" 927.4 61.5878136045714 2.69194261157807
"4639" 927.6 63.9091755293333 2.91368515497093
"4640" 927.8 66.9093311548235 3.06640008725034
"4641" 928 70.0689928820869 3.57003967067745
"4642" 928.2 73.1813040192 4.29445438712093
"4643" 928.4 76.297252096 5.29790807729236
"4644" 928.6 79.7276199893333 6.3167771644072
"4645" 928.8 83.2785355702857 6.92271184657807
"4646" 929 86.451359629617 7.1219502982954
"4647" 929.2 88.9957640081569 6.19611351421113
"4648" 929.4 89.0527173952 6.05599285042093
"4649" 929.6 88.4755167226667 6.59156977403343
"4650" 929.8 88.8532546488889 7.60385609983204
"4651" 930 91.420909476 9.79669798236676
"4652" 930.2 93.997124936 12.2966979848668
"4653" 930.4 96.2442910693333 14.0675313199709
"4654" 930.6 98.4395708085581 15.3488372246512
"4655" 930.8 101.728446513778 16.1166766211654
"4656" 931 105.157940873143 16.9148625630066
"4657" 931.2 108.035361764571 18.4376255158638
"4658" 931.4 109.638835585362 21.2217866462741
"4659" 931.6 111.410193056 23.4906082524709
"4660" 931.8 114.483789518222 25.6636851777209
"4661" 932 117.265121673143 27.6919426365781
"4662" 932.2 119.175016341333 28.6893262063876
"4663" 932.4 119.396275776 28.8530342933363
"4664" 932.6 119.751871296 28.8826200921825
"4665" 932.8 119.774485923368 28.9005272862209
"4666" 933 119.593828842667 28.9023439580799
"4667" 933.2 119.662972416 28.7183410512209
"4668" 933.4 119.600502932757 28.5763670933155
"4669" 933.6 119.614818856 28.5002236420959
"4670" 933.8 119.470358176 28.9713774887209
"4671" 934 119.333923089333 29.2678518479918
"4672" 934.2 119.624449568 30.3021467208209
"4673" 934.4 120.722350736 32.6412492872626
"4674" 934.6 121.781729056 34.6175313405209
"4675" 934.8 123.352275936 36.5675313424709
"4676" 935 124.32758683687 37.173718634047
"4677" 935.2 124.840067354537 37.4798202739648
"4678" 935.4 124.785470041946 37.2769908026399
"4679" 935.6 124.821275721366 37.0858240259161
"4680" 935.8 124.670942656 37.4033301598748
"4681" 936 124.670942656 37.8976595489293
"4682" 936.2 124.633901456 38.120785781894
"4683" 936.4 124.5707832512 38.9021467294209
"4684" 936.6 125.285668953872 40.4280059780826
"4685" 936.8 126.260010136 41.4954159627834
"4686" 937 126.682691384889 41.7235142536098
"4687" 937.2 126.693392176 41.6156082705959
"4688" 937.4 126.773189504 41.4988500287209
"4689" 937.6 126.707150336 41.2021467317209
"4690" 937.8 126.725494549333 41.0611210905543
"4691" 938 126.771059208258 40.9564891632371
"4692" 938.2 126.880341291294 40.9623277269562
"4693" 938.4 126.888924813576 41.1858297153876
"4694" 938.6 126.949293952 41.5647840947209
"4695" 938.8 126.903292309333 41.7721664561568
"4696" 939 127.126774216 42.1925313480959
"4697" 939.2 126.918108789333 42.5050313484084
"4698" 939.4 126.479157970286 42.6134497158638
"4699" 939.6 126.548931496 44.2117621193459
"4700" 939.8 126.227907762667 45.9265057108043
"4701" 940 126.455572553143 47.5899018401495
"4702" 940.2 126.900350029617 50.076123827338
"4703" 940.4 126.665066552471 52.613911449015
"4704" 940.6 125.840895817481 54.4770755199246
"4705" 940.8 126.057765184 55.8175313617209
"4706" 941 126.809353810286 57.4721624465781
"4707" 941.2 127.917868416 59.7720054630066
"4708" 941.4 129.112400425412 62.3348767679366
"4709" 941.6 128.863661926698 65.7334526596512
"4710" 941.8 128.281515468549 68.322810408917
"4711" 942 127.621628885787 70.7717048627635
"4712" 942.2 127.616807503059 73.0513172009758
"4713" 942.4 126.919419090286 76.0278924494352
"4714" 942.6 125.3951721984 78.6098390768209
"4715" 942.8 123.796770336 80.0068804983363
"4716" 943 123.1223241664 80.8021467713209
"4717" 943.2 122.851352814298 82.1465002914869
"4718" 943.4 123.394401222274 83.767757634015
"4719" 943.6 124.165330276 85.8223390840334
"4720" 943.8 124.686666267429 87.6369976415781
"4721" 944 124.97912544 87.6252237012209
"4722" 944.2 125.184580629333 87.2726595983043
"4723" 944.4 125.465988667915 87.3838161723379
"4724" 944.6 125.017648288 87.4713775472209
"4725" 944.8 124.142197683451 87.9759024346033
"4726" 945 123.4305069504 90.3175313962209
"4727" 945.2 122.255856416 93.0912000380478
"4728" 945.4 120.8879989824 95.2636852473209
"4729" 945.6 118.932643422667 97.4489416597626
"4730" 945.8 117.547992525804 98.8884212992111
"4731" 946 116.709554069333 101.182916022471
"4732" 946.2 116.546123805091 103.071027912471
"4733" 946.4 116.940691157333 103.697873289943
"4734" 946.6 116.940107477818 103.569279661221
"4735" 946.8 116.478941101714 103.547515710864
"4736" 947 115.3715271488 104.171377563921
"4737" 947.2 113.397113261714 105.282209590149
"4738" 947.4 110.893359371294 106.467606827152
"4739" 947.6 108.0059586112 107.932916029221
"4740" 947.8 106.250731867429 109.505129531578
"4741" 948 104.253833216 111.722213691873
"4742" 948.2 103.625743302957 114.096795634047
"4743" 948.4 102.815122770286 115.282209600149
"4744" 948.6 100.820275024696 115.543283929808
"4745" 948.8 97.8934651206809 116.287253189785
"4746" 949 94.9655465315556 116.561121166054
"4747" 949.2 92.5960856426667 115.931084535388
"4748" 949.4 90.2540665038049 115.603647744209
"4749" 949.6 87.7427613871628 115.742397253488
"4750" 949.8 85.0259073446957 114.88274881209
"4751" 950 83.3175027812174 113.218869211764
"4752" 950.2 82.0989152995556 111.49274509261
"4753" 950.4 82.0581156874893 110.043390663083
"4754" 950.6 81.4911103644445 108.116676713165
"4755" 950.8 80.4638344177778 105.150864744388
"4756" 951 79.6410831568696 102.549972880025
"4757" 951.2 79.6867624232727 101.121727211221
"4758" 951.4 79.7515101276279 99.4096602067442
"4759" 951.6 80.1456974094884 96.6815743363953
"4760" 951.8 80.9175479608889 94.3987279814987
"4761" 952 81.8677782115556 91.7235143036098
"4762" 952.2 82.2790607916522 88.8292370803514
"4763" 952.4 83.6087314102857 85.8473587072923
"4764" 952.6 84.9573884450909 83.6566922287209
"4765" 952.8 86.8431808264348 81.4713775412209
"4766" 953 89.6764373250909 79.4871118049709
"4767" 953.2 92.862076736 77.5035596408638
"4768" 953.4 95.9097843392 75.8944544587209
"4769" 953.6 99.0840670144 74.1559929185209
"4770" 953.8 101.874480839529 71.6108948767601
"4771" 954 104.087656224627 68.7526746627405
"4772" 954.2 106.111490552889 65.5183860722765
"4773" 954.4 108.283915776 62.4994840311248
"4774" 954.6 110.772503377569 59.4917395101915
"4775" 954.8 112.215221802667 56.7692659026425
"4776" 955 113.6765218368 53.7252236673209
"4777" 955.2 114.859409124571 50.8159614980066
"4778" 955.4 114.37552269051 48.4057666484268
"4779" 955.6 113.711585490286 46.1927275844352
"4780" 955.8 113.271324370286 43.0216129815781
"4781" 956 113.338804869333 38.8591980114293
"4782" 956.2 113.605869294298 35.362539524572
"4783" 956.4 113.971025078857 31.8677668165781
"4784" 956.6 115.353228796 29.9809928743459
"4785" 956.8 115.551248027429 30.2194151665781
"4786" 957 114.364115364571 30.4941404415781
"4787" 957.2 113.023928398979 29.7078750344656
"4788" 957.4 111.638745141106 28.1366802702103
"4789" 957.6 109.722402725565 27.0064945436122
"4790" 957.8 107.311072004085 24.9697408235082
"4791" 958 104.516116436426 22.9239143075507
"4792" 958.2 102.073790226909 21.7423565024709
"4793" 958.4 100.987765668174 21.8058256420905
"4794" 958.6 100.367305884444 21.6294971394987
"4795" 958.8 98.4999950679149 20.3543562035082
"4796" 959 96.164035136 16.9828341052103
"4797" 959.2 94.1065648450909 14.1549439074709
"4798" 959.4 92.9778745826666 10.7341979833043
"4799" 959.6 93.274821536 11.5466283074166
"4800" 959.8 93.7826227141818 11.7860627862209
"4801" 960 93.7242547626667 11.7149672150543
"4802" 960.2 93.7242547626667 11.7149672150543
"4803" 960.4 93.7242547626667 11.7149672150543
"4804" 960.6 93.7609431893333 11.6178976178876
"4805" 960.8 93.8184217244445 11.7235142236098
"4806" 961 93.852664256 11.7320612321654
"4807" 961.2 93.8783461546667 11.7064202064987
"4808" 961.4 93.2701236277073 12.3203455771356
"4809" 961.6 91.733907616 12.0483005487209
"4810" 961.8 88.7909412048372 11.2969588663954
"4811" 962 85.4476792378182 10.2038949524709
"4812" 962.2 82.6056675464348 8.62856810382963
"4813" 962.4 79.584394016 6.40480941881709
"4814" 962.6 76.421075536 4.18587450535555
"4815" 962.8 72.6902214525217 3.36937077415571
"4816" 963 68.785296736 3.53181702372093
"4817" 963.2 64.960528256 4.13746137997093
"4818" 963.4 60.8377638849362 4.38054276691242
"4819" 963.6 57.2816405546667 4.56112105405427
"4820" 963.8 53.605918808 4.84637746459593
"4821" 964 49.551389056 5.12522361872093
"4822" 964.2 46.166881696 6.22412471872093
"4823" 964.4 42.5307965531429 7.36227228657807
"4824" 964.6 39.9744298671628 8.19320215488372
"4825" 964.8 39.9027594522791 8.1753130672093
"4826" 965 39.8579654429767 8.22003578639535
"4827" 965.2 39.7615609446957 8.28575873893832
"4828" 965.4 39.4755241457778 8.82607832327649
"4829" 965.6 37.1890569250909 11.5762725762209
"4830" 965.8 34.527478336 14.6467996132331
"4831" 966 32.4938303136744 16.6636851687209
"4832" 966.2 29.688045556 17.1524672204918
"4833" 966.4 26.013928928 16.5790697840209
"4834" 966.6 25.9352083255652 16.1369293153514
"4835" 966.8 26.6443882208781 17.0295388276234
"4836" 967 26.685327136 19.0537950612209
"4837" 967.2 25.364543776 21.9567254670543
"4838" 967.4 24.473015008 24.6829159459709
"4839" 967.6 23.2931408029767 27.9159213159302
"4840" 967.8 21.1572313350244 31.1852611682331
"4841" 968 18.8892843641081 33.8154523376399
"4842" 968.2 16.806968256 36.1171264837209
"4843" 968.4 16.0181670826667 36.5446375695543
"4844" 968.6 15.8016158813658 36.6355425995746
"4845" 968.8 15.7526587317895 36.6535637312209
"4846" 969 14.9450306026667 36.8926229178876
"4847" 969.2 11.8907190826667 37.5336485595543
"4848" 969.4 8.890522992 38.1829159594709
"4849" 969.6 8.24205505066664 39.3816339093876
"4850" 969.8 7.56148473599998 41.6059928859709
"4851" 970 7.13223014400001 46.1472016817209
"4852" 970.2 7.16662554400001 49.6348390478459
"4853" 970.4 6.38653787200001 53.1733005898459
"4854" 970.6 4.62274176 55.8724764167209
"4855" 970.8 2.92545923531032 59.3559929037209
"4856" 971 3.01578867199998 63.0483005997209
"4857" 971.2 4.61723849599999 66.6820002370543
"4858" 971.4 5.87075974044444 69.6765057345543
"4859" 971.6 7.146623296 72.7978075128235
"4860" 971.8 8.37249206231579 76.4612560787209
"4861" 972 9.0821234728421 79.8721872562209
"4862" 972.2 8.66778190933333 83.2317325725671
"4863" 972.4 7.48692438503226 86.5892435513016
"4864" 972.6 7.63853043199998 87.8559929322209
"4865" 972.8 8.1607290382222 89.8474459256654
"4866" 973 9.63896689599999 92.5015973324709
"4867" 973.2 11.6607108693333 95.6183203561568
"4868" 973.4 13.8265163317895 97.9997176387209
"4869" 973.6 16.476772416 100.528154117054
"4870" 973.8 18.0043000181622 102.994246585613
"4871" 974 19.387999072 106.904069874346
"4872" 974.2 19.712691648 109.707641305721
"4873" 974.4 19.3047400134194 110.261700150656
"4874" 974.6 19.1431925863226 109.926712557269
"4875" 974.8 19.166492696 110.221377569971
"4876" 975 19.4695768677647 109.921603814015
"4877" 975.2 20.827790516 110.377627570127
"4878" 975.4 22.6999228419459 110.676159275207
"4879" 975.6 24.9757875626667 111.022659622054
"4880" 975.8 27.648398336 111.599582699554
"4881" 976 30.5945643192558 112.388193314535
"4882" 976.2 33.8156431012174 113.160340783612
"4883" 976.4 36.811332896 113.806542408721
"4884" 976.6 39.535448576 113.586762188721
"4885" 976.8 41.654205216 114.264417867054
"4886" 977 44.697510208 114.971377574721
"4887" 977.2 48.010475136 115.125223728721
"4888" 977.4 50.8646679650909 115.361237714971
"4889" 977.6 54.201647136 116.059289663721
"4890" 977.8 57.9664911857778 116.971377576721
"4891" 978 60.6529734341818 118.980118837471
"4892" 978.2 62.432466356 120.990608349971
"4893" 978.4 64.8554659432727 121.698650308721
"4894" 978.6 67.4820237614546 120.536062894971
"4895" 978.8 69.9015022386087 118.269036440895
"4896" 979 70.6404086355349 115.635062727442
"4897" 979.2 70.0541048248889 113.41582201761
"4898" 979.4 68.6026884305454 112.004594354971
"4899" 979.6 66.3674496612174 110.183752151873
"4900" 979.8 63.9053372020869 108.185424390677
"4901" 980 60.9407528125217 106.304153485786
"4902" 980.2 58.0777794133333 105.073941667388
"4903" 980.4 54.9095670050909 104.198650291221
"4904" 980.6 51.385411602087 103.018200305243
"4905" 980.8 48.9521447537778 100.791890381054
"4906" 981 47.5060092693333 98.6966522837209
"4907" 981.2 47.3592555626667 96.0135020978876
"4908" 981.4 48.2359747340488 94.2340417190868
"4909" 981.6 48.8620328286316 92.3721872687209
"4910" 981.8 48.309027208 89.5194544723459
"4911" 982 47.900409856 86.6270552020543
"4912" 982.2 46.5979707093333 83.5525741244987
"4913" 982.4 45.3313861614546 80.8157831349709
"4914" 982.6 43.6531129955556 77.911548477832
"4915" 982.8 42.0763172738723 75.6080387464869
"4916" 983 41.076362496 72.5499728500253
"4917" 983.2 39.7193076232727 69.7580908162209
"4918" 983.4 37.1503105402553 67.3101663977635
"4919" 983.6 34.8262269531429 64.9446899265781
"4920" 983.8 31.8895007012174 63.1436183255688
"4921" 984 28.6066840890435 61.5048223373079
"4922" 984.2 26.0685029626667 59.2518262369501
"4923" 984.4 23.7243318316522 56.2623474156775
"4924" 984.6 22.806901832 52.8367621279709
"4925" 984.8 22.922470376 50.3463775100959
"4926" 985 22.046075584 49.6551381931654
"4927" 985.2 19.8727449093333 48.1781082771584
"4928" 985.4 17.1214404845714 45.8552079608638
"4929" 985.6 14.154818336 43.6311408169902
"4930" 985.8 11.5270720301177 41.724017018819
"4931" 986 10.9942985244444 40.5953091242765
"4932" 986.2 11.512828288 40.5318170607209
"4933" 986.4 12.386471448 40.4713775002209
"4934" 986.6 13.517709696 39.3362690178235
"4935" 986.8 15.130703788973 36.6013151262885
"4936" 987 16.629170496 33.2909041202594
"4937" 987.2 17.914500136 30.0579159513459
"4938" 987.4 19.2607061829565 26.596795546547
"4939" 987.6 19.7879029226667 23.4402419520543
"4940" 987.8 21.6785034093333 20.6380441470543
"4941" 988 24.8625238044444 19.3816338893876
"4942" 988.2 28.0623394977391 18.2439527288296
"4943" 988.4 31.5569387235556 17.065394570832
"4944" 988.6 34.9212674488889 15.5782150821654
"4945" 988.8 37.7078529964651 13.84615386
"4946" 989 39.7531864125217 11.0616784741557
"4947" 989.2 41.7103843693333 8.66689028892926
"4948" 989.4 44.7440586493333 7.69733900590843
"4949" 989.6 48.4385067804445 7.51838601427649
"4950" 989.8 52.382370443907 7.23613596430233
"4951" 990 55.9993800426667 6.63621263122093
"4952" 990.2 58.6684630826667 4.77265951580426
"4953" 990.4 60.1364170632727 2.69515368622093
"4954" 990.6 59.2806478764651 4.91949911046512
"4955" 990.8 59.4664363626667 4.79555328872093
"4956" 991 59.463975553561 4.82503600115996
"4957" 991.2 59.5015588199025 4.89070204250142
"4958" 991.4 59.6031647434419 4.84794275976744
"4959" 991.6 60.3050010934468 5.4198226370188
"4960" 991.8 63.3023708855652 5.62689586002528
"4961" 992 67.464513376 5.89445438872093
"4962" 992.2 71.2414273864348 6.48809987426441
"4963" 992.4 74.371109696 6.79712314943521
"4964" 992.6 77.8238096751304 6.56335071046006
"4965" 992.8 81.6377112026667 7.25663387726259
"4966" 993 85.3688825032727 8.18466418122093
"4967" 993.2 89.591074196 9.36400567424176
"4968" 993.4 92.7852603426666 10.9665697784084
"4969" 993.6 95.9462972994782 12.7339192785035
"4970" 993.8 99.0577281369302 13.84615386
"4971" 994 101.210528224 13.8944543967209
"4972" 994.2 101.172005376 13.9713774737209
"4973" 994.4 101.452171543273 15.2301187337209
"4974" 994.6 102.923043921455 17.9224264287209
"4975" 994.8 104.565294540255 21.0581205249975
"4976" 995 106.761595085804 23.9789189618582
"4977" 995.2 109.198909010286 26.7421781144352
"4978" 995.4 111.384658271319 29.6833251162741
"4979" 995.6 113.8691360768 32.5329159538209
"4980" 995.8 115.7182327808 35.2636851873209
"4981" 996 117.296568896 37.7390384080066
"4982" 996.2 119.932632352 40.0021467305209
"4983" 996.4 121.666160512 42.7149672460543
"4984" 996.6 122.3056397888 45.9867621211209
"4985" 996.8 123.056261580255 49.5278423210614
"4986" 997 123.023476177702 51.7618848764869
"4987" 997.2 123.318712073143 55.0388814394352
"4988" 997.4 124.4860329856 58.4252236720209
"4989" 997.6 126.404470816 61.1533301836248
"4990" 997.8 127.034171216 64.5852828497786
"4991" 998 126.266889216 67.9431200708638
"4992" 998.2 124.9251934528 71.4944544543209
"4993" 998.4 123.515257216 74.4329159957209
"4994" 998.6 122.523498788766 77.7356983230826
"4995" 998.8 122.110306288941 81.5203971491131
"4996" 999 121.829882616 84.5963775443459
"4997" 999.2 122.166957536 88.3944544712209
"4998" 999.4 122.034771292863 92.1463398445052
"4999" 999.6 120.489608529333 95.4858006321584
"5000" 999.8 118.051302244571 97.5977511837209
"5001" 1000 115.329152016 99.8768262775751
"5002" 1000.2 112.896350419478 101.571712009482
"5003" 1000.4 110.316994509913 103.712180239047
"5004" 1000.6 108.1985728512 106.432916027721
"5005" 1000.8 106.3957035648 109.717531415621
"5006" 1001 104.080873490286 112.346573804435
"5007" 1001.2 101.091749442667 114.067531419971
"5008" 1001.4 98.4668453831111 116.125223729721
"5009" 1001.6 95.3585574050909 118.228370584971
"5010" 1001.8 92.6181820814545 119.128720236221
"5011" 1002 88.536511232 120.663685272721
"5012" 1002.2 85.8776150849362 121.843718007125
"5013" 1002.4 83.7187966902857 123.571063611578
"5014" 1002.6 82.0520938788571 124.936840693007
"5015" 1002.8 80.0967972826667 125.157275020804
"5016" 1003 76.998918256 124.932916046221
"5017" 1003.2 73.8794050212174 124.247297316438
"5018" 1003.4 71.5667868704681 123.226696731912
"5019" 1003.6 68.6552195869091 122.572776183721
"5020" 1003.8 65.8623131069091 122.319279679971
"5021" 1004 62.1256417493333 122.05816259167
"5022" 1004.2 59.413238144 122.407275018054
"5023" 1004.4 56.5588785493333 123.339509451221
"5024" 1004.6 52.8557933511111 124.227787840388
"5025" 1004.8 49.9868647290435 124.757330761764
"5026" 1005 47.4797158968889 125.022659636054
"5027" 1005.2 45.0988645313488 123.729874900116
"5028" 1005.4 42.3713858968511 122.36744959521
"5029" 1005.6 39.0389318684444 120.911548520832
"5030" 1005.8 36.1121682196364 119.478370586221
"5031" 1006 33.3538752922791 118.023255931977
"5032" 1006.2 32.0032180328421 115.631296603721
"5033" 1006.4 30.7033809857561 112.714341925184
"5034" 1006.6 28.787573984 109.442531415346
"5035" 1006.8 26.8396578003478 106.596795626547
"5036" 1007 24.3149927131429 104.583622462292
"5037" 1007.2 21.3510919588571 103.194297500149
"5038" 1007.4 18.7749833168696 103.503150138504
"5039" 1007.6 17.9714088887273 104.565783158721
"5040" 1007.8 17.962653696 103.951134648721
"5041" 1008 18.1636424681739 102.349303983504
"5042" 1008.2 16.6186343324445 99.8944544827209
"5043" 1008.4 14.7232323869091 97.3455034312209
"5044" 1008.6 13.1895788706342 94.3278503495746
"5045" 1008.8 11.6676701250909 91.9696292999709
"5046" 1009 9.79768908331708 89.1965182618917
"5047" 1009.2 8.139327456 86.3752236999709
"5048" 1009.4 7.08561426070588 84.6274861416621
"5049" 1009.6 6.46826877924326 81.4973650672345
"5050" 1009.8 6.29829367367442 78.1842576810465
"5051" 1010 6.53420878933333 74.6025412424389
"5052" 1010.2 6.92256920819514 71.1102143038429
"5053" 1010.4 7.55047820800001 68.3669819237209
"5054" 1010.6 6.791027776 66.802801421806
"5055" 1010.8 5.38945181685106 65.9271876729762
"5056" 1011 3.131357216 63.9255899778876
"5057" 1011.2 3.51658569599998 62.0867621372209
"5058" 1011.4 5.45148328872728 59.8542446524709
"5059" 1011.6 6.92585774400001 57.8175313637209
"5060" 1011.8 7.494069752 55.3271467458459
"5061" 1012 7.84398562133334 51.9457364860543
"5062" 1012.2 7.76372968800001 49.0963775088459
"5063" 1012.4 7.52093436968421 46.2790698137209
"5064" 1012.6 8.42152971460465 44.61538466
"5065" 1012.8 10.7045989250909 42.4591397399709
"5066" 1013 12.8795169233171 40.1439853798185
"5067" 1013.2 14.794149448 37.5194544203459
"5068" 1013.4 16.4752437315555 34.8047108278876
"5069" 1013.6 17.0316848693333 32.796163817332
"5070" 1013.8 16.8409590042353 31.7994317901915
"5071" 1014 17.6431959320976 29.5342292716478
"5072" 1014.2 18.568012736 26.4439049587209
"5073" 1014.4 20.7205394050909 23.6916572037209
"5074" 1014.6 24.0844367151304 21.7807420300253
"5075" 1014.8 26.7353568087273 21.0867620962209
"5076" 1015 29.5643021053023 20.2325581597674
"5077" 1015.2 32.0585139869091 19.6619369199709
"5078" 1015.4 34.0688730026667 18.2845642912209
"5079" 1015.6 37.012202032 16.2983005529709
"5080" 1015.8 39.7066612337778 14.3303518330543
"5081" 1016 42.2949423817143 11.7814245672924
"5082" 1016.2 44.3843027046956 9.09679552904702
"5083" 1016.4 46.777744 7.09958259505427
"5084" 1016.6 49.936617536 5.84637746559593
"5085" 1016.8 53.3161219287273 4.73186697497093
"5086" 1017 55.6881683304186 5.08944544337209
"5087" 1017.2 58.7044177408 6.35599285072093
"5088" 1017.4 61.4777483245714 7.54280603872093
"5089" 1017.6 64.6841686942609 9.11351793709049
"5090" 1017.8 67.739091122383 10.2970730510614
"5091" 1018 71.124183936 11.2790697787209
"5092" 1018.2 74.206011776 11.1129858624709
"5093" 1018.4 77.2794650838261 10.6519794770905
"5094" 1018.6 80.0529240391111 9.51838601627649
"5095" 1018.8 82.6653147245714 8.26494104729236
"5096" 1019 84.6328626346667 8.7662492633876
"5097" 1019.2 86.7874100057872 10.2970730510614
"5098" 1019.4 88.9971802893333 12.0242620871584
"5099" 1019.6 91.4950659584 13.5867620887209
"5100" 1019.8 94.3444452942979 15.1579568529763
"5101" 1020 97.0869783693333 17.1524672204918
"5102" 1020.2 99.3143480391111 19.8431723513876
"5103" 1020.4 100.488028278857 22.6369975765781
"5104" 1020.6 101.866927339922 25.570170848819
"5105" 1020.8 103.184627638857 28.5318170487209
"5106" 1021 105.062813024 31.2713774910209
"5107" 1021.2 107.4358204608 33.7406082627209
"5108" 1021.4 110.032260416 36.3208758238296
"5109" 1021.6 112.658103524571 38.2727903708638
"5110" 1021.8 115.720527758979 39.7978914111677
"5111" 1022 118.828310709333 40.8864416032001
"5112" 1022.2 121.385170326588 41.0000351176425
"5113" 1022.4 122.611149558857 39.9368406080066
"5114" 1022.6 122.599269496889 40.1850527136098
"5115" 1022.8 122.31039367217 41.5327522966997
"5116" 1023 122.929039963826 44.0884343600253
"5117" 1023.2 122.987661689043 46.789103259047
"5118" 1023.4 122.898891648 48.9286424659432
"5119" 1023.6 122.516807890286 51.3889599287209
"5120" 1023.8 121.890597974261 54.2305748383948
"5121" 1024 121.085959250286 57.4407652722924
"5122" 1024.2 120.567080073143 60.2037166094352
"5123" 1024.4 120.651167212522 63.1436183255688
"5124" 1024.6 121.292785216 66.0423834429517
"5125" 1024.8 123.018905136 67.8471171725671
"5126" 1025 125.449261421714 70.1566208580066
"5127" 1025.2 126.69695910637 73.2021467637209
"5128" 1025.4 126.188271158857 75.7767150551495
"5129" 1025.6 124.5630786816 78.2790698457209
"5130" 1025.8 122.797674753255 80.3590095159758
"5131" 1026 120.561838869333 82.4168903626793
"5132" 1026.2 118.7153103552 83.4867621586209
"5133" 1026.4 117.425368691745 83.6194953829763
"5134" 1026.6 115.464768164571 84.5051295065781
"5135" 1026.8 112.415861636 85.3095185707001
"5136" 1027 109.590852782667 84.8928519036168
"5137" 1027.2 106.739474122667 84.5940881670543
"5138" 1027.4 104.909541267064 83.824078034572
"5139" 1027.6 103.226557269333 83.4243689961654
"5140" 1027.8 100.794973246638 83.9059110952103
"5141" 1028 98.915667136 85.5569348451495
"5142" 1028.2 96.958568876 87.4249031882001
"5143" 1028.4 95.6530177645714 90.0624293551495
"5144" 1028.6 94.4658851017143 92.2994780230066
"5145" 1028.8 94.314938432 92.4713775522209
"5146" 1029 94.237892736 92.8676986228514
"5147" 1029.2 94.1941167723636 92.9573915387209
"5148" 1029.4 94.1477328789787 93.1121304170188
"5149" 1029.6 94.0752407111111 93.1850527666098
"5150" 1029.8 94.0752407111111 93.1850527666098
"5151" 1030 94.0704020925217 93.1603407636122
"5152" 1030.2 94.0704020925217 93.1603407636122
"5153" 1030.4 94.0409981795555 93.2021467837209
"5154" 1030.6 94.0102577250909 93.2196293012209
"5155" 1030.8 94.0102577250909 93.2196293012209
"5156" 1031 94.0102577250909 93.2196293012209
"5157" 1031.2 94.0102577250909 93.2196293012209
"5158" 1031.4 94.0102577250909 93.2196293012209
"5159" 1031.6 94.0407990950698 93.1753131522093
"5160" 1031.8 94.083801344 93.0386852450959
"5161" 1032 94.083801344 93.0386852450959
"5162" 1032.2 94.083801344 93.0386852450959
"5163" 1032.4 94.083801344 93.0386852450959
"5164" 1032.6 93.958602088 93.2021467837209
"5165" 1032.8 94.045278496 93.1380442195543
"5166" 1033 94.0687680374634 93.1927659206722
"5167" 1033.2 93.9402161832727 93.7266223087209
"5168" 1033.4 93.7962893564878 94.44042070616
"5169" 1033.6 94.286046296 95.0002237085959
"5170" 1033.8 94.5618348669091 95.6759230099709
"5171" 1034 94.9017971377021 96.1399536606358
"5172" 1034.2 94.7485444420465 96.2432916883721
"5173" 1034.4 94.5530796741818 96.1916572762209
"5174" 1034.6 94.1876455429565 96.5131835763296
"5175" 1034.8 93.5984134592 97.3098390955209
"5176" 1035 92.5378627046957 98.327564849047
"5177" 1035.2 90.8797053342609 98.9880999667644
"5178" 1035.4 88.4937080675556 99.4927450806098
"5179" 1035.6 86.3193073137778 99.5696681576098
"5180" 1035.8 83.5498515036596 99.4869258407422
"5181" 1036 80.5797920814546 99.3909579787209
"5182" 1036.2 78.0834201725217 98.8794043144818
"5183" 1036.4 76.3119274666667 98.0226596090543
"5184" 1036.6 74.4488732090435 97.9345882600253
"5185" 1036.8 71.7421546226666 98.2742621734084
"5186" 1037 68.3162963484444 98.8944544817209
"5187" 1037.2 65.3047749828085 98.676778540423
"5188" 1037.4 62.1460018102857 97.9902158622923
"5189" 1037.6 58.8977657493333 97.5244911103876
"5190" 1037.8 55.633081229617 96.6227687184018
"5191" 1038 53.3437494257778 95.7918903760543
"5192" 1038.2 49.8928415723636 95.3437551774709
"5193" 1038.4 46.748851864 95.2021467857209
"5194" 1038.6 43.8167378196364 95.1864125199709
"5195" 1038.8 40.7611755578182 96.4101887449709
"5196" 1039 38.235302456 98.0659288398668
"5197" 1039.2 35.0878106705455 99.6094894474709
"5198" 1039.4 31.6500574445714 99.8975942001495
"5199" 1039.6 28.7574256681739 99.4061601678514
"5200" 1039.8 25.9458992177021 98.0466639735082
"5201" 1040 23.8523691235556 95.8602664444987
"5202" 1040.2 22.8014992374634 93.6149047578673
"5203" 1040.4 22.7475969212631 93.0806892937209
"5204" 1040.6 21.9550215796364 92.4941048249709
"5205" 1040.8 20.3873270701177 91.399733508917
"5206" 1041 17.8035375846957 89.4981334020905
"5207" 1041.2 15.1451983422745 87.1915887083288
"5208" 1041.4 12.7445588305455 84.5045943274709
"5209" 1041.6 11.1718818857674 82.5402505297674
"5210" 1041.8 11.0733350653023 81.9946333556977
"5211" 1042 10.9170275486316 82.5442520362209
"5212" 1042.2 10.6775551075556 83.5782151501654
"5213" 1042.4 10.0570953238261 84.8743875780687
"5214" 1042.6 10.392914064 86.1540698535959
"5215" 1042.8 11.5742814026667 86.6530014780265
"5216" 1043 13.5459643787907 87.6654741484884
"5217" 1043.2 15.6692004197209 89.0787120747674
"5218" 1043.4 17.5684664141395 89.4722720036046
"5219" 1043.6 20.8283777545366 89.8156552231112
"5220" 1043.8 24.009844951814 90.2862254927907
"5221" 1044 27.2509403804445 91.0226596020543
"5222" 1044.2 29.7539949968696 92.3158591574166
"5223" 1044.4 32.3718381181277 94.0532106143592
"5224" 1044.6 34.7551133469091 96.3315174162209
"5225" 1044.8 36.704467188093 98.9892666463953
"5226" 1045 38.1826694950698 101.753130692093
"5227" 1045.2 38.572377376 105.238860082471
"5228" 1045.4 38.0887016177778 108.475651072499
"5229" 1045.6 37.327431678439 110.003272504087
"5230" 1045.8 37.2561800693333 110.360266458999
"5231" 1046 37.6405409176216 110.114828713316
"5232" 1046.2 39.1334710316522 109.364354157743
"5233" 1046.4 42.2057823578182 109.749349597471
"5234" 1046.6 45.0458907464348 109.531578238177
"5235" 1046.8 48.2489499093333 109.475040572888
"5236" 1047 49.782526144 108.49274508961
"5237" 1047.2 51.3320006968889 108.313257909943
"5238" 1047.4 52.9242784142222 108.894454491721
"5239" 1047.6 55.7419211415814 109.749552882558
"5240" 1047.8 58.9369556596364 110.282566381221
"5241" 1048 62.5344084670638 110.616222087551
"5242" 1048.2 65.9276976313191 110.665321923934
"5243" 1048.4 69.4220115825116 110.465116389535
"5244" 1048.6 72.7263842050909 109.443405541221
"5245" 1048.8 75.9041618102857 107.856777881578
"5246" 1049 78.3407974613333 105.894454488721
"5247" 1049.2 80.201129996 103.218172434763
"5248" 1049.4 81.2802074996364 99.9503985387209
"5249" 1049.6 82.0990974406809 97.1465003064869
"5250" 1049.8 82.3628061133913 95.0750564845905
"5251" 1050 81.9195401778605 92.3345260315116
"5252" 1050.2 80.1042878364445 90.0824886609432
"5253" 1050.4 77.7533240293333 87.4649672908043
"5254" 1050.6 75.8124965011064 84.6178587227635
"5255" 1050.8 73.531861936 82.7133647219501
"5256" 1051 70.907492916 82.0402877982001
"5257" 1051.2 67.7110596032 80.9944544638209
"5258" 1051.4 65.1932704626666 79.3800313852834
"5259" 1051.6 62.100001883234 77.4492826108486
"5260" 1051.8 59.2449955017143 75.8709065780066
"5261" 1052 56.596625296 74.0083597822786
"5262" 1052.2 54.1580796293333 71.8479800957001
"5263" 1052.4 52.4486282493333 68.6989416310126
"5264" 1052.6 51.4929405952 65.3636852174209
"5265" 1052.8 51.1115644 61.9521467524709
"5266" 1053 51.2207124693333 58.7149672620543
"5267" 1053.2 51.1824628330213 55.1825068111677
"5268" 1053.4 51.566430336 51.8905096615414
"5269" 1053.6 52.7207688232727 48.6392096762209
"5270" 1053.8 53.2324611982222 45.6807792148321
"5271" 1054 53.1206488502857 42.3073272665781
"5272" 1054.2 52.7820551723636 38.8752236524709
"5273" 1054.4 52.1281395555556 35.8517193759432
"5274" 1054.6 51.8543854038261 32.6586684623079
"5275" 1054.8 51.0759102747234 29.2823431191465
"5276" 1055 50.2961641173333 25.7833432974987
"5277" 1055.2 49.6389409832727 22.1357131462209
"5278" 1055.4 48.8692136226666 18.1220185035126
"5279" 1055.6 48.1907948500425 14.9533742013805
"5280" 1055.8 46.9884403931428 13.0608594194352
"5281" 1056 45.4714692450909 12.9049439062209
"5282" 1056.2 43.3278089457778 12.3303518310543
"5283" 1056.4 42.9861121947234 11.4427358999975
"5284" 1056.6 43.3706121102222 9.85171934994315
"5285" 1056.8 44.8030293133913 9.29746442556876
"5286" 1057 46.7604480274286 9.1833083951495
"5287" 1057.2 47.6498357079149 8.93046093840178
"5288" 1057.4 47.6894514026666 9.01945439184593
"5289" 1057.6 47.5535762411163 9.3291592222093
"5290" 1057.8 47.1771237302857 10.4627432472924
"5291" 1058 47.384478856 11.2870825992418
"5292" 1058.2 49.406928376 12.7454159340334
"5293" 1058.4 51.886836716 14.4120826023668
"5294" 1058.6 54.7305719537778 16.0312065356098
"5295" 1058.8 57.5361248232727 16.8909578962209
"5296" 1059 60.5914735438049 17.4235350756722
"5297" 1059.2 62.9806330448372 17.1198569044186
"5298" 1059.4 66.3438487069091 16.2353634899709
"5299" 1059.6 69.1263711211163 15.3220035931395
"5300" 1059.8 72.1685811484444 13.9542834566098
"5301" 1060 74.8428180388571 12.5506553372924
"5302" 1060.2 78.0411753102222 11.526933026832
"5303" 1060.4 79.9683877893333 10.0210569569501
"5304" 1060.6 81.3516224050196 7.93065348577976
"5305" 1060.8 81.525352896 7.62522362122093
"5306" 1061 82.1819923505454 8.70913970622093
"5307" 1061.2 84.318259376 10.1339648824709
"5308" 1061.4 87.1701293988571 12.3151765301495
"5309" 1061.6 88.9504430105098 14.506822421466
"5310" 1061.8 91.1636183956078 17.1765056820543
"5311" 1062 92.8761548532093 19.5169946527907
"5312" 1062.2 95.2651686826667 21.7999031225751
"5313" 1062.4 97.7787162117447 23.9059110352103
"5314" 1062.6 100.726852465778 25.3132578269432
"5315" 1062.8 103.909586489191 26.6800517908486
"5316" 1063 106.0567025024 29.2098390274209
"5317" 1063.2 107.151421348174 32.3576651175253
"5318" 1063.4 108.265234127304 35.7773975624166
"5319" 1063.6 109.398238542667 39.2838774990334
"5320" 1063.8 110.754563816 42.1684928865334
"5321" 1064 112.956852141714 44.6307181637209
"5322" 1064.2 116.417217563234 46.3036197319124
"5323" 1064.4 119.679365117277 47.7029650688273
"5324" 1064.6 122.727678990222 47.7149672510543
"5325" 1064.8 123.506882683826 47.2740530923079
"5326" 1065 123.611564336 48.4818670187209
"5327" 1065.2 123.392684517818 50.5185803074709
"5328" 1065.4 122.782383522341 53.5586195395746
"5329" 1065.6 122.431242190884 56.7173524717442
"5330" 1065.8 122.441535282383 59.2823431491465
"5331" 1066 122.475867166189 62.2805212085322
"5332" 1066.2 123.065823989333 65.4697749611168
"5333" 1066.4 124.240393178353 68.6320110125445
"5334" 1066.6 125.145070016 71.6414958745863
"5335" 1066.8 126.328151966189 74.9002599729662
"5336" 1067 125.8959692224 77.6406083066209
"5337" 1067.2 124.435088484571 79.4109379787209
"5338" 1067.4 123.178182296 80.5258647197626
"5339" 1067.6 122.805228252863 81.6561437555837
"5340" 1067.8 122.249506496 84.0812676537209
"5341" 1068 121.666160512 87.3559929317209
"5342" 1068.2 120.490500261926 90.5881866671469
"5343" 1068.4 119.162175392 93.4406083224209
"5344" 1068.6 116.427053184 95.4483006321209
"5345" 1068.8 113.966508722383 96.5900354941465
"5346" 1069 111.91653015513 97.0399394296992
"5347" 1069.2 109.36015966366 98.439462664572
"5348" 1069.4 107.343214555608 100.419341361074
"5349" 1069.6 105.772086637176 102.840155843133
"5350" 1069.8 105.289134756 105.654069873096
"5351" 1070 106.340487482667 108.282275003929
"5352" 1070.2 106.476922569333 109.812723723408
"5353" 1070.4 105.346624210286 110.925851668007
"5354" 1070.6 103.322864389333 112.673300649346
"5355" 1070.8 101.065452817702 114.159593613189
"5356" 1071 97.8333585493333 114.844775010492
"5357" 1071.2 94.9820841178182 115.562286666221
"5358" 1071.4 92.2074176226667 116.55951860195
"5359" 1071.6 90.1427465029565 118.511511357525
"5360" 1071.8 88.4755167226667 120.894454503721
"5361" 1072 86.5661085385532 122.621132083189
"5362" 1072.2 84.0377125481739 122.274053167308
"5363" 1072.4 81.3694270826667 122.002513112888
"5364" 1072.6 78.5750664881951 121.738732178111
"5365" 1072.8 76.1584197541818 121.331517441221
"5366" 1073 73.435554816 120.509839118721
"5367" 1073.2 70.671540472 121.154069888596
"5368" 1073.4 67.6840040215814 121.923077045
"5369" 1073.6 64.4580563255652 122.240608351221
"5370" 1073.8 61.8295223121702 122.318349758827
"5371" 1074 59.5416476373333 123.49274510461
"5372" 1074.2 58.4032695638261 125.384421063395
"5373" 1074.4 58.5818613313488 125.670840912791
"5374" 1074.6 57.9929174873043 125.049972902525
"5375" 1074.8 55.715044736 124.740608353721
"5376" 1075 52.9282855189787 123.79952815638
"5377" 1075.2 50.0262055546047 122.862254147907
"5378" 1075.4 47.317063872 122.769454505596
"5379" 1075.6 44.2694785635556 123.603856215832
"5380" 1075.8 43.965576096 124.219775019867
"5381" 1076 44.2372115626667 123.645933796413
"5382" 1076.2 43.0494839789268 121.926349439087
"5383" 1076.4 41.0046920811163 119.919499225465
"5384" 1076.6 38.471882989913 117.825892627743
"5385" 1076.8 36.2522513032727 115.824524428721
"5386" 1077 33.8426277048889 113.655138257165
"5387" 1077.2 31.1479739432727 112.310538411221
"5388" 1077.4 28.198724736 112.533648634554
"5389" 1077.6 26.6478048814546 111.803545403721
"5390" 1077.8 25.489425536 109.563093545644
"5391" 1078 24.333740096 107.05816257667
"5392" 1078.2 24.1175541832727 104.382216724971
"5393" 1078.4 24.4282452116757 101.788425378586
"5394" 1078.6 24.444122872 98.8944544817209
"5395" 1078.8 24.318923616 96.2515973362209
"5396" 1079 24.2053306026667 93.5769002357722
"5397" 1079.2 23.404005976 90.5386852425959
"5398" 1079.4 22.7545201545366 87.6486758588429
"5399" 1079.6 21.0846095026667 85.0450954935126
"5400" 1079.8 19.4408560029767 81.7620752159302
"5401" 1080 19.3751581226667 78.3669819337209
"5402" 1080.2 20.0201239869091 75.1339649474709
"5403" 1080.4 21.4395876693333 73.1232513001312
"5404" 1080.6 22.0610566915555 71.7918903520543
"5405" 1080.8 22.5384163730732 68.67118991116
"5406" 1081 23.9112981313488 65.7871199226744
"5407" 1081.2 25.2632031828293 63.3991448777453
"5408" 1081.4 27.400751456 61.7138524378514
"5409" 1081.6 30.3162306341818 60.1601887087209
"5410" 1081.8 33.2579753905454 58.9451537424709
"5411" 1082 36.4077602026667 58.0556266020543
"5412" 1082.2 38.6933212011163 57.6028623116279
"5413" 1082.4 40.989686088 57.1348390553459
"5414" 1082.6 42.7488178481951 57.0389197306721
"5415" 1082.8 45.6521251730732 57.1702518133551
"5416" 1083 48.3538309551304 57.9095046079601
"5417" 1083.2 49.1482429722791 58.7209302912791
"5418" 1083.4 49.3850403941818 58.9101887074709
"5419" 1083.6 49.4572220942222 58.8944544417209
"5420" 1083.8 49.5431927053617 58.9877441308486
"5421" 1084 49.5677817572766 59.0286606611677
"5422" 1084.2 50.1497226525957 59.2823431491465
"5423" 1084.4 51.8199567715556 60.8175313667209
"5424" 1084.6 54.0184001538723 62.7847981444656
"5425" 1084.8 56.100273216 64.9289913394352
"5426" 1085 57.9772375121702 67.2937997856358
"5427" 1085.2 60.234071136 68.9713775287209
"5428" 1085.4 62.7374389026667 70.7181724022626
"5429" 1085.6 65.345756736 72.5944544554209
"5430" 1085.8 68.1489086542979 73.2839798243592
"5431" 1086 71.076030376 73.2261852252834
"5432" 1086.2 73.1368061988571 71.6008908751495
"5433" 1086.4 75.4740555226666 70.0771467605959
"5434" 1086.6 77.1745371218824 68.0211512834268
"5435" 1086.8 79.2057856653617 65.411639390955
"5436" 1087 81.1322626102857 62.6683947908638
"5437" 1087.2 83.220358208 59.6406082886209
"5438" 1087.4 85.3530486440851 56.8682678603167
"5439" 1087.6 87.0578895768511 54.2250600016997
"5440" 1087.8 89.4302413056 51.3559928957209
"5441" 1088 92.263596776 49.5803518683043
"5442" 1088.2 95.7955557203478 48.0349226582861
"5443" 1088.4 99.145368589913 46.7640196469818
"5444" 1088.6 102.589974036426 45.8371712862741
"5445" 1088.8 105.609541136 44.8811408182402
"5446" 1089 108.219420510118 43.7828405502896
"5447" 1089.2 110.948248135111 42.2876168182765
"5448" 1089.4 114.542643869333 41.2470185266376
"5449" 1089.6 117.0819416 40.1098390383209
"5450" 1089.8 117.895453507765 38.5038058542111
"5451" 1090 117.022552209333 37.7614416000751
"5452" 1090.2 117.022552209333 37.7614416000751
"5453" 1090.4 117.0896461696 38.5867621137209
"5454" 1090.6 117.06472926366 39.6260419838273
"5455" 1090.8 117.815448073143 40.6040305615781
"5456" 1091 119.42848551513 42.399471147634
"5457" 1091.2 121.171783962667 44.7966980173668
"5458" 1091.4 122.311418216 47.7454159690334
"5459" 1091.6 122.754196072585 51.0257865164039
"5460" 1091.8 123.104905139478 54.3476316946992
"5461" 1092 123.619589929333 57.8335570047626
"5462" 1092.2 124.655835656784 61.399733478917
"5463" 1092.4 125.464060114824 65.1025992443092
"5464" 1092.6 125.433374022667 68.6909288104918
"5465" 1092.8 124.759224182667 72.1684929165334
"5466" 1093 124.863556896 75.7243361153556
"5467" 1093.2 125.3797630592 78.7175313846209
"5468" 1093.4 124.947144207698 81.9539609959851
"5469" 1093.6 123.144845216 85.0512592016055
"5470" 1093.8 121.411317056 88.1281822816055
"5471" 1094 119.9403369216 90.9329160122209
"5472" 1094.2 119.085129696 93.9927450751098
"5473" 1094.4 119.662972416 95.8944544787209
"5474" 1094.6 118.627670876 96.5995826845542
"5475" 1094.8 116.620453604571 97.1817386244352
"5476" 1095 114.261748102667 99.1316339691376
"5477" 1095.2 111.774163108174 100.468033078612
"5478" 1095.4 109.285880236 102.152467305492
"5479" 1095.6 106.1722710464 103.663685255721
"5480" 1095.8 103.596678750118 105.690834579015
"5481" 1096 102.235570962087 108.29412004296
"5482" 1096.2 101.808811638857 111.074988245864
"5483" 1096.4 101.316466056 112.513044238929
"5484" 1096.6 99.5557206664348 112.76736419459
"5485" 1096.8 96.6476198236596 112.563848930742
"5486" 1097 93.2434657294884 112.477638752907
"5487" 1097.2 90.8964543986087 112.650307338286
"5488" 1097.4 88.1427221191111 113.552574154499
"5489" 1097.6 85.5625473664 115.194454498021
"5490" 1097.8 83.884877336 116.904069884346
"5491" 1098 83.282957836 119.620416040908
"5492" 1098.2 82.3600146026667 122.032275017679
"5493" 1098.4 81.2028360290233 122.334526061512
"5494" 1098.6 79.984438976 121.663685273721
"5495" 1098.8 77.7316898212174 120.861009687634
"5496" 1099 74.7336073029565 119.941277245243
"5497" 1099.2 71.8140116792558 119.194991174651
"5498" 1099.4 68.6812716238049 119.421659005062
"5499" 1099.6 65.6434332887273 119.635713243721
"5500" 1099.8 63.2189745026667 120.702146811221
"5501" 1100 60.8787456381277 122.326533064891
"5502" 1100.2 58.8219961725217 123.795792299264
"5503" 1100.4 56.292887456 125.429710918513
"5504" 1100.6 54.270437936 126.407275022054
"5505" 1100.8 52.3017412271628 125.581395474419
"5506" 1101 49.8956357828085 123.783161544253
"5507" 1101.2 48.9035047941818 121.593755203721
"5508" 1101.4 48.0408879107368 118.738584056221
"5509" 1101.6 46.854789696 115.615608344596
"5510" 1101.8 44.8673609469091 112.380468481221
"5511" 1102 42.5926873640851 110.82898804521
"5512" 1102.2 39.5611304746667 109.808984407165
"5513" 1102.4 36.2289041226667 109.388044235804
"5514" 1102.6 33.0040748014545 110.046552394971
"5515" 1102.8 29.423200976 110.105992954471
"5516" 1103 26.7477422033171 109.571752803843
"5517" 1103.2 25.7611814618537 107.432916028721
"5518" 1103.4 26.3570510392558 105.715563611977
"5519" 1103.6 28.1536980305454 103.534314626221
"5520" 1103.8 29.712122336 101.120206992308
"5521" 1104 30.69445496 98.4713775582209
"5522" 1104.2 32.0279726169302 96.4758498281395
"5523" 1104.4 34.1506243881739 94.7907755478514
"5524" 1104.6 36.3894159893333 93.6142346962209
"5525" 1104.8 38.1994434219574 91.4509192860613
"5526" 1105 39.2756433220465 89.1055457062791
"5527" 1105.2 39.6967070094884 86.4311270989535
"5528" 1105.4 39.8864345244444 83.5440271159432
"5529" 1105.6 40.7767403448889 80.5183860872765
"5530" 1105.8 42.2230891341395 77.9427549974419
"5531" 1106 44.9129236845714 76.2476726694352
"5532" 1106.2 47.1524662487273 75.3175313812209
"5533" 1106.4 49.2346456391111 74.5440271069432
"5534" 1106.6 50.8384023869091 74.4171817299709
"5535" 1106.8 51.1265455075556 74.4841980470543
"5536" 1107 51.2808190406809 74.4214593672316
"5537" 1107.2 51.2179209586087 74.3977989388296
"5538" 1107.4 51.2977581653333 74.2363347989432
"5539" 1107.6 52.5913442351304 73.5867621487209
"5540" 1107.8 54.8570358487273 73.1147341762209
"5541" 1108 57.4401983638261 72.591778870134
"5542" 1108.2 60.2205430455652 72.2573307092644
"5543" 1108.4 63.5452323186087 72.6252236862209
"5544" 1108.6 65.5588618525957 73.1939634576571
"5545" 1108.8 67.9197833978182 73.7703285824709
"5546" 1109 70.638461069913 75.2924477691557
"5547" 1109.2 72.6886832731429 77.0404513201495
"5548" 1109.4 74.5373082688 79.4559929238209
"5549" 1109.6 76.1731359291915 81.7127850701039
"5550" 1109.8 77.191532496 83.4024672867418
"5551" 1110 79.1648039121702 85.3298063503167
"5552" 1110.2 81.8854577794782 86.8392705231774
"5553" 1110.4 84.9137911588571 87.9980651458638
"5554" 1110.6 88.074237056 89.1186770578698
"5555" 1110.8 91.0723195742609 89.9998056433948
"5556" 1111 94.4723796368695 91.3543206949166
"5557" 1111.2 97.868876068766 92.1956001378698
"5558" 1111.4 101.303146986213 92.6620485835082
"5559" 1111.6 104.581687241532 93.0384806624443
"5560" 1111.8 107.498642336 94.8293657202594
"5561" 1112 109.350084982667 97.0563134542418
"5562" 1112.2 111.331462348549 97.8175314037209
"5563" 1112.4 113.281578899478 96.3794043119818
"5564" 1112.6 115.602022189333 94.8207365289293
"5565" 1112.8 118.322698329333 92.8816339628876
"5566" 1113 120.637373865412 90.8114982142111
"5567" 1113.2 121.774320816 88.2095432284325
"5568" 1113.4 122.2902306496 85.3713775451209
"5569" 1113.6 122.703818502808 82.0728505369124
"5570" 1113.8 123.4459160896 78.8329160001209
"5571" 1114 123.729273038222 75.1750812386283
"5572" 1114.2 124.093099936 71.8319544546584
"5573" 1114.4 124.646353604085 68.439462634572
"5574" 1114.6 124.871582489333 64.5242621396584
"5575" 1114.8 125.606497536 61.1299332508638
"5576" 1115 126.086067684571 58.0294622901495
"5577" 1115.2 127.0747683712 56.3406082853209
"5578" 1115.4 127.471257376 56.4565846167979
"5579" 1115.6 126.597085056 57.3944544402209
"5580" 1115.8 125.210262528 57.9713775177209
"5581" 1116 124.044946376 57.7454159790334
"5582" 1116.2 122.013652324571 56.2947684108638
"5583" 1116.4 120.088328862667 54.3399672576793
"5584" 1116.6 118.288407157818 52.1619369524709
"5585" 1116.8 116.726675335111 49.5354800733876
"5586" 1117 115.354702884571 47.0953963451495
"5587" 1117.2 114.507467864511 43.9795608097848
"5588" 1117.4 114.192728 41.0483005777209
"5589" 1117.6 114.098561038222 37.8673888936283
"5590" 1117.8 114.088489705412 34.6199446135249
"5591" 1118 114.1233868736 31.5944544144209
"5592" 1118.2 113.166962753255 28.3982251502896
"5593" 1118.4 111.187945856 25.6197291337209
"5594" 1118.6 108.591840882087 22.942949389047
"5595" 1118.8 106.324436296 20.7181723522626
"5596" 1119 104.598079942809 17.9402809146784
"5597" 1119.2 103.643888122667 15.7021467062209
"5598" 1119.4 103.586103850667 15.5867620907209
"5599" 1119.6 103.458252659478 15.4931166056775
"5600" 1119.8 103.125024181581 16.4669052043023
"5601" 1120 101.163250183273 17.1706781762209
"5602" 1120.2 98.6071947065263 17.0483005537209
"5603" 1120.4 96.1358476862439 16.6918277578673
"5604" 1120.6 93.1347384523636 16.0430557974709
"5605" 1120.8 90.269143511814 15.5724508205814
"5606" 1121 87.3875254177391 13.7957921892644
"5607" 1121.2 85.339114848 11.7252236253209
"5608" 1121.4 84.101568356 8.35439028861676
"5609" 1121.6 83.7895529417143 6.06713884729236
"5610" 1121.8 83.836723776 5.81262132808263
"5611" 1122 83.8203310747234 5.78807140989114
"5612" 1122.2 82.9825214942609 6.78074201502528
"5613" 1122.4 80.8473507712 7.49445439032093
"5614" 1122.6 78.498557696 8.14720164372093
"5615" 1122.8 75.7553002281739 8.67873532796006
"5616" 1123 72.7176290123636 8.05354529997093
"5617" 1123.2 69.3381246196364 7.01333550872093
"5618" 1123.4 66.3126046858039 5.82658108548564
"5619" 1123.6 63.5611268388571 4.4580336651495
"5620" 1123.8 60.674861416 4.16368515622093
"5621" 1124 56.953279136 4.0904250828876
"5622" 1124.2 53.9016521350244 3.64304725701362
"5623" 1124.4 52.6240447893333 3.16551665705426
"5624" 1124.6 52.6869697071628 3.42576028965116
"5625" 1124.8 52.6614043457561 3.3616213655502
"5626" 1125 52.8206253457297 3.95058744291012
"5627" 1125.2 52.3889256647805 5.86631179957459
"5628" 1125.4 50.529276736 8.35993762590042
"5629" 1125.6 48.231776603234 11.2136033302103
"5630" 1125.8 45.3702506755122 13.371002238599
"5631" 1126 42.0219233105454 14.1986502012209
"5632" 1126.2 38.8262779650909 14.0850138374709
"5633" 1126.4 35.2728116994783 13.6870965369818
"5634" 1126.6 31.638264736 13.5867620887209
"5635" 1126.8 30.2720474522791 15.1610018040698
"5636" 1127 28.67200544 18.0771467085959
"5637" 1127.2 27.2606683723636 21.1042446137209
"5638" 1127.4 26.3335644505946 24.0337475461534
"5639" 1127.6 25.804804896 27.3779708937209
"5640" 1127.8 26.547745536 30.6380441570543
"5641" 1128 27.6779280452683 33.6430472870136
"5642" 1128.2 27.8328320484324 36.8923754176399
"5643" 1128.4 27.1371740749474 40.4895961237209
"5644" 1128.6 26.9483319620465 43.7119857324419
"5645" 1128.8 27.3018414408649 46.6948702299372
"5646" 1129 27.7676357226667 49.7680808062209
"5647" 1129.2 27.7684695505455 53.0040115453876
"5648" 1129.4 26.2027848413658 55.847550123477
"5649" 1129.6 24.8359407865263 58.1414180037209
"5650" 1129.8 24.511537856 60.9225970328673
"5651" 1130 25.5816169671111 63.2876168392765
"5652" 1130.2 27.073755188093 65.5277281513954
"5653" 1130.4 28.171208416 68.5771467590959
"5654" 1130.6 28.926848896 71.6932710225671
"5655" 1130.8 29.4503645226667 74.947708895644
"5656" 1131 29.7255605387907 78.121645874186
"5657" 1131.2 30.2441045226667 80.9860295553876
"5658" 1131.4 31.7110301155556 83.6807792528321
"5659" 1131.6 33.977151936 85.7296193037209
"5660" 1131.8 36.5611263583256 86.7441861332558
"5661" 1132 39.0600602389787 87.8748145361677
"5662" 1132.2 41.7783343928889 89.8260784042765
"5663" 1132.4 43.8258363532549 91.5430215935249
"5664" 1132.6 46.1178308646956 92.3493039735035
"5665" 1132.8 47.6534341057561 92.0858240809161
"5666" 1133 47.6166860231111 92.3388989196098
"5667" 1133.2 47.9754543650909 93.1059929374709
"5668" 1133.4 49.4229795626667 95.2694544780959
"5669" 1133.6 50.5052881493333 97.6893262753876
"5670" 1133.8 51.2430445551304 100.618534751004
"5671" 1134 51.9991950226667 103.434518588825
"5672" 1134.2 53.0001011626666 106.132549727054
"5673" 1134.4 53.4474498196364 109.207391554971
"5674" 1134.6 55.1284468232727 111.392706242471
"5675" 1134.8 57.448572896 112.590258691221
"5676" 1135 60.3042883673044 113.361009680134
"5677" 1135.2 63.2094897105454 113.263335614971
"5678" 1135.4 66.0624608848372 113.121645909186
"5679" 1135.6 68.8916097905454 112.170678271221
"5680" 1135.8 71.278275328 111.086762186221
"5681" 1136 74.948952416 109.795553393721
"5682" 1136.2 78.0828856279149 108.791344835317
"5683" 1136.4 80.1850788093333 107.176505772054
"5684" 1136.6 82.4803985026666 105.549903206325
"5685" 1136.8 84.4787712426667 103.362403204138
"5686" 1137 85.8056693404445 100.202146790721
"5687" 1137.2 85.8549860299131 97.3493039785035
"5688" 1137.4 86.4077051533913 94.6151902633948
"5689" 1137.6 86.9595333691915 91.7537016104231
"5690" 1137.8 87.689008576 88.9014474787209
"5691" 1138 87.7627757317447 85.9517376111677
"5692" 1138.2 87.4545216751304 83.5115113225253
"5693" 1138.4 87.5633905933913 80.476394262634
"5694" 1138.6 88.6117651676279 77.2898032973256
"5695" 1138.8 89.6653981690435 74.7489695077427
"5696" 1139 90.4257359026666 71.9361211214293
"5697" 1139.2 91.2398102177391 68.6202069598079
"5698" 1139.4 92.2886366272 65.4098390636209
"5699" 1139.6 93.1067963479149 62.3592662291465
"5700" 1139.8 93.9139506050909 59.5395593374709
"5701" 1140 95.9345373181277 56.7537015754231
"5702" 1140.2 98.3810643474285 54.2382534951495
"5703" 1140.4 101.12282727217 52.4247326676571
"5704" 1140.6 103.409609100255 50.8126213730826
"5705" 1140.8 106.499633290894 49.3559928937209
"5706" 1141 109.371868736 48.8614873987209
"5707" 1141.2 111.765788576 49.0812676187209
"5708" 1141.4 113.045603192889 49.8431723813876
"5709" 1141.6 113.176799869023 49.9821109623256
"5710" 1141.8 112.954359374049 49.8344169092087
"5711" 1142 112.437972964571 49.3167464258638
"5712" 1142.2 112.303503329333 47.2966980198668
"5713" 1142.4 112.776030610286 44.7249096865781
"5714" 1142.6 112.887975887304 41.8810764982861
"5715" 1142.8 113.365666038857 38.9164324437209
"5716" 1143 113.724033349333 35.8143262135126
"5717" 1143.2 113.947439661714 33.0216129715781
"5718" 1143.4 113.691930976 29.9867621051209
"5719" 1143.6 112.548540061957 28.0630305156358
"5720" 1143.8 110.4791254528 25.6944544085209
"5721" 1144 108.624997193143 23.2256945944352
"5722" 1144.2 106.640574885565 21.0365948720905
"5723" 1144.4 104.114495255149 19.3559928637209
"5724" 1144.6 101.950487929333 17.2886851693459
"5725" 1144.8 100.25080683687 16.2038189475253
"5726" 1145 97.4072725032727 15.3175313212209
"5727" 1145.2 94.5443244814546 14.1287201312209
"5728" 1145.4 91.7553091982222 12.1337706342765
"5729" 1145.6 88.9371488512 10.0790697775209
"5730" 1145.8 86.229585296 8.58676208372093
"5731" 1146 83.4043244617143 6.64798657157807
"5732" 1146.2 80.6291070445714 5.5019897101495
"5733" 1146.4 77.9094582996364 5.46613270997093
"5734" 1146.6 75.0350904612174 6.01151124502528
"5735" 1146.8 71.7452665874286 6.58519222300664
"5736" 1147 68.867845696 7.40936804800665
"5737" 1147.2 66.4586390115556 8.92864242594315
"5738" 1147.4 63.7378465586087 10.4262269685035
"5739" 1147.6 60.944316443234 11.9746507941465
"5740" 1147.8 58.3740608296585 14.05580524116
"5741" 1148 55.412365216 15.4823664862209
"5742" 1148.2 52.3149846733913 16.404487844047
"5743" 1148.4 49.9453727287273 18.2808180374709
"5744" 1148.6 47.7661839047805 20.4816964295746
"5745" 1148.8 45.795411376 22.8874613987209
"5746" 1149 45.8077584426667 25.4112196942337
"5747" 1149.2 45.699104256 28.9713774887209
"5748" 1149.4 46.0592091394782 31.3961266550253
"5749" 1149.6 47.3523764826666 33.6829159549709
"5750" 1149.8 48.7891284466383 36.0908537642528
"5751" 1150 49.541251464421 39.4167216287209
"5752" 1150.2 49.493604784 42.3559928867209
"5753" 1150.4 50.4794394850909 44.7318670149709
"5754" 1150.6 51.838683156 47.2005441736168
"5755" 1150.8 52.8509547325217 49.7991367068731
"5756" 1151 53.0534661469091 52.9748740162209
"5757" 1151.2 52.7397694542979 55.9926541114869
"5758" 1151.4 52.3154034 59.0194544418459
"5759" 1151.6 50.5395838525217 61.0365949120905
"5760" 1151.8 48.6804377099131 62.4747220038296
"5761" 1152 46.9449495530213 63.0793971627635
"5762" 1152.2 46.7974152415319 63.2021467537209
"5763" 1152.4 46.6218608476279 63.2826476482558
"5764" 1152.6 47.1941576426667 63.9896925420543
"5765" 1152.8 47.7536561493333 66.3132578679432
"5766" 1153 48.2293549541818 68.6566922137209
"5767" 1153.2 49.836123149913 70.3760598043731
"5768" 1153.4 51.7721179407059 72.2594619965641
"5769" 1153.6 53.6987424789787 72.8748145211677
"5770" 1153.8 54.3975633344 73.2329159945209
"5771" 1154 54.559359296 73.6809536715781
"5772" 1154.2 55.2989979776 74.5713775343209
"5773" 1154.4 57.1303406733913 76.1202069673079
"5774" 1154.6 59.0091413302857 77.6683948058638
"5775" 1154.8 60.7151531702857 79.3088971622924
"5776" 1155 62.364423282087 81.4880999492644
"5777" 1155.2 63.6165088924445 83.9457365180543
"5778" 1155.4 64.8467107505454 86.3402586649709
"5779" 1155.6 66.2650519723636 88.5780209049709
"5780" 1155.8 68.2429959293333 89.7325954982001
"5781" 1156 70.6681992045714 91.0985361065781
"5782" 1156.2 73.1682534217143 92.5820525915781
"5783" 1156.4 75.453817069913 94.3392705306775
"5784" 1156.6 78.0091184721702 95.3216230542528
"5785" 1156.8 80.6133834331428 96.6401373680066
"5786" 1157 83.2631613724444 97.2277878133876
"5787" 1157.2 86.4077051533913 98.1937855846992
"5788" 1157.4 89.133615376 99.4281083284084
"5789" 1157.6 92.1314306219574 99.977924204572
"5790" 1157.8 95.2620367438049 100.613028592257
"5791" 1158 97.897563296 101.118813458304
"5792" 1158.2 101.197128972522 101.429571541112
"5793" 1158.4 104.493530936889 101.937189527499
"5794" 1158.6 107.212715796426 103.022114060317
"5795" 1158.8 109.546537549913 104.715524721656
"5796" 1159 111.355436499478 105.083417698612
"5797" 1159.2 112.597718165787 104.143226991061
"5798" 1159.4 114.194238699922 103.111649056074
"5799" 1159.6 115.53120813051 101.369567606368
"5800" 1159.8 117.151579056 99.3633893934325
"5801" 1160 119.340638381714 97.4250667251495
"5802" 1160.2 120.53330342637 95.5098390937209
"5803" 1160.4 121.095017417739 92.7255581544818
"5804" 1160.6 122.052961353143 89.9211420708638
"5805" 1160.8 123.3303475456 87.1483006238209
"5806" 1161 124.3858735808 84.2790698517209
"5807" 1161.2 125.272862156 81.4954160027834
"5808" 1161.4 126.278530736 78.4610225086248
"5809" 1161.6 126.487019776 75.7374685872924
"5810" 1161.8 126.848662838857 72.4093681130066
"5811" 1162 127.170829600681 69.2823431591465
"5812" 1162.2 127.965039250286 66.3968092372924
"5813" 1162.4 128.688325376 63.6417071937209
"5814" 1162.6 129.773402900528 62.2587505263624
"5815" 1162.8 129.867596233143 62.0483005987209
"5816" 1163 129.988770586435 62.1235514349166
"5817" 1163.2 129.879552729333 62.4409288042418
"5818" 1163.4 129.560985810286 62.7704356072923
"5819" 1163.6 128.998615793021 63.2594298961677
"5820" 1163.8 128.844251189333 63.8574174096469
"5821" 1164 128.976437432471 64.7556912499954
"5822" 1164.2 128.419512096 65.6799574070863
"5823" 1164.4 127.9222710272 67.4713775272209
"5824" 1164.6 127.537931536 69.5335077067979
"5825" 1164.8 127.382649015216 71.8522221771523
"5826" 1165 126.887823531472 74.0657171564568
"5827" 1165.2 126.9129724096 76.4175313823209
"5828" 1165.4 127.839250358857 78.3512833465781
"5829" 1165.6 127.980762861714 79.2147056394352
"5830" 1165.8 127.414712850286 80.2194152165781
"5831" 1166 126.476229062274 81.9200954903876
"5832" 1166.2 124.863556896 83.5867621587209
"5833" 1166.4 122.863332096 85.1696023969902
"5834" 1166.6 121.5582965376 87.1790698546209
"5835" 1166.8 120.750172792889 89.2448818224987
"5836" 1167 120.661421741714 91.7735753537209
"5837" 1167.2 120.841318354823 93.6320110375445
"5838" 1167.4 120.677145353143 94.0106240215781
"5839" 1167.6 120.614250907429 94.2068563608638
"5840" 1167.8 120.626043616 94.6820798955687
"5841" 1168 120.861461020444 96.911548496832
"5842" 1168.2 121.138315530894 97.9648309128699
"5843" 1168.4 121.338268363907 98.1574240695349
"5844" 1168.6 121.39202117507 98.0590340873256
"5845" 1168.8 121.39202117507 98.0590340873256
"5846" 1169 121.39202117507 98.0590340873256
"5847" 1169.2 120.939041756 97.9216980704918
"5848" 1169.4 120.392447622808 98.1612302584018
"5849" 1169.6 119.2623347968 98.8636852509209
"5850" 1169.8 117.500975844571 100.101675833007
"5851" 1170 115.359888330894 101.328169705104
"5852" 1170.2 113.627726229333 102.705351921429
"5853" 1170.4 111.950541010286 104.473732352292
"5854" 1170.6 110.931126869333 106.52793865225
"5855" 1170.8 110.589612259404 108.398546144253
"5856" 1171 110.944229878857 110.031032200864
"5857" 1171.2 111.151257429333 110.409106507888
"5858" 1171.4 111.274622264 110.730992955096
"5859" 1171.6 111.347061967304 110.442949476547
"5860" 1171.8 111.426420629333 110.564784163721
"5861" 1172 111.601361785756 110.74436068494
"5862" 1172.2 111.582346442667 110.747934347054
"5863" 1172.4 111.545658016 110.876139475388
"5864" 1172.6 111.284252976 111.086762186221
"5865" 1172.8 111.050364256 111.095919695388
"5866" 1173 110.745342921532 111.311803102976
"5867" 1173.2 109.972994496 111.626703015163
"5868" 1173.4 108.5838013312 112.455992956821
"5869" 1173.6 107.1969788032 113.402146803921
"5870" 1173.8 106.434371782038 114.617241144759
"5871" 1174 106.450455187064 114.446009325423
"5872" 1174.2 105.8024517056 114.502146805021
"5873" 1174.4 103.916758296 114.652467317992
"5874" 1174.6 101.694203982222 115.193599797165
"5875" 1174.8 99.920012816 116.139209743721
"5876" 1175 98.2870720924444 117.689326295388
"5877" 1175.2 97.396766272 119.663685271721
"5878" 1175.4 97.3029715116522 120.008166877417
"5879" 1175.6 96.9613685015814 120.205724628256
"5880" 1175.8 96.7911512662325 121.565295291512
"5881" 1176 96.697428416 121.722856871413
"5882" 1176.2 96.659328896 121.982366592721
"5883" 1176.4 96.681341952 121.993355603721
"5884" 1176.6 96.681341952 122.224124834721
"5885" 1176.8 96.714361536 122.257091867721
"5886" 1177 96.5054876523636 122.109489469971
"5887" 1177.2 96.1797587474286 122.166040062292
"5888" 1177.4 95.2913747017143 122.048300658721
"5889" 1177.6 93.8359151916522 122.700474572417
"5890" 1177.8 92.191366436 123.570736557679
"5891" 1178 90.495673216 124.049870519435
"5892" 1178.2 88.0820988617143 124.709211179435
"5893" 1178.4 85.7449485722791 124.919499230465
"5894" 1178.6 84.139988749617 125.698055163189
"5895" 1178.8 83.451495296 126.648892379298
"5896" 1179 83.1751357342609 127.081745479808
"5897" 1179.2 83.172204648 127.567531433471
"5898" 1179.4 83.0876683982222 127.721377587471
"5899" 1179.6 83.242371264 127.729619345721
"5900" 1179.8 83.275390848 127.696652312721
"5901" 1180 83.1795693101177 127.647848175633
"5902" 1180.2 82.729191896 127.769454510596
"5903" 1180.4 82.396304242087 127.876059861873
"5904" 1180.6 82.247656296 127.937723741533
"5905" 1180.8 81.8181265408 127.948300664621
"5906" 1181 81.1165389988571 127.896024369435
"5907" 1181.2 79.382519476 128.530672460075
"5908" 1181.4 79.0910367564255 128.791344855317
"5909" 1181.6 78.6625765446274 128.466098553525
"5910" 1181.8 77.865682336 128.368230734971
"5911" 1182 76.2330473493333 128.110571727054
"5912" 1182.2 74.3344212693333 127.945736562054
"5913" 1182.4 71.605719536 127.336762202471
"5914" 1182.6 69.7714048550698 127.155635189767
"5915" 1182.8 67.435826148766 125.845354672338
"5916" 1183 65.65393952 124.911548524832
"5917" 1183.2 63.939224843907 124.77638652907
"5918" 1183.4 61.4849113031111 125.210693824276
"5919" 1183.6 58.142880040186 125.644007281279
"5920" 1183.8 55.2041982733913 125.852648488612
"5921" 1184 52.2565490488889 125.304710918388
"5922" 1184.2 49.6825306662128 123.73406170787
"5923" 1184.4 47.9491887869091 121.672426532471
"5924" 1184.6 46.5541235652683 120.228413227258
"5925" 1184.8 45.3984381252683 119.543610224697
"5926" 1185 43.883027136 118.302879409554
"5927" 1185.2 41.8020254466977 116.484794391977
"5928" 1185.4 40.0898017545366 114.140233108599
"5929" 1185.6 39.4458605573953 111.610018000698
"5930" 1185.8 38.9209174293333 109.475040572888
"5931" 1186 38.5858155787907 107.799642326047
"5932" 1186.2 36.8205050026666 106.324857419554
"5933" 1186.4 34.9983131448889 104.142317734832
"5934" 1186.6 32.8636191564255 102.874814551168
"5935" 1186.8 30.8309241981277 101.540935662763
"5936" 1187 28.6506949283404 101.000837462551
"5937" 1187.2 27.3337551986087 101.596795621547
"5938" 1187.4 27.126173709617 102.498382472232
"5939" 1187.6 26.4048948534468 104.085943848615
"5940" 1187.8 25.2282420048372 106.055456277791
"5941" 1188 25.39756336 106.240608335221
"5942" 1188.2 25.3630955486316 106.238584043721
"5943" 1188.4 25.4454250802424 106.372309967054
"5944" 1188.6 26.064125366303 106.255759850388
"5945" 1188.8 26.4985058054737 106.248705501221
"5946" 1189 26.9920334345366 106.588638354331
"5947" 1189.2 28.4132109226667 107.955598475003
"5948" 1189.4 29.6586183804444 109.964967313304
"5949" 1189.6 30.0056297493333 110.189326287888
"5950" 1189.8 30.0550696413659 110.340983573843
"5951" 1190 30.0659950094884 110.304114600465
"5952" 1190.2 30.6249463429565 110.225558171982
"5953" 1190.4 31.792356128 110.750223724346
"5954" 1190.6 33.5309090073044 111.830909344156
"5955" 1190.8 34.7567810026667 113.284564386221
"5956" 1191 35.4702743528421 115.752754093721
"5957" 1191.2 34.4816178026667 118.458557065388
"5958" 1191.4 33.9637293408781 118.164623356526
"5959" 1191.6 34.527478336 116.935178481662
"5960" 1191.8 32.8649133170526 115.034130611221
"5961" 1192 31.0254012450909 112.441657292471
"5962" 1192.2 29.189312256 110.308373907054
"5963" 1192.4 27.0338671893333 108.247934344554
"5964" 1192.6 24.896766336 107.939482633355
"5965" 1192.8 22.2180845797209 106.878354310814
"5966" 1193 20.1514518778182 104.583265676221
"5967" 1193.2 19.147231272 101.538685253596
"5968" 1193.4 18.2408742648889 99.8260784142765
"5969" 1193.6 17.5315646826667 99.6673482553876
"5970" 1193.8 16.2077239537778 99.5782151661654
"5971" 1194 13.8877924408889 98.4072749940543
"5972" 1194.2 12.3701988656551 96.822836442514
"5973" 1194.4 10.3326444469677 95.460211302108
"5974" 1194.6 10.2915822246956 95.2422805650253
"5975" 1194.8 9.93706036266665 94.4841980670542
"5976" 1195 9.19228530133332 91.5867621667209
"5977" 1195.2 8.29983932266665 89.9649672933042
"5978" 1195.4 6.28116655247059 87.421603791515
"5979" 1195.6 4.54048244547368 86.6636852387209
"5980" 1195.8 4.390758016 86.4467227138491
"5981" 1196 4.53316085155556 86.1508647253876
"5982" 1196.2 4.77927904711111 85.1394687129802
"5983" 1196.4 4.85245865083871 81.8249755564629
"5984" 1196.6 5.20072558933333 78.340213830003
"5985" 1196.8 5.539035216 75.6059929199709
"5986" 1197 5.03123403781819 72.8262726374709
"5987" 1197.2 4.26778123200001 70.3944544532209
"5988" 1197.4 2.76022246087805 67.5642480714039
"5989" 1197.6 0.775536896000003 65.5887345273107
"5990" 1197.8 0.599855775999997 65.3450038987209
"5991" 1198 0.617976279414645 65.4254112962819
"5992" 1198.2 0.645289699720928 65.0626118718605
"5993" 1198.4 0.993339152000008 65.0771467555959
"5994" 1198.6 1.55834092266666 64.5376168405265
"5995" 1198.8 1.98231364634481 62.8175313687209
"5996" 1199 3.02573005212903 60.460211267108
"5997" 1199.2 4.35124740266666 58.1700954666376
"5998" 1199.4 5.02292782933333 56.2396220919261
"5999" 1199.6 5.41383596000001 53.7886852058459
"6000" 1199.8 5.591316 51.47687
"6001" 1200 6.270969 49.1733
"6002" 1200.2 7.794414 47.66547
"6003" 1200.4 9.318502 46.23217
"6004" 1200.6 10.19537 44.13238
"6005" 1200.8 10.40254 41.95215
"6006" 1201 10.75338 38.52266
"6007" 1201.2 11.91457 35.18292
"6008" 1201.4 13.75403 32.68292
"6009" 1201.6 16.65288 30.80792
"6010" 1201.8 19.84294 29.63072
"6011" 1202 22.59479 28.40853
"6012" 1202.2 25.58266 27.82691
"6013" 1202.4 27.94101 27.27344
"6014" 1202.6 30.345 26.72779
"6015" 1202.8 33.43921 26.49061
"6016" 1203 36.70731 26.79502
"6017" 1203.2 39.56969 27.57822
"6018" 1203.4 42.09561 28.99542
"6019" 1203.6 44.22668 30.26198
"6020" 1203.8 46.59283 31.57907
"6021" 1204 48.57157 33.70382
"6022" 1204.2 50.27267 36.2136
"6023" 1204.4 51.61152 38.40282
"6024" 1204.6 53.23618 39.86603
"6025" 1204.8 55.35608 40.70215
"6026" 1205 58.25441 41.4596
"6027" 1205.2 61.35339 42.25809
"6028" 1205.4 63.83695 44.03548
"6029" 1205.6 65.68911 46.53827
"6030" 1205.8 67.47681 48.96319
"6031" 1206 69.557 49.92417
"6032" 1206.2 72.84096 49.93292
"6033" 1206.4 75.458 49.19574
"6034" 1206.6 77.74241 47.33292
"6035" 1206.8 79.42625 44.12836
"6036" 1207 80.24405 40.97807
"6037" 1207.2 80.30267 37.759
"6038" 1207.4 80.00049 34.22779
"6039" 1207.6 79.26316 30.76352
"6040" 1207.8 78.71869 27.66839
"6041" 1208 77.67307 23.79792
"6042" 1208.2 76.33706 20.7717
"6043" 1208.4 74.32394 17.95097
"6044" 1208.6 71.98112 15.21157
"6045" 1208.8 70.23287 12.12372
"6046" 1209 68.404 10.54124
"6047" 1209.2 65.97385 10.24228
"6048" 1209.4 63.41961 10.50984
"6049" 1209.6 60.07421 10.79324
"6050" 1209.8 56.23961 11.46729
"6051" 1210 52.82583 12.65031
"6052" 1210.2 49.99524 13.92957
"6053" 1210.4 47.59837 15.72451
"6054" 1210.6 44.17745 17.47138
"6055" 1210.8 40.27166 18.47565
"6056" 1211 36.7323 19.21688
"6057" 1211.2 33.42097 20.43619
"6058" 1211.4 30.1735 22.28086
"6059" 1211.6 26.87544 24.05005
"6060" 1211.8 22.98854 25.38462
"6061" 1212 19.36919 26.60107
"6062" 1212.2 17.10261 28.59571
"6063" 1212.4 15.94527 31.66369
"6064" 1212.6 15.68981 34.60599
"6065" 1212.8 16.24256 37.43292
"6066" 1213 16.22913 40.77693
"6067" 1213.2 15.50147 43.52266
"6068" 1213.4 13.75333 46.20402
"6069" 1213.6 11.4046 48.82486
"6070" 1213.8 8.678647 51.78869
"6071" 1214 7.032915 54.78533
"6072" 1214.2 6.78089 57.40255
"6073" 1214.4 7.610873 59.29682
"6074" 1214.6 7.92589 61.2063
"6075" 1214.8 7.648161 63.65407
"6076" 1215 6.896966 67.12522
"6077" 1215.2 5.259286 70.07944
"6078" 1215.4 4.575964 72.1084
"6079" 1215.6 5.760766 74.57961
"6080" 1215.8 7.804346 77.27405
"6081" 1216 9.478231 79.58113
"6082" 1216.2 10.52117 82.61115
"6083" 1216.4 11.28914 85.49853
"6084" 1216.6 11.01958 88.25581
"6085" 1216.8 10.24641 90.53315
"6086" 1217 10.27093 91.94574
"6087" 1217.2 11.65016 92.10949
"6088" 1217.4 13.70055 93.39036
"6089" 1217.6 16.00899 95.57394
"6090" 1217.8 17.81232 97.45168
"6091" 1218 19.31095 99.95428
"6092" 1218.2 20.75975 102.6419
"6093" 1218.4 22.19029 105.5296
"6094" 1218.6 23.82437 108.171
"6095" 1218.8 26.14876 109.627
"6096" 1219 29.06728 110.8945
"6097" 1219.2 32.04489 112.0996
"6098" 1219.4 34.84571 113.2021
"6099" 1219.6 37.18739 113.7974
"6100" 1219.8 38.86354 115.4562
"6101" 1220 40.43769 118.0301
"6102" 1220.2 40.6599 121.383
"6103" 1220.4 41.11395 122.2078
"6104" 1220.6 42.21279 121.9233
"6105" 1220.8 44.42177 121.5726
"6106" 1221 47.5482 121.6445
"6107" 1221.2 50.57553 121.6731
"6108" 1221.4 52.95762 121.5625
"6109" 1221.6 55.48574 121.9659
"6110" 1221.8 58.3774 123.356
"6111" 1222 61.27459 124.7319
"6112" 1222.2 64.21826 124.7781
"6113" 1222.4 65.98183 123.712
"6114" 1222.6 67.96699 121.8476
"6115" 1222.8 70.58486 119.9286
"6116" 1223 73.36978 119.0652
"6117" 1223.2 76.79988 119.5355
"6118" 1223.4 79.32527 120.7748
"6119" 1223.6 82.46702 122.4671
"6120" 1223.8 83.76449 124.1076
"6121" 1224 83.6564 124.1923
"6122" 1224.2 83.75647 124.2118
"6123" 1224.4 83.91869 123.0221
"6124" 1224.6 85.19912 121.7387
"6125" 1224.8 87.37382 120.6497
"6126" 1225 89.70531 119.5933
"6127" 1225.2 91.73391 118.0767
"6128" 1225.4 94.00676 116.8603
"6129" 1225.6 96.05397 115.2587
"6130" 1225.8 97.74508 113.5467
"6131" 1226 99.29504 111.6064
"6132" 1226.2 100.1608 109.7086
"6133" 1226.4 101.8443 107.0106
"6134" 1226.6 103.352 104.2336
"6135" 1226.8 105.2128 101.3118
"6136" 1227 106.6294 98.83516
"6137" 1227.2 108.2345 95.74362
"6138" 1227.4 110.1746 92.65031
"6139" 1227.6 111.7658 89.74862
"6140" 1227.8 114.0698 86.89298
"6141" 1228 117.1516 85.39889
"6142" 1228.2 119.663 83.87522
"6143" 1228.4 120.7298 81.50836
"6144" 1228.6 120.4951 78.71753
"6145" 1228.8 119.7652 75.36855
"6146" 1229 119.0389 71.89445
"6147" 1229.2 117.6818 68.90073
"6148" 1229.4 115.7451 66.04175
"6149" 1229.6 113.522 63.56414
"6150" 1229.8 111.5732 61.1483
"6151" 1230 109.334 58.34638
"6152" 1230.2 107.852 56.00084
"6153" 1230.4 105.692 53.76625
"6154" 1230.6 103.2667 51.38324
"6155" 1230.8 101.0491 48.60313
"6156" 1231 99.36881 45.32162
"6157" 1231.2 98.12442 42.21924
"6158" 1231.4 97.69692 38.86721
"6159" 1231.6 96.63301 35.90282
"6160" 1231.8 94.72585 32.96283
"6161" 1232 92.6532 30.02907
"6162" 1232.2 90.31184 27.48202
"6163" 1232.4 87.29592 25.07028
"6164" 1232.6 84.18693 23.28082
"6165" 1232.8 80.93914 22.01486
"6166" 1233 77.70731 21.93719
"6167" 1233.2 74.06267 21.83363
"6168" 1233.4 70.98182 21.8978
"6169" 1233.6 67.21107 22.51389
"6170" 1233.8 63.39143 22.75187
"6171" 1234 59.62236 22.95489
"6172" 1234.2 55.74323 23.23967
"6173" 1234.4 52.06881 22.99642
"6174" 1234.6 48.35091 22.45081
"6175" 1234.8 45.11163 22.11561
"6176" 1235 41.64457 22.11561
"6177" 1235.2 38.32601 22.2898
"6178" 1235.4 35.69212 23.88193
"6179" 1235.6 33.02159 25.78082
"6180" 1235.8 30.58764 27.96613
"6181" 1236 27.92356 29.81387
"6182" 1236.2 24.53973 31.2134
"6183" 1236.4 21.42031 32.25468
"6184" 1236.6 18.57718 33.99885
"6185" 1236.8 16.60915 36.53895
"6186" 1237 14.51486 39.43292
"6187" 1237.2 12.28695 41.81753
"6188" 1237.4 11.24585 43.80372
"6189" 1237.6 10.40842 46.92635
"6190" 1237.8 9.564673 49.81753
"6191" 1238 8.187481 52.94253
"6192" 1238.2 7.128103 55.69253
"6193" 1238.4 7.122503 58.71199
"6194" 1238.6 6.922569 62.01078
"6195" 1238.8 5.818326 65.4233
"6196" 1239 5.14146 68.09367
"6197" 1239.2 4.970823 71.11561
"6198" 1239.4 6.176745 73.54518
"6199" 1239.6 7.298402 76.54173
"6200" 1239.8 7.946713 79.04414
"6201" 1240 9.102399 81.72935
"6202" 1240.2 9.816204 84.60486
"6203" 1240.4 10.16438 87.81753
"6204" 1240.6 10.67295 89.85895
"6205" 1240.8 12.06569 92.44278
"6206" 1241 13.04274 95.47687
"6207" 1241.2 13.97029 98.05063
"6208" 1241.4 13.5074 98.80415
"6209" 1241.6 13.39244 98.86648
"6210" 1241.8 13.3766 98.91643
"6211" 1242 13.07726 98.97138
"6212" 1242.2 12.40092 98.89926
"6213" 1242.4 12.39712 98.64749
"6214" 1242.6 12.49657 98.03583
"6215" 1242.8 12.38647 97.69253
"6216" 1243 12.1746 96.9233
"6217" 1243.2 10.68496 96.61171
"6218" 1243.4 10.12566 95.97859
"6219" 1243.6 10.22409 95.98495
"6220" 1243.8 10.23323 95.82001
"6221" 1244 8.759973 93.74346
"6222" 1244.2 7.327596 91.64995
"6223" 1244.4 5.673865 89.55792
"6224" 1244.6 5.682037 89.02965
"6225" 1244.8 6.116878 88.02907
"6226" 1245 6.048087 84.93292
"6227" 1245.2 5.063713 82.30885
"6228" 1245.4 3.741302 79.63377
"6229" 1245.6 2.051822 77.2093
"6230" 1245.8 2.032323 74.35599
"6231" 1246 1.715076 71.35826
"6232" 1246.2 1.164664 68.60701
"6233" 1246.4 0.531065 67.72138
"6234" 1246.6 0.5695878 67.28869
"6235" 1246.8 0.9892534 67.12989
"6236" 1247 2.528661 65.38577
"6237" 1247.2 3.859011 62.25129
"6238" 1247.4 4.891762 59.73166
"6239" 1247.6 4.530345 57.29122
"6240" 1247.8 3.778344 54.06013
"6241" 1248 2.57327 51.83134
"6242" 1248.2 2.379244 51.42559
"6243" 1248.4 2.3609 51.34317
"6244" 1248.6 3.375335 50.93292
"6245" 1248.8 5.148142 49.94423
"6246" 1249 6.760615 47.80741
"6247" 1249.2 7.853009 45.36431
"6248" 1249.4 7.754099 43.17811
"6249" 1249.6 7.399283 40.23656
"6250" 1249.8 7.630628 37.27513
"6251" 1250 9.451512 34.52426
"6252" 1250.2 11.61922 32.07394
"6253" 1250.4 14.2249 29.78219
"6254" 1250.6 16.42174 27.8962
"6255" 1250.8 17.2885 25.39445
"6256" 1251 17.01302 23.83721
"6257" 1251.2 17.34036 24.49406
"6258" 1251.4 18.20552 25.41787
"6259" 1251.6 20.13705 25.08249
"6260" 1251.8 22.18225 23.64043
"6261" 1252 24.63995 22.22779
"6262" 1252.2 26.57526 20.75709
"6263" 1252.4 28.1917 18.40673
"6264" 1252.6 28.47269 16.20382
"6265" 1252.8 29.33973 13.80044
"6266" 1253 30.98163 12.03082
"6267" 1253.2 33.73243 11.25452
"6268" 1253.4 36.5923 10.36369
"6269" 1253.6 39.59407 9.506495
"6270" 1253.8 42.24061 7.997018
"6271" 1254 44.60762 6.006634
"6272" 1254.2 45.13731 4.836762
"6273" 1254.4 45.20881 4.854245
"6274" 1254.6 46.29835 5.561121
"6275" 1254.8 49.03775 5.638044
"6276" 1255 52.27618 5.744361
"6277" 1255.2 55.37461 5.116279
"6278" 1255.4 58.27013 4.128363
"6279" 1255.6 60.61066 2.184518
"6280" 1255.8 60.78722 2.881634
"6281" 1256 60.94699 2.924866
"6282" 1256.2 62.18531 3.076558
"6283" 1256.4 65.58024 2.591779
"6284" 1256.6 68.8456 2.367449
"6285" 1256.8 71.80219 1.586762
"6286" 1257 74.37974 0.9547862
"6287" 1257.2 73.77456 0.9021467
"6288" 1257.4 73.77361 0.9180023
"6289" 1257.6 73.72644 0.9415501
"6290" 1257.8 73.43555 1.471377
"6291" 1258 73.77798 2.501292
"6292" 1258.2 76.01659 3.802147
"6293" 1258.4 78.56647 4.585125
"6294" 1258.6 81.62355 4.559613
"6295" 1258.8 84.2534 4.473732
"6296" 1259 85.4778 3.786762
"6297" 1259.2 85.31721 3.93367
"6298" 1259.4 84.71605 4.47305
"6299" 1259.6 84.64422 6.034987
"6300" 1259.8 85.62353 7.563849
"6301" 1260 87.33802 9.227788
"6302" 1260.2 89.50279 10.54189
"6303" 1260.4 92.31175 11.52297
"6304" 1260.6 95.36731 12.38047
"6305" 1260.8 98.79215 13.26198
"6306" 1261 101.8529 14.31127
"6307" 1261.2 102.783 14.21613
"6308" 1261.4 102.6102 14.21069
"6309" 1261.6 102.6064 15.83717
"6310" 1261.8 103.4663 18.78334
"6311" 1262 104.1719 21.58185
"6312" 1262.2 104.8274 24.67223
"6313" 1262.4 105.7374 26.97465
"6314" 1262.6 106.1398 29.88484
"6315" 1262.8 106.1549 32.47472
"6316" 1263 106.6595 34.56792
"6317" 1263.2 106.0879 36.76402
"6318" 1263.4 105.462 39.71438
"6319" 1263.6 104.1094 41.01465
"6320" 1263.8 102.671 41.92288
"6321" 1264 101.9189 42.26808
"6322" 1264.2 100.7953 42.69787
"6323" 1264.4 98.65927 42.81753
"6324" 1264.6 96.31079 42.68017
"6325" 1264.8 93.46744 42.43292
"6326" 1265 90.82337 42.46788
"6327" 1265.2 88.52524 42.06706
"6328" 1265.4 85.79711 40.7577
"6329" 1265.6 83.54566 40.28762
"6330" 1265.8 82.1674 40.39995
"6331" 1266 81.77925 40.46613
"6332" 1266.2 81.57351 40.48099
"6333" 1266.4 81.65376 40.39995
"6334" 1266.6 81.54247 40.50129
"6335" 1266.8 81.52535 40.50984
"6336" 1267 81.44831 40.52693
"6337" 1267.2 81.44831 40.52693
"6338" 1267.4 81.45836 40.50984
"6339" 1267.6 81.4126 40.47232
"6340" 1267.8 81.45958 40.49108
"6341" 1268 81.30138 40.53667
"6342" 1268.2 81.29772 40.55355
"6343" 1268.4 81.33274 40.50984
"6344" 1268.6 81.33274 40.50984
"6345" 1268.8 81.28347 40.57245
"6346" 1269 81.41785 40.55456
"6347" 1269.2 80.47717 40.84973
"6348" 1269.4 78.82875 41.4439
"6349" 1269.6 77.65556 42.35424
"6350" 1269.8 76.79828 43.53067
"6351" 1270 75.75588 45.44723
"6352" 1270.2 74.4969 46.97766
"6353" 1270.4 73.32805 48.42576
"6354" 1270.6 72.15949 50.66208
"6355" 1270.8 71.20444 52.94574
"6356" 1271 68.88818 55.32589
"6357" 1271.2 66.8211 57.01557
"6358" 1271.4 64.52505 58.71218
"6359" 1271.6 61.79674 60.53439
"6360" 1271.8 58.25755 61.50984
"6361" 1272 54.84409 61.29579
"6362" 1272.2 51.27575 60.83035
"6363" 1272.4 47.87893 60.90384
"6364" 1272.6 44.59845 61.59958
"6365" 1272.8 41.57288 63.08249
"6366" 1273 38.80979 65.06261
"6367" 1273.2 35.77072 66.39271
"6368" 1273.4 32.08457 66.67307
"6369" 1273.6 28.63181 66.13693
"6370" 1273.8 25.21779 65.28548
"6371" 1274 22.01935 65.35285
"6372" 1274.2 18.68933 65.67592
"6373" 1274.4 15.18901 65.91369
"6374" 1274.6 11.59836 66.77586
"6375" 1274.8 8.331942 67.97639
"6376" 1275 6.208706 70.17889
"6377" 1275.2 5.624012 72.01436
"6378" 1275.4 5.982048 72.33035
"6379" 1275.6 5.810446 72.53781
"6380" 1275.8 5.576076 72.1272
"6381" 1276 4.631957 71.60107
"6382" 1276.2 4.205717 70.78334
"6383" 1276.4 5.460238 70.19515
"6384" 1276.6 6.020571 68.51521
"6385" 1276.8 5.815116 65.6124
"6386" 1277 5.266863 62.50817
"6387" 1277.2 4.598894 59.41094
"6388" 1277.4 4.160468 56.18017
"6389" 1277.6 4.01016 52.68532
"6390" 1277.8 5.561965 50.49152
"6391" 1278 8.11693 48.56887
"6392" 1278.2 10.28698 46.41369
"6393" 1278.4 11.64096 43.73469
"6394" 1278.6 11.72195 41.50984
"6395" 1278.8 10.84395 38.57875
"6396" 1279 9.487627 37.07394
"6397" 1279.2 10.32055 37.2666
"6398" 1279.4 11.94575 35.72962
"6399" 1279.6 14.23251 33.63367
"6400" 1279.8 16.45063 31.57715
"6401" 1280 18.05224 28.7746
"6402" 1280.2 18.71385 26.20215
"6403" 1280.4 19.37516 23.77907
"6404" 1280.6 21.56668 21.59531
"6405" 1280.8 24.61809 19.79789
"6406" 1281 26.9342 18.44146
"6407" 1281.2 28.77593 17.06619
"6408" 1281.4 31.4289 15.54328
"6409" 1281.6 34.37864 13.85774
"6410" 1281.8 36.83029 11.64659
"6411" 1282 38.68474 9.227788
"6412" 1282.2 41.56209 7.792448
"6413" 1282.4 45.4947 7.778285
"6414" 1282.6 48.64939 7.80815
"6415" 1282.8 50.69768 7.198394
"6416" 1283 52.31376 5.63179
"6417" 1283.2 54.19925 3.553317
"6418" 1283.4 56.45272 2.211967
"6419" 1283.6 56.51009 2.482016
"6420" 1283.8 56.69096 2.441463
"6421" 1284 58.55173 3.219629
"6422" 1284.2 61.00735 4.008008
"6423" 1284.4 63.56515 4.27907
"6424" 1284.6 66.10802 4.32326
"6425" 1284.8 68.71651 3.418493
"6426" 1285 70.75501 2.681313
"6427" 1285.2 72.75574 3.428391
"6428" 1285.4 75.57106 4.305826
"6429" 1285.6 78.31512 5.830352
"6430" 1285.8 80.66055 7.024753
"6431" 1286 83.16676 7.340943
"6432" 1286.2 86.11531 8.33308
"6433" 1286.4 88.72175 9.912458
"6434" 1286.6 91.32902 11.94626
"6435" 1286.8 93.25242 13.17531
"6436" 1287 95.93932 13.39445
"6437" 1287.2 98.72909 13.59614
"6438" 1287.4 100.3403 13.2983
"6439" 1287.6 100.3587 13.3218
"6440" 1287.8 100.0409 14.47874
"6441" 1288 100.9589 16.67187
"6442" 1288.2 102.4342 19.11049
"6443" 1288.4 103.467 21.9501
"6444" 1288.6 104.4946 24.25984
"6445" 1288.8 105.9411 26.21753
"6446" 1289 107.1816 28.56369
"6447" 1289.2 108.224 30.48629
"6448" 1289.4 109.9167 32.37138
"6449" 1289.6 112.4256 33.87318
"6450" 1289.8 114.9577 34.63072
"6451" 1290 118.0193 35.10813
"6452" 1290.2 119.194 35.83593
"6453" 1290.4 119.1493 36.52794
"6454" 1290.6 119.6876 39.26598
"6455" 1290.8 120.5925 42.50817
"6456" 1291 120.4963 45.9023
"6457" 1291.2 120.4334 48.97138
"6458" 1291.4 120.7322 52.18174
"6459" 1291.6 122.2181 54.74846
"6460" 1291.8 124.3396 56.7483
"6461" 1292 126.6341 58.64593
"6462" 1292.2 126.5489 61.24702
"6463" 1292.4 125.2527 64.02632
"6464" 1292.6 124.1085 66.53292
"6465" 1292.8 123.3226 69.28676
"6466" 1293 122.8313 72.5899
"6467" 1293.2 121.5008 76.07875
"6468" 1293.4 120.0482 78.33528
"6469" 1293.6 118.3972 79.13621
"6470" 1293.8 115.7615 80.01884
"6471" 1294 113.0616 79.6532
"6472" 1294.2 111.342 78.55599
"6473" 1294.4 108.7901 77.70764
"6474" 1294.6 106.7539 75.85521
"6475" 1294.8 104.4032 74.55223
"6476" 1295 102.6579 72.5742
"6477" 1295.2 100.9755 70.08598
"6478" 1295.4 99.53675 67.56635
"6479" 1295.6 97.73063 65.15941
"6480" 1295.8 95.88536 62.6375
"6481" 1296 94.09921 60.36369
"6482" 1296.2 93.00844 57.84208
"6483" 1296.4 91.9086 54.66905
"6484" 1296.6 91.5319 51.14774
"6485" 1296.8 90.93476 47.72751
"6486" 1297 90.40166 44.08356
"6487" 1297.2 88.82794 41.66369
"6488" 1297.4 86.47595 38.97956
"6489" 1297.6 84.20556 36.27907
"6490" 1297.8 81.74309 34.74897
"6491" 1298 78.32971 32.84376
"6492" 1298.2 75.60456 30.89445
"6493" 1298.4 72.45199 28.48856
"6494" 1298.6 69.87834 26.64732
"6495" 1298.8 66.54331 24.92455
"6496" 1299 63.69009 23.38218
"6497" 1299.2 60.2765 21.41019
"6498" 1299.4 57.3789 19.47874
"6499" 1299.6 54.60034 17.46565
"6500" 1299.8 51.97163 16.3794
"6501" 1300 49.80508 16.28845
"6502" 1300.2 46.88903 16.14232
"6503" 1300.4 43.97787 14.60968
"6504" 1300.6 41.49304 12.637
"6505" 1300.8 38.66128 10.70215
"6506" 1301 37.55004 9.511318
"6507" 1301.2 37.57849 9.540608
"6508" 1301.4 37.62606 9.807498
"6509" 1301.6 37.89181 10.08249
"6510" 1301.8 37.72206 11.11021
"6511" 1302 36.96726 12.62522
"6512" 1302.2 35.39424 14.73187
"6513" 1302.4 34.48162 16.38896
"6514" 1302.6 34.7253 16.91317
"6515" 1302.8 35.29794 17.67682
"6516" 1303 35.49055 19.71176
"6517" 1303.2 34.4287 22.26526
"6518" 1303.4 32.33257 24.47227
"6519" 1303.6 29.71212 25.83035
"6520" 1303.8 27.16116 26.2134
"6521" 1304 24.32362 25.62241
"6522" 1304.2 21.11985 24.78241
"6523" 1304.4 19.39923 23.65086
"6524" 1304.6 19.34633 23.62601
"6525" 1304.8 20.75296 24.44955
"6526" 1305 21.50488 25.75374
"6527" 1305.2 21.03407 27.48489
"6528" 1305.4 20.39173 29.96497
"6529" 1305.6 19.21465 32.33676
"6530" 1305.8 17.6762 34.86881
"6531" 1306 15.26605 37.19253
"6532" 1306.2 12.73455 38.87064
"6533" 1306.4 10.67019 40.92129
"6534" 1306.6 9.260441 43.33035
"6535" 1306.8 8.323187 46.22662
"6536" 1307 7.526464 49.31229
"6537" 1307.2 7.207491 51.99633
"6538" 1307.4 6.338384 54.87522
"6539" 1307.6 5.98002 57.87826
"6540" 1307.8 5.483043 61.27907
"6541" 1308 5.218879 64.06493
"6542" 1308.2 3.807976 66.8412
"6543" 1308.4 2.262244 67.54549
"6544" 1308.6 2.290432 67.53611
"6545" 1308.8 2.675166 67.43292
"6546" 1309 3.677098 67.68933
"6547" 1309.2 4.608066 69.2771
"6548" 1309.4 6.262458 70.94812
"6549" 1309.6 7.832896 73.60424
"6550" 1309.8 8.774954 76.10599
"6551" 1310 8.735962 79.09333
"6552" 1310.2 7.845337 81.91672
"6553" 1310.4 5.743997 83.76428
"6554" 1310.6 5.356052 83.95215
"6555" 1310.8 5.199426 83.99162
"6556" 1311 6.731762 82.90629
"6557" 1311.2 7.473933 82.65145
"6558" 1311.4 9.303387 83.24395
"6559" 1311.6 11.75522 84.18117
"6560" 1311.8 13.47635 83.97939
"6561" 1312 14.93945 82.74228
"6562" 1312.2 17.4747 81.86027
"6563" 1312.4 20.11351 81.68772
"6564" 1312.6 22.5854 81.08249
"6565" 1312.8 25.09366 79.89445
"6566" 1313 28.02237 78.31578
"6567" 1313.2 30.24619 78.11473
"6568" 1313.4 32.72975 78.45001
"6569" 1313.6 35.76196 77.93991
"6570" 1313.8 38.2697 76.76442
"6571" 1314 40.05182 75.50166
"6572" 1314.2 41.11917 73.45001
"6573" 1314.4 42.03495 70.5814
"6574" 1314.6 42.96826 67.82608
"6575" 1314.8 43.56751 64.57822
"6576" 1315 42.58226 61.87348
"6577" 1315.2 42.05227 59.26198
"6578" 1315.4 41.19018 56.19166
"6579" 1315.6 40.34968 53.17592
"6580" 1315.8 39.41898 50.44723
"6581" 1316 37.56553 46.91718
"6582" 1316.2 35.39629 44.58513
"6583" 1316.4 32.51118 42.10558
"6584" 1316.6 29.80843 39.5483
"6585" 1316.8 27.56978 37.0012
"6586" 1317 24.74739 34.74846
"6587" 1317.2 21.87783 33.08441
"6588" 1317.4 19.91102 31.44179
"6589" 1317.6 19.8888 29.68566
"6590" 1317.8 21.18641 27.37219
"6591" 1318 22.69426 25.02489
"6592" 1318.2 24.86532 22.16604
"6593" 1318.4 27.19102 19.94574
"6594" 1318.6 29.23283 17.26297
"6595" 1318.8 31.11067 14.47305
"6596" 1319 34.33879 12.13464
"6597" 1319.2 37.71586 10.33799
"6598" 1319.4 40.97363 9.116677
"6599" 1319.6 44.49317 8.026561
"6600" 1319.8 47.47116 7.082489
"6601" 1320 50.63191 4.993892
"6602" 1320.2 53.85894 3.70914
"6603" 1320.4 56.83221 3.417531
"6604" 1320.6 59.60011 3.13668
"6605" 1320.8 62.3795 2.640608
"6606" 1321 65.24486 3.293722
"6607" 1321.2 68.45217 4.478742
"6608" 1321.4 71.8246 5.509839
"6609" 1321.6 75.11012 6.208426
"6610" 1321.8 78.45925 6.420357
"6611" 1322 81.68661 6.046512
"6612" 1322.2 84.70538 6.558104
"6613" 1322.4 87.44022 7.665288
"6614" 1322.6 90.3214 8.995416
"6615" 1322.8 93.33903 10.34157
"6616" 1323 95.87897 12.76369
"6617" 1323.2 98.46721 15.18251
"6618" 1323.4 100.8467 17.03121
"6619" 1323.6 103.8149 17.89803
"6620" 1323.8 106.746 18.35913
"6621" 1324 107.4298 18.45856
"6622" 1324.2 107.9366 20.15599
"6623" 1324.4 108.2765 22.38854
"6624" 1324.6 109.0852 25.09317
"6625" 1324.8 109.8279 26.87562
"6626" 1325 111.4961 28.94061
"6627" 1325.2 114.0103 30.97295
"6628" 1325.4 116.3844 31.59822
"6629" 1325.6 118.4487 32.24897
"6630" 1325.8 118.6832 33.41954
"6631" 1326 118.1556 35.83593
"6632" 1326.2 117.8457 38.53659
"6633" 1326.4 118.1622 40.4858
"6634" 1326.6 119.2777 43.35599
"6635" 1326.8 120.8842 45.82899
"6636" 1327 122.6956 48.06303
"6637" 1327.2 124.7394 49.94574
"6638" 1327.4 126.7589 51.50215
"6639" 1327.6 126.9823 53.61031
"6640" 1327.8 126.0038 55.44061
"6641" 1328 124.8481 58.24061
"6642" 1328.2 123.7983 61.08284
"6643" 1328.4 121.8138 63.21016
"6644" 1328.6 120.7613 64.01229
"6645" 1328.8 121.0938 65.29006
"6646" 1329 122.0876 67.45554
"6647" 1329.2 123.7749 69.55666
"6648" 1329.4 125.8993 71.6274
"6649" 1329.6 128.1626 73.41491
"6650" 1329.8 128.6047 73.76428
"6651" 1330 128.2323 74.30105
"6652" 1330.2 127.269 76.33274
"6653" 1330.4 126.4299 78.52871
"6654" 1330.6 125.7265 81.03292
"6655" 1330.8 124.8145 83.43593
"6656" 1331 124.4272 85.9965
"6657" 1331.2 123.9477 88.38268
"6658" 1331.4 122.5106 90.37409
"6659" 1331.6 120.1086 92.62145
"6660" 1331.8 118.5073 94.29871
"6661" 1332 118.0802 96.24563
"6662" 1332.2 117.1513 98.87907
"6663" 1332.4 116.6733 102.1236
"6664" 1332.6 115.1125 104.0836
"6665" 1332.8 112.5403 105.6817
"6666" 1333 109.8798 106.832
"6667" 1333.2 107.7125 108.2858
"6668" 1333.4 105.2523 109.3167
"6669" 1333.6 103.7402 110.7903
"6670" 1333.8 102.1511 112.7374
"6671" 1334 100.326 115.4193
"6672" 1334.2 98.01138 116.3665
"6673" 1334.4 94.73694 116.2616
"6674" 1334.6 92.21758 115.3474
"6675" 1334.8 90.29545 115.3462
"6676" 1335 88.08996 116.6715
"6677" 1335.2 85.63992 118.8814
"6678" 1335.4 83.23136 120.7375
"6679" 1335.6 80.36967 122.4002
"6680" 1335.8 77.36321 123.4948
"6681" 1336 74.04842 123.6217
"6682" 1336.2 71.05998 123.8432
"6683" 1336.4 68.41084 124.6654
"6684" 1336.6 67.55207 126.2616
"6685" 1336.8 67.48056 126.5836
"6686" 1337 67.03741 125.4262
"6687" 1337.2 64.98942 124.5868
"6688" 1337.4 62.43979 123.453
"6689" 1337.6 59.44191 122.4776
"6690" 1337.8 56.3332 121.8157
"6691" 1338 53.24316 121.88
"6692" 1338.2 50.28835 122.9931
"6693" 1338.4 48.13086 124.981
"6694" 1338.6 47.52018 125.7546
"6695" 1338.8 47.55148 125.7717
"6696" 1339 47.72574 125.5684
"6697" 1339.2 47.62525 124.2003
"6698" 1339.4 46.36362 122.7887
"6699" 1339.6 44.27743 120.8945
"6700" 1339.8 42.50171 118.9521
"6701" 1340 40.46 117.3218
"6702" 1340.2 38.23223 115.5589
"6703" 1340.4 36.09658 114.037
"6704" 1340.6 34.09945 112.6039
"6705" 1340.8 31.23255 111.5491
"6706" 1341 28.43549 110.2952
"6707" 1341.2 26.14204 109.8658
"6708" 1341.4 24.81422 110.2443
"6709" 1341.6 24.93529 110.0098
"6710" 1341.8 25.36867 108.9618
"6711" 1342 24.98344 106.5579
"6712" 1342.2 25.07594 103.6047
"6713" 1342.4 25.45626 101.0043
"6714" 1342.6 25.6232 98.39995
"6715" 1342.8 25.10864 96.49061
"6716" 1343 23.64691 95.10813
"6717" 1343.2 22.29229 93.13526
"6718" 1343.4 20.48339 90.63526
"6719" 1343.6 18.72491 88.34126
"6720" 1343.8 17.08786 86.19894
"6721" 1344 14.7169 85.03521
"6722" 1344.2 11.58498 84.14232
"6723" 1344.4 9.094202 84.59331
"6724" 1344.6 8.69966 84.60949
"6725" 1344.8 8.660795 84.2059
"6726" 1345 9.169395 83.15198
"6727" 1345.2 8.287148 80.76029
"6728" 1345.4 7.857814 77.89643
"6729" 1345.6 8.99111 75.1936
"6730" 1345.8 9.900372 72.43292
"6731" 1346 11.08781 69.36585
"6732" 1346.2 12.51442 66.83951
"6733" 1346.4 12.56945 64.59201
"6734" 1346.6 11.45657 61.7748
"6735" 1346.8 10.30945 58.6295
"6736" 1347 10.4554 56.83254
"6737" 1347.2 12.12294 55.46613
"6738" 1347.4 14.50416 54.56112
"6739" 1347.6 17.16812 53.25824
"6740" 1347.8 20.32656 52.42417
"6741" 1348 23.60954 52.4423
"6742" 1348.2 26.83208 52.12156
"6743" 1348.4 30.03628 52.05768
"6744" 1348.6 32.66711 51.92635
"6745" 1348.8 34.76937 50.63506
"6746" 1349 36.74007 48.2909
"6747" 1349.2 38.43045 45.57057
"6748" 1349.4 40.27839 42.33218
"6749" 1349.6 41.79429 39.43466
"6750" 1349.8 43.49109 36.45731
"6751" 1350 44.59717 33.30054
"6752" 1350.2 45.75903 29.80898
"6753" 1350.4 47.01238 26.43641
"6754" 1350.6 48.14486 22.88909
"6755" 1350.8 49.69007 19.95599
"6756" 1351 51.71723 17.17651
"6757" 1351.2 52.91572 15.10813
"6758" 1351.4 53.78104 12.83323
"6759" 1351.6 55.24421 11.93719
"6760" 1351.8 58.3774 11.13377
"6761" 1352 61.72986 10.89445
"6762" 1352.2 65.22652 11.24244
"6763" 1352.4 67.95277 12.00358
"6764" 1352.6 70.56385 11.96089
"6765" 1352.8 73.53186 11.50343
"6766" 1353 76.10857 10.48629
"6767" 1353.2 79.22254 10.21069
"6768" 1353.4 81.48348 9.82422
"6769" 1353.6 82.09482 8.971377
"6770" 1353.8 82.85824 7.732916
"6771" 1354 83.42691 8.128497
"6772" 1354.2 85.25506 9.05879
"6773" 1354.4 87.6497 10.52554
"6774" 1354.6 90.27086 12.22833
"6775" 1354.8 92.47568 14.15141
"6776" 1355 94.75908 16.09807
"6777" 1355.2 97.1394 18.29216
"6778" 1355.4 99.29504 20.59167
"6779" 1355.6 101.7177 22.76144
"6780" 1355.8 104.5258 24.25041
"6781" 1356 107.6225 25.46074
"6782" 1356.2 110.9953 26.08676
"6783" 1356.4 113.3067 27.70984
"6784" 1356.6 114.7572 30.38425
"6785" 1356.8 115.5812 33.52948
"6786" 1357 116.4768 36.19894
"6787" 1357.2 117.6661 39.19116
"6788" 1357.4 118.8699 42.00305
"6789" 1357.6 120.8857 44.32255
"6790" 1357.8 122.6662 46.66369
"6791" 1358 123.5077 49.45403
"6792" 1358.2 123.9005 52.458
"6793" 1358.4 124.4578 55.93537
"6794" 1358.6 125.0305 59.17651
"6795" 1358.8 125.7704 62.52907
"6796" 1359 126.4738 65.64061
"6797" 1359.2 126.487 69.41094
"6798" 1359.4 126.0301 72.84656
"6799" 1359.6 125.2562 76.39002
"6800" 1359.8 124.8154 79.45215
"6801" 1360 124.3285 82.50129
"6802" 1360.2 123.9698 85.63292
"6803" 1360.4 124.3713 87.82608
"6804" 1360.6 124.1182 87.759
"6805" 1360.8 123.114 88.05792
"6806" 1361 121.3734 89.28676
"6807" 1361.2 119.5497 90.87183
"6808" 1361.4 117.8524 92.80984
"6809" 1361.6 116.7866 95.40727
"6810" 1361.8 115.6692 97.82538
"6811" 1362 114.6943 100.7218
"6812" 1362.2 113.8688 103.3827
"6813" 1362.4 113.0258 106.3352
"6814" 1362.6 113.0826 107.6134
"6815" 1362.8 113.411 107.7534
"6816" 1363 112.9696 107.6973
"6817" 1363.2 111.6675 107.7233
"6818" 1363.4 109.6306 107.8257
"6819" 1363.6 107.5283 108.5168
"6820" 1363.8 105.9756 109.4737
"6821" 1364 103.075 111.1021
"6822" 1364.2 100.8621 112.1152
"6823" 1364.4 98.6921 113.5307
"6824" 1364.6 97.14316 115.7102
"6825" 1364.8 94.86282 117.4073
"6826" 1365 92.2347 118.7833
"6827" 1365.2 89.48401 120.0679
"6828" 1365.4 87.88162 122.1765
"6829" 1365.6 87.11526 124.3478
"6830" 1365.8 86.70989 124.8368
"6831" 1366 86.71718 124.9417
"6832" 1366.2 86.39096 124.055
"6833" 1366.4 85.06089 123.5697
"6834" 1366.6 83.23748 123.0227
"6835" 1366.8 81.57351 122.0323
"6836" 1367 79.59921 120.9105
"6837" 1367.2 77.66367 120.8569
"6838" 1367.4 75.27713 120.4442
"6839" 1367.6 72.75469 120.2504
"6840" 1367.8 69.91932 120.518
"6841" 1368 67.14076 121.6064
"6842" 1368.2 65.28019 123.3167
"6843" 1368.4 63.95368 124.7581
"6844" 1368.6 63.71468 125.6981
"6845" 1368.8 63.51816 124.7138
"6846" 1369 62.46998 123.2021
"6847" 1369.2 60.60577 121.6804
"6848" 1369.4 58.39525 119.4951
"6849" 1369.6 56.31254 117.5193
"6850" 1369.8 54.3165 114.9998
"6851" 1370 52.61647 112.8092
"6852" 1370.2 52.05537 110.6747
"6853" 1370.4 51.81023 109.4696
"6854" 1370.6 50.15163 107.7996
"6855" 1370.8 47.74563 106.7358
"6856" 1371 44.89363 106.3577
"6857" 1371.2 41.96135 106.2999
"6858" 1371.4 38.82492 107.2107
"6859" 1371.6 35.97823 108.0139
"6860" 1371.8 33.54606 108.6509
"6861" 1372 31.01855 108.754
"6862" 1372.2 28.38841 108.0958
"6863" 1372.4 27.02896 106.4669
"6864" 1372.6 26.95445 106.3541
"6865" 1372.8 26.90852 106.903
"6866" 1373 25.44251 107.465
"6867" 1373.2 23.73212 108.6673
"6868" 1373.4 24.54195 109.3661
"6869" 1373.6 25.5113 108.7058
"6870" 1373.8 26.63029 107.5675
"6871" 1374 26.80499 106.6011
"6872" 1374.2 26.91046 104.391
"6873" 1374.4 26.83305 101.694
"6874" 1374.6 27.3021 98.49295
"6875" 1374.8 27.96896 95.64445
"6876" 1375 28.1947 92.78939
"6877" 1375.2 29.20128 90.15031
"6878" 1375.4 31.01017 88.36101
"6879" 1375.6 33.50876 87.18505
"6880" 1375.8 35.99135 86.68292
"6881" 1376 38.99449 86.68005
"6882" 1376.2 41.69109 87.1956
"6883" 1376.4 44.20737 88.80771
"6884" 1376.6 46.36683 90.54403
"6885" 1376.8 48.06301 92.31928
"6886" 1377 50.92481 93.67037
"6887" 1377.2 53.60039 94.07776
"6888" 1377.4 56.33997 93.26198
"6889" 1377.6 59.28865 92.79298
"6890" 1377.8 62.1184 92.10813
"6891" 1378 64.69825 90.84535
"6892" 1378.2 67.38077 89.6988
"6893" 1378.4 70.24486 88.03492
"6894" 1378.6 72.3349 86.13778
"6895" 1378.8 73.53989 83.49862
"6896" 1379 74.72238 81.03357
"6897" 1379.2 75.76298 78.65888
"6898" 1379.4 76.80827 76.09854
"6899" 1379.6 78.3256 73.56321
"6900" 1379.8 80.8571 71.5067
"6901" 1380 83.3175 70.04161
"6902" 1380.2 86.27924 69.51148
"6903" 1380.4 89.36125 69.24236
"6904" 1380.6 92.43213 68.6749
"6905" 1380.8 95.85906 68.46657
"6906" 1381 99.43848 68.58676
"6907" 1381.2 102.728 68.71497
"6908" 1381.4 105.4598 69.4396
"6909" 1381.6 108.2904 69.58175
"6910" 1381.8 111.2349 69.61866
"6911" 1382 114.0309 68.76369
"6912" 1382.2 117.1415 68.06229
"6913" 1382.4 119.6866 67.04045
"6914" 1382.6 121.7385 65.17232
"6915" 1382.8 124.4901 63.69665
"6916" 1383 125.9439 63.97138
"6917" 1383.2 127.0902 65.76369
"6918" 1383.4 127.46 68.08676
"6919" 1383.6 127.4304 70.52554
"6920" 1383.8 127.1858 73.30374
"6921" 1384 127.1135 75.98447
"6922" 1384.2 126.7435 78.27138
"6923" 1384.4 125.6982 80.84921
"6924" 1384.6 124.3524 83.72729
"6925" 1384.8 123.4579 86.19724
"6926" 1385 121.8535 88.87334
"6927" 1385.2 120.2087 91.59958
"6928" 1385.4 118.6413 94.01318
"6929" 1385.6 117.8122 96.93124
"6930" 1385.8 117.5333 99.61724
"6931" 1386 115.9792 100.9986
"6932" 1386.2 113.6469 102.7602
"6933" 1386.4 111.5568 104.5442
"6934" 1386.6 110.07 106.7768
"6935" 1386.8 107.8065 108.903
"6936" 1387 105.2948 110.5017
"6937" 1387.2 103.058 112.6012
"6938" 1387.4 100.5901 114.3069
"6939" 1387.6 97.78691 115.7553
"6940" 1387.8 94.68174 117.3911
"6941" 1388 91.8344 118.4195
"6942" 1388.2 89.22992 120.2979
"6943" 1388.4 87.35095 122.6291
"6944" 1388.6 87.17537 124.2278
"6945" 1388.8 87.20542 124.3969
"6946" 1389 87.21419 124.2755
"6947" 1389.2 86.60032 123.5199
"6948" 1389.4 84.86984 123.2808
"6949" 1389.6 82.28641 123.2397
"6950" 1389.8 79.76943 123.1753
"6951" 1390 76.91157 123.4973
"6952" 1390.2 74.04475 124.2934
"6953" 1390.4 71.7439 125.2924
"6954" 1390.6 69.10592 126.5215
"6955" 1390.8 67.73738 128.3223
"6956" 1391 67.41743 129.091
"6957" 1391.2 67.39447 129.2861
"6958" 1391.4 67.55207 129.3997
"6959" 1391.6 67.57458 129.5208
"6960" 1391.8 67.5765 129.5617
"6961" 1392 67.47933 129.8787
"6962" 1392.2 67.43241 130.0932
"6963" 1392.4 67.48102 130.0043
"6964" 1392.6 67.49493 130.1556
"6965" 1392.8 67.48013 130.1356
"6966" 1393 67.38196 130.1802
"6967" 1393.2 67.40031 130.0436
"6968" 1393.4 67.40031 130.1893
"6969" 1393.6 67.31355 130.2708
"6970" 1393.8 65.66357 129.856
"6971" 1394 65.25142 130.2901
"6972" 1394.2 64.7276 130.0537
"6973" 1394.4 63.16553 129.4706
"6974" 1394.6 61.54484 128.9201
"6975" 1394.8 60.12766 128.7441
"6976" 1395 58.51 129.0205
"6977" 1395.2 57.8562 129.6064
"6978" 1395.4 57.2101 129.7406
"6979" 1395.6 56.81937 129.7235
"6980" 1395.8 56.51238 129.3113
"6981" 1396 55.07858 128.57
"6982" 1396.2 52.82173 127.7684
"6983" 1396.4 50.33004 126.7619
"6984" 1396.6 48.14486 125.4383
"6985" 1396.8 46.38893 124.3202
"6986" 1397 44.32329 124.0538
"6987" 1397.2 42.81827 124.5149
"6988" 1397.4 42.73374 124.5975
"6989" 1397.6 42.33059 124.1324
"6990" 1397.8 40.4635 122.7476
"6991" 1398 38.37976 120.9469
"6992" 1398.2 36.53617 119.2553
"6993" 1398.4 34.71515 117.2258
"6994" 1398.6 32.80409 116.5422
"6995" 1398.8 30.45506 116.4219
"6996" 1399 28.543 115.7245
"6997" 1399.2 27.34907 113.9901
"6998" 1399.4 26.29093 112.2864
"6999" 1399.6 24.16729 110.4444
"7000" 1399.8 22.34998 108.6295
"7001" 1400 20.1103 106.3464
"7002" 1400.2 17.52105 105.0127
"7003" 1400.4 15.54534 102.9041
"7004" 1400.6 13.76366 100.7791
"7005" 1400.8 12.04826 98.34921
"7006" 1401 10.59078 95.96438
"7007" 1401.2 10.32022 92.69346
"7008" 1401.4 10.81842 89.76683
"7009" 1401.6 12.84087 87.7476
"7010" 1401.8 15.01215 86.08676
"7011" 1402 17.73794 85.50984
"7012" 1402.2 20.15756 86.08229
"7013" 1402.4 22.97958 87.22719
"7014" 1402.6 25.60023 88.80415
"7015" 1402.8 27.4778 90.50984
"7016" 1403 29.89578 92.81753
"7017" 1403.2 32.01921 94.56112
"7018" 1403.4 34.93105 94.87797
"7019" 1403.6 37.86321 95.06403
"7020" 1403.8 39.69518 94.54361
"7021" 1404 41.14974 92.61607
"7022" 1404.2 42.7094 90.10014
"7023" 1404.4 43.83034 88.10395
"7024" 1404.6 45.81146 85.52586
"7025" 1404.8 47.01238 83.12348
"7026" 1405 48.9233 80.01653
"7027" 1405.2 51.1087 78.5213
"7028" 1405.4 53.72042 77.18505
"7029" 1405.6 55.74017 76.34596
"7030" 1405.8 57.64921 74.96497
"7031" 1406 60.05272 72.8483
"7032" 1406.2 62.61637 70.86172
"7033" 1406.4 65.26871 69.35599
"7034" 1406.6 68.80462 67.85026
"7035" 1406.8 71.04714 66.86369
"7036" 1407 73.4523 66.49646
"7037" 1407.2 76.34526 66.3609
"7038" 1407.4 79.53632 66.64799
"7039" 1407.6 83.12245 67.48901
"7040" 1407.8 85.77926 67.94028
"7041" 1408 89.12719 68.36454
"7042" 1408.2 91.70395 68.59531
"7043" 1408.4 94.74105 68.7202
"7044" 1408.6 97.96177 68.11401
"7045" 1408.8 100.8397 66.61844
"7046" 1409 103.7887 65.02363
"7047" 1409.2 106.6015 63.34003
"7048" 1409.4 109.0846 61.59445
"7049" 1409.6 111.2559 59.40878
"7050" 1409.8 113.4767 56.93518
"7051" 1410 115.7353 54.78241
"7052" 1410.2 118.7746 53.15505
"7053" 1410.4 122.1494 52.97487
"7054" 1410.6 124.6407 54.5747
"7055" 1410.8 126.4536 56.66369
"7056" 1411 128.7512 58.13935
"7057" 1411.2 128.8298 58.23354
"7058" 1411.4 128.6619 57.57907
"7059" 1411.6 128.5973 56.6267
"7060" 1411.8 128.2713 55.77611
"7061" 1412 128.1232 54.3412
"7062" 1412.2 127.8298 52.89445
"7063" 1412.4 127.3227 50.67084
"7064" 1412.6 127.2786 48.43883
"7065" 1412.8 126.8002 46.30005
"7066" 1413 125.5202 44.75809
"7067" 1413.2 124.7403 42.29445
"7068" 1413.4 123.9647 40.31753
"7069" 1413.6 123.2745 38.10599
"7070" 1413.8 122.2689 35.99249
"7071" 1414 120.8649 34.26369
"7072" 1414.2 119.5072 32.32653
"7073" 1414.4 117.9727 30.21942
"7074" 1414.6 116.8844 28.00575
"7075" 1414.8 115.7866 25.65407
"7076" 1415 114.7475 23.5483
"7077" 1415.2 112.9338 22.94846
"7078" 1415.4 110.9339 22.13013
"7079" 1415.6 108.3356 20.90264
"7080" 1415.8 106.3405 19.36401
"7081" 1416 104.6609 17.24424
"7082" 1416.2 103.4519 15.20372
"7083" 1416.4 103.3913 15.1085
"7084" 1416.6 102.6872 16.16796
"7085" 1416.8 100.9987 16.82715
"7086" 1417 98.19107 16.71863
"7087" 1417.2 95.98486 16.40429
"7088" 1417.4 93.7438 15.15867
"7089" 1417.6 91.9185 13.18612
"7090" 1417.8 90.43376 10.88644
"7091" 1418 88.66883 8.369371
"7092" 1418.2 86.79014 6.776807
"7093" 1418.4 84.88735 6.602496
"7094" 1418.6 82.27789 6.484794
"7095" 1418.8 79.09674 6.571712
"7096" 1419 75.96003 6.459103
"7097" 1419.2 72.62658 5.425224
"7098" 1419.4 69.58327 4.303203
"7099" 1419.6 66.39924 3.335585
"7100" 1419.8 63.82943 3.431279
"7101" 1420 61.04125 4.180408
"7102" 1420.2 57.63223 5.420394
"7103" 1420.4 54.22228 5.625224
"7104" 1420.6 50.78045 5.097751
"7105" 1420.8 48.07747 4.305826
"7106" 1421 47.27023 3.556596
"7107" 1421.2 47.52894 3.350076
"7108" 1421.4 47.41123 2.928642
"7109" 1421.6 47.49982 2.513417
"7110" 1421.8 47.51774 2.415027
"7111" 1422 47.53566 2.450805
"7112" 1422.2 47.56532 2.552574
"7113" 1422.4 47.7128 2.66893
"7114" 1422.6 47.74448 2.790059
"7115" 1422.8 47.7128 2.66893
"7116" 1423 47.57272 2.52907
"7117" 1423.2 47.33214 2.800809
"7118" 1423.4 47.15527 2.940608
"7119" 1423.6 46.97203 3.210508
"7120" 1423.8 46.46119 3.553317
"7121" 1424 45.07618 4.10231
"7122" 1424.2 43.2692 4.866348
"7123" 1424.4 41.02349 5.826581
"7124" 1424.6 38.83575 6.695082
"7125" 1424.8 36.51783 8.226185
"7126" 1425 34.21023 9.733067
"7127" 1425.2 32.16586 11.49646
"7128" 1425.4 29.58079 12.52907
"7129" 1425.6 28.31007 12.61181
"7130" 1425.8 28.53295 12.2922
"7131" 1426 29.45822 12.68641
"7132" 1426.2 29.81515 13.6941
"7133" 1426.4 29.32689 15.69299
"7134" 1426.6 29.46089 17.81753
"7135" 1426.8 30.46118 19.71497
"7136" 1427 31.60158 22.0483
"7137" 1427.2 33.65847 23.08587
"7138" 1427.4 36.47196 23.80654
"7139" 1427.6 39.40391 23.962
"7140" 1427.8 42.31765 23.69787
"7141" 1428 45.59821 23.00984
"7142" 1428.2 48.22235 21.7983
"7143" 1428.4 50.6652 19.69044
"7144" 1428.6 53.50203 17.72751
"7145" 1428.8 56.41383 16.44902
"7146" 1429 59.20045 15.83951
"7147" 1429.2 62.30673 15.59531
"7148" 1429.4 65.01306 15.37872
"7149" 1429.6 68.32669 15.18933
"7150" 1429.8 70.46379 15.35285
"7151" 1430 72.95178 15.01789
"7152" 1430.2 75.00729 13.27138
"7153" 1430.4 76.60386 10.95725
"7154" 1430.6 77.18948 9.372359
"7155" 1430.8 78.41074 7.702965
"7156" 1431 79.64453 5.645586
"7157" 1431.2 79.81071 4.929145
"7158" 1431.4 79.85603 5.091036
"7159" 1431.6 80.2608 6.011511
"7160" 1431.8 81.80552 6.724874
"7161" 1432 84.33202 7.38582
"7162" 1432.2 86.72594 8.364869
"7163" 1432.4 89.20634 9.764156
"7164" 1432.6 91.94291 10.59986
"7165" 1432.8 94.72148 10.92719
"7166" 1433 97.11229 11.41221
"7167" 1433.2 99.15152 12.45646
"7168" 1433.4 101.1392 13.5704
"7169" 1433.6 102.3041 15.65898
"7170" 1433.8 103.6883 18.13668
"7171" 1434 105.4175 20.99862
"7172" 1434.2 106.9268 23.28849
"7173" 1434.4 109.4053 25.42688
"7174" 1434.6 112.2923 26.82608
"7175" 1434.8 115.392 28.11017
"7176" 1435 117.5121 29.02747
"7177" 1435.2 118.245 29.02866
"7178" 1435.4 118.4235 29.36435
"7179" 1435.6 118.0998 30.53203
"7180" 1435.8 118.1692 32.69979
"7181" 1436 118.7334 35.4095
"7182" 1436.2 119.4253 37.49838
"7183" 1436.4 120.5671 39.35599
"7184" 1436.6 122.3836 40.99061
"7185" 1436.8 124.3014 43.03731
"7186" 1437 124.8596 45.36855
"7187" 1437.2 125.1445 47.70535
"7188" 1437.4 125.5725 50.35436
"7189" 1437.6 126.3043 52.74061
"7190" 1437.8 127.5413 54.94423
"7191" 1438 127.183 57.09638
"7192" 1438.2 126.557 59.43612
"7193" 1438.4 125.7931 61.98977
"7194" 1438.6 124.889 64.48662
"7195" 1438.8 124.8876 67.26465
"7196" 1439 126.1212 70.03473
"7197" 1439.2 127.2472 73.20215
"7198" 1439.4 127.5602 76.21753
"7199" 1439.6 126.3748 78.97138
"7200" 1439.8 124.7172 81.40215
"7201" 1440 123.2745 83.9233
"7202" 1440.2 122.2463 87.1388
"7203" 1440.4 122.1901 90.26369
"7204" 1440.6 122.6164 93.19461
"7205" 1440.8 122.9605 93.53292
"7206" 1441 122.9836 93.56369
"7207" 1441.2 122.3104 93.93864
"7208" 1441.4 121.1959 94.95695
"7209" 1441.6 119.9249 96.9483
"7210" 1441.8 118.8351 98.90591
"7211" 1442 117.8541 101.7557
"7212" 1442.2 117.1401 103.715
"7213" 1442.4 115.3176 105.4945
"7214" 1442.6 113.1896 107.2821
"7215" 1442.8 111.2034 109.0714
"7216" 1443 109.5347 110.5098
"7217" 1443.2 107.4721 112.2646
"7218" 1443.4 105.5196 113.4769
"7219" 1443.6 103.1801 114.3887
"7220" 1443.8 101.2192 115.1645
"7221" 1444 99.1517 116.4415
"7222" 1444.2 97.22341 117.7389
"7223" 1444.4 95.88387 119.7319
"7224" 1444.6 96.20781 121.2004
"7225" 1444.8 96.01174 121.3775
"7226" 1445 95.52199 121.3902
"7227" 1445.2 93.95773 121.7598
"7228" 1445.4 91.82146 122.4941
"7229" 1445.6 89.46285 123.1306
"7230" 1445.8 86.82839 123.0221
"7231" 1446 84.55693 122.9597
"7232" 1446.2 82.23161 123.0579
"7233" 1446.4 80.36967 123.638
"7234" 1446.6 77.95609 124.8976
"7235" 1446.8 75.59755 126.6558
"7236" 1447 73.7343 127.794
"7237" 1447.2 72.15408 128.6653
"7238" 1447.4 70.59962 127.9239
"7239" 1447.6 68.26009 126.5466
"7240" 1447.8 65.79227 124.4521
"7241" 1448 63.31455 123.141
"7242" 1448.2 60.37128 122.0399
"7243" 1448.4 57.03199 121.288
"7244" 1448.6 53.76001 121.3848
"7245" 1448.8 50.90844 122.3892
"7246" 1449 48.19881 124.1851
"7247" 1449.2 46.24345 125.3928
"7248" 1449.4 45.48898 124.9679
"7249" 1449.6 43.40448 123.5032
"7250" 1449.8 41.58083 121.8285
"7251" 1450 39.23981 119.7227
"7252" 1450.2 37.11753 118.0057
"7253" 1450.4 35.1491 115.9207
"7254" 1450.6 33.57358 113.5227
"7255" 1450.8 31.65501 111.3961
"7256" 1451 29.78681 109.3795
"7257" 1451.2 27.81225 107.5466
"7258" 1451.4 25.16475 106.973
"7259" 1451.6 22.64043 106.9934
"7260" 1451.8 22.2552 108.0648
"7261" 1452 22.77801 108.3945
"7262" 1452.2 22.6175 108.3731
"7263" 1452.4 22.62123 107.5403
"7264" 1452.6 22.02506 105.7546
"7265" 1452.8 20.32427 103.4864
"7266" 1453 18.28926 101.1369
"7267" 1453.2 15.97914 99.78152
"7268" 1453.4 13.60299 98.46481
"7269" 1453.6 11.80863 97.9233
"7270" 1453.8 11.51255 97.83726
"7271" 1454 12.51109 97.2814
"7272" 1454.2 12.83303 95.02401
"7273" 1454.4 12.82627 92.66796
"7274" 1454.6 12.46195 90.48301
"7275" 1454.8 11.47648 87.94276
"7276" 1455 10.09174 85.52732
"7277" 1455.2 8.143807 84.0161
"7278" 1455.4 5.506933 83.95306
"7279" 1455.6 5.425979 84.10516
"7280" 1455.8 5.032805 84.97729
"7281" 1456 4.702684 85.6313
"7282" 1456.2 4.853555 86.494
"7283" 1456.4 5.009346 87.74542
"7284" 1456.6 5.582207 89.87323
"7285" 1456.8 6.62593 91.16918
"7286" 1457 7.946713 93.20215
"7287" 1457.2 8.71717 94.93292
"7288" 1457.4 9.750283 97.81753
"7289" 1457.6 10.48469 99.57093
"7290" 1457.8 10.57632 100.2088
"7291" 1458 10.69147 100.2695
"7292" 1458.2 10.67413 100.2329
"7293" 1458.4 10.57911 100.4137
"7294" 1458.6 10.40076 100.9087
"7295" 1458.8 10.51949 100.3999
"7296" 1459 10.28377 100.3945
"7297" 1459.2 10.47381 100.1252
"7298" 1459.4 10.27051 100.1128
"7299" 1459.6 10.39933 100.0611
"7300" 1459.8 10.61249 99.8483
"7301" 1460 10.65758 99.92579
"7302" 1460.2 10.64331 99.74061
"7303" 1460.4 10.42804 99.58224
"7304" 1460.6 10.75888 99.6124
"7305" 1460.8 10.5363 99.35599
"7306" 1461 10.80272 98.87854
"7307" 1461.2 10.41568 97.8525
"7308" 1461.4 9.230808 95.67467
"7309" 1461.6 7.645753 93.45455
"7310" 1461.8 7.203773 91.91094
"7311" 1462 6.771766 90.00984
"7312" 1462.2 5.305146 86.58127
"7313" 1462.4 3.810576 84.85194
"7314" 1462.6 3.624638 84.92823
"7315" 1462.8 3.699062 85.18595
"7316" 1463 3.719612 85.34352
"7317" 1463.2 3.569117 85.5448
"7318" 1463.4 3.841278 85.58676
"7319" 1463.6 3.840989 85.04425
"7320" 1463.8 4.201934 84.839
"7321" 1464 4.015117 83.89219
"7322" 1464.2 3.779241 82.1532
"7323" 1464.4 3.722958 80.27632
"7324" 1464.6 3.41736 77.25809
"7325" 1464.8 2.524622 76.11561
"7326" 1465 1.670308 74.41228
"7327" 1465.2 1.543591 71.99633
"7328" 1465.4 1.68675 68.98206
"7329" 1465.6 1.326866 66.31956
"7330" 1465.8 1.124114 63.9815
"7331" 1466 1.387691 61.30943
"7332" 1466.2 2.267345 58.64171
"7333" 1466.4 3.841278 56.80654
"7334" 1466.6 4.78784 56.30792
"7335" 1466.8 4.932867 56.0302
"7336" 1467 4.743814 55.29006
"7337" 1467.2 4.972391 53.23792
"7338" 1467.4 4.888962 51.4233
"7339" 1467.6 4.720425 50.36561
"7340" 1467.8 3.757353 49.44253
"7341" 1468 3.048808 49.19116
"7342" 1468.2 3.070532 49.02198
"7343" 1468.4 3.480471 48.91128
"7344" 1468.6 4.014172 48.21817
"7345" 1468.8 4.910206 47.50079
"7346" 1469 5.789434 45.71497
"7347" 1469.2 6.577012 43.86454
"7348" 1469.4 7.708778 40.91708
"7349" 1469.6 8.727048 39.26724
"7350" 1469.8 8.695157 37.86149
"7351" 1470 8.607105 36.33401
"7352" 1470.2 8.928425 35.32373
"7353" 1470.4 10.74837 33.14387
"7354" 1470.6 12.51167 32.08676
"7355" 1470.8 14.44621 30.24357
"7356" 1471 15.61459 27.89995
"7357" 1471.2 17.09589 25.77907
"7358" 1471.4 18.42493 23.78334
"7359" 1471.6 20.54544 22.31054
"7360" 1471.8 22.5854 21.52154
"7361" 1472 24.23137 20.44865
"7362" 1472.2 26.35013 18.71788
"7363" 1472.4 27.08556 16.349
"7364" 1472.6 26.8393 15.15796
"7365" 1472.8 26.96049 15.25343
"7366" 1473 27.49001 15.35036
"7367" 1473.2 29.39656 14.89609
"7368" 1473.4 31.55694 14.06539
"7369" 1473.6 33.95839 13.07977
"7370" 1473.8 35.58686 12.1532
"7371" 1474 37.36961 10.68078
"7372" 1474.2 38.70996 8.908583
"7373" 1474.4 40.79485 7.750963
"7374" 1474.6 43.49429 7.514749
"7375" 1474.8 46.2602 7.106829
"7376" 1475 48.9568 7.165357
"7377" 1475.2 51.54495 6.875224
"7378" 1475.4 54.6909 6.673066
"7379" 1475.6 57.75911 6.844219
"7380" 1475.8 60.40627 7.296164
"7381" 1476 61.94291 6.819363
"7382" 1476.2 63.31306 6.630952
"7383" 1476.4 65.79519 6.519454
"7384" 1476.6 68.38746 7.288685
"7385" 1476.8 70.91482 7.951311
"7386" 1477 73.85931 9.440608
"7387" 1477.2 76.06211 11.2441
"7388" 1477.4 77.57873 13.06086
"7389" 1477.6 78.32058 15.55894
"7390" 1477.8 78.52057 17.74061
"7391" 1478 78.69178 20.1936
"7392" 1478.2 78.78396 22.49553
"7393" 1478.4 78.06649 24.83881
"7394" 1478.6 78.36976 26.8028
"7395" 1478.8 80.06306 28.49257
"7396" 1479 82.25394 30.70215
"7397" 1479.2 85.02591 32.85098
"7398" 1479.4 87.82266 34.74846
"7399" 1479.6 90.74515 35.9201
"7400" 1479.8 94.10635 36.26969
"7401" 1480 97.21883 36.18749
"7402" 1480.2 100.2592 35.1085
"7403" 1480.4 103.1903 33.82088
"7404" 1480.6 105.9874 31.73894
"7405" 1480.8 107.6438 29.42522
"7406" 1481 107.8081 26.80882
"7407" 1481.2 107.4258 24.73242
"7408" 1481.4 106.8272 23.07907
"7409" 1481.6 106.9023 22.75343
"7410" 1481.8 107.0426 22.7172
"7411" 1482 107.7865 23.18578
"7412" 1482.2 109.5413 23.13427
"7413" 1482.4 111.6074 24.03121
"7414" 1482.6 114.1204 25.98865
"7415" 1482.8 115.7465 28.65888
"7416" 1483 117.0787 31.68772
"7417" 1483.2 118.5148 35.06489
"7418" 1483.4 119.663 38.16444
"7419" 1483.6 120.931 40.29349
"7420" 1483.8 122.6645 43.33035
"7421" 1484 125.1451 46.14593
"7422" 1484.2 126.0759 48.63201
"7423" 1484.4 125.1563 51.51753
"7424" 1484.6 124.4897 54.55207
"7425" 1484.8 123.5538 57.57138
"7426" 1485 123.3793 60.60034
"7427" 1485.2 123.7962 63.46657
"7428" 1485.4 124.7939 66.43455
"7429" 1485.6 125.4568 69.72522
"7430" 1485.8 125.6453 73.01361
"7431" 1486 125.6802 76.50984
"7432" 1486.2 124.7154 79.77019
"7433" 1486.4 122.5558 82.49823
"7434" 1486.6 120.2793 85.15599
"7435" 1486.8 118.2127 87.84016
"7436" 1487 117.3762 90.01066
"7437" 1487.2 117.5975 92.883
"7438" 1487.4 118.0924 96.35303
"7439" 1487.6 118.2286 99.06958
"7440" 1487.8 117.1744 100.1021
"7441" 1488 115.0074 100.5917
"7442" 1488.2 112.0292 102.4565
"7443" 1488.4 108.9002 103.8458
"7444" 1488.6 106.5078 104.5606
"7445" 1488.8 103.676 105.4049
"7446" 1489 101.0596 106.9762
"7447" 1489.2 98.1153 108.1436
"7448" 1489.4 94.81164 109.7488
"7449" 1489.6 91.94225 111.2398
"7450" 1489.8 88.79333 111.9286
"7451" 1490 85.53675 112.2406
"7452" 1490.2 82.05734 112.552
"7453" 1490.4 78.61648 112.7233
"7454" 1490.6 75.77051 113.9871
"7455" 1490.8 72.92738 116.2791
"7456" 1491 71.09906 119.0717
"7457" 1491.2 70.70685 122.2246
"7458" 1491.4 71.54365 124.7748
"7459" 1491.6 73.30441 126.14
"7460" 1491.8 75.45382 126.5884
"7461" 1492 77.68109 127.0964
"7462" 1492.2 79.38909 126.1217
"7463" 1492.4 81.65078 124.7674
"7464" 1492.6 85.05233 123.3133
"7465" 1492.8 87.71259 122.1346
"7466" 1493 90.56217 121.1989
"7467" 1493.2 93.85266 120.4211
"7468" 1493.4 96.92574 119.1375
"7469" 1493.6 99.48356 117.7521
"7470" 1493.8 101.3807 115.614
"7471" 1494 103.9588 112.6866
"7472" 1494.2 105.9232 110.178
"7473" 1494.4 107.8342 107.8402
"7474" 1494.6 110.4897 105.6701
"7475" 1494.8 112.9479 103.6923
"7476" 1495 114.9632 102.0329
"7477" 1495.2 117.6084 101.1509
"7478" 1495.4 118.2636 101.1221
"7479" 1495.6 118.1734 100.7662
"7480" 1495.8 118.3066 99.66048
"7481" 1496 119.2555 98.06901
"7482" 1496.2 121.3372 96.37522
"7483" 1496.4 122.3596 94.18254
"7484" 1496.6 123.9083 91.5381
"7485" 1496.8 125.1695 88.94875
"7486" 1497 125.5829 87.07185
"7487" 1497.2 126.26 84.03548
"7488" 1497.4 127.3601 81.26428
"7489" 1497.6 127.8109 79.44308
"7490" 1497.8 128.6542 76.68676
"7491" 1498 129.2937 73.7483
"7492" 1498.2 129.79 70.96842
"7493" 1498.4 129.9357 70.50183
"7494" 1498.6 130.032 70.45375
"7495" 1498.8 129.9518 70.74221
"7496" 1499 130.0415 70.81904
"7497" 1499.2 130.0796 70.80215
"7498" 1499.4 130.1311 70.90282
"7499" 1499.6 130.0563 70.9023
"7500" 1499.8 130.307 70.69379
"7501" 1500 130.3618 70.70215
"7502" 1500.2 130.3894 70.67223
"7503" 1500.4 130.3894 70.6295
"7504" 1500.6 130.2782 70.65514
"7505" 1500.8 130.3356 70.60599
"7506" 1501 130.261 70.6124
"7507" 1501.2 130.2843 70.519
"7508" 1501.4 130.1069 70.73206
"7509" 1501.6 129.9084 70.53439
"7510" 1501.8 129.2475 70.31753
"7511" 1502 128.8622 69.10215
"7512" 1502.2 128.8265 67.392
"7513" 1502.4 128.9375 65.63321
"7514" 1502.6 129.339 63.92613
"7515" 1502.8 129.7016 62.36504
"7516" 1503 129.7847 61.1207
"7517" 1503.2 128.9932 59.80984
"7518" 1503.4 128.1616 57.77828
"7519" 1503.6 127.6295 54.28676
"7520" 1503.8 127.5602 51.08676
"7521" 1504 127.1527 48.2983
"7522" 1504.2 125.7566 45.78082
"7523" 1504.4 124.537 43.19379
"7524" 1504.6 123.7511 40.345
"7525" 1504.8 123.1686 37.3483
"7526" 1505 122.0145 34.72458
"7527" 1505.2 120.5042 32.064
"7528" 1505.4 118.716 29.09958
"7529" 1505.6 116.7738 27.0483
"7530" 1505.8 114.0772 24.40407
"7531" 1506 112.265 22.30733
"7532" 1506.2 110.587 19.82522
"7533" 1506.4 109.1712 17.72703
"7534" 1506.6 106.6472 16.78643
"7535" 1506.8 103.5556 15.37362
"7536" 1507 100.6166 14.38283
"7537" 1507.2 98.16185 13.78354
"7538" 1507.4 95.89009 13.23633
"7539" 1507.6 93.46744 11.56967
"7540" 1507.8 91.4155 9.332445
"7541" 1508 89.53206 7.19913
"7542" 1508.2 87.0333 5.616222
"7543" 1508.4 84.18917 4.437826
"7544" 1508.6 81.69748 4.462376
"7545" 1508.8 78.96519 5.557916
"7546" 1509 75.76367 7.081745
"7547" 1509.2 72.33362 8.193202
"7548" 1509.4 69.3031 9.023825
"7549" 1509.6 66.76943 9.531578
"7550" 1509.8 63.91491 8.302879
"7551" 1510 61.38772 6.444982
"7552" 1510.2 59.24253 3.850714
"7553" 1510.4 58.94794 2.530955
"7554" 1510.6 58.88515 3.514647
"7555" 1510.8 57.95475 5.116279
"7556" 1511 55.82511 6.819363
"7557" 1511.2 52.66746 8.603856
"7558" 1511.4 49.43864 10.49108
"7559" 1511.6 46.1894 11.71613
"7560" 1511.8 43.02819 12.84317
"7561" 1512 40.16582 14.13746
"7562" 1512.2 36.80127 15.66931
"7563" 1512.4 33.32261 17.392
"7564" 1512.6 30.16702 18.49675
"7565" 1512.8 27.68295 19.5975
"7566" 1513 25.12288 21.27907
"7567" 1513.2 22.32559 23.28265
"7568" 1513.4 20.64174 25.36124
"7569" 1513.6 19.05257 27.89258
"7570" 1513.8 18.28211 30.36913
"7571" 1514 18.71229 32.74477
"7572" 1514.2 18.5264 36.14774
"7573" 1514.4 17.95224 39.21046
"7574" 1514.6 16.25382 42.63015
"7575" 1514.8 13.98196 45.03975
"7576" 1515 11.49751 46.71385
"7577" 1515.2 9.078813 48.24139
"7578" 1515.4 6.774279 50.20047
"7579" 1515.6 5.494405 52.74248
"7580" 1515.8 5.286802 56.48054
"7581" 1516 6.020571 59.2461
"7582" 1516.2 7.37335 62.78175
"7583" 1516.4 8.246335 65.91155
"7584" 1516.6 8.385695 69.34705
"7585" 1516.8 8.001746 72.57944
"7586" 1517 6.809372 74.5483
"7587" 1517.2 6.656198 74.48099
"7588" 1517.4 6.822263 74.10651
"7589" 1517.6 7.167084 74.60325
"7590" 1517.8 7.238726 74.7614
"7591" 1518 7.253302 74.89445
"7592" 1518.2 7.498773 74.98211
"7593" 1518.4 7.698455 75.07394
"7594" 1518.6 8.051776 75.23012
"7595" 1518.8 8.235635 75.04655
"7596" 1519 8.051046 75.14125
"7597" 1519.2 8.256571 75.50984
"7598" 1519.4 8.235635 75.49381
"7599" 1519.6 8.424397 75.56369
"7600" 1519.8 9.186144 75.63526
"7601" 1520 10.15536 76.06539
"7602" 1520.2 11.77148 76.49885
"7603" 1520.4 12.73338 76.67187
"7604" 1520.6 14.85514 77.45856
"7605" 1520.8 16.58567 78.21033
"7606" 1521 17.80856 79.02266
"7607" 1521.2 18.65431 80.47487
"7608" 1521.4 19.83855 82.05666
"7609" 1521.6 20.743 82.31586
"7610" 1521.8 22.50343 82.18742
"7611" 1522 24.31055 81.80583
"7612" 1522.2 26.52596 81.18292
"7613" 1522.4 28.33975 79.6124
"7614" 1522.6 30.66644 77.45914
"7615" 1522.8 32.73892 75.72046
"7616" 1523 35.05507 74.08843
"7617" 1523.2 37.79355 73.3192
"7618" 1523.4 40.8998 73.19413
"7619" 1523.6 42.60053 74.66536
"7620" 1523.8 43.34586 76.94797
"7621" 1524 43.86927 78.87522
"7622" 1524.2 43.73538 81.76687
"7623" 1524.4 42.63367 84.46238
"7624" 1524.6 41.31484 86.94757
"7625" 1524.8 40.92227 88.96176
"7626" 1525 40.58458 89.43783
"7627" 1525.2 39.9287 89.38804
"7628" 1525.4 39.35568 89.05685
"7629" 1525.6 38.22902 89.18041
"7630" 1525.8 36.12832 89.26198
"7631" 1526 33.57243 89.18772
"7632" 1526.2 30.90131 88.59512
"7633" 1526.4 27.73034 87.6295
"7634" 1526.6 24.51154 86.9201
"7635" 1526.8 21.26673 85.7983
"7636" 1527 18.17934 84.71657
"7637" 1527.2 15.56819 83.49626
"7638" 1527.4 13.37073 81.01753
"7639" 1527.6 11.87925 78.45856
"7640" 1527.8 10.46354 75.80898
"7641" 1528 8.877682 73.58676
"7642" 1528.2 7.846219 71.12021
"7643" 1528.4 6.343088 68.48837
"7644" 1528.6 5.691521 65.50183
"7645" 1528.8 5.442728 62.09409
"7646" 1529 5.547061 58.46657
"7647" 1529.2 6.674563 55.29517
"7648" 1529.4 7.551607 52.08775
"7649" 1529.6 7.946713 48.20215
"7650" 1529.8 8.568332 44.17243
"7651" 1530 10.73086 41.44515
"7652" 1530.2 13.84552 39.50022
"7653" 1530.4 16.3517 37.10075
"7654" 1530.6 18.5405 34.27732
"7655" 1530.8 20.17313 30.98603
"7656" 1531 21.72535 27.96064
"7657" 1531.2 22.44531 25.28257
"7658" 1531.4 22.5854 22.0483
"7659" 1531.6 23.63221 19.27238
"7660" 1531.8 26.32386 18.07977
"7661" 1532 29.46448 17.55196
"7662" 1532.2 33.07672 16.48365
"7663" 1532.4 36.52529 16.13596
"7664" 1532.6 40.04053 15.26198
"7665" 1532.8 42.70744 14.10231
"7666" 1533 44.92865 12.43292
"7667" 1533.2 47.22363 10.14977
"7668" 1533.4 48.96125 8.038481
"7669" 1533.6 50.64287 6.379802
"7670" 1533.8 52.57329 5.997018
"7671" 1534 53.83588 6.204023
"7672" 1534.2 55.71504 5.894454
"7673" 1534.4 58.7395 5.346173
"7674" 1534.6 61.98877 5.666825
"7675" 1534.8 65.40438 5.902816
"7676" 1535 68.82921 6.753702
"7677" 1535.2 71.98676 7.60014
"7678" 1535.4 75.14669 7.289803
"7679" 1535.6 78.13691 6.969808
"7680" 1535.8 80.15656 6.958284
"7681" 1536 82.69676 6.624439
"7682" 1536.2 85.35305 7.22015
"7683" 1536.4 88.0192 8.798693
"7684" 1536.6 90.3938 10.06794
"7685" 1536.8 93.27875 12.13464
"7686" 1537 96.10541 13.72054
"7687" 1537.2 98.40536 14.88047
"7688" 1537.4 100.6992 15.34376
"7689" 1537.6 102.6327 15.79029
"7690" 1537.8 104.303 17.17923
"7691" 1538 106.5425 19.0845
"7692" 1538.2 107.3357 20.97138
"7693" 1538.4 108.8535 23.67907
"7694" 1538.6 110.4725 26.27907
"7695" 1538.8 112.6345 28.7045
"7696" 1539 115.5074 30.94355
"7697" 1539.2 118.3186 32.14249
"7698" 1539.4 120.0321 32.8576
"7699" 1539.6 120.2446 34.27304
"7700" 1539.8 120.1766 36.27106
"7701" 1540 120.3906 38.91155
"7702" 1540.2 121.1536 42.25733
"7703" 1540.4 121.7416 45.31753
"7704" 1540.6 122.817 48.19413
"7705" 1540.8 124.3103 50.50984
"7706" 1541 126.5442 52.42537
"7707" 1541.2 127.4402 54.71884
"7708" 1541.4 127.6805 56.54349
"7709" 1541.6 127.5484 56.83637
"7710" 1541.8 127.6064 56.73292
"7711" 1542 126.8298 57.22458
"7712" 1542.2 125.3583 58.14936
"7713" 1542.4 123.6512 60.34393
"7714" 1542.6 121.6042 62.38013
"7715" 1542.8 119.7994 64.62042
"7716" 1543 118.2999 67.40333
"7717" 1543.2 116.8091 69.71706
"7718" 1543.4 116.0033 72.49445
"7719" 1543.6 116.6043 75.37138
"7720" 1543.8 118.0893 77.9321
"7721" 1544 119.8443 80.84166
"7722" 1544.2 120.4885 82.92742
"7723" 1544.4 120.9778 84.23894
"7724" 1544.6 121.4826 86.71279
"7725" 1544.8 120.9334 88.63586
"7726" 1545 120.3692 89.5483
"7727" 1545.2 119.2469 91.5483
"7728" 1545.4 117.9217 93.62522
"7729" 1545.6 116.2038 95.91015
"7730" 1545.8 114.0386 97.45856
"7731" 1546 112.0404 99.47056
"7732" 1546.2 110.9071 101.255
"7733" 1546.4 110.647 104.0205
"7734" 1546.6 111.6348 106.256
"7735" 1546.8 112.5054 106.2329
"7736" 1547 112.5671 106.1945
"7737" 1547.2 111.9748 106.1972
"7738" 1547.4 110.9451 106.2874
"7739" 1547.6 109.8887 107.81
"7740" 1547.8 108.6519 109.4762
"7741" 1548 106.9273 111.7791
"7742" 1548.2 105.3854 113.5627
"7743" 1548.4 103.0274 115.1959
"7744" 1548.6 100.336 116.2136
"7745" 1548.8 97.31135 117.1486
"7746" 1549 94.63229 118.0923
"7747" 1549.2 91.68366 119.0215
"7748" 1549.4 89.35287 120.7799
"7749" 1549.6 87.97588 123.0057
"7750" 1549.8 87.80625 124.7322
"7751" 1550 88.05673 124.9679
"7752" 1550.2 88.10313 125.4233
"7753" 1550.4 87.90632 125.5789
"7754" 1550.6 87.60011 125.7761
"7755" 1550.8 87.42363 125.7321
"7756" 1551 87.25353 125.6603
"7757" 1551.2 86.89447 125.7743
"7758" 1551.4 86.00734 126.1237
"7759" 1551.6 84.56705 126.7759
"7760" 1551.8 83.64411 127.4252
"7761" 1552 83.4515 127.6448
"7762" 1552.2 83.40452 127.8082
"7763" 1552.4 83.57364 127.8551
"7764" 1552.6 83.55055 128.0373
"7765" 1552.8 83.63341 128.0312
"7766" 1553 82.63387 127.4565
"7767" 1553.2 82.90117 127.4787
"7768" 1553.4 82.83696 127.6161
"7769" 1553.6 82.96721 127.7516
"7770" 1553.8 83.17133 127.666
"7771" 1554 83.21073 127.5291
"7772" 1554.2 83.28807 127.4679
"7773" 1554.4 83.36589 127.4436
"7774" 1554.6 83.31056 127.4423
"7775" 1554.8 83.37445 127.356
"7776" 1555 83.48652 127.1095
"7777" 1555.2 83.58793 126.888
"7778" 1555.4 83.62362 126.6555
"7779" 1555.6 84.43132 126.2205
"7780" 1555.8 85.29701 125.5009
"7781" 1556 87.00052 124.9452
"7782" 1556.2 89.04533 124.6204
"7783" 1556.4 90.45898 124.53
"7784" 1556.6 90.82946 123.6871
"7785" 1556.8 91.93455 122.7775
"7786" 1557 93.86142 121.3315
"7787" 1557.2 95.13397 119.6403
"7788" 1557.4 96.29518 117.6948
"7789" 1557.6 97.4062 115.4235
"7790" 1557.8 98.63114 113.5622
"7791" 1558 99.32123 111.8142
"7792" 1558.2 99.85452 110.2868
"7793" 1558.4 101.18 109.1156
"7794" 1558.6 103.1071 108.8998
"7795" 1558.8 105.0007 109.2853
"7796" 1559 106.9146 109.3649
"7797" 1559.2 108.5165 108.3025
"7798" 1559.4 110.425 107.0935
"7799" 1559.6 111.8769 104.9551
"7800" 1559.8 113.6644 102.0561
"7801" 1560 115.0953 99.64642
"7802" 1560.2 116.2041 97.80116
"7803" 1560.4 116.3645 96.66369
"7804" 1560.6 116.827 94.30689
"7805" 1560.8 117.5631 92.01813
"7806" 1561 117.9171 90.23979
"7807" 1561.2 118.2585 89.81272
"7808" 1561.4 119.5593 88.38706
"7809" 1561.6 121.2746 86.42821
"7810" 1561.8 122.5409 84.40878
"7811" 1562 123.2764 82.48676
"7812" 1562.2 124.748 80.61753
"7813" 1562.4 125.343 78.64405
"7814" 1562.6 125.2488 76.06457
"7815" 1562.8 124.8719 73.46971
"7816" 1563 124.2857 73.00984
"7817" 1563.2 123.9005 72.83261
"7818" 1563.4 122.8141 71.63292
"7819" 1563.6 121.631 69.34763
"7820" 1563.8 121.5137 66.54663
"7821" 1564 122.3288 63.91753
"7822" 1564.2 123.689 61.28661
"7823" 1564.4 124.7403 58.90215
"7824" 1564.6 126.6292 57.25663
"7825" 1564.8 128.0642 57.18742
"7826" 1565 127.3921 57.25288
"7827" 1565.2 126.4446 56.55952
"7828" 1565.4 125.7818 54.51699
"7829" 1565.6 124.9332 52.79298
"7830" 1565.8 123.3431 50.24797
"7831" 1566 121.8605 48.03606
"7832" 1566.2 121.0025 45.65844
"7833" 1566.4 121.314 43.00984
"7834" 1566.6 121.9525 39.95832
"7835" 1566.8 122.2926 36.98977
"7836" 1567 122.3077 34.68883
"7837" 1567.2 122.6611 34.01318
"7838" 1567.4 122.9139 33.97138
"7839" 1567.6 122.9515 34.34661
"7840" 1567.8 122.8331 34.54029
"7841" 1568 122.5563 34.92064
"7842" 1568.2 121.4498 34.83881
"7843" 1568.4 119.3269 34.36418
"7844" 1568.6 117.3265 33.70382
"7845" 1568.8 114.8927 32.44928
"7846" 1569 113.2242 31.01219
"7847" 1569.2 112.1664 29.06369
"7848" 1569.4 111.6294 26.22298
"7849" 1569.6 111.2606 23.98589
"7850" 1569.8 110.6422 23.32234
"7851" 1570 108.9667 23.0303
"7852" 1570.2 105.8349 22.4249
"7853" 1570.4 102.8355 22.25809
"7854" 1570.6 99.83976 21.53548
"7855" 1570.8 97.16898 20.59345
"7856" 1571 95.79422 18.34061
"7857" 1571.2 94.62312 15.61188
"7858" 1571.4 93.91259 12.94574
"7859" 1571.6 92.1781 10.89445
"7860" 1571.8 89.48116 9.548301
"7861" 1572 86.41608 8.335926
"7862" 1572.2 83.36134 7.768431
"7863" 1572.4 79.81934 7.009054
"7864" 1572.6 76.63996 6.410189
"7865" 1572.8 73.25132 5.392782
"7866" 1573 70.13029 3.702147
"7867" 1573.2 66.79651 3.33308
"7868" 1573.4 63.40356 4.251826
"7869" 1573.6 60.34635 5.210694
"7870" 1573.8 57.29098 6.392706
"7871" 1574 55.09868 7.432916
"7872" 1574.2 53.89897 9.07211
"7873" 1574.4 52.37341 11.37746
"7874" 1574.6 51.45185 13.98847
"7875" 1574.8 50.76345 16.69183
"7876" 1575 49.91035 18.96264
"7877" 1575.2 47.9667 20.57103
"7878" 1575.4 44.6012 20.91369
"7879" 1575.6 42.20846 20.15662
"7880" 1575.8 39.55296 19.31229
"7881" 1576 36.66764 19.27907
"7882" 1576.2 34.70175 19.96955
"7883" 1576.4 33.3224 21.78203
"7884" 1576.6 32.8345 23.38433
"7885" 1576.8 32.3479 24.50781
"7886" 1577 30.81278 25.23511
"7887" 1577.2 28.34503 26.90759
"7888" 1577.4 25.15942 28.94515
"7889" 1577.6 22.24715 29.93761
"7890" 1577.8 19.74546 30.50984
"7891" 1578 18.46435 31.0644
"7892" 1578.2 17.49075 32.88484
"7893" 1578.4 15.76685 36.00022
"7894" 1578.6 14.21126 38.78823
"7895" 1578.8 13.39629 41.49483
"7896" 1579 12.40973 44.74061
"7897" 1579.2 10.62452 47.65806
"7898" 1579.4 8.964112 50.29288
"7899" 1579.6 8.035612 52.83726
"7900" 1579.8 8.433318 55.47947
"7901" 1580 9.164868 57.83832
"7902" 1580.2 9.521618 60.75871
"7903" 1580.4 9.369918 63.19146
"7904" 1580.6 7.754099 65.53606
"7905" 1580.8 5.750091 67.21197
"7906" 1581 4.013799 68.62254
"7907" 1581.2 4.373387 69.30294
"7908" 1581.4 5.27699 72.40608
"7909" 1581.6 6.931965 74.35599
"7910" 1581.8 8.800915 76.53827
"7911" 1582 10.59078 78.66543
"7912" 1582.2 11.59675 81.46176
"7913" 1582.4 12.50525 84.5483
"7914" 1582.6 12.57959 87.77705
"7915" 1582.8 12.76207 90.66369
"7916" 1583 13.11273 91.41714
"7917" 1583.2 13.13079 91.31204
"7918" 1583.4 13.75864 91.50482
"7919" 1583.6 15.65931 92.5451
"7920" 1583.8 18.10024 93.77907
"7921" 1584 20.65088 95.19211
"7922" 1584.2 23.07112 97.17372
"7923" 1584.4 24.85512 98.9298
"7924" 1584.6 25.17864 98.72748
"7925" 1584.8 25.36079 98.34201
"7926" 1585 25.97366 97.59026
"7927" 1585.2 27.60156 96.59822
"7928" 1585.4 29.30177 95.33425
"7929" 1585.6 30.37251 93.7516
"7930" 1585.8 31.59795 92.21825
"7931" 1586 33.3048 90.42623
"7932" 1586.2 35.45203 88.94574
"7933" 1586.4 37.42117 88.44365
"7934" 1586.6 39.42538 88.72412
"7935" 1586.8 40.84188 89.46469
"7936" 1587 42.61728 91.28708
"7937" 1587.2 44.21811 93.30471
"7938" 1587.4 44.76355 95.39079
"7939" 1587.6 44.5703 97.9517
"7940" 1587.8 44.15819 101.0032
"7941" 1588 42.8274 103.849
"7942" 1588.2 41.79657 106.2373
"7943" 1588.4 40.82246 108.4032
"7944" 1588.6 39.91192 111.2528
"7945" 1588.8 39.93007 114.4873
"7946" 1589 40.06304 117.5249
"7947" 1589.2 40.5408 120.3035
"7948" 1589.4 42.92734 121.2791
"7949" 1589.6 45.6991 122.3505
"7950" 1589.8 48.42258 122.4419
"7951" 1590 51.3969 122.3345
"7952" 1590.2 54.55936 122.4329
"7953" 1590.4 57.87412 122.3614
"7954" 1590.6 61.49347 121.856
"7955" 1590.8 65.09207 121.6543
"7956" 1591 68.10507 121.3059
"7957" 1591.2 72.02618 120.8851
"7958" 1591.4 75.07278 120.5623
"7959" 1591.6 78.21239 119.6722
"7960" 1591.8 80.97159 118.2582
"7961" 1592 83.34021 116.45
"7962" 1592.2 84.72975 114.8542
"7963" 1592.4 85.30426 113.5776
"7964" 1592.6 85.4941 111.941
"7965" 1592.8 86.45453 109.5658
"7966" 1593 87.83347 107.5211
"7967" 1593.2 90.35211 105.3092
"7968" 1593.4 92.92648 103.9141
"7969" 1593.6 95.59903 103.0825
"7970" 1593.8 98.38785 101.856
"7971" 1594 101.0596 100.8624
"7972" 1594.2 104.0141 100.2278
"7973" 1594.4 107.2127 100.1907
"7974" 1594.6 110.0066 99.80044
"7975" 1594.8 113.0528 99.11998
"7976" 1595 115.6516 98.02656
"7977" 1595.2 117.8251 97.76945
"7978" 1595.4 117.4158 97.05631
"7979" 1595.6 116.5654 95.47059
"7980" 1595.8 115.8187 93.03388
"7981" 1596 115.124 90.28409
"7982" 1596.2 113.9568 86.76785
"7983" 1596.4 113.0098 83.58676
"7984" 1596.6 112.5865 79.99981
"7985" 1596.8 113.395 76.92811
"7986" 1597 114.663 73.30631
"7987" 1597.2 115.3372 69.90888
"7988" 1597.4 115.3484 66.64659
"7989" 1597.6 115.6795 63.11213
"7990" 1597.8 115.7494 59.9941
"7991" 1598 116.1802 56.67938
"7992" 1598.2 117.553 52.97487
"7993" 1598.4 118.7384 49.4842
"7994" 1598.6 119.0646 46.3118
"7995" 1598.8 118.0819 43.74702
"7996" 1599 115.8107 40.89445
"7997" 1599.2 113.319 38.57858
"7998" 1599.4 110.5793 36.66369
"7999" 1599.6 108.148 35.71051
"8000" 1599.8 105.8849 34.06139
"8001" 1600 103.0741 32.76144
"8002" 1600.2 100.4015 30.52656
"8003" 1600.4 98.09018 28.22779
"8004" 1600.6 95.736 26.33035
"8005" 1600.8 92.37037 24.74897
"8006" 1601 89.31553 23.27052
"8007" 1601.2 86.89168 21.86047
"8008" 1601.4 83.54166 20.28889
"8009" 1601.6 80.968 18.24306
"8010" 1601.8 78.58799 15.97458
"8011" 1602 76.13215 13.58676
"8012" 1602.2 73.79057 11.83714
"8013" 1602.4 70.79758 10.97807
"8014" 1602.6 67.87214 11.25224
"8015" 1602.8 64.67161 11.81229
"8016" 1603 61.47635 12.55257
"8017" 1603.2 58.07339 13.5211
"8018" 1603.4 54.63103 14.54383
"8019" 1603.6 51.70867 15.50984
"8020" 1603.8 48.96885 16.89821
"8021" 1604 46.50306 18.61185
"8022" 1604.2 44.19488 20.8853
"8023" 1604.4 41.34174 22.87736
"8024" 1604.6 37.77056 24.70483
"8025" 1604.8 34.75678 25.85782
"8026" 1605 31.10097 26.20822
"8027" 1605.2 27.55987 25.63526
"8028" 1605.4 24.13451 25.64077
"8029" 1605.6 20.83047 26.52693
"8030" 1605.8 18.97159 28.5135
"8031" 1606 17.46468 31.42916
"8032" 1606.2 16.39133 34.64952
"8033" 1606.4 15.25618 38.11339
"8034" 1606.6 13.57839 41.35233
"8035" 1606.8 12.13484 44.1982
"8036" 1607 10.8263 47.44253
"8037" 1607.2 10.01478 50.90458
"8038" 1607.4 9.612566 53.86743
"8039" 1607.6 8.563079 57.27907
"8040" 1607.8 7.011158 60.17101
"8041" 1608 6.020571 63.36162
"8042" 1608.2 5.814518 66.35063
"8043" 1608.4 6.145994 69.86583
"8044" 1608.6 6.41543 73.05792
"8045" 1608.8 6.099592 76.56507
"8046" 1609 6.791028 79.34705
"8047" 1609.2 8.378921 82.19839
"8048" 1609.4 9.728395 85.22138
"8049" 1609.6 10.6038 88.56704
"8050" 1609.8 11.29924 91.40381
"8051" 1610 12.50525 95.02907
"8052" 1610.2 13.04714 97.80215
"8053" 1610.4 13.41214 98.25022
"8054" 1610.6 13.29711 97.88876
"8055" 1610.8 14.48597 99.02907
"8056" 1611 16.55932 100.2992
"8057" 1611.2 19.08165 102.7809
"8058" 1611.4 20.96193 104.9879
"8059" 1611.6 22.9321 107.4906
"8060" 1611.8 24.46989 110.2292
"8061" 1612 25.70391 112.8633
"8062" 1612.2 26.28952 114.7899
"8063" 1612.4 25.95339 115.6417
"8064" 1612.6 25.70334 115.7262
"8065" 1612.8 25.59924 115.623
"8066" 1613 26.06259 115.186
"8067" 1613.2 26.42727 114.8446
"8068" 1613.4 27.43532 114.7209
"8069" 1613.6 29.29479 114.5697
"8070" 1613.8 31.69934 114.5061
"8071" 1614 34.00396 114.3856
"8072" 1614.2 35.77275 114.6064
"8073" 1614.4 37.63682 115.226
"8074" 1614.6 39.52628 116.4347
"8075" 1614.8 41.18387 118.7567
"8076" 1615 42.64691 121.0424
"8077" 1615.2 43.28438 123.1552
"8078" 1615.4 43.48404 124.1733
"8079" 1615.6 44.15819 123.9714
"8080" 1615.8 45.75047 123.8774
"8081" 1616 48.02839 124.186
"8082" 1616.2 50.29726 125.1661
"8083" 1616.4 52.63322 125.7021
"8084" 1616.6 54.93496 125.8175
"8085" 1616.8 57.58743 126.127
"8086" 1617 59.8475 125.6759
"8087" 1617.2 62.56853 124.9911
"8088" 1617.4 65.06486 123.9153
"8089" 1617.6 67.41524 122.4955
"8090" 1617.8 70.42221 121.8603
"8091" 1618 73.38638 122.3838
"8092" 1618.2 75.6883 124.0634
"8093" 1618.4 76.49331 125.7422
"8094" 1618.6 76.78276 126.0825
"8095" 1618.8 76.99657 124.8344
"8096" 1619 78.52809 123.9057
"8097" 1619.2 80.34559 122.7214
"8098" 1619.4 82.40468 121.4463
"8099" 1619.6 84.86127 119.8224
"8100" 1619.8 87.07264 118.1252
"8101" 1620 89.18074 116.3445
"8102" 1620.2 91.12182 114.7662
"8103" 1620.4 93.11723 112.9224
"8104" 1620.6 95.35506 111.0791
"8105" 1620.8 98.14755 109.3969
"8106" 1621 101.1272 108.6583
"8107" 1621.2 103.8937 109.1637
"8108" 1621.4 105.5351 110.3844
"8109" 1621.6 105.7004 110.816
"8110" 1621.8 105.7947 110.7721
"8111" 1622 105.8718 109.6722
"8112" 1622.2 106.7193 108.0141
"8113" 1622.4 108.5556 106.223
"8114" 1622.6 110.3683 104.0368
"8115" 1622.8 112.2908 101.8221
"8116" 1623 114.5371 99.85835
"8117" 1623.2 116.3725 97.62522
"8118" 1623.4 117.8331 95.54189
"8119" 1623.6 118.9869 93.28064
"8120" 1623.8 119.5012 90.71753
"8121" 1624 119.6092 87.86225
"8122" 1624.2 118.8433 85.44437
"8123" 1624.4 118.2077 82.82608
"8124" 1624.6 118.2122 79.95337
"8125" 1624.8 118.2505 77.0483
"8126" 1625 118.2561 74.18041
"8127" 1625.2 118.3609 71.00215
"8128" 1625.4 119.0237 68.43946
"8129" 1625.6 120.68 65.81753
"8130" 1625.8 122.767 63.66812
"8131" 1626 124.4783 61.17907
"8132" 1626.2 124.6218 59.38873
"8133" 1626.4 123.7695 57.43292
"8134" 1626.6 122.0305 55.34958
"8135" 1626.8 120.1766 53.10813
"8136" 1627 118.6357 51.80044
"8137" 1627.2 116.6303 50.95174
"8138" 1627.4 113.9474 49.61502
"8139" 1627.6 111.2207 48.48038
"8140" 1627.8 108.4127 46.69508
"8141" 1628 106.0079 44.68333
"8142" 1628.2 104.2853 42.51141
"8143" 1628.4 103.1965 39.78971
"8144" 1628.6 102.432 36.92811
"8145" 1628.8 101.434 33.82522
"8146" 1629 100.6147 31.5573
"8147" 1629.2 99.07837 29.32255
"8148" 1629.4 96.80084 27.84108
"8149" 1629.6 93.9936 26.19464
"8150" 1629.8 91.42894 24.33997
"8151" 1630 88.63159 22.43292
"8152" 1630.2 86.26284 19.92882
"8153" 1630.4 84.44667 17.50503
"8154" 1630.6 82.5417 15.07612
"8155" 1630.8 80.69627 12.84261
"8156" 1631 78.4264 11.39018
"8157" 1631.2 75.39594 10.60386
"8158" 1631.4 72.22349 9.937606
"8159" 1631.6 69.02592 9.871541
"8160" 1631.8 65.77914 10.5483
"8161" 1632 62.62228 11.36852
"8162" 1632.2 59.69887 12.03892
"8163" 1632.4 56.46758 11.69052
"8164" 1632.6 53.3599 10.55355
"8165" 1632.8 50.20146 9.892852
"8166" 1633 46.76463 9.707875
"8167" 1633.2 43.9415 9.524262
"8168" 1633.4 41.86993 8.471377
"8169" 1633.6 41.88534 7.563685
"8170" 1633.8 42.00441 8.481867
"8171" 1634 41.69273 10.12522
"8172" 1634.2 40.21632 11.84258
"8173" 1634.4 37.9395 13.84317
"8174" 1634.6 35.24657 15.66369
"8175" 1634.8 32.87421 17.32875
"8176" 1635 30.50498 19.0966
"8177" 1635.2 28.39966 20.49195
"8178" 1635.4 25.62535 21.98977
"8179" 1635.6 22.47304 23.00984
"8180" 1635.8 20.17313 23.22046
"8181" 1636 20.22705 24.47794
"8182" 1636.2 20.27402 26.91718
"8183" 1636.4 19.71646 29.56854
"8184" 1636.6 19.0871 32.52647
"8185" 1636.8 18.24651 35.83373
"8186" 1637 17.73715 38.91509
"8187" 1637.2 17.62811 41.44101
"8188" 1637.4 17.2811 44.37572
"8189" 1637.6 16.75194 47.45123
"8190" 1637.8 16.02734 50.345
"8191" 1638 15.11399 53.01996
"8192" 1638.2 14.85119 54.97729
"8193" 1638.4 13.83215 57.51839
"8194" 1638.6 12.12919 59.99702
"8195" 1638.8 9.948226 61.66369
"8196" 1639 7.50156 63.03975
"8197" 1639.2 6.712231 64.32977
"8198" 1639.4 7.630628 65.99307
"8199" 1639.6 9.330034 67.80005
"8200" 1639.8 10.45518 69.99106
"8201" 1640 12.11256 72.48658
"8202" 1640.2 13.6909 74.84317
"8203" 1640.4 15.56568 77.42437
"8204" 1640.6 17.62023 80.06539
"8205" 1640.8 19.12654 82.49838
"8206" 1641 20.98586 84.84094
"8207" 1641.2 22.49979 87.23633
"8208" 1641.4 24.20827 90.13341
"8209" 1641.6 25.60145 92.93948
"8210" 1641.8 26.64864 95.35416
"8211" 1642 28.303 97.92887
"8212" 1642.2 29.32689 100.6111
"8213" 1642.4 30.46424 103.5135
"8214" 1642.6 31.59974 106.4521
"8215" 1642.8 32.49005 109.3987
"8216" 1643 33.63488 111.9357
"8217" 1643.2 34.74636 114.557
"8218" 1643.4 36.94772 115.4095
"8219" 1643.6 39.7863 115.6977
"8220" 1643.8 41.75558 115.0847
"8221" 1644 43.59869 114.1912
"8222" 1644.2 45.46636 112.8416
"8223" 1644.4 47.77278 111.2545
"8224" 1644.6 50.09071 109.9372
"8225" 1644.8 52.89587 109.1812
"8226" 1645 55.52671 108.8774
"8227" 1645.2 58.05531 108.6925
"8228" 1645.4 60.80758 108.9057
"8229" 1645.6 63.41961 108.5868
"8230" 1645.8 65.57187 109.1637
"8231" 1646 68.00048 110.3928
"8232" 1646.2 70.79032 111.5697
"8233" 1646.4 73.18901 113.0945
"8234" 1646.6 75.92349 115.2054
"8235" 1646.8 78.18124 117.5066
"8236" 1647 80.0923 119.5252
"8237" 1647.2 81.97051 120.8004
"8238" 1647.4 83.92129 120.0596
"8239" 1647.6 86.91053 118.9313
"8240" 1647.8 88.93298 117.6893
"8241" 1648 90.88414 115.9171
"8242" 1648.2 92.21544 113.5256
"8243" 1648.4 93.48578 110.8029
"8244" 1648.6 95.39358 108.106
"8245" 1648.8 97.23598 106.045
"8246" 1649 99.66388 104.2742
"8247" 1649.2 102.2934 102.8603
"8248" 1649.4 105.2046 101.3609
"8249" 1649.6 108.0733 100.1089
"8250" 1649.8 110.9253 99.2948
"8251" 1650 113.4223 99.89445
"8252" 1650.2 114.2363 100.2423
"8253" 1650.4 113.5403 99.12686
"8254" 1650.6 113.2635 97.26808
"8255" 1650.8 113.3342 94.76808
"8256" 1651 113.5314 92.41689
"8257" 1651.2 113.9317 89.72491
"8258" 1651.4 114.2852 87.02522
"8259" 1651.6 114.9419 84.00411
"8260" 1651.8 115.6959 81.37727
"8261" 1652 116.6068 78.66369
"8262" 1652.2 117.6631 75.84535
"8263" 1652.4 118.7903 73.35913
"8264" 1652.6 119.704 70.53439
"8265" 1652.8 121.1586 67.99853
"8266" 1653 122.4559 65.42971
"8267" 1653.2 122.5645 63.3249
"8268" 1653.4 121.7496 60.99061
"8269" 1653.6 120.7636 58.87719
"8270" 1653.8 119.3447 57.13191
"8271" 1654 116.991 55.74715
"8272" 1654.2 114.9984 53.97974
"8273" 1654.4 112.6305 52.72751
"8274" 1654.6 110.0741 51.12857
"8275" 1654.8 107.811 49.87154
"8276" 1655 106.4832 48.85681
"8277" 1655.2 104.3052 47.09104
"8278" 1655.4 103.3871 45.38163
"8279" 1655.6 102.9834 43.34945
"8280" 1655.8 103.0431 41.27907
"8281" 1656 103.6118 38.90727
"8282" 1656.2 104.302 36.4233
"8283" 1656.4 104.803 34.06139
"8284" 1656.6 104.8317 31.8338
"8285" 1656.8 105.322 29.3997
"8286" 1657 106.4288 27.13644
"8287" 1657.2 107.0133 26.04359
"8288" 1657.4 106.556 25.47321
"8289" 1657.6 105.3402 24.28676
"8290" 1657.8 103.355 22.96283
"8291" 1658 101.2282 21.7358
"8292" 1658.2 98.48397 21.21924
"8293" 1658.4 95.57275 20.73345
"8294" 1658.6 93.02845 20.49195
"8295" 1658.8 90.24552 20.36998
"8296" 1659 87.53827 19.94964
"8297" 1659.2 84.81323 19.42755
"8298" 1659.4 82.02333 19.16838
"8299" 1659.6 79.09752 18.74776
"8300" 1659.8 76.36015 18.24924
"8301" 1660 73.63245 17.39873
"8302" 1660.2 71.3168 16.38676
"8303" 1660.4 69.2207 14.93669
"8304" 1660.6 67.13825 13.32774
"8305" 1660.8 64.42456 11.91452
"8306" 1661 61.90438 11.0483
"8307" 1661.2 59.56733 11.33824
"8308" 1661.4 56.42468 12.12927
"8309" 1661.6 53.66633 12.64271
"8310" 1661.8 50.57867 13.43452
"8311" 1662 47.34275 13.79189
"8312" 1662.2 44.11967 13.60599
"8313" 1662.4 41.25416 13.35008
"8314" 1662.6 38.22567 12.24488
"8315" 1662.8 37.5071 10.54124
"8316" 1663 37.61787 10.20215
"8317" 1663.2 37.66184 11.59376
"8318" 1663.4 36.25631 13.40853
"8319" 1663.6 34.6529 14.78533
"8320" 1663.8 32.54758 16.10912
"8321" 1664 30.11875 17.37309
"8322" 1664.2 27.09578 18.89926
"8323" 1664.4 24.98344 20.70215
"8324" 1664.6 22.46282 22.20564
"8325" 1664.8 20.1427 23.71788
"8326" 1665 19.85211 25.53731
"8327" 1665.2 21.00497 27.7485
"8328" 1665.4 21.78675 30.01265
"8329" 1665.6 22.69426 32.458
"8330" 1665.8 23.81813 34.52693
"8331" 1666 24.83405 37.11986
"8332" 1666.2 25.69349 39.60075
"8333" 1666.4 26.31511 42.08327
"8334" 1666.6 26.80209 45.05246
"8335" 1666.8 26.57597 48.10353
"8336" 1667 26.07221 50.71694
"8337" 1667.2 24.96681 53.61299
"8338" 1667.4 23.76927 56.3635
"8339" 1667.6 22.5854 59.11308
"8340" 1667.8 20.81685 61.42767
"8341" 1668 19.71858 63.7746
"8342" 1668.2 17.99017 65.8853
"8343" 1668.4 16.61929 68.24159
"8344" 1668.6 14.62693 70.67592
"8345" 1668.8 12.28856 72.82554
"8346" 1669 10.17929 74.95914
"8347" 1669.2 9.263657 77.08408
"8348" 1669.4 9.245484 78.67467
"8349" 1669.6 8.674367 79.32394
"8350" 1669.8 7.740005 79.61866
"8351" 1670 6.397044 79.51334
"8352" 1670.2 7.843359 79.29033
"8353" 1670.4 8.669017 79.36561
"8354" 1670.6 9.386734 79.74061
"8355" 1670.8 10.71246 81.22976
"8356" 1671 12.32757 83.6941
"8357" 1671.2 13.88426 85.50984
"8358" 1671.4 15.07754 87.35927
"8359" 1671.6 16.7477 89.52365
"8360" 1671.8 17.3544 91.7649
"8361" 1672 18.13965 95.02127
"8362" 1672.2 18.35956 96.85017
"8363" 1672.4 18.39994 99.53271
"8364" 1672.6 18.29973 100.6781
"8365" 1672.8 19.74063 100.7268
"8366" 1673 21.60481 100.7808
"8367" 1673.2 24.17884 101.9609
"8368" 1673.4 26.63029 103.0448
"8369" 1673.6 28.6505 104.9374
"8370" 1673.8 30.31565 107.1509
"8371" 1674 31.80047 109.4268
"8372" 1674.2 32.70223 112.6344
"8373" 1674.4 33.1051 115.5
"8374" 1674.6 34.18923 117.7425
"8375" 1674.8 35.66525 117.8265
"8376" 1675 37.54189 118.0579
"8377" 1675.2 39.21105 117.4228
"8378" 1675.4 41.46159 116.93
"8379" 1675.6 44.09242 116.0633
"8380" 1675.8 46.57707 115.4204
"8381" 1676 48.84222 114.2686
"8382" 1676.2 51.43566 113.3192
"8383" 1676.4 53.19877 112.0729
"8384" 1676.6 54.32986 110.0925
"8385" 1676.8 55.6003 108.0712
"8386" 1677 56.61112 106.0868
"8387" 1677.2 56.70438 104.9242
"8388" 1677.4 56.43481 103.8904
"8389" 1677.6 57.15741 102.585
"8390" 1677.8 57.36832 102.2646
"8391" 1678 57.46608 102.2144
"8392" 1678.2 57.69494 102.4687
"8393" 1678.4 58.70932 102.7301
"8394" 1678.6 60.44051 103.0739
"8395" 1678.8 62.33241 102.9543
"8396" 1679 64.28131 102.8378
"8397" 1679.2 66.92854 103.0851
"8398" 1679.4 69.66888 103.4329
"8399" 1679.6 72.21138 104.7064
"8400" 1679.8 74.32858 106.2966
"8401" 1680 76.22461 107.6021
"8402" 1680.2 78.23042 109.356
"8403" 1680.4 80.29891 111.075
"8404" 1680.6 82.05812 113.1612
"8405" 1680.8 83.418 115.7941
"8406" 1681 84.87766 118.4804
"8407" 1681.2 86.48517 120.1653
"8408" 1681.4 88.07424 120.0268
"8409" 1681.6 90.08234 119.0941
"8410" 1681.8 92.14782 117.662
"8411" 1682 92.68093 116.0307
"8412" 1682.2 92.73048 114.0884
"8413" 1682.4 92.55604 111.7294
"8414" 1682.6 92.8226 108.8376
"8415" 1682.8 92.93984 105.769
"8416" 1683 93.25648 102.6344
"8417" 1683.2 93.72724 99.83005
"8418" 1683.4 93.91538 96.78891
"8419" 1683.6 94.7096 93.81439
"8420" 1683.8 95.95537 91.34317
"8421" 1684 98.11376 89.23825
"8422" 1684.2 100.2704 87.1956
"8423" 1684.4 102.7286 85.65898
"8424" 1684.6 105.6064 84.72351
"8425" 1684.8 108.5607 84.23292
"8426" 1685 111.6961 84.71606
"8427" 1685.2 114.6012 85.20572
"8428" 1685.4 117.6383 84.99106
"8429" 1685.6 119.9273 83.94121
"8430" 1685.8 121.8384 81.96534
"8431" 1686 123.3303 79.72522
"8432" 1686.2 124.382 78.05422
"8433" 1686.4 124.325 77.80968
"8434" 1686.6 123.5832 76.40727
"8435" 1686.8 123.1222 73.79084
"8436" 1687 122.0215 71.64014
"8437" 1687.2 120.6341 69.36401
"8438" 1687.4 118.4365 67.37012
"8439" 1687.6 116.5654 65.19587
"8440" 1687.8 115.0795 62.97452
"8441" 1688 113.5507 60.12522
"8442" 1688.2 113.0542 57.29616
"8443" 1688.4 113.2556 54.2304
"8444" 1688.6 114.6314 51.53025
"8445" 1688.8 116.7952 49.05685
"8446" 1689 119.0295 47.21924
"8447" 1689.2 121.2982 46.37326
"8448" 1689.4 121.8668 46.47585
"8449" 1689.6 120.5758 46.13693
"8450" 1689.8 118.9166 45.61401
"8451" 1690 117.1713 44.73242
"8452" 1690.2 115.2211 44.18331
"8453" 1690.4 113.1826 43.50129
"8454" 1690.6 110.5978 42.40837
"8455" 1690.8 107.9832 40.85354
"8456" 1691 106.049 39.10984
"8457" 1691.2 104.0933 36.65567
"8458" 1691.4 102.8413 34.25183
"8459" 1691.6 102.2927 31.47138
"8460" 1691.8 101.5258 28.7516
"8461" 1692 100.7717 26.10562
"8462" 1692.2 100.6972 22.80859
"8463" 1692.4 101.7659 20.66208
"8464" 1692.6 102.5557 19.93684
"8465" 1692.8 102.0589 19.70483
"8466" 1693 100.6695 18.9881
"8467" 1693.2 98.88576 17.83425
"8468" 1693.4 96.79355 17.07644
"8469" 1693.6 94.48913 17.01486
"8470" 1693.8 91.59633 16.71863
"8471" 1694 88.88138 16.53548
"8472" 1694.2 85.58951 15.90407
"8473" 1694.4 82.87365 14.6532
"8474" 1694.6 80.4098 12.8576
"8475" 1694.8 78.23609 11.12374
"8476" 1695 75.97036 9.932916
"8477" 1695.2 73.3874 9.788685
"8478" 1695.4 71.56679 10.95992
"8479" 1695.6 69.69214 12.08175
"8480" 1695.8 67.01508 13.55013
"8481" 1696 64.46779 14.90161
"8482" 1696.2 62.07652 16.22709
"8483" 1696.4 58.94363 16.4439
"8484" 1696.6 55.52243 16.27907
"8485" 1696.8 52.54363 15.85868
"8486" 1697 50.06795 14.9941
"8487" 1697.2 48.01965 14.82303
"8488" 1697.4 46.42038 15.85354
"8489" 1697.6 45.34812 17.3389
"8490" 1697.8 43.66961 19.62804
"8491" 1698 42.28842 21.6074
"8492" 1698.2 40.07477 24.1733
"8493" 1698.4 37.69387 26.01641
"8494" 1698.6 35.98776 28.17531
"8495" 1698.8 34.0224 30.37309
"8496" 1699 31.37988 32.67682
"8497" 1699.2 28.83573 34.11561
"8498" 1699.4 26.26746 35.09839
"8499" 1699.6 24.42899 36.38896
"8500" 1699.8 23.03977 38.05422
"8501" 1700 22.52457 39.8317
"8502" 1700.2 22.48204 42.36725
"8503" 1700.4 21.70487 45.16185
"8504" 1700.6 20.89039 47.92742
"8505" 1700.8 19.50357 50.49012
"8506" 1701 17.55908 52.69848
"8507" 1701.2 14.97478 54.0089
"8508" 1701.4 12.18423 54.86881
"8509" 1701.6 9.998474 56.57171
"8510" 1701.8 9.09344 58.14848
"8511" 1702 9.074211 60.07832
"8512" 1702.2 10.03258 61.1196
"8513" 1702.4 11.06204 62.40783
"8514" 1702.6 12.33671 63.11401
"8515" 1702.8 13.91328 65.00894
"8516" 1703 15.55079 66.92288
"8517" 1703.2 17.51322 69.00801
"8518" 1703.4 19.07019 71.35119
"8519" 1703.6 21.15335 73.10181
"8520" 1703.8 23.09903 75.22138
"8521" 1704 23.86949 77.69919
"8522" 1704.2 23.67367 81.02907
"8523" 1704.4 22.76838 83.75022
"8524" 1704.6 21.44576 86.40727
"8525" 1704.8 19.77233 88.72093
"8526" 1705 17.85993 91.10813
"8527" 1705.2 15.55916 92.67539
"8528" 1705.4 14.68821 93.08509
"8529" 1705.6 16.07931 93.30898
"8530" 1705.8 17.63669 93.94179
"8531" 1706 19.49519 95.18375
"8532" 1706.2 21.65229 96.21069
"8533" 1706.4 24.21087 98.14586
"8534" 1706.6 26.24507 99.93292
"8535" 1706.8 28.22448 101.5655
"8536" 1707 29.88799 103.2189
"8537" 1707.2 31.59974 105.7235
"8538" 1707.4 32.5717 108.4487
"8539" 1707.6 33.31804 110.6977
"8540" 1707.8 34.82312 112.7907
"8541" 1708 35.6569 114.9591
"8542" 1708.2 35.29794 116.941
"8543" 1708.4 34.7843 117.2357
"8544" 1708.6 35.60414 116.427
"8545" 1708.8 36.95809 115.812
"8546" 1709 38.81315 115.3271
"8547" 1709.2 41.04747 115.4618
"8548" 1709.4 42.99287 115.1156
"8549" 1709.6 45.44871 114.5868
"8550" 1709.8 47.73275 114.1592
"8551" 1710 49.88024 113.8213
"8552" 1710.2 52.25674 113.4819
"8553" 1710.4 54.93583 113.071
"8554" 1710.6 57.48207 112.6252
"8555" 1710.8 60.12468 112.6129
"8556" 1711 62.75922 112.323
"8557" 1711.2 65.49985 112.2021
"8558" 1711.4 68.06862 112.127
"8559" 1711.6 70.19247 112.0036
"8560" 1711.8 72.76783 111.6124
"8561" 1712 75.38988 111.3166
"8562" 1712.2 78.03078 110.9769
"8563" 1712.4 80.63232 110.7021
"8564" 1712.6 83.46862 111.3389
"8565" 1712.8 86.09785 112.0232
"8566" 1713 88.85365 112.9338
"8567" 1713.2 91.55734 114.4842
"8568" 1713.4 93.34165 115.5805
"8569" 1713.6 94.92955 114.7756
"8570" 1713.8 96.73385 113.2102
"8571" 1714 98.77689 111.4463
"8572" 1714.2 100.6343 109.8368
"8573" 1714.4 102.0067 107.9778
"8574" 1714.6 103.2475 105.4863
"8575" 1714.8 104.6977 102.6419
"8576" 1715 106.0318 99.87374
"8577" 1715.2 106.8782 96.78388
"8578" 1715.4 107.2701 93.24306
"8579" 1715.6 107.6501 90.32931
"8580" 1715.8 107.8781 87.56635
"8581" 1716 108.4994 84.90888
"8582" 1716.2 109.0769 82.12522
"8583" 1716.4 110.188 79.79789
"8584" 1716.6 111.1804 77.17651
"8585" 1716.8 113.003 74.67404
"8586" 1717 114.655 72.48676
"8587" 1717.2 116.1094 70.31361
"8588" 1717.4 116.491 67.94028
"8589" 1717.6 115.9802 66.13292
"8590" 1717.8 114.7639 64.38944
"8591" 1718 113.5386 62.66055
"8592" 1718.2 112.0449 61.22412
"8593" 1718.4 110.3117 60.69838
"8594" 1718.6 108.2045 60.04339
"8595" 1718.8 105.8849 59.29871
"8596" 1719 103.4571 58.73536
"8597" 1719.2 101.7418 58.85119
"8598" 1719.4 101.1802 59.58513
"8599" 1719.6 99.79374 60.37309
"8600" 1719.8 98.52356 61.23901
"8601" 1720 97.00453 61.72487
"8602" 1720.2 96.68623 61.96283
"8603" 1720.4 95.82905 62.458
"8604" 1720.6 94.01659 62.79298
"8605" 1720.8 91.77422 62.49553
"8606" 1721 89.14164 61.23099
"8607" 1721.2 86.82643 59.70716
"8608" 1721.4 84.7793 57.52293
"8609" 1721.6 83.4515 55.1936
"8610" 1721.8 82.1032 52.55833
"8611" 1722 81.05638 49.79078
"8612" 1722.2 80.01868 46.94574
"8613" 1722.4 78.8455 44.11352
"8614" 1722.6 77.61314 41.39018
"8615" 1722.8 76.52576 38.77071
"8616" 1723 75.71414 36.1154
"8617" 1723.2 75.3617 32.62522
"8618" 1723.4 75.8223 29.57338
"8619" 1723.6 76.57131 26.54061
"8620" 1723.8 77.84603 23.37483
"8621" 1724 79.69355 20.89445
"8622" 1724.2 82.00492 18.72805
"8623" 1724.4 83.66551 16.74916
"8624" 1724.6 84.93738 14.93684
"8625" 1724.8 84.01259 13.28576
"8626" 1725 82.55263 12.03227
"8627" 1725.2 80.79502 11.31112
"8628" 1725.4 79.37158 11.77732
"8629" 1725.6 77.99837 12.9201
"8630" 1725.8 76.00958 13.78781
"8631" 1726 73.4523 14.77405
"8632" 1726.2 70.83526 15.86823
"8633" 1726.4 67.98153 16.65356
"8634" 1726.6 65.27572 16.92592
"8635" 1726.8 62.32255 17.65031
"8636" 1727 59.1821 17.93948
"8637" 1727.2 56.42688 18.06001
"8638" 1727.4 53.15283 18.07692
"8639" 1727.6 50.2448 17.58676
"8640" 1727.8 47.56104 16.95215
"8641" 1728 45.48815 17.30471
"8642" 1728.2 43.60274 19.06082
"8643" 1728.4 41.437 21.0172
"8644" 1728.6 39.57922 22.94865
"8645" 1728.8 37.6187 25.44417
"8646" 1729 35.6239 28.02463
"8647" 1729.2 34.06708 30.61303
"8648" 1729.4 31.848 32.89445
"8649" 1729.6 29.75267 34.94304
"8650" 1729.8 27.66078 36.96176
"8651" 1730 25.5035 39.08676
"8652" 1730.2 23.09101 40.79029
"8653" 1730.4 20.37257 41.8068
"8654" 1730.6 18.06538 42.86881
"8655" 1730.8 15.63337 43.23792
"8656" 1731 14.09245 43.47048
"8657" 1731.2 14.02369 44.52907
"8658" 1731.4 14.13926 46.31753
"8659" 1731.6 14.0387 48.46154
"8660" 1731.8 13.45548 51.00984
"8661" 1732 13.1226 53.12325
"8662" 1732.2 13.87744 55.44723
"8663" 1732.4 14.73049 57.56425
"8664" 1732.6 15.18495 60.08474
"8665" 1732.8 15.65128 62.53687
"8666" 1733 15.79222 65.39727
"8667" 1733.2 16.47524 67.80685
"8668" 1733.4 16.79683 70.85397
"8669" 1733.6 16.66251 73.72138
"8670" 1733.8 16.44993 76.3635
"8671" 1734 15.4683 79.19253
"8672" 1734.2 15.09095 82.00459
"8673" 1734.4 14.30298 84.20417
"8674" 1734.6 14.00443 86.24061
"8675" 1734.8 15.13764 87.10325
"8676" 1735 17.07838 87.93991
"8677" 1735.2 19.1446 88.43816
"8678" 1735.4 21.89031 89.2891
"8679" 1735.6 24.28682 90.06112
"8680" 1735.8 27.02896 91.07335
"8681" 1736 29.59174 92.16849
"8682" 1736.2 32.15749 92.8677
"8683" 1736.4 35.21233 94.23633
"8684" 1736.6 37.34665 95.37872
"8685" 1736.8 39.88399 96.48969
"8686" 1737 42.25612 98.2983
"8687" 1737.2 43.94045 100.2005
"8688" 1737.4 44.87612 101.7424
"8689" 1737.6 45.55027 102.6864
"8690" 1737.8 46.17323 103.5079
"8691" 1738 46.52459 104.7589
"8692" 1738.2 47.31006 106.3927
"8693" 1738.4 48.41405 108.1014
"8694" 1738.6 49.744 109.8105
"8695" 1738.8 50.64436 111.9231
"8696" 1739 51.28492 114.4109
"8697" 1739.2 51.6199 117.1403
"8698" 1739.4 51.8114 119.8261
"8699" 1739.6 52.67699 121.7686
"8700" 1739.8 53.64006 122.8438
"8701" 1740 53.64654 122.9011
"8702" 1740.2 53.72898 122.9714
"8703" 1740.4 53.74192 122.9676
"8704" 1740.6 53.74192 122.9676
"8705" 1740.8 53.7889 122.9137
"8706" 1741 53.97234 122.3413
"8707" 1741.2 55.50103 121.4927
"8708" 1741.4 57.64119 120.7761
"8709" 1741.6 59.99735 119.9642
"8710" 1741.8 61.82008 118.662
"8711" 1742 64.28023 117.3347
"8712" 1742.2 66.09946 115.6771
"8713" 1742.4 67.38319 113.8774
"8714" 1742.6 69.34357 111.262
"8715" 1742.8 71.71432 109.7815
"8716" 1743 73.85428 108.3861
"8717" 1743.2 76.04257 107.576
"8718" 1743.4 78.34517 106.4755
"8719" 1743.6 80.50366 104.7824
"8720" 1743.8 82.94065 103.5617
"8721" 1744 86.69092 102.9049
"8722" 1744.2 89.42663 102.883
"8723" 1744.4 92.67186 103.7874
"8724" 1744.6 95.41817 105.2807
"8725" 1744.8 98.1153 106.2456
"8726" 1745 100.4917 106.5328
"8727" 1745.2 102.6392 106.3855
"8728" 1745.4 102.8605 105.5589
"8729" 1745.6 102.9342 104.7733
"8730" 1745.8 102.823 104.67
"8731" 1746 102.7557 104.5098
"8732" 1746.2 102.9727 102.5224
"8733" 1746.4 103.2009 99.84317
"8734" 1746.6 103.1737 97.23684
"8735" 1746.8 102.6246 94.90086
"8736" 1747 101.9818 92.34657
"8737" 1747.2 100.8523 90.87809
"8738" 1747.4 99.09948 89.89445
"8739" 1747.6 97.83336 89.7326
"8740" 1747.8 96.44493 88.91529
"8741" 1748 94.93986 87.33035
"8742" 1748.2 93.51768 85.03325
"8743" 1748.4 92.13589 82.76736
"8744" 1748.6 91.18885 80.13341
"8745" 1748.8 90.7901 77.12522
"8746" 1749 91.10353 74.91543
"8747" 1749.2 91.86915 72.89118
"8748" 1749.4 92.59265 70.30952
"8749" 1749.6 93.88477 67.5451
"8750" 1749.8 95.06572 65.01884
"8751" 1750 97.31202 62.67138
"8752" 1750.2 98.25968 62.12522
"8753" 1750.4 100.1472 61.01056
"8754" 1750.6 102.0525 59.19116
"8755" 1750.8 103.562 57.30733
"8756" 1751 104.0947 54.82422
"8757" 1751.2 104.5683 52.41722
"8758" 1751.4 103.5396 51.53548
"8759" 1751.6 101.856 50.32146
"8760" 1751.8 99.8442 48.44765
"8761" 1752 97.8115 46.81917
"8762" 1752.2 95.89009 44.95428
"8763" 1752.4 94.03244 42.63804
"8764" 1752.6 92.28767 40.34157
"8765" 1752.8 90.19299 38.18383
"8766" 1753 88.05784 36.00084
"8767" 1753.2 85.28552 34.33927
"8768" 1753.4 82.7934 33.00984
"8769" 1753.6 80.30267 31.61352
"8770" 1753.8 77.85693 30.43117
"8771" 1754 75.21933 30.07506
"8772" 1754.2 72.30446 29.01229
"8773" 1754.4 70.16111 27.56403
"8774" 1754.6 68.0738 25.78456
"8775" 1754.8 65.76523 23.99702
"8776" 1755 63.41961 21.97766
"8777" 1755.2 61.50118 19.62522
"8778" 1755.4 59.13395 18.2983
"8779" 1755.6 56.70324 16.90616
"8780" 1755.8 54.02476 15.87091
"8781" 1756 51.53006 15.49236
"8782" 1756.2 49.53347 16.01073
"8783" 1756.4 48.21653 17.11986
"8784" 1756.6 47.13496 18.23711
"8785" 1756.8 46.06507 20.03869
"8786" 1757 44.44711 22.07234
"8787" 1757.2 43.07955 24.2983
"8788" 1757.4 40.90615 26.86047
"8789" 1757.6 38.65993 28.5955
"8790" 1757.8 36.36472 30.47039
"8791" 1758 33.64427 32.20778
"8792" 1758.2 31.22262 33.81956
"8793" 1758.4 29.1522 35.33989
"8794" 1758.6 27.50581 36.61998
"8795" 1758.8 26.71284 38.76991
"8796" 1759 26.58974 40.81348
"8797" 1759.2 26.70816 43.25125
"8798" 1759.4 27.40075 45.03781
"8799" 1759.6 27.51632 45.9233
"8800" 1759.8 27.43532 45.7268
"8801" 1760 27.39555 45.54102
"8802" 1760.2 27.56295 45.27705
"8803" 1760.4 27.69843 45.1835
"8804" 1760.6 27.52538 45.4759
"8805" 1760.8 27.52916 45.44574
"8806" 1761 28.13089 46.19857
"8807" 1761.2 28.22554 46.59465
"8808" 1761.4 28.57395 46.61998
"8809" 1761.6 28.77473 46.68078
"8810" 1761.8 28.91415 46.88347
"8811" 1762 29.10004 47.3389
"8812" 1762.2 29.79818 47.84208
"8813" 1762.4 30.89777 48.43292
"8814" 1762.6 32.16586 49.41452
"8815" 1762.8 33.52772 50.05196
"8816" 1763 34.2456 50.25656
"8817" 1763.2 34.52748 50.12522
"8818" 1763.4 34.39907 49.92376
"8819" 1763.6 34.31652 49.76808
"8820" 1763.8 34.12299 49.75984
"8821" 1764 34.10875 49.48141
"8822" 1764.2 34.08722 49.41094
"8823" 1764.4 34.21563 49.33768
"8824" 1764.6 35.24769 48.46971
"8825" 1764.8 36.3937 47.82608
"8826" 1765 38.01288 47.76259
"8827" 1765.2 39.93902 48.47687
"8828" 1765.4 41.83806 50.099
"8829" 1765.6 43.35424 52.29078
"8830" 1765.8 43.46836 54.30233
"8831" 1766 43.23543 56.25224
"8832" 1766.2 42.64354 58.27208
"8833" 1766.4 41.37703 59.96575
"8834" 1766.6 39.55296 61.71613
"8835" 1766.8 37.47531 63.61185
"8836" 1767 35.40066 64.82608
"8837" 1767.2 33.8062 65.10886
"8838" 1767.4 33.47452 65.36454
"8839" 1767.6 32.83773 66.06054
"8840" 1767.8 31.72752 66.08207
"8841" 1768 30.84373 66.33516
"8842" 1768.2 29.61368 66.903
"8843" 1768.4 27.63524 67.81753
"8844" 1768.6 24.75668 68.35949
"8845" 1768.8 21.9228 68.3483
"8846" 1769 19.03079 68.87522
"8847" 1769.2 16.05326 69.77405
"8848" 1769.4 14.31642 70.94812
"8849" 1769.6 13.64404 72.78717
"8850" 1769.8 12.7717 75.26945
"8851" 1770 12.34474 77.29403
"8852" 1770.2 13.17619 77.83676
"8853" 1770.4 14.51967 78.03388
"8854" 1770.6 15.59266 77.31586
"8855" 1770.8 15.94896 76.22662
"8856" 1771 15.83962 74.83463
"8857" 1771.2 17.10048 72.67101
"8858" 1771.4 18.12638 70.14445
"8859" 1771.6 19.07982 67.25984
"8860" 1771.8 19.89775 64.56172
"8861" 1772 20.52442 62.02907
"8862" 1772.2 19.58612 59.76808
"8863" 1772.4 18.89284 57.64868
"8864" 1772.6 17.53644 55.05157
"8865" 1772.8 16.25539 53.5518
"8866" 1773 15.72351 52.68933
"8867" 1773.2 14.35408 51.32617
"8868" 1773.4 12.9726 48.87299
"8869" 1773.6 12.65835 45.50984
"8870" 1773.8 13.75266 42.7168
"8871" 1774 14.74928 39.8907
"8872" 1774.2 15.88618 37.32973
"8873" 1774.4 16.46989 34.96176
"8874" 1774.6 17.99084 32.37663
"8875" 1774.8 20.02638 30.70215
"8876" 1775 22.03382 28.849
"8877" 1775.2 23.14489 27.00251
"8878" 1775.4 23.23732 25.71694
"8879" 1775.6 22.63237 25.45355
"8880" 1775.8 22.26574 25.65714
"8881" 1776 22.32274 25.75459
"8882" 1776.2 22.35426 25.86027
"8883" 1776.4 22.36282 26.4842
"8884" 1776.6 21.9594 26.75183
"8885" 1776.8 21.7791 27.30769
"8886" 1777 20.98945 27.93658
"8887" 1777.2 18.84318 29.32852
"8888" 1777.4 16.88952 31.24244
"8889" 1777.6 15.32243 33.51172
"8890" 1777.8 14.07996 36.16773
"8891" 1778 13.06743 39.22466
"8892" 1778.2 12.47987 41.9678
"8893" 1778.4 12.22275 44.66369
"8894" 1778.6 11.66142 47.66185
"8895" 1778.8 10.33325 51.05393
"8896" 1779 8.801733 53.73686
"8897" 1779.2 6.643493 56.97465
"8898" 1779.4 5.390197 59.74061
"8899" 1779.6 5.724241 62.81753
"8900" 1779.8 6.676279 66.32817
"8901" 1780 8.086796 69.31229
"8902" 1780.2 9.402877 72.25599
"8903" 1780.4 10.3502 75.38442
"8904" 1780.6 10.58405 78.76428
"8905" 1780.8 10.0044 82.34849
"8906" 1781 9.943819 85.46935
"8907" 1781.2 10.97076 88.43292
"8908" 1781.4 11.50045 91.43292
"8909" 1781.6 12.60448 93.56928
"8910" 1781.8 13.68931 94.36494
"8911" 1782 14.11037 94.60644
"8912" 1782.2 13.92789 94.58879
"8913" 1782.4 13.73502 94.39544
"8914" 1782.6 13.56541 94.26218
"8915" 1782.8 13.75333 94.35599
"8916" 1783 13.76098 94.30233
"8917" 1783.2 13.68035 94.32021
"8918" 1783.4 13.63342 94.30105
"8919" 1783.6 13.65347 94.29338
"8920" 1783.8 13.71639 94.32977
"8921" 1784 13.68035 94.32021
"8922" 1784.2 13.74226 94.33035
"8923" 1784.4 13.84307 94.34029
"8924" 1784.6 14.14387 94.21385
"8925" 1784.8 14.14387 94.21385
"8926" 1785 14.15955 94.16778
"8927" 1785.2 14.11874 94.19713
"8928" 1785.4 14.09362 94.18877
"8929" 1785.6 14.50397 94.48977
"8930" 1785.8 15.41359 95.07612
"8931" 1786 16.57583 96.2983
"8932" 1786.2 17.69596 97.70905
"8933" 1786.4 19.00277 99.99702
"8934" 1786.6 20.07591 102.6747
"8935" 1786.8 20.86668 105.3422
"8936" 1787 22.1344 107.7237
"8937" 1787.2 23.66404 110.0964
"8938" 1787.4 26.24916 111.7046
"8939" 1787.6 29.11636 112.9875
"8940" 1787.8 31.83088 114.1785
"8941" 1788 34.27663 115
"8942" 1788.2 37.07178 115.4383
"8943" 1788.4 40.41597 116.801
"8944" 1788.6 43.22647 118.0143
"8945" 1788.8 45.61454 118.8963
"8946" 1789 47.70041 119.8438
"8947" 1789.2 49.93662 120.652
"8948" 1789.4 52.14526 121.262
"8949" 1789.6 54.70173 121.5466
"8950" 1789.8 57.79842 122.2995
"8951" 1790 60.79525 123.6429
"8952" 1790.2 63.12397 126.1449
"8953" 1790.4 64.00548 127.1364
"8954" 1790.6 64.89353 126.6637
"8955" 1790.8 66.72541 126.2343
"8956" 1791 67.71705 125.0312
"8957" 1791.2 69.00543 123.4819
"8958" 1791.4 69.93426 122.3816
"8959" 1791.6 69.60895 122.1167
"8960" 1791.8 69.29221 121.5355
"8961" 1792 69.60039 119.4586
"8962" 1792.2 70.79032 116.9286
"8963" 1792.4 72.14873 114.4378
"8964" 1792.6 73.78066 112.2406
"8965" 1792.8 75.10745 110.4945
"8966" 1793 76.89441 108.4558
"8967" 1793.2 78.70837 106.4233
"8968" 1793.4 80.76309 104.2496
"8969" 1793.6 83.60559 102.6295
"8970" 1793.8 86.48634 101.3166
"8971" 1794 89.73239 101.0868
"8972" 1794.2 92.28548 101.2266
"8973" 1794.4 94.37154 101.805
"8974" 1794.6 96.75939 102.2756
"8975" 1794.8 99.24586 102.4329
"8976" 1795 101.8199 101.9609
"8977" 1795.2 104.2765 101.0604
"8978" 1795.4 105.8188 98.87522
"8979" 1795.6 107.7865 96.22179
"8980" 1795.8 109.7326 93.87736
"8981" 1796 112.6451 91.65532
"8982" 1796.2 115.7792 89.96824
"8983" 1796.4 118.3024 87.883
"8984" 1796.6 120.1484 85.37907
"8985" 1796.8 120.5514 82.22883
"8986" 1797 119.4778 79.40777
"8987" 1797.2 118.5375 76.40727
"8988" 1797.4 116.9113 73.93998
"8989" 1797.6 114.9118 71.1207
"8990" 1797.8 112.5924 68.93933
"8991" 1798 110.6984 67.83356
"8992" 1798.2 109.4063 67.44894
"8993" 1798.4 107.6108 67.70764
"8994" 1798.6 105.4997 68.48038
"8995" 1798.8 104.0121 69.31829
"8996" 1799 103.5227 69.39524
"8997" 1799.2 102.2333 69.84265
"8998" 1799.4 100.233 70.11721
"8999" 1799.6 97.93944 69.18877
"9000" 1799.8 95.77881 67.51587
"9001" 1800 94.54003 65.18556
