# Supplementary material for: Adaptive switch to sexually dimorphic movements by partner-seeking termites
Source: Sci Adv. 2019 Jun 19;5(6):eaau6108. doi: 10.1126/sciadv.aau6108 (PMC6584256; doi:10.1126/sciadv.aau6108)
Supplement: Data file S1 [file aau6108_Data_file_S1.zip › Dataset/RsExperiments/170526_163_F_5_tandem,-position_set1_5FPS.txt]

"time" "x" "y"
"1" 0 40.3860511697921 117.224465846342
"2" 0.2 41.2034990621442 117.819947046845
"3" 0.4 41.4092650807724 119.107287745516
"4" 0.6 41.2828526505668 119.310987841853
"5" 0.8 42.0928717904881 119.829940243898
"6" 1 42.5565406761868 119.280787107999
"7" 1.2 44.2560738506548 119.780872465088
"8" 1.4 46.9873376289629 120.292337675881
"9" 1.6 50.7018141007133 120.4686961355
"10" 1.8 52.8060647805708 121.303653707201
"11" 2 51.9695540467496 121.120203144672
"12" 2.2 51.2994820176968 121.259088661046
"13" 2.4 50.8374697599081 121.048800108533
"14" 2.6 50.8907605092778 120.940030480652
"15" 2.8 50.3374032584022 120.733948925092
"16" 3 49.9086194037508 120.760212517395
"17" 3.2 48.3185012840911 120.51780526724
"18" 3.4 46.03047091782 119.84665323834
"19" 3.6 42.7261704188576 118.899086286058
"20" 3.8 39.3614205117894 117.859011585082
"21" 4 36.2772499195443 117.123148689178
"22" 4.2 34.0070863800591 115.653435993486
"23" 4.4 32.4753153544695 114.124815472702
"24" 4.6 29.549699994356 112.238438259042
"25" 4.8 26.1738388002443 110.352689421275
"26" 5 22.7226138931443 108.874754930265
"27" 5.2 19.4097691279885 107.137091868922
"28" 5.4 17.3633137231283 104.961689002663
"29" 5.6 16.6234467039262 101.500414788486
"30" 5.8 17.3116923267033 97.2421898691962
"31" 6 18.8053124343735 93.1703769171068
"32" 6.2 20.6952146016882 89.5198368563339
"33" 6.4 23.0456095182094 85.8121678841328
"34" 6.6 25.1545761911315 83.3247104791602
"35" 6.8 28.0347643081143 80.7323540063119
"36" 7 31.2671715925535 78.4188392120339
"37" 7.2 34.955172307073 76.0798899165254
"38" 7.4 39.101918041307 74.3799368315357
"39" 7.6 43.26591295496 73.3494835014923
"40" 7.8 47.4713984649536 72.3650466265373
"41" 8 51.0208401694019 70.8741685327249
"42" 8.2 55.3190796255847 69.6158198865732
"43" 8.4 59.7436583322079 68.7928285846065
"44" 8.6 64.2588009570921 68.6669979076474
"45" 8.8 68.7040779797361 69.0262066210046
"46" 9 73.1882000993898 69.7824689537656
"47" 9.2 77.3922232632736 70.4598641110946
"48" 9.4 81.8333249235491 70.8583130162008
"49" 9.6 85.7555502782974 70.8087431912885
"50" 9.8 89.1100325117439 71.2735824178195
"51" 10 93.6251677156151 72.5885045500776
"52" 10.2 97.4215322512907 74.018758015881
"53" 10.4 100.609963829136 75.2693553701553
"54" 10.6 103.701906523582 75.9415517589899
"55" 10.8 106.313240463806 75.402459540243
"56" 11 108.425913807595 73.5204661348071
"57" 11.2 108.628062041583 71.7514416483938
"58" 11.4 108.042459130433 69.2159604234443
"59" 11.6 106.447780619631 67.7123999920903
"60" 11.8 104.244559658903 66.2087757279221
"61" 12 101.428782561686 64.3063691621925
"62" 12.2 98.4589321096797 62.6953253923401
"63" 12.4 95.2160329721636 61.2469384761437
"64" 12.6 91.8611935009039 59.2032454817781
"65" 12.8 88.5556168499935 57.1717673105702
"66" 13 85.2651555964976 55.159603634571
"67" 13.2 81.5152957160332 52.9884547011807
"68" 13.4 77.6910504584965 51.2129169329498
"69" 13.6 73.9624896322395 49.9805949016991
"70" 13.8 69.8145088401058 49.0018592849782
"71" 14 66.140163095238 48.4108912592352
"72" 14.2 61.7215265807258 48.0021482715446
"73" 14.4 57.401746341033 48.3808352493221
"74" 14.6 53.6202946429573 49.1586629178866
"75" 14.8 49.3966399137966 50.4329101495962
"76" 15 45.6429265677573 52.4163003757448
"77" 15.2 41.8561493655159 53.9170075399638
"78" 15.4 38.1044160966616 55.6658752335299
"79" 15.6 34.2616845617354 56.9063688223612
"80" 15.8 30.1545646541099 56.6131025396702
"81" 16 26.7016992305653 55.0220007442294
"82" 16.2 23.6889901876556 52.094584223947
"83" 16.4 21.6609606414567 48.6596436262287
"84" 16.6 20.0190949321115 45.3062823826144
"85" 16.8 19.1792150408863 42.2849192257088
"86" 17 18.4361071030412 38.334421603695
"87" 17.2 18.4653255950874 34.4264806013337
"88" 17.4 19.4104114491029 31.1040215848163
"89" 17.6 20.9182225424147 27.8218479499823
"90" 17.8 23.463432671329 25.0264865445443
"91" 18 26.3098089348203 23.2548201387479
"92" 18.2 29.6061503235945 21.43490046142
"93" 18.4 32.990367161272 20.1666185708164
"94" 18.6 36.4837809063758 18.7927656977136
"95" 18.8 39.8591741666463 18.0246547344211
"96" 19 43.5187679252449 18.0860344390882
"97" 19.2 47.5325630089489 18.1707213158138
"98" 19.4 51.1325423581393 18.3527100010246
"99" 19.6 54.714689651836 19.0553671085548
"100" 19.8 57.7025054633146 20.3979692106947
"101" 20 61.1887735637702 21.7690889228163
"102" 20.2 64.2917155848612 22.8873950915361
"103" 20.4 67.6970644341521 22.8630002406321
"104" 20.6 71.1338594072809 21.4686913567939
"105" 20.8 73.605706656386 19.6565809530242
"106" 21 75.2800485576389 17.5674579829258
"107" 21.2 77.4387780111174 15.4096035990042
"108" 21.4 79.7170048753643 13.1512078800672
"109" 21.6 82.5029506309558 11.9597268491985
"110" 21.8 83.3887722808222 13.6547821268838
"111" 22 83.8871703236474 15.8521499439123
"112" 22.2 84.681582617202 18.9968507202559
"113" 22.4 84.7205401606591 22.5087972256546
"114" 22.6 84.5065650124722 25.672172111863
"115" 22.8 84.631364266452 28.5390100860271
"116" 23 85.6922170190366 31.3482706234484
"117" 23.2 87.484906736402 33.5889284282689
"118" 23.4 89.3373690584925 36.2695180425927
"119" 23.6 91.3224564961915 38.4802525127464
"120" 23.8 93.3173532287073 40.6299479286368
"121" 24 95.8719593949519 42.404192651207
"122" 24.2 98.7149301905431 43.4225874740373
"123" 24.4 102.145862773261 43.7744208680447
"124" 24.6 104.878687385312 43.8553037421529
"125" 24.8 106.350638360167 43.6334024184475
"126" 25 107.902712657065 42.8250548443586
"127" 25.2 109.959415761119 41.2610440485294
"128" 25.4 111.266017780949 39.4687189251621
"129" 25.6 111.062523274747 37.5910588978408
"130" 25.8 110.12937387853 36.8310060599442
"131" 26 108.755599680729 36.2353322269103
"132" 26.2 107.141569603265 35.1464196338094
"133" 26.4 104.545112705027 33.1659729464164
"134" 26.6 101.767446501571 31.137447164746
"135" 26.8 98.9661624372237 28.6341586651151
"136" 27 96.3376424317684 26.3135441386223
"137" 27.2 93.7961704590593 22.9513967004326
"138" 27.4 91.7505416563639 19.5568015340712
"139" 27.6 89.5023670248801 16.2407068059815
"140" 27.8 86.6850465129204 13.1212315995469
"141" 28 84.2230470020716 9.74551371158175
"142" 28.2 81.8568648700949 6.74702296962128
"143" 28.4 79.8661580291794 3.45494387173274
"144" 28.6 78.8773180455076 2.26502482508299
"145" 28.8 77.2347454196106 3.34704427636038
"146" 29 75.497216707831 4.84062008967962
"147" 29.2 73.2805084079156 6.80768098318494
"148" 29.4 70.2242457888789 9.19395586974036
"149" 29.6 66.5701637020142 10.8889994284802
"150" 29.8 63.5221395554747 12.7227692594506
"151" 30 60.9398977231516 15.3932603263527
"152" 30.2 58.8542240311759 18.6113500473424
"153" 30.4 56.9263701835264 22.0577203084506
"154" 30.6 56.0333118066675 25.6072053914205
"155" 30.8 55.611991590106 29.1530720364729
"156" 31 55.7758384925741 32.8650930885005
"157" 31.2 56.4220784737856 36.1530201767926
"158" 31.4 57.5221498389199 39.9045790480091
"159" 31.6 58.8969675792809 42.5304810064794
"160" 31.8 60.7361706417025 45.1106954778803
"161" 32 62.8081796552134 47.3141560655888
"162" 32.2 64.7977098711633 49.6042276694127
"163" 32.4 67.704580104803 51.238961420319
"164" 32.6 70.5290412458124 52.7017934635426
"165" 32.8 73.2320381792374 54.2892685515149
"166" 33 76.2107765916673 56.0622222742375
"167" 33.2 78.8695783818501 57.6479189062441
"168" 33.4 81.4694606922225 58.7809183009376
"169" 33.6 84.312452192877 59.1197486385601
"170" 33.8 86.9118461931261 59.2530111704936
"171" 34 89.2040327576508 59.6419623680109
"172" 34.2 90.0611320329984 61.6058045804636
"173" 34.4 89.6007360205965 64.4494282680693
"174" 34.6 87.9942066025266 66.7861347357272
"175" 34.8 85.9263283474183 68.9748776336493
"176" 35 83.8144506624808 71.4781580080258
"177" 35.2 81.7983805264895 73.6765227463045
"178" 35.4 79.6742052729985 76.0203511115779
"179" 35.6 76.5865445465809 77.7229565313733
"180" 35.8 73.1658825775522 78.3549667057452
"181" 36 70.4868291430538 77.2823968875987
"182" 36.2 66.8766510323833 75.5493987159903
"183" 36.4 64.0592875734521 73.9307401166999
"184" 36.6 61.1550181481697 71.8518916985858
"185" 36.8 59.5078947309369 69.296975768413
"186" 37 58.6636625343467 65.8656045906532
"187" 37.2 58.3776378041115 62.4894091691297
"188" 37.4 58.6084926203685 59.1072681996722
"189" 37.6 59.0899842584844 56.5058885995638
"190" 37.8 60.50851362038 53.5845838632791
"191" 38 62.0942593945957 51.4064496961469
"192" 38.2 63.5132555879514 49.4264666529301
"193" 38.4 64.5450270791971 46.6492404508354
"194" 38.6 65.6498226386046 44.0700959693151
"195" 38.8 65.5467851815718 42.0206490605977
"196" 39 64.4720630102857 40.0278958971794
"197" 39.2 63.1164526850564 37.7637824738825
"198" 39.4 61.5001578396057 35.3314892932802
"199" 39.6 58.9987721854657 33.6486244596543
"200" 39.8 56.5909674154692 33.1858113621653
"201" 40 54.1303877422275 33.6118420610479
"202" 40.2 51.9526486238439 34.6601367186076
"203" 40.4 49.1410471295827 35.9103093155028
"204" 40.6 46.2851107363642 36.895467539936
"205" 40.8 43.3641344124348 37.0805913762894
"206" 41 39.9942519535107 36.9094490109346
"207" 41.2 36.9387987263873 37.0165552803085
"208" 41.4 33.5637563529825 37.5391643789473
"209" 41.6 30.9283168302854 38.6800117280699
"210" 41.8 28.2927236515878 40.2855843909058
"211" 42 26.1648073348094 42.0340470367928
"212" 42.2 24.020654990617 43.4845814473839
"213" 42.4 21.3993952947973 44.6360899570707
"214" 42.6 18.2164647120895 44.9133088983209
"215" 42.8 15.6779007691134 44.0759429889995
"216" 43 13.9588538126556 42.1092802924261
"217" 43.2 13.1402326389806 39.6578171309629
"218" 43.4 13.3651193525117 37.2167768708707
"219" 43.6 14.5203753332989 34.9906008566867
"220" 43.8 16.7993833835106 32.5508692309539
"221" 44 19.4510830769824 30.9364288071969
"222" 44.2 22.4087915932578 29.6733089795055
"223" 44.4 25.9900930764551 29.0627679411832
"224" 44.6 29.3827616922779 29.4946781476513
"225" 44.8 32.3592574348282 30.5879277696131
"226" 45 35.3104789400061 31.8922348601904
"227" 45.2 38.1610198383931 33.3530420121383
"228" 45.4 40.8875010189984 34.7896934569917
"229" 45.6 43.5011889547012 36.4303025275378
"230" 45.8 47.1289825698739 37.7451752659904
"231" 46 49.8783646386069 38.6595765802702
"232" 46.2 53.1237552253108 39.6323064836646
"233" 46.4 55.9541768570533 39.8157013233528
"234" 46.6 58.9021039381929 39.8125641158772
"235" 46.8 61.9519272173415 40.1829928337587
"236" 47 65.1676990756435 40.6772387325388
"237" 47.2 68.5724998767565 40.8744113570755
"238" 47.4 71.2914944840399 40.636398471406
"239" 47.6 74.2035856818845 39.932717401071
"240" 47.8 77.1847677312278 39.1089694390041
"241" 48 80.0673558492742 38.8103080218769
"242" 48.2 83.443621106429 38.9911575947275
"243" 48.4 85.855948375024 40.6366832898353
"244" 48.6 88.1022410253977 43.0063770462134
"245" 48.8 89.6335637666248 45.7687232240174
"246" 49 90.4620397778253 49.1715103604083
"247" 49.2 90.2922415092284 52.1105682620049
"248" 49.4 89.6399665700805 55.0600811516895
"249" 49.6 87.8590588934226 57.6533955916523
"250" 49.8 85.6367462164039 59.9534233307752
"251" 50 82.9803534641333 61.710714802598
"252" 50.2 79.7650989935786 63.0278576163763
"253" 50.4 76.796713249593 64.0685330110427
"254" 50.6 73.6391547568476 65.1237856966253
"255" 50.8 70.4340807506516 64.8812630296423
"256" 51 67.4389788155032 63.6220949241514
"257" 51.2 64.6922819158188 61.716289255214
"258" 51.4 62.3261793226932 59.7971687512136
"259" 51.6 60.2919312241999 59.3037478979916
"260" 51.8 58.4458042802312 59.7043620289271
"261" 52 56.483821890499 60.4664761129089
"262" 52.2 55.1759800472023 59.966821661637
"263" 52.4 53.5449073159815 58.3304305927975
"264" 52.6 52.1130605400856 56.1769659223659
"265" 52.8 51.5779488970691 53.7397971576393
"266" 53 51.4650788501873 50.9756140442301
"267" 53.2 51.798731406502 47.9601569507222
"268" 53.4 52.9555248731706 45.6050904957669
"269" 53.6 55.3299845268041 43.6763990999138
"270" 53.8 58.4103766181637 42.5769542816301
"271" 54 61.3979983732672 42.3955370340622
"272" 54.2 63.5737420546577 42.2861530023816
"273" 54.4 66.0511962705176 42.8225344605196
"274" 54.6 68.0941913686577 44.198385539968
"275" 54.8 69.8876556385879 45.5718955750238
"276" 55 72.1921631797811 46.4819923734802
"277" 55.2 72.8776363114503 45.5399080103921
"278" 55.4 72.6180555075064 44.385231946915
"279" 55.6 72.5903237256301 42.735812790168
"280" 55.8 71.6383571951027 41.160842743809
"281" 56 70.423021743149 39.5650224044371
"282" 56.2 68.9581572348578 37.0600005836218
"283" 56.4 68.0899354266097 34.1144677559103
"284" 56.6 68.2170613252611 31.2130654432578
"285" 56.8 69.4491588944578 28.3029626340193
"286" 57 71.5880853706192 25.5278892241745
"287" 57.2 74.4057197545211 23.5407896505279
"288" 57.4 77.4461584053369 22.5385517689377
"289" 57.6 80.637099232641 22.7919727513515
"290" 57.8 83.6519180344645 23.1953268374629
"291" 58 85.8731987283244 24.1764664976831
"292" 58.2 87.2661252419469 25.4947241538179
"293" 58.4 87.5988101885247 25.9352488667775
"294" 58.6 89.0126064859455 26.7912965862595
"295" 58.8 90.8563962642333 27.7699429875967
"296" 59 91.3623519929503 26.9463245257926
"297" 59.2 90.8546615304763 25.7583854143645
"298" 59.4 90.0803685107352 24.5720562626428
"299" 59.6 89.8540267546069 22.7297025738179
"300" 59.8 89.4676710862981 20.5789731952415
"301" 60 88.2561274783513 18.7303330717881
"302" 60.2 86.6660498466155 16.1621477023881
"303" 60.4 85.5119053945393 13.5675179822722
"304" 60.6 84.2780799406074 10.6710766234184
"305" 60.8 82.6782324629516 8.93465359354342
"306" 61 80.514929364742 7.91108632885399
"307" 61.2 78.6233706083247 8.01937502723562
"308" 61.4 76.0127568596865 8.2454515676092
"309" 61.6 74.4542692045012 8.95346958989053
"310" 61.8 72.1416994644695 9.84042162448869
"311" 62 69.1430940087611 10.2373995756095
"312" 62.2 66.4956185189617 10.3831405032404
"313" 62.4 63.8734723382889 10.4809184900027
"314" 62.6 60.859100248681 10.6822028092191
"315" 62.8 57.7550243164075 11.0822228453939
"316" 63 55.4206682565911 11.3635361469433
"317" 63.2 52.4375173738424 11.4288164376929
"318" 63.4 49.369424433434 11.3056541184897
"319" 63.6 46.5367575704828 11.6474575268944
"320" 63.8 43.7354498298993 11.41010476998
"321" 64 40.8653752567131 10.9232512028717
"322" 64.2 38.0140621012415 10.0202544037465
"323" 64.4 35.12092238017 9.75403563401247
"324" 64.6 32.6822189077828 10.3564850152894
"325" 64.8 30.2078484460032 11.3377892071346
"326" 65 28.0434234220527 12.7443489626489
"327" 65.2 26.5897992550588 14.8458882253973
"328" 65.4 25.7981734209284 17.1727594602115
"329" 65.6 24.5932354166787 19.9388318337163
"330" 65.8 23.573081965515 23.0588439610207
"331" 66 22.0640520781845 25.8714380036478
"332" 66.2 20.5897067777543 28.2961674865835
"333" 66.4 19.4750466002356 31.3467046719853
"334" 66.6 19.0389191225239 34.4294204958801
"335" 66.8 18.6527262208164 37.4181056260818
"336" 67 18.6329622935794 40.5857530854632
"337" 67.2 18.5662094857349 44.1409001948241
"338" 67.4 18.6907428691243 47.0175335820695
"339" 67.6 17.9312776974953 50.4248678142988
"340" 67.8 18.0444022871297 53.2200811871639
"341" 68 18.526141056359 56.9571093099675
"342" 68.2 18.4981122456051 60.5813367215146
"343" 68.4 18.7494701352345 64.0506466927317
"344" 68.6 18.982359278341 66.780971174332
"345" 68.8 19.7413225795258 70.0214537528815
"346" 69 21.7545173613122 73.4516317582188
"347" 69.2 23.7646261395978 75.4309602236055
"348" 69.4 25.9443320893535 76.9213948379933
"349" 69.6 28.9729090728821 78.3639802958484
"350" 69.8 31.4286492490233 79.2026665953412
"351" 70 34.7238849809328 80.5528132622484
"352" 70.2 37.0474212572601 81.6545696802045
"353" 70.4 40.0059339322203 83.5443276927539
"354" 70.6 41.9075087650755 85.969979530378
"355" 70.8 43.2871068003391 88.7328593187597
"356" 71 43.7123392222611 91.5756955557326
"357" 71.2 43.8254345093322 94.4936069531608
"358" 71.4 43.8618649673272 97.6174316226922
"359" 71.6 44.6703971064229 100.318608905095
"360" 71.8 46.4504141578101 102.258830504883
"361" 72 48.8235224094091 103.479660153403
"362" 72.2 51.2750658607889 103.868460557189
"363" 72.4 54.1569464204137 103.971321811058
"364" 72.6 56.641173343031 103.658628342304
"365" 72.8 59.2462291597945 103.219009635279
"366" 73 62.1673116657059 102.624658971709
"367" 73.2 64.7652222013661 102.119380926265
"368" 73.4 67.5588120875405 102.128541430838
"369" 73.6 70.4132521597943 102.76155264388
"370" 73.8 73.1929132434855 103.876411328828
"371" 74 75.0987363075986 105.528294644156
"372" 74.2 75.6122227345225 107.594017375269
"373" 74.4 73.9944163345094 108.72297204065
"374" 74.6 72.3573974925104 107.772833704803
"375" 74.8 70.8611744446246 107.014298914964
"376" 75 69.6796865239451 106.106341349277
"377" 75.2 67.4631432356147 104.86745848321
"378" 75.4 65.1545761271994 103.940209960323
"379" 75.6 63.0255543221368 102.536908860372
"380" 75.8 60.8456791837315 100.556059999319
"381" 76 59.805162943199 97.7577363365738
"382" 76.2 59.7298988616023 95.0744738017373
"383" 76.4 61.1854853401854 92.5657764025658
"384" 76.6 62.9987910802863 90.647340004386
"385" 76.8 65.5514879624798 88.652557599785
"386" 77 68.2821974321657 86.789990754991
"387" 77.2 70.8630445872706 85.3791446649923
"388" 77.4 74.0780728603152 84.9446004671099
"389" 77.6 77.138593560725 85.5906685117398
"390" 77.8 79.9689675885333 86.9941189978837
"391" 78 82.3229707269775 88.0617719547174
"392" 78.2 85.1889356476789 88.6169871084414
"393" 78.4 87.2056926022832 87.7718794030388
"394" 78.6 88.1009186551359 86.168685172077
"395" 78.8 88.0958176974752 84.0446284678172
"396" 79 88.3284464510494 81.3250276778637
"397" 79.2 88.3738139877825 78.2856257487756
"398" 79.4 88.6682164933543 75.8611198639411
"399" 79.6 89.5843319451807 73.5991287055895
"400" 79.8 91.3697576666712 71.6320088285872
"401" 80 93.3387237375361 70.7866859806839
"402" 80.2 95.969341635716 71.1205448023495
"403" 80.4 98.4424562851961 72.4488076781647
"404" 80.6 100.258418873663 74.1776861135853
"405" 80.8 100.881681076632 76.1439516304477
"406" 81 101.160297259288 78.6763856564291
"407" 81.2 100.060569295255 80.1189993388312
"408" 81.4 98.3493066132328 81.9809901918629
"409" 81.6 96.5266723578083 83.8355422170623
"410" 81.8 93.7676259967288 84.6851144842226
"411" 82 91.1602254512734 84.7961086113809
"412" 82.2 88.4529773125186 83.9968914511091
"413" 82.4 85.8496052195054 82.515717974719
"414" 82.6 83.8647735661795 80.151010529036
"415" 82.8 82.7060652300178 78.0463986989154
"416" 83 81.4103675016319 75.0144810025566
"417" 83.2 80.5737818327995 72.1958738389537
"418" 83.4 80.3992242838495 69.3869622211371
"419" 83.6 80.9510314173958 66.3288799621343
"420" 83.8 82.1028352924567 63.6016583326822
"421" 84 83.5068065186452 60.6216704809774
"422" 84.2 85.391082969985 58.6258797426631
"423" 84.4 87.92012093392 57.1902001349578
"424" 84.6 91.2391905039678 56.5432897258427
"425" 84.8 93.7388981898082 56.4510043105023
"426" 85 96.062022532014 56.5550480882583
"427" 85.2 98.8335239145303 57.3276346504634
"428" 85.4 101.088731731356 58.5661254003795
"429" 85.6 102.119832433051 59.2816335744271
"430" 85.8 102.62885974896 60.7076531253425
"431" 86 103.181470249656 62.924782803127
"432" 86.2 103.073716924926 64.9991996987517
"433" 86.4 102.420048592749 67.5565135440105
"434" 86.6 101.262615781515 69.7316209054731
"435" 86.8 99.2718050878996 71.3209613481874
"436" 87 96.4655222548175 72.5407416578817
"437" 87.2 93.5922234846929 73.2780948315589
"438" 87.4 90.5939008534544 73.0416793870807
"439" 87.6 87.8005533730077 72.4821711566747
"440" 87.8 85.1715085267062 71.5223347624398
"441" 88 82.5717544301587 70.1490377699468
"442" 88.2 80.5103415571023 68.6023284289112
"443" 88.4 78.7803885641885 66.2885117276872
"444" 88.6 77.2612903372185 64.9315988100553
"445" 88.8 75.3420989962558 64.2291056178283
"446" 89 73.1448819164949 64.5600282422755
"447" 89.2 71.5394555428228 65.7714966012894
"448" 89.4 69.8986758973908 67.7095759800913
"449" 89.6 67.7890845323874 69.5965558879073
"450" 89.8 65.2985398946009 71.114947033131
"451" 90 62.704513881541 72.2424813681564
"452" 90.2 59.7650395116019 73.6063675174322
"453" 90.4 57.0343791916013 74.3557555250074
"454" 90.6 53.9743017917247 74.7587041559201
"455" 90.8 51.2113904327044 75.0257171921557
"456" 91 48.356659481613 75.7059734646787
"457" 91.2 45.6128865554773 75.8383828455871
"458" 91.4 42.3323096048246 75.5544140711217
"459" 91.6 39.7748850639405 74.9853680756073
"460" 91.8 36.5220137471881 74.384984701729
"461" 92 33.642649245481 74.4177334456565
"462" 92.2 30.3414648650964 74.2308231036947
"463" 92.4 27.3696675298118 73.9049280636282
"464" 92.6 24.581229121682 73.412246149678
"465" 92.8 21.9180015433455 72.845992915984
"466" 93 19.4221363644882 71.5236299644128
"467" 93.2 18.2137800715206 69.2792558283871
"468" 93.4 17.6389868124079 66.8831340626255
"469" 93.6 17.9426359468264 63.8435336012287
"470" 93.8 19.3570967891371 61.2809947762648
"471" 94 21.6448218815017 59.7868044124961
"472" 94.2 24.8238653122191 59.3277325733168
"473" 94.4 27.9295439772928 59.8076261566145
"474" 94.6 30.65225477627 61.0139803530612
"475" 94.8 32.9239990070713 62.9688683643926
"476" 95 35.1116261358215 64.7907229726891
"477" 95.2 37.2356034064501 66.5238309082177
"478" 95.4 39.2238551828808 68.639526503633
"479" 95.6 41.2147666065551 70.8420403489151
"480" 95.8 43.2630245700657 72.3078764758923
"481" 96 45.8193463512675 73.9879389350822
"482" 96.2 48.2646654288545 74.8015457533013
"483" 96.4 51.0593134071309 75.5575130047608
"484" 96.6 54.2368117413856 76.6365167293833
"485" 96.8 56.7790872829591 78.027291068825
"486" 97 59.53726892076 79.0230221206278
"487" 97.2 62.406515097674 79.7711282791074
"488" 97.4 65.4305441953456 80.2411635603429
"489" 97.6 68.385773546109 80.8377059326813
"490" 97.8 71.2352782897548 81.2550837807175
"491" 98 74.1571475092097 81.6083471624683
"492" 98.2 76.9613237144492 81.3631241574893
"493" 98.4 79.4305406311797 80.605596099622
"494" 98.6 82.2063916838777 80.0768090717749
"495" 98.8 84.6561312917003 79.4003039238218
"496" 99 87.324707628761 78.6595526985576
"497" 99.2 90.3078106907389 78.7453613489629
"498" 99.4 92.710977642433 79.5272419565113
"499" 99.6 95.6271694303408 80.7846143385165
"500" 99.8 97.1989029606483 82.8000929539342
"501" 100 97.3892110050217 84.897939240715
"502" 100.2 96.6716494513385 87.0471981885716
"503" 100.4 95.30631128896 87.7809948595724
"504" 100.6 93.1488210117493 89.2058208576253
"505" 100.8 90.682927786114 89.9219618916834
"506" 101 88.0421168921853 89.5610161133133
"507" 101.2 85.5565716359642 88.4410753059225
"508" 101.4 83.3371368759113 86.5632036732871
"509" 101.6 81.5281584932053 84.3979531840145
"510" 101.8 79.5863772217336 82.1796776412629
"511" 102 77.7141474184171 80.3467759729954
"512" 102.2 75.7650213006389 79.2305224316804
"513" 102.4 73.4575281217606 78.7156167037765
"514" 102.6 70.8380356426591 77.8308536960254
"515" 102.8 68.5151215100227 76.9285771622601
"516" 103 66.3080454301312 75.5488267829916
"517" 103.2 64.1931745572363 73.85798333696
"518" 103.4 62.2365971115968 71.4278247512546
"519" 103.6 61.2097377323384 68.9588349131459
"520" 103.8 60.7719232119114 65.9637138225679
"521" 104 61.3382431494306 63.2472934704979
"522" 104.2 62.6402216653584 60.7170004709723
"523" 104.4 64.2785351782734 58.5555436462668
"524" 104.6 66.4628990271676 56.9874939133825
"525" 104.8 68.9111519597976 56.0677602714615
"526" 105 71.5292396744346 56.2228110586111
"527" 105.2 74.0993074440718 56.4846920274246
"528" 105.4 76.8983200678101 57.3242759056709
"529" 105.6 79.200824719644 58.2904396341136
"530" 105.8 82.0198578619717 60.1903993067041
"531" 106 84.0408699717743 61.9012690697344
"532" 106.2 86.202959906205 63.2926953534203
"533" 106.4 88.5056204916085 63.646021669073
"534" 106.6 90.4257079416652 63.0638972644039
"535" 106.8 90.9479622607918 61.7465706022764
"536" 107 91.1488069297325 59.9083163746538
"537" 107.2 91.1468453836563 57.7256251603177
"538" 107.4 90.4906451901211 54.9628279799177
"539" 107.6 89.8922925227526 52.5066975748726
"540" 107.8 89.2714962780617 50.0944459314215
"541" 108 88.9513901987454 46.9896267600913
"542" 108.2 88.9871613588654 44.3753326386633
"543" 108.4 89.3871618398139 41.8602004828737
"544" 108.6 89.3441484233504 39.5769299536639
"545" 108.8 89.0579352690799 37.628398558245
"546" 109 89.0114224601834 35.1302313315929
"547" 109.2 88.6512375885074 32.9487341672776
"548" 109.4 88.6355314035527 30.2569303251835
"549" 109.6 89.4852487640548 27.7800857502917
"550" 109.8 91.3076153450178 25.9272578599686
"551" 110 93.2970706459321 25.6243232093685
"552" 110.2 94.6467781256242 26.0057223008726
"553" 110.4 95.5981392311334 27.3263165139557
"554" 110.6 96.0238067142127 28.6953346829642
"555" 110.8 96.745970207467 30.9199762781921
"556" 111 96.7120200856165 33.2978445217585
"557" 111.2 95.6165676333436 35.3392263915578
"558" 111.4 93.7780399413473 37.2376607579324
"559" 111.6 91.452345463546 38.6041269489962
"560" 111.8 89.113345461982 38.9972309835824
"561" 112 86.1265635845324 38.7872250804532
"562" 112.2 83.3591450533484 38.3611758064214
"563" 112.4 80.9219754431053 38.1673579006151
"564" 112.6 78.4586012382672 38.5164526577528
"565" 112.8 75.6822722937371 39.172498414081
"566" 113 73.2651154242373 39.8891411947789
"567" 113.2 70.991492805404 41.1129191853307
"568" 113.4 68.8814745214565 42.7403004823781
"569" 113.6 67.8678902770536 44.5953456590346
"570" 113.8 66.6437674510074 47.1310850032867
"571" 114 66.0008706812618 49.155392396861
"572" 114.2 65.3001334672594 51.9377055315083
"573" 114.4 64.3536358153949 54.2312918800849
"574" 114.6 62.726810438454 56.7531243518217
"575" 114.8 61.5233844018537 58.6985040821685
"576" 115 61.1108273497474 60.6936893200274
"577" 115.2 60.9229383774959 63.1034715486437
"578" 115.4 61.9259384862524 65.2591695407512
"579" 115.6 62.9700264525815 67.0398582601448
"580" 115.8 64.8197616924867 69.9224036466708
"581" 116 66.145601428231 72.1466439328318
"582" 116.2 67.1666729683494 74.5290322561538
"583" 116.4 67.8422029879133 76.8372099879116
"584" 116.6 68.6077639057664 79.941070719891
"585" 116.8 68.6406145250078 82.6768641221609
"586" 117 68.5211968524047 85.4728228214762
"587" 117.2 68.2586049993321 87.9529761916416
"588" 117.4 68.000135095756 90.6921828365621
"589" 117.6 67.4703935960284 93.8458737756744
"590" 117.8 66.1556546689535 96.3622469113953
"591" 118 64.3349810614514 98.4527178741593
"592" 118.2 62.2411046959758 99.6297368559328
"593" 118.4 59.2488697447107 100.166105159401
"594" 118.6 57.193047684517 99.4392639484207
"595" 118.8 55.1881589959085 97.7736193969373
"596" 119 53.5352069317446 95.426326125036
"597" 119.2 52.6631769451397 92.994395383784
"598" 119.4 52.3665021638796 90.9931242799426
"599" 119.6 52.6499503572487 87.8218914271629
"600" 119.8 54.1547430504694 85.5800059533723
"601" 120 56.1898675738501 83.8640953737265
"602" 120.2 58.3835959457205 83.0812938809547
"603" 120.4 61.1899139887212 82.5550464228472
"604" 120.6 63.9142140834699 82.5506367945555
"605" 120.8 66.3140878571972 82.9498421582263
"606" 121 68.8871978047931 83.5148105550875
"607" 121.2 71.3978033688547 84.0380913639842
"608" 121.4 73.8475992689847 84.4698993209215
"609" 121.6 76.6924296752046 84.88964992147
"610" 121.8 79.1878950745979 85.7243470097892
"611" 122 81.7504526061446 87.0752272776733
"612" 122.2 84.0830255041895 88.5858038328731
"613" 122.4 86.1833050695261 90.1899699386116
"614" 122.6 87.6566511595098 92.1331196217241
"615" 122.8 88.0838190683899 94.6447758543215
"616" 123 87.956546220751 96.6315203092927
"617" 123.2 86.9092212561231 98.688751143187
"618" 123.4 85.25964670833 100.453735774688
"619" 123.6 83.1601617652733 101.143018860865
"620" 123.8 80.6635522658583 101.2415718867
"621" 124 78.2081329633428 101.035068185892
"622" 124.2 76.2292520895987 99.7482425681833
"623" 124.4 74.244374337612 98.0181293774566
"624" 124.6 71.8418544792892 96.1611510931753
"625" 124.8 70.012242019586 94.2377069952857
"626" 125 68.3681522814297 92.0170810548303
"627" 125.2 67.7132698829817 89.7296669576061
"628" 125.4 68.5909806616383 87.2131438324306
"629" 125.6 69.9728434273132 85.1059844430322
"630" 125.8 71.6208028943563 83.2364534108349
"631" 126 73.5916229151384 81.256485973103
"632" 126.2 75.5941818345809 79.6462416637911
"633" 126.4 77.9927771163704 78.7633438140671
"634" 126.6 80.7437378646144 78.6617265241286
"635" 126.8 83.4752769416335 79.0383191658552
"636" 127 85.4168252198372 80.1695349899995
"637" 127.2 86.6507279018134 81.894475590883
"638" 127.4 87.9349082726144 83.759737689329
"639" 127.6 89.1633116338382 85.7253421542561
"640" 127.8 89.3332455348988 88.1703322932996
"641" 128 88.5588976449294 90.3124427078045
"642" 128.2 87.5738007503134 92.3683016687576
"643" 128.4 86.473185122403 94.7195458319125
"644" 128.6 85.9223875260745 97.1783570387781
"645" 128.8 86.8036480648297 98.5142819286516
"646" 129 88.0654115854962 98.2975336509608
"647" 129.2 89.0677543870498 97.1038654457122
"648" 129.4 89.9901702843497 96.0580229113356
"649" 129.6 91.0260823433804 94.7675063280605
"650" 129.8 91.9618894554027 93.1546012740347
"651" 130 92.8186447876528 91.2911822488244
"652" 130.2 93.757091220551 89.5221710154672
"653" 130.4 95.1390084608077 87.262902707151
"654" 130.6 96.8889437862661 85.3075674074238
"655" 130.8 99.4217979174696 83.8742751126353
"656" 131 101.7415320871 83.1408612960922
"657" 131.2 104.229310873622 82.8087014596429
"658" 131.4 106.149601610488 82.8207379136734
"659" 131.6 106.237058943232 81.8907555251135
"660" 131.8 106.325559563734 80.3328448995132
"661" 132 106.681180509267 78.5657290186404
"662" 132.2 107.29120667563 76.1606463090862
"663" 132.4 107.255962365128 73.7895957114845
"664" 132.6 107.695753647318 70.8219472080154
"665" 132.8 108.019757629187 68.1353106840229
"666" 133 108.485325115495 65.9677748835299
"667" 133.2 108.605354177299 63.2574900210238
"668" 133.4 108.665679299323 60.4418975089592
"669" 133.6 108.237120524178 57.6983469606882
"670" 133.8 107.571099481033 55.3905257447292
"671" 134 107.179787612129 52.6505492411479
"672" 134.2 106.594151332279 49.869098094521
"673" 134.4 105.773667581633 47.3889616295326
"674" 134.6 104.860269670908 44.6178942503068
"675" 134.8 103.816915969304 42.2890458573471
"676" 135 102.480453797135 39.9070887291857
"677" 135.2 100.830985746098 37.9731233649773
"678" 135.4 98.9677168906656 35.9909913366476
"679" 135.6 96.9752766494135 33.8663354666137
"680" 135.8 95.2891386660157 31.6420080592197
"681" 136 94.3593628759413 29.5713547922271
"682" 136.2 94.8076274176985 27.3024825908042
"683" 136.4 96.0827559369123 25.421022824539
"684" 136.6 97.998806326752 24.4392199644521
"685" 136.8 99.5045511690898 23.6532372403596
"686" 137 100.537706672149 22.558983390257
"687" 137.2 99.8173028316095 21.7419044509828
"688" 137.4 98.5586913205079 21.4815553040239
"689" 137.6 97.4491121492573 21.4960592278654
"690" 137.8 96.2422699548182 21.5583256458939
"691" 138 94.7791638787668 21.7246743120244
"692" 138.2 93.317109612325 21.9762317599148
"693" 138.4 91.57414068824 22.4152591837011
"694" 138.6 89.8944964122165 23.4479856288313
"695" 138.8 88.2754929211866 24.784519110673
"696" 139 86.6807001089274 26.4102706915634
"697" 139.2 84.7807537837313 28.1262051073852
"698" 139.4 82.4321995831248 29.731890976964
"699" 139.6 80.4369508362338 31.4073949946387
"700" 139.8 78.3685757720828 33.1501673627005
"701" 140 76.8559684785218 35.2483195242575
"702" 140.2 75.9816292472746 37.4617702157931
"703" 140.4 75.017929416294 40.4368741671601
"704" 140.6 74.2915034903605 43.1935587486971
"705" 140.8 73.2258870306057 45.8746338265517
"706" 141 73.0072675510652 48.412803733452
"707" 141.2 72.3976616676153 50.7933530495543
"708" 141.4 71.5606058341836 53.086566216752
"709" 141.6 69.7587085362579 54.9821071276909
"710" 141.8 67.6796633844361 56.0799798843139
"711" 142 64.711230886681 56.2285556529972
"712" 142.2 62.4262207858336 56.0609398022782
"713" 142.4 59.5908689848836 55.6386241968948
"714" 142.6 57.3944827398384 54.3659486407566
"715" 142.8 56.0021180122089 52.2774451095208
"716" 143 55.098124783774 49.9614003821867
"717" 143.2 54.3030559944249 47.2259399891595
"718" 143.4 54.4683800258387 44.8274848647018
"719" 143.6 55.5946979306106 42.1524323232259
"720" 143.8 57.2601589678133 40.4927061703112
"721" 144 59.5902514921638 39.0547219811122
"722" 144.2 62.0818640778494 38.2175716296277
"723" 144.4 64.7466434580958 38.2326412217932
"724" 144.6 67.4874841473651 38.6934497787646
"725" 144.8 69.803216283002 39.0983604021066
"726" 145 72.4002354778026 39.8249583835168
"727" 145.2 75.3561723009306 40.4515787616809
"728" 145.4 77.5194040860698 41.1494734847426
"729" 145.6 80.2358837467434 42.4438706701636
"730" 145.8 81.7547887376002 44.2509285597268
"731" 146 83.6510858038372 46.7500658399858
"732" 146.2 84.929247024584 48.8906779590776
"733" 146.4 85.6915865261587 51.4284782693015
"734" 146.6 85.7758855570606 53.7237662466296
"735" 146.8 85.5251921812338 56.5284161093688
"736" 147 85.2282355812935 59.3144694488622
"737" 147.2 84.3911666240042 61.6766425731375
"738" 147.4 82.3521154155913 64.0665628186072
"739" 147.6 80.0388050963303 65.5339264538424
"740" 147.8 77.7325147960531 66.3517319685511
"741" 148 75.1931977810126 67.2380422173303
"742" 148.2 72.3684802115919 68.4495606308864
"743" 148.4 70.3931901122242 69.6912507912362
"744" 148.6 69.5671785126185 71.5142448230202
"745" 148.8 69.4859136374149 73.4591134676714
"746" 149 70.3387492833789 75.1176533658468
"747" 149.2 71.4246103372924 76.4668332610557
"748" 149.4 73.0153375716387 77.8645437731519
"749" 149.6 75.0728438711215 79.6420411742368
"750" 149.8 77.286762382484 81.706445241423
"751" 150 79.3354206512961 83.629655283266
"752" 150.2 81.5149404211148 85.2918093392212
"753" 150.4 83.8126122941443 86.9956392994608
"754" 150.6 85.9316056050947 89.0707010336365
"755" 150.8 87.2028326071369 90.8010906329331
"756" 151 87.5592069999556 93.0417035650259
"757" 151.2 86.8854361583813 94.8845593145542
"758" 151.4 85.2975705509346 95.9542067317933
"759" 151.6 83.04753213161 97.3746377124509
"760" 151.8 80.6852573516153 98.5000794795235
"761" 152 78.3512580255937 99.7417287841983
"762" 152.2 75.769251827838 100.822234189029
"763" 152.4 73.3111194065293 101.945023849849
"764" 152.6 70.4756075945448 102.604536503194
"765" 152.8 67.6190097492666 102.264384363765
"766" 153 65.5015383125325 100.91550796284
"767" 153.2 63.6580105678746 99.4122820233136
"768" 153.4 61.5407960460607 97.9622808739655
"769" 153.6 59.2956400850332 96.3534373502538
"770" 153.8 57.3643123609398 94.8104439300055
"771" 154 55.3703505464946 93.092638136886
"772" 154.2 53.5296212414587 91.5177114727505
"773" 154.4 51.8034385228881 89.718842176801
"774" 154.6 50.1116371739512 87.5766291344193
"775" 154.8 48.3212802582353 85.5069247470465
"776" 155 46.6747218773162 83.8523123184458
"777" 155.2 45.0163037157225 81.7882866361607
"778" 155.4 43.4598674010554 79.7035426473301
"779" 155.6 42.744864430846 77.1206368402672
"780" 155.8 42.4917649889071 74.6487349143754
"781" 156 42.3061492832558 71.780958163457
"782" 156.2 42.3469966415128 69.0288952579562
"783" 156.4 42.834332597891 66.7795953994933
"784" 156.6 43.2302582459171 64.6320959508907
"785" 156.8 43.9742799336316 62.210806205411
"786" 157 44.9026388391813 59.8754542277446
"787" 157.2 46.0567401491684 57.1695129864215
"788" 157.4 47.4928000957445 55.211910255823
"789" 157.6 49.5007253695038 53.0844861715752
"790" 157.8 51.5629349713046 51.117982021234
"791" 158 53.6131512029961 49.4168109932596
"792" 158.2 55.7544415060715 47.6756116781892
"793" 158.4 58.0097847312549 45.9504174929339
"794" 158.6 60.0825684465608 44.5397871559904
"795" 158.8 61.8853268124569 43.0392214234873
"796" 159 63.663741486281 41.3515646911067
"797" 159.2 65.6820794051513 39.6415390341333
"798" 159.4 67.4108801989644 38.2341403722926
"799" 159.6 69.4687460081094 36.704606660642
"800" 159.8 71.7960158040209 35.5600699073533
"801" 160 74.4842472228096 35.481744649188
"802" 160.2 76.6806600658807 35.9834034504169
"803" 160.4 79.2258209773776 36.9473888804099
"804" 160.6 81.5210442356399 37.7575917333933
"805" 160.8 84.1197215941911 38.6480724541435
"806" 161 86.2703281031655 38.7278723919497
"807" 161.2 88.0958368937091 38.1007633849885
"808" 161.4 89.5688993379117 36.8431749270672
"809" 161.6 90.782813306697 35.5401865446849
"810" 161.8 91.9511845674838 33.9755867416749
"811" 162 93.260655413783 32.5726139299467
"812" 162.2 94.6371164879324 32.4903550669089
"813" 162.4 96.1902460413027 33.4464068109432
"814" 162.6 97.4692833287848 34.5356650644941
"815" 162.8 99.1112519575162 35.9321694151065
"816" 163 100.237010842451 37.7998456147944
"817" 163.2 101.224487011116 39.8502323005196
"818" 163.4 101.26605761625 41.7782499229397
"819" 163.6 100.470535536694 43.2549403463615
"820" 163.8 99.8153923083614 45.7934925491888
"821" 164 99.0411927099596 48.050586909186
"822" 164.2 97.8599950887038 50.4365487951852
"823" 164.4 96.0899882202098 53.1766096663133
"824" 164.6 94.7844545780027 55.3462404223521
"825" 164.8 93.7666821786396 57.8950249497464
"826" 165 92.6323287007281 60.2368357017599
"827" 165.2 91.1061319194021 62.3811180933603
"828" 165.4 89.4388949074263 64.3053561951613
"829" 165.6 87.8733735033361 66.6155899817525
"830" 165.8 87.3880783135306 68.7206989402163
"831" 166 87.8150182635433 71.305367013099
"832" 166.2 88.8665577983254 73.0026636336237
"833" 166.4 90.4824940737508 74.8610271758705
"834" 166.6 92.3833275712339 76.5676498199911
"835" 166.8 94.3907286108141 77.5955745741401
"836" 167 96.5645294490294 78.0412249366193
"837" 167.2 98.6896025781647 78.086757554924
"838" 167.4 101.122345281349 78.4706360582157
"839" 167.6 102.474253406511 78.9223474514028
"840" 167.8 104.133552853761 79.3712697711169
"841" 168 105.025390025954 79.7722419283197
"842" 168.2 104.354312524406 81.0922611390362
"843" 168.4 103.522642914702 82.5509624614999
"844" 168.6 102.126271436117 83.9058764445705
"845" 168.8 100.260089187015 85.6697393015217
"846" 169 98.1578228571523 86.4533732218567
"847" 169.2 96.0933444682745 87.0361582093676
"848" 169.4 93.8785406486092 87.877052809354
"849" 169.6 91.5073048669836 88.7553662834025
"850" 169.8 89.2144692725241 89.6770470506731
"851" 170 86.6455253241821 90.3491723189172
"852" 170.2 83.966492127864 90.5966733335508
"853" 170.4 81.2113935475808 90.7475628489742
"854" 170.6 78.6185121178156 90.8714074384683
"855" 170.8 76.3170821593025 91.2691181452523
"856" 171 73.7123732605825 91.3417231554678
"857" 171.2 71.2782089223189 91.4760669696658
"858" 171.4 68.8867077788046 91.9717747497631
"859" 171.6 66.060690677215 92.5564082701561
"860" 171.8 63.7124585069826 93.0453224504751
"861" 172 61.5757338155719 93.9404609120197
"862" 172.2 59.2079106749097 95.0090247473158
"863" 172.4 56.5473147894251 95.6030180179597
"864" 172.6 53.5484046916986 95.6179312328096
"865" 172.8 51.4138377695773 95.7451454854084
"866" 173 48.8151777168232 95.7888305118443
"867" 173.2 45.800917750042 95.7371501924513
"868" 173.4 43.3349764854926 95.3383875131966
"869" 173.6 40.7060760555597 95.1849995849948
"870" 173.8 38.4033363971797 94.3950070530447
"871" 174 36.8700504516322 92.6223557958644
"872" 174.2 35.581538476728 90.812701115321
"873" 174.4 34.2617051069349 89.103683707056
"874" 174.6 32.7959334060256 86.9127810799311
"875" 174.8 31.8417006111812 84.5516966720882
"876" 175 31.6559179688721 82.5342588374419
"877" 175.2 32.4384277335786 80.2745931847231
"878" 175.4 33.7047262347594 78.4522640048576
"879" 175.6 35.8045283180047 76.9998577313268
"880" 175.8 38.2319024875359 75.8786242670569
"881" 176 40.5508520250916 74.7272505330098
"882" 176.2 43.0265414226197 73.8056952380537
"883" 176.4 45.3129590631294 73.1711552409913
"884" 176.6 47.7546709535325 72.1863848099466
"885" 176.8 49.8723475339952 70.968497644784
"886" 177 51.2911950885079 69.6709173250551
"887" 177.2 52.1150417518645 67.6761084359041
"888" 177.4 52.397750916616 66.0376572590871
"889" 177.6 52.0384337605311 63.9589029540169
"890" 177.8 51.0295643814098 62.080092701798
"891" 178 49.9700624610331 60.3684689836042
"892" 178.2 48.6715667143855 58.6329841717093
"893" 178.4 47.2442557078873 56.5221039476509
"894" 178.6 46.1558426641257 54.0174117307553
"895" 178.8 45.4053353637481 51.6568520032712
"896" 179 44.7757896677221 48.9707899394166
"897" 179.2 44.4040215747692 46.0936340439809
"898" 179.4 43.7065140221274 43.0318489727523
"899" 179.6 43.1469332660451 40.792694570559
"900" 179.8 42.0758701116171 38.6777329196286
"901" 180 40.7747225291794 36.1179448557336
"902" 180.2 39.6512732012069 33.9552561030981
"903" 180.4 38.1535064729261 31.4873426636406
"904" 180.6 37.2601745289019 29.7061946305179
"905" 180.8 36.2786444084522 27.1844293067172
"906" 181 35.3152673460599 24.9502520566527
"907" 181.2 34.0879511759355 22.5013164492078
"908" 181.4 32.6010964493922 20.6506324451231
"909" 181.6 31.0980401205761 19.0625574724529
"910" 181.8 28.7825358809487 18.1568885259878
"911" 182 27.0339544359491 18.5597609241269
"912" 182.2 25.332966872052 18.9187441240342
"913" 182.4 23.6678275036701 19.8152165689415
"914" 182.6 22.7873259422842 21.0216945948663
"915" 182.8 21.6131285053127 22.7426049352367
"916" 183 20.8584488978522 24.5740389740019
"917" 183.2 19.9335451490056 26.9360062920898
"918" 183.4 19.0949625014547 29.2760390856074
"919" 183.6 18.1415445944499 31.6759255730856
"920" 183.8 17.217048661231 34.1426034826729
"921" 184 16.4359188654675 36.4034443814295
"922" 184.2 15.2438293695409 38.8825311131119
"923" 184.4 13.742766386919 40.7553181674412
"924" 184.6 11.9373800201585 42.0833279629191
"925" 184.8 9.45975250123028 43.0581312474945
"926" 185 7.0960821627263 43.1184528145996
"927" 185.2 4.80740648483219 43.0048860570806
"928" 185.4 2.44538470124538 43.0402974141875
"929" 185.6 0.84565233111493 41.9781379707494
"930" 185.8 0 40.5786152381218
"931" 186 0.533073915375882 39.5686169325481
"932" 186.2 0.755264447979011 38.1824997400884
"933" 186.4 1.02054281935034 35.9283288916855
"934" 186.6 2.2435990063462 34.2375953817528
"935" 186.8 3.59123462814692 33.0342498571619
"936" 187 5.63744848220336 31.4219531538413
"937" 187.2 8.1038373884097 30.4149555188923
"938" 187.4 10.49142708903 29.2415739820317
"939" 187.6 12.6004433107415 27.9973533414593
"940" 187.8 14.9373767079932 26.9122220116734
"941" 188 17.2648876801979 25.7068390277714
"942" 188.2 18.8985225704192 24.6431102952471
"943" 188.4 21.2793484762371 22.8883996771961
"944" 188.6 23.6743794397241 21.0191598245206
"945" 188.8 25.5610222740559 19.4360020310112
"946" 189 27.2047773193788 17.9145516289602
"947" 189.2 29.421173693697 15.8664805036741
"948" 189.4 31.2691273944756 13.8690085331047
"949" 189.6 33.740698785399 12.5028862805185
"950" 189.8 36.5477133572092 11.8203679028153
"951" 190 39.3386028142694 11.627443273207
"952" 190.2 41.6717749267313 11.2783964288502
"953" 190.4 43.9966172265403 10.6087449324736
"954" 190.6 46.2521480144308 9.77823121815569
"955" 190.8 48.3450113119241 8.747381138971
"956" 191 50.3783826608224 7.05883630152462
"957" 191.2 51.3868847833111 5.42872301185532
"958" 191.4 52.3520333586428 3.57434729352429
"959" 191.6 53.8444823334369 2.29132494321502
"960" 191.8 55.4043757894692 2.48689704937078
"961" 192 56.8411573593938 3.56490816705478
"962" 192.2 58.7551362190611 4.50724575687519
"963" 192.4 60.7973494842426 5.53413896656046
"964" 192.6 63.0220960931278 6.27345602726632
"965" 192.8 65.1268377397609 6.79638346157518
"966" 193 67.5404330519935 6.86254141538584
"967" 193.2 69.7558058184679 6.56172511366224
"968" 193.4 71.9036299710003 6.31543523187605
"969" 193.6 73.8814558380495 5.78108736849445
"970" 193.8 75.563623834649 5.42300809184732
"971" 194 76.3527078136344 6.84954462061684
"972" 194.2 77.3469726463876 8.41955459190119
"973" 194.4 78.1857702377889 10.6900345472589
"974" 194.6 78.7563503650132 12.832903664565
"975" 194.8 79.0565243119468 15.2767453518077
"976" 195 79.0230790175597 17.5607008050697
"977" 195.2 78.9667982433527 19.8764930051375
"978" 195.4 79.1852510551119 22.1802254128752
"979" 195.6 79.9227174460622 24.5440087042077
"980" 195.8 80.9784370495562 26.3339539693647
"981" 196 82.4976021846604 27.7030885958821
"982" 196.2 84.3252313536287 29.6444299169341
"983" 196.4 86.0592301038824 31.2845841260571
"984" 196.6 87.8760916346656 32.5040776242747
"985" 196.8 89.9346078281554 33.6357090623705
"986" 197 91.8376401277307 34.0568476821788
"987" 197.2 93.6318135388753 34.1825676190023
"988" 197.4 95.8826656613674 34.3207156895021
"989" 197.6 97.4964310275332 34.2759248338562
"990" 197.8 99.0180812723925 34.1398237040636
"991" 198 100.625559012904 33.3828475390838
"992" 198.2 101.024226862984 33.6700240896778
"993" 198.4 100.721662701688 35.4990936096482
"994" 198.6 100.542998447228 37.2661304265956
"995" 198.8 100.357572507096 39.2777909283523
"996" 199 99.913313578682 41.4633307720571
"997" 199.2 99.6082192906557 43.3451726160375
"998" 199.4 98.784339747297 46.0202562273047
"999" 199.6 98.3885085115691 48.3564852036204
"1000" 199.8 98.0468789376948 50.7045871936549
"1001" 200 97.554248600335 52.9565555086981
"1002" 200.2 97.0768612294056 55.2803465977889
"1003" 200.4 96.3205759233827 57.8691769491415
"1004" 200.6 94.7941418869272 60.0092165944012
"1005" 200.8 93.2781802445794 61.2704799520365
"1006" 201 90.8643523921093 62.6393234084863
"1007" 201.2 88.3961059786018 63.5269947620314
"1008" 201.4 86.0708582527565 64.0067009539754
"1009" 201.6 83.8850526065412 64.3171879008336
"1010" 201.8 81.6798928804947 64.2317805184216
"1011" 202 79.3047778691816 63.4256079585963
"1012" 202.2 77.1485645431283 62.1973830892249
"1013" 202.4 75.6268175037839 60.636816847397
"1014" 202.6 73.9208110562451 58.5826383056596
"1015" 202.8 72.5141182436301 56.3772334262461
"1016" 203 71.4379930330268 53.94418229387
"1017" 203.2 70.652058611069 52.0220940365241
"1018" 203.4 69.697658682001 50.0262105999912
"1019" 203.6 69.2224250133328 47.9312090959451
"1020" 203.8 69.2230991614291 45.3830714736242
"1021" 204 70.1767643763876 43.0034343973469
"1022" 204.2 71.305469148558 40.9644915662062
"1023" 204.4 72.9570699324874 39.1871679551343
"1024" 204.6 75.4378896193224 37.5162333990302
"1025" 204.8 77.7049299865029 36.4936673537781
"1026" 205 80.2663596927881 35.9165162900705
"1027" 205.2 82.6562822205063 35.4098176120864
"1028" 205.4 84.1303438810431 34.4830417037818
"1029" 205.6 85.2368360420643 33.0778332597581
"1030" 205.8 85.0768445283648 31.6945721169027
"1031" 206 84.1150220544805 30.5760180791466
"1032" 206.2 83.1134111031601 29.1759186387678
"1033" 206.4 81.7538804355527 28.00060891193
"1034" 206.6 79.979792845877 26.7721161689223
"1035" 206.8 78.4224052395665 25.7557245886099
"1036" 207 76.4898250499478 24.3579467717743
"1037" 207.2 74.599308257213 23.5295154329757
"1038" 207.4 72.4466454308578 22.6441909950174
"1039" 207.6 70.2394053142809 21.5987020246335
"1040" 207.8 68.2157198058909 20.7548118072373
"1041" 208 66.2002668652806 19.2078292883983
"1042" 208.2 64.4854679606691 17.3168576931474
"1043" 208.4 62.7624958318792 15.2501816962993
"1044" 208.6 61.1545070846906 13.059718007201
"1045" 208.8 59.6848410856799 11.1502403346466
"1046" 209 58.3322587198045 8.56446650667295
"1047" 209.2 57.6356187198766 6.48004986847455
"1048" 209.4 57.0982857716352 4.79729069138263
"1049" 209.6 58.1412493832183 4.10884892853168
"1050" 209.8 59.4679453487157 4.04586516718558
"1051" 210 61.3749282311472 4.30305400867055
"1052" 210.2 62.7930609765193 4.87377624443729
"1053" 210.4 64.3774702730396 5.23001852769664
"1054" 210.6 66.5831695304818 6.16868060553488
"1055" 210.8 68.6577170625162 7.10258227476019
"1056" 211 71.3745973793122 7.93882780042289
"1057" 211.2 73.6327256269254 8.32597439844696
"1058" 211.4 75.9221266445293 8.74919917826047
"1059" 211.6 78.5749291263757 9.06424579817341
"1060" 211.8 80.8536009417091 9.53373529180166
"1061" 212 82.462028284209 10.9354118172181
"1062" 212.2 84.1205835075579 12.5836523795407
"1063" 212.4 85.8380894031848 14.7205509949674
"1064" 212.6 87.8597019294761 16.4372257551202
"1065" 212.8 89.693909702974 17.5565315354286
"1066" 213 90.475635872043 18.6850411809125
"1067" 213.2 90.1918886517264 20.6636529192661
"1068" 213.4 89.6766199829198 22.7282409670429
"1069" 213.6 89.1165105491352 25.1664192585572
"1070" 213.8 88.6025194971374 27.4881713410044
"1071" 214 88.3358223441674 29.7703194761991
"1072" 214.2 88.3920066750854 32.3089124867282
"1073" 214.4 88.6671786498211 34.7263932247673
"1074" 214.6 88.805876871998 36.8187148035275
"1075" 214.8 89.8709990103413 39.4343983548935
"1076" 215 91.1538518023877 41.4025738244718
"1077" 215.2 92.4876824287381 44.0622423151414
"1078" 215.4 93.57213669504 46.5998860129707
"1079" 215.6 94.3707392470565 49.261371610403
"1080" 215.8 94.9217901175856 52.3111291441248
"1081" 216 95.3722252494074 54.5754878418179
"1082" 216.2 96.1926772357996 57.3172341018329
"1083" 216.4 97.6433031423813 59.2621706295712
"1084" 216.6 99.6933926191853 60.8204999530567
"1085" 216.8 101.9702153968 61.4780755577898
"1086" 217 104.252389030068 61.595072119398
"1087" 217.2 105.452548180662 61.0077270916854
"1088" 217.4 106.169158561947 60.7917081692891
"1089" 217.6 106.754744738263 61.9061417915129
"1090" 217.8 107.098572231965 63.7814141248757
"1091" 218 107.29051441788 65.7060318639557
"1092" 218.2 106.43264436919 67.2577253981507
"1093" 218.4 104.944699428072 68.6745609568598
"1094" 218.6 102.850217884432 70.0144041556217
"1095" 218.8 100.503503184699 70.7221871536292
"1096" 219 98.2550795723365 71.4114333139805
"1097" 219.2 96.0348951432072 72.5278830128641
"1098" 219.4 93.9470809517956 73.8748495546544
"1099" 219.6 92.359349806048 75.200229632688
"1100" 219.8 90.5470110430679 77.4414835398149
"1101" 220 89.056648486424 79.3409863074307
"1102" 220.2 87.732614112309 81.0762496734425
"1103" 220.4 86.228789824518 82.9618763853691
"1104" 220.6 84.1576191955523 84.0430719942002
"1105" 220.8 82.2618322726748 84.9108790679865
"1106" 221 80.1523952795681 85.5659127909784
"1107" 221.2 77.6391138089111 85.9882445633511
"1108" 221.4 74.9872949780233 86.4091310207094
"1109" 221.6 72.9061342926827 86.5010964877208
"1110" 221.8 69.9819272400717 86.506504594575
"1111" 222 67.6644742426429 87.0020300561
"1112" 222.2 64.679467763457 87.4603688201319
"1113" 222.4 62.3308189835662 88.3015648003312
"1114" 222.6 60.1480590042682 88.8741228552481
"1115" 222.8 57.9374462739701 89.5563992257821
"1116" 223 54.9120795169893 89.8763799227414
"1117" 223.2 52.3425818570951 89.6645207796731
"1118" 223.4 49.6346441422279 89.3754156778428
"1119" 223.6 46.7692042696433 88.9187365544559
"1120" 223.8 44.6549832618014 88.1103153667892
"1121" 224 43.1903264766831 86.5696602064142
"1122" 224.2 42.2581196532533 84.5124997960717
"1123" 224.4 41.9304786761351 82.5453080863209
"1124" 224.6 42.2746961582319 79.662871024709
"1125" 224.8 43.3782872603639 77.4744269062352
"1126" 225 44.6625759410088 75.4630485620901
"1127" 225.2 46.6670434911368 73.7287318067849
"1128" 225.4 48.5422340635448 72.2876775594335
"1129" 225.6 50.5042118440806 70.8252244847834
"1130" 225.8 52.7393712962417 69.496650997068
"1131" 226 55.0243955050973 68.6833055286851
"1132" 226.2 57.4483335247092 68.4558508816051
"1133" 226.4 59.761464947647 68.3551270094558
"1134" 226.6 62.1494725636167 67.6034921703595
"1135" 226.8 64.199581182369 66.7175989832548
"1136" 227 66.2339024425805 65.3895100851491
"1137" 227.2 67.6245402846018 63.8973603749647
"1138" 227.4 69.464830352109 62.4724929263769
"1139" 227.6 71.3486294452056 60.9575672654951
"1140" 227.8 73.7671396169954 59.6020795850727
"1141" 228 76.0372316888463 58.7289262006346
"1142" 228.2 78.2902735317631 58.1611500701549
"1143" 228.4 80.96185594528 57.5743096249038
"1144" 228.6 83.4029157703039 57.2527061011612
"1145" 228.8 85.8534432840352 57.261222323556
"1146" 229 88.1504495490464 58.2034307587612
"1147" 229.2 90.3641386725518 59.4614946254816
"1148" 229.4 92.30243461234 61.3154338373
"1149" 229.6 93.5681010312128 62.8445508373229
"1150" 229.8 95.1114626812953 64.6532909017808
"1151" 230 96.8182880226426 65.3509881177385
"1152" 230.2 98.4067930600621 64.8568267162614
"1153" 230.4 99.122247157081 63.746025542516
"1154" 230.6 99.8069255564313 62.4440016241518
"1155" 230.8 100.573659611798 60.9000618411331
"1156" 231 101.202000918973 58.8591187397598
"1157" 231.2 101.246855258269 56.8857831533444
"1158" 231.4 101.604342959554 54.807772056185
"1159" 231.6 102.324447900136 52.9321655378806
"1160" 231.8 103.392556326836 51.3108263434213
"1161" 232 104.636219645863 50.5228747103439
"1162" 232.2 105.748515888622 51.259225796095
"1163" 232.4 106.294928260496 52.392251337464
"1164" 232.6 106.049039200963 53.8697384269895
"1165" 232.8 106.137820232776 55.511968803861
"1166" 233 105.819544005704 57.0519479417211
"1167" 233.2 105.301672536174 59.1370747521404
"1168" 233.4 104.205252215256 60.7577809417331
"1169" 233.6 102.538874982691 61.8745123667064
"1170" 233.8 100.662029470027 62.6512246649051
"1171" 234 98.4307823174569 63.1017233533045
"1172" 234.2 95.9517470132861 63.8431170134888
"1173" 234.4 93.9887473086928 64.4637865269474
"1174" 234.6 91.7606482613478 65.6176853918606
"1175" 234.8 90.7586918058879 67.2508886575295
"1176" 235 89.9835269620696 69.1651418195362
"1177" 235.2 89.3669840224244 71.4761472390561
"1178" 235.4 89.2930702686693 73.9773289078379
"1179" 235.6 89.5120944413139 75.9928984973926
"1180" 235.8 89.9783179742503 78.7379592156138
"1181" 236 91.2037387590716 81.2992456732263
"1182" 236.2 92.9049098455857 83.5545346625557
"1183" 236.4 94.5117041622572 85.2634817401083
"1184" 236.6 96.5824502023266 86.6622693781506
"1185" 236.8 97.4964636642975 88.1575162612926
"1186" 237 96.0152365497962 89.2634857837134
"1187" 237.2 94.2212161769463 89.4240098894223
"1188" 237.4 92.4083247861255 90.0364808033978
"1189" 237.6 89.8975348201657 90.346333810083
"1190" 237.8 87.2534199351036 90.5356745319756
"1191" 238 84.5919464396041 90.9503625223363
"1192" 238.2 82.684721803172 91.690953682581
"1193" 238.4 80.2606670991986 92.4746807849978
"1194" 238.6 78.0182064177978 93.6106842196845
"1195" 238.8 76.056496686299 95.1222424608271
"1196" 239 74.41685657889 97.246137186507
"1197" 239.2 72.8868873999752 99.3526400972681
"1198" 239.4 70.8738635487707 101.339867125886
"1199" 239.6 68.7847383275624 102.642171290847
"1200" 239.8 66.540113440261 103.497010242239
"1201" 240 64.1217580445204 104.563062366901
"1202" 240.2 62.4343177924552 105.728596235926
"1203" 240.4 60.5827816448152 107.020891344967
"1204" 240.6 58.8158306621195 108.050472391007
"1205" 240.8 56.4090309208149 109.178396361576
"1206" 241 54.2337378570231 110.155631694483
"1207" 241.2 52.5891702017044 111.561972857755
"1208" 241.4 51.74534213997 113.217954090463
"1209" 241.6 50.8642256564573 114.516252490286
"1210" 241.8 49.5379145001402 114.931786391765
"1211" 242 47.8108094461511 114.901301093181
"1212" 242.2 45.9232105582966 114.634055944396
"1213" 242.4 44.2831197601174 113.676607086378
"1214" 242.6 42.8879107017485 112.259627412362
"1215" 242.8 41.2639501843701 110.370160701126
"1216" 243 39.793253444451 108.415613732531
"1217" 243.2 38.7927238477982 106.846172511944
"1218" 243.4 37.6440584782267 104.386756778448
"1219" 243.6 36.9735064803872 101.93242044231
"1220" 243.8 36.506305025732 99.4470284422126
"1221" 244 36.1746603053204 96.8713202428879
"1222" 244.2 36.0398196167729 94.0987310121273
"1223" 244.4 36.0409141719865 91.941985974716
"1224" 244.6 36.6000838176242 89.4753241390308
"1225" 244.8 37.2716187613809 86.9790713638438
"1226" 245 38.4553163009814 84.5024075541281
"1227" 245.2 39.8251591612253 82.4744114867518
"1228" 245.4 41.3457848928835 80.5119809483778
"1229" 245.6 42.8698177345287 78.3021537756865
"1230" 245.8 44.2403077607874 76.2343768847257
"1231" 246 44.9880574105587 73.9124865226238
"1232" 246.2 45.3752906553006 71.3369102735452
"1233" 246.4 45.506718124062 69.1192042219068
"1234" 246.6 45.4769689977949 66.8894112704816
"1235" 246.8 45.7925625247684 64.2473672790474
"1236" 247 46.7835522886224 62.0427637955893
"1237" 247.2 48.4948168861083 59.9875225298828
"1238" 247.4 50.4909887771877 58.5143843887561
"1239" 247.6 52.7715486299917 57.1031648543358
"1240" 247.8 54.8678012854991 56.1136384433413
"1241" 248 57.1560525287576 55.2573766854181
"1242" 248.2 59.5512987888737 54.3425143770531
"1243" 248.4 62.0875419637496 53.5596837572036
"1244" 248.6 64.9568207748104 53.1165050301718
"1245" 248.8 67.7522184557174 53.1396534015626
"1246" 249 70.1795797814949 52.8802361906544
"1247" 249.2 72.6071389497316 52.5163807227318
"1248" 249.4 75.0663249067799 52.0379487201151
"1249" 249.6 77.9926213555303 51.6584472284328
"1250" 249.8 80.2698977985362 51.0691417102153
"1251" 250 82.7911358774176 50.4753533992508
"1252" 250.2 85.4310020384174 49.9001959374381
"1253" 250.4 87.3709565093619 49.2182617150156
"1254" 250.6 89.1577088405312 47.9921923046488
"1255" 250.8 91.2389163711911 46.4975050396706
"1256" 251 92.3648128233833 44.9603671432103
"1257" 251.2 93.7790783299677 43.324442235062
"1258" 251.4 95.1503102079595 41.7427164906024
"1259" 251.6 96.5614312240731 41.4764827141902
"1260" 251.8 98.1242477975344 42.1756453028433
"1261" 252 99.580534890031 43.3935483653569
"1262" 252.2 100.813768252327 45.204886850285
"1263" 252.4 102.094174967678 47.3191685464027
"1264" 252.6 103.580600530893 49.6961816285581
"1265" 252.8 105.011146455479 51.8113344920054
"1266" 253 106.621146889179 53.6302767598107
"1267" 253.2 108.261917299344 54.5555218260843
"1268" 253.4 110.316787435138 54.8873054987864
"1269" 253.6 111.862442730312 54.6299633855843
"1270" 253.8 112.424978826329 54.7268585636816
"1271" 254 112.416105469971 55.7848982212225
"1272" 254.2 111.989053804577 57.4472131045619
"1273" 254.4 111.310154614864 58.9177417312944
"1274" 254.6 110.326669796459 60.6074533648132
"1275" 254.8 109.2203096448 62.6404220911737
"1276" 255 108.335641274254 64.2699867630048
"1277" 255.2 107.235460381966 66.2542994191687
"1278" 255.4 106.554360131022 68.2070976696888
"1279" 255.6 105.725322514052 70.6603852002775
"1280" 255.8 105.628244443783 72.953268807981
"1281" 256 105.79671135901 75.409037502509
"1282" 256.2 106.788971608723 77.9373892497244
"1283" 256.4 108.328116107708 79.5635266613362
"1284" 256.6 109.547597050399 79.6322255365342
"1285" 256.8 109.336487042562 79.8167892952645
"1286" 257 108.266652211557 80.0547113549335
"1287" 257.2 106.889445286143 80.1407731174851
"1288" 257.4 105.482647590247 80.5100036475055
"1289" 257.6 103.54438198422 81.2827865646844
"1290" 257.8 101.679980433607 82.1489884133536
"1291" 258 99.6128700625135 82.9392054750085
"1292" 258.2 97.7593027615506 83.9418859784823
"1293" 258.4 96.0814340019003 85.147302817226
"1294" 258.6 94.8119404953647 87.0024032099853
"1295" 258.8 94.1870867294448 88.8503420088479
"1296" 259 94.0993690241692 91.1941513171324
"1297" 259.2 94.4932486312665 93.1312626344051
"1298" 259.4 93.9009190001306 93.9887083058887
"1299" 259.6 91.9980789723588 94.068475928337
"1300" 259.8 89.4530550698318 94.4851219789287
"1301" 260 87.1972516747953 95.0061730265819
"1302" 260.2 85.0537508372604 95.590362271712
"1303" 260.4 83.0684183620232 96.1730615566816
"1304" 260.6 80.7499085165904 97.1578692666057
"1305" 260.8 78.9039477007598 98.58208890154
"1306" 261 77.1184032764305 99.8543800203344
"1307" 261.2 74.9179399856876 101.057532944302
"1308" 261.4 72.8930072186018 102.055951575679
"1309" 261.6 71.3067252552662 103.352884056296
"1310" 261.8 69.7942717735731 104.939464566664
"1311" 262 69.2617866244866 106.827326214093
"1312" 262.2 69.3166113444328 108.376521337495
"1313" 262.4 69.1602301895768 110.109674958591
"1314" 262.6 68.149773134154 109.769101296048
"1315" 262.8 66.4301733193201 109.190428783255
"1316" 263 64.4888078698627 108.780331273186
"1317" 263.2 62.4397927957428 107.787265477398
"1318" 263.4 60.1662027226862 106.635709133947
"1319" 263.6 58.2117787137333 105.551720412435
"1320" 263.8 55.956935156602 104.132098518072
"1321" 264 53.9038688796722 102.491244172854
"1322" 264.2 52.0120435269813 100.5931327139
"1323" 264.4 50.494420172867 98.4363923079306
"1324" 264.6 48.8857666397499 95.9363083199723
"1325" 264.8 47.8139965178705 93.3981128969028
"1326" 265 46.5946833603625 90.7580782147686
"1327" 265.2 45.3076163569657 88.3347875426628
"1328" 265.4 44.7652257675792 85.5353490813404
"1329" 265.6 44.8097487696979 83.0983359577884
"1330" 265.8 44.9619197600214 79.9891044175801
"1331" 266 45.6239530404606 76.9829219436793
"1332" 266.2 46.8571491488343 74.6344490314744
"1333" 266.4 48.5689022840143 72.2013841907674
"1334" 266.6 50.1309716290753 70.2991139150352
"1335" 266.8 51.9899234428646 68.4474675742559
"1336" 267 54.1092296816747 66.4075485856441
"1337" 267.2 56.891467133524 64.9874885046723
"1338" 267.4 59.4458358021929 64.5712508265584
"1339" 267.6 62.1271777296501 64.546862122919
"1340" 267.8 64.4586985640365 64.7913475372553
"1341" 268 66.9367427224164 65.6692471336287
"1342" 268.2 69.5590565859404 66.7030859653039
"1343" 268.4 72.1340378422547 67.6655069583579
"1344" 268.6 74.5821135313835 68.5253540162628
"1345" 268.8 77.1484288332832 69.7171236780964
"1346" 269 79.6917158273901 71.3851752338846
"1347" 269.2 81.4500342535685 72.920904235211
"1348" 269.4 83.5250692886212 74.1938974467523
"1349" 269.6 85.6373075358039 74.5953805772863
"1350" 269.8 87.8813391953346 74.8104781281698
"1351" 270 89.7345886407552 74.4511077749803
"1352" 270.2 91.3465190488036 73.489305552967
"1353" 270.4 92.5030490875002 72.2144594961097
"1354" 270.6 93.791603051006 70.4073169163283
"1355" 270.8 95.1621049053691 68.2368342536542
"1356" 271 96.4081792740907 66.0842196810114
"1357" 271.2 97.7342709710794 63.7413668196915
"1358" 271.4 98.4732406436472 61.6903080847256
"1359" 271.6 99.5281048700107 58.9929531517001
"1360" 271.8 100.345055612223 56.3297837430513
"1361" 272 100.726720072898 54.4212579730188
"1362" 272.2 101.50665109896 51.7333795184868
"1363" 272.4 102.197182792355 49.2336192022844
"1364" 272.6 103.556502475509 47.1146732200129
"1365" 272.8 104.925250521647 45.5921957860194
"1366" 273 106.055239633012 44.5089247638036
"1367" 273.2 107.910466560448 43.9801440163682
"1368" 273.4 108.552285621465 44.8774501359318
"1369" 273.6 108.309318114987 46.2953068254813
"1370" 273.8 107.70211278447 47.3943988488207
"1371" 274 108.051601388984 49.5241549464076
"1372" 274.2 108.118017895556 51.3604444536171
"1373" 274.4 107.993091584362 53.5806855318787
"1374" 274.6 107.391031438989 56.2383686333892
"1375" 274.8 106.459964350317 58.8458208283411
"1376" 275 104.943500807591 60.9651220400115
"1377" 275.2 103.297854966083 62.9095659492027
"1378" 275.4 101.326544938559 64.9038293274808
"1379" 275.6 99.212250434009 66.5542951874657
"1380" 275.8 96.8587206317214 68.353697966094
"1381" 276 94.7253741057886 69.774779468579
"1382" 276.2 93.1257083586476 71.1808645707066
"1383" 276.4 91.4567525767411 73.0191639626434
"1384" 276.6 90.4150739992061 74.9677392001602
"1385" 276.8 90.0389379147578 77.1391684571632
"1386" 277 90.2131054643901 78.9974405297293
"1387" 277.2 91.0647297662555 81.3066446345291
"1388" 277.4 92.3580323106829 82.5456583056881
"1389" 277.6 94.1179060271392 83.9653904630742
"1390" 277.8 95.7663052993154 84.8662801194231
"1391" 278 96.661860115358 85.2359194365991
"1392" 278.2 97.6824005466041 85.6902686912498
"1393" 278.4 99.3559570104071 86.6816563336095
"1394" 278.6 99.8303048234912 87.8856747305332
"1395" 278.8 98.3515611593385 88.6228397773975
"1396" 279 97.0138042791905 89.2534937943115
"1397" 279.2 95.2194454730133 89.7548548694221
"1398" 279.4 92.8270085772644 90.7912702847561
"1399" 279.6 90.8340762695433 91.9062170981892
"1400" 279.8 88.5377904185432 92.7131907754782
"1401" 280 86.2525495711153 93.3542086532187
"1402" 280.2 83.7963579561461 93.5316160165807
"1403" 280.4 82.0047104861241 93.5760767238126
"1404" 280.6 79.6628171329798 93.5415073019412
"1405" 280.8 77.6442384766571 93.4504214506957
"1406" 281 75.5507651309701 93.5895344963569
"1407" 281.2 73.3082505504205 94.2804641252389
"1408" 281.4 72.1395039669616 95.8735714430309
"1409" 281.6 71.2854401861785 97.787262079455
"1410" 281.8 70.5627818138421 100.038231292749
"1411" 282 70.214043373672 102.10100415472
"1412" 282.2 69.7625637588287 104.341119155584
"1413" 282.4 69.1093571935552 106.611555655768
"1414" 282.6 68.1051964534436 108.753338679278
"1415" 282.8 66.4559706265111 109.768327013002
"1416" 283 64.9523971157859 109.223642466735
"1417" 283.2 62.9182245180278 107.979892127633
"1418" 283.4 60.8704311861982 106.747160924029
"1419" 283.6 59.0601382830922 105.062472120009
"1420" 283.8 57.695521342629 102.775782701404
"1421" 284 56.9108922758538 100.616676990952
"1422" 284.2 56.8172276252056 97.8197547146649
"1423" 284.4 57.1467353199493 95.1067894529154
"1424" 284.6 58.1598954849235 92.6520000520811
"1425" 284.8 59.6577893195117 90.1593867482857
"1426" 285 61.170618725282 87.9694282033312
"1427" 285.2 63.1663215843403 86.2092906646449
"1428" 285.4 65.3267866702573 84.5887107468727
"1429" 285.6 67.5998577823888 83.4830869753632
"1430" 285.8 69.8857624351109 82.3824289468821
"1431" 286 72.4114195212129 81.4256634580016
"1432" 286.2 75.2019904023255 81.0964067924019
"1433" 286.4 77.5981319407127 80.4482584253566
"1434" 286.6 79.0626959582543 79.1196377529745
"1435" 286.8 81.1778579197672 77.9367901765463
"1436" 287 82.8780433195066 76.6157522279928
"1437" 287.2 85.1658220336938 74.8998147899848
"1438" 287.4 86.7101533994786 73.5083990742367
"1439" 287.6 88.8319312272604 72.0698527388821
"1440" 287.8 90.9870979305682 70.7208046286859
"1441" 288 92.8944630348482 69.37139362919
"1442" 288.2 95.1576539658456 67.4291964698565
"1443" 288.4 96.8204503114932 66.0067401244366
"1444" 288.6 98.8974696095746 64.5286821169005
"1445" 288.8 101.103112201603 63.1227966339163
"1446" 289 103.28657898522 61.7533517213823
"1447" 289.2 105.788391284276 60.6146228262468
"1448" 289.4 107.857904715515 60.30902191379
"1449" 289.6 110.219584958747 60.0373833883535
"1450" 289.8 112.338356859321 59.4019576648428
"1451" 290 114.188298309605 58.3090561213947
"1452" 290.2 115.059824754856 57.0364746563172
"1453" 290.4 115.908489811655 55.4896800152065
"1454" 290.6 116.541686007973 54.0996663193457
"1455" 290.8 117.17912902368 52.2515774253997
"1456" 291 117.232706702769 50.534083068477
"1457" 291.2 117.293903034009 48.9760900844294
"1458" 291.4 117.375004764294 47.2997816283856
"1459" 291.6 117.453044025039 45.5885332306753
"1460" 291.8 117.344163049964 44.0982559042427
"1461" 292 117.239475791794 42.0111245265803
"1462" 292.2 117.321499475523 39.8113124305102
"1463" 292.4 117.235012474334 38.158594676359
"1464" 292.6 116.823009648781 36.3895692422669
"1465" 292.8 116.084824613487 34.6082194848021
"1466" 293 115.078297132772 32.9964927304792
"1467" 293.2 113.973991070181 32.3853373062009
"1468" 293.4 112.556773620241 31.8809276264853
"1469" 293.6 111.013909052077 31.5738977712125
"1470" 293.8 109.206247576552 31.585493014756
"1471" 294 108.060169156325 31.7692109684332
"1472" 294.2 106.332107279628 31.5744363168281
"1473" 294.4 104.479730585438 31.4419645161438
"1474" 294.6 102.193582542134 31.2742419493038
"1475" 294.8 100.123259474023 30.7822589436468
"1476" 295 97.9149327849493 29.6550624573564
"1477" 295.2 96.1375243122162 28.4304920925447
"1478" 295.4 94.0118205346858 27.3246744437444
"1479" 295.6 92.2304630568505 26.0767208441109
"1480" 295.8 90.7021161030456 24.4159062310331
"1481" 296 90.1882267776921 22.0869041402345
"1482" 296.2 91.0472296929722 19.694194980527
"1483" 296.4 92.5777693913886 18.0824266883771
"1484" 296.6 94.4413501431577 17.7027826222374
"1485" 296.8 96.8836301402022 17.7463304394513
"1486" 297 99.3425335241248 18.10314112279
"1487" 297.2 101.252746346823 19.0095221064058
"1488" 297.4 103.394423916751 20.2046945633675
"1489" 297.6 105.351915990454 21.6314824007204
"1490" 297.8 107.252832803792 22.8979278591759
"1491" 298 108.473356964859 23.7430524413708
"1492" 298.2 109.810967048126 24.6226360664441
"1493" 298.4 111.520138839637 25.5096658204913
"1494" 298.6 112.817293592974 26.4456953042896
"1495" 298.8 114.081188962862 27.6885736954515
"1496" 299 114.963204232085 28.9807122828138
"1497" 299.2 115.92359277795 30.5784700002997
"1498" 299.4 116.532278992601 32.7271742660456
"1499" 299.6 117.283770051743 34.5647805927038
"1500" 299.8 117.707406705971 36.2593086667146
"1501" 300 118.257064650138 38.3704207278037
"1502" 300.2 118.992330251783 40.4969131055136
"1503" 300.4 119.380754578222 42.3552828210115
"1504" 300.6 119.751948590353 44.2025447972242
"1505" 300.8 120.186024469632 46.1445431506552
"1506" 301 120.531279431667 48.1864709640453
"1507" 301.2 120.703058367648 50.0089567868567
"1508" 301.4 120.943596701018 51.8298033764726
"1509" 301.6 121.040313968341 53.8113135355134
"1510" 301.8 121.142439115861 55.3970438615312
"1511" 302 121.066771079083 57.2132618846919
"1512" 302.2 120.77067951208 59.5794149641986
"1513" 302.4 120.291757213874 61.3491941307941
"1514" 302.6 119.857203527252 63.2971154229219
"1515" 302.8 119.962717033156 65.1152689204081
"1516" 303 120.027251924758 66.374306280926
"1517" 303.2 119.841733259213 67.7171184087786
"1518" 303.4 119.851026157488 70.0451447930373
"1519" 303.6 119.619522897998 72.0202981980946
"1520" 303.8 118.565792016175 73.9434691361556
"1521" 304 118.051759659757 75.8097655827465
"1522" 304.2 117.30272951393 77.9344781950734
"1523" 304.4 116.625500789387 80.2159873189882
"1524" 304.6 115.774451664441 82.4170107612843
"1525" 304.8 114.557880451877 83.9167257778169
"1526" 305 112.959203141166 85.582384359286
"1527" 305.2 111.679269858083 87.4955163576859
"1528" 305.4 111.123476595689 89.2015805103584
"1529" 305.6 110.713861856222 91.1821520436308
"1530" 305.8 109.791716561127 92.9332739757815
"1531" 306 108.425925780443 93.6032781012697
"1532" 306.2 106.705283897277 94.4788707944568
"1533" 306.4 104.382918875403 95.278386279217
"1534" 306.6 102.401198936368 96.4743290143581
"1535" 306.8 100.737144515703 97.8851014165136
"1536" 307 99.5439653270665 99.9218246673543
"1537" 307.2 98.4295483540514 102.674948139718
"1538" 307.4 97.5691903731713 104.812573766528
"1539" 307.6 96.2735229629295 105.977193250989
"1540" 307.8 94.7751304078984 107.345394915371
"1541" 308 93.0987060935848 108.809052795956
"1542" 308.2 91.5215480607228 110.157685372255
"1543" 308.4 89.9263788660316 111.41207190216
"1544" 308.6 88.1950550054917 112.162220063518
"1545" 308.8 86.268859604962 112.819901220698
"1546" 309 83.9804989364035 113.443081576578
"1547" 309.2 81.8671551216617 114.021264046358
"1548" 309.4 79.6964695889186 114.714347658772
"1549" 309.6 77.0365869473725 115.504434368376
"1550" 309.8 74.1870075524303 116.043175199872
"1551" 310 71.3425814190717 115.857455423852
"1552" 310.2 68.7624310485128 115.420679987603
"1553" 310.4 66.0153964563096 114.37445069045
"1554" 310.6 64.0643467149321 112.771970523555
"1555" 310.8 62.5948899131764 110.811057935173
"1556" 311 61.8742296102139 108.682118453098
"1557" 311.2 61.6053329680844 106.315565270961
"1558" 311.4 62.1055024784535 104.404155339729
"1559" 311.6 63.0544612131407 102.340362865915
"1560" 311.8 64.1495657371721 100.457396299757
"1561" 312 65.9937246737199 98.6716943210679
"1562" 312.2 68.1002656083251 97.4237508831339
"1563" 312.4 70.123923256561 96.5601791526936
"1564" 312.6 72.4445813009857 96.1817909969922
"1565" 312.8 73.9751043105311 95.6404053027075
"1566" 313 75.1710022338713 95.1904185405719
"1567" 313.2 75.550595753114 93.9641809961014
"1568" 313.4 75.2406627687447 92.4599918276716
"1569" 313.6 75.064690353154 90.7053724219046
"1570" 313.8 74.7408867852563 88.4490893694716
"1571" 314 74.5864963009619 86.134936089624
"1572" 314.2 74.5962227740358 84.3628084282768
"1573" 314.4 74.5350466720786 82.1021418348577
"1574" 314.6 74.8611261989879 79.7596375071805
"1575" 314.8 75.4344913211588 77.3967234385566
"1576" 315 76.6182357905142 74.8529325654715
"1577" 315.2 77.5605842901405 72.8449270093693
"1578" 315.4 78.6317128665937 70.2036186761301
"1579" 315.6 80.0277759462871 67.8055196512475
"1580" 315.8 81.386337615306 65.720581282659
"1581" 316 83.1856744416993 64.0071297380356
"1582" 316.2 85.7023289931981 62.9380836166523
"1583" 316.4 88.1316294838589 62.5578685954804
"1584" 316.6 91.0125847908811 62.7688711938786
"1585" 316.8 93.6884503211928 63.5409615327383
"1586" 317 96.0680760109138 64.6342445946811
"1587" 317.2 97.7689200597652 66.1915658639754
"1588" 317.4 99.1636583373861 67.9921211947871
"1589" 317.6 100.203111324776 70.249362658534
"1590" 317.8 101.172629213938 72.6449644232485
"1591" 318 101.896461518929 75.3885975632912
"1592" 318.2 102.565744879264 78.0909817892151
"1593" 318.4 103.069868563687 80.635714238335
"1594" 318.6 103.905260285504 82.4654570949607
"1595" 318.8 105.147179012795 83.1203000440537
"1596" 319 105.971893559655 82.3891231618207
"1597" 319.2 105.847749053841 81.0327885893825
"1598" 319.4 105.334466225814 79.8622515327442
"1599" 319.6 105.431338139595 78.472843131602
"1600" 319.8 105.776090130746 76.8131995751313
"1601" 320 105.91804106519 74.5387740965954
"1602" 320.2 106.943468018178 72.0713917893777
"1603" 320.4 108.181267989497 69.9686879106995
"1604" 320.6 110.228574145428 68.4258274375528
"1605" 320.8 112.595951832408 67.3135023884548
"1606" 321 114.552405875333 67.2979306828887
"1607" 321.2 115.768160608802 67.2112815224303
"1608" 321.4 114.865747904951 66.0983132589055
"1609" 321.6 113.751764921415 64.5777861119705
"1610" 321.8 112.85471309634 63.3013984253536
"1611" 322 111.452560622598 61.8034827414969
"1612" 322.2 110.024893335345 60.1268297629726
"1613" 322.4 108.663686853541 57.9283323902496
"1614" 322.6 107.787924111506 55.6352620594322
"1615" 322.8 106.967047091227 53.1995745375703
"1616" 323 106.655694850625 50.6561854682401
"1617" 323.2 106.626134046479 48.0556666786654
"1618" 323.4 107.543452221 45.6531984903395
"1619" 323.6 109.390834198609 43.8223890290328
"1620" 323.8 111.44626795266 42.851742048127
"1621" 324 113.759312174435 42.4985386502189
"1622" 324.2 115.875158331548 42.3656875915507
"1623" 324.4 117.786934158731 42.6220265679899
"1624" 324.6 118.506443022148 43.5439998371705
"1625" 324.8 119.185345181544 44.9215257437407
"1626" 325 119.993382935318 46.6285505462812
"1627" 325.2 120.469662045686 48.0562775555981
"1628" 325.4 119.906160406023 47.3144048076454
"1629" 325.6 119.556604961444 46.3272320600646
"1630" 325.8 118.831685452869 45.0528568619545
"1631" 326 118.905872437166 44.1756298936922
"1632" 326.2 118.940687597533 44.0801503708932
"1633" 326.4 119.047061659009 43.7857312332253
"1634" 326.6 119.590569263653 43.3098183125787
"1635" 326.8 119.64471372179 43.0056322646314
"1636" 327 119.486214751518 42.2207430819898
"1637" 327.2 119.099653522463 40.9938205919623
"1638" 327.4 118.754782246326 39.0418260586531
"1639" 327.6 118.088844606224 36.9944063973504
"1640" 327.8 117.590758004522 35.2783550932637
"1641" 328 117.002563397184 33.6118003764395
"1642" 328.2 116.098196510307 31.7407659699355
"1643" 328.4 115.193149184544 30.150322970403
"1644" 328.6 114.212299575352 28.8687057963978
"1645" 328.8 113.067495715407 27.4813267435395
"1646" 329 111.669252846468 26.3945683918183
"1647" 329.2 109.946101908431 25.572587229969
"1648" 329.4 108.285795058923 25.7228406700061
"1649" 329.6 106.380286563427 25.6172963962818
"1650" 329.8 104.14555139392 25.9578630561084
"1651" 330 101.787365004356 26.157796360835
"1652" 330.2 98.984818784663 26.2129259640395
"1653" 330.4 96.2615813967553 26.0047600736908
"1654" 330.6 93.5237314746377 24.8644200401184
"1655" 330.8 91.7156054858986 23.1222809780045
"1656" 331 90.9217832718071 20.449983667824
"1657" 331.2 91.7815228852727 17.1663952115109
"1658" 331.4 92.7670615504559 15.2685671303689
"1659" 331.6 94.2809431052675 12.6454189456172
"1660" 331.8 96.1310280271253 11.5375882764771
"1661" 332 98.0124400834171 11.4298471370018
"1662" 332.2 99.8361059918037 11.5543534402582
"1663" 332.4 100.686501878661 11.4458444695016
"1664" 332.6 100.20801284042 10.8654214411694
"1665" 332.8 99.1980131826408 9.82108031071601
"1666" 333 98.5052785718558 8.67297566851028
"1667" 333.2 97.530859925731 7.6853951727272
"1668" 333.4 96.1192344530148 6.53999990426776
"1669" 333.6 94.5060844426814 5.29123226518428
"1670" 333.8 92.6127813602636 4.21231331561863
"1671" 334 90.6246451375554 2.96217192732208
"1672" 334.2 89.330028496665 2.01926100365386
"1673" 334.4 87.6712278092527 1.52738943396819
"1674" 334.6 85.908410334122 0.829884683529758
"1675" 334.8 84.3510846811866 0.405675668698578
"1676" 335 81.792817201242 0.0536779706329373
"1677" 335.2 79.523022015579 0.0593865593133446
"1678" 335.4 77.0892561028915 0.24500232654556
"1679" 335.6 75.2014747039306 0.360549818315349
"1680" 335.8 72.4881291665131 0.635514650021999
"1681" 336 69.0815642132146 0.867217820357322
"1682" 336.2 66.7756353638523 1.10333122266656
"1683" 336.4 64.0726176647578 0.89167094286609
"1684" 336.6 61.12288464891 0.545728336555035
"1685" 336.8 58.0580992529019 0.357623682423235
"1686" 337 54.9690887121778 0.503860538161173
"1687" 337.2 52.458752802401 1.1599041480639
"1688" 337.4 50.325618392646 2.51991203194396
"1689" 337.6 48.0062733354766 3.93965040073621
"1690" 337.8 45.776032528537 5.3275971360637
"1691" 338 43.2599499954349 6.83782285917626
"1692" 338.2 41.0566491696013 8.64215942929791
"1693" 338.4 39.2758664282069 10.2251524260408
"1694" 338.6 36.8416119530572 12.2540986405657
"1695" 338.8 34.3618329148405 14.0275229413074
"1696" 339 31.9635572412541 15.6541902085917
"1697" 339.2 29.8334156256603 17.8290885279994
"1698" 339.4 28.2025510446535 20.531653619842
"1699" 339.6 27.3882461142223 22.9198871830996
"1700" 339.8 27.5631750116769 25.5132970592533
"1701" 340 28.3200139490278 28.0548908161085
"1702" 340.2 29.3704711732926 30.5448856757918
"1703" 340.4 30.9048785705098 33.2517418598157
"1704" 340.6 32.7128813496954 36.105241417523
"1705" 340.8 34.4049346000072 38.1168168825173
"1706" 341 36.4484956739965 39.8979257733626
"1707" 341.2 39.1054514588386 41.0182045101323
"1708" 341.4 41.6964105778426 41.7221271220545
"1709" 341.6 44.3590210506462 42.2563409248707
"1710" 341.8 47.1376740827006 42.6609227347794
"1711" 342 50.3254637500128 43.3512249655354
"1712" 342.2 52.681155631752 44.0021025617888
"1713" 342.4 55.2771749313989 44.4571903071181
"1714" 342.6 57.6351688626077 44.3143431481915
"1715" 342.8 59.7759979169976 43.8343080825152
"1716" 343 62.279135523796 43.4784898967748
"1717" 343.2 64.6398564483817 43.1696499956061
"1718" 343.4 66.9401055226168 43.8333445884341
"1719" 343.6 68.7990608127116 44.939725411498
"1720" 343.8 70.9537511074849 46.4379142605117
"1721" 344 72.6596980001972 48.3751467514906
"1722" 344.2 73.7622024004722 50.493956485738
"1723" 344.4 74.8879555616815 52.7504683419836
"1724" 344.6 75.6790484376443 55.4060994734091
"1725" 344.8 76.4707038274739 58.0739185553971
"1726" 345 77.1625307515702 60.1579087838773
"1727" 345.2 78.1747674772572 62.4747212234777
"1728" 345.4 79.4325116144089 64.6151430887405
"1729" 345.6 80.8765288239177 66.2602662385538
"1730" 345.8 82.7647156162622 67.923043384502
"1731" 346 84.5630280363547 69.0277446711987
"1732" 346.2 86.7516853495065 69.3874587656139
"1733" 346.4 89.2839421454378 69.5518481030405
"1734" 346.6 91.8789904725031 70.0428689490104
"1735" 346.8 93.7246561919323 71.6858973282271
"1736" 347 94.8061413321216 73.5072505469295
"1737" 347.2 95.231326692719 76.0671049050649
"1738" 347.4 95.0746422534635 78.5286180441388
"1739" 347.6 94.2063915988544 80.8677881935515
"1740" 347.8 92.4566598851672 83.2004488079631
"1741" 348 89.9982962521948 84.6069733480524
"1742" 348.2 87.195878499741 85.3242062811721
"1743" 348.4 84.7153217143211 85.1748518280954
"1744" 348.6 81.8941821870251 84.5431833103133
"1745" 348.8 79.321300103822 83.9128011832789
"1746" 349 76.8962505002655 83.1244376256327
"1747" 349.2 74.5789204495104 82.3585515787231
"1748" 349.4 72.3141572520897 81.5844705880332
"1749" 349.6 70.1465575433247 81.5844380826483
"1750" 349.8 68.2904771029446 82.232316088031
"1751" 350 66.6410387106557 83.3846526983523
"1752" 350.2 65.2867413294887 84.9810943398136
"1753" 350.4 64.2169210590777 87.0817058254561
"1754" 350.6 63.0237039991245 89.3794991643444
"1755" 350.8 61.4154690783668 91.4058541067167
"1756" 351 60.4332104667325 93.6365325330794
"1757" 351.2 59.392008644441 96.1355669476334
"1758" 351.4 58.7757631226819 98.2251419220308
"1759" 351.6 58.3226186010714 100.668372269945
"1760" 351.8 58.5860457707232 102.637915457163
"1761" 352 58.9738122106053 104.374645178225
"1762" 352.2 59.9569698686329 106.112860128118
"1763" 352.4 61.6152655299514 107.782537671918
"1764" 352.6 63.7557137096615 109.105171988024
"1765" 352.8 66.003735950744 110.132933648366
"1766" 353 68.0720035769723 110.717826702716
"1767" 353.2 69.4720574840137 111.535136558024
"1768" 353.4 70.7602023499424 112.724740960362
"1769" 353.6 69.8318311018854 113.542613936334
"1770" 353.8 68.2809957961925 113.680811335661
"1771" 354 66.739706935359 113.87965422687
"1772" 354.2 64.7055150265366 114.08948621697
"1773" 354.4 62.4650302128321 114.216122433555
"1774" 354.6 59.6452118770926 113.86155773454
"1775" 354.8 57.2843693621002 113.685972228537
"1776" 355 54.7187871413353 113.459602372681
"1777" 355.2 52.291153716219 113.545971196971
"1778" 355.4 49.6274920382485 114.121488979109
"1779" 355.6 47.3185302918761 115.378718308763
"1780" 355.8 46.0593960348985 117.111512533616
"1781" 356 45.6345291254236 117.903304527655
"1782" 356.2 44.7722094358815 117.162245999155
"1783" 356.4 43.1874406953077 116.456885723955
"1784" 356.6 41.3981828721349 116.165158633725
"1785" 356.8 39.0676948342922 115.940918821274
"1786" 357 36.5895987847064 115.535392500341
"1787" 357.2 34.1650671145578 115.13201472759
"1788" 357.4 32.9085780115133 113.771431372931
"1789" 357.6 32.4492188328404 111.842367756343
"1790" 357.8 31.7448317532505 109.874252816814
"1791" 358 30.9899000910316 107.954481650829
"1792" 358.2 30.8868074810566 105.807958862127
"1793" 358.4 30.9845543725758 103.990867756796
"1794" 358.6 31.7556591612407 101.335787651608
"1795" 358.8 32.6850602661736 98.8664173714278
"1796" 359 33.7691348168223 96.3689927267338
"1797" 359.2 34.7132012853724 94.1067567062719
"1798" 359.4 35.7802857208881 91.8647587244978
"1799" 359.6 37.4428273192245 89.8685906401227
"1800" 359.8 38.8705424901581 88.2886025418582
"1801" 360 40.6023010591353 86.3044759626105
"1802" 360.2 42.3212284936977 84.7691609561619
"1803" 360.4 44.3309411735019 83.3689086564645
"1804" 360.6 46.5876164830252 82.6330198575346
"1805" 360.8 49.323642528004 82.1958339191879
"1806" 361 52.0668831005413 82.0727384033296
"1807" 361.2 54.8301974550352 82.03185787681
"1808" 361.4 57.3688298287418 81.948203934648
"1809" 361.6 59.714518565776 81.7100543768007
"1810" 361.8 62.1702355531206 81.0314499105112
"1811" 362 64.3857786515999 79.994069033014
"1812" 362.2 66.9230003146278 79.0059162237684
"1813" 362.4 69.2830323777509 78.1045385327182
"1814" 362.6 71.9940970462119 77.6883682353776
"1815" 362.8 74.4831740626126 77.2886615472423
"1816" 363 77.0592904027143 77.2810254101619
"1817" 363.2 79.6569161088958 77.2975714797558
"1818" 363.4 82.1674502358893 77.5941390209958
"1819" 363.6 84.8860567810525 78.179120953676
"1820" 363.8 86.8432840089778 78.6739253539572
"1821" 364 88.4235916670951 80.0838089132239
"1822" 364.2 89.7451898826114 81.715648659528
"1823" 364.4 91.2004169986789 83.793654274714
"1824" 364.6 92.1742196857225 86.1979918151102
"1825" 364.8 93.0623655511507 88.4377259055586
"1826" 365 93.6139840959908 90.8792151174904
"1827" 365.2 94.2284433429049 93.0346601578997
"1828" 365.4 95.0726913450944 95.3706907268014
"1829" 365.6 95.5579146275462 96.5899654071659
"1830" 365.8 96.268834482213 96.5950649113667
"1831" 366 97.3317212966047 95.861839207344
"1832" 366.2 97.4438961191741 94.361489001135
"1833" 366.4 97.1975714144031 92.8254760609483
"1834" 366.6 97.6379685583603 91.5310567555153
"1835" 366.8 98.1590423396913 89.448810205191
"1836" 367 98.7337946564747 87.2475349001921
"1837" 367.2 99.133740614204 84.7956454434698
"1838" 367.4 99.9219114422228 82.3922078366764
"1839" 367.6 100.895234706312 79.974706755996
"1840" 367.8 102.030638859117 77.6843913123588
"1841" 368 103.492291203066 75.034569966726
"1842" 368.2 105.140095741601 72.9912488656741
"1843" 368.4 106.966900569928 71.0993396307132
"1844" 368.6 109.015001960499 69.4914188879324
"1845" 368.8 111.242847323023 68.4179339711593
"1846" 369 113.609120451952 68.6616379155784
"1847" 369.2 114.920036629421 69.9034040301404
"1848" 369.4 115.473918457841 71.3890869690849
"1849" 369.6 115.856905450324 72.2567544332936
"1850" 369.8 116.439591347188 73.2258398150775
"1851" 370 116.979085968924 73.431104211061
"1852" 370.2 116.975069884209 72.0682547109208
"1853" 370.4 116.382735785757 70.7209149329633
"1854" 370.6 115.826719017259 69.4667266509319
"1855" 370.8 115.328427956971 68.4066175381898
"1856" 371 114.497806161297 67.2121731729781
"1857" 371.2 113.468635974547 65.5508217461437
"1858" 371.4 112.614195020265 63.913908727216
"1859" 371.6 111.602471406535 61.6797057175125
"1860" 371.8 111.122790857872 59.2265326085686
"1861" 372 110.749263856669 56.8923690291865
"1862" 372.2 111.217149985052 54.1509463281299
"1863" 372.4 111.5892304151 51.721350146475
"1864" 372.6 112.421226446891 49.2218692582143
"1865" 372.8 113.349263718964 47.1106656181904
"1866" 373 115.1943879471 45.6126519615728
"1867" 373.2 116.897722377104 44.9312970426958
"1868" 373.4 118.035223699519 44.4223173486243
"1869" 373.6 118.752594237336 44.4510167990388
"1870" 373.8 117.678535658158 44.0472621819556
"1871" 374 116.304677427173 43.2766073791108
"1872" 374.2 115.367844097555 42.5148665280653
"1873" 374.4 114.27077501529 41.7456559385747
"1874" 374.6 113.128033696617 40.1779395103616
"1875" 374.8 111.498521265019 38.5210036308451
"1876" 375 109.876051097801 36.7991155516613
"1877" 375.2 108.401605509676 34.7989809837831
"1878" 375.4 106.82934841005 32.6820376398071
"1879" 375.6 105.362660830403 30.6206727095714
"1880" 375.8 104.012363853292 28.7858363400021
"1881" 376 102.234793011379 27.1394770032042
"1882" 376.2 100.153743196849 25.2888866877615
"1883" 376.4 98.1227202755907 23.6586739926648
"1884" 376.6 96.1075328383955 22.016374342453
"1885" 376.8 93.7627236142377 20.8123834431832
"1886" 377 91.1920511090476 19.5075969475585
"1887" 377.2 88.2194602086711 18.5023700087304
"1888" 377.4 85.9235189873089 18.3314673854795
"1889" 377.6 83.4326428822716 18.3967831466991
"1890" 377.8 81.1877051985114 18.891880054875
"1891" 378 78.7450360516202 19.7305093658807
"1892" 378.2 76.4853867933791 20.9491930636911
"1893" 378.4 74.3470134904607 22.4196488000599
"1894" 378.6 72.3032850049413 24.7491664199754
"1895" 378.8 70.912686903798 26.9866181437819
"1896" 379 70.046309575633 29.2066070557511
"1897" 379.2 69.1437821888198 31.511576082655
"1898" 379.4 68.7369894713319 34.2245474766826
"1899" 379.6 68.9447420073769 36.6956670104799
"1900" 379.8 69.30246285023 38.8933627906359
"1901" 380 70.1938003138384 41.202405341482
"1902" 380.2 71.2550890570478 42.8748112720956
"1903" 380.4 72.606878452417 44.8221756108573
"1904" 380.6 73.9813524908083 46.6636372400032
"1905" 380.8 75.036147468134 48.6822382264127
"1906" 381 75.6494916116683 50.9236013063496
"1907" 381.2 75.6129608673085 53.3320072646825
"1908" 381.4 75.2582686074025 56.0006485921841
"1909" 381.6 74.5362263195445 58.1170515812426
"1910" 381.8 73.6204056213369 60.6999726900861
"1911" 382 72.616047568228 63.1606489366723
"1912" 382.2 71.7082769502734 65.6726303965688
"1913" 382.4 70.9061230530123 68.0375402289563
"1914" 382.6 69.860475269336 70.2994651088926
"1915" 382.8 68.4324103932509 72.331922360333
"1916" 383 66.5105300541409 74.3665843302569
"1917" 383.2 64.4535108451038 76.3205500195866
"1918" 383.4 62.7690627490716 78.4023116480697
"1919" 383.6 61.6226019476363 80.3573131848846
"1920" 383.8 60.3375640900563 82.6165418348326
"1921" 384 58.9408428235067 85.1718199507718
"1922" 384.2 57.3684790981827 87.3304775445216
"1923" 384.4 55.3851157004148 89.269637932213
"1924" 384.6 53.0570351169428 90.5528689578254
"1925" 384.8 50.7747188174763 91.4149399344092
"1926" 385 48.388924524376 91.8684122309371
"1927" 385.2 46.1381870667322 92.2990390921903
"1928" 385.4 43.1862600703726 92.6066549747949
"1929" 385.6 40.4694043366295 92.8124374500111
"1930" 385.8 38.0180542114205 92.4679598572619
"1931" 386 35.3352558329312 91.7066925939167
"1932" 386.2 32.9349504088817 90.5135195743775
"1933" 386.4 31.233035031654 89.1547696661843
"1934" 386.6 30.0768471659437 87.4187067472705
"1935" 386.8 29.0586541362199 85.6454089141242
"1936" 387 27.8134758134038 83.2717251535403
"1937" 387.2 27.7439481234705 81.1723630637653
"1938" 387.4 28.2044151055654 78.9900160201988
"1939" 387.6 28.8767576862116 76.9486016646737
"1940" 387.8 29.8602965042998 74.82095592237
"1941" 388 31.2513249028583 72.5492980912587
"1942" 388.2 32.9864155538931 70.6068865010756
"1943" 388.4 35.245020924022 69.3010315194933
"1944" 388.6 37.207095984625 68.1071813008725
"1945" 388.8 39.4363262499009 67.0607284394083
"1946" 389 41.8630071800032 66.0183114084271
"1947" 389.2 43.7631543219591 65.0638164193567
"1948" 389.4 45.4130306076038 63.5545312662341
"1949" 389.6 47.0994642133802 61.6645759053336
"1950" 389.8 48.3790479671272 59.8307012337945
"1951" 390 49.9345361078392 57.9150365613076
"1952" 390.2 51.3054924159096 56.051629073924
"1953" 390.4 52.616514705437 53.7742175749975
"1954" 390.6 53.1829970135027 51.6449609066213
"1955" 390.8 53.5184711565181 49.269547810103
"1956" 391 53.0406224206508 46.8532117375428
"1957" 391.2 52.4903618485512 45.121122835956
"1958" 391.4 51.7055071856877 42.9265419713855
"1959" 391.6 51.2121355366226 40.2493064434379
"1960" 391.8 51.2315832212226 37.9322714605025
"1961" 392 51.3421088897394 35.1812995049253
"1962" 392.2 51.4301871007625 32.5851726098615
"1963" 392.4 51.8465354757084 30.1923089315396
"1964" 392.6 52.5881676411882 27.7242225807146
"1965" 392.8 53.5971627928485 25.7622585683031
"1966" 393 55.3456382924372 23.815665297301
"1967" 393.2 57.1215235507185 22.4707263778521
"1968" 393.4 59.2264288774472 21.0698560049415
"1969" 393.6 61.3643406349635 20.4162867638034
"1970" 393.8 63.7630971484417 20.0338802688868
"1971" 394 65.9881627320755 19.9617317555344
"1972" 394.2 68.1712563235367 20.4141241717649
"1973" 394.4 70.2027547785105 21.2251498999427
"1974" 394.6 72.06568985418 22.5744310163119
"1975" 394.8 73.8786354920655 23.8073562633038
"1976" 395 75.6673111894049 25.1946042779922
"1977" 395.2 77.3818565854609 26.700480509636
"1978" 395.4 78.8706297285538 28.1681439006932
"1979" 395.6 80.4099997271718 29.8754164792002
"1980" 395.8 81.7215552609547 31.5342494621117
"1981" 396 83.2370431843758 33.180241578274
"1982" 396.2 84.7118819558942 34.7618554582861
"1983" 396.4 86.5017180010354 36.4867171441042
"1984" 396.6 88.0515477593039 37.9249737498285
"1985" 396.8 89.7255862078352 39.0511589152645
"1986" 397 91.5328975693678 39.6072758231314
"1987" 397.2 93.5895220624091 39.415076510043
"1988" 397.4 94.5480568604739 39.0576324860818
"1989" 397.6 94.7676577220983 39.9425262357918
"1990" 397.8 94.4081418942853 41.7026254049881
"1991" 398 94.7432727894622 43.5583552331534
"1992" 398.2 95.085506010233 45.5078641892196
"1993" 398.4 95.2263420281347 47.5508250328531
"1994" 398.6 95.2985883890119 50.0262958075211
"1995" 398.8 94.9007536460068 52.2464277031589
"1996" 399 94.1303526464558 53.9936377352614
"1997" 399.2 92.7968533069136 55.502604758446
"1998" 399.4 90.7932506358679 56.9842801613833
"1999" 399.6 88.8518017127836 58.0454763863832
"2000" 399.8 86.9715350514422 58.6714572489165
"2001" 400 84.7302470180337 59.132743225606
"2002" 400.2 82.2573886215813 59.3449771633415
"2003" 400.4 80.4411780279963 59.7027741167817
"2004" 400.6 78.1525417433523 60.1248142949835
"2005" 400.8 75.8879064614926 59.9459863424372
"2006" 401 73.6304524558224 59.802018807922
"2007" 401.2 71.3525983665832 59.9383468357771
"2008" 401.4 68.866891019925 60.4039259355368
"2009" 401.6 66.7356926821 61.1677079191432
"2010" 401.8 64.7607543942942 62.0814503240382
"2011" 402 63.6757649088706 63.4704623703073
"2012" 402.2 62.6311752793664 65.4054631902377
"2013" 402.4 62.118395864898 67.5130325545381
"2014" 402.6 61.7332076983427 69.8746733376164
"2015" 402.8 61.3165918997431 72.2499974317984
"2016" 403 60.7571496404509 74.6152402599709
"2017" 403.2 60.2217792153722 76.848795982693
"2018" 403.4 59.5239200731955 79.064609430075
"2019" 403.6 58.9019543548033 81.6145495010572
"2020" 403.8 58.0548744549772 83.7792796741308
"2021" 404 57.2702557315102 85.6838463222349
"2022" 404.2 55.9587322952692 87.3160679587664
"2023" 404.4 54.0110027999036 88.5381353605633
"2024" 404.6 52.1852752413385 89.1882945834764
"2025" 404.8 49.8244053638328 89.1851920225784
"2026" 405 47.8816621530487 88.3477031090435
"2027" 405.2 46.0633063603565 87.328604924385
"2028" 405.4 44.0529822292439 86.1041244209653
"2029" 405.6 42.3827561738697 84.8893811460902
"2030" 405.8 40.6670255523691 83.1716754159722
"2031" 406 39.3001298822223 81.2956988092461
"2032" 406.2 38.1791168342858 78.8486172400133
"2033" 406.4 37.4416980025422 76.4650509020905
"2034" 406.6 37.246874054339 73.6572751700864
"2035" 406.8 37.3886345396308 71.3841895613519
"2036" 407 38.0593739152865 69.4262728726687
"2037" 407.2 39.4127265900287 67.690164465654
"2038" 407.4 41.0057958889802 66.0762360186294
"2039" 407.6 42.8821958894193 64.8484012681861
"2040" 407.8 45.2869213133258 63.8542975817001
"2041" 408 47.383403387104 62.9084388015816
"2042" 408.2 49.6805073122473 62.3050099722735
"2043" 408.4 51.5387533955488 61.7280895772376
"2044" 408.6 53.3945151954375 61.0203902939885
"2045" 408.8 55.2901994297963 60.3300632751963
"2046" 409 57.6798346599439 59.8005355322654
"2047" 409.2 59.8442830931589 59.239991637576
"2048" 409.4 62.1203930426704 59.0497980306537
"2049" 409.6 64.316204097697 58.6103371666671
"2050" 409.8 66.7079913587681 58.4324418574474
"2051" 410 69.0352740175678 58.4226421142163
"2052" 410.2 71.4039503941728 58.4361038287636
"2053" 410.4 73.6572597079541 58.3074465865578
"2054" 410.6 76.0528604724526 58.2772530476832
"2055" 410.8 78.5516698459061 58.0835768491936
"2056" 411 80.5809136767536 58.0438502954791
"2057" 411.2 82.7515557120047 58.8536576119002
"2058" 411.4 84.5476080630719 59.984501566226
"2059" 411.6 85.9332463049951 61.3767436257694
"2060" 411.8 87.0108490087183 63.5119815038622
"2061" 412 87.8411072387976 65.6326214124119
"2062" 412.2 88.268348806058 67.9713211066598
"2063" 412.4 88.2023627143547 69.9008338028714
"2064" 412.6 87.8427469054464 72.1638093563594
"2065" 412.8 87.1697352712763 74.0826487121145
"2066" 413 86.4981793617128 76.2400373735601
"2067" 413.2 85.8761747861925 78.1013556121631
"2068" 413.4 84.7359556903232 80.0068634201355
"2069" 413.6 83.2020810641841 81.4559696084908
"2070" 413.8 81.0424440396176 83.014744699683
"2071" 414 79.2139027064996 84.1531466820124
"2072" 414.2 77.0113363185683 85.3228971662726
"2073" 414.4 74.9499010265679 86.1554892647554
"2074" 414.6 72.8018572082433 86.6026400216122
"2075" 414.8 70.5057702412061 86.7305256606561
"2076" 415 68.2700842345635 86.7284271549744
"2077" 415.2 65.9002616726448 87.2218317691223
"2078" 415.4 64.1801911003093 88.3383189079888
"2079" 415.6 63.2126267122806 89.7578362533842
"2080" 415.8 62.6228150372205 91.5564257389908
"2081" 416 62.8100814021354 93.1260829581405
"2082" 416.2 63.4049855175345 94.9990737268902
"2083" 416.4 64.4029905192045 96.5873370567032
"2084" 416.6 65.650631301402 98.2119426893138
"2085" 416.8 67.0994140304 99.6185458159526
"2086" 417 68.7337805158198 101.213618544896
"2087" 417.2 70.2169370695101 102.624750080968
"2088" 417.4 71.7185068866303 103.895823749001
"2089" 417.6 73.5596541051311 104.830537590581
"2090" 417.8 75.4982072356092 105.347208654448
"2091" 418 77.3415852530581 105.769617271357
"2092" 418.2 79.223446207595 106.020736169602
"2093" 418.4 80.8380527263509 106.926853113557
"2094" 418.6 80.7713741411392 107.883916630972
"2095" 418.8 79.5609369732783 108.599559297974
"2096" 419 78.0351486270161 108.329317643853
"2097" 419.2 76.8324182669184 107.830076367328
"2098" 419.4 75.3352016103765 107.971663717818
"2099" 419.6 74.0196617992341 108.415382048621
"2100" 419.8 72.0777453695796 109.031254193682
"2101" 420 69.9943229085412 109.996018727114
"2102" 420.2 68.3921863802208 110.947215499343
"2103" 420.4 67.0719923488559 111.680274828211
"2104" 420.6 65.4020251128251 112.112268852572
"2105" 420.8 63.9982936054383 111.526190243602
"2106" 421 62.0312512660315 110.732081693067
"2107" 421.2 60.6739456039684 109.448816814893
"2108" 421.4 59.6871197912165 107.883871128359
"2109" 421.6 58.6384605959953 105.951542310186
"2110" 421.8 57.7448183047735 103.859957142824
"2111" 422 56.9945764582185 101.68974744402
"2112" 422.2 56.7017028669503 99.9196843709934
"2113" 422.4 56.8613825813742 97.9846898098958
"2114" 422.6 57.7405592476415 96.0581856337547
"2115" 422.8 58.2617989196669 94.3449692623461
"2116" 423 58.6121927119629 92.2617718540261
"2117" 423.2 59.0561366867678 90.1968313634354
"2118" 423.4 59.9603483618962 88.0145764480642
"2119" 423.6 61.0750713627235 86.3544382265028
"2120" 423.8 62.8480307497943 84.9046953556827
"2121" 424 64.9879383348922 84.3736099064869
"2122" 424.2 66.7180332658089 84.1311183429492
"2123" 424.4 69.1549082348351 84.0404603575675
"2124" 424.6 71.48569321046 84.7689721103949
"2125" 424.8 73.1420577141204 85.2113324054034
"2126" 425 74.967908634186 85.9060302554424
"2127" 425.2 76.5850198408534 85.5051031266269
"2128" 425.4 76.8076997205417 84.1200047708882
"2129" 425.6 76.1465287440209 82.7919992911325
"2130" 425.8 76.1070013552471 80.7879806304364
"2131" 426 76.129861234765 78.5551692045356
"2132" 426.2 76.0724773696507 76.3303326054909
"2133" 426.4 76.0701608387983 74.0441543040732
"2134" 426.6 75.7991850274434 72.1572646959345
"2135" 426.8 75.3345394361404 69.9331157099343
"2136" 427 74.7059665996666 67.4782071612289
"2137" 427.2 74.1995088214794 64.9083013789207
"2138" 427.4 74.0175275745823 62.5055474347728
"2139" 427.6 74.3489994378627 60.1934374321713
"2140" 427.8 75.0257703158503 57.8473858198475
"2141" 428 75.9329120633187 55.1668550667891
"2142" 428.2 76.8155146086539 52.708409802851
"2143" 428.4 77.9439670079564 50.6411422647661
"2144" 428.6 79.4992551937552 49.0270487380806
"2145" 428.8 81.5657092234044 47.7088653342679
"2146" 429 83.8952598392079 46.1563868426088
"2147" 429.2 85.9129115444539 44.7365348195135
"2148" 429.4 87.9501332661021 43.5460435113415
"2149" 429.6 90.387059795562 42.703354338556
"2150" 429.8 92.5315615532229 42.1733437646157
"2151" 430 94.827669874771 41.8083031612996
"2152" 430.2 96.8197696251572 41.050381519764
"2153" 430.4 99.1522074686527 40.2691499889425
"2154" 430.6 101.474725626836 40.0799207521361
"2155" 430.8 103.069232443487 40.3253696821402
"2156" 431 104.619971542998 40.9365142432791
"2157" 431.2 106.113205328151 41.9719290629898
"2158" 431.4 107.38379670606 43.3908940220777
"2159" 431.6 108.070453408661 45.1793012393051
"2160" 431.8 108.773675105025 47.2489350369262
"2161" 432 109.18922264393 49.8663869062723
"2162" 432.2 109.394316875431 52.4385892608705
"2163" 432.4 109.777493548313 54.5144558117772
"2164" 432.6 109.954138474441 56.7728324077345
"2165" 432.8 109.901887310582 59.319604912898
"2166" 433 109.323468467475 61.2739195571685
"2167" 433.2 108.577240109396 63.4569792226027
"2168" 433.4 107.483687234648 65.8228779895805
"2169" 433.6 106.618920524429 68.0230381385211
"2170" 433.8 105.672863378082 70.5474739226667
"2171" 434 105.242750101983 72.6331693611508
"2172" 434.2 104.894036008971 74.8897415986526
"2173" 434.4 104.556686933701 77.0082863137077
"2174" 434.6 103.67473233735 78.994917535337
"2175" 434.8 102.383666360744 80.8634019586475
"2176" 435 100.614349381182 82.2600774732078
"2177" 435.2 98.3273291075153 83.5035145159204
"2178" 435.4 96.4298149332848 84.1186354473393
"2179" 435.6 94.1100587141619 84.2955582078547
"2180" 435.8 92.2359929047918 85.2809759759035
"2181" 436 91.2106755766018 86.5824110410414
"2182" 436.2 90.9948467491547 88.0380697840226
"2183" 436.4 90.7035813714287 89.5766770615005
"2184" 436.6 90.3448915348663 91.1487773311156
"2185" 436.8 90.654440100323 92.8581730050085
"2186" 437 90.6384272449491 93.9667251014499
"2187" 437.2 89.2350826705073 93.5243222027408
"2188" 437.4 87.5003992142631 93.444706726641
"2189" 437.6 85.28046123591 93.6909699018371
"2190" 437.8 83.3317770726666 93.6247157308518
"2191" 438 80.9776980519587 93.3433422020175
"2192" 438.2 78.9822217243283 93.4322489070517
"2193" 438.4 76.9784950698832 94.0447596748626
"2194" 438.6 75.1231801491768 95.0060514303202
"2195" 438.8 73.3083768655488 96.0451604190702
"2196" 439 71.5928835357463 96.6149139960593
"2197" 439.2 69.3672483643642 96.5201037639917
"2198" 439.4 67.2191114512847 96.0700456774773
"2199" 439.6 65.3206223871826 94.651183295602
"2200" 439.8 63.994754898974 92.9065604884342
"2201" 440 62.9644310122061 90.824698018813
"2202" 440.2 62.1621319449434 88.6273943175307
"2203" 440.4 61.412669709616 85.9190300195584
"2204" 440.6 60.8861853408645 83.4309105186336
"2205" 440.8 60.9177843112928 80.9098992561812
"2206" 441 61.0880869345029 78.287333138688
"2207" 441.2 61.5905386325485 75.4055861846749
"2208" 441.4 62.364370135905 73.1639593568824
"2209" 441.6 63.7117319044015 70.520195516583
"2210" 441.8 65.1961896068478 68.6340151533812
"2211" 442 67.1089977908122 66.8116276313685
"2212" 442.2 68.8403937670804 64.8813818853281
"2213" 442.4 71.342362904575 63.3786798338481
"2214" 442.6 73.4895799372037 62.392037000017
"2215" 442.8 75.6151817982618 61.7797651043943
"2216" 443 77.9658663690411 60.8743591600345
"2217" 443.2 80.3599270034924 60.3127473003008
"2218" 443.4 82.6152126341718 60.6398505960501
"2219" 443.6 84.318413316152 61.4642206063075
"2220" 443.8 86.1868880514299 62.6431434949742
"2221" 444 87.5549898151888 64.1615185046145
"2222" 444.2 89.0259669669793 66.053350052411
"2223" 444.4 90.240931669796 67.6970130520517
"2224" 444.6 91.7534837558831 69.6344614489494
"2225" 444.8 92.9801886198125 71.1949301424596
"2226" 445 93.9244623150398 72.1734474045729
"2227" 445.2 95.4345048941986 73.1123843110825
"2228" 445.4 96.9331052988511 73.5588158699623
"2229" 445.6 98.805221198749 73.4750593599974
"2230" 445.8 100.318920690238 73.2894923427088
"2231" 446 102.379751290553 72.5889093993691
"2232" 446.2 104.481766321896 71.9464574930583
"2233" 446.4 106.077304565802 70.8572883252433
"2234" 446.6 107.05082161527 69.4920677492954
"2235" 446.8 107.020345839598 68.2489982900241
"2236" 447 106.396493501137 67.5780330946732
"2237" 447.2 105.181156195945 67.155666405282
"2238" 447.4 103.594123066981 66.3113081915502
"2239" 447.6 102.25372951286 65.7085652046865
"2240" 447.8 100.330114812292 65.0809585294612
"2241" 448 98.1205205011177 64.6671142005919
"2242" 448.2 95.3871087365352 63.8969578383697
"2243" 448.4 93.0769928503832 62.7875193287233
"2244" 448.6 91.1325729080059 61.4422792230917
"2245" 448.8 89.0849123889042 60.0485705158579
"2246" 449 86.879638070403 58.807154253077
"2247" 449.2 84.6192642577307 57.4188011834557
"2248" 449.4 82.6804406949621 55.5392174014047
"2249" 449.6 81.1317172967411 53.3589406971594
"2250" 449.8 79.5682408427797 50.8808593018226
"2251" 450 78.1922217337046 48.8808066545571
"2252" 450.2 76.9373240980538 47.080073828803
"2253" 450.4 75.1334480532888 45.4071915078054
"2254" 450.6 73.2307124185294 43.9423144034933
"2255" 450.8 71.1332173540236 43.1663235578862
"2256" 451 69.0208572709925 43.1878979621603
"2257" 451.2 66.1466913793835 43.2749355221084
"2258" 451.4 63.6180005342705 43.6308899702919
"2259" 451.6 61.0737505483042 44.185657571908
"2260" 451.8 58.7570801319807 44.8887823069965
"2261" 452 56.6482173444878 45.9394913335711
"2262" 452.2 54.2083986478719 46.9785070914219
"2263" 452.4 51.0746176490048 47.5554549612323
"2264" 452.6 48.612926328801 47.5799957940541
"2265" 452.8 46.0543932954933 47.5417556799323
"2266" 453 43.463799896114 47.1279480859646
"2267" 453.2 40.8805633170566 46.5921811859227
"2268" 453.4 38.7184255937594 45.8573847751983
"2269" 453.6 36.2103947241929 44.7268060263815
"2270" 453.8 34.1616510119271 43.8362184422025
"2271" 454 31.7268457881755 42.6187746877146
"2272" 454.2 29.7370030634731 41.5297362306195
"2273" 454.4 27.7429894221658 40.4249448251161
"2274" 454.6 26.0654585686001 38.9672257226391
"2275" 454.8 24.9409250538004 36.9877540367483
"2276" 455 24.1923878532339 34.9039037545838
"2277" 455.2 23.80334466822 32.642504566424
"2278" 455.4 23.9415241076764 30.2527288735528
"2279" 455.6 24.554606084809 28.250391359496
"2280" 455.8 25.5498423983232 26.332224031592
"2281" 456 27.0172739222127 24.4975744696346
"2282" 456.2 28.7521916436066 22.8347182877055
"2283" 456.4 30.8151046763761 21.6328462881555
"2284" 456.6 33.157649431229 20.6859445666024
"2285" 456.8 35.2222503367805 20.0601638792213
"2286" 457 37.6849233161935 19.5609892533011
"2287" 457.2 39.7131299257063 19.5785048546203
"2288" 457.4 41.9064709760644 19.4501084325236
"2289" 457.6 43.5753209989526 19.122475757804
"2290" 457.8 45.8004061861718 18.9760382279049
"2291" 458 47.8524337194596 18.6339995192126
"2292" 458.2 49.7788160845322 18.6433990778785
"2293" 458.4 52.1269820211711 19.1207233514805
"2294" 458.6 54.1802763624707 19.8043826275052
"2295" 458.8 56.1124093816572 20.6704134865875
"2296" 459 58.1669432649458 21.5648749548808
"2297" 459.2 60.0809810324657 22.6999603506395
"2298" 459.4 61.8321912038623 24.3042147754977
"2299" 459.6 63.1124483402939 25.9771289746263
"2300" 459.8 64.2867093285773 27.9262730279278
"2301" 460 65.3525275445538 29.8029492286311
"2302" 460.2 66.622317332291 32.0463842778045
"2303" 460.4 67.5033294113325 33.7207124206679
"2304" 460.6 68.7846762658366 35.5985675770201
"2305" 460.8 70.1229495578506 37.505763566423
"2306" 461 71.2581480346639 39.3631132438495
"2307" 461.2 72.2303913193527 41.5549869317862
"2308" 461.4 72.8479900237175 43.9124363366456
"2309" 461.6 73.3124685809943 45.6631073078335
"2310" 461.8 74.3818889733877 47.2375940457035
"2311" 462 75.514004971436 48.2303125715799
"2312" 462.2 77.0993696032891 48.7129588284844
"2313" 462.4 78.8735718966393 48.6476231137866
"2314" 462.6 80.6340385502865 48.3201242676213
"2315" 462.8 82.7804040946563 48.0276538933175
"2316" 463 85.2924503883647 48.1455598066933
"2317" 463.2 87.6345446150258 48.2639842955149
"2318" 463.4 90.0194695512664 48.6397785643186
"2319" 463.6 92.3390077389616 49.3240266621902
"2320" 463.8 94.7091769565935 50.6547793926528
"2321" 464 96.6583919639497 52.3648891678053
"2322" 464.2 98.1821085049438 54.049578288553
"2323" 464.4 99.2019265920117 55.8556095281222
"2324" 464.6 99.8326133203735 57.9735012112577
"2325" 464.8 99.9800625001957 60.6186395539
"2326" 465 99.8756583729376 63.21196753714
"2327" 465.2 98.9475353353614 65.377070807226
"2328" 465.4 97.7432987867179 67.2199384826543
"2329" 465.6 96.3802787982676 68.5835685174366
"2330" 465.8 94.4580151823941 69.7601784490292
"2331" 466 92.5247971387943 70.5787340445922
"2332" 466.2 90.1661782331894 71.2187630562019
"2333" 466.4 88.426036182869 71.3447421463276
"2334" 466.6 85.8953004347286 71.2408789248528
"2335" 466.8 83.8644017394473 70.4901636796983
"2336" 467 81.8230920459544 69.5125934093445
"2337" 467.2 80.1164324771978 68.3282854014091
"2338" 467.4 78.3055852414453 67.2077121274044
"2339" 467.6 76.1192612930459 67.0192004734989
"2340" 467.8 74.5784396308625 67.5929102832368
"2341" 468 72.4831021753012 67.9235448050185
"2342" 468.2 70.5181166455877 68.3249175805606
"2343" 468.4 68.404530636629 68.7142286187512
"2344" 468.6 66.7535533788952 68.9938738167516
"2345" 468.8 64.5820513637203 69.1067374135566
"2346" 469 62.0409348499126 69.5190254213673
"2347" 469.2 59.4103798000042 69.8401417234179
"2348" 469.4 57.7415711827904 70.5265733872833
"2349" 469.6 55.9152104054338 71.6201189846052
"2350" 469.8 54.2624765907298 72.9802668859173
"2351" 470 52.8196499077813 74.9453171965636
"2352" 470.2 51.85841727838 76.6858130703434
"2353" 470.4 50.8090097434493 78.8015512396132
"2354" 470.6 49.5951754160702 81.0322886807655
"2355" 470.8 48.7299742304673 82.9157409443638
"2356" 471 47.6289027878262 84.835681304763
"2357" 471.2 46.3493364606599 86.5434144831382
"2358" 471.4 44.7110910980034 88.4299330026713
"2359" 471.6 42.7961727688735 90.1287856015472
"2360" 471.8 40.7765793285546 91.3099809716548
"2361" 472 38.8889439460516 92.413654249558
"2362" 472.2 36.6293538312012 93.3148448212585
"2363" 472.4 34.425653474961 94.1510007409865
"2364" 472.6 31.9796857895593 94.7367203368629
"2365" 472.8 29.6331615420056 95.056656376569
"2366" 473 27.2681053117437 94.6464277296341
"2367" 473.2 24.9266201271415 93.7816760932514
"2368" 473.4 22.6256121058593 92.5578731676045
"2369" 473.6 20.7427950189565 90.8740109084932
"2370" 473.8 19.3360343315155 88.8907668048703
"2371" 474 18.869892477208 88.5260531350639
"2372" 474.2 18.6045464419543 88.6769595714359
"2373" 474.4 17.1637706147174 88.4244905302349
"2374" 474.6 15.2340795601696 87.4136826896832
"2375" 474.8 13.7211551363434 86.1036786339996
"2376" 475 12.484841931303 84.547372538699
"2377" 475.2 11.3161412464564 83.0382807699794
"2378" 475.4 10.232807783159 81.1347225928061
"2379" 475.6 9.16134243324886 79.301166502266
"2380" 475.8 8.21923275010465 76.8764249505822
"2381" 476 7.69951370810632 74.6271053907912
"2382" 476.2 7.53022439050707 71.9202861568006
"2383" 476.4 7.56053103871064 69.7448335885397
"2384" 476.6 8.1272140801762 67.0730101704559
"2385" 476.8 8.73434725780907 64.6462140330923
"2386" 477 9.4228148559861 62.3717995512115
"2387" 477.2 10.359036215423 59.8710447609097
"2388" 477.4 11.6920108108975 57.5573426166852
"2389" 477.6 13.1733139360473 55.572684662877
"2390" 477.8 14.5791360535406 53.625595938207
"2391" 478 16.1050257964566 51.4877593905063
"2392" 478.2 17.9144442333709 49.51320764126
"2393" 478.4 19.7531367713507 47.3744497408536
"2394" 478.6 21.4137492211617 45.8261921185921
"2395" 478.8 23.1132156286617 44.339310791505
"2396" 479 25.2373891051702 42.9566752245964
"2397" 479.2 27.688458230616 42.0671605929287
"2398" 479.4 30.0653627613466 41.8916849510228
"2399" 479.6 32.2909156925042 42.1764730510271
"2400" 479.8 34.4282925926812 42.6582304533208
"2401" 480 36.7009787864857 43.2150357035857
"2402" 480.2 39.0835397314568 44.1042831281492
"2403" 480.4 40.9811059474468 45.3940998683483
"2404" 480.6 42.6203041798062 46.7775726665927
"2405" 480.8 44.6642114423213 48.0909357210625
"2406" 481 46.417520504784 48.7913470769595
"2407" 481.2 48.4343304157451 48.8222069847996
"2408" 481.4 50.4920989959199 48.5677745205651
"2409" 481.6 52.5081619375704 47.9960150738118
"2410" 481.8 54.4500450986718 47.4127968754282
"2411" 482 56.4637709232583 46.6061420128678
"2412" 482.2 58.3277967159186 46.034286777508
"2413" 482.4 60.3588358960552 45.3883116615642
"2414" 482.6 61.8785402044356 44.2684276098261
"2415" 482.8 63.2704641900352 42.7983136046621
"2416" 483 64.3723393858664 41.1914671145295
"2417" 483.2 65.846333013054 39.6613261216025
"2418" 483.4 68.0733718205128 37.8391040045486
"2419" 483.6 69.8941643305946 36.9018181710635
"2420" 483.8 72.1217217866104 35.9868579858673
"2421" 484 74.4723488642365 35.4692209846207
"2422" 484.2 76.9701490652667 35.4103208788185
"2423" 484.4 79.4797245855128 35.4516821501722
"2424" 484.6 81.7644743994095 35.4073104396407
"2425" 484.8 84.148650714566 36.3769553032322
"2426" 485 85.8118122105071 37.757952606053
"2427" 485.2 87.211975668674 39.5294634938396
"2428" 485.4 87.9486502446364 41.7995550831526
"2429" 485.6 88.2192591607893 44.0846199888279
"2430" 485.8 87.9719130996004 46.9771605624577
"2431" 486 87.3099617482725 49.2560060706487
"2432" 486.2 86.2139042724173 51.2090104542504
"2433" 486.4 84.8858679989273 53.0560966828559
"2434" 486.6 83.4133787374064 54.7755013716384
"2435" 486.8 82.3869913507333 56.6723569515813
"2436" 487 81.6216396958494 58.6094374299131
"2437" 487.2 80.9507900673607 60.8022528541896
"2438" 487.4 80.040181453764 63.0164669031564
"2439" 487.6 78.9178992966461 65.2534568670822
"2440" 487.8 77.3812205201619 67.1862514279392
"2441" 488 76.0008099724263 68.8478095227682
"2442" 488.2 74.4450627498896 70.3794948932647
"2443" 488.4 72.8067211536422 72.1800752992705
"2444" 488.6 71.16579333149 73.7260207383939
"2445" 488.8 69.5709850777757 75.2178769810107
"2446" 489 68.0428933455651 77.0667274462523
"2447" 489.2 66.4968693303193 79.1119037662262
"2448" 489.4 64.8664164513583 81.479824267489
"2449" 489.6 63.0752207394869 83.5271545342714
"2450" 489.8 60.9999044709761 85.4576395735327
"2451" 490 58.8798821039796 86.3688776524092
"2452" 490.2 56.6131493500244 86.9489357590423
"2453" 490.4 54.2065249585741 86.8678828631222
"2454" 490.6 51.4378649113206 86.3616197794859
"2455" 490.8 49.3163537136804 86.0564060547087
"2456" 491 47.3474659982859 85.7942360740319
"2457" 491.2 45.0695619592257 85.3584942743459
"2458" 491.4 42.8505621127443 84.8638129566089
"2459" 491.6 40.7345273566936 84.0349081086674
"2460" 491.8 38.4142295171663 82.9216860402287
"2461" 492 36.5480386280058 81.9997452290094
"2462" 492.2 34.2627244995609 80.8332820163046
"2463" 492.4 32.1766282349807 79.9341766075728
"2464" 492.6 29.6008261796549 78.9285456406172
"2465" 492.8 27.2460905723206 78.1137238940217
"2466" 493 24.5707137200101 77.1049108246206
"2467" 493.2 22.5158984883251 75.8049249170259
"2468" 493.4 20.6787709701442 74.295989889966
"2469" 493.6 18.5999323712873 72.0799274023467
"2470" 493.8 17.0343028603855 70.5142189117574
"2471" 494 15.3044656957745 69.00748138332
"2472" 494.2 13.7078413376062 67.8573273213318
"2473" 494.4 12.798922176044 67.1232422624095
"2474" 494.6 11.7753990020543 66.1464944656202
"2475" 494.8 10.4965546613109 65.3878411296227
"2476" 495 9.76972731840803 65.323242104523
"2477" 495.2 8.84255509990112 66.1228318428371
"2478" 495.4 8.43537227460286 67.5506548916218
"2479" 495.6 8.51214047416149 69.0285737325429
"2480" 495.8 8.34871283844244 70.278622068895
"2481" 496 8.79947421033028 71.9817998107673
"2482" 496.2 9.74029056021392 73.575490972681
"2483" 496.4 10.6517208027196 75.1268327218308
"2484" 496.6 12.0895367863004 76.7247532399315
"2485" 496.8 13.4612921172218 77.9811372882388
"2486" 497 15.0887593242299 80.1030611691292
"2487" 497.2 16.118522818821 81.3084829780651
"2488" 497.4 16.3595266723518 81.5212770026995
"2489" 497.6 16.4724193193097 81.5749104334754
"2490" 497.8 17.0640216826101 82.0015061776539
"2491" 498 18.2940948484336 82.8238437372821
"2492" 498.2 18.7306086654472 82.2997006061422
"2493" 498.4 20.1609357730924 82.2419665434583
"2494" 498.6 21.780108387997 82.2662756962117
"2495" 498.8 24.1377266874854 82.0758921899698
"2496" 499 26.3482165537954 82.0461623463157
"2497" 499.2 28.6310605124688 82.1193231664538
"2498" 499.4 31.2069157021502 82.2529469977087
"2499" 499.6 33.632366741225 82.2599005608068
"2500" 499.8 36.1070700428743 82.5204384169764
"2501" 500 38.7153718267218 82.9591097039501
"2502" 500.2 41.3427635873261 83.2439208049053
"2503" 500.4 43.9504646449096 83.4396169758028
"2504" 500.6 46.6963266465759 83.2785629186566
"2505" 500.8 49.2380165688728 82.9415243807203
"2506" 501 52.4110589383982 82.664341577069
"2507" 501.2 55.3667740962008 82.4959140136631
"2508" 501.4 57.9162545430885 82.1300110941431
"2509" 501.6 59.835198042507 81.3840276285208
"2510" 501.8 61.9920197612617 80.2328007898443
"2511" 502 63.979401645263 78.7205458696052
"2512" 502.2 66.1775662976221 77.0074633418218
"2513" 502.4 68.7524036161894 75.7070472717318
"2514" 502.6 71.2333224408043 74.8337271064518
"2515" 502.8 73.9016325923984 74.2338256674834
"2516" 503 75.6824370753711 73.5731819080548
"2517" 503.2 77.8487479160742 72.421430624927
"2518" 503.4 79.6876749067334 71.068396265567
"2519" 503.6 81.6698439149064 69.6893285521496
"2520" 503.8 83.9805078894622 67.9465884857097
"2521" 504 86.3565300016848 66.706689144411
"2522" 504.2 88.5545214383014 65.5750348493269
"2523" 504.4 90.9170212354884 64.4883518180998
"2524" 504.6 92.9677122417591 63.2654532695788
"2525" 504.8 94.7299175317939 61.5284223772772
"2526" 505 96.0978866833766 59.5815523339034
"2527" 505.2 97.3749177955561 57.6068713411036
"2528" 505.4 98.8804316449236 55.2948389143958
"2529" 505.6 100.148634351176 53.4739192115118
"2530" 505.8 101.902529685593 51.637480531452
"2531" 506 103.367552544427 50.0939473240997
"2532" 506.2 104.361484161389 48.3707088991214
"2533" 506.4 105.362035799907 46.2848896279861
"2534" 506.6 106.732793226233 44.2456048185663
"2535" 506.8 108.523041321392 43.3959036162784
"2536" 507 110.0803153211 43.2138867454017
"2537" 507.2 111.911589384058 43.9637767861479
"2538" 507.4 112.951651102696 45.3757735996543
"2539" 507.6 113.481914026605 47.2646216093423
"2540" 507.8 113.529853523199 49.0975184735502
"2541" 508 113.434955503122 51.1332996028746
"2542" 508.2 113.438280851548 53.6515895267866
"2543" 508.4 113.240526072887 55.5451272656384
"2544" 508.6 112.962263453579 58.0132809328938
"2545" 508.8 112.906162897503 60.1472400312196
"2546" 509 112.872879034026 62.4772816122799
"2547" 509.2 113.338187367292 64.6653213585409
"2548" 509.4 113.868410965898 66.8959603543974
"2549" 509.6 114.301727714187 69.1714355926468
"2550" 509.8 114.164091600361 71.7585320036102
"2551" 510 113.619436290686 73.6694310625971
"2552" 510.2 113.02480946149 75.6925104492577
"2553" 510.4 111.88259589512 77.9499672782518
"2554" 510.6 110.158429659949 79.7741845607462
"2555" 510.8 108.439273470434 81.1108249792326
"2556" 511 106.411222109122 82.5992259525176
"2557" 511.2 104.272264373939 83.8766352565321
"2558" 511.4 102.255513588662 85.1625026036315
"2559" 511.6 99.837539547214 86.7009607837384
"2560" 511.8 97.5269232468409 87.446215658156
"2561" 512 95.6240551113056 87.8368044755784
"2562" 512.2 93.3918216641843 88.0660839143766
"2563" 512.4 90.8252732314079 88.0372004468176
"2564" 512.6 88.2673261914249 87.6339772646869
"2565" 512.8 86.0710444979774 87.2680985465852
"2566" 513 83.6176237621674 86.8833563222686
"2567" 513.2 81.3853707491377 86.7132653024096
"2568" 513.4 78.9188044367311 87.26052883569
"2569" 513.6 77.9985417471832 88.5431807259022
"2570" 513.8 76.7279029884352 90.3261628241731
"2571" 514 76.267536548668 91.8412667121437
"2572" 514.2 75.2605296665405 92.438355704346
"2573" 514.4 73.7510142647202 91.9360669615648
"2574" 514.6 71.9283731245878 91.3805971592422
"2575" 514.8 70.0132555618838 90.9163204009264
"2576" 515 68.1948544001709 90.1003770891003
"2577" 515.2 66.3959929358565 89.0024499151174
"2578" 515.4 64.7171498232294 87.120323858775
"2579" 515.6 64.0376232940901 85.0763221513941
"2580" 515.8 63.9284617891194 83.0396684265506
"2581" 516 63.697901046792 80.8523260035865
"2582" 516.2 63.8902358629059 78.5678904051563
"2583" 516.4 64.4874635139908 76.7063802823478
"2584" 516.6 65.460516421087 74.3304830945263
"2585" 516.8 66.4625631476549 72.6905973713692
"2586" 517 68.2013016970609 71.3478276555624
"2587" 517.2 70.1301786774802 70.4583937462762
"2588" 517.4 71.9909615008081 70.2169839079119
"2589" 517.6 74.6316478889225 70.3352346056588
"2590" 517.8 76.7957588090133 70.8014533936545
"2591" 518 78.7895642881913 70.8142672927739
"2592" 518.2 81.2367351695018 70.8325043975886
"2593" 518.4 83.4954017348151 71.1741056883164
"2594" 518.6 85.9052878803071 71.6279157559145
"2595" 518.8 88.2981430080139 72.1293892595937
"2596" 519 90.2324167293732 72.7335461990964
"2597" 519.2 92.1379365866079 73.7318504320286
"2598" 519.4 94.1473415662644 74.9688892945678
"2599" 519.6 95.95205264817 76.1160694218356
"2600" 519.8 97.6163775428537 77.2592829822746
"2601" 520 98.8796356495249 77.9749426345228
"2602" 520.2 100.689819876117 78.1903657166983
"2603" 520.4 102.453787005853 78.0704273076866
"2604" 520.6 103.563048226964 77.0417269247637
"2605" 520.8 103.855413466871 75.8910876729988
"2606" 521 104.616320306834 74.3650976479893
"2607" 521.2 105.291608515941 72.5616501377289
"2608" 521.4 105.447656556916 70.1862604550092
"2609" 521.6 105.168221315425 68.3116888969878
"2610" 521.8 104.443734308511 66.0993400714013
"2611" 522 103.637784993808 63.8487625344188
"2612" 522.2 103.126995691838 61.2910331970119
"2613" 522.4 102.754469231402 58.9340380512206
"2614" 522.6 102.800351218945 56.5495400221999
"2615" 522.8 103.196334097492 54.2616924306391
"2616" 523 104.403172676181 51.8715228481249
"2617" 523.2 105.585979943436 49.796327157511
"2618" 523.4 106.983582119131 48.0664682706528
"2619" 523.6 108.626315200983 46.6193165638265
"2620" 523.8 109.576433268931 45.7399026899271
"2621" 524 108.532926360888 45.167373526389
"2622" 524.2 106.768670601924 45.0475902653129
"2623" 524.4 105.589994310043 44.8396354405209
"2624" 524.6 103.95355038278 44.3491869473527
"2625" 524.8 102.258289127447 43.9681056228088
"2626" 525 100.057472294118 43.6969287478988
"2627" 525.2 97.8231249664256 43.0487340959722
"2628" 525.4 95.878294266498 42.6485825621319
"2629" 525.6 93.6391213076808 41.9034803974189
"2630" 525.8 91.5807310643395 41.3146044006539
"2631" 526 89.2034943934825 40.4172845510117
"2632" 526.2 87.0423562152396 39.8444754114668
"2633" 526.4 84.9873344171425 39.8568284472647
"2634" 526.6 82.7161054931881 40.0273748313741
"2635" 526.8 80.5243364462778 40.2371929997242
"2636" 527 78.1334698472388 40.1640719142137
"2637" 527.2 75.8770896156988 40.434803887077
"2638" 527.4 73.6111921186656 40.6943590949875
"2639" 527.6 70.8996902870716 40.6776478188023
"2640" 527.8 68.3481035567445 40.6444872638638
"2641" 528 65.928979479819 40.9462741328641
"2642" 528.2 63.269271273608 41.2387323526697
"2643" 528.4 60.6159108652539 42.0024254547564
"2644" 528.6 58.4791948929384 42.7145752991453
"2645" 528.8 56.4214637809898 43.1693806185504
"2646" 529 54.5754393763767 43.6356242242844
"2647" 529.2 52.297123935909 44.7956594017714
"2648" 529.4 50.5155901069767 45.8821582619532
"2649" 529.6 48.7894788695653 47.2565832099325
"2650" 529.8 47.2673795023711 48.8270774623638
"2651" 530 46.2484282455413 50.801601399205
"2652" 530.2 45.2443084028619 53.4684870808174
"2653" 530.4 45.0595400468081 55.6260561569837
"2654" 530.6 45.0683269882853 57.9609185033011
"2655" 530.8 44.872794679171 60.7676563616411
"2656" 531 44.7512438702457 63.341141600944
"2657" 531.2 44.5849478268665 65.6738298151411
"2658" 531.4 44.1760714202398 67.9181442292519
"2659" 531.6 44.0676727335122 70.2682576634583
"2660" 531.8 44.2022475942465 72.1293608155209
"2661" 532 44.739721769763 74.1524427862797
"2662" 532.2 45.366090867913 76.2057662470098
"2663" 532.4 46.108476624119 78.7420481650565
"2664" 532.6 46.5623184830927 81.373144504106
"2665" 532.8 47.2306282637913 83.4047044918948
"2666" 533 47.6259452002066 85.5509949147472
"2667" 533.2 47.7267785871848 87.5279163809628
"2668" 533.4 47.3680787046365 89.8135549839834
"2669" 533.6 46.7590723435969 92.0616009034492
"2670" 533.8 45.8280014227529 94.2758307122666
"2671" 534 44.8557206770996 96.0559185319319
"2672" 534.2 43.2362138376707 97.5852260770203
"2673" 534.4 41.5974582623759 98.4893082170912
"2674" 534.6 39.8859242150101 99.8035641991238
"2675" 534.8 37.8946496694188 101.319290303725
"2676" 535 35.7614427572589 102.473758089247
"2677" 535.2 33.2999933781323 103.131570488883
"2678" 535.4 31.2269085591312 102.994930985067
"2679" 535.6 29.0593895122904 102.43152864384
"2680" 535.8 26.9625424622673 101.263271473469
"2681" 536 25.2267135983801 99.7623342062507
"2682" 536.2 23.6913518523751 97.8081554814114
"2683" 536.4 22.3045579448097 96.0318245482536
"2684" 536.6 20.9069011832365 93.9462101144847
"2685" 536.8 20.3059755245073 91.6542308454197
"2686" 537 19.9340844108364 89.613759195696
"2687" 537.2 19.7664076644075 88.5424528368709
"2688" 537.4 19.5601490650831 88.5780714555245
"2689" 537.6 19.1835039948819 89.1747490178771
"2690" 537.8 15.1869749952692 92.1846239191118
"2691" 538 14.7410167632495 93.0034733884651
"2692" 538.2 14.7420108127464 93.1564545889842
"2693" 538.4 13.5221779555118 94.5407837631436
"2694" 538.6 12.2323333296454 96.0807449034305
"2695" 538.8 10.9372183477719 97.3248288668082
"2696" 539 10.037815135647 98.4232664952108
"2697" 539.2 10.1430383295721 99.7434175924371
"2698" 539.4 10.4422150314706 101.569217868179
"2699" 539.6 11.6177478841517 102.745740381497
"2700" 539.8 12.7691161246065 104.204777827254
"2701" 540 14.04988204772 105.299887380518
"2702" 540.2 15.2762342871425 106.371029282632
"2703" 540.4 17.0251877335576 107.452169023838
"2704" 540.6 18.5654403392015 108.372368164432
"2705" 540.8 20.7665340665599 109.630393282446
"2706" 541 22.7954987457556 110.581722095424
"2707" 541.2 24.9597203488111 111.621145782504
"2708" 541.4 27.1420673353044 112.450700571076
"2709" 541.6 29.8830793573475 113.178963534437
"2710" 541.8 32.4508225725434 114.50126192316
"2711" 542 34.9429405803076 115.482155949891
"2712" 542.2 37.2008027990267 116.069792458462
"2713" 542.4 39.8663118745736 116.849120854428
"2714" 542.6 42.763485418303 117.190443183943
"2715" 542.8 45.7498853616353 117.766620598181
"2716" 543 48.4692257263352 118.364583207105
"2717" 543.2 51.081797497793 119.033223651364
"2718" 543.4 53.8737279503736 119.995636049782
"2719" 543.6 56.7644953614972 120.130730418432
"2720" 543.8 59.0601659382597 120.170300233004
"2721" 544 61.7145321705872 120.348615146406
"2722" 544.2 64.6621769861829 120.229069611584
"2723" 544.4 67.6091992249697 119.772971304678
"2724" 544.6 70.6436355122807 119.20178094822
"2725" 544.8 73.2293414527776 118.670328332475
"2726" 545 76.1899523203964 117.720222041073
"2727" 545.2 78.5995381743429 116.621089068282
"2728" 545.4 81.1875058037025 115.251479028168
"2729" 545.6 83.8021340937605 114.234866422782
"2730" 545.8 85.8314391984904 113.248492568179
"2731" 546 87.8310978255435 112.113653983741
"2732" 546.2 90.0008544577557 110.572241472593
"2733" 546.4 92.1172905808609 109.262143536549
"2734" 546.6 93.101471236967 108.481474760716
"2735" 546.8 92.7606531165983 108.155864669036
"2736" 547 93.1125694845636 106.902927784904
"2737" 547.2 93.8182325421479 105.349782049493
"2738" 547.4 94.6190333434368 103.643430216176
"2739" 547.6 96.0985996792238 101.72652257964
"2740" 547.8 97.1408770451281 100.096621328089
"2741" 548 98.7543937481668 98.2055136321886
"2742" 548.2 100.339632665664 96.3869524292282
"2743" 548.4 102.052129184379 94.8359433200956
"2744" 548.6 103.889587692366 93.3726803291399
"2745" 548.8 106.024434878979 92.4597538595537
"2746" 549 107.832407794004 92.1765857257876
"2747" 549.2 108.583801149011 92.1293288082962
"2748" 549.4 108.21222717017 90.7801580938322
"2749" 549.6 108.181767227719 89.3157130136882
"2750" 549.8 108.505469080437 87.5854870385889
"2751" 550 109.075606351291 85.3541390262987
"2752" 550.2 109.389525089898 83.1794982406101
"2753" 550.4 110.022026773736 80.8449387746334
"2754" 550.6 110.561671241628 78.4993390216379
"2755" 550.8 111.272882587992 76.1323834155698
"2756" 551 112.30853696473 73.9306777253105
"2757" 551.2 113.403396538869 71.8126688910533
"2758" 551.4 114.76950247467 69.9220187224581
"2759" 551.6 116.640350698548 68.7172840170344
"2760" 551.8 117.177093316943 68.7259719795478
"2761" 552 116.321278251725 67.972662773338
"2762" 552.2 115.182189320138 66.8544678537922
"2763" 552.4 114.594878721103 65.4576532196748
"2764" 552.6 113.589685910124 63.6028756228987
"2765" 552.8 112.230982387893 61.8288930665883
"2766" 553 111.114916530515 60.2001394731918
"2767" 553.2 109.653769961019 57.9769978226847
"2768" 553.4 108.526071045716 55.958973000201
"2769" 553.6 106.899899374509 54.0915084886711
"2770" 553.8 105.117528075618 52.5927555366071
"2771" 554 103.727994240499 50.8729844488516
"2772" 554.2 102.07468241348 49.6324900942975
"2773" 554.4 100.311048389693 48.5275003990164
"2774" 554.6 98.1988474886973 47.9356324799622
"2775" 554.8 95.9661243621466 47.7309650735063
"2776" 555 93.9025468382509 47.9727481268808
"2777" 555.2 92.238213483461 48.5064892136674
"2778" 555.4 90.9310302840058 49.8881309213421
"2779" 555.6 89.6216300756685 51.3227897461511
"2780" 555.8 88.2319469831359 53.0378961914894
"2781" 556 87.0157045814193 54.5541181135908
"2782" 556.2 86.2280526922545 56.5585513673958
"2783" 556.4 85.5666072893253 58.7727984021702
"2784" 556.6 85.3532953383083 61.2372885202333
"2785" 556.8 85.9144664051099 63.0954086092328
"2786" 557 86.7365482759425 64.9370587872552
"2787" 557.2 85.7018423155435 65.3325657843796
"2788" 557.4 83.9349529636287 65.7593255445428
"2789" 557.6 82.1238882626862 66.3762973009714
"2790" 557.8 80.159493663032 67.0214673673365
"2791" 558 77.927802620424 67.293817700686
"2792" 558.2 75.3740646553282 66.8990068758887
"2793" 558.4 72.8755203718281 65.9929874074588
"2794" 558.6 71.049661996217 64.5627320440101
"2795" 558.8 69.7032444982115 62.8512851034488
"2796" 559 68.3825493924166 60.6684542757232
"2797" 559.2 67.3085998452809 58.5027001594055
"2798" 559.4 66.5001053749177 56.4846307936171
"2799" 559.6 65.1939582405925 54.2718648932757
"2800" 559.8 64.2099956426315 52.0167508880397
"2801" 560 63.494212708106 48.9958449515557
"2802" 560.2 63.5211855403914 46.2518852421399
"2803" 560.4 64.290746439578 43.356487992334
"2804" 560.6 65.2964312925272 40.876376011515
"2805" 560.8 66.546255488096 38.7660475037885
"2806" 561 67.9215905121934 36.7457061526111
"2807" 561.2 69.7953598634214 34.860746964667
"2808" 561.4 71.8496303817291 32.9745693404981
"2809" 561.6 73.6498925200369 31.5732267946033
"2810" 561.8 75.7972184078935 30.1175075154402
"2811" 562 77.8474894630067 28.6886620823251
"2812" 562.2 79.5534319165215 27.0481199034301
"2813" 562.4 81.5666813266683 25.2365516476486
"2814" 562.6 83.4401291158636 23.8027522349312
"2815" 562.8 84.836088710494 22.189384093802
"2816" 563 86.2819902412312 20.5134558898955
"2817" 563.2 87.4053330772968 19.0278630011308
"2818" 563.4 89.0941987368239 18.0944743378941
"2819" 563.6 90.9756318642271 17.9256086023923
"2820" 563.8 92.6712507971612 18.0578679924254
"2821" 564 94.821545525933 18.3273437455241
"2822" 564.2 97.1601241122334 18.9399555362847
"2823" 564.4 98.9968893300134 19.6453133718818
"2824" 564.6 101.189988948076 20.6335615880161
"2825" 564.8 102.602750224843 21.5846556764962
"2826" 565 103.339513067695 22.7415898769799
"2827" 565.2 104.292896877388 24.4775237309582
"2828" 565.4 105.289076056105 26.0721814270251
"2829" 565.6 106.178741784439 28.3213155237145
"2830" 565.8 107.05454128526 30.271644098737
"2831" 566 108.48086782577 32.1347344262105
"2832" 566.2 109.846083013613 33.8391655260624
"2833" 566.4 111.176883399185 35.5840682215456
"2834" 566.6 112.105142400694 37.8480119517534
"2835" 566.8 112.892981918791 40.0505706162106
"2836" 567 113.314847107455 42.3600897505693
"2837" 567.2 113.63560303155 44.9342030089959
"2838" 567.4 114.241241874089 47.0585894426649
"2839" 567.6 114.986304669682 49.4078599328173
"2840" 567.8 115.565293100532 51.2397049361674
"2841" 568 114.785471806099 52.5043897805012
"2842" 568.2 113.602902489625 53.5792925804833
"2843" 568.4 112.309627946215 54.6680854334436
"2844" 568.6 110.077320374526 55.7008334860847
"2845" 568.8 107.857163040349 56.7317064022355
"2846" 569 105.840779642321 57.9783944632426
"2847" 569.2 104.390915747387 59.2570251478964
"2848" 569.4 102.990284324245 60.7992387163875
"2849" 569.6 101.830621598233 62.7875398791452
"2850" 569.8 100.909633634688 65.4267983536348
"2851" 570 100.78995395412 67.2557197804571
"2852" 570.2 101.281385127144 68.818391261745
"2853" 570.4 102.169466290247 69.7355801918712
"2854" 570.6 102.515296959055 70.9244748478701
"2855" 570.8 103.273108191132 72.3081935937013
"2856" 571 104.149630841444 73.9710234746818
"2857" 571.2 105.097358709594 75.2037504615031
"2858" 571.4 104.200810669501 75.8963215553143
"2859" 571.6 102.715149840979 77.093208333383
"2860" 571.8 101.269372448385 77.9878307267091
"2861" 572 99.5461742147401 78.974171415916
"2862" 572.2 97.594912211779 80.1650113417369
"2863" 572.4 95.2429767920344 81.4061918028754
"2864" 572.6 93.5062925745701 82.3582616360246
"2865" 572.8 90.9097687728519 83.3824236042717
"2866" 573 88.0239716494408 83.6306677177636
"2867" 573.2 85.6295885109637 83.214392328095
"2868" 573.4 83.4063016895121 82.1816590840963
"2869" 573.6 81.5362104445157 80.7794666892026
"2870" 573.8 79.7324762995659 79.0132666604175
"2871" 574 78.0859455658214 77.6323770243259
"2872" 574.2 76.1043088657648 76.1678018619226
"2873" 574.4 74.2359089953967 74.6162092800471
"2874" 574.6 72.3728454199973 72.9794111558993
"2875" 574.8 70.5098391401122 71.4265666441252
"2876" 575 68.402234639841 70.8626819465889
"2877" 575.2 66.5005140690947 70.3371523391265
"2878" 575.4 64.4094921695719 69.5845109016461
"2879" 575.6 62.3116298802629 68.1673532600878
"2880" 575.8 60.6036195317857 66.5806382068497
"2881" 576 59.0150504417165 64.610068971542
"2882" 576.2 58.4018243463689 62.4621351835598
"2883" 576.4 58.0958207566005 59.9102333515299
"2884" 576.6 57.496583832314 57.7846331266004
"2885" 576.8 57.0205339173093 55.2472336560134
"2886" 577 56.5420559507756 52.6904271764469
"2887" 577.2 56.4242073618832 49.9304135747216
"2888" 577.4 56.2437503106493 47.2757031018314
"2889" 577.6 55.9728307069317 44.9561410835971
"2890" 577.8 55.4240785686805 42.6517510890318
"2891" 578 54.8255740077942 40.6302384395461
"2892" 578.2 54.2400542655736 38.113470914307
"2893" 578.4 54.4546438271757 35.810603023119
"2894" 578.6 55.2735289496774 33.569143660652
"2895" 578.8 56.3050456541846 31.2034678036783
"2896" 579 57.8874266015831 28.6421449809484
"2897" 579.2 59.4646401046509 26.6958226307704
"2898" 579.4 61.2622017052368 25.0064311372638
"2899" 579.6 63.2991106494987 23.2460504186937
"2900" 579.8 65.1134340720897 22.1425707557606
"2901" 580 67.3433163599026 21.0265729690057
"2902" 580.2 69.5338128016484 20.0287681525118
"2903" 580.4 71.8033391620253 19.2623940182976
"2904" 580.6 73.9866267365739 18.703121436209
"2905" 580.8 76.3817086925292 18.5967687401187
"2906" 581 79.0251534502073 18.8098423774303
"2907" 581.2 80.8912368155446 19.2627286059268
"2908" 581.4 82.7252381196006 19.3008768021377
"2909" 581.6 84.6863693456739 18.9776071545912
"2910" 581.8 85.083527043111 17.9427956013769
"2911" 582 85.1874472298027 16.3382158631091
"2912" 582.2 85.3158407828145 14.6093074732964
"2913" 582.4 85.2015095969643 13.3005972066454
"2914" 582.6 84.3831963272804 12.0150011768492
"2915" 582.8 83.4061014390766 10.4776465801772
"2916" 583 82.2375306117217 9.17846749911271
"2917" 583.2 80.8777053129218 8.63976836991388
"2918" 583.4 78.9068064003357 8.08817576420129
"2919" 583.6 77.0346791593558 7.86308269244133
"2920" 583.8 74.5489294610373 7.65192216860603
"2921" 584 72.2905220536649 7.54696277146235
"2922" 584.2 69.6520875766658 7.27387822115744
"2923" 584.4 67.2783618688893 6.88497145938147
"2924" 584.6 64.939882690809 6.7690144941163
"2925" 584.8 62.307643136976 7.18775932304302
"2926" 585 60.1114394597291 7.77070658180063
"2927" 585.2 57.2945630146137 8.25186982873176
"2928" 585.4 54.9569237788279 8.63688335436424
"2929" 585.6 52.5106922329375 9.54280393402864
"2930" 585.8 50.2539924449168 10.3829597283185
"2931" 586 48.218242704762 11.6318707995202
"2932" 586.2 46.8231592977322 13.2719577156267
"2933" 586.4 45.83374786217 15.2755196658374
"2934" 586.6 45.1171546119748 17.3886174193298
"2935" 586.8 44.5593286859695 19.4262274236279
"2936" 587 43.7730474209155 21.7274099813023
"2937" 587.2 42.6526183506173 23.9176177510494
"2938" 587.4 41.3450959638894 25.9385672669565
"2939" 587.6 40.7337398714155 28.0104144782257
"2940" 587.8 40.4423144799072 30.0340976461071
"2941" 588 40.3253704237822 32.6415535563154
"2942" 588.2 40.6926688812066 34.4344188810646
"2943" 588.4 41.2077680732658 36.799027350636
"2944" 588.6 42.0009516740547 39.1709204142321
"2945" 588.8 42.4354874236298 41.6072753145467
"2946" 589 42.9934244944458 44.0979820925833
"2947" 589.2 43.7673442895763 46.270567896581
"2948" 589.4 44.8325621708949 47.8178653415648
"2949" 589.6 46.2869837717927 49.3152861937599
"2950" 589.8 48.1768774492551 50.2670403962913
"2951" 590 50.1233252858372 51.5840871302724
"2952" 590.2 50.9387962836114 53.0263547533537
"2953" 590.4 50.3104393546648 54.6476135705704
"2954" 590.6 49.5622903436849 56.2549729266485
"2955" 590.8 48.5450292592805 57.957682907616
"2956" 591 46.775405417676 59.7259521978193
"2957" 591.2 44.4455576415154 60.9782721581567
"2958" 591.4 42.1797675324938 61.8436886975321
"2959" 591.6 39.7553499870262 62.7429757825986
"2960" 591.8 37.4098450870475 63.0417210895972
"2961" 592 35.1252174450338 62.9751405675439
"2962" 592.2 32.7898484276183 62.718788449373
"2963" 592.4 30.4022958165683 62.8841762988072
"2964" 592.6 27.4436305974168 63.6654836308827
"2965" 592.8 25.5679005679458 65.174500372007
"2966" 593 24.1393868032092 66.7425965086064
"2967" 593.2 22.4846141132202 68.373599132219
"2968" 593.4 20.6473214098145 70.2130793902761
"2969" 593.6 19.1562737867874 72.174729908499
"2970" 593.8 17.6840381504499 74.1507823177587
"2971" 594 16.1368910843387 76.4581579901988
"2972" 594.2 14.9496898228107 78.648154605146
"2973" 594.4 14.7476686043286 80.7643248876761
"2974" 594.6 14.9639244840628 82.9559898361442
"2975" 594.8 15.728179250944 85.0428402330466
"2976" 595 16.7499742185703 86.8062351702537
"2977" 595.2 18.1536306041165 88.7220251682918
"2978" 595.4 19.9392614799502 90.0455548617795
"2979" 595.6 21.8560313666917 91.3118718380018
"2980" 595.8 23.7591867213928 92.2894852369491
"2981" 596 25.713960556551 93.1293448431188
"2982" 596.2 28.1274881724093 93.6280874675023
"2983" 596.4 30.2574423976008 93.9484172246883
"2984" 596.6 32.849475004937 94.3768962427783
"2985" 596.8 35.4702884213611 95.3107507304423
"2986" 597 37.4643129443939 96.3716397644959
"2987" 597.2 39.4684960413494 97.2350967444735
"2988" 597.4 41.8773643476886 97.5865587858355
"2989" 597.6 43.8143637902085 97.4720329914313
"2990" 597.8 46.2993328222526 97.1024260893062
"2991" 598 48.4515578286654 96.4821288506967
"2992" 598.2 51.0926048763595 95.7189757680548
"2993" 598.4 53.3812126107036 95.1315358247372
"2994" 598.6 55.4777522487207 94.6394114703518
"2995" 598.8 57.5397031183376 94.0919452915044
"2996" 599 59.2504083850589 92.8551882826756
"2997" 599.2 60.750556781899 91.4222883179688
"2998" 599.4 61.513695461338 89.7130887346378
"2999" 599.6 61.9085198336327 87.6399226469362
"3000" 599.8 62.1836842670629 85.6985016179251
"3001" 600 62.6906248635603 83.4237907335375
