# Supplementary material for: Adaptive switch to sexually dimorphic movements by partner-seeking termites
Source: Sci Adv. 2019 Jun 19;5(6):eaau6108. doi: 10.1126/sciadv.aau6108 (PMC6584256; doi:10.1126/sciadv.aau6108)
Supplement: Data file S1 [file aau6108_Data_file_S1.zip › Dataset/RsExperiments/170526_163_M_1_after-position_set1_5FPS.txt]

"time" "x" "y"
"1" 0 58.3767304346884 101.702626743354
"2" 0.2 56.8181434311111 102.261904864167
"3" 0.4 54.9378615644445 104.61538472
"4" 0.6 52.5983032346884 105.933395978354
"5" 0.8 49.4838372949708 105.95141711
"6" 1 46.3280050364445 106.432692414125
"7" 1.2 44.0625652444445 106.227810757115
"8" 1.4 43.8156239111111 106.503944879679
"9" 1.6 45.0232970002339 106.76113371
"10" 1.8 45.936669275664 106.03658547189
"11" 2 46.5109885644445 105.298077028375
"12" 2.2 47.4587915624932 103.80394006628
"13" 2.4 47.1623288233918 103.582996055
"14" 2.6 47.3681219324445 104.144230873375
"15" 2.8 45.8849922844445 104.2408907925
"16" 3 44.7730828080808 104.81643367125
"17" 3.2 42.9778610807235 106.3461539525
"18" 3.4 40.9779152177778 106.089743695833
"19" 3.6 40.9479851854971 104.028340185
"20" 3.8 40.8192377724445 100.846153947
"21" 4 41.150737017076 99.453441395
"22" 4.2 42.3043429511111 100.231755524295
"23" 4.4 45.7025156360234 100.7388664975
"24" 4.6 49.5164753946884 101.027204603841
"25" 4.8 52.1072696896618 99.3478261863043
"26" 5 51.7276242311111 98.076923175
"27" 5.2 51.3390165539181 99.63562763
"28" 5.4 50.3054890924445 101.9615385635
"29" 5.6 51.7996588249323 105.773921306524
"30" 5.8 55.2530485026263 108.6188812275
"31" 6 59.6472797324445 111.48076934225
"32" 6.2 64.3759593244445 112.21153857375
"33" 6.4 68.8244310577778 110.833333444167
"34" 6.6 69.9993555507859 107.847092040305
"35" 6.8 68.589983062981 106.233583595915
"36" 7 65.9810779911111 105.774161841474
"37" 7.2 62.4314727111111 106.639194245833
"38" 7.4 60.7726636639567 110.239212117744
"39" 7.6 61.2496820444444 114.837278221346
"40" 7.8 63.3860117188631 118.698568991686
"41" 8 67.3816373486305 121.140429459244
"42" 8.2 70.1543865244444 122.051282173333
"43" 8.4 74.0017324977778 122.57889558609
"44" 8.6 77.8852217026263 121.05769242875
"45" 8.8 80.2161875377778 118.315018433333
"46" 9 79.4703386688347 116.590056401768
"47" 9.2 77.3502569777778 117.223865994936
"48" 9.4 73.8892236171274 119.582551714329
"49" 9.6 71.746977435664 123.072232768476
"50" 9.8 71.8879146844445 125.769230895
"51" 10 70.6516000277003 127.911449144012
"52" 10.2 68.161053110491 128.215563634477
"53" 10.4 66.0107109511111 128.545365020064
"54" 10.6 64.828863077958 127.468815096284
"55" 10.8 65.2883425665497 125.971660045
"56" 11 63.2150680941742 123.51871114223
"57" 11.2 59.0087895557958 122.354469976824
"58" 11.4 53.9692871004444 123.0604396835
"59" 11.6 50.4017962124445 125.36538474075
"60" 11.8 48.3281518549708 125.566801745
"61" 12 47.324530288655 124.7672066025
"62" 12.2 48.9957122604445 123.875000123875
"63" 12.4 52.355079709899 120.8216784425
"64" 12.6 56.0935470044445 117.91208803
"65" 12.8 60.6767781511111 116.208086901218
"66" 13 65.7242590044444 115.9615385775
"67" 13.2 70.2581018844445 116.060157906987
"68" 13.4 75.0660496444444 116.90384627075
"69" 13.6 79.2610086156072 119.315742516453
"70" 13.8 80.9132676444444 123.241758365
"71" 14 81.8029619911111 125.4670330925
"72" 14.2 81.8425688153536 125.489510615
"73" 14.4 82.4411475181287 124.676113485
"74" 14.6 85.1829951527371 123.513133331768
"75" 14.8 86.4984094746884 120.933395993354
"76" 15 85.1454118863957 117.443714939207
"77" 15.2 81.5860416684445 113.509615498125
"78" 15.4 77.3132157777778 111.164530025694
"79" 15.6 72.5438442584985 111.190228801419
"80" 15.8 68.6369621459079 113.991557337256
"81" 16 66.3791474204445 118.528846272375
"82" 16.2 65.7034358433634 123.154885778041
"83" 16.4 67.6399898239039 125.420998046419
"84" 16.6 70.1543865244444 127.69230782
"85" 16.8 70.4020334044444 126.7087913355
"86" 17 70.4387218311111 125.60439573
"87" 17.2 70.9248434844445 124.2813766425
"88" 17.4 69.6555650311111 123.2692308925
"89" 17.6 68.8364996191813 122.5000001225
"90" 17.8 68.6282890844445 122.233727932885
"91" 18 68.897325168655 122.4595142925
"92" 18.2 68.2529382577778 121.543392626474
"93" 18.4 66.8601891377778 119.521696371987
"94" 18.6 65.0501091644445 117.355769348125
"95" 18.8 62.1090378844444 115.241617472244
"96" 19 59.0886984364445 112.509615497125
"97" 19.2 55.7459017907859 109.65759860872
"98" 19.4 51.0543420228229 109.152806761959
"99" 19.6 46.5616115377778 110.685404449936
"100" 19.8 42.5371733511111 113.058608171667
"101" 20 39.5466399681654 114.593023370407
"102" 20.2 37.7855634924445 113.817307806125
"103" 20.4 32.6427632844445 113.490384728875
"104" 20.6 30.9597376385908 112.706379099573
"105" 20.8 32.2767962284445 112.548077035625
"106" 21 35.282250282584 110.720035888895
"107" 21.2 39.6810219960723 108.412343578895
"108" 21.4 44.5752154524445 106.0384616445
"109" 21.6 48.7025354695607 103.000894557384
"110" 21.8 51.6721746771717 99.22202807125
"111" 22 52.1660956717615 96.5056286143293
"112" 22.2 53.1281835886305 93.439177195407
"113" 22.4 52.5622859377778 88.3241759125
"114" 22.6 50.6439733849323 83.8883678137195
"115" 22.8 47.6687676374879 80.7943144620652
"116" 23 45.3585133617778 79.5000000795
"117" 23.2 46.3619418311111 80.8333334141667
"118" 23.4 46.6883346024932 82.9878049610366
"119" 23.6 47.8582181653334 85.6623932480556
"120" 23.8 50.3330374081654 89.7271915029651
"121" 24 52.547693949899 93.671328765
"122" 24.2 52.9835317146884 98.438086402378
"123" 24.4 55.6532858844444 102.518315120833
"124" 24.6 59.1841300371717 106.6608392675
"125" 24.8 63.0758132044445 109.451923186375
"126" 25 67.4034600711111 111.119329499679
"127" 25.2 69.7498966204445 112.105769342875
"128" 25.4 68.7950803164444 113.4010990145
"129" 25.6 67.2101402844444 117.271062388333
"130" 25.8 64.5493121404445 121.048077044125
"131" 26 61.3305720163364 123.497921121419
"132" 26.2 57.4262293136337 124.537422161959
"133" 26.4 53.8761342902981 125.848968230915
"134" 26.6 52.3086771884445 126.278846280125
"135" 26.8 52.2072714562091 124.717194694853
"136" 27 54.4192847644444 125.680473498462
"137" 27.2 55.1497372284445 126.951923203875
"138" 27.4 56.9755174718129 128.0263159175
"139" 27.6 61.3144066676023 128.8157896025
"140" 27.8 63.2202738844445 129.0384616675
"141" 28 67.1330945884445 129.0274726565
"142" 28.2 70.7429300355556 127.724359102083
"143" 28.4 73.1956639981287 127.28744952
"144" 28.6 76.5932054044444 125.05494518
"145" 28.8 79.2430910118863 121.444543949709
"146" 29 81.7479293511111 115.641025756667
"147" 29.2 83.1347071371274 110.454971967866
"148" 29.4 83.125311320542 105.070356577866
"149" 29.6 82.5427706922493 100.04221398372
"150" 29.8 83.570192310491 94.8255814901744
"151" 30 86.8384485511111 91.1813187725
"152" 30.2 89.9323668953536 86.5909091775
"153" 30.4 90.3788817244445 81.4177102781977
"154" 30.6 88.4068787911111 78.5897436683333
"155" 30.8 85.3529938807235 76.9722719911046
"156" 31 84.499078608655 77.8643725475
"157" 31.2 84.948099738103 78.4943715606707
"158" 31.4 85.7475793315556 79.1153846945
"159" 31.6 86.1138521244444 80.494505575
"160" 31.8 88.5373016737128 82.6125704390854
"161" 32 91.3244425389899 85.51573435125
"162" 32.2 94.6880654193282 88.6627907863372
"163" 32.4 96.1316270257778 90.9273505182778
"164" 32.6 100.284756924444 93.9102565041666
"165" 32.8 104.990047644444 96.1355312316667
"166" 33 107.968063913535 99.22202807125
"167" 33.2 109.280759143111 102.636752239389
"168" 33.4 111.215462176 105.850427456278
"169" 33.6 113.21486766677 105.693202252384
"170" 33.8 115.024943811556 103.833333437167
"171" 34 116.010013847235 101.033094913198
"172" 34.2 118.57935749899 97.21153855875
"173" 34.4 119.900537435664 96.2898687642073
"174" 34.6 118.096070860444 96.682692404375
"175" 34.8 116.329272968081 97.05419590125
"176" 35 112.374488350786 96.2523453120122
"177" 35.2 107.635142097778 95.8333334291666
"178" 35.4 103.303297228444 95.230769326
"179" 35.6 99.8592606590786 94.0666042216463
"180" 35.8 97.0687031332249 93.7570357410366
"181" 36 93.3890391495607 94.8255814901744
"182" 36.2 90.5811266764445 97.394230866625
"183" 36.4 89.6835912971274 101.439962577988
"184" 36.6 90.6830094718129 105.4554656925
"185" 36.8 92.9627312854201 110.032833130671
"186" 37 96.8560954695607 113.009839111221
"187" 37.2 100.744215477003 115.228085982849
"188" 37.4 101.997022473535 116.21503508125
"189" 37.6 101.066220412444 116.4780220945
"190" 37.8 98.8814246044444 117.326007443333
"191" 38 95.7239268844445 117.230769348
"192" 38.2 91.8210191111111 116.286982364808
"193" 38.4 87.5439952177778 115.152860075705
"194" 38.6 82.9921256204445 115.451923192375
"195" 38.8 77.8386809412865 116.1234818975
"196" 39 73.2073222284445 117.21153857875
"197" 39.2 68.4406136711111 118.397436015833
"198" 39.4 63.6993400711111 117.342209190321
"199" 39.6 58.7293208149708 117.12550619
"200" 39.8 53.4957241777778 118.377712149936
"201" 40 50.3509550118863 121.033094933198
"202" 40.2 47.2145003312737 124.179174608232
"203" 40.4 46.5642109202339 124.068826035
"204" 40.6 45.6825003911111 122.569033653141
"205" 40.8 42.1107943384985 121.408524029932
"206" 41 37.7951942044445 120.76923089
"207" 41.2 34.4396513918129 118.7753037625
"208" 41.4 30.4602357136337 117.156964774122
"209" 41.6 29.7763592654971 116.7510122625
"210" 41.8 29.2816447964445 115.32692319225
"211" 42 26.5889964977778 113.141025754167
"212" 42.2 23.8762809665497 110.8603239975
"213" 42.4 22.1067643564445 108.490384723875
"214" 42.6 19.3133992711111 104.487179591667
"215" 42.8 18.1329243536337 100.129937730068
"216" 43 17.1646473633634 96.0758836719594
"217" 43.2 14.6356248711111 92.7106228033333
"218" 43.4 11.3971656711111 89.7189350009615
"219" 43.6 9.62906572444445 85.123274246859
"220" 43.8 6.746718298103 80.9052533642073
"221" 44 3.31724524444446 77.2252748025
"222" 44.2 1.89671522444443 72.5721154571875
"223" 44.4 1.75706990044443 67.21153852875
"224" 44.6 1.0219255511111 62.0352564722916
"225" 44.8 1.42460097314008 58.8210702929348
"226" 45 2.04431635400966 54.6237458740217
"227" 45.2 2.23860550044445 51.6538462055
"228" 45.4 2.13748302444443 51.3701923590625
"229" 45.6 1.88639660444445 50.76923082
"230" 45.8 1.83136396444444 50.714285765
"231" 46 1.72817776444443 51.009615435625
"232" 46.2 1.28103756444445 50.824175875
"233" 46.4 1.83136396444444 51.483516535
"234" 46.6 1.27780035032678 51.821267020147
"235" 46.8 1.72129868444445 51.75824181
"236" 47 1.77633132444443 51.923076975
"237" 47.2 1.91391292444445 52.0604396125
"238" 47.4 1.72129868444445 52.252747305
"239" 47.6 1.15403916444445 53.2692308225
"240" 47.8 1.29479572444443 56.05769236375
"241" 48 2.53003922009661 64.3394649472826
"242" 48.2 1.68002420444443 69.86538468525
"243" 48.4 2.35417404444443 74.4230769975
"244" 48.6 4.42623632323233 80.6351982158333
"245" 48.8 7.97850985244447 84.1153846995
"246" 49 12.1041234311111 87.0787546658333
"247" 49.2 14.7321733623392 91.33603248
"248" 49.4 15.6040062381287 96.497975805
"249" 49.6 18.4576203886305 100.684257703547
"250" 49.8 22.8568898133333 102.863247966111
"251" 50 27.8806296402339 102.7834009125
"252" 50.2 30.8655609653747 103.287119960174
"253" 50.4 31.6858656177778 106.365877818397
"254" 50.6 33.1477583111111 110.606508986346
"255" 50.8 32.1227048364445 112.701923189625
"256" 51 31.0440650924445 113.951923190875
"257" 51.2 29.5040266917172 115.34090920625
"258" 51.4 30.0713631804445 113.817307806125
"259" 51.6 31.4774471324445 112.63461549725
"260" 51.8 31.3302700977778 109.235700306474
"261" 52 30.1007621960234 104.61538472
"262" 52.2 27.5967770760234 101.1437247975
"263" 52.4 23.6873756015176 99.0947468157927
"264" 52.6 19.5758626311111 98.1706115380128
"265" 52.8 16.3141203911111 95.3021978975
"266" 53 13.4982836444444 91.5293041208333
"267" 53.2 10.2711131911111 86.5236687255769
"268" 53.4 7.27959532444445 81.4652015466667
"269" 53.6 4.14477309037038 77.941595519537
"270" 53.8 3.11179005511109 72.5128205853333
"271" 54 1.86193765333335 64.9358975008333
"272" 54.2 1.13986687922705 59.1722408618478
"273" 54.4 1.75492974222222 55.6196581752778
"274" 54.6 2.46974258844444 50.923076974
"275" 54.8 2.46974258844444 49.384615434
"276" 55 2.91660762524445 49.3615385109
"277" 55.2 3.00424710444446 50.1322115885937
"278" 55.4 2.85231432030651 49.7944297580172
"279" 55.6 2.93201676444443 50.00000005
"280" 55.8 2.60457255644443 50.3461538965
"281" 56 2.31565119644443 50.2692308195
"282" 56.2 2.10652716444445 50.21978027
"283" 56.4 2.10652716444445 50.21978027
"284" 56.6 3.28972892444444 54.9725275275
"285" 56.8 3.90029375471474 54.7037422584459
"286" 57 4.21611169777778 55.27472533
"287" 57.2 4.06794689777779 56.1785010423718
"288" 57.4 3.13127287478926 57.6458886518103
"289" 57.6 1.84431282091503 59.4004525480882
"290" 57.8 0.657334311111104 62.0970696591666
"291" 58 0.988363978989894 65.5419581075
"292" 58.2 1.68568932915031 67.8167421492647
"293" 58.4 2.44541236865497 71.9129555375
"294" 58.6 3.2647140880808 76.8006993775
"295" 58.8 6.10052101244447 81.7307693125
"296" 59 10.1010248190786 85.6801126560366
"297" 59.2 12.8096700977778 90.1331361848077
"298" 59.4 13.398956440542 95.5206379942073
"299" 59.6 14.6767874961518 99.0666042266463
"300" 59.8 16.8306548191813 98.5323887625
"301" 60 20.5209854122493 96.2523453120122
"302" 60.2 23.8595539404445 93.971153940125
"303" 60.4 28.0410115377778 93.338264393141
"304" 60.6 31.0805722100258 94.7093024202907
"305" 60.8 34.2992457484445 97.538461636
"306" 61 35.1627995911111 98.6446887433333
"307" 61.2 33.9043865564445 98.432692406125
"308" 61.4 31.8932963377778 98.1804734709615
"309" 61.6 27.1405854549708 98.643724795
"310" 61.8 21.4903987884445 99.086538560625
"311" 62 16.2668487644444 100.616370909295
"312" 62.2 14.4353672088889 100.811965912778
"313" 62.4 14.9194206420915 100.520362091471
"314" 62.6 14.2769955004445 98.394230867625
"315" 62.8 15.405090252012 95.7536383493919
"316" 63 15.2593281244445 92.0546559625
"317" 63.2 12.2268885511111 89.7978304645513
"318" 63.4 9.72519215566397 86.3367730694512
"319" 63.6 6.98161371273714 81.7682927646951
"320" 63.8 4.17468928057348 78.1327544205645
"321" 64 2.98704940444444 74.16208798625
"322" 64.2 2.81644822044443 69.5000000695
"323" 64.4 1.24842562962964 63.9387465026852
"324" 64.6 0.847250872679731 61.7307692925
"325" 64.8 0.428031644444435 60.384615445
"326" 65 0.885490464444435 58.3894231353125
"327" 65.2 0.428031644444413 56.15384621
"328" 65.4 1.28409493333333 53.8675214213889
"329" 65.6 1.58371708444443 53.6538462075
"330" 65.8 1.58371708444446 53.2692308225
"331" 66 1.42320521777777 53.6217949254167
"332" 66.2 1.36702606444443 54.0625000540625
"333" 66.4 1.53118592808081 54.2482518025
"334" 66.6 3.70247372444446 50.9065934575
"335" 66.8 6.68157396977777 52.3333333856666
"336" 67 3.72387530666667 50.2350427852778
"337" 67.2 4.10971526044444 50.3461538965
"338" 67.4 4.68480634844446 50.48076928125
"339" 67.6 6.71853084834689 49.9953096184756
"340" 67.8 8.13260124444446 49.8076923575
"341" 68 9.87600705777778 49.9852071505769
"342" 68.2 13.1000211181287 50.182186285
"343" 68.4 16.584138262981 50.2954972360366
"344" 68.6 17.6726712491503 49.3325792348529
"345" 68.8 18.5389759947147 47.9677755157432
"346" 69 18.7905891911111 47.7777778255555
"347" 69.2 19.0595550217418 49.0384615875
"348" 69.4 19.4968414044445 51.153846205
"349" 69.6 19.0240609971717 53.461538515
"350" 69.8 17.6646571702981 56.5619137526219
"351" 70 15.3063072073713 57.584427824939
"352" 70.2 13.7363318081654 56.6502683929651
"353" 70.4 9.94150019400968 53.9548495522826
"354" 70.6 6.1963212528655 53.40080977
"355" 70.8 2.88386320444446 55.0120192857812
"356" 71 2.6213486354122 55.3163772265323
"357" 71.2 1.74669836444444 55.6360947301923
"358" 71.4 1.44888711644444 56.1923077485
"359" 71.6 1.29479572444443 56.25000005625
"360" 71.8 1.07810470444443 56.4182692871875
"361" 72 1.99935833918127 57.8846154425
"362" 72.2 1.58371708444446 60.3021978625
"363" 72.4 1.28103756444444 64.4047619691666
"364" 72.6 1.86007664618356 68.0852843490217
"365" 72.8 1.71212657777777 70.5341881047222
"366" 73 2.61099303111111 75.3205128958333
"367" 73.2 5.32401686118865 78.9937388983139
"368" 73.4 8.06518626044445 83.59615392975
"369" 73.6 10.6252561150327 87.5904978251471
"370" 73.8 13.1405714844445 92.1153847075
"371" 74 16.9378236444444 95.7509158466667
"372" 74.2 20.6346092407235 99.3694097594767
"373" 74.4 25.1693307724445 102.586538564125
"374" 74.6 27.3458716844445 106.644230875875
"375" 74.8 27.5658163233634 110.1923078025
"376" 75 26.0746177004445 110.55769241825
"377" 75.2 24.6929464835142 111.864937500058
"378" 75.4 26.7482010279739 108.608597393676
"379" 75.6 28.823425657076 107.12550618
"380" 75.8 31.9300905964445 104.798077027875
"381" 76 33.8369715724445 101.240384716625
"382" 76.2 34.6308174044444 97.3351649325
"383" 76.4 35.5113396444444 93.7728938666666
"384" 76.6 36.4570321160234 90.5161944225
"385" 76.8 35.8994645791813 87.28744948
"386" 77 35.8556136016538 83.6359571498256
"387" 77.2 36.1625592177778 80.1923077725
"388" 77.4 36.1258707911111 76.1721612483333
"389" 77.6 34.4669993132817 73.0187836150581
"390" 77.8 31.5702521753536 71.37237769375
"391" 78 28.4630342764445 72.586538534125
"392" 78.2 25.8778054577778 75.5276134877564
"393" 78.4 24.852456858103 80.1172608681098
"394" 78.6 24.2479926577778 85.0936884480128
"395" 78.8 24.3384629826263 90.11363645375
"396" 79 26.6282661927371 94.7889306764024
"397" 79.2 29.8980103644445 99.1885554462805
"398" 79.4 33.7869835911111 103.07692318
"399" 79.6 37.3288649918129 103.96761144
"400" 79.8 40.5622621888347 101.909005730427
"401" 80 42.0615996204445 97.913461636375
"402" 80.2 41.3327191488347 93.1285179167683
"403" 80.4 38.4188974577778 89.4047619941667
"404" 80.6 33.9814322524445 86.028846239875
"405" 80.8 28.9552143476023 84.5850203275
"406" 81 23.4055011039567 84.9108818860366
"407" 81.2 19.4780497712737 87.5562852657927
"408" 81.4 15.9076394688347 91.0084428677439
"409" 81.6 13.1353656941742 91.2422038334459
"410" 81.8 11.3781511884445 88.67307701175
"411" 82 10.0495715377778 84.8534799383333
"412" 82.2 6.92764239421189 81.7218247686628
"413" 82.4 4.61121783111113 79.0877712822436
"414" 82.6 2.65050364444444 75.0295858738461
"415" 82.8 2.54678828444443 70.230769301
"416" 83 1.59142165404444 65.5153846809
"417" 83.2 0.985599181286539 63.7145749625
"418" 83.4 0.572492324444435 62.836538524375
"419" 83.6 0.400515324444452 62.30769237
"420" 83.8 0.755475852444432 61.21153852275
"421" 84 2.59494184444443 57.932692365625
"422" 84.2 4.56923780444446 56.586538518125
"423" 84.4 7.01148759111112 54.1272189890385
"424" 84.6 6.49079415111112 53.29670335
"425" 84.8 5.43600188444446 53.8095238633333
"426" 85 3.09544702868689 53.6072261608333
"427" 85.2 2.94628448592593 53.710826264537
"428" 85.4 2.54678828444443 53.3579882190384
"429" 85.6 2.82195148444446 53.66758247125
"430" 85.8 3.18189469741743 53.7785863323649
"431" 86 3.39979420444446 54.18956049375
"432" 86.2 1.79174046364444 57.5923077499
"433" 86.4 0.868292764444455 60.9615385225
"434" 86.6 1.00587436444443 64.4230769875
"435" 86.8 0.706252213333326 67.7777778455555
"436" 87 0.985599181286539 70.3542510825
"437" 87.2 1.96894556444443 73.2692308425
"438" 87.4 4.02991793244446 77.307692385
"439" 87.6 6.13926783049096 80.8631485602907
"440" 87.8 8.19342679391813 84.4838057525
"441" 88 11.5593429560724 87.2674419477326
"442" 88.2 13.5354306764445 91.076923168
"443" 88.4 15.5951683377778 95.9319527586538
"444" 88.6 19.4390571324445 98.923077022
"445" 88.8 23.6779797849323 101.740150195549
"446" 89 26.3484050844445 105.000000105
"447" 89.2 29.4939902512737 107.546904422744
"448" 89.4 31.1753469033918 107.5607288525
"449" 89.6 33.5374057412865 107.8441296625
"450" 89.8 36.6551261352553 107.354469961824
"451" 90 39.7213366044445 107.1153847225
"452" 90.2 42.8898408524445 106.586538568125
"453" 90.4 45.5272801244444 105.6318682375
"454" 90.6 47.9120278577778 104.816849921667
"455" 90.8 50.3151198044445 103.498168601667
"456" 91 50.7943064502981 103.2692308725
"457" 91.2 48.8030980204445 103.759615488375
"458" 91.4 47.3913344177778 103.505917263269
"459" 91.6 45.2131913985908 104.873358453841
"460" 91.8 41.9868469511111 107.124542231667
"461" 92 38.0978737244445 109.194139303333
"462" 92.2 35.2178322311111 111.419414030833
"463" 92.4 31.3105147911111 112.687376838526
"464" 92.6 27.870492048655 113.7651823
"465" 92.8 25.1941678718129 112.7429150925
"466" 93 22.5893700355556 111.089743700833
"467" 93.2 20.0694783341742 109.183991793176
"468" 93.4 18.4267622933333 107.649572757222
"469" 93.6 18.3978072115033 107.239819111765
"470" 93.8 16.6857146584985 104.194386798581
"471" 94 14.249404812012 100.524948125473
"472" 94.2 12.2816160898499 96.0446986407432
"473" 94.4 12.5413271822222 91.5705129120833
"474" 94.6 11.4366762844445 87.3027614285256
"475" 94.8 8.63877354956073 83.0635063442442
"476" 95 5.20486479644447 80.17307700325
"477" 95.2 3.58523027400966 77.9347826866304
"478" 95.4 2.89851863574878 73.5367893711956
"479" 95.6 3.67037135111111 68.3012821195833
"480" 95.8 3.11259261444446 64.0985577564063
"481" 96 2.01339500444444 61.3461539075
"482" 96.2 1.27071894444443 58.6778846740625
"483" 96.4 1.44135003748792 55.4598662761956
"484" 96.6 2.17907018989899 51.2762238275
"485" 96.8 2.93201676444443 48.46153851
"486" 97 3.37227788444444 46.6758242225
"487" 97.2 3.56379147164445 47.0538462009
"488" 97.4 4.13172831644445 48.5109890595
"489" 97.6 4.30501057777778 49.4033531066026
"490" 97.8 3.3289188347475 50.3205128708333
"491" 98 2.58180905535354 50.804195855
"492" 98.2 2.3016428880808 51.6258741775
"493" 98.4 1.77633132444443 52.8846154375
"494" 98.6 1.24917656233918 54.1396761675
"495" 98.8 1.08613029777777 57.644230826875
"496" 99 1.32689809777777 61.0256410866666
"497" 99.2 1.37082766128654 65.3542510775
"498" 99.4 1.98820698844444 69.82692314675
"499" 99.6 2.89146639812864 73.5526316525
"500" 99.8 3.47775711111111 77.6282052058333
"501" 100 5.40848556444444 81.0805861616667
"502" 100.2 6.81393452444446 82.0266273009615
"503" 100.4 8.43796528346885 82.969043234939
"504" 100.6 10.139844377076 84.8076923925
"505" 100.8 11.1759062364444 86.8186814055
"506" 101 12.1775002844445 90.00000009
"507" 101.2 13.0250029404445 93.51923086275
"508" 101.4 15.8111418930931 94.9636175585811
"509" 101.6 18.9189986844445 97.413461635875
"510" 101.8 21.4122830133333 100.972222323194
"511" 102 25.0661445724445 103.6648352685
"512" 102.2 29.3744947377778 106.247534623013
"513" 102.4 31.20350688 108.215812074028
"514" 102.6 30.5584020444445 108.5000001085
"515" 102.8 29.4823691097076 108.036437355
"516" 103 27.0954731724445 108.663461647125
"517" 103.2 24.3121974044445 108.17307703125
"518" 103.4 22.2801171724445 106.615384722
"519" 103.6 20.3732361964445 104.51923087375
"520" 103.8 20.0361612764445 101.28846163975
"521" 104 19.385327897076 97.32793532
"522" 104.2 15.8922034844444 94.6428572375
"523" 104.4 12.6612755849096 91.5339893580814
"524" 104.6 10.6365863644445 87.5831601707433
"525" 104.8 8.50439152165376 83.1529517826163
"526" 105 5.15911891444446 80.432692388125
"527" 105.2 2.56604970844444 77.09615392325
"528" 105.4 1.53556352444443 73.2532052014583
"529" 105.6 1.00587436444443 70.76923084
"530" 105.8 0.569282087111104 69.0641026331666
"531" 106 1.22361220096617 66.6137124411956
"532" 106.2 1.96894556444443 63.84615391
"533" 106.4 2.93201676444446 58.3710407823529
"534" 106.6 4.56688885029812 53.9915572772561
"535" 106.8 7.60681642714717 52.8534304062838
"536" 107 9.45126796444445 53.4171598167308
"537" 107.2 9.68365275602339 53.3704453975
"538" 107.4 8.87264542970762 53.421052685
"539" 107.6 7.98696608737129 53.8508443315244
"540" 107.8 5.99458318044445 54.3461539005
"541" 108 3.8052013191111 56.1025641586666
"542" 108.2 1.60511866666667 58.8532764121296
"543" 108.4 1.08697509707602 60.9817814375
"544" 108.6 0.909567244444435 63.78846160225
"545" 108.8 1.58371708444446 67.1153846825
"546" 109 2.71188620444444 72.30769238
"547" 109.2 4.24420127444446 78.1370193089062
"548" 109.4 6.47809431111111 83.1213018582692
"549" 109.6 10.5917923551421 86.3103757571512
"550" 109.8 13.7569370524445 89.932692397625
"551" 110 14.3999722844445 94.8964497990385
"552" 110.2 15.8179094204445 98.78846163725
"553" 110.4 15.3984384088889 99.4337607831944
"554" 110.6 15.0281910364445 98.067307790375
"555" 110.8 14.8116301612012 97.6143452119594
"556" 111 13.6295153244445 97.7761342200641
"557" 111.2 12.5199256 97.3397436870833
"558" 111.4 11.5156975111111 96.277120411859
"559" 111.6 10.6563416711111 95.1035503909615
"560" 111.8 10.5378098311111 92.7564103491666
"561" 112 11.1205913777778 89.8668639951923
"562" 112.2 10.5012358174174 85.909563495473
"563" 112.4 8.09591281777778 82.4633700458333
"564" 112.6 4.91166312 79.5619658915278
"565" 112.8 4.29513292444446 76.2376726600641
"566" 113 3.61918108012014 71.9386695106081
"567" 113.2 1.79008948444445 67.527472595
"568" 113.4 1.5997682711111 62.4839744214583
"569" 113.6 1.96894556444443 56.7948718516666
"570" 113.8 4.80877089777779 52.9635109010897
"571" 114 7.02760376233918 52.59109317
"572" 114.2 7.27653795555556 51.44230774375
"573" 114.4 6.16793599644447 49.778846203625
"574" 114.6 5.07546753777778 48.0621302255769
"575" 114.8 4.06844078044445 47.86538466325
"576" 115 3.88925116929295 48.1759907241667
"577" 115.2 3.49234909898991 48.566433615
"578" 115.4 2.79605377150325 48.6764706369117
"579" 115.6 2.47880678797384 48.9932127186765
"580" 115.8 2.57889065777776 49.4551282545833
"581" 116 4.62702207644443 53.4102564636666
"582" 116.2 4.98970059663959 52.3874296959146
"583" 116.4 4.40004962066068 52.9158004687162
"584" 116.6 2.76691884444445 54.51923082375
"585" 116.8 1.43390600888888 56.7094017661111
"586" 117 1.35441441777777 57.0970696541666
"587" 117.2 0.980192465777769 58.4230769815
"588" 117.4 0.885490464444435 62.0432692928125
"589" 117.6 0.813260124444446 66.1013986675
"590" 117.8 1.68002420444443 69.8076923775
"591" 118 3.82412482339183 73.825911005
"592" 118.2 4.03954864444443 77.836538539375
"593" 118.4 5.29309454508962 83.3064516962097
"594" 118.6 8.69165233127372 85.6050657516463
"595" 118.8 12.0610358602584 87.9740609108721
"596" 119 13.3230481328655 92.246963655
"597" 119.2 15.4566402727371 96.6369606970122
"598" 119.4 19.6489052781287 98.5121458475
"599" 119.6 23.8114003804445 100.625000100625
"600" 119.8 26.0457255644445 103.9170041525
"601" 120 27.3169795484445 108.44230780075
"602" 120.2 26.9799046284445 110.201923187125
"603" 120.4 25.1835475377778 110.622710733333
"604" 120.6 24.4202492951762 109.554409115183
"605" 120.8 22.1833031728655 107.93522278
"606" 121 18.9143007761518 105.595684908598
"607" 121.2 17.1944293263049 102.56261190936
"608" 121.4 15.3185940444444 98.3875740628846
"609" 121.6 14.4472248422823 93.986486580473
"610" 121.8 12.2325329244444 89.9633700533333
"611" 122 9.26902526044445 85.990384701375
"612" 122.2 7.10824369535356 81.4510490325
"613" 122.4 3.72582090505052 78.0827506608333
"614" 122.6 1.96894556444443 74.61538469
"615" 122.8 1.96894556444446 70.9065934775
"616" 123 2.54678828444443 66.538461605
"617" 123.2 1.44613548444445 62.87087918375
"618" 123.4 0.716953004444435 61.63461544625
"619" 123.6 0.789183344444435 59.5432692903125
"620" 123.8 1.19848860444443 57.9487180066666
"621" 124 3.37227788444444 55.5329670885
"622" 124.2 5.72492324444446 55.538461594
"623" 124.4 5.93893906666667 55.2991453544444
"624" 124.6 5.19085648808082 54.2832168375
"625" 124.8 3.61791137517617 53.1285178767683
"626" 125 3.21527299973858 54.2081448505882
"627" 125.2 2.21659244444444 54.9835165385
"628" 125.4 1.84431282091503 55.2375566163235
"629" 125.6 1.18931649777777 55.2472528025
"630" 125.8 1.31887250444443 55.5048077478125
"631" 126 1.12144290844444 55.8846154405
"632" 126.2 2.93201676444443 60.0443787582692
"633" 126.4 2.14913307928316 60.7382134602419
"634" 126.6 2.14674332444445 61.0502959190384
"635" 126.8 2.21409096080809 63.9685315325
"636" 127 2.14729208296296 66.2179487841667
"637" 127.2 2.01174872888889 67.3717949391666
"638" 127.4 2.02672983644443 68.846153915
"639" 127.6 1.73101032679737 69.7398190742647
"640" 127.8 2.41837879111111 72.8205128933333
"641" 128 3.92111691579582 76.9386695156081
"642" 128.2 5.25214283717172 81.39860148
"643" 128.4 8.54534604444445 84.3589744433333
"644" 128.6 12.7645151111111 87.4267400141667
"645" 128.8 13.7875577777778 90.6854044299359
"646" 129 14.3308287111111 95.8431953621154
"647" 129.2 16.9035960268835 99.4043152964024
"648" 129.4 20.3424648971274 99.8170732705488
"649" 129.6 23.8232535644445 100.1923077925
"650" 129.8 24.8707787004445 100.17307702325
"651" 130 25.6283947111111 99.8824787323611
"652" 130.2 27.8466687084445 100.701923177625
"653" 130.4 27.8755608444445 101.495726597222
"654" 130.6 27.5224347377778 103.568376171944
"655" 130.8 26.4737572088889 106.474359080833
"656" 131 25.9494184444445 109.615384725
"657" 131.2 24.8307742044444 110.034516875321
"658" 131.4 23.8528865244445 109.334319635962
"659" 131.6 22.6749763644445 108.17307703125
"660" 131.8 20.2875735476023 106.76113371
"661" 132 17.9452266933333 105.651709507361
"662" 132.2 17.9559274844445 105.6868132925
"663" 132.4 16.7895412533333 104.690171044861
"664" 132.6 15.1259798044444 103.298816671346
"665" 132.8 12.8355989377778 101.073718049792
"666" 133 10.7935313007407 98.5541311526852
"667" 133.2 9.09567244444446 95.769230865
"668" 133.4 7.46411652915031 92.8393666086764
"669" 133.6 6.57028574222222 91.3888889802778
"670" 133.8 6.09089030044443 90.9358975268333
"671" 134 6.59168732444443 91.53846163
"672" 134.2 6.84208583644443 90.86538470625
"673" 134.4 8.57036088080809 90.9498835408333
"674" 134.6 10.8393381960234 89.95951426
"675" 134.8 13.4517175644445 88.5552269130128
"676" 135 15.4904652124445 86.163461624625
"677" 135.2 16.0089619233634 82.8534304362838
"678" 135.4 16.0399226760234 79.8684211325
"679" 135.6 15.3074816844445 77.355769308125
"680" 135.8 14.9678038693093 76.3877339641216
"681" 136 14.5091463476023 74.33198388
"682" 136.2 13.0442643644445 71.125000071125
"683" 136.4 10.9736612844445 67.78846160625
"684" 136.6 9.25787390970762 64.3421053275
"685" 136.8 7.78965393907861 60.2298312046951
"686" 137 4.81229863111111 56.9688645258333
"687" 137.2 3.34934761777776 53.6698718485416
"688" 137.4 2.88578934684443 48.9769231259
"689" 137.6 2.87423249244444 49.09615389525
"690" 137.8 2.61901862444443 49.3509615878125
"691" 138 2.35417404444443 49.0384615875
"692" 138.2 2.33935756444445 48.8905325932692
"693" 138.4 2.33935756444445 48.8905325932692
"694" 138.6 2.16155980444443 49.0384615875
"695" 138.8 2.37557562666665 49.8504274002778
"696" 139 2.50398512 50.7478632986111
"697" 139.2 1.96894556444443 52.692307745
"698" 139.4 1.85888028444446 55.1923077475
"699" 139.6 1.33857168808081 58.39160845
"700" 139.8 0.857709564444445 59.4230769825
"701" 140 1.00587436444443 59.4230769825
"702" 140.2 0.212756905620904 59.4683258513235
"703" 140.4 0.675678524444455 59.065934125
"704" 140.6 0.620645884444446 58.6538462125
"705" 140.8 1.39110284444443 58.2692308275
"706" 141 3.43138701629631 54.5797721343518
"707" 141.2 3.25797932444444 54.5118343740385
"708" 141.4 3.62345249777778 54.2159763855769
"709" 141.6 4.81864855111113 53.6538462075
"710" 141.8 6.04273674044445 53.605769284375
"711" 142 7.50222736808082 54.2132867675
"712" 142.2 10.1839429004445 54.61538467
"713" 142.4 12.3701145244445 55.538461594
"714" 142.6 14.7200082524445 56.548076979625
"715" 142.8 16.2075828444445 55.9319527186538
"716" 143 18.2555496355556 53.5683761219444
"717" 143.2 18.4729446549708 50.36437252
"718" 143.4 16.0848177244444 47.5915751391667
"719" 143.6 13.3707689907859 45.5206379442073
"720" 143.8 11.3061501511111 46.5201465666667
"721" 144 10.3409459030491 48.2781753613372
"722" 144.2 7.71448740639568 50.492495360061
"723" 144.4 4.73962732444445 53.1804734259615
"724" 144.6 2.56054644444445 56.2912088475
"725" 144.8 1.61983225444446 57.1514423648437
"726" 145 1.77633132444443 57.1153846725
"727" 145.2 0.987530151111106 57.6098901675
"728" 145.4 0.98661294044443 57.09615390325
"729" 145.6 1.14183735738561 57.0022625004412
"730" 145.8 1.31405714844444 57.0128205698333
"731" 146 1.33027729497075 56.8319838625
"732" 146.2 1.46814854044444 56.1461539023
"733" 146.4 1.71212657777777 54.230769285
"734" 146.6 2.35417404444443 51.461538513
"735" 146.8 2.79866844444445 49.1272189840384
"736" 147 3.50068737777777 47.5183150658333
"737" 147.2 5.03515603363365 44.7037422484459
"738" 147.4 5.57548116168582 41.8633952673276
"739" 147.6 5.7686992080808 41.32867137
"740" 147.8 7.13450927353538 39.1666667058333
"741" 148 8.31388523503268 36.3461538825
"742" 148.2 9.96518815644446 33.3681319015
"743" 148.4 12.6032791307602 31.315789505
"744" 148.6 14.8837303564445 29.2692307985
"745" 148.8 16.3744631981287 26.578947395
"746" 149 17.427358174677 23.8506261419186
"747" 149.2 19.5060135111111 22.1886447108333
"748" 149.4 22.0875029324445 20.67307694375
"749" 149.6 23.8565003000542 17.9784240329878
"750" 149.8 25.8575907253747 14.6198569019186
"751" 150 27.8067700444444 12.6831501958333
"752" 150.2 31.3660432206607 11.4397089511486
"753" 150.4 35.767675888655 10.5971660025
"754" 150.6 39.5188447111111 8.72287969314103
"755" 150.8 41.3447994844445 5.91575092166667
"756" 151 41.0783914771717 6.818181825
"757" 151.2 40.8546250397933 8.00983900622093
"758" 151.4 42.1336006577778 10.3754578858333
"759" 151.6 44.2736097400542 13.3161350977439
"760" 151.8 46.8297192711111 14.9908425058333
"761" 152 49.0032606563364 15.8887734046622
"762" 152.2 52.0101251164445 16.40384617025
"763" 152.4 55.3839155939181 16.84210528
"764" 152.6 58.9827606044445 17.1153846325
"765" 152.8 61.3780915377778 16.277120331859
"766" 153 62.5373688517172 14.83391609875
"767" 153.2 65.5797983244445 12.59615385875
"768" 153.4 67.6137129777778 12.2252747375
"769" 153.6 68.2807752808081 12.77097903375
"770" 153.8 66.4262309013334 12.9957265087222
"771" 154 64.3049961833918 14.25101216
"772" 154.2 60.3406909964445 16.769230786
"773" 154.4 56.4179499349708 17.874493945
"774" 154.6 51.7057006590786 16.9183865084756
"775" 154.8 46.6778462490956 14.8345259540116
"776" 155 41.3235368735354 12.84090910375
"777" 155.2 35.7909649503904 11.9594594714189
"778" 155.4 30.2832388444445 12.3260073383333
"779" 155.6 25.9611632151762 14.8733583638415
"780" 155.8 23.7160104711111 19.89010991
"781" 156 20.9870673665497 25.526315815
"782" 156.2 17.3138800177778 29.7893773191667
"783" 156.4 12.6804374666667 31.25000003125
"784" 156.6 10.574452738638 31.7679901062097
"785" 156.8 10.3027216817778 31.692307724
"786" 157 10.3958185644444 31.682692339375
"787" 157.2 10.0587436444444 31.8706294025
"788" 157.4 8.91681636444445 33.3791209125
"789" 157.6 8.60178977777779 37.2731755796795
"790" 157.8 8.68962080336337 41.3773389187162
"791" 158 8.95558936080809 45.55069934625
"792" 158.2 10.149981968655 49.8684211025
"793" 158.4 9.83402703111111 52.9700855230555
"794" 158.6 7.75231159111112 55.8333333891667
"795" 158.8 5.25234644630492 55.6753131147093
"796" 159 3.07510162844445 54.4890110435
"797" 159.2 3.30654445333335 54.5512821058333
"798" 159.4 2.70898974970762 54.0182186775
"799" 159.6 2.12303695644443 53.9743590283333
"800" 159.8 2.32905044792271 54.3561873453261
"801" 160 2.02147672080809 54.26573432
"802" 160.2 2.34646947484444 54.2384615927
"803" 160.4 1.66932341333333 55.4914530469444
"804" 160.6 1.77633132444443 57.69230775
"805" 160.8 1.4553075911111 62.9487180116666
"806" 161 1.62223993244443 66.615384682
"807" 161.2 1.80384764444445 69.8626374325
"808" 161.4 3.12463100444443 75.615384691
"809" 161.6 5.00797024 80.2350428152778
"810" 161.8 8.02666341244447 83.307692391
"811" 162 11.6478111244445 86.7307693175
"812" 162.2 13.2796817688889 91.0042735952778
"813" 162.4 14.4118254684445 95.71153855725
"814" 162.6 17.4881500444445 98.626373725
"815" 162.8 21.8178429964445 99.798077022875
"816" 163 25.7655593971717 101.532634134167
"817" 163.2 27.2442141688889 104.764957369722
"818" 163.4 26.8161825244445 108.868778389412
"819" 163.6 26.2643687557958 110.847193458041
"820" 163.8 24.8129944284445 111.759615496375
"821" 164 24.8242694083469 111.430581724939
"822" 164.2 25.0056086684445 110.182692417875
"823" 164.4 23.430226937076 109.1801620525
"824" 164.6 20.4695433164445 108.40384626225
"825" 164.8 19.3317434844444 107.7197803275
"826" 165 19.3608784115033 107.590497845147
"827" 165.2 19.2053171493093 107.021829628851
"828" 165.4 17.1956081160234 104.61538472
"829" 165.6 14.749160677958 101.741164342905
"830" 165.8 12.0589684444445 99.1715977323077
"831" 166 10.2228224414815 96.289173885463
"832" 166.2 8.87898142444446 92.6201924003125
"833" 166.4 9.69277658844446 88.951923165875
"834" 166.6 10.0642469084445 85.4670330525
"835" 166.8 7.75700347644447 82.548077005625
"836" 167 5.2200404638384 80.2505828308333
"837" 167.2 3.52361764444445 76.68956051625
"838" 167.4 3.21586932865497 71.37651829
"839" 167.6 2.36899052444444 66.4644971078846
"840" 167.8 1.11093667717172 60.97902104
"841" 168 0.981797584444435 58.1490385196875
"842" 168.2 1.30549651555555 56.2393162955555
"843" 168.4 1.58371708444443 54.076923131
"844" 168.6 1.58371708444443 54.230769285
"845" 168.8 1.39110284444443 53.8461539
"846" 169 1.33607020444445 53.51648357
"847" 169.2 1.43390600888888 53.8247863786111
"848" 169.4 1.39110284444443 53.461538515
"849" 169.6 1.39110284444443 53.461538515
"850" 169.8 1.3590004711111 53.3012821045833
"851" 170 1.33607020444445 52.7472528
"852" 170.2 1.89671522444443 52.3798077446875
"853" 170.4 2.74954011602339 50.9008097675
"854" 170.6 4.6554073328655 48.01619438
"855" 170.8 5.65001770666667 45.0320513270833
"856" 171 7.29472930044445 41.53846158
"857" 171.2 9.85649869244446 39.586538501125
"858" 171.4 12.4898477006607 38.6538461925
"859" 171.6 14.8938549511111 38.7130177901923
"860" 171.8 18.3411559644445 39.0384615775
"861" 172 21.1106363882283 39.5478170873649
"862" 172.2 23.4261719004445 41.009615425625
"863" 172.4 25.8622834311111 42.3717949141667
"864" 172.6 28.0607668444445 44.4428008333974
"865" 172.8 30.4850251911111 46.4560440025
"866" 173 33.2976517004445 48.32692312525
"867" 173.2 36.7220577244445 49.67032972
"868" 173.4 39.8448072711111 49.7682446257051
"869" 173.6 43.3904029810298 48.4756098045732
"870" 173.8 47.1111463488347 47.4061914170122
"871" 174 50.6820040711111 47.3992674466667
"872" 174.2 51.7754045077003 48.0366726777326
"873" 174.4 52.0957314453334 49.4316239810556
"874" 174.6 52.4776524080808 51.66958047125
"875" 174.8 52.8030537377778 55.0320513370833
"876" 175 51.81323056 56.5256410821667
"877" 175.2 50.9176566577778 55.0443787532692
"878" 175.4 47.6748953439567 54.4887430188415
"879" 175.6 43.5153891923514 52.7951699991279
"880" 175.8 38.8898068366396 50.6707317579878
"881" 176 34.8724824757488 47.7173913520652
"882" 176.2 31.2866246528165 43.7522361797093
"883" 176.4 27.652410200542 39.5168855929878
"884" 176.6 22.8721766577778 36.3278388641667
"885" 176.8 18.0498856502981 34.6482176706707
"886" 177 13.0104267276877 35.0571725922297
"887" 177.2 8.75859752444446 37.3317308065625
"888" 177.4 5.61320698524445 40.5153846559
"889" 177.6 4.49700746444443 44.0625000440625
"890" 177.8 3.93075726814814 48.7393162880555
"891" 178 2.60842484124444 50.2076923579
"892" 178.2 2.64309540444443 50.28846158875
"893" 178.4 2.73940252444443 50.3125000503125
"894" 178.6 2.35417404444443 50.76923082
"895" 178.8 2.3237612697076 52.3380567325
"896" 179 1.75605614128654 53.1882591625
"897" 179.2 1.73101032679737 53.5180996010294
"898" 179.4 1.74283319574878 54.2056856729348
"899" 179.6 1.75882093898989 56.4510490075
"900" 179.8 2.59348264565658 59.6678322275
"901" 180 2.33812285777776 62.59615390875
"902" 180.2 1.39110284444443 67.5183150858333
"903" 180.4 1.58371708444443 72.59615391875
"904" 180.6 3.00906246044443 76.6538462305
"905" 180.8 5.47828305907861 81.0647280360366
"906" 181 9.01111009517617 84.8452158446951
"907" 181.2 11.7066654755556 88.7820513708333
"908" 181.4 14.0099384595796 92.9573805503378
"909" 181.6 16.9421683265497 97.469635725
"910" 181.8 21.0088631884445 100.32692317725
"911" 182 25.3793844098499 103.341995945338
"912" 182.2 27.1811358212865 107.20647784
"913" 182.4 27.2977181244445 110.747863358611
"914" 182.6 25.5834513884445 111.75000011175
"915" 182.8 25.1019157884445 112.028846265875
"916" 183 25.9026407004445 110.9285715395
"917" 183.2 26.5871277525526 109.890852500743
"918" 183.4 28.6814993749708 109.27125517
"919" 183.6 31.5222169287688 107.74948035723
"920" 183.8 33.7594672711111 105.60439571
"921" 184 36.8899072764445 104.144230873375
"922" 184.2 39.8448072711111 103.338264403141
"923" 184.4 42.9695131062626 103.5139861175
"924" 184.6 46.4816266376152 103.982176464207
"925" 184.8 49.9002583644444 104.985207205577
"926" 185 52.1660956717615 106.167917554573
"927" 185.2 53.6882179585908 107.818949451159
"928" 185.4 54.8841087532817 109.798747873663
"929" 185.6 56.2861612444445 113.375000113375
"930" 185.8 58.3193115555556 116.696581313278
"931" 186 60.1587212276023 117.5404859475
"932" 186.2 58.8835350868687 116.8706294875
"933" 186.4 57.2203403084445 115.44230780775
"934" 186.6 54.4304874688347 112.837711182256
"935" 186.8 50.1965879644444 111.217948829167
"936" 187 45.4130873964445 110.307692418
"937" 187.2 40.4137067103904 110.732848343581
"938" 187.4 35.7159481777778 112.519723978397
"939" 187.6 32.3221310434689 115.42682938372
"940" 187.8 31.6367443147147 117.676715294392
"941" 188 33.3245163181287 119.14979769
"942" 188.2 36.1866050109309 121.169438790608
"943" 188.4 39.9035392639039 122.25051987277
"944" 188.6 44.4013420574174 123.2692308925
"945" 188.8 48.1152624318129 125.3744940525
"946" 189 51.1433610364445 127.1923078195
"947" 189.2 53.8291552073713 127.978424142988
"948" 189.4 57.1555282195796 127.915800543716
"949" 189.6 60.9838085422222 127.40384628125
"950" 189.8 64.8080399168769 126.98024960723
"951" 190 68.6409889244444 128.2142858425
"952" 190.2 71.3545214044444 127.736686518269
"953" 190.4 72.6762892481654 126.02415039436
"954" 190.6 74.5845140444444 123.200197361859
"955" 190.8 76.2446653511111 119.652014771667
"956" 191 77.8903119309561 116.247763980291
"957" 191.2 80.0602617244444 113.617216230833
"958" 191.4 82.2505607964445 111.98076934275
"959" 191.6 83.2116044781287 112.0546559825
"960" 191.8 83.8487891976152 111.796435383841
"961" 192 84.2744919644445 111.740631275449
"962" 192.2 84.2716009439567 111.815197109939
"963" 192.4 84.425350669899 111.75699311875
"964" 192.6 84.3854432797933 111.757602974012
"965" 192.8 84.2528093107859 111.787054520793
"966" 193 84.2152260444444 111.78846165025
"967" 193.2 84.2977750044444 111.712454324167
"968" 193.4 84.2528093107859 111.721388479451
"969" 193.6 84.2794307911111 111.64835176
"970" 193.8 84.2519144711111 111.630036741667
"971" 194 84.2058302278591 111.646341575061
"972" 194.2 84.1510212977778 111.53846165
"973" 194.4 84.1256380258398 111.498211202733
"974" 194.6 83.9617862549708 111.4878543625
"975" 194.8 83.9648275324445 111.32692318825
"976" 195 83.7410986844445 111.336292024551
"977" 195.2 83.7509763377778 111.257396560962
"978" 195.4 83.5040350044444 111.375739756346
"979" 195.6 83.4736612204445 111.32692318825
"980" 195.8 83.4546467377778 111.316568158654
"981" 196 83.536007408655 111.21457501
"982" 196.2 83.3636683518129 111.1032389775
"983" 196.4 83.2966042844444 109.975345277628
"984" 196.6 83.3602067351762 107.743902546768
"985" 196.8 84.0900267884445 105.48076933625
"986" 197 85.4864800284445 103.836538565375
"987" 197.2 87.3956007049096 103.340787223198
"988" 197.4 89.3676569644444 104.028846257875
"989" 197.6 90.1391840035556 105.679487285167
"990" 197.8 89.8710805462626 107.57867143625
"991" 198 89.4023723216538 110.675313169709
"992" 198.2 88.3701903644445 114.72527484
"993" 198.4 87.2575432711111 118.436883747628
"994" 198.6 86.7063702151111 121.705128326833
"995" 198.8 85.3081998714212 123.788014435058
"996" 199 83.0397852977778 124.975345292628
"997" 199.2 79.7334215332249 125.867729957012
"998" 199.4 75.6954054751421 126.838103883546
"999" 199.6 71.7338232924445 127.71153858925
"1000" 199.8 68.3175043820054 128.663227145549
"1001" 200 64.8352702044445 128.624260483654
"1002" 200.2 61.2748700604445 128.75000012875
"1003" 200.4 57.5023825884444 128.2582418865
"1004" 200.6 53.2487828444444 127.263313736731
"1005" 200.8 49.6767411804445 126.2582418845
"1006" 201 44.7293068444445 125.416666792083
"1007" 201.2 41.3964968129293 123.747086370833
"1008" 201.4 37.8001330311111 121.750493218397
"1009" 201.6 34.7539167307602 120.32388676
"1010" 201.8 31.3243968984985 118.726611345338
"1011" 202 27.64014344 115.972222338194
"1012" 202.2 25.4070572949708 112.6214576025
"1013" 202.4 23.3394954924445 109.740384725125
"1014" 202.6 19.9023450676023 106.376518325
"1015" 202.8 16.8676570284445 103.4230770265
"1016" 203 15.8096545244445 99.2472528465
"1017" 203.2 16.9928562844445 97.226720745
"1018" 203.4 18.8745492444444 93.8214991076282
"1019" 203.6 21.4413280177778 91.7765568683333
"1020" 203.8 23.8788153644445 90.951923167875
"1021" 204 26.1810761114715 90.5769231675
"1022" 204.2 29.1691997266066 91.1070686981757
"1023" 204.4 31.9426846044445 92.0857989086538
"1024" 204.6 33.5384195004445 92.3461539385
"1025" 204.8 32.5006515585908 91.6651032811585
"1026" 205 30.1640014577778 90.2472528375
"1027" 205.2 25.9012648844445 89.432692397125
"1028" 205.4 21.2709199307602 88.400809805
"1029" 205.6 16.9016179602339 88.927125595
"1030" 205.8 12.4046863111111 89.8865878610897
"1031" 206 8.81550627717172 89.3181819075
"1032" 206.2 6.94584899154124 87.611662618629
"1033" 206.4 6.99173228444446 84.6203156664744
"1034" 206.6 8.08574913201203 80.7744283552027
"1035" 206.8 7.91858542222224 76.3354701618055
"1036" 207 5.93129564444445 72.3534799258333
"1037" 207.2 2.39766758250898 70.0434243876613
"1038" 207.4 1.84766993185186 68.5256410941667
"1039" 207.6 1.39110284444445 65.5769231425
"1040" 207.8 2.52844407111111 59.2032967625
"1041" 208 5.01225055644447 54.75000005475
"1042" 208.2 7.88495436444445 50.6098901605
"1043" 208.4 8.39617862549708 46.659919075
"1044" 208.6 6.72158995142119 45.8631485252907
"1045" 208.8 6.76454625777779 46.6222880150641
"1046" 209 6.35742676228231 46.8659044127703
"1047" 209.2 4.24387591255257 48.0613306093919
"1048" 209.4 3.29798382044443 49.40384620325
"1049" 209.6 2.73940252444443 49.55769235725
"1050" 209.8 2.54678828444443 49.5242915475
"1051" 210 2.52271150444443 49.7836538959375
"1052" 210.2 2.29752279738562 50.6900452995588
"1053" 210.4 2.12945743111111 51.0897436408333
"1054" 210.6 6.54001033322495 55.7739212565244
"1055" 210.8 5.89827606044445 55.98076928675
"1056" 211 4.47293068444446 56.6700405425
"1057" 211.2 2.45048116444443 58.44230775075
"1058" 211.4 1.96894556444443 60.9615385225
"1059" 211.6 1.68002420444443 65.8333333991666
"1060" 211.8 2.04117590444443 69.7836539159375
"1061" 212 3.08335652444444 74.84890117375
"1062" 212.2 5.02325708444444 79.2490843283333
"1063" 212.4 7.59426913777778 83.791913298782
"1064" 212.6 11.3664929581287 86.5080972525
"1065" 212.8 14.8116301612012 89.8492724391216
"1066" 213 15.9076394688347 94.3574109761585
"1067" 213.2 17.0974183004444 99.3791209785
"1068" 213.4 20.4154631644444 102.529585901346
"1069" 213.6 24.8900401244445 102.1153847175
"1070" 213.8 28.9754895307602 101.4676114375
"1071" 214 30.3542019854971 100.1518219625
"1072" 214.2 29.4711355622823 99.4542620537162
"1073" 214.4 28.4437728524445 99.567307791875
"1074" 214.6 28.1919985244445 98.9285715275
"1075" 214.8 27.3799315195664 95.5581614464024
"1076" 215 27.2419613707602 91.57894746
"1077" 215.2 26.5368918764445 86.932692394625
"1078" 215.4 23.6818235280808 82.61363644625
"1079" 215.6 19.4310706883469 79.2823640567683
"1080" 215.8 14.8740996444445 76.32692315325
"1081" 216 10.2513578844445 74.6520147266666
"1082" 216.2 6.07467015391813 74.04858307
"1083" 216.4 2.82500885333335 73.461538535
"1084" 216.6 2.16155980444443 71.8589744308333
"1085" 216.8 1.47365180444445 67.8846154525
"1086" 217 1.33027729497075 63.1680162575
"1087" 217.2 1.58371708444443 57.21153851875
"1088" 217.4 3.27597076444444 51.99175829375
"1089" 217.6 6.49303125029812 48.2035647761585
"1090" 217.8 10.3981115911111 46.8956044425
"1091" 218 14.8345890311111 44.8372781513461
"1092" 218.2 17.8703211555556 42.4145299569444
"1093" 218.4 18.6163191644445 39.2582417975
"1094" 218.6 16.3210553985908 36.6651032261585
"1095" 218.8 14.1495032177778 35.4853480208333
"1096" 219 13.9110284444445 35.23601402125
"1097" 219.2 13.6450373511111 35.1465201816667
"1098" 219.4 11.5813133511111 33.29670333
"1099" 219.6 11.4187169147475 32.0920746241667
"1100" 219.8 11.7173662666667 31.6880342197222
"1101" 220 12.2545459804445 31.1923077235
"1102" 220.2 12.9369507164445 31.9505494825
"1103" 220.4 14.2806395536337 34.1735967077703
"1104" 220.6 14.9276036 35.4594017448611
"1105" 220.8 13.8537647514715 38.9760915150676
"1106" 221 11.7089791601201 43.5187110622297
"1107" 221.2 9.04361454174177 48.0821206302027
"1108" 221.4 5.63778823111112 51.703296755
"1109" 221.6 3.65432016444446 55.538461594
"1110" 221.8 2.93201676444446 60.0246548923718
"1111" 222 1.37082766128654 64.3421053275
"1112" 222.2 1.0425627911111 68.2692308375
"1113" 222.4 1.58371708444443 72.30769238
"1114" 222.6 3.01311749707602 76.3866397525
"1115" 222.8 5.45434609777779 80.4761905566667
"1116" 223 9.0855348528655 84.3016195175
"1117" 223.2 11.8515377244444 88.7130178401923
"1118" 223.4 13.5726520768769 93.8825364764189
"1119" 223.6 14.0926361564445 97.7527473505
"1120" 223.8 16.4446465244445 98.8609468444231
"1121" 224 20.8451410844445 98.6538462525
"1122" 224.2 25.4036780977778 98.4829060813889
"1123" 224.4 27.7948710952553 100.285862886149
"1124" 224.6 28.7828752907602 102.0141701425
"1125" 224.8 28.0200215244445 103.394230872625
"1126" 225 26.5142466887688 107.136174743311
"1127" 225.2 25.2258803377778 109.294871904167
"1128" 225.4 23.8595539404445 109.144230878375
"1129" 225.6 22.1452872044445 110.298077033375
"1130" 225.8 22.7408707097076 109.1194333075
"1131" 226 22.477293328655 107.874494035
"1132" 226.2 20.9318174924445 105.855769336625
"1133" 226.4 18.1870645724445 103.307692411
"1134" 226.6 15.8371708444445 99.7435898433333
"1135" 226.8 15.7793865724445 95.55769240325
"1136" 227 14.6814854044445 91.6295547475
"1137" 227.2 11.5079364977778 88.1135532016666
"1138" 227.4 9.09567244444446 84.08906891
"1139" 227.6 7.26807686490957 80.0939177902907
"1140" 227.8 3.55938886044446 77.4670330445
"1141" 228 2.07400787717172 74.230769305
"1142" 228.2 1.79899182326797 70.1018100248529
"1143" 228.4 2.17696894364444 65.1307692959
"1144" 228.6 2.25786692444443 60.28846159875
"1145" 228.8 3.61123540023392 54.0991903375
"1146" 229 6.92764239421189 51.516100230407
"1147" 229.2 10.4236969412866 50.9008097675
"1148" 229.4 14.5876476977778 50.7544379205769
"1149" 229.6 18.8226915644445 49.5833333829167
"1150" 229.8 21.3480782666667 47.8311966290278
"1151" 230 21.6155980444445 47.9864253873529
"1152" 230.2 21.4871885511111 48.0021368001389
"1153" 230.4 21.2756905620915 46.9004525355882
"1154" 230.6 21.0377553244445 43.6538461975
"1155" 230.8 19.6590428697076 40.1923077325
"1156" 231 18.5181528336337 36.5436590802027
"1157" 231.2 17.5706990044445 33.451923110375
"1158" 231.4 15.9422331571717 33.03321681625
"1159" 231.6 15.0869890676023 33.623481815
"1160" 231.8 13.2824977665497 34.109311775
"1161" 232 10.4338345328655 34.109311775
"1162" 232.2 11.5803961404445 34.451923111375
"1163" 232.4 12.7100220067974 35.6221719813235
"1164" 232.6 15.3383493511111 35.1035503309615
"1165" 232.8 18.6942820711111 34.7329060176389
"1166" 233 23.3592637960234 34.2004048925
"1167" 233.2 27.0837023022222 32.0085470405556
"1168" 233.4 28.9401449547147 29.3191268484459
"1169" 233.6 29.137964984985 28.8825364114189
"1170" 233.8 29.3201676444445 29.0587044825
"1171" 234 28.8015908444444 30.1627219236538
"1172" 234.2 29.2238605244445 33.307692341
"1173" 234.4 29.3201676444445 37.951923114875
"1174" 234.6 27.3679962930931 42.2401247823649
"1175" 234.8 25.2456356444444 47.0266272659615
"1176" 235 22.8098063324445 51.6538462055
"1177" 235.2 19.4276978311111 55.5769231325
"1178" 235.4 15.7828437511111 59.3145957200641
"1179" 235.6 13.3010833511111 63.6431624568055
"1180" 235.8 10.9427936177778 68.2889547033974
"1181" 236 7.50996451514212 71.2209303037791
"1182" 236.2 3.28683246970762 72.975708575
"1183" 236.4 2.84396454044445 73.4450550185
"1184" 236.6 2.89899718044446 72.9945055675
"1185" 236.8 2.73940252444446 72.3868779004412
"1186" 237 2.44737448315414 70.8746898971774
"1187" 237.2 1.53556352444443 67.4839744264583
"1188" 237.4 1.41517962444443 64.0625000640625
"1189" 237.6 2.54678828444443 58.6858974945833
"1190" 237.8 4.54830147400968 56.0535117617391
"1191" 238 7.11287879738564 52.9864253923529
"1192" 238.2 7.24241110822825 49.3087318580405
"1193" 238.4 5.67026244660663 46.4916840381757
"1194" 238.6 4.89574243078593 46.5525328795732
"1195" 238.8 4.43165620444444 47.34890114625
"1196" 239 3.49380829777776 47.836538509375
"1197" 239.2 3.38728678626262 48.0244755725
"1198" 239.4 3.05366786339181 48.8562753525
"1199" 239.6 2.80360727111111 51.3675214188889
"1200" 239.8 3.11330075503268 56.0407240379412
"1201" 240 4.02843628444444 60.2514793501923
"1202" 240.2 2.13404348444444 64.27197808625
"1203" 240.4 1.07925121777777 67.2069597741666
"1204" 240.6 1.45192839391812 69.9089069525
"1205" 240.8 3.64164817497076 75.0708502775
"1206" 241 4.96822444444445 79.8626374425
"1207" 241.2 7.42296983391813 84.4838057525
"1208" 241.4 10.4623163377778 87.7289378166667
"1209" 241.6 13.7826189511111 91.6132479548611
"1210" 241.8 15.5716755406607 96.9594595564189
"1211" 242 18.2930024044445 101.1923077935
"1212" 242.2 22.1440524977778 102.5000001025
"1213" 242.4 27.0087967644445 102.660256512917
"1214" 242.6 28.7230635004445 103.538461642
"1215" 242.8 29.7824418204445 105.875000105875
"1216" 243 29.0023541484445 108.855769339625
"1217" 243.2 26.9413817804445 110.76923088
"1218" 243.4 25.5320875911111 112.302761453526
"1219" 243.6 26.2383398044445 110.663461649125
"1220" 243.8 26.7849477828229 109.516632126149
"1221" 244 26.9098867493093 107.437630045068
"1222" 244.2 29.387842917958 105.05717266223
"1223" 244.4 32.6439979911111 102.549309767244
"1224" 244.6 37.2366129084445 100.461538562
"1225" 244.8 41.0311134364445 99.000000099
"1226" 245 45.1145353244445 98.17307702125
"1227" 245.2 48.2055352711111 97.9945055925
"1228" 245.4 51.4606676528655 97.550607385
"1229" 245.6 55.0860263644444 96.1587772164743
"1230" 245.8 58.1947932589899 94.02972037375
"1231" 246 60.0679774200542 90.9803002785976
"1232" 246.2 63.2202738844445 87.307692395
"1233" 246.4 65.0344312611886 83.6359571498256
"1234" 246.6 64.4951967111111 79.9633700433333
"1235" 246.8 62.1031112924445 78.9017094806111
"1236" 247 58.1630302342119 78.1797854091279
"1237" 247.2 53.7147611404445 78.528846232375
"1238" 247.4 49.3923632128165 80.8184258411046
"1239" 247.6 45.9163480909561 84.2173524992442
"1240" 247.8 42.4492917709561 88.4481217342442
"1241" 248 39.3544523377778 92.85714295
"1242" 248.2 37.4195964364445 97.538461636
"1243" 248.4 36.1224915939181 103.48178148
"1244" 248.6 34.6124731911111 108.6538462625
"1245" 248.8 31.6456322493225 113.597561089207
"1246" 249 31.2463100444445 117.1153847325
"1247" 249.2 34.0626425806607 119.495842115338
"1248" 249.4 37.886432528655 121.5485831175
"1249" 249.6 42.2557344991813 123.2894738075
"1250" 249.8 46.4430796977778 125.182445884551
"1251" 250 50.5655183164445 126.759615511375
"1252" 250.2 55.1877394974174 127.302494929797
"1253" 250.4 59.7228047897076 127.914979885
"1254" 250.6 65.1464162844445 128.36538474375
"1255" 250.8 70.1138361581287 128.13765195
"1256" 251 74.7974034676023 128.3097167275
"1257" 251.2 78.3203344202584 127.401610145291
"1258" 251.4 82.1011673127371 125.11726091311
"1259" 251.6 86.5265969244444 122.344322466667
"1260" 251.8 90.2137838044444 119.184981804167
"1261" 252 94.6069991878591 115.483114562012
"1262" 252.2 98.6761105244445 114.11735711609
"1263" 252.4 102.083900924444 112.943787095192
"1264" 252.6 106.152974221287 111.7510122575
"1265" 252.8 108.099391804444 109.975345277628
"1266" 253 110.080566844444 106.26373637
"1267" 253.2 113.013195082667 102.935897538833
"1268" 253.4 116.180231082584 100.523255914477
"1269" 253.6 119.307706151111 97.03296713
"1270" 253.8 121.10757210584 92.3479428472674
"1271" 254 121.683281777778 90.43956053
"1272" 254.2 122.532021601654 85.9436494598256
"1273" 254.4 123.178335164444 81.1721612533333
"1274" 254.6 124.297779597615 76.4587242790854
"1275" 254.8 126.420141609096 71.7039356709884
"1276" 255 128.987336053333 67.7777778455555
"1277" 255.2 129.710709532444 63.5769231405
"1278" 255.4 127.842351404444 60.664335725
"1279" 255.6 124.77172206677 57.6162791273837
"1280" 255.8 120.876136391111 55.1465202016667
"1281" 256 118.791831078591 52.1341463935976
"1282" 256.2 118.231796708631 50.6932021973837
"1283" 256.4 116.519385724444 48.6904762391667
"1284" 256.6 115.308667644444 45.49450554
"1285" 256.8 113.733358324444 42.13461542675
"1286" 257 110.410762684444 40.04048587
"1287" 257.2 106.588110844444 39.2061144376282
"1288" 257.4 103.288515205375 40.5590340298256
"1289" 257.6 101.531246220444 43.000000043
"1290" 257.8 101.07569114584 45.6305903855232
"1291" 258 101.508634983575 47.4247492113043
"1292" 258.2 101.642228711111 47.3260073733333
"1293" 258.4 102.024635004444 45.9023669098077
"1294" 258.6 102.659214001518 44.638836817622
"1295" 258.8 103.707787132444 43.1153846585
"1296" 259 104.568130737778 39.7161172558333
"1297" 259.2 105.604578791111 35.8516483875
"1298" 259.4 107.157722186667 32.1752137073889
"1299" 259.6 109.013189594212 29.5214669347093
"1300" 259.8 110.892298284444 28.59265737125
"1301" 260 111.688593740054 29.2729831437195
"1302" 260.2 112.419454044444 29.6703297
"1303" 260.4 112.304802711111 30.0106837906944
"1304" 260.6 111.106053111762 30.7082551901829
"1305" 260.8 110.117255271111 33.0860806191667
"1306" 261 108.624703368081 37.377622415
"1307" 261.2 107.153830989899 42.02797207
"1308" 261.4 106.163111812865 47.4392713025
"1309" 261.6 106.145061954688 52.331144517622
"1310" 261.8 106.916190044444 57.637362695
"1311" 262 108.594685564444 62.2710623333333
"1312" 262.2 110.147679820054 67.6407130132317
"1313" 262.4 112.82963918677 72.2674419327326
"1314" 262.6 116.235050417778 75.8974359733333
"1315" 262.8 118.742448414677 79.2889088449419
"1316" 263 121.85379957899 82.832167915
"1317" 263.2 125.143403090298 84.5168856379878
"1318" 263.4 126.407882196023 83.19838065
"1319" 263.6 127.886127368081 80.5536131341667
"1320" 263.8 128.69160509899 77.8846154625
"1321" 264 128.178251847371 74.2354597365244
"1322" 264.2 127.692291473282 69.637746044593
"1323" 264.4 127.823089980444 64.8504274152778
"1324" 264.6 128.698977892865 60.5971660525
"1325" 264.8 129.274117255111 57.3333333906667
"1326" 265 128.516501244444 53.5746606870588
"1327" 265.2 127.118928154212 48.6896243778488
"1328" 265.4 125.876276783957 44.2166979804268
"1329" 265.6 124.691732764444 40.3754579158333
"1330" 265.8 122.136741782981 36.045966264939
"1331" 266 120.269109695354 31.93181821375
"1332" 266.2 118.348261132817 28.3765653235465
"1333" 266.4 115.488774466263 24.86888114375
"1334" 266.6 112.301069877003 20.9973166578488
"1335" 266.8 108.377114662119 18.9579606629651
"1336" 267 103.630741436444 17.32692309425
"1337" 267.2 98.6464775644445 15.8136094832692
"1338" 267.4 94.5447245895607 13.7790697812209
"1339" 267.6 92.129920269899 11.60839162
"1340" 267.8 91.0943060444444 10.10989012
"1341" 268 92.3478272888889 11.4059829173889
"1342" 268.2 94.6741792764445 11.7307692425
"1343" 268.4 98.7881375683469 11.5806754337195
"1344" 268.6 102.292072468444 12.48076924325
"1345" 268.8 105.717979382626 15.48076924625
"1346" 269 109.434253281654 18.9669052068023
"1347" 269.2 113.376126100258 22.8309481444767
"1348" 269.4 117.020933193535 27.06293709
"1349" 269.6 120.545940551111 31.1172161483333
"1350" 269.8 122.554214997172 35.84790213375
"1351" 270 124.638534545778 40.7820513228333
"1352" 270.2 126.654563591111 46.0897436358333
"1353" 270.4 127.773560604444 51.6208791725
"1354" 270.6 128.352779140444 57.6538462115
"1355" 270.8 128.839018111421 63.6180680421512
"1356" 271 129.106382354444 68.8100962226562
"1357" 271.2 129.228590252929 74.3764569508333
"1358" 271.4 128.259682257778 79.7435898233333
"1359" 271.6 126.579028595033 84.4683258763235
"1360" 271.8 124.677974604444 89.49175833125
"1361" 272 122.280615224444 94.7475962485937
"1362" 272.2 120.426703164444 99.0967366958333
"1363" 272.4 117.895201724444 102.1593407615
"1364" 272.6 115.127208669309 105.597713203311
"1365" 272.8 111.874630908444 109.5329671425
"1366" 273 108.638711676444 112.2912089035
"1367" 273.2 104.829888551111 115.162722008654
"1368" 273.4 101.203802012444 118.4230770415
"1369" 273.6 98.0176806083469 120.051594866768
"1370" 273.8 94.0620418259079 121.993433517866
"1371" 274 89.9466741615176 124.207317197378
"1372" 274.2 86.6274900977778 125.695970821667
"1373" 274.4 83.3226234688347 126.280487931159
"1374" 274.6 78.991152022981 127.068480427256
"1375" 274.8 74.1350808177778 128.012820640833
"1376" 275 69.7184700865497 128.6336033675
"1377" 275.2 64.8974271449323 128.841463543476
"1378" 275.4 60.1659623644444 128.7637363925
"1379" 275.6 55.8861162844444 128.328402495192
"1380" 275.8 51.2781910044445 127.5000001275
"1381" 276 47.2332919644445 126.3461539725
"1382" 276.2 43.24189688 124.754273629028
"1383" 276.4 38.6765502723233 122.907925530833
"1384" 276.6 34.2676019804445 120.6868133075
"1385" 276.8 30.6092014044444 118.34812635109
"1386" 277 27.4926813185908 115.164165218354
"1387" 277.2 25.7760656284445 111.461538573
"1388" 277.4 23.8774395484445 107.2142858215
"1389" 277.6 24.8460140124445 104.8406594455
"1390" 277.8 25.5147349568769 102.718295321014
"1391" 278 24.9189322604445 100.615384716
"1392" 278.2 22.5786692444445 99.0384616375
"1393" 278.4 20.3166866311111 98.6932939842949
"1394" 278.6 17.9455159039039 97.6143452119594
"1395" 278.8 16.5928113244445 95.6360947701923
"1396" 279 14.4021947564445 92.461538554
"1397" 279.2 11.6045963911111 89.5710060067308
"1398" 279.4 10.1031930844444 85.0936884480128
"1399" 279.6 7.71985644444444 80.65934074
"1400" 279.8 4.28031644444446 78.0168270010937
"1401" 280 2.42513718549706 74.6052632325
"1402" 280.2 2.55882667444446 68.9543269920312
"1403" 280.4 2.45048116444443 64.61538468
"1404" 280.6 1.19848860444443 59.4871795466666
"1405" 280.8 1.03339068444445 57.8846154425
"1406" 281 0.960553366797373 57.5678733607353
"1407" 281.2 1.41861916444445 57.1703297275
"1408" 281.4 3.53251998326799 56.0520362551471
"1409" 281.6 5.89460721777779 54.6520147066667
"1410" 281.8 7.93998700444446 53.4467456155769
"1411" 282 8.49948551111113 53.3333333866667
"1412" 282.2 7.56463617777778 52.7958580409615
"1413" 282.4 6.60578104932251 50.8677298820122
"1414" 282.6 5.59972398844446 47.71153850925
"1415" 282.8 5.43600188444446 45.8974359433333
"1416" 283 6.2012530541742 46.2110187572297
"1417" 283.2 7.67640962339183 46.4271255525
"1418" 283.4 11.0116772528655 46.03238871
"1419" 283.6 14.8642219911111 44.354043436859
"1420" 283.8 17.2068721066667 42.4679487604167
"1421" 284 18.9296994755556 39.4978632873611
"1422" 284.2 20.4176314298103 36.2054409367683
"1423" 284.4 21.8378452444445 32.4013807030128
"1424" 284.6 22.8675906044445 28.3012820795833
"1425" 284.8 22.5035027117615 24.4136960844512
"1426" 285 21.4319426063049 20.3533095015698
"1427" 285.2 21.8082122844445 18.0253283482317
"1428" 285.4 23.5784288711111 17.2985348158333
"1429" 285.6 26.8161825244445 16.5335305885256
"1430" 285.8 30.8265097777778 14.2357002114744
"1431" 286 34.9341680542005 11.4681050771341
"1432" 286.2 38.0817666102981 7.90337711859756
"1433" 286.4 41.4011119532817 5.05813953994186
"1434" 286.6 45.8149507426263 3.76748252125
"1435" 286.8 49.8932028977778 4.60622711083333
"1436" 287 54.1569930239039 4.78690229168919
"1437" 287.2 58.2076057361518 2.82833020920732
"1438" 287.4 60.429416492104 1.37070376569149
"1439" 287.6 61.7633200177778 2.30276134352564
"1440" 287.8 61.4353819271111 3.61111111472222
"1441" 288 61.2641692693333 5.87606838194444
"1442" 288.2 61.1496708044445 10.125000010125
"1443" 288.4 59.6890128177778 13.0952381083333
"1444" 288.6 57.9426437084445 15.8418803577222
"1445" 288.8 55.9876091724445 18.317307710625
"1446" 289 53.7130325511111 20.5769230975
"1447" 289.2 50.9153595290956 22.9919499335465
"1448" 289.4 47.8019625777778 25.8424908683333
"1449" 289.6 44.5994042174677 28.2602862536628
"1450" 289.8 41.5437636444445 28.6143984507051
"1451" 290 38.5045783566396 27.4061913970122
"1452" 290.2 34.4015147377778 25.1556776808333
"1453" 290.4 30.4807919111111 23.0917159994231
"1454" 290.6 26.4685373107859 21.2898686892073
"1455" 290.8 25.0575307679227 18.5451505202174
"1456" 291 25.3969197033918 15.6376518375
"1457" 291.2 28.0212562311111 12.9142011963462
"1458" 291.4 31.5758944106667 9.4230769325
"1459" 291.6 35.4654791111111 7.54578755333333
"1460" 291.8 40.4367609244444 6.6758241825
"1461" 292 45.6923780444445 5.8916083975
"1462" 292.2 50.3518082311111 4.120879125
"1463" 292.4 55.0577104248889 1.49145299294445
"1464" 292.6 60.0066573539181 1.356275305
"1465" 292.8 65.3086177497076 2.2165991925
"1466" 293 70.7930547939181 2.935222675
"1467" 293.2 76.3509275624933 2.80018762006098
"1468" 293.4 80.604828894677 2.26744186273256
"1469" 293.6 85.0694283261836 3.77926421782609
"1470" 293.8 90.0500281439567 5.5300187672561
"1471" 294 95.2642792662626 7.61363637125
"1472" 294.2 99.7698960035556 9.74786325761111
"1473" 294.4 103.036388924444 12.6190476316667
"1474" 294.6 106.641026844444 15.9981685141667
"1475" 294.8 110.734704815354 19.22202799125
"1476" 295 114.151759256889 22.8760683989444
"1477" 295.2 117.391854407371 26.4681050921341
"1478" 295.4 119.913065191111 30.3388278691667
"1479" 295.6 122.491132711111 34.0877712372436
"1480" 295.8 122.585774412817 36.6771020044767
"1481" 296 122.227422338398 38.2334526321512
"1482" 296.2 122.899332477933 42.2763864465698
"1483" 296.4 124.739382977127 44.8076923525
"1484" 296.6 125.889045457778 45.5769231225
"1485" 296.8 124.466396414174 44.9324324773649
"1486" 297 123.034403644444 43.6143984657051
"1487" 297.2 120.756899004444 42.0512820933333
"1488" 297.4 116.611106791111 40.8058608466667
"1489" 297.6 111.896643964444 41.043956085
"1490" 297.8 107.848545352351 42.3747764287791
"1491" 298 104.028227186263 44.46678326125
"1492" 298.2 100.394822204444 46.5018315483333
"1493" 298.4 96.7499681244445 47.4802761816026
"1494" 298.6 92.9031420276023 46.80161948
"1495" 298.8 88.8861213644444 45.028846198875
"1496" 299 85.925264662981 41.899624807378
"1497" 299.2 82.4908699911111 38.7454212841667
"1498" 299.4 77.9937860924445 36.836538498375
"1499" 299.6 74.0111507253747 34.8613596055233
"1500" 299.8 71.5696824618358 31.7307692625
"1501" 300 70.8147782044444 26.8040293308333
"1502" 300.2 70.4937544711111 22.2252747475
"1503" 300.4 68.9724355062626 18.0244755425
"1504" 300.6 65.838076509899 14.720279735
"1505" 300.8 61.3385809244444 13.4861933073718
"1506" 301 57.0121687644444 13.3185404472436
"1507" 301.2 53.6170782044444 13.3791208925
"1508" 301.4 50.6177993244444 13.40659342
"1509" 301.6 46.5687728364445 12.94230770525
"1510" 301.8 42.8502479253334 11.5341880457222
"1511" 302 40.3450398577778 9.99084250083333
"1512" 302.2 38.9508796444445 8.88111889
"1513" 302.4 36.1141972008081 8.6188811275
"1514" 302.6 33.4456959011886 8.9400715652907
"1515" 302.8 31.1307415004445 10.932692318625
"1516" 303 28.2126357644445 14.086538475625
"1517" 303.2 24.9276233907859 17.3030018934756
"1518" 303.4 22.4149471404445 20.971153867125
"1519" 303.6 20.3636054844445 24.59615387075
"1520" 303.8 17.0397083968769 27.6767152043919
"1521" 304 13.2981649535354 28.3041958325
"1522" 304.2 12.4200515496296 29.095441624537
"1523" 304.4 10.7542950666667 31.9017094336111
"1524" 304.6 10.9625489244444 35.3994083194231
"1525" 304.8 12.1150308012012 39.8908524307432
"1526" 305 11.5568544 44.3696581640278
"1527" 305.2 8.98114505849851 47.6975052452027
"1528" 305.4 5.31855417712738 50.361163277378
"1529" 305.6 3.79137260444445 52.3668639576923
"1530" 305.8 2.78755608444446 53.5216346689062
"1531" 306 2.51468591111111 53.5737180022916
"1532" 306.2 2.08747740444444 53.6390533080769
"1533" 306.4 2.28538324444445 53.80494510875
"1534" 306.6 2.24716613333335 54.1951567493518
"1535" 306.8 2.16155980444443 55.7234432791667
"1536" 307 2.80022807391813 59.3825911525
"1537" 307.2 2.63239461333335 62.2863248486111
"1538" 307.4 1.22600492444444 66.3461539125
"1539" 307.6 0.798443644444442 66.8934911911538
"1540" 307.8 0.620645884444435 66.7094017761111
"1541" 308 0.86991137150325 66.5497738222059
"1542" 308.2 0.540389951111098 66.2339744252083
"1543" 308.4 1.29479572444443 66.298076989375
"1544" 308.6 1.19848860444445 66.0664336325
"1545" 308.8 1.52509535922705 66.0117057516304
"1546" 309 1.5505077327203 65.8687003311207
"1547" 309.2 1.15661594357487 64.6070234759783
"1548" 309.4 1.24917656233918 62.0748988475
"1549" 309.6 1.33027729497075 58.2287449975
"1550" 309.8 1.47135877777777 55.4647436452083
"1551" 310 1.39110284444446 55.000000055
"1552" 310.2 1.39110284444443 54.2873303710294
"1553" 310.4 1.25352124444446 53.9835165375
"1554" 310.6 1.24293804444444 53.6538462075
"1555" 310.8 1.28837524977776 53.5769231305
"1556" 311 1.51951233777777 53.9102564641667
"1557" 311.2 1.39110284444445 53.8905325982692
"1558" 311.4 1.06669991391812 54.0991903375
"1559" 311.6 1.64036833150325 54.4457014119117
"1560" 311.8 2.68871456654969 56.6295547125
"1561" 312 4.22598935111113 58.8708087373718
"1562" 312.2 4.22598935111113 58.6735700783974
"1563" 312.4 3.36169468444444 59.2603550888461
"1564" 312.6 2.43892431004445 61.1615385227
"1565" 312.8 1.67495540865497 64.5850203075
"1566" 313 1.3684423456209 68.9027150010294
"1567" 313.2 3.47528769777779 73.2988166413461
"1568" 313.4 4.39182995181288 76.4068826675
"1569" 313.6 4.94621138844445 80.9285715095
"1570" 313.8 6.63754785777778 84.2948718791666
"1571" 314 10.3402567644445 86.1982249382692
"1572" 314.2 14.1753130993282 87.7057245957558
"1573" 314.4 17.1029215644445 89.56043965
"1574" 314.6 17.6315245539181 91.477732885
"1575" 314.8 16.0875693564445 94.605769325375
"1576" 315 14.7489003884445 97.538461636
"1577" 315.2 15.6633482376152 99.9859288054268
"1578" 315.4 17.7816574577778 101.410256511667
"1579" 315.6 21.6761339484445 102.1043957065
"1580" 315.8 25.7542013093093 101.470894072365
"1581" 316 28.9349391644445 101.089743690833
"1582" 316.2 32.2093812444445 100.9615385625
"1583" 316.4 35.0580444781287 100.708502125
"1584" 316.6 37.8656628288347 99.7420263661585
"1585" 316.8 39.4374840402339 97.4595142675
"1586" 317 40.2904241317172 94.64160848625
"1587" 317.2 41.3758435377778 91.3560158704487
"1588" 317.4 42.6747549511111 87.7747253625
"1589" 317.6 42.6698161244444 84.8668639901923
"1590" 317.8 42.6004126128655 81.4068826725
"1591" 318 41.8132168388631 78.4033990050581
"1592" 318.2 40.4392624080808 77.34265742
"1593" 318.4 39.5886467946667 77.1239317010556
"1594" 318.6 38.4329613546667 76.3547009310556
"1595" 318.8 35.4925785171717 74.9125874875
"1596" 319 31.16120142677 74.0026834371511
"1597" 319.2 26.8687136808081 73.2342658075
"1598" 319.4 22.3186400204445 72.528846226375
"1599" 319.6 19.4310706883469 73.0816135815244
"1600" 319.8 19.3277167059079 74.6763602998171
"1601" 320 20.8451410844445 76.25000007625
"1602" 320.2 23.6626842695607 78.7969589338953
"1603" 320.4 27.5020771351762 81.9090057104268
"1604" 320.6 30.9845522311111 84.945759453782
"1605" 320.8 34.0885445615176 88.9634147231098
"1606" 321 36.2061267244445 93.4230770165
"1607" 321.2 37.1114136524445 97.5769231745
"1608" 321.4 37.0988196444444 102.618343297885
"1609" 321.6 36.4652387377778 106.968864575833
"1610" 321.8 35.1408760190786 111.083489792134
"1611" 322 34.6170592444445 115.3846155
"1612" 322.2 36.7712974549708 118.279352345
"1613" 322.4 40.6617473056209 120.542986545882
"1614" 322.6 45.1145353244445 121.762820634583
"1615" 322.8 49.5041124781287 122.044534535
"1616" 323 54.1353022311111 121.271367642639
"1617" 323.2 58.9185558577778 121.688034309722
"1618" 323.4 63.5948015733333 122.745726618472
"1619" 323.6 68.1608291404445 123.923077047
"1620" 323.8 72.7472705244444 124.334319650962
"1621" 324 76.6891769595664 123.259850029451
"1622" 324.2 80.7284144177778 121.356015900449
"1623" 324.4 84.5741889462626 118.6538462725
"1624" 324.6 88.7064263722493 116.055347207988
"1625" 324.8 93.0663089777778 114.2032968175
"1626" 325 97.8752197136337 113.030145643176
"1627" 325.2 102.108075181287 112.18623493
"1628" 325.4 106.972598500444 110.855769341625
"1629" 325.6 109.146731734444 110.925480880156
"1630" 325.8 109.822782372865 110.425101325
"1631" 326 111.47686010584 108.099284544593
"1632" 326.2 113.555302137468 104.736136061802
"1633" 326.4 115.307444696889 100.371794972167
"1634" 326.6 116.259231426263 95.52447562
"1635" 326.8 116.452272748835 90.5018762631098
"1636" 327 115.813133511111 85.4578755433333
"1637" 327.2 114.263047484444 80.88286721375
"1638" 327.4 111.759062364444 77.6282052058333
"1639" 327.6 108.186943731717 74.860139935
"1640" 327.8 104.693621833535 72.50874133125
"1641" 328 102.061159350491 69.467799711686
"1642" 328.2 100.981420117172 65.62062943625
"1643" 328.4 99.7802910577778 61.6300366916667
"1644" 328.6 97.9707015254201 57.2936210704268
"1645" 328.8 96.0434914189899 53.20804201125
"1646" 329 94.2593539742006 49.4793621507927
"1647" 329.2 92.7252733753536 47.1853147325
"1648" 329.4 91.283331199227 45.0668896771739
"1649" 329.6 88.3989865132817 42.5357782178488
"1650" 329.8 86.6550064177778 42.30769235
"1651" 330 86.2376755644445 42.221153888375
"1652" 330.2 86.9682003039567 42.2936210554268
"1653" 330.4 87.9849618844444 43.0952381383333
"1654" 330.6 88.8567594376152 43.9446529520122
"1655" 330.8 90.5949855059079 44.9577861612805
"1656" 331 93.6349795911111 46.2728938191667
"1657" 331.2 97.4473763923514 48.0098390462209
"1658" 331.4 100.814293216 50.4145299649444
"1659" 331.6 104.237476292444 53.413461591875
"1660" 331.8 107.673181571253 56.4607201873936
"1661" 332 111.438038631111 58.9652015241667
"1662" 332.2 115.145017951813 59.3825911525
"1663" 332.4 119.723661188444 58.48076928925
"1664" 332.6 124.003824764444 56.6208791775
"1665" 332.8 126.102402769778 53.6880342417222
"1666" 333 126.139359648347 49.8076923575
"1667" 333.2 124.216276351421 45.8899821568023
"1668" 333.4 122.773909251886 41.0420393970349
"1669" 333.6 122.536287697778 37.8388278766667
"1670" 333.8 122.481255057778 38.8846154235
"1671" 334 122.059338151111 40.3205128608333
"1672" 334.2 122.200545932817 43.2423971809884
"1673" 334.4 123.912103697778 47.2710623183333
"1674" 334.6 125.075126823111 51.0726496237222
"1675" 334.8 125.297091804444 54.6611722158333
"1676" 335 125.049444924444 60.00000006
"1677" 335.2 125.665810492444 64.51923083375
"1678" 335.4 127.513115436072 69.0116279759884
"1679" 335.6 128.769941033918 70.68825918
"1680" 335.8 128.337980729322 72.3592871267683
"1681" 336 126.062763317488 75.735786028913
"1682" 336.2 124.167699736889 80.0982906783889
"1683" 336.4 122.971002892817 83.8774598334302
"1684" 336.6 121.546553397003 88.3944544712209
"1685" 336.8 119.75479302491 92.6520573377326
"1686" 337 118.221270116444 97.9615385595
"1687" 337.2 118.081341536209 100.916289693676
"1688" 337.4 116.734147246396 102.556285280793
"1689" 337.6 113.740848878222 104.893162498056
"1690" 337.8 110.410762684444 107.569033638141
"1691" 338 107.23523061958 111.09667370777
"1692" 338.2 104.338828071111 114.496337110833
"1693" 338.4 101.219031975607 117.705724625756
"1694" 338.6 97.7871217244444 119.837278226346
"1695" 338.8 93.7851124949708 120.182186355
"1696" 339 89.1623707349708 120.182186355
"1697" 339.2 84.7881299377778 120.853057320064
"1698" 339.4 80.5940783324445 121.78846166025
"1699" 339.6 77.1985644444445 123.73626386
"1700" 339.8 75.524095702981 127.218574236037
"1701" 340 75.6246309404445 127.230769358
"1702" 340.2 75.7787223324445 126.94230781925
"1703" 340.4 76.1639508124445 126.000000126
"1704" 340.6 75.7300618928655 125.000000125
"1705" 340.8 74.5748833324445 123.701923200625
"1706" 341 71.6014627377778 121.888560279679
"1707" 341.2 68.6438853791813 119.59514182
"1708" 341.4 65.9909556444445 117.835305837756
"1709" 341.6 62.8610743557958 117.073804690878
"1710" 341.8 59.2716819644445 117.190171057361
"1711" 342 55.7179492364445 118.769230888
"1712" 342.2 52.8536767111111 120.951676649551
"1713" 342.4 50.3860829454971 122.044534535
"1714" 342.6 48.2470511223392 121.801619555
"1715" 342.8 44.9320586760234 120.80971672
"1716" 343 42.1316174995796 119.17359679277
"1717" 343.2 39.0928059265497 116.2449393875
"1718" 343.4 36.6876623244445 112.221153958375
"1719" 343.6 35.0845011195664 107.80956858811
"1720" 343.8 33.3361745484445 103.44230779575
"1721" 344 31.712639257076 98.9979758075
"1722" 344.2 29.8777351812865 94.9493928075
"1723" 344.4 27.5060102677003 91.1135957977326
"1724" 344.6 24.0350208151762 88.9352721339634
"1725" 344.8 20.0302346844444 86.9575937753205
"1726" 345 15.2409839111111 85.5860806716667
"1727" 345.2 11.0753188 85.5448718804167
"1728" 345.4 8.14177335111112 84.1849817691667
"1729" 345.6 6.40846890102984 81.1866792556707
"1730" 345.8 5.51586632542006 77.8564728733537
"1731" 346 3.86187861272029 74.3037136021552
"1732" 346.2 2.19658057535354 70.0874126575
"1733" 346.4 1.59385467602339 65.2935223325
"1734" 346.6 1.85337702044443 60.3717949321666
"1735" 346.8 3.76329927391813 55.728744995
"1736" 347 6.92188316444445 51.9413919933333
"1737" 347.2 9.79516626339183 49.210526365
"1738" 347.4 11.0108083164445 45.4230769685
"1739" 347.6 10.0258582863957 42.8377111122561
"1740" 347.8 9.39835196444445 40.0824176225
"1741" 348 10.6771367307602 39.47368425
"1742" 348.2 12.8769941033918 39.331983845
"1743" 348.4 16.891480368655 38.3299595525
"1744" 348.6 21.0805584888889 36.8803419172222
"1745" 348.8 24.6727317511111 34.5216962869872
"1746" 349 27.7219900314715 30.8264033572297
"1747" 349.2 30.3339268023392 26.8117409175
"1748" 349.4 31.3679611433918 22.3582996175
"1749" 349.6 29.7787729777778 18.2692307875
"1750" 349.8 26.7408117348792 15.4598662361957
"1751" 350 25.3303012444444 16.098901115
"1752" 350.2 23.7951802339181 17.186234835
"1753" 350.4 23.3085758381287 18.522267225
"1754" 350.6 22.0431076990786 21.3086304153049
"1755" 350.8 19.0056750924445 25.32692310225
"1756" 351 14.7392696764445 28.605769259375
"1757" 351.2 11.344909698638 30.8746898571774
"1758" 351.4 10.5402792444445 31.7735043052778
"1759" 351.6 11.6638623111111 31.2072649884722
"1760" 351.8 13.7280449164445 32.6538461865
"1761" 352 16.3492428483469 36.5525328695732
"1762" 352.2 17.6613409997386 41.0859728917647
"1763" 352.4 17.2874427691503 46.7533937119118
"1764" 352.6 16.9653399644445 49.7197802695
"1765" 352.8 15.1901845511111 52.6479290467308
"1766" 353 13.1202963012865 55.404858355
"1767" 353.2 13.8917670204445 58.298076981375
"1768" 353.4 15.1630210044445 62.144230831375
"1769" 353.6 14.7613498454201 65.6519700468902
"1770" 353.8 12.1683281777778 68.4157509841667
"1771" 354 7.93998700444446 69.9175824875
"1772" 354.2 3.52056027555557 70.9188034897222
"1773" 354.4 2.52193483412188 71.3089330737903
"1774" 354.6 2.86781201777776 71.3589744303333
"1775" 354.8 2.07595347555554 72.7777778505555
"1776" 355 2.35417404444443 75.000000075
"1777" 355.2 4.33758013741743 78.3627859411486
"1778" 355.4 6.57242590044445 81.701923158625
"1779" 355.6 9.18691076865497 85.4959515025
"1780" 355.8 12.3560207995664 88.8039400512805
"1781" 356 14.4472248422823 93.0925156856081
"1782" 356.2 16.3952582577778 97.8944774154487
"1783" 356.4 19.973308208655 101.2449393725
"1784" 356.6 24.0800725511111 102.135108583397
"1785" 356.8 29.0408769964445 103.855769334625
"1786" 357 32.5033714002339 105.6983806725
"1787" 357.2 35.3621722254971 107.73279363
"1788" 357.4 36.2119991098103 111.224202737866
"1789" 357.6 36.0616660444445 114.551282165833
"1790" 357.8 34.997218928655 115.82995963
"1791" 358 34.8481963324445 115.8846155005
"1792" 358.2 35.6764375644445 115.1518219775
"1793" 358.4 36.1999531911111 113.722879798141
"1794" 358.6 38.3324865581287 112.1153847275
"1795" 358.8 41.7025116444444 109.505494615
"1796" 359 44.5281319715556 106.465812072278
"1797" 359.2 47.9938712711111 104.11735710609
"1798" 359.4 51.2173654549708 103.3704454475
"1799" 359.6 55.0493750718129 103.6740891725
"1800" 359.8 58.5629603377778 104.50197249109
"1801" 360 62.4357231995664 106.130394102378
"1802" 360.2 64.9819894942005 107.612570464085
"1803" 360.4 66.993761949899 109.5629371725
"1804" 360.6 66.9306324023392 109.1599191375
"1805" 360.8 65.4545990684445 108.375000108375
"1806" 361 64.2292056177778 106.547619154167
"1807" 361.2 61.7644685821189 103.483899924593
"1808" 361.4 58.6525647644444 100.787545888333
"1809" 361.6 55.1633611624932 98.2692308675
"1810" 361.8 51.1983265634689 97.1435273016463
"1811" 362 47.0461809884444 97.1593407565
"1812" 362.2 42.8179809244445 98.2495070016026
"1813" 362.4 39.6337846771717 100.63811198875
"1814" 362.6 37.6519682311111 104.403353161603
"1815" 362.8 36.7663522883469 108.381801234085
"1816" 363 36.9824560698103 113.297373471646
"1817" 363.2 38.5139741732249 117.227955089085
"1818" 363.4 41.2869446577778 120.468441935064
"1819" 363.6 43.8847674844445 123.95956619891
"1820" 363.8 46.746687568655 125.2732794775
"1821" 364 50.3743857244444 126.523668765577
"1822" 364.2 54.1180163377778 126.691321625705
"1823" 364.4 58.5920288604444 127.4450550725
"1824" 364.6 62.7800127644444 128.827838956667
"1825" 364.8 65.2036799774174 128.840956469797
"1826" 365 67.9211024984985 127.728690356419
"1827" 365.2 71.8590225484445 126.13461551075
"1828" 365.4 75.9125385412866 124.9089070075
"1829" 365.6 80.5711728552553 124.568607193176
"1830" 365.8 84.3711518577778 125.338827964167
"1831" 366 87.7711812444444 125.133136219808
"1832" 366.2 89.0305820444445 123.582996075
"1833" 366.4 91.1587345010298 120.830206499817
"1834" 366.6 93.7471615111111 117.283037592628
"1835" 366.8 97.4163483468835 114.704502928963
"1836" 367 100.883404666883 112.781426003963
"1837" 367.2 104.652090791111 110.991124371346
"1838" 367.4 106.802769115664 107.893996355549
"1839" 367.6 107.967850372249 104.27298321872
"1840" 367.8 108.878807566305 99.3246870402907
"1841" 368 111.153032194688 95.0140713895732
"1842" 368.2 114.336814640189 91.0761048373936
"1843" 368.4 117.64051578584 88.0813954369186
"1844" 368.6 121.713716495354 85.4370630225
"1845" 368.8 125.330557599039 83.5187111022297
"1846" 369 125.895068417127 83.5131332917683
"1847" 369.2 125.005668960808 82.91083924375
"1848" 369.4 123.399662086184 80.8193980741304
"1849" 369.6 120.734885948444 77.6623932400556
"1850" 369.8 117.512365967923 74.6822743221739
"1851" 370 114.417138876444 71.78846161025
"1852" 370.2 112.63254554584 68.9042934499419
"1853" 370.4 112.098430311111 66.0164835825
"1854" 370.6 111.961814196023 63.2085020875
"1855" 370.8 112.365092534201 59.3292683520122
"1856" 371 114.003018260444 55.000000055
"1857" 371.2 115.212024959566 52.0215760370122
"1858" 371.4 114.600122404444 49.17307697225
"1859" 371.6 113.40300250584 45.3443649827326
"1860" 371.8 113.364181031111 41.4145299559444
"1861" 372 114.012648972444 37.567307729875
"1862" 372.2 114.252909892865 34.0991903175
"1863" 372.4 113.393813991111 34.1469428349359
"1864" 372.6 113.001424212444 35.846153882
"1865" 372.8 112.307272124444 38.1804734109615
"1866" 373 110.7153619477 42.5268336740116
"1867" 373.2 110.292230844444 46.7307692775
"1868" 373.4 110.724320749561 51.2030411961046
"1869" 373.6 112.284373928081 54.930069985
"1870" 373.8 115.033504444444 58.46153852
"1871" 374 118.089066706263 60.91783222875
"1872" 374.2 119.741852533333 63.7991453629444
"1873" 374.4 118.789482124444 66.846153913
"1874" 374.6 116.335943591111 68.1318682
"1875" 374.8 113.072341273535 70.42832174875
"1876" 375 111.313008334971 74.57489886
"1877" 375.2 111.672385956444 78.9615385405
"1878" 375.4 111.412356732444 82.1923077745
"1879" 375.6 109.193790895354 83.13811197125
"1880" 375.8 105.950672949333 85.6880342737222
"1881" 376 104.106169755664 89.5825516843293
"1882" 376.2 104.973788000808 93.08566442875
"1883" 376.4 106.777357702626 95.06118890625
"1884" 376.6 109.55071770584 98.9311271114535
"1885" 376.8 109.819481761654 102.240608331221
"1886" 377 108.150755601778 104.457265061722
"1887" 377.2 106.821560748835 104.967167084329
"1888" 377.4 102.950484315664 106.186679280671
"1889" 377.6 98.6859881777778 107.381656912115
"1890" 377.8 96.2306857777778 109.624542234167
"1891" 378 94.6343126081654 112.070662008314
"1892" 378.2 93.0349307181287 115.8805669175
"1893" 378.4 94.1085938262626 118.87237774125
"1894" 378.6 94.9030766639793 119.736136076802
"1895" 378.8 94.5670067377778 118.683432071346
"1896" 379 93.9878643265497 117.5000001175
"1897" 379.2 94.3467350684445 116.2692308855
"1898" 379.4 93.8074151964445 113.461538575
"1899" 379.6 92.934543835664 109.648217745671
"1900" 379.8 92.0701287098103 106.158536691524
"1901" 380 90.4226576880808 102.9195805225
"1902" 380.2 87.5772200517172 100.7517483525
"1903" 380.4 83.8011054284445 99.028846252875
"1904" 380.6 80.1029120204445 97.86538471325
"1905" 380.8 76.1862535139181 97.6012146725
"1906" 381 72.0100603000542 98.8320826504268
"1907" 381.2 67.5219919111111 100.093688463013
"1908" 381.4 62.9782713777778 100.793885702372
"1909" 381.6 59.3069162766396 101.439962577988
"1910" 381.8 55.1710261707602 102.0748988875
"1911" 382 51.9687835234689 102.565666143841
"1912" 382.2 50.7630598974677 103.752236239709
"1913" 382.4 51.0949725810298 104.394934438354
"1914" 382.6 51.9350549511111 103.831361050577
"1915" 382.8 53.0695034364445 103.201923180125
"1916" 383 54.6393094924445 102.384615487
"1917" 383.2 56.0487529951421 100.371198669244
"1918" 383.4 58.0760643039567 97.1529081646951
"1919" 383.6 60.5970513777778 93.9194140133333
"1920" 383.8 63.1799592760723 90.8094813072674
"1921" 384 66.6139533511111 89.0384616275
"1922" 384.2 70.8422945244445 87.6556777433333
"1923" 384.4 75.2660721244444 86.7110454516026
"1924" 384.6 80.0451277484445 86.201923163125
"1925" 384.8 84.7977666727371 85.6238274777439
"1926" 385 89.2039348604445 85.9615385475
"1927" 385.2 93.6488444035142 88.0813954369186
"1928" 385.4 97.3129943644444 91.3461539375
"1929" 385.6 100.550552866572 95.1759411753723
"1930" 385.8 103.987301750491 97.5000000975
"1931" 386 107.714163324444 98.2484408466892
"1932" 386.2 111.710908804444 99.201923176125
"1933" 386.4 113.312270810402 101.820785699202
"1934" 386.6 114.065494417778 105.182445864551
"1935" 386.8 113.136995004444 106.849112532885
"1936" 387 111.320329928889 109.32692318625
"1937" 387.2 109.119726697417 111.543659155203
"1938" 387.4 106.829178978499 113.2692308825
"1939" 387.6 103.898566951111 115.347985463333
"1940" 387.8 100.500760036444 117.78846165625
"1941" 388 96.7263964517172 119.86888123875
"1942" 388.2 93.2497511111111 121.703296825
"1943" 388.4 89.6662090364445 123.298077046375
"1944" 388.6 86.3339826844445 124.349816974167
"1945" 388.8 82.4488125263957 126.261726205061
"1946" 389 78.7669946844444 127.573260200833
"1947" 389.2 77.1655448604445 127.7307693585
"1948" 389.4 76.7737393088347 127.65009393628
"1949" 389.6 75.8784866311111 127.5000001275
"1950" 389.8 75.638823568655 126.84210539
"1951" 390 73.9461354204445 126.3351649615
"1952" 390.2 71.1752419964445 125.5769232025
"1953" 390.4 66.7887061202339 124.3825912175
"1954" 390.6 63.0580724191813 123.7348179375
"1955" 390.8 58.7901463644445 124.2132868375
"1956" 391 54.3397436612865 125.931174215
"1957" 391.2 52.6264906844445 126.92307705
"1958" 391.4 52.1622409777778 126.434911369038
"1959" 391.6 51.0756991111111 126.701183558654
"1960" 391.8 51.7623294995796 126.335758962095
"1961" 392 52.1424856711111 126.020710185192
"1962" 392.2 51.6634194844445 125.48076935625
"1963" 392.4 49.7575522676023 124.49392725
"1964" 392.6 45.8079465884445 123.71153858525
"1965" 392.8 41.6419757404444 123.8296704535
"1966" 393 39.2267865287688 123.238045861284
"1967" 393.2 35.9749896364445 121.615384737
"1968" 393.4 32.3377907377778 119.433760803194
"1969" 393.6 29.1660762524445 117.01923088625
"1970" 393.8 26.0640697777778 114.39560451
"1971" 394 22.8219714423392 111.275303755
"1972" 394.2 19.5435357656566 108.595571204167
"1973" 394.4 16.3901601141219 105.266749484919
"1974" 394.6 13.7897528118519 101.745014346759
"1975" 394.8 12.0051612276023 97.024291595
"1976" 395 12.3915161066667 93.4829060763889
"1977" 395.2 13.398956440542 90.0797374259146
"1978" 395.4 12.6564329893093 86.5020790885811
"1979" 395.6 10.2417271724445 84.355769315125
"1980" 395.8 7.35251357244447 83.528846237375
"1981" 396 4.72057756444444 81.68956052125
"1982" 396.2 3.75912497150327 77.6018100323529
"1983" 396.4 4.17660108444445 73.6045365627564
"1984" 396.6 3.36793320233918 69.0991903525
"1985" 396.8 1.58371708444445 65.0874126525
"1986" 397 0.84077644444445 61.86813193
"1987" 397.2 1.19848860444443 60.1282051883333
"1988" 397.4 3.02447159964444 58.1153846735
"1989" 397.6 5.37821761244447 55.836538517375
"1990" 397.8 6.25331095687689 51.5436590952027
"1991" 398 6.67836373244447 47.701923124625
"1992" 398.2 8.78332502822825 46.4501039965541
"1993" 398.4 11.3396283404445 46.846153893
"1994" 398.6 14.5580147377778 47.9733728290385
"1995" 398.8 16.7464892332817 50.5948122151744
"1996" 399 19.5156330376152 53.2035647811585
"1997" 399.2 20.6182843128889 54.7820513368333
"1998" 399.4 22.2823396444445 54.5216963069872
"1999" 399.6 23.6735291349708 52.79352232
"2000" 399.8 24.0306842844445 50.9122288477564
"2001" 400 23.5518780360234 48.50202434
"2002" 400.2 21.7806959644444 46.9413919883333
"2003" 400.4 18.2127464711111 45.3479853933333
"2004" 400.6 14.6204125966396 44.2917448848171
"2005" 400.8 11.0699684044445 42.509615427125
"2006" 401 9.71974258204446 41.3538461952
"2007" 401.2 11.0438279004444 42.1043956465
"2008" 401.4 12.0597915822222 43.3226496159722
"2009" 401.6 14.1421655324445 44.5000000445
"2010" 401.8 18.3723907060661 46.1486486947973
"2011" 402 22.7498819022222 47.3397436370833
"2012" 402.2 26.2597413866667 47.1794872266667
"2013" 402.4 29.9182855476023 45.526315835
"2014" 402.6 31.1265768682283 44.5374220819595
"2015" 402.8 30.0645956530931 45.3274428727703
"2016" 403 29.3670197568769 47.6871102347973
"2017" 403.2 28.1548514924445 51.461538513
"2018" 403.4 25.9397877324445 55.875000055875
"2019" 403.6 23.4550640364445 60.471153906625
"2020" 403.8 20.1998833804445 64.48076929525
"2021" 404 15.9839245511111 67.2161172833333
"2022" 404.2 11.3506684249323 68.9915572922561
"2023" 404.4 6.61003153777779 70.4120879825
"2024" 404.6 2.75591231644446 71.3241758955
"2025" 404.8 2.16155980444443 72.5000000725
"2026" 405 1.41137802760233 73.8765182925
"2027" 405.2 2.54678828444443 76.6025641791666
"2028" 405.4 4.71904888 79.8611111909722
"2029" 405.6 7.66482380444445 83.07692316
"2030" 405.8 10.7480998718129 86.3056681025
"2031" 406 12.5424535812865 90.668016285
"2032" 406.2 13.8468236977778 95.5021368476389
"2033" 406.4 16.9447027244445 99.4230770225
"2034" 406.6 21.0278776711111 100.784023769423
"2035" 406.8 26.2435455947147 101.616424218041
"2036" 407 29.3670197568769 103.466736070203
"2037" 407.2 31.6604306604445 106.278846260125
"2038" 407.4 33.0226413688889 109.764957374722
"2039" 407.6 32.8236644963364 113.539501153041
"2040" 407.8 32.3153190764445 116.4230770395
"2041" 408 32.8835310844445 117.471153963625
"2042" 408.2 34.1963491939181 117.0951418175
"2043" 408.4 35.4435087160724 115.389087771919
"2044" 408.6 36.9354769868835 112.012195233963
"2045" 408.8 37.771704662981 107.715759957622
"2046" 409 39.0150843911111 103.470696074167
"2047" 409.2 40.7783659702981 99.7607880922561
"2048" 409.4 42.9224018311111 96.1446887408333
"2049" 409.6 45.834745091401 92.8177258453261
"2050" 409.8 48.3692220977778 89.6597634032692
"2051" 410 49.8359331585908 86.4587242890854
"2052" 410.2 48.3276910553536 83.08566441875
"2053" 410.4 45.2892319607235 80.9257603671512
"2054" 410.6 41.6667404284445 79.086538540625
"2055" 410.8 37.4428510824932 76.7307693075
"2056" 411 33.2366571911111 75.3895464264744
"2057" 411.2 28.4106004 74.8397436645833
"2058" 411.4 24.0136453324445 76.15384623
"2059" 411.6 19.6701942204445 78.01923084725
"2060" 411.8 14.7595722584985 79.0176715966892
"2061" 412 9.99820774044446 79.0494506285
"2062" 412.2 5.93679890844446 79.6428572225
"2063" 412.4 4.01279666666667 79.7970086268055
"2064" 412.6 3.3793788702509 78.9267990863709
"2065" 412.8 3.52736986989899 77.9895105675
"2066" 413 3.40053788876879 74.4230769975
"2067" 413.2 3.34934761777778 70.8974359683333
"2068" 413.4 2.47979202705313 67.6839465559782
"2069" 413.6 1.48740996444443 63.63461544825
"2070" 413.8 1.96894556444446 59.5329670925
"2071" 414 3.02572098930934 56.013513569527
"2072" 414.2 5.60042867468836 53.8508443315244
"2073" 414.4 7.42296983391813 50.80971665
"2074" 414.6 6.15142620444445 48.3699634183333
"2075" 414.8 4.79568968120122 48.4563410047973
"2076" 415 3.61992476444445 49.4505495
"2077" 415.2 2.98980103644443 49.8076923575
"2078" 415.4 2.86781201777776 49.90384620375
"2079" 415.6 2.88578934684443 50.1153846655
"2080" 415.8 2.74777705661836 50.1086957022826
"2081" 416 3.16650366531401 50.1923077425
"2082" 416.2 3.12463100444443 50.2724359477083
"2083" 416.4 2.53137914524445 51.2846154359
"2084" 416.6 2.59931944080809 52.30769236
"2085" 416.8 2.16155980444443 54.61538467
"2086" 417 1.0425627911111 58.7637363225
"2087" 417.2 1.58371708444443 59.4230769825
"2088" 417.4 2.05784444444445 64.7485207748077
"2089" 417.6 2.51176751353535 68.74125881
"2090" 417.8 2.25786692444443 73.461538535
"2091" 418 3.21023733333333 78.8247864036111
"2092" 418.2 5.76344609244447 82.528846236375
"2093" 418.4 9.43504039111111 85.8333334191666
"2094" 418.6 12.187911864985 90.2754678657433
"2095" 418.8 12.8323887004444 95.2179488131666
"2096" 419 12.1518183857778 98.4102565086666
"2097" 419.2 12.0013958364445 98.3021979005
"2098" 419.4 12.3701145244444 97.307692405
"2099" 419.6 14.0344991111111 96.9181460535256
"2100" 419.8 17.2271168466066 95.8367984326351
"2101" 420 21.7249196401201 96.1902287864189
"2102" 420.2 25.6209864711111 98.2593689345513
"2103" 420.4 28.7839712466066 101.408524009932
"2104" 420.6 31.2559407564445 105.086538566625
"2105" 420.8 32.084442277958 108.331600939932
"2106" 421 32.6047473160234 112.1761134725
"2107" 421.2 32.334804470491 114.843470597849
"2108" 421.4 31.8975296177778 115.0274726425
"2109" 421.6 32.0060662133333 114.017094131111
"2110" 421.8 31.7801266524445 112.4340660465
"2111" 422 32.9694266239039 110.628898239527
"2112" 422.2 35.150271835664 107.19043162689
"2113" 422.4 37.0000431111111 103.851084916474
"2114" 422.6 39.6656924906667 100.252136852389
"2115" 422.8 42.5541753049323 96.5337712034756
"2116" 423 45.2883579312737 93.1754222320122
"2117" 423.2 48.5323182342119 90.8273703949419
"2118" 423.4 52.3258245537128 87.7720451159146
"2119" 423.6 56.5750826044445 85.701923162625
"2120" 423.8 61.1623427939181 85.2935223525
"2121" 424 66.0228110764445 86.307692394
"2122" 424.2 68.7327099911111 88.186813275
"2123" 424.4 69.9169782751421 90.3980322907558
"2124" 424.6 69.5581995911111 91.0805861716667
"2125" 424.8 69.4637940054201 91.430581704939
"2126" 425 69.4609752604445 91.86538470725
"2127" 425.2 68.7973316517172 92.832167925
"2128" 425.4 68.0881610408081 92.972028065
"2129" 425.6 67.931514079039 92.4168400092568
"2130" 425.8 67.1268857777778 91.0502959490385
"2131" 426 67.9393227644445 89.567307781875
"2132" 426.2 69.5586262007235 86.1583185119186
"2133" 426.4 70.6815412865497 82.3785425925
"2134" 426.6 71.4449019324445 78.5769231555
"2135" 426.8 72.0163241777778 74.0042735782778
"2136" 427 70.9773746408081 70.5419581125
"2137" 427.2 69.5683474538062 66.8207856642021
"2138" 427.4 67.6235249988631 62.3658319049419
"2139" 427.6 65.5361241653747 58.9937388783139
"2140" 427.8 61.8457086262626 56.44230774875
"2141" 428 57.4601908977778 55.7600733158333
"2142" 428.2 52.9425755911111 56.5927022262179
"2143" 428.4 48.1385788924445 58.413461596875
"2144" 428.6 44.6889922360724 61.3014311883139
"2145" 428.8 41.5086175756072 64.7898032848256
"2146" 429 37.8976485874232 69.0139116893085
"2147" 429.2 35.6495611588631 73.6896244028488
"2148" 429.4 34.8096734844445 78.46153854
"2149" 429.6 34.8467146844444 83.2692308525
"2150" 429.8 34.6266899564445 88.3461539345
"2151" 430 34.2211299733333 93.5149573584722
"2152" 430.2 33.3072824124445 98.13461548275
"2153" 430.4 33.2817740401201 103.030145633176
"2154" 430.6 34.1659364191813 107.53036448
"2155" 430.8 36.1801978844445 112.342209185321
"2156" 431 37.5609336422823 116.169438785608
"2157" 431.2 38.5859263476023 119.75708514
"2158" 431.4 41.4954151307602 122.489878665
"2159" 431.6 45.2631234524445 123.7857144095
"2160" 431.8 50.2630619017418 124.620582245203
"2161" 432 55.0315657893093 125.181912807095
"2162" 432.2 59.6543075493093 126.709979336689
"2163" 432.4 63.1744133511111 128.507326135833
"2164" 432.6 66.6062294718129 128.6740891975
"2165" 432.8 69.7639522541742 127.198544825743
"2166" 433 73.2597039059079 125.229831269695
"2167" 433.2 77.021308150491 122.8846155075
"2168" 433.4 81.5794522339181 121.74089081
"2169" 433.6 85.9628479293225 122.396810628963
"2170" 433.8 89.1589915377778 123.84615397
"2171" 434 89.4205084327371 123.606941962256
"2172" 434.2 89.4983594844444 123.223443346667
"2173" 434.4 89.8151327293225 122.124765600549
"2174" 434.6 91.3901064844445 119.586538581125
"2175" 434.8 94.1594961095607 116.301431243314
"2176" 435 98.1219741724445 114.61538473
"2177" 435.2 102.089827516444 113.307692421
"2178" 435.4 106.371700439596 112.826340439167
"2179" 435.6 108.424428334444 112.463942420156
"2180" 435.8 109.432875004444 111.079881767885
"2181" 436 110.045289511111 108.229783145705
"2182" 436.2 110.621721137778 104.3956045
"2183" 436.4 110.673845548835 100.11726088811
"2184" 436.6 110.632269060444 95.4230770185
"2185" 436.8 111.467901303979 91.2209303237791
"2186" 437 113.809333941333 87.1495727367222
"2187" 437.2 116.488812035556 83.9786325626111
"2188" 437.4 119.362738791111 80.9157509966667
"2189" 437.6 122.764950450026 77.8309481994767
"2190" 437.8 126.247933528889 74.5085470830555
"2191" 438 128.239926951111 72.3619330112179
"2192" 438.2 127.736413572444 69.769230839
"2193" 438.4 125.168682311111 67.7380953058333
"2194" 438.6 121.29570694491 66.1672630357558
"2195" 438.8 117.562183697778 64.3836292557051
"2196" 439 115.329834044444 62.3027614035256
"2197" 439.2 113.517714120966 59.2725753101087
"2198" 439.4 112.927588753778 56.4230769795
"2199" 439.6 112.887231484444 52.7014652541667
"2200" 439.8 113.560005508444 48.98076927975
"2201" 440 114.941783377778 44.6794872241667
"2202" 440.2 116.901862572444 39.8076923475
"2203" 440.4 118.26566534981 35.4549718928659
"2204" 440.6 119.373745319111 33.2606837939444
"2205" 440.8 119.005026631111 33.3791209125
"2206" 441 117.670837884444 34.3047337621154
"2207" 441.2 114.470478204444 35.5571992466026
"2208" 441.4 110.548344284444 37.2893773266667
"2209" 441.6 107.063555224889 39.5000000395
"2210" 441.8 103.324350412817 41.9722719561046
"2211" 442 99.690135960542 44.976547887378
"2212" 442.2 96.1765703484445 47.67307697075
"2213" 442.4 93.141251800542 51.3649156235976
"2214" 442.6 89.5208728371717 55.3671329225
"2215" 442.8 86.0965744351421 58.5554562302907
"2216" 443 82.3786716630491 61.4355993458721
"2217" 443.2 78.5652083377778 64.5512821158333
"2218" 443.4 75.1623567644445 67.6421405358696
"2219" 443.6 72.0764307491253 71.0433715931383
"2220" 443.8 68.370611171401 73.5367893711956
"2221" 444 64.2708970117172 74.39685322125
"2222" 444.2 60.7162887644445 75.000000075
"2223" 444.4 58.5458551332249 75.2204503566463
"2224" 444.6 58.3375029004445 74.98076930575
"2225" 444.8 58.8864534844445 75.909090985
"2226" 445 60.114956502981 76.1772983876219
"2227" 445.2 61.821727011401 77.6672241579348
"2228" 445.4 64.5685735644444 79.8534799333333
"2229" 445.6 68.1406921971717 81.923077005
"2230" 445.8 71.7044725511111 83.2051282883333
"2231" 446 75.7218552711111 84.1666667508333
"2232" 446.2 80.1703270044445 84.0384616225
"2233" 446.4 83.9287740977778 82.7169626073718
"2234" 446.6 87.3153980977778 80.494505575
"2235" 446.8 91.1405834917172 77.14160846875
"2236" 447 94.8982695020054 74.5450282171341
"2237" 447.2 99.3932281564445 72.44230776475
"2238" 447.4 104.220230598863 71.2656530229651
"2239" 447.6 108.869848764444 70.5977131683108
"2240" 447.8 114.202221934971 70.56680169
"2241" 448 117.18575921314 68.8628763230435
"2242" 448.2 117.579770739079 66.130394062378
"2243" 448.4 117.124744764444 63.5805861441667
"2244" 448.6 117.255976444444 60.5473373386538
"2245" 448.8 119.381083004444 58.2051282633333
"2246" 449 121.407284749899 55.1223776775
"2247" 449.2 123.019948542005 51.7870544607927
"2248" 449.4 123.783694204444 50.3663004166667
"2249" 449.6 123.352605191111 50.4761905266667
"2250" 449.8 123.620044511813 50.9412955975
"2251" 450 124.805153693225 52.0121951739634
"2252" 450.2 126.522943860444 53.8846154385
"2253" 450.4 127.08309294677 56.4445438847093
"2254" 450.6 127.788847448889 59.8333333931667
"2255" 450.8 128.849198568081 63.391608455
"2256" 451 128.779584108835 66.4212008168902
"2257" 451.2 127.983107964444 70.7544379405769
"2258" 451.4 127.706533671111 75.2810651640385
"2259" 451.6 127.889129148444 77.7307693085
"2260" 451.8 128.36443737076 78.562753115
"2261" 452 127.668998588444 77.548077000625
"2262" 452.2 127.40136617076 76.983805745
"2263" 452.4 128.034965644444 74.3461539205
"2264" 452.6 128.037314598591 70.9333959433537
"2265" 452.8 127.360815804444 66.538461605
"2266" 453 127.808755897468 62.2406082912209
"2267" 453.2 128.741217857778 58.3226496309722
"2268" 453.4 127.668998588444 54.1923077465
"2269" 453.6 125.613193919566 50.5018762231098
"2270" 453.8 124.147846354232 46.059738180266
"2271" 454 124.314823171886 41.6055456587791
"2272" 454.2 124.012996871111 37.7930403308333
"2273" 454.4 121.479661009778 34.7991453339444
"2274" 454.6 119.034627520808 31.18881122
"2275" 454.8 116.825264816537 26.945438309593
"2276" 455 114.017902088081 23.55769233125
"2277" 455.2 110.615671450402 20.4705401186702
"2278" 455.4 107.320374211556 16.8846154015
"2279" 455.6 103.730550633535 13.48776225125
"2280" 455.8 99.8780522922493 10.5675422244512
"2281" 456 95.2520219964445 8.971153855125
"2282" 456.2 90.2801051911111 8.15088758211538
"2283" 456.4 85.245972517958 7.14656965371622
"2284" 456.6 80.0836505964445 5.875000005875
"2285" 456.8 75.4162573535354 3.3391608425
"2286" 457 71.8041693627053 0.794314382065216
"2287" 457.2 68.3671055532816 0.55903398982558
"2288" 457.4 65.1240192797933 2.23166368738372
"2289" 457.6 62.5598822044444 4.92673993166666
"2290" 457.8 59.8706652717615 8.08161351652439
"2291" 458 55.968608037958 10.2962578065541
"2292" 458.2 52.1642165084445 11.240384626625
"2293" 458.4 47.8111346844445 11.7307692425
"2294" 458.6 43.4727282311111 11.97802199
"2295" 458.8 39.0664481884445 12.221153858375
"2296" 459 34.8965847878591 11.4587242140854
"2297" 459.2 31.0536958044445 11.153846165
"2298" 459.4 28.1973675624932 13.1754221520122
"2299" 459.6 26.7371612977778 16.3757396613462
"2300" 459.8 23.7655894260661 20.5041580246622
"2301" 460 19.8716583039039 23.4875260110135
"2302" 460.2 15.7729660977778 26.2728937991667
"2303" 460.4 13.0924179244445 28.2812500282812
"2304" 460.6 10.4083028207407 31.3888889202778
"2305" 460.8 9.92391367644442 31.78846157025
"2306" 461 9.92391367644442 31.78846157025
"2307" 461.2 9.86612940444443 31.923076955
"2308" 461.4 11.2508696163363 33.0717256047973
"2309" 461.6 12.8352074454201 35.9896810866463
"2310" 461.8 13.3105252256209 39.9321267367647
"2311" 462 12.5931415391813 44.9291498425
"2312" 462.2 10.5265210844445 48.9065934555
"2313" 462.4 7.14812846222224 52.4358974883333
"2314" 462.6 4.40004962066068 55.1611227162838
"2315" 462.8 2.61812689185186 56.7450143017593
"2316" 463 1.89189986844444 56.7820513388333
"2317" 463.2 2.07400787717172 56.5559441125
"2318" 463.4 1.95289437777776 56.682692364375
"2319" 463.6 1.89189986844444 57.2692308265
"2320" 463.8 1.92079200444443 58.798076981875
"2321" 464 1.96894556444443 61.5384616
"2322" 464.2 2.10652716444445 65.6318681975
"2323" 464.4 2.35417404444443 70.00000007
"2324" 464.6 2.8892136 74.9572650322222
"2325" 464.8 4.05806924444445 80.1183432753846
"2326" 465 6.63396849907861 83.5600376070122
"2327" 465.2 10.1855871683469 86.6369606870122
"2328" 465.4 13.5586853224933 89.9577862062805
"2329" 465.6 15.4418047728655 94.45344139
"2330" 465.8 18.2847810649323 99.0853659527439
"2331" 466 22.1452872044445 101.548077024625
"2332" 466.2 25.8531113244445 103.766968429559
"2333" 466.4 28.0732438802339 106.9736843175
"2334" 466.6 27.7387033581287 109.6457490975
"2335" 466.8 27.7112722279739 109.796380200294
"2336" 467 28.8741136149708 110.16194343
"2337" 467.2 31.4896122423392 110.384615495
"2338" 467.4 35.3520346339181 110.20242926
"2339" 467.6 38.9367859195664 108.700750577744
"2340" 467.8 41.5222797484445 107.1153847225
"2341" 468 44.5463233164445 103.8846154885
"2342" 468.2 46.3601074097778 100.645299245944
"2343" 468.4 46.6998986844444 97.7366864882692
"2344" 468.6 47.1177234204445 94.538461633
"2345" 468.8 48.1350768153536 91.013986105
"2346" 469 50.717858669899 87.54370638125
"2347" 469.2 53.6762382924445 86.48076931725
"2348" 469.4 56.3623110602584 87.3121646669186
"2349" 469.6 58.530341110491 89.5393560823837
"2350" 469.8 58.1982099195664 91.0647280460366
"2351" 470 57.2210449946884 94.1041276738415
"2352" 470.2 56.2091155484445 97.432692405125
"2353" 470.4 55.7184561160234 100.6376519225
"2354" 470.6 55.5391938259079 104.010319053354
"2355" 470.8 54.0325746364445 106.1923077985
"2356" 471 50.7462088177778 108.086080694167
"2357" 471.2 47.3549430633918 109.493927235
"2358" 471.4 43.6344469539181 109.7064778425
"2359" 471.6 39.3933718174174 108.840956449797
"2360" 471.8 35.1038006347147 107.874220482095
"2361" 472 29.8980103644445 107.094594701689
"2362" 472.2 25.8936616907602 106.8724697425
"2363" 472.4 22.0749089244445 105.064102669167
"2364" 472.6 17.7682520711111 102.746548426218
"2365" 472.8 14.4246664177778 101.324786426111
"2366" 473 14.1036426844445 101.079059930139
"2367" 473.2 13.9676796915033 101.052036300147
"2368" 473.4 14.1489636820915 100.916289693676
"2369" 473.6 13.2689809777778 98.7393163380555
"2370" 473.8 12.8060309623392 95.080971755
"2371" 474 12.8599050204444 91.0164836075
"2372" 474.2 11.3445738412012 86.7307693175
"2373" 474.4 8.0187837389899 83.2342658175
"2374" 474.6 4.60500902044446 79.4780220575
"2375" 474.8 2.09735505777776 75.336538536875
"2376" 475 2.54678828444443 70.7307693015
"2377" 475.2 2.89473658896058 68.5918114829839
"2378" 475.4 2.3016428880808 66.36363643
"2379" 475.6 1.96894556444443 61.923076985
"2380" 475.8 1.58371708444443 56.15384621
"2381" 476 2.28996929777778 51.6239316755555
"2382" 476.2 3.7477947220915 47.1832579657353
"2383" 476.4 5.22962948444446 42.81593410875
"2384" 476.6 7.48561495111112 39.9753452076282
"2385" 476.8 10.0587436444445 37.7564102941667
"2386" 477 13.9949884977778 35.7840237044231
"2387" 477.2 18.2325017777778 33.0029586128846
"2388" 477.4 21.6460108191813 29.87854254
"2389" 477.6 24.2265910755556 26.3675213938889
"2390" 477.8 23.9882552735354 21.8706293925
"2391" 478 21.7806959644444 18.6172161358333
"2392" 478.2 20.6525268444445 19.5637898882317
"2393" 478.4 18.5765733688889 21.2927350640278
"2394" 478.6 16.1680722311111 24.3145956850641
"2395" 478.8 13.3230481328655 27.8846154125
"2396" 479 11.5171086044445 32.4120879445
"2397" 479.2 10.6943706364445 37.44230772975
"2398" 479.4 10.7551182044445 42.2337278528846
"2399" 479.6 10.7542950666667 47.6068376544444
"2400" 479.8 8.64130039111112 52.1153846675
"2401" 480 4.47293068444446 55.1315790025
"2402" 480.2 1.97732009661836 57.8344482183695
"2403" 480.4 1.19848860444446 59.4230769825
"2404" 480.6 1.0511953620915 60.1244344492647
"2405" 480.8 1.19848860444443 61.923076985
"2406" 481 2.32849214577777 64.3461539105
"2407" 481.2 3.52547685525528 67.9677755357432
"2408" 481.4 3.18883575111113 72.2202797925
"2409" 481.6 2.43348579032678 76.7533937419117
"2410" 481.8 3.12463100444446 80.1923077725
"2411" 482 4.69953567267972 84.2420815322058
"2412" 482.2 7.38354586666667 88.5042735927778
"2413" 482.4 10.4642473076023 92.0748988775
"2414" 482.6 14.2577340764445 94.384615479
"2415" 482.8 18.5806223168769 96.8451144419595
"2416" 483 20.7392032524445 100.153846254
"2417" 483.2 22.4107491377778 104.176528703782
"2418" 483.4 24.0095178844445 107.7087913165
"2419" 483.6 23.7039419097076 109.6255061825
"2420" 483.8 22.9927898604445 110.17307703325
"2421" 484 23.4324188487688 110.119542729662
"2422" 484.2 24.9733327687688 110.493763104257
"2423" 484.4 27.6595205482283 111.294178905473
"2424" 484.6 31.6480483164445 111.8736264855
"2425" 484.8 35.5040985076023 112.2773280475
"2426" 485 39.2719033777778 112.953649028141
"2427" 485.2 43.2943307564445 113.125000113125
"2428" 485.4 47.3518238044445 113.6538462675
"2429" 485.6 51.2209273114715 115.32744294277
"2430" 485.8 54.3235783125526 118.196465814662
"2431" 486 56.6207017665497 121.720647895
"2432" 486.2 58.7191832233918 125.2327936475
"2433" 486.4 60.4947823884445 127.836538589375
"2434" 486.6 61.8303278822823 127.458420085878
"2435" 486.8 63.0276596444445 126.231808858041
"2436" 487 65.4642297804445 124.75000012475
"2437" 487.2 68.3456918317615 122.077861285305
"2438" 487.4 70.9859162922493 118.869606122622
"2439" 487.6 73.134838448655 115.3542511275
"2440" 487.8 75.702616218103 111.768292794695
"2441" 488 78.3651284295607 108.97584984064
"2442" 488.2 81.7655680177778 106.849112532885
"2443" 488.4 85.2957449517615 105.389305921524
"2444" 488.6 89.4360857076023 105.3542511175
"2445" 488.8 93.7881537724445 106.000000106
"2446" 489 98.4590490924445 107.09615395325
"2447" 489.2 103.150687484444 108.062130285577
"2448" 489.4 107.012849937778 108.427021804679
"2449" 489.6 108.324108417778 108.36538472375
"2450" 489.8 108.302143636023 108.34008108
"2451" 490 108.277189564444 107.726824565321
"2452" 490.2 109.614623825778 104.841880446722
"2453" 490.4 111.364661777778 100.595238195833
"2454" 490.6 112.775886375607 96.6681575206395
"2455" 490.8 113.676449571717 91.98426582625
"2456" 491 114.415347116072 87.2227192285465
"2457" 491.2 114.665025028792 82.1070234934783
"2458" 491.4 113.727485939079 77.3874297209146
"2459" 491.6 111.749431652444 72.40384622625
"2460" 491.8 110.633789699181 67.7024292175
"2461" 492 109.225444284444 62.7958580509615
"2462" 492.2 109.229395345778 58.0897436478333
"2463" 492.4 111.556817412444 54.394230823625
"2464" 492.6 114.999261912889 50.9871795381667
"2465" 492.8 119.049511348444 49.307692357
"2466" 493 124.163419420444 49.1153846645
"2467" 493.2 126.648143116444 49.798076972875
"2468" 493.4 125.685519856537 50.2549195493605
"2469" 493.6 125.278747591111 50.8424908933333
"2470" 493.8 125.274944522493 53.0253283832317
"2471" 494 126.08788691401 56.9648830001087
"2472" 494.2 127.614716393535 61.2412588025
"2473" 494.4 129.077834172444 65.0164835815
"2474" 494.6 127.978973132817 67.0438283318023
"2475" 494.8 126.030860337778 68.956044025
"2476" 495 123.884800682584 72.9830054397093
"2477" 495.2 122.519194226263 77.84090916875
"2478" 495.4 122.015770644444 82.8846154675
"2479" 495.6 121.967617084444 88.2692308575
"2480" 495.8 121.990277583268 93.3936652517647
"2481" 496 120.347681937778 96.5828403332692
"2482" 496.2 117.03501763401 99.6404683270652
"2483" 496.4 113.526833056 103.525641129167
"2484" 496.6 110.655053915664 107.584427874939
"2485" 496.8 108.687935315556 111.677350539028
"2486" 497 106.631358948228 113.799376413176
"2487" 497.2 103.640372148444 114.625000114625
"2488" 497.4 99.5762116844445 115.009615499625
"2489" 497.6 95.1942377244444 115.4757086175
"2490" 497.8 90.933234902981 117.415572350061
"2491" 498 87.851407062981 120.924015130305
"2492" 498.2 87.2328491377778 124.276556900833
"2493" 498.4 86.9588044873713 124.329268417012
"2494" 498.6 87.0310627911111 124.276556900833
"2495" 498.8 86.8843090844444 123.461538585
"2496" 499 86.310493142981 122.584427889939
"2497" 499.2 84.1863339084445 121.471153967625
"2498" 499.4 80.5961058507602 120.708502145
"2499" 499.6 76.4354899117615 120.483114567012
"2500" 499.8 72.5892280711111 121.070019844936
"2501" 500 68.3714700977778 122.056213139808
"2502" 500.2 64.1726442933333 123.429487302917
"2503" 500.4 60.422298608655 125.8805669275
"2504" 500.6 59.1753748444445 127.8846155125
"2505" 500.8 58.1974871644445 127.647929121731
"2506" 501 55.9009327644445 127.1153847425
"2507" 501.2 51.9776848233918 126.92307705
"2508" 501.4 48.470078137076 126.1032389925
"2509" 501.6 45.7804302684444 124.0494506735
"2510" 501.8 42.6212509955556 122.425213797639
"2511" 502 38.1198867804445 122.2032968255
"2512" 502.2 35.7909649503904 121.554054175608
"2513" 502.4 34.2222000524445 119.67307704275
"2514" 502.6 30.9746745777778 117.795858105962
"2515" 502.8 27.9485207838384 116.0314686475
"2516" 503 25.4314423125526 113.622661236284
"2517" 503.2 24.1612294866066 112.156964769122
"2518" 503.4 23.7825082444445 110.923077034
"2519" 503.6 22.3218502577778 107.457265064722
"2520" 503.8 20.0417987663957 103.363039502988
"2521" 504 19.06880976 99.3910257404167
"2522" 504.2 19.1116129244445 95.38461548
"2523" 504.4 19.3183208893225 91.7964353638415
"2524" 504.6 20.9336395190391 88.705821294527
"2525" 504.8 23.1910837511111 86.1291914076282
"2526" 505 25.4197292844445 82.913461621375
"2527" 505.2 25.9356602844445 78.8736264525
"2528" 505.4 23.9007033462626 75.07867140375
"2529" 505.6 21.5697375111111 73.021978095
"2530" 505.8 17.5523547911111 70.8699634408333
"2531" 506 13.0106688574677 68.8506261869186
"2532" 506.2 8.42427423644446 68.2472528155
"2533" 506.4 4.30059162760234 68.9372470325
"2534" 506.6 2.67921057444446 69.6514423773437
"2535" 506.8 1.96894556444446 70.5769231475
"2536" 507 1.96894556444443 72.692307765
"2537" 507.2 3.57865028444444 77.32142864875
"2538" 507.4 5.56257695644445 81.1923077735
"2539" 507.6 8.21820757333335 85.9081197440278
"2540" 507.8 11.0500022942005 89.3667918342073
"2541" 508 14.8538244612865 92.95546568
"2542" 508.2 17.0381772820915 97.2624435361765
"2543" 508.4 18.4102995377778 101.839250594936
"2544" 508.6 19.6413020844445 105.63461549025
"2545" 508.8 20.5562197244445 106.314102670417
"2546" 509 20.3850070666667 106.228632584861
"2547" 509.2 21.4550861777778 106.303418909722
"2548" 509.4 24.3121974044445 105.9615385675
"2549" 509.6 28.1644822044445 105.5769231825
"2550" 509.8 32.0115612141742 106.127858733986
"2551" 510 35.1861467717172 107.406760014167
"2552" 510.2 36.6629983059079 108.606941947256
"2553" 510.4 39.2627312711111 110.760073370833
"2554" 510.6 40.9251756044445 113.625000113625
"2555" 510.8 42.2445831484445 117.230769348
"2556" 511 42.5584923017418 118.716216334932
"2557" 511.2 43.3303192065497 118.1680163125
"2558" 511.4 44.1415864711111 116.80966481109
"2559" 511.6 46.4628350044445 114.0384616525
"2560" 511.8 49.3713100284445 110.6538462645
"2561" 512 52.1516741858398 107.491055563663
"2562" 512.2 55.6331519917615 104.226078903476
"2563" 512.4 59.1037044295607 101.909660209244
"2564" 512.6 63.4803031084445 100.40384625425
"2565" 512.8 67.1806105751762 99.7326455031098
"2566" 513 71.1782832739181 99.79757095
"2567" 513.2 74.7912220093225 99.3105066659146
"2568" 513.4 75.0222736808081 97.797202895
"2569" 513.6 73.8753434335354 95.73426583
"2570" 513.8 71.2208117068835 93.8602252345732
"2571" 514 67.6320571911111 93.5805861741667
"2572" 514.2 62.2473250311111 94.6005918105769
"2573" 514.4 57.7378149068835 95.9990620096951
"2574" 514.6 53.7546598044444 98.6355312341667
"2575" 514.8 50.4343571911111 102.316849919167
"2576" 515 48.3607899546884 106.627579843963
"2577" 515.2 46.4233243911111 110.754437980577
"2578" 515.4 43.9973727324445 114.951923191875
"2579" 515.6 41.1233890956072 118.859570780756
"2580" 515.8 38.6974398549708 121.5688260325
"2581" 516 38.4946880233918 121.25506085
"2582" 516.2 37.0611777763364 121.543659165203
"2583" 516.4 35.5971258185621 120.938914148088
"2584" 516.6 33.5171305581287 119.6457491075
"2585" 516.8 30.6190790577778 117.933925167244
"2586" 517 27.667740217076 115.607287565
"2587" 517.2 24.8596273497076 113.3097167125
"2588" 517.4 21.7751927004445 111.0604396715
"2589" 517.6 18.8119907733333 107.564102671667
"2590" 517.8 16.2484282757958 103.840956444797
"2591" 518 14.4310868924445 99.3461539455
"2592" 518.2 14.8943748276023 95.4352227675
"2593" 518.4 16.3261146844445 91.4250494010897
"2594" 518.6 16.4257143555556 87.8525641904166
"2595" 518.8 13.5392381672352 85.1296959706395
"2596" 519 9.56344988444446 84.0934066775
"2597" 519.2 5.93679890844446 82.5439561265
"2598" 519.4 4.08770220444443 79.6659919825
"2599" 519.6 2.91774904296296 74.4088319832407
"2600" 519.8 3.61357484444446 69.4132150595513
"2601" 520 3.00906246044443 64.7051282698333
"2602" 520.2 1.36028456604444 62.2230769853
"2603" 520.4 0.851782972444432 61.9615385235
"2604" 520.6 0.884223265497074 62.0546559325
"2605" 520.8 0.985599181286539 61.7914980375
"2606" 521 1.39110284444445 62.1153846775
"2607" 521.2 3.02832388444446 57.98076928875
"2608" 521.4 4.6554073328655 55.0303644275
"2609" 521.6 6.3053688595796 50.9407484916892
"2610" 521.8 8.88278302128655 47.9251012625
"2611" 522 11.8021494577778 45.4881657259615
"2612" 522.2 14.6979951964445 42.8296703725
"2613" 522.4 16.1412985918129 39.31174093
"2614" 522.6 16.3508088177778 35.8119658477778
"2615" 522.8 16.0989286577778 31.3658777433974
"2616" 523 15.1607813039793 27.1422182740116
"2617" 523.2 15.4259134130931 25.8887734146622
"2618" 523.4 17.4955324717615 25.5956848285976
"2619" 523.6 20.8698352177778 23.3678501219872
"2620" 523.8 23.3867094707859 19.723264560061
"2621" 524 25.1404386364445 15.394230784625
"2622" 524.2 28.1868792090956 12.3479427672674
"2623" 524.4 32.5946097244445 10.3424015112805
"2624" 524.6 37.3232893164445 7.90384616175
"2625" 524.8 41.4906999718863 5.80053667843023
"2626" 525 46.2124364924445 4.721153850875
"2627" 525.2 50.8544396764445 3.375000003375
"2628" 525.4 54.9468203663049 2.26744186273256
"2629" 525.6 59.6339801777778 1.373626375
"2630" 525.8 64.1570795062626 0.56818181875
"2631" 526 66.842361178103 1.71200750640244
"2632" 526.2 69.6093292069976 4.57037643664894
"2633" 526.4 73.77125392 7.89316240105556
"2634" 526.6 78.1549243468835 10.5487804983537
"2635" 526.8 82.1542536764445 12.13461539675
"2636" 527 86.7192111644445 12.21153847375
"2637" 527.2 90.7829018376152 10.3705441004268
"2638" 527.4 93.3015934531401 7.93478261663043
"2639" 527.6 92.9837600177778 8.61721612583333
"2640" 527.8 92.1168892853747 9.78980322982558
"2641" 528 90.9567244444444 11.37237763375
"2642" 528.2 90.0032839564445 14.951923091875
"2643" 528.4 88.8572292284445 19.538461558
"2644" 528.6 88.2023408124445 24.153846178
"2645" 528.8 88.0149796880808 28.986014015
"2646" 529 88.2472841351111 33.2521367853889
"2647" 529.2 87.4458921608081 36.96678325375
"2648" 529.4 84.7980075911111 38.8214990526282
"2649" 529.6 81.2179605537128 38.8602251795732
"2650" 529.8 76.8860072711111 38.0917160144231
"2651" 530 72.5116179377778 36.5567765933333
"2652" 530.2 68.1789707142119 34.3246869752907
"2653" 530.4 64.2016892977778 31.6300366616667
"2654" 530.6 59.9279142007235 28.7254025331977
"2655" 530.8 56.5792698705314 24.7658863123913
"2656" 531 53.9379067865721 20.2168576306915
"2657" 531.2 52.4921086565375 15.2549195143605
"2658" 531.4 51.7276242311111 9.98168499166666
"2659" 531.6 51.1681257244444 4.88095238583333
"2660" 531.8 51.4260112351421 2.20483005587209
"2661" 532 52.7805820764445 1.50854701005556
"2662" 532.2 54.8765752153536 1.51223776375
"2663" 532.4 58.7201048226263 0.909090910000001
"2664" 532.6 63.0814124556072 0.17441860482558
"2665" 532.8 67.5966485932817 0.478533095290698
"2666" 533 72.2731431644444 0.76923077
"2667" 533.2 77.0633755679227 1.17892976706522
"2668" 533.4 82.2340510044444 2.1703296725
"2669" 533.6 86.2167392340097 3.31939799663043
"2670" 533.8 90.3055048711111 5.219780225
"2671" 534 94.8043113361518 7.09662289640244
"2672" 534.2 99.0027465608081 9.37062938
"2673" 534.4 103.008872604444 12.2985348108333
"2674" 534.6 107.010702621836 15.418060216087
"2675" 534.8 110.68217365899 18.47027973875
"2676" 535 113.352507440808 21.75699302875
"2677" 535.2 115.938343432351 25.4606440326163
"2678" 535.4 119.165079892444 29.009615413625
"2679" 535.6 121.394472272737 33.1941838981098
"2680" 535.8 123.756177884444 37.7380952758333
"2681" 536 125.517222364444 42.19780224
"2682" 536.2 127.039792071111 46.8589744058333
"2683" 536.4 128.582919947893 51.5450928897414
"2684" 536.6 128.709115484444 56.88259115
"2685" 536.8 128.379531118222 61.9444445063889
"2686" 537 128.937564931886 66.9186047180814
"2687" 537.2 128.149616977778 71.703296775
"2688" 537.4 127.210482739079 77.4437148992073
"2689" 537.6 126.269335111111 82.30769239
"2690" 537.8 125.511719100444 86.3681319545
"2691" 538 124.278987964444 89.9740125639865
"2692" 538.2 122.609664551111 94.076923171
"2693" 538.4 120.426703164444 97.7071006894231
"2694" 538.6 118.094509123363 101.606029207635
"2695" 538.8 115.658199276877 104.953222558176
"2696" 539 113.030316348444 108.3791209875
"2697" 539.2 110.355730044444 110.9065935175
"2698" 539.4 107.442237338562 113.257918665294
"2699" 539.6 104.131538460444 115.413461653875
"2700" 539.8 101.317578796072 117.347942872267
"2701" 540 97.9783890117172 118.846153965
"2702" 540.2 95.4661637103268 118.631221838088
"2703" 540.4 92.9031420276023 118.3906883775
"2704" 540.6 89.9936532444445 120.1923078125
"2705" 540.8 88.7153951062626 123.21678334
"2706" 541 87.9152112128165 124.449910679012
"2707" 541.2 87.2695375644444 124.029304153333
"2708" 541.4 86.2558958303904 122.978170601149
"2709" 541.6 84.0278175947147 122.104989727095
"2710" 541.8 80.0836505964445 121.509615506125
"2711" 542 76.1818028639567 121.833958846037
"2712" 542.2 72.9827745749708 123.2085021475
"2713" 542.4 70.1966676990786 125.792683052622
"2714" 542.6 67.9134842688347 128.316135212744
"2715" 542.8 65.6141937244444 128.35164848
"2716" 543 62.1897877004445 128.44230782075
"2717" 543.2 58.5975321244445 128.2692308975
"2718" 543.4 54.7666489066667 127.820512948333
"2719" 543.6 50.1471996977778 126.691321625705
"2720" 543.8 46.2356489777778 125.399408409423
"2721" 544 41.7947722467974 124.230769355
"2722" 544.2 38.1697218933333 122.532051404583
"2723" 544.4 34.2916973525526 119.693347313041
"2724" 544.6 30.9252863111111 116.563116487372
"2725" 544.8 27.2951152293093 113.633056246689
"2726" 545 23.3491262044445 111.858974470833
"2727" 545.2 21.2506447476023 110.465587155
"2728" 545.4 20.5176968764445 108.71153857025
"2729" 545.6 19.0179086995796 105.472973078446
"2730" 545.8 18.5945957539181 101.558704555
"2731" 546 20.1981547911111 98.9201184421154
"2732" 546.2 22.5401463964445 96.538461635
"2733" 546.4 24.5048116444445 94.3047338221154
"2734" 546.6 24.6670131097076 94.7267207425
"2735" 546.8 24.4277659484445 95.4560440515
"2736" 547 24.4302512934767 96.1228288802419
"2737" 547.2 25.7750244703904 96.6995842962838
"2738" 547.4 28.2286869511111 97.4013807680128
"2739" 547.6 31.5950979925526 96.8451144419595
"2740" 547.8 33.1339295964445 96.336538557875
"2741" 548 32.4185052764445 96.8076924045
"2742" 548.2 31.6174447995664 97.1716698907927
"2743" 548.4 29.4337606577778 97.046351181859
"2744" 548.6 29.1275534044445 97.0530146500676
"2745" 548.8 28.7808477724445 96.3461539425
"2746" 549 26.3745791449323 94.3011257978659
"2747" 549.2 23.8034982577778 91.1587772114743
"2748" 549.4 21.4807680764445 87.317307779625
"2749" 549.6 19.4390571324445 83.5000000835
"2750" 549.8 17.1360822577778 79.3836292707051
"2751" 550 14.0096845185908 76.2711070181098
"2752" 550.2 9.94129593712738 74.0384616125
"2753" 550.4 5.35467587200001 73.5256410991667
"2754" 550.6 2.93201676444446 74.0714286455
"2755" 550.8 3.1503129031111 74.3461539205
"2756" 551 3.13476859602339 75.8603239625
"2757" 551.2 3.43762914444443 78.9182693096875
"2758" 551.4 5.26824109476704 83.4925559147581
"2759" 551.6 7.16953004444446 86.6580042446622
"2760" 551.8 9.24976383644447 90.36538470575
"2761" 552 11.4273185076023 94.2813766125
"2762" 552.2 13.1870645768582 98.1763926711207
"2763" 552.4 13.5900047111111 100.413753014167
"2764" 552.6 14.4599790284445 100.009615484625
"2765" 552.8 16.2484282757958 99.1528067519594
"2766" 553 20.0798899147147 99.5997921993919
"2767" 553.2 23.3288510212865 102.18623492
"2768" 553.4 25.5504318044445 106.1703297765
"2769" 553.6 27.7644372444445 110.073964607115
"2770" 553.8 30.6279169581287 113.461538575
"2771" 554 33.8544109698499 114.901247516149
"2772" 554.2 38.0486339939181 115.18218635
"2773" 554.4 42.8234396276023 115.5161944475
"2774" 554.6 46.5976649724445 116.13461550075
"2775" 554.8 50.6114494044445 117.687376843526
"2776" 555 54.6007866444445 119.913461658375
"2777" 555.2 58.0888329777778 122.5000001225
"2778" 555.4 61.0431492929293 123.537296160833
"2779" 555.6 64.8217237084445 123.6428572665
"2780" 555.8 69.7691580444445 123.2692308925
"2781" 556 73.9357081833918 123.60323899
"2782" 556.2 76.9344077724445 124.836538586375
"2783" 556.4 77.2119698311111 125.310651012885
"2784" 556.6 77.1270220124445 125.44230781775
"2785" 556.8 77.0832933741742 125.171517796689
"2786" 557 76.3639027377778 124.130036754167
"2787" 557.2 76.6551171244445 122.240384737625
"2788" 557.4 77.7947513777778 118.752465601987
"2789" 557.6 79.7546857497076 115.42510133
"2790" 557.8 82.1857296620054 112.340525440671
"2791" 558 84.9950788210298 110.361163337378
"2792" 558.2 88.2408636604445 108.759615493375
"2793" 558.4 92.0679604444444 107.845167760705
"2794" 558.6 96.1752265281654 106.999105652616
"2795" 558.8 101.165279164444 106.257396555962
"2796" 559 105.489468852444 105.913461644375
"2797" 559.2 109.530240444444 106.556776663333
"2798" 559.4 109.774687752351 107.43738830064
"2799" 559.6 109.686166257778 107.206959814167
"2800" 559.8 109.294587857778 106.385601684295
"2801" 560 109.283264694201 104.8076924125
"2802" 560.2 110.204054719566 101.280487906159
"2803" 560.4 110.722614311111 97.1336997308333
"2804" 560.6 110.795991164444 94.61538471
"2805" 560.8 110.851023804444 93.8644689583333
"2806" 561 110.933572764444 93.8003663941666
"2807" 561.2 110.957249597933 93.7522362297093
"2808" 561.4 111.027128252444 93.644230862875
"2809" 561.6 111.06740213899 93.75000009375
"2810" 561.8 111.073714022119 93.7969589488953
"2811" 562 111.096657295176 93.7101314257927
"2812" 562.2 111.096657295176 93.7101314257927
"2813" 562.4 111.046837616537 93.7969589488953
"2814" 562.6 111.046837616537 93.7969589488953
"2815" 562.8 111.016121724444 93.901098995
"2816" 563 111.089498577778 93.84615394
"2817" 563.2 111.058646946263 93.8286714225
"2818" 563.4 111.016121724444 93.901098995
"2819" 563.6 111.016121724444 93.901098995
"2820" 563.8 111.016121724444 93.901098995
"2821" 564 111.016121724444 93.901098995
"2822" 564.2 111.016121724444 93.901098995
"2823" 564.4 111.016121724444 93.901098995
"2824" 564.6 111.058646946263 93.8286714225
"2825" 564.8 111.084912524444 93.8636364575
"2826" 565 111.076157331717 93.91608401
"2827" 565.2 111.231907602339 93.6538462475
"2828" 565.4 111.499033140444 92.94230778525
"2829" 565.6 111.977942182626 91.19755253875
"2830" 565.8 112.751025700444 89.09615393525
"2831" 566 114.368985316444 86.682692394375
"2832" 566.2 116.558025663168 84.2266776619681
"2833" 566.4 118.736950968081 81.39860148
"2834" 566.6 120.426703164444 77.7307693085
"2835" 566.8 122.127345966396 74.5637899432317
"2836" 567 124.674094097778 72.9339251222436
"2837" 567.2 126.036005665908 72.9596623618903
"2838" 567.4 125.049444924444 72.75000007275
"2839" 567.6 123.762218052249 72.3217636745732
"2840" 567.8 121.739982073535 70.44580426625
"2841" 568 118.960955777127 67.7063790545732
"2842" 568.2 117.075215388444 64.55769237225
"2843" 568.4 116.565246257778 61.1904762516667
"2844" 568.6 118.442776492444 58.13461544275
"2845" 568.8 121.573216497778 55.8150183708333
"2846" 569 124.45409181899 52.52622382875
"2847" 569.2 125.951229775354 50.874125925
"2848" 569.4 125.729742027423 50.6014730456915
"2849" 569.6 124.434913777778 49.6978022475
"2850" 569.8 122.433474781189 47.9651163270349
"2851" 570 119.793827804444 46.2179487641667
"2852" 570.2 116.757860497778 44.2032967475
"2853" 570.4 114.233414524444 41.0502958990385
"2854" 570.6 113.154341127371 37.7157598876219
"2855" 570.8 113.483194707859 34.0103189833537
"2856" 571 114.203781564444 30.4289941132692
"2857" 571.2 114.764740388631 26.3282647848256
"2858" 571.4 114.446906531717 26.3111888375
"2859" 571.6 112.565959856336 27.5831601107432
"2860" 571.8 109.194251694971 28.765182215
"2861" 572 104.869399164444 30.1331361248077
"2862" 572.2 101.017114364444 31.6715976648077
"2863" 572.4 97.2054887421189 33.2960644340116
"2864" 572.6 93.4882258844444 34.5970696316667
"2865" 572.8 89.4254412364445 36.086538497625
"2866" 573 85.0338365644445 37.278846191125
"2867" 573.2 81.0582316717615 37.2373358721341
"2868" 573.4 76.6829955012865 36.9534413325
"2869" 573.6 72.6776330684445 36.59615388275
"2870" 573.8 68.7121286785908 35.6238274277439
"2871" 574 66.0676148235749 33.3444816386956
"2872" 574.2 65.1372441777778 31.2271062583333
"2873" 574.4 64.9819894942005 30.1454034072561
"2874" 574.6 64.9281201457778 28.3461538745
"2875" 574.8 65.598835778398 25.0313059284302
"2876" 575 66.945715160542 21.8339587460366
"2877" 575.2 69.1465213151421 18.5912343656395
"2878" 575.4 72.3431847062626 15.5069930225
"2879" 575.6 75.4705395484445 12.86538462825
"2880" 575.8 79.6551958974677 10.5500894559884
"2881" 576 83.7749649244444 9.74358975333333
"2882" 576.2 88.6453535644444 10.28846154875
"2883" 576.4 93.2236458844444 11.5729783153205
"2884" 576.6 97.0286590577778 13.681318695
"2885" 576.8 99.889744864 17.1068376239444
"2886" 577 103.249015033535 20.6468531675
"2887" 577.2 106.633644417127 24.1510319190854
"2888" 577.4 109.818826239566 27.4624765753049
"2889" 577.6 113.176505617778 30.5769231075
"2890" 577.8 116.715355613225 33.6726079135976
"2891" 578 119.271017724444 36.516100215407
"2892" 578.2 119.802999911111 38.5073260458333
"2893" 578.4 118.971395573333 39.5940171336111
"2894" 578.6 117.952680259556 42.6367521793889
"2895" 578.8 116.610253571886 46.0330948581977
"2896" 579 114.753338277172 49.02097907
"2897" 579.2 113.685204764444 52.6648352175
"2898" 579.4 114.385620182626 56.888111945
"2899" 579.6 115.313670611717 60.93531474625
"2900" 579.8 117.125995506263 64.90384621875
"2901" 580 117.977750684444 69.2124542816667
"2902" 580.2 117.018912764444 72.815581926859
"2903" 580.4 114.495976332817 74.2441861207558
"2904" 580.6 111.027128252444 75.7991453749444
"2905" 580.8 107.970982311111 78.4432235216667
"2906" 581 106.199514982626 82.08916092125
"2907" 581.2 106.613510524444 86.1172162033333
"2908" 581.4 108.932560377468 89.3067979426163
"2909" 581.6 111.458942502119 92.2227192335465
"2910" 581.8 113.044650431421 93.054561810407
"2911" 582 112.18484121076 92.7024292425
"2912" 582.2 110.429106897778 92.6190477116667
"2913" 582.4 107.825676831813 92.46963572
"2914" 582.6 103.669264284444 92.5000000925
"2915" 582.8 100.333996654971 92.51012155
"2916" 583 97.5789854577778 91.5293041208333
"2917" 583.2 93.0754810844444 90.76923086
"2918" 583.4 89.0508572276023 91.6902834925
"2919" 583.6 85.0483946174677 93.6449017036628
"2920" 583.8 81.9576079756072 96.8112702220349
"2921" 584 79.4611563935354 100.39335674375
"2922" 584.2 78.4734872711111 104.624542229167
"2923" 584.4 78.4469364360234 109.0991903925
"2924" 584.6 79.0627951244444 113.567307805875
"2925" 584.8 79.940129498103 117.546904432744
"2926" 585 81.5280225010298 120.614446649695
"2927" 585.2 82.0772079804445 120.932692428625
"2928" 585.4 82.2789460528655 120.93117421
"2929" 585.6 82.6118426412012 119.901247521149
"2930" 585.8 84.0226118044445 118.55769242625
"2931" 586 87.0527626532249 117.528142706646
"2932" 586.2 90.9517856177778 116.26725849891
"2933" 586.4 95.6575530584985 116.117463733581
"2934" 586.6 99.7764291181287 116.214575015
"2935" 586.8 103.476650044444 115.9615385775
"2936" 587 105.371557702823 114.547817162365
"2937" 587.2 107.203735588444 112.1923078045
"2938" 587.4 109.296723566607 109.152806761959
"2939" 587.6 112.365092534201 106.552532939573
"2940" 587.8 115.468121191111 104.413215094551
"2941" 588 116.1085606677 101.274597596802
"2942" 588.2 116.28773670491 97.3747764837791
"2943" 588.4 117.598962194232 93.0810148230319
"2944" 588.6 120.811931644444 89.2103110548404
"2945" 588.8 124.693849404444 86.2573965359615
"2946" 589 127.045628866263 83.1643357475
"2947" 589.2 125.993254700444 81.663461620125
"2948" 589.4 123.131498875083 79.6849427965425
"2949" 589.6 119.233434458103 76.2429644289634
"2950" 589.8 116.217377334201 72.7063790595732
"2951" 590 114.103318602493 68.9634147031097
"2952" 590.2 114.682518496 65.0213675863889
"2953" 590.4 117.188949511111 61.4010989625
"2954" 590.6 120.234088924444 58.2525084194565
"2955" 590.8 122.110957914212 54.7093023802907
"2956" 591 122.930688284444 50.2424749666304
"2957" 591.2 121.619077031111 46.4010989475
"2958" 591.4 118.775723964444 43.8644689083333
"2959" 591.6 116.010013847235 41.6234347464535
"2960" 591.8 113.364181031111 39.6611722008333
"2961" 592 112.617071251717 38.846153885
"2962" 592.2 113.767753724444 39.3864469258333
"2963" 592.4 115.303164380444 40.44230773275
"2964" 592.6 118.322040249322 41.8433396290854
"2965" 592.8 121.779482245375 44.5572451250581
"2966" 593 124.865585877172 48.29545459375
"2967" 593.2 126.948071004444 52.252747305
"2968" 593.4 127.332628354688 56.899624822378
"2969" 593.6 126.753010869333 61.6196581812778
"2970" 593.8 125.838693517615 66.2335835559146
"2971" 594 125.434673404444 71.3773389487162
"2972" 594.2 126.693086439111 76.1324787086111
"2973" 594.4 127.31012784655 79.0587045325
"2974" 594.6 125.580204163556 80.2435898238333
"2975" 594.8 122.756865677615 82.5281426716463
"2976" 595 120.113145099328 86.560822984593
"2977" 595.2 118.654652156444 90.7307693215
"2978" 595.4 118.616129308444 95.71153855725
"2979" 595.6 118.932768327371 98.9821764592073
"2980" 595.8 117.711759591111 99.89010999
"2981" 596 115.30598312542 100.952157699451
"2982" 596.2 112.275618735354 104.01223786625
"2983" 596.4 109.709449297778 107.647929101731
"2984" 596.6 108.890671925526 111.637214248851
"2985" 596.8 109.269344965926 111.873219485093
"2986" 597 109.453904847025 112.065756935887
"2987" 597.2 109.198425997386 111.753393776912
"2988" 597.4 108.738060073918 111.2854252125
"2989" 597.6 107.549065404444 110.8516484625
"2990" 597.8 105.334810947974 111.085972961765
"2991" 598 101.682296334971 112.06477744
"2992" 598.2 98.357166297076 112.42914991
"2993" 598.4 94.9079192595796 112.874220487095
"2994" 598.6 91.6764934465497 113.6336033525
"2995" 598.8 88.3209506339181 113.9372470775
"2996" 599 85.1923909693225 113.325516060793
"2997" 599.2 82.2890836444445 111.575091686667
"2998" 599.4 80.9078986063957 109.404315306402
"2999" 599.6 79.5476902751421 106.444543934709
"3000" 599.8 77.2717175878591 103.522514174817
"3001" 600 74.69201966677 100.934704930988
"3002" 600.2 71.079874458103 98.5318950328658
"3003" 600.4 67.8477135527371 96.0647280510366
"3004" 600.6 64.1833450844445 93.2600733533333
"3005" 600.8 60.7676525617778 90.3119659022778
"3006" 601 57.3656968686305 86.6323793352907
"3007" 601.2 55.3230900444445 82.4194991879651
"3008" 601.4 53.2407739363364 77.6559252335811
"3009" 601.6 52.0889625728165 73.8148480165698
"3010" 601.8 50.9507467964445 70.067307762375
"3011" 602 49.3661423293225 65.0984991270122
"3012" 602.2 48.1202133486305 60.6574240320349
"3013" 602.4 46.9828934524445 55.778846209625
"3014" 602.6 45.8937474771717 51.73951054125
"3015" 602.8 44.8760605511111 47.0146520616667
"3016" 603 43.121201910491 41.4803220450581
"3017" 603.2 41.0038655683469 37.0121951589634
"3018" 603.4 38.9760032409662 33.0936455180435
"3019" 603.6 36.2726244977778 28.68131871
"3020" 603.8 33.5865730604445 24.298076947375
"3021" 604 30.933846944 19.2521367713889
"3022" 604.2 29.3551884153536 16.58216784875
"3023" 604.4 27.2014110044445 14.3429487322917
"3024" 604.6 26.2295846117172 14.32692309125
"3025" 604.8 25.7392938189899 14.6853147
"3026" 605 25.6604970844445 15.3330206532317
"3027" 605.2 25.0497690063957 16.6181988909146
"3028" 605.4 23.1757733884445 18.913461557375
"3029" 605.6 20.4154631644444 21.4250493310897
"3030" 605.8 17.7210320698103 23.8789868906707
"3031" 606 14.0394379377778 26.4743590008333
"3032" 606.2 12.9699703004444 27.7307692585
"3033" 606.4 13.0728962109309 29.7972973270946
"3034" 606.6 13.3227741439039 33.8409563747973
"3035" 606.8 12.8034965644445 37.951923114875
"3036" 607 10.5428821395796 42.4376299800676
"3037" 607.2 7.25015926118865 45.5948122101744
"3038" 607.4 4.20327074844444 47.5897436373333
"3039" 607.6 3.59460975004444 48.0538462019
"3040" 607.8 3.74099657244444 47.86538466325
"3041" 608 4.44169594282285 49.3918919412838
"3042" 608.2 5.59462537620917 51.6402715448529
"3043" 608.4 5.57922785777779 55.2810651440385
"3044" 608.6 3.6125870791111 58.2948718531666
"3045" 608.8 1.04439721244443 62.09615390825
"3046" 609 0.871044396444437 65.67307698875
"3047" 609.2 2.03315031111111 69.0705128895833
"3048" 609.4 4.02523272120122 73.6226611962838
"3049" 609.6 4.44807723412188 77.3759305984677
"3050" 609.8 4.45752154524445 81.8538462357
"3051" 610 7.0799420258398 85.5411449871512
"3052" 610.2 10.8934053511111 87.8663004541667
"3053" 610.4 13.7480471644445 90.8727811559615
"3054" 610.6 14.2539757498103 94.9296436221341
"3055" 610.8 15.1012856711111 98.8214991126282
"3056" 611 17.8275179911111 101.671597734808
"3057" 611.2 21.3044519644444 103.821499117628
"3058" 611.4 25.3743273564445 105.3461539515
"3059" 611.6 30.4758530844445 105.769230875
"3060" 611.8 34.9465309707602 105.526315895
"3061" 612 38.5463897404445 104.55769241225
"3062" 612.2 41.7236288202584 102.750447329942
"3063" 612.4 44.7246089361518 100.220450381646
"3064" 612.6 47.7640512035556 96.8589744558333
"3065" 612.8 50.4893898311111 93.51648361
"3066" 613 53.2043334044445 90.060728835
"3067" 613.2 54.7855619328165 86.0778176173837
"3068" 613.4 55.1671642311111 83.6996337833333
"3069" 613.6 55.5157042844445 81.644230850875
"3070" 613.8 56.3150533804445 77.798077000875
"3071" 614 57.6908358239567 73.7664165840854
"3072" 614.2 59.2591201661836 69.4648830126087
"3073" 614.4 61.0263507117615 64.8170732355488
"3074" 614.6 63.3283257751762 61.130394057378
"3075" 614.8 65.4554949486305 59.2441861057558
"3076" 615 68.0452605964445 58.990384674375
"3077" 615.2 69.3454067164445 60.067307752375
"3078" 615.4 70.2552796977778 62.2985348608333
"3079" 615.6 69.8792233244445 64.3498169141667
"3080" 615.8 69.0074562771717 67.08916090625
"3081" 616 67.7631512034689 69.6294559795732
"3082" 616.2 65.6705061932817 70.9257603571512
"3083" 616.4 62.7708406577778 71.0714286425
"3084" 616.6 58.4407530918863 71.4713775312209
"3085" 616.8 54.1674046044445 71.3461539175
"3086" 617 51.4989926942005 71.3273921914024
"3087" 617.2 47.5903329946884 72.0590995092073
"3088" 617.4 43.7662356444445 72.5366301091667
"3089" 617.6 39.1528897010298 73.0909944445732
"3090" 617.8 34.9380829777778 73.3440171673611
"3091" 618 30.2832388444445 73.40659348
"3092" 618.2 25.3049015644444 73.9102564841667
"3093" 618.4 20.5465890124445 75.38461546
"3094" 618.6 16.0481292977778 76.9413920183333
"3095" 618.8 11.0218148444445 78.076923155
"3096" 619 7.16953004444446 79.75000007975
"3097" 619.2 5.28466212444445 81.71703304875
"3098" 619.4 5.20836687353535 83.741258825
"3099" 619.6 5.66713897244444 85.5000000855
"3100" 619.8 6.95222167111111 87.184418233141
"3101" 620 8.32521548444446 88.1964657846622
"3102" 620.2 11.2588785244444 89.4625247442949
"3103" 620.4 14.3063945160234 91.21457499
"3104" 620.6 16.4850551062626 94.6911422858333
"3105" 620.8 17.4225342044444 98.4171598617308
"3106" 621 18.3707889244445 101.572978405321
"3107" 621.2 20.3498473244445 103.415751019167
"3108" 621.4 23.5845436088889 103.888888992778
"3109" 621.6 27.3334893404445 103.7307693345
"3110" 621.8 31.0438181511111 104.906311741987
"3111" 622 33.6218856711111 107.716962632372
"3112" 622.2 34.3725873244444 111.494082951731
"3113" 622.4 34.1245171164444 115.7087913245
"3114" 622.6 33.0472531884445 116.644230885875
"3115" 622.8 32.9605767804445 116.048077039125
"3116" 623 33.5865730604445 115.740384731125
"3117" 623.2 34.4106868444445 114.294871909167
"3118" 623.4 35.2202459433918 112.9858300725
"3119" 623.6 36.8227271878591 111.008442887744
"3120" 623.8 39.4347641985908 108.334896918841
"3121" 624 42.1244285511111 106.547619154167
"3122" 624.2 45.4612409564445 104.98076933575
"3123" 624.4 49.6120778284445 104.25000010425
"3124" 624.6 53.5895618844445 104.166666770833
"3125" 624.8 57.3648009884445 105.1923077975
"3126" 625 60.6446183495607 106.936493845756
"3127" 625.2 64.4985320226263 109.3881119975
"3128" 625.4 67.3568939911111 112.161172273333
"3129" 625.6 70.2644518044444 115.000000115
"3130" 625.8 73.4673514524445 118.355769349125
"3131" 626 77.0499763164445 120.971153967125
"3132" 626.2 80.1651212141742 121.554054175608
"3133" 626.4 80.4944826766396 120.164165223354
"3134" 626.6 81.3588978024932 117.65009392628
"3135" 626.8 83.2810469804445 114.163461652625
"3136" 627 85.1205129724445 110.548077033625
"3137" 627.2 87.4126224284445 107.48076933825
"3138" 627.4 90.4728398902981 105.107880030061
"3139" 627.6 93.9680836600542 103.062851885427
"3140" 627.8 97.8203684600542 101.477486030183
"3141" 628 101.935736124444 100.567765668333
"3142" 628.2 106.017323591111 99.12087922
"3143" 628.4 108.308755108792 96.6137124711957
"3144" 628.6 109.403915520808 93.4790210725
"3145" 628.8 108.565249501189 89.6109124330814
"3146" 629 106.770353548444 85.894230855125
"3147" 629.2 105.000814900097 81.7056857004348
"3148" 629.4 104.958298044444 77.3520710832692
"3149" 629.6 106.738251175111 74.2179487921667
"3150" 629.8 109.973003048081 72.49125881375
"3151" 630 113.927207271111 71.5138067776282
"3152" 630.2 117.790929353918 70.97165999
"3153" 630.4 121.224036530026 70.6663685858721
"3154" 630.6 123.328757713778 68.6025641711667
"3155" 630.8 124.921035431111 66.1996337658333
"3156" 631 125.408407826263 63.69755251125
"3157" 631.2 125.553910791111 62.7106227733333
"3158" 631.4 125.709836604444 62.8388279016667
"3159" 631.6 125.731003004444 64.0976332001923
"3160" 631.8 125.712396262119 65.8094812822674
"3161" 632 126.645391484444 68.0402931083333
"3162" 632.2 126.813385859181 70.748987925
"3163" 632.4 126.026609849322 73.822701762378
"3164" 632.6 125.139604781466 76.7307693075
"3165" 632.8 123.633954230491 80.5769231575
"3166" 633 122.388680771886 84.7629696733139
"3167" 633.2 122.490427164444 89.175824265
"3168" 633.4 122.815119740444 91.1703297615
"3169" 633.6 121.813525692444 91.5854701770555
"3170" 633.8 120.212687342222 91.4316240230555
"3171" 634 117.202508277488 92.6421405608696
"3172" 634.2 114.096698822626 94.96503506
"3173" 634.4 111.759062364444 98.8369964358333
"3174" 634.6 111.401350204444 103.40659351
"3175" 634.8 112.625826444444 107.05769241475
"3176" 635 112.751766524444 107.085798923654
"3177" 635.2 112.633234684444 107.125246655449
"3178" 635.4 112.130197119566 107.246716805183
"3179" 635.6 111.270807663049 107.383721037616
"3180" 635.8 109.725912053333 107.991453099444
"3181" 636 106.781504899181 109.7064778425
"3182" 636.2 103.861878524444 112.259615496875
"3183" 636.4 101.139013586263 115.39335675875
"3184" 636.6 99.256647149899 118.80244767125
"3185" 636.8 98.6933964177778 119.90384627375
"3186" 637 99.1963336 119.921652541574
"3187" 637.2 99.2223877000966 119.941471691848
"3188" 637.4 99.4317510044444 119.8076924275
"3189" 637.6 99.3586904306513 120.072944417155
"3190" 637.8 99.4531525866667 119.636752256389
"3191" 638 99.1932762311111 119.652014771667
"3192" 638.2 98.9552842002339 119.453441415
"3193" 638.4 98.1027127484445 119.067307811375
"3194" 638.6 96.3595538764445 118.721153964875
"3195" 638.8 93.6431862128655 117.97570862
"3196" 639 90.9896098024932 118.184803120061
"3197" 639.2 87.7010739976152 119.545028262134
"3198" 639.4 85.0338365644445 121.82692319875
"3199" 639.6 83.3334808568889 124.534188158722
"3200" 639.8 82.5550747377778 125.036630161667
"3201" 640 82.8027216177778 123.910256534167
"3202" 640.2 82.8091420924445 122.201923199125
"3203" 640.4 81.2104439004445 119.36538473475
"3204" 640.6 79.1602767215176 116.280487921159
"3205" 640.8 77.4433148697076 113.0870446475
"3206" 641 75.8014858335354 110.21853157875
"3207" 641.2 73.4191978924445 107.721153953875
"3208" 641.4 70.2659000318129 106.214575005
"3209" 641.6 66.3281306757958 105.213097818311
"3210" 641.8 62.2283105484445 105.538461644
"3211" 642 58.3498852444444 107.188644795833
"3212" 642.2 54.5056540015176 109.085365962744
"3213" 642.4 50.3688726156072 111.560823009593
"3214" 642.6 47.2608082844445 114.633699748333
"3215" 642.8 44.7678296924445 118.337606955944
"3216" 643 44.5179009712737 119.319887548963
"3217" 643.2 45.0182282044445 118.194444562639
"3218" 643.4 46.2977370844444 117.3021979195
"3219" 643.6 47.1147601244445 114.649901495321
"3220" 643.8 47.9741159644445 110.843195377115
"3221" 644 48.7453137484445 106.78846164525
"3222" 644.2 49.0456168589899 102.57867143125
"3223" 644.4 48.6457963911111 98.076923175
"3224" 644.6 48.2635541783979 93.6180680721512
"3225" 644.8 48.531344451401 89.4230770125
"3226" 645 49.5249075377778 85.6262328272436
"3227" 645.2 52.3568307484445 82.09615392825
"3228" 645.4 56.3150533804445 80.971153927125
"3229" 645.6 60.6858759897076 81.0627531175
"3230" 645.8 65.1560469964445 82.21153854375
"3231" 646 68.9549251208081 84.55419588875
"3232" 646.2 72.6314952388631 87.4373882806395
"3233" 646.4 75.6701579426263 90.90034974125
"3234" 646.6 78.0344490986667 95.3034188987222
"3235" 646.8 79.3540095111111 99.56043966
"3236" 647 80.428711960542 104.535647384085
"3237" 647.2 81.5374183176152 108.466229001524
"3238" 647.4 81.9864041244444 112.847985460833
"3239" 647.6 82.7280649356072 116.399821225523
"3240" 647.8 83.9744582444444 119.663461658125
"3241" 648 86.1507642610298 121.80581625689
"3242" 648.2 86.6999497404445 122.7307693535
"3243" 648.4 86.2858291244444 122.59615396875
"3244" 648.6 86.3480764093225 122.57504702689
"3245" 648.8 86.4702220249323 122.462476670305
"3246" 649 86.5541132444445 122.289377411667
"3247" 649.2 86.9019477511111 122.056213139808
"3248" 649.4 88.1684040177778 122.124542246667
"3249" 649.6 90.8628867377778 122.559171720192
"3250" 649.8 93.2680953244445 122.01923089125
"3251" 650 95.0822527011886 120.594812285174
"3252" 650.2 97.0048115804445 118.413461656875
"3253" 650.4 98.3303926577778 115.843195382115
"3254" 650.6 99.3143032971274 112.95966240189
"3255" 650.8 100.319655671762 109.817073280549
"3256" 651 102.151839905908 106.843339694085
"3257" 651.2 104.184395391421 104.637746079593
"3258" 651.4 107.299301884444 103.417159866731
"3259" 651.6 111.282112817778 103.07692318
"3260" 651.8 114.699639761778 102.1923077945
"3261" 652 115.996575644444 99.8076924075
"3262" 652.2 115.963690286396 97.0121952189634
"3263" 652.4 116.069952497778 92.6556777483333
"3264" 652.6 116.294252197172 88.216783305
"3265" 652.8 116.968605646305 83.5554562552907
"3266" 653 118.229149789899 78.97727280625
"3267" 653.2 119.120684659079 74.3480300931098
"3268" 653.4 120.600973191111 69.8443224141667
"3269" 653.6 122.554214997172 65.30594412125
"3270" 653.8 124.361536924444 60.7875458483333
"3271" 654 125.255497367235 56.3640429901744
"3272" 654.2 123.696447336152 53.3630394529878
"3273" 654.4 120.82132746103 52.2936210654268
"3274" 654.6 117.280670577778 50.274725325
"3275" 654.8 114.620759644444 47.6190476666667
"3276" 655 113.987884284444 44.2216117658333
"3277" 655.2 114.263047484444 39.5751342077326
"3278" 655.4 115.795002602584 35.5053667618023
"3279" 655.6 118.179537031111 31.373626405
"3280" 655.8 119.15826792542 31.0928705751829
"3281" 656 118.598916972104 31.9026186898404
"3282" 656.2 117.922718044444 32.29895108125
"3283" 656.4 117.421921020444 32.3461538785
"3284" 656.6 115.571032556072 31.1135957377326
"3285" 656.8 111.997537137778 28.7087912375
"3286" 657 108.851504551111 26.0073260333333
"3287" 657.2 105.980635164444 23.05769233075
"3288" 657.4 104.13328949899 19.02972029875
"3289" 657.6 103.397853309899 15.139860155
"3290" 657.8 103.216844790491 13.3586762208721
"3291" 658 102.632816231111 14.3498168641667
"3292" 658.2 101.702807276072 15.4338103911047
"3293" 658.4 100.609833449096 17.3121645969186
"3294" 658.6 98.5420566577778 20.0641025841667
"3295" 658.8 96.0351633088347 22.8846154075
"3296" 659 93.5144623756072 25.9436493998256
"3297" 659.2 91.3682185026263 29.1433566725
"3298" 659.4 88.4142164764445 32.586538494125
"3299" 659.6 85.4059322553536 35.5769231125
"3300" 659.8 82.0761942212865 37.631578985
"3301" 660 77.7722797164445 38.923076962
"3302" 660.2 73.4880945244444 38.8412229185256
"3303" 660.4 69.2450681356072 38.3318426143605
"3304" 660.6 65.0886320124445 37.4230769605
"3305" 660.8 61.9270068444444 35.8424908783333
"3306" 661 58.9956015537778 33.5000000335
"3307" 661.2 56.0756294007235 30.4427549499419
"3308" 661.4 54.3325025244444 26.5567765833333
"3309" 661.6 52.6527562626263 22.36888114125
"3310" 661.8 51.0764046577778 19.12087914
"3311" 662 50.2600871644444 16.208791225
"3312" 662.2 50.8976604327371 15.0984990770122
"3313" 662.4 51.0759460524445 15.028846168875
"3314" 662.6 51.0954544177778 15.0147929144231
"3315" 662.8 51.6587215761518 15.2298311596951
"3316" 663 52.7549001777778 15.0443787132692
"3317" 663.2 54.9472573810298 14.0103189633537
"3318" 663.4 57.7981830284445 12.51923078175
"3319" 663.6 61.5855222577778 11.9871794991667
"3320" 663.8 66.2732095884445 11.221153857375
"3321" 664 70.8408834311111 9.9753451776282
"3322" 664.2 75.4968972865497 8.441295555
"3323" 664.4 79.5035854044445 6.70118343865384
"3324" 664.6 82.4624364604445 5.932692313625
"3325" 664.8 82.3757600524445 6.44230769875
"3326" 665 81.2677802323514 8.17978533912791
"3327" 665.2 80.9548776893225 11.8433395990854
"3328" 665.4 81.3443566577778 16.6575091741667
"3329" 665.6 82.7370237374677 21.516100200407
"3330" 665.8 85.3358907135354 25.8566433825
"3331" 666 89.1574255683469 29.7045028439634
"3332" 666.2 93.2680953244445 32.8846154175
"3333" 666.4 96.9827985244444 36.2454212816667
"3334" 666.6 100.298515084444 40.1223776625
"3335" 666.8 102.189423172249 44.5544090501829
"3336" 667 103.589399843469 49.4793621507927
"3337" 667.2 104.810855999566 54.5168856079878
"3338" 667.4 105.770103320724 59.3336315441279
"3339" 667.6 107.035826218357 64.3729097633696
"3340" 667.8 108.386073463979 69.3962433609884
"3341" 668 110.126427377778 73.6263737
"3342" 668.2 112.936149386667 77.4401710176111
"3343" 668.4 114.899511929662 79.7073579392391
"3344" 668.6 116.502747949561 82.2942755742442
"3345" 668.8 119.065562535111 84.3461539305
"3346" 669 120.761684451401 87.3578596191304
"3347" 669.2 119.647685571556 88.9273505162778
"3348" 669.4 117.210493296537 91.1583185169186
"3349" 669.6 113.841983797003 94.3157424914535
"3350" 669.8 110.309869511111 97.9304030283333
"3351" 670 106.408144819079 101.374296536646
"3352" 670.2 102.898807324444 103.1153847185
"3353" 670.4 99.6532573804445 103.875000103875
"3354" 670.6 97.8579517263957 105.107880030061
"3355" 670.8 95.6987035911111 107.866300474167
"3356" 671 94.3117957411886 111.042039467035
"3357" 671.2 94.72390062677 114.637746089593
"3358" 671.4 96.6434305777778 117.536630154167
"3359" 671.6 98.0742792177778 118.24175836
"3360" 671.8 97.8861391761518 118.072232763476
"3361" 672 97.4294587886305 117.857781870988
"3362" 672.2 96.9747449673713 117.227955089085
"3363" 672.4 96.1375536177778 116.898422207628
"3364" 672.6 93.7626454001201 116.886694503581
"3365" 672.8 90.2010839644445 118.052268362628
"3366" 673 86.5694000888889 120.303418923722
"3367" 673.2 83.2380611195664 123.203564851159
"3368" 673.4 80.8045446239567 126.158536711524
"3369" 673.6 78.4861871111111 127.085798943654
"3370" 673.8 76.4542815449323 126.58067554872
"3371" 674 74.1055813395796 125.129937755068
"3372" 674.2 70.5031744725526 123.341995965338
"3373" 674.4 66.7148465244445 122.8736264965
"3374" 674.6 62.5816056149708 124.0991904075
"3375" 674.8 60.1181708612866 127.4595142975
"3376" 675 59.8075446577778 128.081854171474
"3377" 675.2 59.435664357958 128.466736095203
"3378" 675.4 59.3404727644444 128.5439561725
"3379" 675.6 59.2570899765657 128.677156305833
"3380" 675.8 59.0653095644445 128.7087913375
"3381" 676 59.0608474584985 128.466736095203
"3382" 676.2 59.3144851288889 127.638889016528
"3383" 676.4 58.8734390087688 127.333679961014
"3384" 676.6 57.3813107804445 126.4450550715
"3385" 676.8 54.0528772184985 125.847193473041
"3386" 677 50.8351782524445 126.09615397225
"3387" 677.2 48.1254000233918 126.133603365
"3388" 677.4 45.2507746649323 125.398686804573
"3389" 677.6 42.2583413084445 124.5659341905
"3390" 677.8 39.7427381866667 123.344017217361
"3391" 678 37.2387530666667 121.378205249583
"3392" 678.2 34.1147004833634 119.734927354662
"3393" 678.4 31.1043837623392 117.89473696
"3394" 678.6 28.1746197960234 115.42510133
"3395" 678.8 25.1232047307602 113.5121458625
"3396" 679 24.9007409155556 113.194444557639
"3397" 679.2 24.9007409155556 113.055555668611
"3398" 679.4 24.7122423644445 111.04043403609
"3399" 679.6 23.3051000924445 107.7857143935
"3400" 679.8 23.0545397197386 104.841629064118
"3401" 680 24.1837879111111 102.179487281667
"3402" 680.2 25.4537891195664 99.3292683920122
"3403" 680.4 26.3828004844445 97.490384712875
"3404" 680.6 28.3570964444445 95.892505026859
"3405" 680.8 30.5839049751762 93.822701782378
"3406" 681 32.378505942981 91.7401501855488
"3407" 681.2 34.2576692600542 90.5300188522561
"3408" 681.4 34.0459356258398 90.746869500407
"3409" 681.6 33.5922527111111 90.9023669548077
"3410" 681.8 32.685848048655 89.8076923975
"3411" 682 30.5609617021189 87.714669139593
"3412" 682.2 27.9911293884445 85.394230854625
"3413" 682.4 24.5048116444445 82.9453442125
"3414" 682.6 20.0930283377778 80.494505575
"3415" 682.8 15.5837310549708 79.43319846
"3416" 683 10.7356451164445 79.4450550245
"3417" 683.2 6.37981166044445 80.7307693115
"3418" 683.4 4.68205471644446 81.7307693125
"3419" 683.6 4.72219617150327 81.3009050586765
"3420" 683.8 5.24338764444443 80.9487180296666
"3421" 684 4.49949816582375 79.5424403978448
"3422" 684.2 3.57920061084444 76.7769231537
"3423" 684.4 2.82695445171717 73.041958115
"3424" 684.6 1.77633132444446 69.2307693
"3425" 684.8 1.58371708444443 65.000000065
"3426" 685 1.96894556444443 59.7307692905
"3427" 685.2 4.01482114066068 54.8908524457432
"3428" 685.4 6.60650380444446 50.9122288477564
"3429" 685.6 7.83861108865497 46.6700405325
"3430" 685.8 8.41189189244447 42.663461581125
"3431" 686 7.09248434844446 40.1923077325
"3432" 686.2 6.69624934044445 40.5329670735
"3433" 686.4 6.6709990703268 40.6221719863235
"3434" 686.6 7.14265363886307 40.7737030819186
"3435" 686.8 7.89718384 41.2179487591667
"3436" 687 8.95374616233918 42.004048625
"3437" 687.2 11.1930275022222 42.0512820933333
"3438" 687.4 14.4032648355556 40.5128205533333
"3439" 687.6 17.1854705244445 38.1508876121154
"3440" 687.8 19.4258782633918 34.6255061075
"3441" 688 20.2881215255255 30.1611226912838
"3442" 688.2 20.0379956977778 26.4010989275
"3443" 688.4 18.2378019820054 22.668855557378
"3444" 688.6 18.8861133263957 22.969043174939
"3445" 688.8 19.8927706755556 23.7927350665278
"3446" 689 22.8157329244444 23.5552268480128
"3447" 689.2 26.7174059911111 21.9871795091667
"3448" 689.4 30.4711551761518 19.2354596815244
"3449" 689.6 33.638781657076 16.5688259275
"3450" 689.8 36.1368325771274 12.7814259039634
"3451" 690 37.7408671111111 8.10157791737179
"3452" 690.2 38.5074189523514 6.38193202784884
"3453" 690.4 40.0642839098103 6.31801126335366
"3454" 690.6 43.3340280815176 6.32739212640244
"3455" 690.8 47.5799975964445 5.05769231275
"3456" 691 52.0700495466667 3.37179487516667
"3457" 691.2 56.5613244444444 2.142857145
"3458" 691.4 61.1015172444445 2.57867133125
"3459" 691.6 65.9571878528165 4.7093023302907
"3460" 691.8 70.1319895197933 7.3121645869186
"3461" 692 74.3120353634689 9.78893059140244
"3462" 692.2 79.2162146063049 11.176207524593
"3463" 692.4 84.0273097127371 10.2485928807927
"3464" 692.6 87.9941339911111 7.06959707666667
"3465" 692.8 88.402492131401 5.59364549054348
"3466" 693 87.9113371363364 6.51247401898649
"3467" 693.2 87.2377879644444 7.54930967224359
"3468" 693.4 86.3205444816538 9.02951700366279
"3469" 693.6 85.7176171164445 13.259615397875
"3470" 693.8 86.1507642610298 17.4624765653049
"3471" 694 88.4724946311111 21.6222879900641
"3472" 694.2 91.8070458454201 24.3949343583537
"3473" 694.4 96.5019870381287 26.214574925
"3474" 694.6 101.155648452444 26.6538461805
"3475" 694.8 106.051598305497 26.174089095
"3476" 695 110.402202051556 24.0811966052778
"3477" 695.2 112.422511413333 22.4487179711667
"3478" 695.4 112.035421926184 22.2909699219565
"3479" 695.6 111.662755244444 23.1923077155
"3480" 695.8 110.875012391111 23.9201183671154
"3481" 696 109.640305724444 24.79895107375
"3482" 696.2 108.379557971717 27.35139862875
"3483" 696.4 106.880994751421 31.2209302637791
"3484" 696.6 105.626762490956 35.7200358138954
"3485" 696.8 104.049794856152 39.9671670193293
"3486" 697 102.802500204444 43.95979025375
"3487" 697.2 102.566110000808 48.24300704125
"3488" 697.4 103.293666516444 53.000000053
"3489" 697.6 105.524938060054 57.0966229464024
"3490" 697.8 108.672536616152 60.5112570961585
"3491" 698 112.494498553535 63.14685321
"3492" 698.2 116.655519097076 64.3724697
"3493" 698.4 121.627182613747 64.0563506901744
"3494" 698.6 125.12481571401 62.3578595941304
"3495" 698.8 127.553430044444 60.00000006
"3496" 699 128.045666435556 57.6794872371667
"3497" 699.2 127.829336928769 58.2068607650676
"3498" 699.4 127.411503762339 58.805668075
"3499" 699.6 127.012275751111 59.6794872391667
"3500" 699.8 126.556116312889 61.4059829673889
"3501" 700 127.061193653333 64.6965812612778
"3502" 700.2 128.218824691717 68.6888112575
"3503" 700.4 128.350152582626 72.15909098125
"3504" 700.6 126.817993855354 76.14510497125
"3505" 700.8 124.572495377778 79.1117216908333
"3506" 701 121.574192253806 83.0810148130319
"3507" 701.2 119.315811733747 86.7933811243605
"3508" 701.4 116.635704713535 90.56818190875
"3509" 701.6 114.53552616542 94.6294560045732
"3510" 701.8 113.697499290402 98.940261964734
"3511" 702 114.203781564444 103.032544481731
"3512" 702.2 115.17543072655 104.554655975
"3513" 702.4 114.944605564444 104.432938960449
"3514" 702.6 114.430967591111 104.255424167372
"3515" 702.8 113.98532462677 103.215563609477
"3516" 703 112.529519324444 102.5769231795
"3517" 703.2 108.906537191111 102.3901099925
"3518" 703.4 105.007686311111 102.657791029679
"3519" 703.6 101.868321140444 102.67307702575
"3520" 703.8 99.4500952177778 103.003663106667
"3521" 704 97.2190361985908 104.0384616425
"3522" 704.2 95.2217540444445 106.355311461667
"3523" 704.4 94.5506242883469 108.775797482134
"3524" 704.6 94.9287424206607 112.1153847275
"3525" 704.8 96.9102554989899 114.54545466
"3526" 705 98.8355640711111 115.375457990833
"3527" 705.2 98.3653258220054 115.089118313963
"3528" 705.4 97.4351399800542 114.760788107256
"3529" 705.6 96.1370337412865 114.49392724
"3530" 705.8 92.8976833244445 115.172583941603
"3531" 706 89.5475992149708 116.0627531525
"3532" 706.2 85.6728473201201 117.333679951014
"3533" 706.4 81.7952009777778 118.515779211218
"3534" 706.6 77.8493254124445 120.163461658625
"3535" 706.8 73.8930783111111 122.243589865833
"3536" 707 71.1463498604445 124.9615385865
"3537" 707.2 70.7421068977778 125.872781190962
"3538" 707.4 71.0018891804445 124.769230894
"3539" 707.6 71.7241925804445 123.432692431125
"3540" 707.8 72.2325927981287 121.518218745
"3541" 708 71.6278854604445 117.855769348625
"3542" 708.2 70.5579592177778 114.652014766667
"3543" 708.4 68.3939819588631 111.757602974012
"3544" 708.6 66.0531125849323 109.291744949817
"3545" 708.8 63.0097420407235 107.079606547151
"3546" 709 59.4257733564445 105.201923182125
"3547" 709.2 55.5157042844445 104.8076924125
"3548" 709.4 51.9110663644444 105.815018420833
"3549" 709.6 48.4606478193282 108.233452702151
"3550" 709.8 44.7109626311111 110.586080696667
"3551" 710 40.7239184177778 112.519723978397
"3552" 710.2 36.7381648385908 114.554409120183
"3553" 710.4 33.3346539097076 115.4959515325
"3554" 710.6 33.6811515911111 114.718935025962
"3555" 710.8 34.9553688711111 113.801775261731
"3556" 711 36.9166853537128 112.181050768841
"3557" 711.2 39.8349296177778 109.285009971218
"3558" 711.4 43.6773367644445 106.42504941609
"3559" 711.6 47.5703668844445 103.875000103875
"3560" 711.8 51.4322823964445 101.59615394775
"3561" 712 55.8957269741742 99.9844075843919
"3562" 712.2 60.2154917404445 100.461538562
"3563" 712.4 64.5121986649323 102.059099539207
"3564" 712.6 68.3566536177778 104.450549555
"3565" 712.8 71.7319888711111 108.342490950833
"3566" 713 74.3341155324445 112.278846266125
"3567" 713.2 77.0403456044445 115.953525756979
"3568" 713.4 80.2253596444444 119.661172280833
"3569" 713.6 83.3551810658398 122.106440193663
"3570" 713.8 85.9263571997933 123.135062734942
"3571" 714 86.4807363911111 123.754578878333
"3572" 714.2 85.3709114844444 123.278611755549
"3573" 714.4 84.6900425430491 123.135062734942
"3574" 714.6 83.3361148977778 123.584812746859
"3575" 714.8 81.1615856542006 125.220450406646
"3576" 715 78.0605291663049 127.321109250756
"3577" 715.2 74.3426263942119 128.296064529012
"3578" 715.4 70.9798761244444 128.992674121667
"3579" 715.6 69.0431505244444 128.505917288269
"3580" 715.8 66.3426520907602 127.1558705725
"3581" 716 63.0843108915033 126.029411890735
"3582" 716.2 58.9934613955556 125.993589869583
"3583" 716.4 55.4290278764445 127.355769358125
"3584" 716.6 53.8495911084445 127.394230896625
"3585" 716.8 51.7952081749708 126.59919041
"3586" 717 49.0073704907602 125.9210527575
"3587" 717.2 45.9491970311111 125.170940296111
"3588" 717.4 42.7790876644445 123.94230781625
"3589" 717.6 39.1774846326797 122.839366638676
"3590" 717.8 35.6556144033634 121.200623821824
"3591" 718 32.9494254297076 118.360324005
"3592" 718.2 30.5914216284445 114.7967034115
"3593" 718.4 29.5431946591813 110.7591094225
"3594" 718.6 28.1488648336337 106.439709046149
"3595" 718.8 25.6917318260661 103.633056236689
"3596" 719 22.9118398217418 102.198544800743
"3597" 719.2 20.9232279384985 100.32744292777
"3598" 719.4 19.1807564977778 97.3619330362179
"3599" 719.6 16.3853806044444 94.8274162683974
"3600" 719.8 12.5723594764445 92.355769323125
"3601" 720 10.3797673777778 89.1568048228846
"3602" 720.2 10.3034157871472 84.5686071531757
"3603" 720.4 10.2163371135354 80.1573427375
"3604" 720.6 9.38966260023392 75.769230845
"3605" 720.8 8.40226118044445 71.1263736975
"3606" 721 6.35321255111111 68.1776557458333
"3607" 721.2 3.62316197856211 68.2918552719118
"3608" 721.4 2.48258353777778 68.46153853
"3609" 721.6 1.94867038128655 68.9777328625
"3610" 721.8 1.92245247203065 69.2904509976724
"3611" 722 2.06857361961685 69.4230769925
"3612" 722.2 2.08130387111111 69.615384685
"3613" 722.4 2.16155980444443 70.4638009754412
"3614" 722.6 2.30348608654969 73.0263158625
"3615" 722.8 2.73940252444446 76.7307693075
"3616" 723 3.50985948444443 79.615384695
"3617" 723.2 5.03701524444446 83.77747261125
"3618" 723.4 4.96602313884445 83.3615385449
"3619" 723.6 5.33969476444446 82.1474359795833
"3620" 723.8 5.00545240679739 80.6108598091176
"3621" 724 4.21949089497076 77.81376526
"3622" 724.2 3.52636927644446 74.4670330415
"3623" 724.4 2.85745641347672 70.0930521792742
"3624" 724.6 2.30348608654969 66.3866397425
"3625" 724.8 1.58371708444443 61.7307692925
"3626" 725 2.86597759644445 56.1483517045
"3627" 725.2 5.73868140444445 52.3901099425
"3628" 725.4 8.42399201777778 49.1370809169872
"3629" 725.6 10.97901168 46.0683761144444
"3630" 725.8 11.6256865157958 42.3440748864189
"3631" 726 10.2513578844445 38.8595707007558
"3632" 726.2 8.82228449089608 36.8920595902419
"3633" 726.4 9.19764468915033 36.7647059191176
"3634" 726.6 10.4921256844445 36.855769267625
"3635" 726.8 13.3682064953536 34.9825175175
"3636" 727 15.8371708444445 31.7414530231944
"3637" 727.2 16.6380405791813 27.955465615
"3638" 727.4 16.175547212012 24.1943867185811
"3639" 727.6 16.5772150297076 23.744939295
"3640" 727.8 17.6123453266066 22.6039501265541
"3641" 728 20.6031385777778 21.6124260571154
"3642" 728.2 24.0068333654201 19.4981238468902
"3643" 728.4 26.0753585244444 16.4349112590385
"3644" 728.6 28.0470344971274 13.6444653044512
"3645" 728.8 31.2040288698103 10.9333958833537
"3646" 729 34.827183869899 10.39335665375
"3647" 729.2 39.5672452124445 9.221153855375
"3648" 729.4 42.9856410928655 6.76113361
"3649" 729.6 45.8153233040189 3.30196399675532
"3650" 729.8 49.2907622553536 2.44755245
"3651" 730 53.2910098124445 2.230769233
"3652" 730.2 58.0196894044445 2.5000000025
"3653" 730.4 62.5860562649323 2.90337711359756
"3654" 730.6 67.2362807884445 4.36538461975
"3655" 730.8 71.5026862044445 6.7307692375
"3656" 731 75.317387738103 9.68574109786585
"3657" 731.2 78.8862320711111 12.6190476316667
"3658" 731.4 82.8567887728655 14.61538463
"3659" 731.6 86.9380909826263 15.41083917625
"3660" 731.8 90.9723418152553 14.475051989527
"3661" 732 94.9478706732817 11.7933810493605
"3662" 732.2 97.2323651477003 9.9955277380814
"3663" 732.4 98.2805449653747 11.0241502793605
"3664" 732.6 99.0336815751111 13.4829059963889
"3665" 732.8 100.920133768081 17.24650351375
"3666" 733 102.679316678863 21.516100200407
"3667" 733.2 105.169863596072 25.9257603121512
"3668" 733.4 106.977948896 29.1239316530556
"3669" 733.6 109.543998604444 32.394230801625
"3670" 733.8 113.015640977778 35.05494509
"3671" 734 117.046323252444 36.951923113875
"3672" 734.2 121.32870155664 37.7626642028658
"3673" 734.4 122.661028348444 38.3547008930556
"3674" 734.6 121.871309964444 39.83391612375
"3675" 734.8 121.289279978357 42.692307735
"3676" 735 121.114611164444 47.7014652491667
"3677" 735.2 121.170894546263 52.08916089125
"3678" 735.4 120.954298691401 56.2959866783696
"3679" 735.6 120.079057950786 58.6444653494512
"3680" 735.8 118.00258248542 59.8827392718902
"3681" 736 115.628857549899 62.54370635625
"3682" 736.2 114.451381408 65.8846154505
"3683" 736.4 114.974238524444 68.0621302455769
"3684" 736.6 116.368963175111 70.6196581902778
"3685" 736.8 117.500801137778 73.73626381
"3686" 737 117.410646040542 78.0065666821341
"3687" 737.2 117.085070070491 81.2567084891279
"3688" 737.4 117.434463343049 85.2549195843605
"3689" 737.6 117.909279841654 89.8255814851744
"3690" 737.8 119.489897542626 91.9055944975
"3691" 738 121.089654502119 91.6055457087791
"3692" 738.2 121.687450917172 90.48951058
"3693" 738.4 121.912584444444 89.8076923975
"3694" 738.6 121.994493490026 88.8864043822674
"3695" 738.8 123.159137731886 86.8470483873837
"3696" 739 124.614828177778 85.5670612295513
"3697" 739.2 126.792603796444 83.432692391125
"3698" 739.4 126.889980995556 82.5641026466666
"3699" 739.6 126.918936077386 82.6809955577941
"3700" 739.8 127.477551707475 82.4650350475
"3701" 740 126.943484951111 82.8525641854167
"3702" 740.2 126.63090921076 83.056680245
"3703" 740.4 125.939139271111 83.2509158341667
"3704" 740.6 125.414918097778 83.6242604386538
"3705" 740.8 124.567909324444 85.11363644875
"3706" 741 123.320614672737 88.0065666921341
"3707" 741.2 121.942493487923 91.3963211616304
"3708" 741.4 121.187529412444 94.846153941
"3709" 741.6 120.587215031111 97.8632479611111
"3710" 741.8 119.463631964444 98.701923175625
"3711" 742 117.291122513282 98.6717353401744
"3712" 742.2 113.78411477958 98.9137215126351
"3713" 742.4 109.865805322493 100.1923077925
"3714" 742.6 106.125095844444 102.509615487125
"3715" 742.8 102.975853020444 103.384615488
"3716" 743 100.426924577778 103.728632582361
"3717" 743.2 97.5239528177778 105.128205233333
"3718" 743.4 96.0706325164445 107.71153856925
"3719" 743.6 95.4235403911111 111.117216228333
"3720" 743.8 95.8079156518863 114.548300651221
"3721" 744 96.4861625049323 117.171669910793
"3722" 744.2 97.0065626189899 118.146853265
"3723" 744.4 97.1253189511111 118.150887692115
"3724" 744.6 97.1406553076023 118.13765194
"3725" 744.8 97.1450742577778 118.19033542391
"3726" 745 97.0745195911111 117.921245539167
"3727" 745.2 96.4987614408081 117.63111899875
"3728" 745.4 95.8638015111111 117.481685099167
"3729" 745.6 95.0016234844445 117.528846271375
"3730" 745.8 92.7936065868835 118.025328448232
"3731" 746 89.4928562204445 118.769230888
"3732" 746.2 85.9635706844445 119.787968561603
"3733" 746.4 82.5459026311111 121.034798655833
"3734" 746.6 79.1677451911111 122.371794994167
"3735" 746.8 75.5031358044444 124.225838388526
"3736" 747 72.5738092951762 127.124765605549
"3737" 747.2 72.4454822212866 128.2287450675
"3738" 747.4 72.6400274311111 128.122710750833
"3739" 747.6 72.8361694044444 127.647929121731
"3740" 747.8 72.8849766326797 126.934389267206
"3741" 748 72.2272826311111 125.787545913333
"3742" 748.2 70.3939798473713 124.301125827866
"3743" 748.4 68.0163684604445 122.75000012275
"3744" 748.6 64.8945361244444 121.365877833397
"3745" 748.8 61.4867457244445 121.009615505625
"3746" 749 58.2224412360234 122.044534535
"3747" 749.2 54.9186001404445 123.817307816125
"3748" 749.4 52.5079588444445 125.645956733141
"3749" 749.6 51.8271415884445 126.605769357375
"3750" 749.8 51.9330794204445 126.538461665
"3751" 750 52.1160629484445 125.951923202875
"3752" 750.2 52.3953535964444 125.1813188065
"3753" 750.4 52.5640212012012 124.55821218277
"3754" 750.6 51.7343826254971 123.52226733
"3755" 750.8 49.555074424985 121.450104071554
"3756" 751 46.6998986844444 119.058185523397
"3757" 751.2 43.3316188977778 116.780079012244
"3758" 751.4 39.7994234584985 115.348232963581
"3759" 751.6 35.0504412844445 114.259615498875
"3760" 751.8 30.7101136466066 112.728690341419
"3761" 752 26.4309540444445 110.9615385725
"3762" 752.2 23.3283030433634 108.154885763041
"3763" 752.4 21.8422030326797 103.710407343529
"3764" 752.6 21.8082122844445 99.23076933
"3765" 752.8 21.0817814364445 95.2252748205
"3766" 753 20.413060492012 91.2525988438513
"3767" 753.2 21.8394470260661 87.7910603788514
"3768" 753.4 24.5316880500258 84.852415111686
"3769" 753.6 28.2780752177778 83.200197321859
"3770" 753.8 31.6768595220915 82.7488688610294
"3771" 754 35.6475454284445 83.336538544875
"3772" 754.2 39.9139508444445 84.5168856379878
"3773" 754.4 44.2454222902981 85.7551595604268
"3774" 754.6 48.7453137484445 86.298077009375
"3775" 754.8 52.6746442444445 85.67307700875
"3776" 755 56.8902695426263 84.12587421
"3777" 755.2 59.1847706610298 82.0403377931098
"3778" 755.4 59.7269519862626 78.62762245625
"3779" 755.6 58.3109597185908 76.0928706201829
"3780" 755.8 56.4525099062626 72.3251748975
"3781" 756 54.8626950317615 69.0103190183537
"3782" 756.2 53.703379389899 67.6748252425
"3783" 756.4 52.9579663532817 68.5465116964535
"3784" 756.6 50.9454936808081 70.35839167875
"3785" 756.8 47.9858313207235 72.8220036506395
"3786" 757 44.9035768711111 75.9157509916667
"3787" 757.2 41.7325876221189 78.7969589338953
"3788" 757.4 38.2227038590786 81.6838649972561
"3789" 757.6 34.5299242311111 84.0750916591667
"3790" 757.8 30.2311809417418 85.5145531000676
"3791" 758 25.4431887111111 85.8136095532692
"3792" 758.2 21.1129218571274 84.7983115294512
"3793" 758.4 16.7090037202339 83.7955466425
"3794" 758.6 12.4343192711111 84.0384616225
"3795" 758.8 8.79712037244446 84.721153930875
"3796" 759 6.48712530844444 84.1483517325
"3797" 759.2 5.72492324444446 82.201923159125
"3798" 759.4 6.07631408768771 79.6933472730405
"3799" 759.6 5.86938392444446 75.4230769985
"3800" 759.8 3.97904801777779 71.6124261071154
"3801" 760 1.9751589270251 69.1377171907258
"3802" 760.2 1.69072499555557 67.0156695826852
"3803" 760.4 1.5034611511111 63.55769237125
"3804" 760.6 2.18563658444443 59.9278846753125
"3805" 760.8 4.0783063878591 56.1210131893293
"3806" 761 6.41934826760234 52.570850255
"3807" 761.2 7.79422487687689 48.9137214626351
"3808" 761.4 9.56650725333335 46.4636752601389
"3809" 761.6 12.4664216444445 45.298076968375
"3810" 761.8 16.27590328 44.9893162843055
"3811" 762 20.0302346844444 44.7682446207051
"3812" 762.2 24.1195831644445 44.0976331801923
"3813" 762.4 28.0489136604445 42.2252747675
"3814" 762.6 30.3721377244445 38.7820513208333
"3815" 762.8 30.9033627390786 34.7795497533537
"3816" 763 30.6326321170026 30.2996422485465
"3817" 763.2 29.0335952385908 26.0741088440854
"3818" 763.4 26.8430589300258 22.0169946552907
"3819" 763.6 24.5621860989125 17.9173486267553
"3820" 763.8 23.462943709899 17.17657344375
"3821" 764 24.354070065314 17.8177257703261
"3822" 764.2 25.1702062917172 18.0594405775
"3823" 764.4 27.0696223139181 17.7429149975
"3824" 764.6 29.6090890044445 15.913461554375
"3825" 764.8 32.9516507546884 13.3348968238415
"3826" 765 36.5432016444445 10.528846164375
"3827" 765.2 39.9318684481654 7.16905188552325
"3828" 765.4 43.3351466311111 4.54212454666666
"3829" 765.6 47.0667066757958 4.53742204195946
"3830" 765.8 50.1553909224932 7.04033771810976
"3831" 766 53.3356612953536 10.25349651375
"3832" 766.2 56.977821469899 13.8636363775
"3833" 766.4 60.782059480542 16.8714821932317
"3834" 766.6 65.1280720711111 19.5146520341667
"3835" 766.8 69.3794501635142 22.669946355407
"3836" 767 72.3006594844445 25.9432234691667
"3837" 767.2 75.0724701191111 30.0555555856111
"3838" 767.4 76.9046401171717 34.65909094375
"3839" 767.6 77.423480451401 38.9882943533696
"3840" 767.8 75.7585436977778 43.4249084683333
"3841" 768 73.2490553137778 47.3717949191667
"3842" 768.2 69.7691580444445 51.0714286225
"3843" 768.4 66.5036747663049 53.9579606979651
"3844" 768.6 62.2166523181287 55.850202485
"3845" 768.8 57.7078377777778 56.648351705
"3846" 769 53.4794966044444 56.0164835725
"3847" 769.2 48.9223706844444 55.1627219486538
"3848" 769.4 44.4211240604445 54.221153900375
"3849" 769.6 39.7913781462626 52.5000000525
"3850" 769.8 35.3208420444444 51.0502959090385
"3851" 770 31.0818832542005 50.3424015512805
"3852" 770.2 26.9515330714715 49.5270270765541
"3853" 770.4 22.6239902420915 49.0271493702941
"3854" 770.6 18.5181528336337 49.4022869516892
"3855" 770.8 16.0673683507859 50.8395872928659
"3856" 771 15.5062694577778 50.9319527136538
"3857" 771.2 15.0363011097076 50.44534418
"3858" 771.4 13.592990978398 48.9400716052907
"3859" 771.6 10.9780388808081 46.8356643825
"3860" 771.8 9.48090092444446 46.7747253215
"3861" 772 9.22061141093094 47.936590484527
"3862" 772.2 9.3871966995796 49.2463617956081
"3863" 772.4 8.43115331644447 52.230769283
"3864" 772.6 6.04347756444446 55.7544379255769
"3865" 772.8 2.56880134044444 57.5879121455
"3866" 773 2.16155980444446 57.8393665736765
"3867" 773.2 1.94142924444446 57.7417582995
"3868" 773.4 2.1101960071111 57.538461596
"3869" 773.6 1.88467683444446 57.451923134375
"3870" 773.8 2.67061172444445 57.857142915
"3871" 774 2.67142102797386 57.5791855779412
"3872" 774.2 2.47455794444446 56.6466346720312
"3873" 774.4 1.93327626074075 54.6509972056481
"3874" 774.6 2.07400787717172 52.1503497025
"3875" 774.8 2.49175564444445 50.3388278891667
"3876" 775 3.26221260444445 47.3534799008333
"3877" 775.2 4.24529567353535 44.0734266175
"3878" 775.4 5.54487080270531 41.2123746231522
"3879" 775.6 7.51195536 36.673789210463
"3880" 775.8 9.20073475717172 33.041958075
"3881" 776 11.9683762524445 29.0384615675
"3882" 776.2 14.3323720944445 25.4567307946875
"3883" 776.4 17.3208210714715 21.7723492941216
"3884" 776.6 20.2881215255255 18.4979210164189
"3885" 776.8 23.696771418103 15.3986866945732
"3886" 777 27.6540544684445 12.44230770475
"3887" 777.2 32.1624021615176 9.78893059140244
"3888" 777.4 37.3676845498103 7.62195122713414
"3889" 777.6 42.3216288444445 7.0384615455
"3890" 777.8 46.9567176711111 7.53944773929487
"3891" 778 51.6056352124445 8.82692308575
"3892" 778.2 56.3306106844444 10.2218935013462
"3893" 778.4 60.8446982577778 9.67948718916666
"3894" 778.6 64.4316034382222 6.91880342572222
"3895" 778.8 66.4759243312737 2.81894934615854
"3896" 779 65.5616069795556 1.06410256516667
"3897" 779.2 63.8837229333333 1.25213675338889
"3898" 779.4 61.6927981672351 1.39982111052325
"3899" 779.6 57.8463365884445 1.44230769375
"3900" 779.8 53.8324233174879 1.97324414913043
"3901" 780 49.6335617244445 3.28895463839744
"3902" 780.2 44.4758670549708 4.41295547
"3903" 780.4 39.7405980284445 5.923076929
"3904" 780.6 35.2348341849323 8.2223264622561
"3905" 780.8 31.0630916210298 11.4399624879878
"3906" 781 27.9902121777778 15.4853480008333
"3907" 781.2 24.7715082844445 19.7287968639103
"3908" 781.4 20.2080324444444 22.6775148155769
"3909" 781.6 15.7436153564445 23.9835165075
"3910" 781.8 13.3940112739181 27.20647776
"3911" 782 11.5354528177778 30.8682983991667
"3912" 782.2 11.1008360711111 35.4092702523718
"3913" 782.4 10.8440170844445 40.3007889949359
"3914" 782.6 9.00677356444446 45.1923077375
"3915" 782.8 5.87901463644447 49.28846158775
"3916" 783 3.61001888924443 52.5769231295
"3917" 783.2 2.56105600592593 56.0754986315741
"3918" 783.4 2.54678828444443 58.0692308273
"3919" 783.6 1.67495540865497 59.6457490475
"3920" 783.8 1.15996575644444 59.9871795471666
"3921" 784 0.86991137150325 60.1923077525
"3922" 784.2 0.813260124444457 60.1923077525
"3923" 784.4 0.774737276444437 60.1666667268333
"3924" 784.6 0.403954864444435 60.1682692909375
"3925" 784.8 1.22600492444445 60.054945115
"3926" 785 0.782847349707597 60.2935223275
"3927" 785.2 0.801929875032669 60.5316742686764
"3928" 785.4 1.00587436444446 61.5384616
"3929" 785.6 1.19848860444443 65.000000065
"3930" 785.8 1.77633132444443 68.2692308375
"3931" 786 2.20436296888889 73.0982906713889
"3932" 786.2 2.35417404444443 78.153846232
"3933" 786.4 3.50985948444446 81.3461539275
"3934" 786.6 4.76185204444443 85.28846162375
"3935" 786.8 6.63984088444443 89.182692396875
"3936" 787 8.99936532444446 93.69505503875
"3937" 787.2 11.7200414644445 97.259615481875
"3938" 787.4 14.3788058844445 100.9505495515
"3939" 787.6 16.8792632711111 104.738658881859
"3940" 787.8 19.5717469422222 107.831196689028
"3941" 788 22.0008265244445 111.036324897361
"3942" 788.2 24.6264627433918 112.489878655
"3943" 788.4 28.4990227265497 113.8967612475
"3944" 788.6 32.5946097244445 115.1923078075
"3945" 788.8 36.3602181164445 117.048077040125
"3946" 789 39.4350181395796 119.641372261014
"3947" 789.2 42.1166675377778 123.032544501731
"3948" 789.4 44.9540234577778 124.668803543472
"3949" 789.6 48.1771017404445 125.375000125375
"3950" 789.8 51.9350549511111 126.050295984038
"3951" 790 55.5157042844445 127.457265084722
"3952" 790.2 59.7126671981287 128.25910944
"3953" 790.4 63.2983607384985 128.425156053581
"3954" 790.6 67.0725586844445 127.8846155125
"3955" 790.8 70.9856690339181 126.39676126
"3956" 791 74.6240246577778 124.551282175833
"3957" 791.2 78.5716288124445 123.182692430875
"3958" 791.4 82.8394100444444 122.6098902325
"3959" 791.6 87.0948089324445 123.55769243125
"3960" 791.8 90.3613713389899 123.48776236125
"3961" 792 93.1224601673713 121.636960722012
"3962" 792.2 95.8179409777778 118.855311474167
"3963" 792.4 98.0176806083469 115.670731822988
"3964" 792.6 99.8713065777778 112.381656917115
"3965" 792.8 101.850129795556 109.102564211667
"3966" 793 103.987301750491 105.469588656453
"3967" 793.2 104.843293937778 101.703296805
"3968" 793.4 104.632335484444 97.307692405
"3969" 793.6 103.999460124444 93.18681328
"3970" 793.8 103.101299217778 89.3737673477564
"3971" 794 102.39976133899 85.25349658875
"3972" 794.2 102.11083997899 81.26748259875
"3973" 794.4 102.912901049322 77.0403377881098
"3974" 794.6 104.220841426263 72.75349657625
"3975" 794.8 106.531601478863 69.2262970280814
"3976" 795 110.111140533333 66.5512821178333
"3977" 795.2 114.648275964444 65.0915751566667
"3978" 795.4 119.964428988444 64.5769231415
"3979" 795.6 125.003584391111 63.9468865108333
"3980" 795.8 128.635033084444 63.4171598267308
"3981" 796 127.970014330956 63.868515269593
"3982" 796.2 127.155360615111 64.6025641671667
"3983" 796.4 126.09131285899 66.59965041625
"3984" 796.6 126.073588932249 70.492495380061
"3985" 796.8 125.982103349708 74.9898786175
"3986" 797 125.998422399566 79.3667918242073
"3987" 797.2 125.798500302222 84.0811966652778
"3988" 797.4 125.060775173856 88.2466064230882
"3989" 797.6 122.969211132444 91.59615393775
"3990" 797.8 120.952868893225 95.2673546918902
"3991" 798 119.554870288655 99.089068925
"3992" 798.2 117.219676068444 102.000000102
"3993" 798.4 114.608765351111 105.27120326109
"3994" 798.6 111.771903313778 107.4230770305
"3995" 798.8 108.312281227602 110.4959515275
"3996" 799 105.965017793634 114.028066642095
"3997" 799.2 104.168085777778 115.813609583269
"3998" 799.4 102.142444089322 116.946529197622
"3999" 799.6 98.8270318788631 118.805903517733
"4000" 799.8 95.8437508593282 120.004472391919
"4001" 800 93.263815008 121.431624053056
"4002" 800.2 90.5106704149708 123.0263159125
"4003" 800.4 87.3816162337128 124.27298323872
"4004" 800.6 84.1285496364445 125.394230894625
"4005" 800.8 81.3309512711111 125.665680599038
"4006" 801 77.6762195377778 125.784023794423
"4007" 801.2 74.0511207644444 125.813609593269
"4008" 801.4 70.0704264711111 124.935897560833
"4009" 801.6 66.8898220977778 123.456607618526
"4010" 801.8 64.0271713763364 120.930353551284
"4011" 802 61.9040765777778 118.36538473375
"4012" 802.2 58.752563098103 115.802063905671
"4013" 802.4 56.4787754844445 114.057223378598
"4014" 802.6 53.7229102044444 112.785996168013
"4015" 802.8 50.8726873412866 113.8157895875
"4016" 803 48.1963631644445 116.3811189975
"4017" 803.2 46.2937103059079 119.610694303476
"4018" 803.4 45.4668784463957 120.370544210427
"4019" 803.6 45.9214328163364 119.454262073716
"4020" 803.8 47.0406777244445 118.451923195375
"4021" 804 48.3494667911111 116.997041537115
"4022" 804.2 49.8607477511111 113.57495080391
"4023" 804.4 51.5441820977778 109.7527473625
"4024" 804.6 52.8437990577778 105.675542511987
"4025" 804.8 53.2593660444444 101.3461539475
"4026" 805 52.9938015607235 97.544722816686
"4027" 805.2 51.6858164890956 93.4749553707558
"4028" 805.4 48.9882217066667 90.4743590648333
"4029" 805.6 45.4480868132249 88.3818012140854
"4030" 805.8 41.3007733724445 86.51923085575
"4031" 806 36.9506548444445 86.1094675417308
"4032" 806.2 32.5946097244445 86.778846240625
"4033" 806.4 27.4649883854971 87.8441296425
"4034" 806.6 22.8157329244444 88.5059172482692
"4035" 806.8 18.0645816711111 89.3145957500641
"4036" 807 13.9313036276023 90.60728754
"4037" 807.2 11.0218148444445 91.7964353638415
"4038" 807.4 9.92859888768771 93.2484408416892
"4039" 807.6 9.78052307555556 93.4081197515278
"4040" 807.8 10.0587436444445 92.4773756580882
"4041" 808 9.75056086044445 91.278846245125
"4042" 808.2 9.7724251795796 89.4854470749324
"4043" 808.4 10.2930042066066 86.9490645360135
"4044" 808.6 10.4192779911111 82.9930967299359
"4045" 808.8 9.04751888444446 79.355769310125
"4046" 809 5.83532408932251 76.7589118966463
"4047" 809.2 2.8383125395796 75.2650728403378
"4048" 809.4 2.11623880679737 72.975113195147
"4049" 809.6 1.66626604444444 69.7161172858333
"4050" 809.8 1.69928562844444 66.076923143
"4051" 810 1.64036833150325 62.8619910130882
"4052" 810.2 1.39110284444443 60.00000006
"4053" 810.4 1.2145397911111 57.6121795447917
"4054" 810.6 3.27872239644443 55.01923082425
"4055" 810.8 4.92236391111111 54.5619658665278
"4056" 811 7.24049318549708 52.4595142225
"4057" 811.2 9.40385522844446 49.8736264235
"4058" 811.4 11.3966317439039 47.2193347665541
"4059" 811.6 13.1666004357958 43.9137214576351
"4060" 811.8 14.6469136177778 40.4388560562179
"4061" 812 15.7836668888889 36.8696581565278
"4062" 812.2 17.2888245068835 34.0290807094512
"4063" 812.4 20.4338836530931 31.5852391168243
"4064" 812.6 23.9217631341742 30.4729730034459
"4065" 812.8 28.4641043555556 29.8183760981944
"4066" 813 32.5946097244445 29.8076923375
"4067" 813.2 36.9972209244445 30.3021978325
"4068" 813.4 40.7436737244444 31.2376726150641
"4069" 813.6 45.2521169244444 31.97802201
"4070" 813.8 49.6631946844445 32.8550296186538
"4071" 814 54.0192398044444 34.4822485551923
"4072" 814.2 57.3192739862626 36.57342661
"4073" 814.4 60.6820462328889 39.0726496117222
"4074" 814.6 63.8483637974879 41.8729097408696
"4075" 814.8 68.1442840711111 43.8313609905769
"4076" 815 72.2731431644444 44.4230769675
"4077" 815.2 77.2218474844444 43.7820513258333
"4078" 815.4 80.4077352537468 41.4624329573837
"4079" 815.6 82.7256759217778 37.9786325166111
"4080" 815.8 84.9214782577778 33.8369963708333
"4081" 816 86.8855598262626 29.29195807125
"4082" 816.2 87.5630449777778 24.9542124791667
"4083" 816.4 87.5421992808081 20.37587414625
"4084" 816.6 86.8292764444444 16.04395606
"4085" 816.8 85.4442883377778 11.7307692425
"4086" 817 84.0751429608081 7.61363637125
"4087" 817.2 82.1669380288347 5.9146341522561
"4088" 817.4 79.2347721244444 5.56776557333333
"4089" 817.6 75.3549710044445 5.46064401261628
"4090" 817.8 71.3375882844445 5.9505494565
"4091" 818 66.7910455644445 6.64201184096154
"4092" 818.2 61.6023142684445 7.4230769305
"4093" 818.4 57.1552742785908 6.93714822457317
"4094" 818.6 52.4155322311111 5.37545788083333
"4095" 818.8 48.2824248461466 3.71112929994681
"4096" 819 44.0760933348792 3.48662207706522
"4097" 819.2 41.714670018398 5.18336315366279
"4098" 819.4 39.1716813342005 8.20356473615854
"4099" 819.6 35.8831455293225 11.3180112683537
"4100" 819.8 31.7648868444444 13.8313609605769
"4101" 820 27.3447518342119 14.6735241649419
"4102" 820.2 24.081999898103 17.1247654955488
"4103" 820.4 22.1370658649323 20.6050656866463
"4104" 820.6 21.4533965791813 25.283400835
"4105" 820.8 20.4492118133333 30.2670940473611
"4106" 821 18.1329243536337 34.6413721760135
"4107" 821.2 14.8132740949708 37.9655870825
"4108" 821.4 10.5378098311111 40.3994083244231
"4109" 821.6 7.16035793777779 42.8937729366667
"4110" 821.8 5.21036806044446 46.0714286175
"4111" 822 4.11036270326799 50.5656109102941
"4112" 822.2 4.34750745839795 54.9060823447093
"4113" 822.4 4.20623404444446 59.6301775744231
"4114" 822.6 2.63977446927202 63.6671088169827
"4115" 822.8 1.71212657777777 64.9358975008333
"4116" 823 0.98661294044443 65.17307698825
"4117" 823.2 1.22890137918128 65.0101215225
"4118" 823.4 1.1680758297076 65.2935223325
"4119" 823.6 1.49811075555555 66.9017094686111
"4120" 823.8 2.51597000604444 69.7153846851
"4121" 824 3.26909168444446 73.6538462275
"4122" 824.2 3.66192335812864 77.0141701175
"4123" 824.4 4.15469846183573 81.312709111413
"4124" 824.6 5.3447635602339 84.8481782225
"4125" 824.8 6.61920364444443 88.6904762791666
"4126" 825 9.20161027644447 92.153846246
"4127" 825.2 12.3219609644445 95.413461633875
"4128" 825.4 16.1007482254971 98.6133604225
"4129" 825.6 19.5561073244444 100.991124361346
"4130" 825.8 22.9317953511111 103.2692308725
"4131" 826 26.8754484444444 105.991124366346
"4132" 826.2 28.6888209688889 109.871794981667
"4133" 826.4 28.9497556444445 114.245562244423
"4134" 826.6 28.9060470284445 115.98076934675
"4135" 826.8 29.8355408812012 116.761954378716
"4136" 827 31.8993192971274 117.303001993476
"4137" 827.2 34.916392184985 117.853430471284
"4138" 827.4 38.7582654044445 118.98076934975
"4139" 827.6 42.6599384711111 121.089743710833
"4140" 827.8 45.9042537084445 124.32692320125
"4141" 828 48.1456752065497 126.2044535675
"4142" 828.2 50.5620611377778 126.474359100833
"4143" 828.4 54.7304308444444 126.967455748269
"4144" 828.6 59.032034014677 128.296064529012
"4145" 828.8 63.0372903564445 128.663461667125
"4146" 829 66.2976223235142 127.741502811105
"4147" 829.2 68.5125794311111 125.943223569167
"4148" 829.4 71.6340140953535 123.8986015225
"4149" 829.6 75.1574179377778 122.391518860064
"4150" 829.8 79.3669846863957 122.725140835671
"4151" 830 82.9678195377778 124.551282175833
"4152" 830.2 84.9011206551762 125.42682939372
"4153" 830.4 86.4657713749708 125.18218636
"4154" 830.6 87.2970538844445 123.71153858525
"4155" 830.8 89.0540715859079 121.430581734939
"4156" 831 91.8372466844445 118.855311474167
"4157" 831.2 95.511790930931 117.146569763716
"4158" 831.4 99.4592673244444 115.5769231925
"4159" 831.6 102.903505232737 112.940900675793
"4160" 831.8 105.449771527371 109.779549828354
"4161" 832 108.305444247235 106.015205830523
"4162" 832.2 111.546692817778 103.318540537244
"4163" 832.4 115.249608225908 101.158536686524
"4164" 832.6 119.239782982823 99.2359668352027
"4165" 832.8 120.452968742626 96.38986023625
"4166" 833 121.105439057778 93.1776557708333
"4167" 833.2 121.620911452444 88.951923165875
"4168" 833.4 122.601103918222 84.2179488021667
"4169" 833.6 124.105635148444 80.278846234125
"4170" 833.8 126.903916909561 76.7665474828488
"4171" 834 128.790216217076 73.7753037175
"4172" 834.2 128.43320860012 70.3274428977703
"4173" 834.4 126.712504460054 66.9559100106707
"4174" 834.6 124.095545831111 63.2875458508333
"4175" 834.8 121.371430151111 60.1373626975
"4176" 835 119.039880636444 57.615384673
"4177" 835.2 118.192377980444 54.384615439
"4178" 835.4 119.122179448081 51.21503501625
"4179" 835.6 121.147982020615 48.2774141235638
"4180" 835.8 123.902320117333 45.3290598743889
"4181" 836 125.075710502626 44.19580424
"4182" 836.2 124.485695929322 43.8977486367683
"4183" 836.4 122.904422706263 43.7937063375
"4184" 836.6 120.268660711111 43.6143984657051
"4185" 836.8 116.42235449076 43.27935227
"4186" 837 112.630895240234 42.9251012575
"4187" 837.2 108.73073848 43.8354701293055
"4188" 837.4 104.359856803469 45.0609756548171
"4189" 837.6 100.046282151111 45.6868132325
"4190" 837.8 95.6200165707602 44.635627575
"4191" 838 91.5251713478591 42.7439024817683
"4192" 838.2 87.3760751111111 40.8037475753205
"4193" 838.4 82.9749782551762 38.5881801511585
"4194" 838.6 78.5890984760724 36.2745975318023
"4195" 838.8 74.4121749876023 34.6255061075
"4196" 839 69.9355067062626 32.64860143125
"4197" 839.2 66.0403439111111 29.8076923375
"4198" 839.4 62.7622800248889 26.3717948981667
"4199" 839.6 60.2576834311111 22.4450549675
"4200" 839.8 58.4749594262626 18.34790211625
"4201" 840 56.7906271111111 14.0842490983333
"4202" 840.2 54.7228503197933 10.3085867723837
"4203" 840.4 51.2077223800542 8.15666042091463
"4204" 840.6 48.6008530684445 7.59615385375
"4205" 840.8 46.6554492444445 8.2692307775
"4206" 841 43.1461117498103 9.28236398676829
"4207" 841.2 38.7300779546884 9.87335835884146
"4208" 841.4 34.3140441595664 9.31050657591463
"4209" 841.6 32.2702067939181 9.79757086
"4210" 841.8 31.1545889777778 11.593406605
"4211" 842 29.0419470755556 14.6025641171667
"4212" 842.2 26.3710296142222 18.0811965992778
"4213" 842.4 23.237612697076 21.7712550825
"4214" 842.6 19.9976384284445 25.221153871375
"4215" 842.8 16.9385291911111 28.9102564391667
"4216" 843 14.3082953144445 32.7524038789063
"4217" 843.2 11.266106075664 36.3649156085976
"4218" 843.4 8.03904575644446 38.8956044345
"4219" 843.6 7.32815353620917 38.8574661022059
"4220" 843.8 8.26594956444444 38.8609467844231
"4221" 844 9.61573089244446 38.1153846535
"4222" 844.2 11.2757154335354 38.146853185
"4223" 844.4 14.0577821511111 39.6611722008333
"4224" 844.6 17.1120936711111 41.6941392358333
"4225" 844.8 20.4352184711111 44.9358974808333
"4226" 845 23.0247232739181 48.522267255
"4227" 845.2 25.0651439789899 51.88811194
"4228" 845.4 26.8258132364445 54.951923131875
"4229" 845.6 28.640949008655 57.85425107
"4230" 845.8 31.0818832542005 61.1116323312805
"4231" 846 33.3265438364445 63.798076986875
"4232" 846.2 36.3368292444445 65.8882784541667
"4233" 846.4 39.738846989899 67.727272795
"4234" 846.6 43.3716113478591 68.8508443465244
"4235" 846.8 48.1613423935354 68.95104902
"4236" 847 52.1804366549708 68.66396768
"4237" 847.2 56.9579621302981 69.2636023206707
"4238" 847.4 60.7933344604444 70.1495727197222
"4239" 847.6 64.7874533826263 72.15909098125
"4240" 847.8 68.2107337389899 74.930070005
"4241" 848 70.8777600035556 78.4145299929445
"4242" 848.2 73.7303117627053 82.1321071055435
"4243" 848.4 76.6291882844444 85.5571992966026
"4244" 848.6 80.103135990491 88.6091235233139
"4245" 848.8 83.9400628444445 91.2179488091666
"4246" 849 87.5947304371717 92.96328680625
"4247" 849.2 91.7069062212865 93.96761143
"4248" 849.4 96.2794545400542 95.0609757048171
"4249" 849.6 100.839316604444 96.0798817528846
"4250" 849.8 104.622457831111 96.5532545344231
"4251" 850 106.603271893747 97.8577818509884
"4252" 850.2 108.768955591111 99.3223444216667
"4253" 850.4 111.181219644444 99.59615394575
"4254" 850.6 113.194038452444 99.538461638
"4255" 850.8 113.299976284444 99.4871795866666
"4256" 851 113.166627964444 99.0187377716026
"4257" 851.2 113.285882559566 98.5225141698171
"4258" 851.4 114.601296881518 96.9746717667683
"4259" 851.6 116.68192398677 94.4409661051744
"4260" 851.8 118.57935749899 90.9615385525
"4261" 852 120.744935387053 87.1237459065217
"4262" 852.2 123.272140800808 84.12587421
"4263" 852.4 126.214089166305 81.9633274522674
"4264" 852.6 125.841303466667 82.6282052108333
"4265" 852.8 124.510125052444 83.0042735872778
"4266" 853 123.183226954667 83.8846154685
"4267" 853.2 121.685116199111 86.4572650437222
"4268" 853.4 119.990110887111 89.8333334231667
"4269" 853.6 118.307946524444 94.120879215
"4270" 853.8 116.600683942626 97.99825184625
"4271" 854 114.675152370026 102.526833734012
"4272" 854.2 113.815349521201 106.398129004527
"4273" 854.4 111.585709548444 108.46153857
"4274" 854.6 109.234802061287 110.5971661025
"4275" 854.8 106.173249404444 112.618343307885
"4276" 855 105.239070340444 115.21153857675
"4277" 855.2 105.246293374444 115.67307703875
"4278" 855.4 105.430308764444 115.659340775
"4279" 855.6 105.520501146667 115.438034303472
"4280" 855.8 105.205239377778 115.340236801731
"4281" 856 104.516766940444 115.076923192
"4282" 856.2 103.109339168165 115.308586877384
"4283" 856.4 100.298515084444 116.182692423875
"4284" 856.6 97.6587122311111 116.987179604167
"4285" 856.8 94.6163950044445 118.21153857975
"4286" 857 91.3130607884445 119.701923196625
"4287" 857.2 88.1761650311111 121.612426157115
"4288" 857.4 86.5351575573333 124.380342004722
"4289" 857.6 85.8278103793282 125.41592141343
"4290" 857.8 84.4848859804445 125.846153972
"4291" 858 82.3257720711111 125.9065935325
"4292" 858.2 79.0887239644445 126.375739771346
"4293" 858.4 75.7952321244444 126.59340672
"4294" 858.6 72.0199930204445 126.3351649615
"4295" 858.8 67.8430156444444 126.125000126125
"4296" 859 64.0845685511111 126.789940955192
"4297" 859.2 60.2477676401201 127.655925283581
"4298" 859.4 57.0163035960723 128.358676335872
"4299" 859.6 54.7296299536337 127.832640460473
"4300" 859.8 52.4338764444445 126.5688260375
"4301" 860 49.4128741539181 125.202429275
"4302" 860.2 45.5099013960234 124.352226845
"4303" 860.4 41.9721715804445 123.5659341895
"4304" 860.6 38.4979758909309 122.146569768716
"4305" 860.8 35.2506587181287 119.91902846
"4306" 861 32.0370421876023 117.7834009275
"4307" 861.2 29.0793998444445 115.471153961625
"4308" 861.4 25.7826427000542 113.006566717134
"4309" 861.6 22.3514832177778 110.971400505449
"4310" 861.8 20.4323962844445 108.9835165925
"4311" 862 20.2048288812012 108.456341064797
"4312" 862.2 19.6634266930931 106.335758942095
"4313" 862.4 19.6153732444445 102.746548426218
"4314" 862.6 21.1148010204444 100.221153946375
"4315" 862.8 22.5786692444445 98.3419959403378
"4316" 863 24.495852842584 95.9525940136628
"4317" 863.2 26.8578288466066 94.5374221319594
"4318" 863.4 28.8031504739181 93.7550608225
"4319" 863.6 28.8578934684445 94.000000094
"4320" 863.8 29.2065746311111 94.0581854983974
"4321" 864 30.6106830524445 94.17307701725
"4322" 864.2 31.2411042541742 95.1091477042568
"4323" 864.4 30.0050182755556 95.2777778730556
"4324" 864.6 28.9777423288889 94.9358975308333
"4325" 864.8 27.1909994239039 94.6413722360135
"4326" 865 26.2991653539181 94.7064778275
"4327" 865.2 25.6123435244445 95.1923077875
"4328" 865.4 25.683157583268 95.3054299595588
"4329" 865.6 25.4623795804444 95.1373627325
"4330" 865.8 24.7963358995796 93.7162163099324
"4331" 866 22.203852344985 91.065488656554
"4332" 866.2 20.6195072604445 88.2802198685
"4333" 866.4 20.7809363377778 85.0345168503205
"4334" 866.6 22.5984245511111 81.8096647760897
"4335" 866.8 25.7074761673713 78.4943715606707
"4336" 867 28.5390098933333 74.7008547755555
"4337" 867.2 30.4053844600542 69.976547912378
"4338" 867.4 30.9894910577778 65.4380342534722
"4339" 867.6 29.9572762844444 60.9418146566026
"4340" 867.8 27.577680682584 57.2942755492442
"4341" 868 23.6122090688347 55.4549719128659
"4342" 868.2 18.8579258766396 55.2861163779878
"4343" 868.4 14.0428171349708 55.95141706
"4344" 868.6 11.0218148444445 55.8679834238514
"4345" 868.8 10.9548185870532 55.2759197877174
"4346" 869 12.2908027785621 55.38461544
"4347" 869.2 14.1441930507602 56.052631635
"4348" 869.4 17.4561716184985 54.6517672064189
"4349" 869.6 20.6221140697076 52.8846154375
"4350" 869.8 24.1492161244445 50.3895464014743
"4351" 870 27.6360277511111 47.0562130648077
"4352" 870.2 30.2426884781287 43.9170040925
"4353" 870.4 32.1204823644445 41.0700197649359
"4354" 870.6 33.8936359942119 37.3658318799419
"4355" 870.8 35.3504750044444 33.1706114730128
"4356" 871 36.8529461655255 27.0426195696622
"4357" 871.2 38.518799052012 24.319126843446
"4358" 871.4 41.6571097164445 21.048076944125
"4359" 871.6 44.6494424034689 18.2786116505488
"4360" 871.8 48.0422717724445 16.63461540125
"4361" 872 50.4692111964445 17.644230786875
"4362" 872.2 52.7204488502981 19.8733583688415
"4363" 872.4 54.5191349557488 22.4331103903261
"4364" 872.6 57.052337888 25.9273504532778
"4365" 872.8 59.5874797300258 29.5661896538953
"4366" 873 62.4369759751111 32.9529914859444
"4367" 873.2 66.06668432 35.5854701210556
"4368" 873.4 69.5031669511111 38.1043956425
"4369" 873.6 72.8744754259079 40.492495350061
"4370" 873.8 75.9372931253747 43.4033989700581
"4371" 874 78.8578625318863 46.7844365405233
"4372" 874.2 80.8444768444445 50.28846158875
"4373" 874.4 81.9130272711111 54.39560445
"4374" 874.6 82.8803645672351 59.0205725098256
"4375" 874.8 82.9247106364445 63.548076986625
"4376" 875 81.7937898844444 67.747252815
"4377" 875.2 80.0567339911111 71.3362919845513
"4378" 875.4 78.0882587911111 74.17582425
"4379" 875.6 75.2922593914212 75.7647585730814
"4380" 875.8 71.9979799644445 76.5842491608333
"4381" 876 67.9874763244445 76.932692384625
"4382" 876.2 63.923539830491 76.9096601842442
"4383" 876.4 59.8784168204445 76.586538538125
"4384" 876.6 58.0286482063049 75.9704830813372
"4385" 876.8 55.4281523571717 74.3181818925
"4386" 877 53.5803897777778 71.813186885
"4387" 877.2 51.0672325511111 69.0934066625
"4388" 877.4 48.5017272034689 65.7176360882317
"4389" 877.6 46.5613818249096 62.4821109748256
"4390" 877.8 45.5702324288347 58.7664165690854
"4391" 878 45.1787400711111 54.2948718491667
"4392" 878.2 44.6467578844445 50.0641026141667
"4393" 878.4 43.5512243997933 46.0509839458721
"4394" 878.6 42.779674902981 41.3180112983537
"4395" 878.8 42.2253217244445 37.0403377481098
"4396" 879 40.8911157693225 33.1754221720122
"4397" 879.2 39.4570519495607 29.0295170236628
"4398" 879.4 37.0889419911111 25.2838828091667
"4399" 879.6 34.586522840542 21.9277673765244
"4400" 879.8 31.9246471505314 19.3645485143478
"4401" 880 28.9892662577778 18.4566075135256
"4402" 880.2 26.5791188444444 19.1863905517308
"4403" 880.4 26.136963888655 19.6255060925
"4404" 880.6 26.1445020977778 19.5808678696795
"4405" 880.8 26.2383398044445 19.4230769425
"4406" 881 26.5728803265497 19.1801619625
"4407" 881.2 26.8065518124445 18.298076941375
"4408" 881.4 27.2551638156072 16.945438299593
"4409" 881.6 27.7529881462626 15.28846155375
"4410" 881.8 28.3378350204445 13.5769230905
"4411" 882 28.7423249244445 14.4329388704487
"4412" 882.2 29.0287768711111 16.1587771364744
"4413" 882.4 30.8118081542119 17.4910554736628
"4414" 882.6 34.0459356258398 19.4499105740116
"4415" 882.8 37.7211118044445 20.6755424269872
"4416" 883 41.7080149084444 20.8406593615
"4417" 883.2 45.9393193777778 19.7189349309615
"4418" 883.4 49.7005886577778 17.4450549625
"4419" 883.6 53.077489880542 14.3292683070122
"4420" 883.8 55.5890811377778 11.2454212566667
"4421" 884 57.6908358239567 7.61257036408537
"4422" 884.2 59.2975204600542 3.81332082932927
"4423" 884.4 60.5384910044445 3.8214990176282
"4424" 884.6 61.3308199111111 5.5219780275
"4425" 884.8 63.5442160153536 8.4440559525
"4426" 885 66.4005490026667 12.3290598413889
"4427" 885.2 68.9620126577778 15.9706959866667
"4428" 885.4 72.1475251818358 19.5484950028261
"4429" 885.6 75.2490331724445 22.78846156125
"4430" 885.8 78.2655861866667 26.0641025901667
"4431" 886 80.0827750771717 29.7027972325
"4432" 886.2 80.2740423644445 33.6242603886538
"4433" 886.4 79.4090421511111 37.3901099275
"4434" 886.6 77.525404635664 40.5300188022561
"4435" 886.8 74.8033938626263 42.6748252175
"4436" 887 71.5577188444444 43.5622711058333
"4437" 887.2 67.7563392364445 43.51923081275
"4438" 887.4 64.2729331030491 42.9561717781977
"4439" 887.6 61.2941314844445 41.82692311875
"4440" 887.8 57.759884150491 40.5143113106395
"4441" 888 52.9820862044444 39.6794872191667
"4442" 888.2 49.1594343644445 39.8076923475
"4443" 888.4 47.7051968524445 41.221153887375
"4444" 888.6 48.2470511223392 42.0141700825
"4445" 888.8 48.4410353071472 41.5124740539865
"4446" 889 48.5815916444445 41.53846158
"4447" 889.2 48.7929975176152 41.5431520115244
"4448" 889.4 48.9124930311111 41.5433925464744
"4449" 889.6 49.1209115164445 41.701923118625
"4450" 889.8 49.1251918328889 41.4316239730556
"4451" 890 49.3616793164445 41.432692349125
"4452" 890.2 49.4571109171717 41.53846158
"4453" 890.4 50.9279832953536 43.06818186125
"4454" 890.6 53.0117191644445 45.1923077375
"4455" 890.8 55.388860760542 47.5938086779878
"4456" 891 58.2167830453747 49.9418605150581
"4457" 891.2 60.7521239718863 52.5536673155232
"4458" 891.4 62.6161655862626 55.70804201375
"4459" 891.6 63.5704815935354 59.4230769825
"4460" 891.8 64.6456192604444 63.6111111747222
"4461" 892 64.9538020444445 67.8846154525
"4462" 892.2 64.6188207574879 72.0652174633696
"4463" 892.4 63.6195960893225 76.0553471679878
"4464" 892.6 61.9069949753536 80.14860147875
"4465" 892.8 59.4578757297778 83.9102564941667
"4466" 893 56.7239208808081 86.84440568125
"4467" 893.2 53.8197593907859 90.361163317378
"4468" 893.4 50.8104135644445 93.6996337933333
"4469" 893.6 47.2683127353536 96.1713287675
"4470" 893.8 43.7020308977778 98.3424909408333
"4471" 894 40.3569635964445 100.8076924085
"4472" 894.2 37.4144451253747 103.287119960174
"4473" 894.4 35.9771036951762 105.755159580427
"4474" 894.6 34.8142595377778 109.716117325833
"4475" 894.8 33.1207754532249 112.368668029817
"4476" 895 32.4790411804445 112.125000112125
"4477" 895.2 33.105261430491 111.694991167151
"4478" 895.4 33.8823735004445 111.4010990125
"4479" 895.6 34.8170817244445 111.178501097372
"4480" 895.8 36.0096081417418 110.462578073041
"4481" 896 37.7171073503904 110.233887844122
"4482" 896.2 40.8567468612865 110.506072985
"4483" 896.4 44.3076378325526 110.878378489257
"4484" 896.6 47.4162754924445 111.567307803875
"4485" 896.8 50.8485130844444 112.401380783013
"4486" 897 54.3889109804445 113.567307805875
"4487" 897.2 57.4235024711111 115.128205243333
"4488" 897.4 60.4044371377778 117.188644805833
"4489" 897.6 63.1461914844445 119.0384616575
"4490" 897.8 65.8710127111111 121.217948839167
"4491" 898 66.8799444444444 122.8441296775
"4492" 898.2 67.0361181525526 122.302494924797
"4493" 898.4 67.0624210928655 121.53846166
"4494" 898.6 67.5895758549708 120.2125507275
"4495" 898.8 69.4543981888347 118.409943833232
"4496" 899 71.7187899859079 116.430581729939
"4497" 899.2 74.6437799644444 114.363905439808
"4498" 899.4 78.3743293612012 112.312889925203
"4499" 899.6 81.9790216971274 111.468105177134
"4500" 899.8 85.5838009076023 111.5080972775
"4501" 900 89.4106047341742 111.876299488176
"4502" 900.2 93.2478201412866 112.0748988975
"4503" 900.4 96.9080105777778 113.012820625833
"4504" 900.6 100.471867900444 113.78846165225
"4505" 900.8 102.146694577778 114.780219895
"4506" 901 101.960325176359 114.709492749734
"4507" 901.2 101.611333193918 114.028340195
"4508" 901.4 101.530752337778 113.279092815449
"4509" 901.6 101.644465810298 111.749531068598
"4510" 901.8 102.350597564444 109.511834429038
"4511" 902 103.061788604444 106.198224958269
"4512" 902.2 103.559199004444 102.7747253775
"4513" 902.4 103.711545459079 98.9165104178659
"4514" 902.6 104.555289788444 96.009615480625
"4515" 902.8 106.393379964444 93.0677656608333
"4516" 903 109.317788857468 90.1923077825
"4517" 903.2 112.868887271111 88.4432235316667
"4518" 903.4 115.767272977778 87.7930403808333
"4519" 903.6 117.001519505314 87.1237459065217
"4520" 903.8 116.19858570103 85.9052533692073
"4521" 904 114.767513351111 83.5347986183333
"4522" 904.2 112.566207751111 80.5769231575
"4523" 904.4 109.659567148444 77.336538538875
"4524" 904.6 107.07524779664 74.1510319690854
"4525" 904.8 105.528215670491 69.8971378158721
"4526" 905 105.576145260444 65.894230835125
"4527" 905.2 106.575226948792 61.9648830051087
"4528" 905.4 108.341279454677 58.1529517576163
"4529" 905.6 111.207485222626 54.5629371175
"4530" 905.8 114.017902088081 51.23251753375
"4531" 906 117.482456924444 48.57142862
"4532" 906.2 121.376336161654 46.6592129268023
"4533" 906.4 124.595072871111 46.0502959040385
"4534" 906.6 124.775729951813 46.0425101675
"4535" 906.8 123.750418654677 45.7110912800581
"4536" 907 122.691094961518 45.408067587622
"4537" 907.2 121.017386833778 44.9871795321667
"4538" 907.4 118.200938613333 42.8760684189444
"4539" 907.6 114.721652817778 40.2106227508333
"4540" 907.8 111.272940711111 37.9395604775
"4541" 908 108.005433638591 35.0422139187195
"4542" 908.2 104.76387691664 31.515009412378
"4543" 908.4 102.114912161654 27.9561717631977
"4544" 908.6 99.6506308226263 24.29195806625
"4545" 908.8 97.6431902044444 20.3937729141667
"4546" 909 96.0288994311111 16.26373628
"4547" 909.2 94.7814929244444 11.7765567883333
"4548" 909.4 93.5548765262222 11.0128205238333
"4549" 909.6 92.4013312444444 12.32692308925
"4550" 909.8 90.7028238553536 14.9825174975
"4551" 910 88.2806159610402 18.4901800512234
"4552" 910.2 85.436682200542 21.8808630612805
"4553" 910.4 82.6357892764445 25.278846179125
"4554" 910.6 79.7895779253747 28.1976744468023
"4555" 910.8 76.5482397107859 31.1491557534756
"4556" 911 72.9915422217418 33.0197505527703
"4557" 911.2 69.5215111644444 35.0274725625
"4558" 911.4 66.2837575111111 37.1245421616667
"4559" 911.6 62.1838258311111 38.8553113941667
"4560" 911.8 57.9915019546884 38.8883677687195
"4561" 912 54.0153407307602 38.3097166375
"4562" 912.2 49.5813512711111 37.9945055325
"4563" 912.4 45.2131913985908 38.8320825904268
"4564" 912.6 40.8770220444445 40.701923117625
"4565" 912.8 37.1994338807235 43.4033989700581
"4566" 913 35.3393626444445 47.25000004725
"4567" 913.2 34.611990448655 51.356275355
"4568" 913.4 34.9059806044445 55.769230825
"4569" 913.6 35.5938886044445 60.5402931008333
"4570" 913.8 36.6066234063957 64.892120139939
"4571" 914 37.9472580781287 69.574898855
"4572" 914.2 39.7262754311111 74.1962525396795
"4573" 914.4 41.7758884977778 78.46153854
"4574" 914.6 43.9284371097076 82.30769239
"4575" 914.8 44.8467545517615 86.5619137826219
"4576" 915 45.6034791644445 91.0502959490385
"4577" 915.2 45.758148760542 95.5769231725
"4578" 915.4 46.0494190746884 99.9202627640854
"4579" 915.6 47.7194136177778 103.232600835833
"4580" 915.8 50.3242919111111 105.888278494167
"4581" 916 53.2139641164445 108.144230877375
"4582" 916.2 55.3033347377778 110.922090840705
"4583" 916.4 54.7712762757958 112.822245435068
"4584" 916.6 53.137142390491 113.931127126453
"4585" 916.8 50.7370367111111 114.981685096667
"4586" 917 47.6185204444445 115.753638369392
"4587" 917.2 44.4018626364445 116.625000116625
"4588" 917.4 43.2172850604445 117.25000011725
"4589" 917.6 43.2172850604445 117.25000011725
"4590" 917.8 43.7350009028228 117.25051986777
"4591" 918 44.8428998577778 116.711045481603
"4592" 918.2 46.5912444977778 117.056213134808
"4593" 918.4 49.2346008971274 118.663227135549
"4594" 918.6 52.4136012612866 120.2935223875
"4595" 918.8 55.7488688907602 121.8117410125
"4596" 919 59.7477143004444 122.7747253975
"4597" 919.2 63.7874158133333 123.600427474028
"4598" 919.4 67.1367634311111 123.36538473875
"4599" 919.6 69.7080852366396 121.777673667744
"4600" 919.8 73.6362593244445 119.659763433269
"4601" 920 77.3966819484445 118.40384627225
"4602" 920.2 81.6053030924445 118.413461656875
"4603" 920.4 85.9158688463957 118.794559218232
"4604" 920.6 89.7854216336336 119.371101990473
"4605" 920.8 93.6148009564445 119.644230888875
"4606" 921 96.0964833749708 118.34008109
"4607" 921.2 97.5056086044444 116.135531251667
"4608" 921.4 98.3089509224933 112.73452168872
"4609" 921.6 99.8169794844445 108.769230878
"4610" 921.8 102.653661928081 105.17482528
"4611" 922 106.343466639793 102.526833734012
"4612" 922.2 110.56109574981 100.88649165811
"4613" 922.4 114.770848662626 100.4370630375
"4614" 922.6 117.050885168655 101.01214585
"4615" 922.8 116.333650564444 100.586538562125
"4616" 923 115.879127937127 99.8827393118902
"4617" 923.2 115.199853106263 98.146853245
"4618" 923.4 114.322971914667 95.2008547960556
"4619" 923.6 113.135549494201 91.5994372398171
"4620" 923.8 112.226839804444 87.9853480733333
"4621" 924 111.056020388444 84.798077007875
"4622" 924.2 109.832919964444 82.817307775125
"4623" 924.4 109.530240444444 80.43956052
"4624" 924.6 109.919596372444 79.076923156
"4625" 924.8 111.416115059079 77.4530957622561
"4626" 925 113.904695410026 75.5769231525
"4627" 925.2 115.528798204444 73.5897436633333
"4628" 925.4 116.803721031111 70.8608059316666
"4629" 925.6 116.148639518129 67.97570857
"4630" 925.8 115.648230742317 64.8404255967553
"4631" 926 116.381804124444 61.32692313825
"4632" 926.2 119.261621907859 58.8320826104268
"4633" 926.4 122.042783617127 56.2335835459146
"4634" 926.6 123.150818844444 52.7197802725
"4635" 926.8 122.227227581836 49.1137124236956
"4636" 927 122.549740120889 47.5940171416111
"4637" 927.2 123.013237244444 47.7289377766667
"4638" 927.4 122.550157712737 49.1604128071341
"4639" 927.6 122.352845564444 50.8589744098333
"4640" 927.8 122.493782813225 53.5600375770122
"4641" 928 121.937984124444 57.5887574540385
"4642" 928.2 121.096266951111 61.5293040908333
"4643" 928.4 119.676521387602 66.052631645
"4644" 928.6 118.491388657778 70.4029304733333
"4645" 928.8 116.299255164444 74.450549525
"4646" 929 113.144945310786 77.4624766253049
"4647" 929.2 110.251033802493 81.3086304753049
"4648" 929.4 109.303230804444 85.548077008625
"4649" 929.6 109.220834712889 90.1324787226111
"4650" 929.8 109.407376876072 94.1368516147093
"4651" 930 110.183576657778 97.4506904327564
"4652" 930.2 111.903523044444 98.855769329625
"4653" 930.4 111.978553010026 98.6359571648256
"4654" 930.6 110.853775436444 97.875000097875
"4655" 930.8 109.887247057778 96.9378699194231
"4656" 931 106.969971942626 96.5909091875
"4657" 931.2 102.687848871111 97.1062272033333
"4658" 931.4 99.4702738524445 97.740384713125
"4659" 931.6 97.0499115000542 98.5318950328658
"4660" 931.8 94.5130410220054 99.6294560095732
"4661" 932 92.6294270549708 99.412955565
"4662" 932.2 89.8996950785908 99.6482177356707
"4663" 932.4 87.5159337026263 101.44230779375
"4664" 932.6 85.5635257244444 103.92482527875
"4665" 932.8 85.2454882583979 106.623434811453
"4666" 933 85.7754013884445 109.9615385715
"4667" 933.2 87.3149714881654 112.929338216686
"4668" 933.4 89.6084247644445 115.16608403125
"4669" 933.6 89.3195034044444 115.230769346
"4670" 933.8 88.7609221084445 114.375000114375
"4671" 934 88.7589465777778 112.845167765705
"4672" 934.2 89.1181339717172 111.45979032125
"4673" 934.4 87.1749082688347 109.376172717256
"4674" 934.6 84.3728195135354 107.29895115625
"4675" 934.8 81.6971471995664 106.233583595915
"4676" 935 78.4945831164445 104.778846258625
"4677" 935.2 74.459575077958 103.986486590473
"4678" 935.4 70.2778571911111 104.689349217115
"4679" 935.6 66.2837575111111 107.087912195
"4680" 935.8 63.0580724191813 110.182186345
"4681" 936 59.7532175644445 113.754180715761
"4682" 936.2 57.2767487644444 117.261904879167
"4683" 936.4 55.3132123911111 121.286982369808
"4684" 936.6 55.5000869136337 123.071725694797
"4685" 936.8 55.5157042844445 121.776018221324
"4686" 937 55.5729679774174 121.221413842635
"4687" 937.2 55.3724783111111 119.354043511859
"4688" 937.4 54.1575269511111 116.020710175192
"4689" 937.6 52.2137458844444 112.902930515833
"4690" 937.8 49.3887370311111 110.073260183333
"4691" 938 45.8998087644445 107.716962632372
"4692" 938.2 41.6981669623392 106.174089175
"4693" 938.4 37.4247822044445 104.827416278397
"4694" 938.6 32.7872239644445 104.4230770275
"4695" 938.8 29.1883789539181 104.0485831
"4696" 939 25.6384840284444 105.3351649405
"4697" 939.2 22.1645486284445 107.9615385695
"4698" 939.4 22.4074565866667 107.425213782639
"4699" 939.6 22.4305044444444 105.478303853013
"4700" 939.8 20.3078487307602 101.234817915
"4701" 940 18.422256697076 97.0951417975
"4702" 940.2 15.5097266364445 93.07692317
"4703" 940.4 10.8440170844445 90.4092703073718
"4704" 940.6 7.70052065201203 87.8118503996622
"4705" 940.8 6.82013677188631 83.9400716402907
"4706" 941 6.13308199111112 79.1849817641667
"4707" 941.2 4.17575442844444 75.2472528225
"4708" 941.4 2.38524085734768 72.8101737700806
"4709" 941.6 2.63924311964444 73.0538462269
"4710" 941.8 2.81163286444443 73.07692315
"4711" 942 3.32825177244445 70.2582418285
"4712" 942.2 2.98552072 66.05769237375
"4713" 942.4 1.75367082562093 63.7895928239706
"4714" 942.6 1.51065651065134 62.7122016542241
"4715" 942.8 1.58371708444443 61.153846215
"4716" 943 2.40670520080809 57.237762295
"4717" 943.2 4.74809388444446 55.2142857695
"4718" 943.4 7.81478774844446 52.644230821875
"4719" 943.6 10.3346505287688 50.5145530650676
"4720" 943.8 12.823018277958 47.9885655365541
"4721" 944 13.3924516444444 45.0147929444231
"4722" 944.2 11.7640843546884 42.0403377531098
"4723" 944.4 9.34331932444444 39.4780220175
"4724" 944.6 8.30255498562093 38.5633484548529
"4725" 944.8 9.52905448444446 38.778846192625
"4726" 945 11.5423938714715 39.0800416191216
"4727" 945.2 14.8220417417418 37.5311850687162
"4728" 945.4 18.432394288655 35.080971695
"4729" 945.6 21.4958648682283 31.7307692625
"4730" 945.8 24.0205244124445 27.9395604675
"4731" 946 25.3041607404445 23.000000023
"4732" 946.2 25.6497962933333 17.9166666845833
"4733" 946.4 25.1113415916785 15.5196399500532
"4734" 946.6 25.7922857749708 16.6497975875
"4735" 946.8 26.7016551384985 17.5207900383108
"4736" 947 29.3100300528655 17.7631579125
"4737" 947.2 33.4900056509309 17.1465696637162
"4738" 947.4 38.0668296711111 16.1686390694231
"4739" 947.6 42.3833641777778 15.4487179641667
"4740" 947.8 46.4003655212012 13.8305613443919
"4741" 948 50.3842633777778 10.9615384725
"4742" 948.2 53.1493007644444 7.4450549525
"4743" 948.4 53.5339177706667 2.67094017361111
"4744" 948.6 53.5173315444445 2.451923079375
"4745" 948.8 54.2266705244444 3.62426035865384
"4746" 949 55.9338181224932 5.18292683445122
"4747" 949.2 57.8187006322705 7.5000000075
"4748" 949.4 60.5236745244445 10.87912089
"4749" 949.6 63.4642519217778 14.7735042882778
"4750" 949.8 66.4213391111111 18.6630036816667
"4751" 950 69.5514202079227 21.7976588846739
"4752" 950.2 73.6315804360234 23.9777328175
"4753" 950.4 78.1267368971274 24.1604127821341
"4754" 950.6 82.7935495111111 22.5000000225
"4755" 950.8 87.1985070639793 19.8076923275
"4756" 951 91.0267659862626 16.38986015625
"4757" 951.2 95.2979530844445 13.6834319663462
"4758" 951.4 99.3617094626263 13.87237763625
"4759" 951.6 101.036869671111 15.5036630191667
"4760" 951.8 100.755973904444 18.1891025822917
"4761" 952 100.954320711111 22.5732600958333
"4762" 952.2 100.972664924444 27.4832776194565
"4763" 952.4 101.402342844444 32.6479290267308
"4764" 952.6 101.263635372104 37.0253682857979
"4765" 952.8 99.930796989899 40.48951053
"4766" 953 97.4915148795664 43.2129456342073
"4767" 953.2 94.964040218103 45.6332083007927
"4768" 953.4 92.3750656662626 47.29895109625
"4769" 953.6 89.6451131911111 47.9212454691667
"4770" 953.8 85.8169655139181 47.874493975
"4771" 954 81.9334881244444 46.7702170092949
"4772" 954.2 77.9139887644444 44.8992674441667
"4773" 954.4 74.4285882311111 43.2509157941667
"4774" 954.6 70.4257974989899 40.9265734675
"4775" 954.8 67.4278249493333 37.8162393540556
"4776" 955 64.7925436109561 33.5733452929651
"4777" 955.2 62.2823262809662 29.8160535415217
"4778" 955.4 59.6591501449096 26.0241502943605
"4779" 955.6 58.1224169991111 22.1495726717222
"4780" 955.8 56.6579515216538 18.1797853491279
"4781" 956 54.4102660374879 14.7909699144565
"4782" 956.2 51.3110763624932 14.0572232785976
"4783" 956.4 49.6156259854971 15.5566801775
"4784" 956.6 47.5987651377778 18.3185404522436
"4785" 956.8 45.5547964444444 21.1355311566667
"4786" 957 43.1681177412866 23.502024315
"4787" 957.2 39.1955517871472 25.6600831857432
"4788" 957.4 35.0640230577778 27.8353057477564
"4789" 957.6 30.7178555911111 29.3836292207051
"4790" 957.8 26.3346469244445 29.3990384909375
"4791" 958 22.0008265244445 28.2692307975
"4792" 958.2 19.6252508977778 27.3351648625
"4793" 958.4 18.0714960284445 27.076923104
"4794" 958.6 18.4856166444445 27.21153848875
"4795" 958.8 19.2677866325526 27.9158004437162
"4796" 959 19.8516571097076 28.98785428
"4797" 959.2 19.3447775307602 32.165991935
"4798" 959.4 18.794365940915 36.3348416652941
"4799" 959.6 17.581110584985 40.5769231175
"4800" 959.8 15.0565762928655 44.29149802
"4801" 960 12.0963995518129 47.834008145
"4802" 960.2 9.42163500444444 51.099605573782
"4803" 960.4 5.92928225517618 53.9821764142073
"4804" 960.6 3.46900191838384 55.7750583308333
"4805" 960.8 2.25045868444445 57.5000000575
"4806" 961 1.96894556444443 59.615384675
"4807" 961.2 1.91825760654969 63.0668016825
"4808" 961.4 2.72458604444445 66.1094675217308
"4809" 961.6 2.8421301191111 68.9358975048333
"4810" 961.8 2.54678828444443 71.846153918
"4811" 962 3.25797932444444 76.15384623
"4812" 962.2 5.10146136233918 79.8481782175
"4813" 962.4 7.67246722666667 83.1410257241667
"4814" 962.6 9.76475348865497 86.76113369
"4815" 962.8 12.3315916764445 90.78846162925
"4816" 963 15.1951233777778 94.7161173108333
"4817" 963.2 17.0076727644445 98.0522683426282
"4818" 963.4 18.3806665777778 101.977317656218
"4819" 963.6 21.1957977777778 104.462524759295
"4820" 963.8 25.0982717352553 105.847193453041
"4821" 964 29.2796172781287 106.39676124
"4822" 964.2 33.4171245871472 107.801455409257
"4823" 964.4 36.6699215391813 110.68825922
"4824" 964.6 37.8374753790786 114.545028257134
"4825" 964.8 36.8321230044445 117.182692424875
"4826" 965 34.7904120604445 117.8076924255
"4827" 965.2 33.2206060044445 117.932692425625
"4828" 965.4 32.5560868764445 117.769230887
"4829" 965.6 31.0232830297076 117.0344130725
"4830" 965.8 28.9349391644445 116.09615396225
"4831" 966 28.3570964444445 115.705128320833
"4832" 966.2 28.0113785777778 114.896449819038
"4833" 966.4 25.5692587602339 112.7631580075
"4834" 966.6 22.24694472 110.790598401389
"4835" 966.8 19.9481090524445 108.7307693395
"4836" 967 17.3780847644445 105.859728612647
"4837" 967.2 14.9621518684444 102.9725275755
"4838" 967.4 13.3331857244445 99.4347320341667
"4839" 967.6 12.0957851523233 95.3904429858333
"4840" 967.8 12.2607929287688 91.013513604527
"4841" 968 12.0641977903268 87.0135747476471
"4842" 968.2 10.0105900844445 83.1923077755
"4843" 968.4 6.07467015391813 80.7591093925
"4844" 968.6 3.45059356444444 78.1804734509615
"4845" 968.8 2.73940252444443 74.8076923825
"4846" 969 2.83260296315414 69.3858561487903
"4847" 969.2 2.65185059717172 65.6818182475
"4848" 969.4 1.27385939400966 61.2959866833695
"4849" 969.6 1.50667138844444 57.615384673
"4850" 969.8 3.36256624209152 53.5067873838235
"4851" 970 6.07804935111111 49.56043961
"4852" 970.2 8.11232606128655 45.850202475
"4853" 970.4 8.72058155602339 41.0222672475
"4854" 970.6 10.1784768206607 36.8866944235811
"4855" 970.8 12.6507809884444 32.7527472855
"4856" 971 15.2882202604445 28.71153849025
"4857" 971.2 16.4150135644445 24.4822485451923
"4858" 971.4 17.8205769374174 22.3752598976351
"4859" 971.6 21.86171624 20.3632478836111
"4860" 971.8 25.7568042044445 16.394230785625
"4861" 972 28.3007215449323 12.1529080796951
"4862" 972.2 32.3286186311111 9.40476191416666
"4863" 972.4 36.9844226360724 7.25849732389535
"4864" 972.6 41.7907049777778 5.60650888134615
"4865" 972.8 46.6977304190786 3.42870544432927
"4866" 973 51.273910688 1.74786324961111
"4867" 973.2 56.3211820153536 0.743006993749999
"4868" 973.4 61.5541607084445 0.403846154250002
"4869" 973.6 66.4947159644445 0.437062937500001
"4870" 973.8 71.359345374677 1.21198568994186
"4871" 974 76.046631229899 2.40384615625
"4872" 974.2 80.5414617595664 3.91651032286586
"4873" 974.4 85.1634807644444 4.48224852519231
"4874" 974.6 89.7211745634688 5.16416510835366
"4875" 974.8 93.7408757317172 7.6048951125
"4876" 975 97.6719572662626 10.5769230875
"4877" 975.2 101.990768764444 13.3241758375
"4878" 975.4 106.34835325899 15.1223776375
"4879" 975.6 109.819481761654 17.8130590518023
"4880" 975.8 112.85367499664 21.3555347305488
"4881" 976 115.829085000966 25.0083612290217
"4882" 976.2 118.623133462626 28.81118884
"4883" 976.4 121.30466574677 32.9025045051744
"4884" 976.6 123.370949404444 37.3443223816667
"4885" 976.8 125.159510204444 41.5018315433333
"4886" 977 126.177614044444 46.2912088375
"4887" 977.2 126.917803052444 51.384615436
"4888" 977.4 127.137788789708 56.174089125
"4889" 977.6 128.089400103575 60.8361204621739
"4890" 977.8 129.800596177778 64.6445222091667
"4891" 978 128.832586151111 67.9930967149359
"4892" 978.2 126.869649492444 71.94230776425
"4893" 978.4 125.504714946263 76.50349658
"4894" 978.6 123.953025404444 80.7248521517308
"4895" 978.8 122.594733214677 85.3801431980814
"4896" 979 120.543946614879 89.4397994205435
"4897" 979.2 118.098211018667 93.1837607769444
"4898" 979.4 115.061691894201 96.9090057254268
"4899" 979.6 111.633444381836 99.8160536115217
"4900" 979.8 107.606657702119 102.786225505291
"4901" 980 104.316250577778 105.073964602115
"4902" 980.2 101.392465191111 105.685404444936
"4903" 980.4 99.2391367644445 105.5769231825
"4904" 980.6 97.1809160284444 105.1813187865
"4905" 980.8 94.9919927724445 104.086538565625
"4906" 981 92.4136783111111 102.815581956859
"4907" 981.2 90.589006349899 101.49475534625
"4908" 981.4 89.2231962844445 100.421245521667
"4909" 981.6 88.7058894684445 100.5659341665
"4910" 981.8 88.8764906524445 101.86538471725
"4911" 982 89.2333338760234 104.3623482825
"4912" 982.2 91.2685760711111 106.6758242825
"4913" 982.4 93.9868752932249 109.057223373598
"4914" 982.6 97.1568206563364 109.734927344662
"4915" 982.8 100.469988737127 109.545028252134
"4916" 983 104.439721244444 109.0384616475
"4917" 983.2 107.656379052444 107.461538569
"4918" 983.4 110.084155929662 105.225752613587
"4919" 983.6 112.702872140444 102.317307794625
"4920" 983.8 114.845170520889 100.628205228833
"4921" 984 117.826410924444 98.817307791125
"4922" 984.2 118.866997611274 97.7626642628659
"4923" 984.4 118.720691324444 97.69230779
"4924" 984.6 118.748207644444 97.7106228083333
"4925" 984.8 118.529452900444 97.9615385595
"4926" 985 117.57803993076 98.5526316775
"4927" 985.2 116.311335500054 99.0290807744512
"4928" 985.4 115.611347164444 100.34965045
"4929" 985.6 115.439556085526 103.175675778851
"4930" 985.8 114.967465276444 105.1593407645
"4931" 986 113.524692897778 106.987179594167
"4932" 986.2 111.862777724444 108.979290049808
"4933" 986.4 109.43018109899 110.903263514167
"4934" 986.6 106.85000213958 113.352390965743
"4935" 986.8 104.824949724444 115.3846155
"4936" 987 102.584047468835 116.777673662744
"4937" 987.2 99.9156355585908 118.334896928841
"4938" 987.4 96.8218280524445 120.01923088925
"4939" 987.6 93.7725611911111 121.804029425833
"4940" 987.8 89.9541426311111 123.525641149167
"4941" 988 86.4399205164445 124.644230893875
"4942" 988.2 82.6101073777778 126.034798660833
"4943" 988.4 78.7642430524445 127.048077050125
"4944" 988.6 74.443576795664 127.922138964695
"4945" 988.8 70.206063515664 128.691369734695
"4946" 989 66.2210009918129 128.198380695
"4947" 989.2 62.1659643602339 127.429149925
"4948" 989.4 57.7332374577778 127.993096774936
"4949" 989.6 53.7532839884445 127.971153974125
"4950" 989.8 50.2854868444444 126.582840363269
"4951" 990 45.8901980747147 125.566528192095
"4952" 990.2 41.7630475484445 124.0494506735
"4953" 990.4 37.6127175560234 122.1356276525
"4954" 990.6 33.5529830161518 120.182926949451
"4955" 990.8 29.5555850488889 117.745726613472
"4956" 991 25.9796863964445 115.3021979175
"4957" 991.2 26.0353139839039 115.223492838716
"4958" 991.4 25.6825101404444 114.0604396745
"4959" 991.6 24.1292138764445 110.855769341625
"4960" 991.8 21.8602701871472 107.770270378041
"4961" 992 18.7075928112737 104.291744944817
"4962" 992.2 15.7291189537128 100.605065766646
"4963" 992.4 13.7085365511111 96.4250494060897
"4964" 992.6 13.4249067911111 92.2252748175
"4965" 992.8 12.42361848 87.5427351302778
"4966" 993 9.80975450493227 83.6350845114024
"4967" 993.2 6.27413411795797 81.3149688962838
"4968" 993.4 4.29235483444446 79.9759616184375
"4969" 993.6 3.71380397385621 76.5271493977941
"4970" 993.8 4.08770220444446 72.692307765
"4971" 994 3.20540471799284 68.6786601183065
"4972" 994.2 1.18243741777777 64.8878205777083
"4973" 994.4 0.904498448654969 61.9534413575
"4974" 994.6 1.03339068444445 59.0384615975
"4975" 994.8 1.00587436444443 57.7941177048529
"4976" 995 1.29479572444443 56.2820513383333
"4977" 995.2 2.77792537244444 54.5000000545
"4978" 995.4 4.69443706044445 53.230769284
"4979" 995.6 5.53971724444446 50.8727811159615
"4980" 995.8 4.64992755363365 49.2151767643919
"4981" 996 3.98782815407407 48.9529915019444
"4982" 996.2 3.81081923444446 48.7620192795312
"4983" 996.4 4.37155476865497 49.0587045025
"4984" 996.6 4.94483557244447 49.048076972125
"4985" 996.8 6.61638145777778 48.9003945262179
"4986" 997 9.21732354339183 47.7024291975
"4987" 997.2 11.6795220054201 45.2579737788415
"4988" 997.4 13.9003276533333 42.1688034609722
"4989" 997.6 15.1704292444445 38.2396450086538
"4990" 997.8 15.3482270044445 34.1568047678846
"4991" 998 15.0378217484445 29.2692307985
"4992" 998.2 14.6319560284445 26.3241758505
"4993" 998.4 15.4963918044444 25.1824457845513
"4994" 998.6 17.310893750491 22.9025044951744
"4995" 998.8 19.7924818658398 20.362254045407
"4996" 999 22.9075228249323 18.3818011440854
"4997" 999.2 26.7006139804445 15.644230784875
"4998" 999.4 29.1557408542005 12.584427779939
"4999" 999.6 32.2541752537468 9.87924866819767
"5000" 999.8 36.1290810284445 7.8846153925
"5001" 1000 40.5110549884445 5.567307697875
"5002" 1000.2 44.8467545517615 3.6538461575
"5003" 1000.4 49.5350321324445 2.663461541125
"5004" 1000.6 54.1674046044445 2.8846153875
"5005" 1000.8 59.2042669804445 3.317307695625
"5006" 1001 63.7041584385908 3.93527204896342
"5007" 1001.2 68.1442840711111 5.36982249057692
"5008" 1001.4 71.9521194311111 8.00366301166667
"5009" 1001.6 75.3742324284445 11.461538473
"5010" 1001.8 76.9854729430491 14.852415041686
"5011" 1002 78.0077944008081 20.16608393625
"5012" 1002.2 77.926147138398 24.378354228314
"5013" 1002.4 77.2329598444445 28.538461567
"5014" 1002.6 76.1970983793282 31.8649374200581
"5015" 1002.8 73.8578330480808 35.2622377975
"5016" 1003 70.6380622826667 39.0299145689444
"5017" 1003.2 67.7689332444445 42.7761341650641
"5018" 1003.4 65.1555883911111 45.1465201916667
"5019" 1003.6 61.0831730311111 47.2435897908333
"5020" 1003.8 56.9217882364445 48.2692308175
"5021" 1004 51.9168592739181 48.66396766
"5022" 1004.2 48.0645744739181 49.048583045
"5023" 1004.4 43.5736214044445 49.615384665
"5024" 1004.6 39.2844311332249 50.5581614014024
"5025" 1004.8 34.7185721547147 52.0945946466892
"5026" 1005 31.0536958044445 52.4792100316892
"5027" 1005.2 27.3357930323514 50.916815793314
"5028" 1005.4 23.9598542824933 47.5093809105488
"5029" 1005.6 21.2527665690956 43.7164580043605
"5030" 1005.8 19.1679878239567 39.3855535103049
"5031" 1006 17.2117361026263 35.44580423125
"5032" 1006.2 15.6445566044445 32.3809524133333
"5033" 1006.4 13.9399205804445 31.375000031375
"5034" 1006.6 12.8886913244444 31.6321499330128
"5035" 1006.8 13.208246757958 31.6995842312838
"5036" 1007 14.2354313749708 31.7510121775
"5037" 1007.2 15.2400667004445 31.461538493
"5038" 1007.4 16.7681396711111 31.2179487491667
"5039" 1007.6 19.0907897633634 29.2775468068243
"5040" 1007.8 22.2310240307859 26.9934334228659
"5041" 1008 26.2811429688889 25.2136752388889
"5042" 1008.2 30.4865538755556 24.0918803659722
"5043" 1008.4 34.2935660977778 23.0424063346795
"5044" 1008.6 37.4773807084445 21.009615405625
"5045" 1008.8 40.1958253420054 17.8564728133537
"5046" 1009 42.2542138604445 14.09615386025
"5047" 1009.2 44.0936798524445 10.5000000105
"5048" 1009.4 46.2937103059079 7.08724203335366
"5049" 1009.6 48.0693197295508 3.35924713920213
"5050" 1009.8 49.8565144711111 2.4450549475
"5051" 1010 52.5109221404445 2.230769233
"5052" 1010.2 55.2497131911111 2.1978022
"5053" 1010.4 57.0566182044445 3.77622378
"5054" 1010.6 59.5606033244445 6.84533552239361
"5055" 1010.8 62.3000058488889 10.1923077025
"5056" 1011 64.3554684478487 13.8420622069681
"5057" 1011.2 66.3108569171717 17.62237764
"5058" 1011.4 69.2084365902222 21.2777777990556
"5059" 1011.6 72.483267789899 24.930069955
"5060" 1011.8 75.5475852444444 28.076923105
"5061" 1012 79.2772973462626 31.30244758375
"5062" 1012.2 81.9217727681654 34.7808587109884
"5063" 1012.4 83.7291043911111 38.9652015041667
"5064" 1012.6 84.1124984497778 43.3119658552778
"5065" 1012.8 83.0980634524445 47.67307697075
"5066" 1013 80.6381044444444 51.8406593925
"5067" 1013.2 77.8632364408889 54.9700855250556
"5068" 1013.4 74.2255511426263 57.8846154425
"5069" 1013.6 70.3286565511111 60.3205128808333
"5070" 1013.8 65.4517803234689 61.7964353338415
"5071" 1014 61.0752516662626 62.33391614625
"5072" 1014.2 56.2187462604445 62.201923139125
"5073" 1014.4 51.9660990044445 61.75824182
"5074" 1014.6 47.6613236088889 60.8504274112778
"5075" 1014.8 43.7478914311111 60.1190476791667
"5076" 1015 39.9047787377778 60.0274725875
"5077" 1015.2 35.5547864654971 61.25506079
"5078" 1015.4 31.0440650924445 62.394230831625
"5079" 1015.6 26.7553569749708 62.51012152
"5080" 1015.8 22.3539526311111 62.5320513445833
"5081" 1016 18.0811267404445 63.40384621725
"5082" 1016.2 13.8123723702981 64.638836837622
"5083" 1016.4 10.702357080542 66.5337711734756
"5084" 1016.6 8.00575772054202 69.4793621707927
"5085" 1016.8 5.64837143111112 72.5986194019872
"5086" 1017 3.35123599267974 74.2420815222059
"5087" 1017.2 2.79993842844445 73.3681319415
"5088" 1017.4 3.06042625777776 72.1410257131666
"5089" 1017.6 2.29914140444445 69.6978022675
"5090" 1017.8 1.89890402262627 66.6258741925
"5091" 1018 1.5330291265497 63.7550607925
"5092" 1018.2 1.4553075911111 60.5128205733333
"5093" 1018.4 2.08451410844444 57.384615442
"5094" 1018.6 2.98454792080809 53.1643357175
"5095" 1018.8 4.50044700444445 49.6245421741667
"5096" 1019 7.30711164444445 47.3260073733333
"5097" 1019.2 9.98169794844446 45.55769235325
"5098" 1019.4 13.2824977665497 43.461538505
"5099" 1019.6 16.3049482844445 41.3681319095
"5100" 1019.8 19.7322588088889 38.9529914919444
"5101" 1020 21.8422030326797 38.4841629344118
"5102" 1020.2 24.7188274666667 37.4252137126389
"5103" 1020.4 27.7792537244445 36.92307696
"5104" 1020.6 31.2413712177778 36.2672584189103
"5105" 1020.8 34.6728159981287 35.2732793875
"5106" 1021 38.5508346844445 34.6005917505769
"5107" 1021.2 42.3850506063957 35.3893058515244
"5108" 1021.4 45.9112578626263 37.15909094625
"5109" 1021.6 48.6487826583979 40.2280859078488
"5110" 1021.8 50.171778974677 43.8506261619186
"5111" 1022 50.6345775683469 48.2129456392073
"5112" 1022.2 50.1359437672351 52.7057245607558
"5113" 1022.4 48.4348379377778 56.9688645258333
"5114" 1022.6 46.7655145244444 61.0256410866667
"5115" 1022.8 45.4849473244444 65.2317554892949
"5116" 1023 45.3071495644445 69.8076923775
"5117" 1023.2 46.5227594346667 73.0982906713889
"5118" 1023.4 48.4829355702981 76.1585366615244
"5119" 1023.6 51.0256523342222 79.0128205918333
"5120" 1023.8 53.3356612953536 82.03671336875
"5121" 1024 56.0847918117172 84.39685323125
"5122" 1024.2 58.8797343830491 87.3658319299419
"5123" 1024.4 61.983262432 89.9871795771667
"5124" 1024.6 65.6892382335354 92.3251749175
"5125" 1024.8 68.9711847644444 94.17582427
"5126" 1025 72.2381223935354 96.4160840125
"5127" 1025.2 75.5751015644445 97.8663004641667
"5128" 1025.4 78.8798115964445 99.144230868375
"5129" 1025.6 81.1432758577778 99.5808679496795
"5130" 1025.8 82.1831458124445 99.048077022125
"5131" 1026 83.0595406044445 97.94230779025
"5132" 1026.2 84.0273097127371 96.4024391207927
"5133" 1026.4 85.1078286200542 94.7607880872561
"5134" 1026.6 85.9263571997933 93.9937389133139
"5135" 1026.8 85.8937215644444 94.1483517425
"5136" 1027 85.8980662465497 94.21052641
"5137" 1027.2 86.0425919111111 94.2061144926282
"5138" 1027.4 85.9043047644444 94.6597634082692
"5139" 1027.6 86.3883097777778 95.0542407262179
"5140" 1027.8 87.1185333693225 95.5581614464024
"5141" 1028 87.7217929777778 95.8727811609615
"5142" 1028.2 87.6540949146884 96.0741089140854
"5143" 1028.4 87.6919130764445 96.009615480625
"5144" 1028.6 88.5466974902981 96.1397749554268
"5145" 1028.8 89.7047318844445 96.28846163475
"5146" 1029 91.5345671644445 96.3253639216892
"5147" 1029.2 92.8680503644444 96.5138068026282
"5148" 1029.4 93.5955395324445 97.44230778975
"5149" 1029.6 93.2768505171717 98.286713385
"5150" 1029.8 93.1011629831111 99.7649573647222
"5151" 1030 92.4557657035749 100.886287726304
"5152" 1030.2 92.3050241244445 103.2692308725
"5153" 1030.4 92.4828218844444 105.784023774423
"5154" 1030.6 92.7480368764445 108.798077031875
"5155" 1030.8 93.6110426298103 111.486866903232
"5156" 1031 95.5570691997933 113.609123548314
"5157" 1031.2 98.0309201680808 114.65909102375
"5158" 1031.4 100.93038374981 115.070356587866
"5159" 1031.6 101.29682059664 115.089118313963
"5160" 1031.8 100.799312108444 115.307692423
"5161" 1032 100.460592920542 115.633208370793
"5162" 1032.2 99.5255887111111 116.3461539625
"5163" 1032.4 98.5562317317172 118.10314697125
"5164" 1032.6 97.8266323377778 120.1923078125
"5165" 1032.8 97.8908370844444 120.5769231975
"5166" 1033 97.8426835244444 120.881410377292
"5167" 1033.2 97.8214959580444 120.9307693517
"5168" 1033.4 97.9433682408081 120.90909103
"5169" 1033.6 97.9871442044444 121.05769242875
"5170" 1033.8 97.9389906444444 120.528846274375
"5171" 1034 98.1935166044445 120.43956056
"5172" 1034.2 98.1262544888889 120.277777898056
"5173" 1034.4 98.0174121564445 120.2912089115
"5174" 1034.6 97.8127502303904 120.088357708446
"5175" 1034.8 98.0538183644444 120.123274281859
"5176" 1035 97.9313874507602 119.91902846
"5177" 1035.2 98.4029090883469 119.432457905549
"5178" 1035.4 99.5079008202584 118.680679904012
"5179" 1035.6 101.401669368081 117.64860151625
"5180" 1035.8 103.265691591111 116.648351765
"5181" 1036 104.852466044444 115.7527473685
"5182" 1036.2 106.266953629309 114.433472047905
"5183" 1036.4 107.987878297076 112.489878655
"5184" 1036.6 110.264008977778 110.32967044
"5185" 1036.8 112.428626151111 108.040293148333
"5186" 1037 115.317357008655 105.5364373525
"5187" 1037.2 116.574418364444 104.4120880165
"5188" 1037.4 116.997230110786 102.95966239189
"5189" 1037.6 117.765124575354 100.06993017
"5190" 1037.8 118.876830442584 96.6592129768023
"5191" 1038 120.734885948444 93.3119659052778
"5192" 1038.2 123.03371450584 90.4695886414535
"5193" 1038.4 125.424795751111 87.2830375626282
"5194" 1038.6 126.804374666667 83.6324787161111
"5195" 1038.8 127.788847448889 79.90384623375
"5196" 1039 128.674543697778 75.4980276889103
"5197" 1039.2 129.632335462375 71.4787799123276
"5198" 1039.4 130.218962591541 67.611662598629
"5199" 1039.6 130.250029404444 65.1410257061666
"5200" 1039.8 128.853576164444 62.63461544725
"5201" 1040 127.351419987859 59.6200751065244
"5202" 1040.2 125.857485150786 56.0272045588415
"5203" 1040.4 124.572495377778 52.7289377816667
"5204" 1040.6 123.25484395664 49.8076923575
"5205" 1040.8 122.628008764444 46.5567766033333
"5206" 1041 122.435394524444 43.7271062708333
"5207" 1041.2 122.779946705314 40.5936455255435
"5208" 1041.4 123.913020908444 39.40384619325
"5209" 1041.6 123.932282332444 39.490384654875
"5210" 1041.8 124.288160071111 39.3131868525
"5211" 1042 124.827646708687 39.1666667058333
"5212" 1042.2 124.898105164444 39.24450553375
"5213" 1042.4 124.946717329778 39.1282051673333
"5214" 1042.6 124.875470772186 39.0632754733064
"5215" 1042.8 124.471602204444 39.23076927
"5216" 1043 124.446908071111 38.9102564491667
"5217" 1043.2 124.401133580054 38.738273959939
"5218" 1043.4 123.614468836444 38.076923115
"5219" 1043.6 122.585774412817 36.7039356359884
"5220" 1043.8 121.050406417778 34.4963370308333
"5221" 1044 119.289809357615 31.5431520015244
"5222" 1044.2 117.90520765899 28.1293706575
"5223" 1044.4 116.180993533806 25.3805237569681
"5224" 1044.6 113.894211705721 22.9991816923936
"5225" 1044.8 111.557887491556 20.2350427552778
"5226" 1045 108.377114662119 17.7057245257558
"5227" 1045.2 104.957639534222 15.2350427502778
"5228" 1045.4 101.961418023111 13.1666666798333
"5229" 1045.6 98.7597413226667 10.7991453099444
"5230" 1045.8 96.2728774684445 8.0230769311
"5231" 1046 94.3484099748792 7.14882943858695
"5232" 1046.2 92.0511235353536 7.42132867875
"5233" 1046.4 88.5333685411886 7.2137746047093
"5234" 1046.6 84.2248567564445 6.8846153915
"5235" 1046.8 80.7139271928889 5.35470086005556
"5236" 1047 77.491238029899 3.17307692625
"5237" 1047.2 74.2605719135354 1.02272727375
"5238" 1047.4 70.3194844444444 0.87912088
"5239" 1047.6 66.5032765973334 1.5769230785
"5240" 1047.8 62.1838258311111 3.66300366666666
"5241" 1048 58.6525647644444 5.93406594
"5242" 1048.2 55.4480290109309 8.27962578790541
"5243" 1048.4 52.5012914284445 9.90384616375
"5244" 1048.6 48.9668201244445 10.48076924125
"5245" 1048.8 45.6465175111111 9.11172162083333
"5246" 1049 42.8588085582222 6.9615384685
"5247" 1049.2 40.4480176008081 5.53321678875
"5248" 1049.4 38.4012243742006 5.89587242615854
"5249" 1049.6 37.7251526626263 6.5909090975
"5250" 1049.8 37.0510028226263 7.98076923875
"5251" 1050 35.9741141171717 9.9825174925
"5252" 1050.2 33.7690867976152 13.0253283432317
"5253" 1050.4 31.4774471324445 16.875000016875
"5254" 1050.6 28.7514970311111 19.6794871991667
"5255" 1050.8 25.9301570204445 22.51923079175
"5256" 1051 22.8996929777778 24.7619047866667
"5257" 1051.2 19.2243627234689 27.030956875061
"5258" 1051.4 15.8324729361518 29.2166979654268
"5259" 1051.6 13.3898369715033 30.1244344192647
"5260" 1051.8 13.6142983990391 30.4521829826351
"5261" 1052 14.1746058254971 30.89068829
"5262" 1052.2 14.3976328402339 32.935222705
"5263" 1052.4 14.1250442666667 36.7735043102778
"5264" 1052.6 13.4446992318129 40.7591093525
"5265" 1052.8 11.8712930311111 44.1568047778846
"5266" 1053 10.3402567644445 47.4704142486538
"5267" 1053.2 8.58550499795797 51.2837838350676
"5268" 1053.4 5.71116508444446 54.2124542666667
"5269" 1053.6 3.42136104984986 54.9636175185811
"5270" 1053.8 2.89991439111111 54.6474359520833
"5271" 1054 2.64584703644446 54.3791209335
"5272" 1054.2 2.94302329244445 54.3791209335
"5273" 1054.4 3.00205830626264 54.2832168375
"5274" 1054.6 3.08610815644443 54.4102564646666
"5275" 1054.8 3.70247372444443 54.0384615925
"5276" 1055 4.00660147181287 55.0303644275
"5277" 1055.2 4.57490292915033 56.9570136316176
"5278" 1055.4 4.36286540444446 59.5879121475
"5279" 1055.6 3.21097531892719 61.9694960831896
"5280" 1055.8 1.51437595804444 64.5153846799
"5281" 1056 1.06365863644444 66.01923083525
"5282" 1056.2 1.00587436444443 66.3461539125
"5283" 1056.4 2.22576455111111 67.59615391375
"5284" 1056.6 3.15214732444445 69.7417583115
"5285" 1056.8 3.95591351391813 72.651821935
"5286" 1057 4.23586700444445 76.5828403132692
"5287" 1057.2 5.07104858760234 80.52631587
"5288" 1057.4 6.79443915602339 83.6943320675
"5289" 1057.6 9.44035055812867 86.4473685075
"5290" 1057.8 12.2641766924445 89.144230858375
"5291" 1058 14.4990087560234 92.408906975
"5292" 1058.2 16.6529488020915 96.1764706844118
"5293" 1058.4 18.2904680065497 99.79757095
"5294" 1058.6 20.9093458311111 103.081854146474
"5295" 1058.8 24.5985158693093 104.547817152365
"5296" 1059 28.7006786022823 104.568607173176
"5297" 1059.2 32.5946097244445 104.0384616425
"5298" 1059.4 36.1011766577778 103.772189452885
"5299" 1059.6 39.9139508444445 103.906882695
"5300" 1059.8 43.0728243804445 104.836538566375
"5301" 1060 45.8753615724445 105.923077029
"5302" 1060.2 48.5045459484445 107.740384723125
"5303" 1060.4 50.8287577777778 110.330374863782
"5304" 1060.6 52.4541516276023 113.2287450525
"5305" 1060.8 53.9137175566396 116.599437264817
"5306" 1061 53.9197577244444 120.338827959167
"5307" 1061.2 52.8292425160234 122.1153847375
"5308" 1061.4 51.9251772977778 123.219921227756
"5309" 1061.6 51.9619715564445 123.230769354
"5310" 1061.8 52.6168599724445 122.663461661125
"5311" 1062 53.4183492266667 121.965812087778
"5312" 1062.2 54.6092843315033 121.504525008382
"5313" 1062.4 57.0040870480808 121.4860141075
"5314" 1062.6 60.0859148880808 121.2062938275
"5315" 1062.8 63.6804079022222 120.438034308472
"5316" 1063 67.2651729244445 119.8076924275
"5317" 1063.2 70.9248434844445 119.90384627375
"5318" 1063.4 74.7000825884445 120.05769242775
"5319" 1063.6 78.0812033244444 119.275148048269
"5320" 1063.8 81.6909657412865 117.955465705
"5321" 1064 85.4836612834688 117.049718691159
"5322" 1064.2 89.4766360739181 115.62753048
"5323" 1064.4 93.5792414044444 114.452662836346
"5324" 1064.6 97.9849045039793 113.913238038779
"5325" 1064.8 101.550507644444 114.0384616525
"5326" 1065 102.109088940444 113.759615498375
"5327" 1065.2 102.048485923469 114.057223378598
"5328" 1065.4 101.829798292444 114.32692319125
"5329" 1065.6 101.625674177127 114.385553585305
"5330" 1065.8 101.592153966607 114.381496995878
"5331" 1066 100.92197696655 113.9777329075
"5332" 1066.2 100.231100100444 113.1153847285
"5333" 1066.4 100.064626364444 111.20879132
"5334" 1066.6 100.364409429708 108.4514171125
"5335" 1066.8 101.147361560724 105.532200463314
"5336" 1067 102.41951142491 102.82200368064
"5337" 1067.2 103.58415566677 100.263864143198
"5338" 1067.4 105.179765429708 97.73279362
"5339" 1067.6 107.419094701466 95.3314239905851
"5340" 1067.8 110.566688497778 93.2509158441667
"5341" 1068 113.76057555401 91.697324506413
"5342" 1068.2 116.670725484444 89.48426582375
"5343" 1068.4 119.074305309125 86.6162030326064
"5344" 1068.6 120.929175094879 84.1722408868478
"5345" 1068.8 122.576815610956 81.390876646686
"5346" 1069 123.840006673282 78.1440072337791
"5347" 1069.2 125.737352924444 74.61538469
"5348" 1069.4 127.531033039793 72.4463328094767
"5349" 1069.6 128.019759257076 73.0465587775
"5350" 1069.8 127.479347644444 73.7721894228846
"5351" 1070 127.006000099181 74.1599191025
"5352" 1070.2 126.554523637003 74.6109124180814
"5353" 1070.4 126.163257703575 75.1755853594565
"5354" 1070.6 126.040032444444 76.6025641791667
"5355" 1070.8 126.564093266263 78.80244763125
"5356" 1071 126.722147534971 81.4068826725
"5357" 1071.2 126.012516124444 84.13461546875
"5358" 1071.4 125.107229196444 86.82692316375
"5359" 1071.6 124.071557244444 89.8964497940385
"5360" 1071.8 122.748774835556 93.5363248798611
"5361" 1072 121.103201958591 95.8864916531098
"5362" 1072.2 119.520895657417 98.9241165230405
"5363" 1072.4 117.805009342222 101.976495828472
"5364" 1072.6 117.106940086797 103.348416392941
"5365" 1072.8 117.152261084444 102.820512923333
"5366" 1073 117.018912764444 101.760355131346
"5367" 1073.2 116.170845671111 101.0989012
"5368" 1073.4 113.704466188444 101.307692409
"5369" 1073.6 110.484139537778 102.7197803225
"5370" 1073.8 107.620205158591 105.323639880183
"5371" 1074 104.925842897778 108.003663111667
"5372" 1074.2 102.676560124444 111.257396560962
"5373" 1074.4 101.715605564444 114.94505506
"5374" 1074.6 101.801354096537 117.034883837965
"5375" 1074.8 101.623884497778 116.831501948333
"5376" 1075 101.484736928347 116.327392236402
"5377" 1075.2 101.300109132444 115.55769242325
"5378" 1075.4 100.506335711813 115.121457605
"5379" 1075.6 98.0545591884445 114.490384729875
"5380" 1075.8 94.8698347939181 114.3825912075
"5381" 1076 91.2996717498103 115.511257151159
"5382" 1076.2 88.7512913964445 117.538461656
"5383" 1076.4 86.4348758577778 120.146520266667
"5384" 1076.6 85.8746718044444 123.002958702885
"5385" 1076.8 85.7946628124445 123.8076924315
"5386" 1077 85.7292635588631 123.018783665058
"5387" 1077.2 85.4779193955556 121.987179609167
"5388" 1077.4 85.7857729244444 120.88264311891
"5389" 1077.6 84.6721249393282 119.190518902733
"5390" 1077.8 82.5092142044444 116.804029420833
"5391" 1078 79.6018801010298 115.107880040061
"5392" 1078.2 76.2121043724445 114.509615499125
"5393" 1078.4 73.3794403377778 114.797830489551
"5394" 1078.6 70.3667560711111 115.951676644551
"5395" 1078.8 67.6808141791813 118.25910943
"5396" 1079 65.5041284444444 121.272893894167
"5397" 1079.2 64.4500417244444 122.864891641603
"5398" 1079.4 64.4475017564444 122.1373627595
"5399" 1079.6 64.4228114368769 120.951143572095
"5400" 1079.8 64.3409385535354 119.37062949
"5401" 1080 62.5076011964445 116.701923193625
"5402" 1080.2 60.1109297244444 113.836996450833
"5403" 1080.4 57.1555282195796 111.408524019932
"5404" 1080.6 53.7920537777778 109.50197249609
"5405" 1080.8 50.1835783722493 108.015947575183
"5406" 1081 46.1257600844445 106.778846260625
"5407" 1081.2 42.1067898844445 106.464497147885
"5408" 1081.4 37.8560197539181 106.72064788
"5409" 1081.6 33.6357677784985 107.624740232365
"5410" 1081.8 29.5705661564445 109.451923186375
"5411" 1082 26.58076512 110.427350537778
"5412" 1082.2 25.5793963518129 109.210526425
"5413" 1082.4 25.9568266844445 107.933925157244
"5414" 1082.6 26.4951587911111 105.106837711944
"5415" 1082.8 26.4208164528655 101.2854252025
"5416" 1083 25.0480825777778 96.9378699194231
"5417" 1083.2 23.5214652612866 93.44129564
"5418" 1083.4 21.8082122844445 89.4635628425
"5419" 1083.6 20.6910496924445 86.259615470875
"5420" 1083.8 21.311470297076 85.54655879
"5421" 1084 21.0081223644444 85.7445760226282
"5422" 1084.2 19.8606683022222 85.6410257266666
"5423" 1084.4 19.5078479324444 83.5219781055
"5424" 1084.6 20.1956279495607 80.7200358588953
"5425" 1084.8 21.8363997342006 77.3686679948171
"5426" 1085 24.0278620977778 74.61538469
"5427" 1085.2 26.5185059717172 73.05069937375
"5428" 1085.4 30.0295517966396 71.4774860001829
"5429" 1085.6 34.2875875181287 70.20242922
"5430" 1085.8 38.9367859195664 68.4849906876219
"5431" 1086 43.0416392177778 66.6300366966667
"5432" 1086.2 47.1393337985908 63.7757974371341
"5433" 1086.4 50.4251850844445 60.76923083
"5434" 1086.6 53.0392354844444 56.6208791775
"5435" 1086.8 54.1970375644444 52.4112426559615
"5436" 1087 54.5424954928655 47.5607287925
"5437" 1087.2 53.9888840893225 43.184803045061
"5438" 1087.4 53.1947026924445 38.605769269375
"5439" 1087.6 52.3568307484445 34.153846188
"5440" 1087.8 51.1889307468835 29.1697936501829
"5441" 1088 49.9595242844444 24.6893491371154
"5442" 1088.2 48.9520036444445 20.2021696454487
"5443" 1088.4 48.5430687964445 15.6282051438333
"5444" 1088.6 49.4833764953536 12.36888113125
"5445" 1088.8 50.099016022981 12.2467167101829
"5446" 1089 49.8893409581287 12.71255062
"5447" 1089.2 49.1693120177778 13.0522682576282
"5448" 1089.4 49.2627883468835 14.254221402622
"5449" 1089.6 49.6602313884445 14.78846155325
"5450" 1089.8 49.5841734577778 14.8471400542949
"5451" 1090 49.6138064177778 14.8964497190385
"5452" 1090.2 49.6138064177778 14.8964497190385
"5453" 1090.4 49.5940511111111 14.9260355178846
"5454" 1090.6 49.5649380276023 14.89878544
"5455" 1090.8 49.4697573066667 14.8397436045833
"5456" 1091 49.4896302044444 14.8626373775
"5457" 1091.2 49.5238396833634 14.8388773537162
"5458" 1091.4 49.5446628444445 14.8076923225
"5459" 1091.6 49.5345252528655 14.7874494075
"5460" 1091.8 49.5863091666066 14.7453222600676
"5461" 1092 49.5742958044444 14.7781065236538
"5462" 1092.2 49.5548004360234 14.757085035
"5463" 1092.4 49.5852132107602 14.7267206625
"5464" 1092.6 49.5125604711111 14.6474359120833
"5465" 1092.8 49.5125604711111 14.6474359120833
"5466" 1093 49.5125604711111 14.6474359120833
"5467" 1093.2 49.635901168655 14.6659919175
"5468" 1093.4 49.635901168655 14.6659919175
"5469" 1093.6 49.635901168655 14.6659919175
"5470" 1093.8 49.5220023456209 14.6832579332353
"5471" 1094 49.6048547944445 14.7956730917187
"5472" 1094.2 49.2635501698499 14.9220374369595
"5473" 1094.4 48.2292485224933 14.7983114594512
"5474" 1094.6 46.4146814444445 14.28846155275
"5475" 1094.8 44.320588822981 13.9915572372561
"5476" 1095 41.5869431004445 14.0494505635
"5477" 1095.2 39.2186604171274 13.9071294698171
"5478" 1095.4 37.2173514844445 13.0860805991667
"5479" 1095.6 35.9478485389899 11.32867134
"5480" 1095.8 35.5005723887923 10.8361204121739
"5481" 1096 35.5113396444444 11.4743589858333
"5482" 1096.2 35.6764375644445 12.4465812090278
"5483" 1096.4 34.6689169244444 13.7327416310897
"5484" 1096.6 32.7328968711111 15.8629191480128
"5485" 1096.8 30.7401377393282 18.4481216642442
"5486" 1097 28.6201793088347 20.877110715061
"5487" 1097.2 25.3360941539181 22.7429150025
"5488" 1097.4 21.7390687111111 24.3047337521154
"5489" 1097.6 18.5337702044445 25.1923077175
"5490" 1097.8 18.2157327383979 24.7182468941279
"5491" 1098 18.7584868177778 25.1602564354167
"5492" 1098.2 19.1308743484445 26.076923103
"5493" 1098.4 19.4968414044445 27.7262443716176
"5494" 1098.6 19.6605635084445 31.05769233875
"5495" 1098.8 19.5814037537128 34.6388368076219
"5496" 1099 19.0491434412012 38.0301455681757
"5497" 1099.2 18.3081363804445 41.3681319095
"5498" 1099.4 17.2271168466066 43.9553014992568
"5499" 1099.6 15.9256692790391 46.7099792566892
"5500" 1099.8 16.2512914604445 49.1153846645
"5501" 1100 17.6892308444445 49.6696252962179
"5502" 1100.2 18.3614311476023 49.75708507
"5503" 1100.4 18.2325017777778 49.7090730280128
"5504" 1100.6 17.8472732977778 49.8471400892949
"5505" 1100.8 17.331232652012 50.4521830026351
"5506" 1101 16.5163894802339 52.206477785
"5507" 1101.2 15.7105957724445 54.8956044505
"5508" 1101.4 15.667217103268 58.3710407823529
"5509" 1101.6 15.4272482311111 60.6952663328846
"5510" 1101.8 14.4418920815176 60.9709193855488
"5511" 1102 15.1407962844445 60.0443787582692
"5512" 1102.2 15.7573064034689 59.6669794217683
"5513" 1102.4 17.0203726044445 59.395604455
"5514" 1102.6 19.5738871004445 60.1043956645
"5515" 1102.8 23.0429189511111 60.7051282658333
"5516" 1103 26.881953240542 61.5431520315244
"5517" 1103.2 31.1164074174677 62.9830054297093
"5518" 1103.4 34.6950221511111 64.3223443866667
"5519" 1103.6 38.5014464177778 66.1291913876282
"5520" 1103.8 41.5649300444445 68.46153853
"5521" 1104 44.262752352 71.1410257121667
"5522" 1104.2 46.6939720924445 73.4487180221667
"5523" 1104.4 49.0456168589899 75.769230845
"5524" 1104.6 51.5872696686305 77.5000000775
"5525" 1104.8 54.762757709899 79.58916091875
"5526" 1105 58.279494658398 80.6395349643605
"5527" 1105.2 62.3053562444445 81.163461619625
"5528" 1105.4 66.4947159644445 80.9615385425
"5529" 1105.6 70.8073957771274 79.8827392918902
"5530" 1105.8 74.6830608649096 78.3407871981977
"5531" 1106 78.3561696277003 77.2137746747093
"5532" 1106.2 82.0382371923514 77.8130591118023
"5533" 1106.4 85.9346604795664 79.7795497983537
"5534" 1106.6 89.9936532444445 82.1153846975
"5535" 1106.8 93.6936384128165 84.3694097444767
"5536" 1107 97.2517080153536 87.0454546325
"5537" 1107.2 100.477371164444 89.945055035
"5538" 1107.4 102.569222958222 93.2008547940556
"5539" 1107.6 104.448893351111 96.9413920383333
"5540" 1107.8 105.762897327923 100.861204114239
"5541" 1108 105.164317671111 104.569597174167
"5542" 1108.2 104.296495271111 106.572978410321
"5543" 1108.4 104.124961388835 106.299249637256
"5544" 1108.6 104.652610667602 105.62753047
"5545" 1108.8 104.709381180444 105.009615489625
"5546" 1109 104.642213137778 103.782051385833
"5547" 1109.2 105.244749991111 103.229783140705
"5548" 1109.4 107.411483804444 102.628205230833
"5549" 1109.6 109.508517033918 101.78137662
"5550" 1109.8 111.713201831111 100.750915851667
"5551" 1110 112.005429415607 100.245975055523
"5552" 1110.2 110.709314756444 100.548077023625
"5553" 1110.4 109.55071770584 100.237030511686
"5554" 1110.6 108.998258257778 100.138888989028
"5555" 1110.8 107.410035577076 100.263157995
"5556" 1111 104.857835082493 101.102251508232
"5557" 1111.2 101.901493592889 101.8846154865
"5558" 1111.4 99.9344271917615 103.2692308725
"5559" 1111.6 98.3434805484445 105.894230875125
"5560" 1111.8 97.424282592 108.9615385705
"5561" 1112 96.8796123244445 110.28846164875
"5562" 1112.2 96.5425374044445 109.551282160833
"5563" 1112.4 95.8009725804445 108.307692416
"5564" 1112.6 93.9398962102981 106.411819993841
"5565" 1112.8 91.3419529244445 103.800366404167
"5566" 1113 88.9430301171717 101.2412588425
"5567" 1113.2 86.7520965224932 99.0947468157927
"5568" 1113.4 84.7881299377778 96.1785010823718
"5569" 1113.6 82.8284035164445 93.009615477625
"5570" 1113.8 81.5084890928655 89.5850203325
"5571" 1114 81.1333982044444 85.5769231625
"5572" 1114.2 81.3111959644445 81.5236687205769
"5573" 1114.4 81.8121340977778 77.417582495
"5574" 1114.6 83.9733383942119 73.698568946686
"5575" 1114.8 86.7192111644445 70.76923084
"5576" 1115 89.9586324735354 67.68356650125
"5577" 1115.2 93.1367674335354 65.44580426125
"5578" 1115.4 97.1747072177778 63.5256410891667
"5579" 1115.6 100.836425583957 62.6969981865244
"5580" 1115.8 104.613991271111 62.74725281
"5581" 1116 108.292006044444 63.51923083275
"5582" 1116.2 111.164098378667 65.4829060483889
"5583" 1116.4 114.24553709899 67.91083922875
"5584" 1116.6 117.300081315142 70.1565295871512
"5585" 1116.8 120.365877614971 71.558704525
"5586" 1117 123.177055335607 71.3193202859884
"5587" 1117.2 123.574301720542 71.045966299939
"5588" 1117.4 123.160885790786 71.6744841242073
"5589" 1117.6 122.270296604444 72.7197802925
"5590" 1117.8 121.156609758129 74.190283475
"5591" 1118 120.569070211401 77.4498328533696
"5592" 1118.2 119.752553324444 81.26748259875
"5593" 1118.4 118.668051407923 85.5351171423913
"5594" 1118.6 117.484958408081 89.3181819075
"5595" 1118.8 115.897919570298 92.9221389296951
"5596" 1119 113.848186044444 96.2573965459615
"5597" 1119.2 111.960431797172 99.97377632375
"5598" 1119.4 109.710347266263 103.321678425
"5599" 1119.6 107.631614364444 106.721611828333
"5600" 1119.8 105.338587697778 108.493589852083
"5601" 1120 102.548150631111 108.762327524936
"5602" 1120.2 98.8539082844445 108.747401356149
"5603" 1120.4 95.1942377244444 108.6538462625
"5604" 1120.6 91.1300772604445 109.32692318625
"5605" 1120.8 87.7539527793282 110.925760397151
"5606" 1121 85.4864800284445 112.817307805125
"5607" 1121.2 83.7995847897076 115.14170052
"5608" 1121.4 82.8355705579328 118.600179009477
"5609" 1121.6 82.3564986284445 121.144230890375
"5610" 1121.8 82.6743121244445 122.1153847375
"5611" 1122 82.6743121244445 122.1153847375
"5612" 1122.2 82.3532883911111 120.811965932778
"5613" 1122.4 82.0108630755556 119.679487299167
"5614" 1122.6 81.4608424124445 118.538461657
"5615" 1122.8 79.0349167476023 116.5991904
"5616" 1123 75.7871785673713 114.301125817866
"5617" 1123.2 72.9872252249323 112.828330319207
"5618" 1123.4 69.8058464711111 111.2362638475
"5619" 1123.6 66.1846540171274 110.060975719817
"5620" 1123.8 62.4979704844445 109.490384724875
"5621" 1124 58.7901463644445 109.0384616475
"5622" 1124.2 54.8962152422823 109.28794189723
"5623" 1124.4 50.5312235859079 110.361163337378
"5624" 1124.6 47.195708698103 112.274859399329
"5625" 1124.8 43.3534908444444 114.981685096667
"5626" 1125 40.0776729484445 116.394230885625
"5627" 1125.2 37.4445375111111 115.803747650321
"5628" 1125.4 35.8487766212865 113.542510235
"5629" 1125.6 34.7133663644445 109.9089069925
"5630" 1125.8 33.5374057412865 105.890688365
"5631" 1126 31.9878748684445 102.01923087125
"5632" 1126.2 29.6807019911111 98.1311638062179
"5633" 1126.4 27.1532574444445 94.32692317125
"5634" 1126.6 24.2041455137128 90.9427768264024
"5635" 1126.8 21.3143296177778 87.5788955510897
"5636" 1127 19.4375754844444 84.9161736549359
"5637" 1127.2 18.9338151644445 81.7110454466026
"5638" 1127.4 17.5425115546884 78.1003753126219
"5639" 1127.6 14.9022870942005 75.276735534939
"5640" 1127.8 11.8404253644445 72.663461611125
"5641" 1128 8.48280895353538 69.78146860125
"5642" 1128.2 8.15526174326799 68.2918552719118
"5643" 1128.4 9.45126796444445 67.4901381345513
"5644" 1128.6 11.7464112711111 65.2380953033333
"5645" 1128.8 14.5734335137128 61.9465291426219
"5646" 1129 17.7740140355556 59.0277778368055
"5647" 1129.2 21.1661648177778 56.3856016342949
"5648" 1129.4 23.5269239644445 53.200197291859
"5649" 1129.6 25.5534891733333 49.3910256904167
"5650" 1129.8 27.5206003164445 46.0824176285
"5651" 1130 28.7735596660661 42.3856549280405
"5652" 1130.2 29.1275534044445 38.846153885
"5653" 1130.4 28.3570964444445 35.4737336189634
"5654" 1130.6 27.5418454751421 31.8112701570349
"5655" 1130.8 26.4013210844444 27.7662722171154
"5656" 1131 25.1101706844444 23.8278388516667
"5657" 1131.2 23.9045719197933 21.9812164799419
"5658" 1131.4 24.2800950311111 22.1474359195833
"5659" 1131.6 25.6508663724445 22.94230771525
"5660" 1131.8 28.1548514924445 22.605769253375
"5661" 1132 31.8241527644445 21.3663967825
"5662" 1132.2 36.3844250412012 19.859667379527
"5663" 1132.4 40.6747770924445 19.201923096125
"5664" 1132.6 45.0989179536337 18.2900208083108
"5665" 1132.8 49.4736997033918 16.3259109475
"5666" 1133 53.8855301068835 14.4136960744512
"5667" 1133.2 57.6865188271472 11.782744294527
"5668" 1133.4 60.3035439644444 8.13186814
"5669" 1133.6 61.6300865542119 4.46779964668605
"5670" 1133.8 62.3359994189899 4.57167832625
"5671" 1134 62.5461240444445 5.990384621375
"5672" 1134.2 62.6607753777778 7.7197802275
"5673" 1134.4 64.3759593244445 10.384615395
"5674" 1134.6 67.8289219195664 13.6257035783537
"5675" 1134.8 71.9888078577778 15.8699633858333
"5676" 1135 75.8883642844444 17.1548323642949
"5677" 1135.2 79.1976250924445 17.923076941
"5678" 1135.4 82.5683742924445 18.644230787875
"5679" 1135.6 85.9442748035142 19.5661896438953
"5680" 1135.8 88.5654891234689 20.4737336039634
"5681" 1136 91.7224834961518 22.7814259139634
"5682" 1136.2 95.0298109342005 25.3048780740854
"5683" 1136.4 99.0136371663957 27.3780488078659
"5684" 1136.6 102.431029884444 29.0293040583333
"5685" 1136.8 105.928958173225 30.361163257378
"5686" 1137 110.39325229899 31.4685315
"5687" 1137.2 114.629014540444 32.48076926325
"5688" 1137.4 117.560979105908 32.8377111022561
"5689" 1137.6 118.858912838863 33.7701252573837
"5690" 1137.8 118.079497077003 34.9060823247093
"5691" 1138 117.171522508444 36.375000036375
"5692" 1138.2 116.225878311111 38.57142861
"5693" 1138.4 115.275392094677 41.9186046930814
"5694" 1138.6 113.812048288347 45.1641651483537
"5695" 1138.8 112.73152938103 47.8470919803049
"5696" 1139 111.941539012865 51.0222672575
"5697" 1139.2 111.47274389958 54.4542620087162
"5698" 1139.4 111.612308657778 57.6007326583333
"5699" 1139.6 112.853461455354 60.244755305
"5700" 1139.8 114.980973288081 62.342657405
"5701" 1140 117.094028872351 64.2352415669186
"5702" 1140.2 117.848635644444 66.4349113090385
"5703" 1140.4 116.959646844444 68.5225141398171
"5704" 1140.6 115.257474490956 70.5500895159884
"5705" 1140.8 114.037547886396 72.9127580466463
"5706" 1141 113.187991261189 76.1583185019186
"5707" 1141.2 111.749890257778 78.5347986133333
"5708" 1141.4 109.365142524444 79.8443224241666
"5709" 1141.6 106.646029811717 81.67832176
"5710" 1141.8 104.557168951762 85.3424015862805
"5711" 1142 105.219350311111 88.6904762791667
"5712" 1142.2 107.218869564444 91.9413920333333
"5713" 1142.4 109.296058997636 95.3887071330319
"5714" 1142.6 111.684979964444 96.2278107471154
"5715" 1142.8 111.971431911111 95.8727811609615
"5716" 1143 110.680422620444 95.692307788
"5717" 1143.2 109.427416301287 97.0546559675
"5718" 1143.4 107.575876177778 96.9871795841666
"5719" 1143.6 104.953359217778 98.0036631016667
"5720" 1143.8 102.192555111111 100.979853580833
"5721" 1144 101.017114364444 104.600591820577
"5722" 1144.2 100.902196300054 108.241088288354
"5723" 1144.4 101.406046964444 109.375000109375
"5724" 1144.6 101.07189044202 108.630536239167
"5725" 1144.8 100.24275833076 107.5404859375
"5726" 1145 99.3280356444445 106.217948824167
"5727" 1145.2 97.3525049777778 104.718935015962
"5728" 1145.4 93.9326144524445 103.17307702625
"5729" 1145.6 90.4397072739181 102.9858300625
"5730" 1145.8 87.3346371507859 104.57317083628
"5731" 1146 84.5811931004445 107.528846261375
"5732" 1146.2 83.2669713244445 111.168639164423
"5733" 1146.4 83.8018101146884 113.766416624085
"5734" 1146.6 83.7749649244444 113.5219781355
"5735" 1146.8 83.5410762044445 112.461538574
"5736" 1147 83.9781623644444 111.227810762115
"5737" 1147.2 84.2622051273713 109.582551704329
"5738" 1147.4 83.8596305244444 106.997041527115
"5739" 1147.6 83.0397852977778 103.95956617891
"5740" 1147.8 82.0230925511111 101.043956145
"5741" 1148 80.0059002142006 98.0816136065244
"5742" 1148.2 77.0838012561518 96.3273922164024
"5743" 1148.4 73.4736226137468 95.4964222779651
"5744" 1148.6 69.316738550491 95.4516995587791
"5745" 1148.8 65.0404784524445 96.105769326875
"5746" 1149 60.9632300977778 97.1153847125
"5747" 1149.2 57.0382739911111 99.78021988
"5748" 1149.4 53.9500962311111 102.785996158013
"5749" 1149.6 51.730610498398 105.943649479826
"5750" 1149.8 50.0144536737128 109.394934443354
"5751" 1150 49.250672688655 113.259109425
"5752" 1150.2 48.9026153777778 117.085798933654
"5753" 1150.4 49.4976837615176 118.466229011524
"5754" 1150.6 49.9101360177778 118.022682563782
"5755" 1150.8 49.6987542364445 117.51923088675
"5756" 1151 49.2653721964445 116.538461655
"5757" 1151.2 49.3465453404445 115.4560440715
"5758" 1151.4 49.6147043862626 114.446387060833
"5759" 1151.6 48.5568975111111 112.746548436218
"5760" 1151.8 47.0406777244445 110.44534424
"5761" 1152 44.9756738956072 107.678890984244
"5762" 1152.2 42.4327524444445 105.409270322372
"5763" 1152.4 39.4476216318129 104.352226825
"5764" 1152.6 36.4656861576152 103.944653012012
"5765" 1152.8 33.1014893033918 104.271255165
"5766" 1153 29.7202126044445 105.744576042628
"5767" 1153.2 26.4196237950327 106.640271599853
"5768" 1153.4 22.9960000977778 105.822649678472
"5769" 1153.6 21.2632549224932 103.222326557256
"5770" 1153.8 20.6525268444445 99.6893492121154
"5771" 1154 19.7437827377778 96.0601578869872
"5772" 1154.2 17.1750589439039 93.8201664139865
"5773" 1154.4 13.7085365511111 93.0917160694231
"5774" 1154.6 10.4256279111111 91.4743590658333
"5775" 1154.8 10.0933154311111 89.561144073782
"5776" 1155 10.7649958577778 87.0085470955556
"5777" 1155.2 10.4785439111111 83.1213018582692
"5778" 1155.4 9.16308742844446 79.6538462335
"5779" 1155.6 6.33165810044445 77.0384616155
"5780" 1155.8 3.69114347503268 75.6447964557353
"5781" 1156 3.50985948444446 74.6978022725
"5782" 1156.2 3.48958430128655 72.489878615
"5783" 1156.4 4.53540016768771 69.4230769925
"5784" 1156.6 4.33199343566397 66.1210131993293
"5785" 1156.8 2.01174872888889 63.4294872429167
"5786" 1157 1.9751589270251 63.0831266139516
"5787" 1157.2 2.3016428880808 62.692307755
"5788" 1157.4 2.65185059717172 59.8076923675
"5789" 1157.6 4.09903245385621 57.0248869348529
"5790" 1157.8 5.84725931579582 54.1216216757432
"5791" 1158 7.09462450666667 50.8012821020833
"5792" 1158.2 8.39859233777777 49.8992674491667
"5793" 1158.4 10.4753279309561 48.5017889572674
"5794" 1158.6 13.606900697076 46.700404905
"5795" 1158.8 16.8882942684444 46.3461538925
"5796" 1159 19.9290489673713 46.7026266883537
"5797" 1159.2 22.9638977244445 47.8846154325
"5798" 1159.4 26.2842003377778 49.4322344816667
"5799" 1159.6 29.4845944346884 50.4831144970122
"5800" 1159.8 33.1113796366396 50.0703565228659
"5801" 1160 35.6452028228229 47.4688150162838
"5802" 1160.2 36.6972930364445 43.538461582
"5803" 1160.4 36.2340051012865 38.9170040875
"5804" 1160.6 34.3556542044444 35.05494509
"5805" 1160.8 31.2725756226263 31.75699303875
"5806" 1161 27.2656157511111 29.1941392233333
"5807" 1161.2 22.7345950577778 26.9047619316667
"5808" 1161.4 20.6745399004444 26.4230769495
"5809" 1161.6 18.6047333454971 27.4797571125
"5810" 1161.8 18.3975308639567 28.0440900843293
"5811" 1162 19.5058002063049 27.6162790973837
"5812" 1162.2 20.5588226195796 27.7494802772297
"5813" 1162.4 22.1645486284445 27.298076950375
"5814" 1162.6 24.4735769028228 25.1091476342568
"5815" 1162.8 27.0244141352553 21.6683991900676
"5816" 1163 29.4094279020054 16.9934334128659
"5817" 1163.2 31.5673337777778 12.9395604525
"5818" 1163.4 33.9979420444444 9.57875458833333
"5819" 1163.6 36.5878317732249 9.38555348030488
"5820" 1163.8 40.4868547377778 8.84122288852564
"5821" 1164 44.9035768711111 8.20512821333333
"5822" 1164.2 49.8453289751762 7.19043152689025
"5823" 1164.4 54.7177310044444 6.5219780285
"5824" 1164.6 59.7633551560234 6.052631585
"5825" 1164.8 64.0121324266667 4.5000000045
"5826" 1165 67.6504014044445 2.00281426091464
"5827" 1165.2 68.5034073244444 1.1263736275
"5828" 1165.4 68.2825712177778 2.29289941057692
"5829" 1165.6 67.5365838989899 3.75000000375
"5830" 1165.8 66.9864970027423 6.60801964654255
"5831" 1166 65.9336223087923 10.5267558633696
"5832" 1166.2 64.3927083887923 14.7575250983696
"5833" 1166.4 63.5669795164445 19.4914530109444
"5834" 1166.6 64.0432620008081 23.80244757625
"5835" 1166.8 65.8801848177778 27.8205128483333
"5836" 1167 68.5521862553536 30.734265765
"5837" 1167.2 71.6567775964445 32.778846186625
"5838" 1167.4 75.5567573511111 33.5622710958333
"5839" 1167.6 80.1651212141742 33.4459459793919
"5840" 1167.8 84.8022408711111 32.3717949041667
"5841" 1168 88.6124682063957 30.6144465596951
"5842" 1168.2 92.2781477188631 27.4016100452907
"5843" 1168.4 95.3183669013333 23.3034188267222
"5844" 1168.6 97.2144475439793 19.3962433109884
"5845" 1168.8 97.7923898062222 15.3290598443889
"5846" 1169 96.9725598937468 12.0080501014535
"5847" 1169.2 95.9922110044444 11.6941392058333
"5848" 1169.4 96.7176412589899 12.29895106125
"5849" 1169.6 97.0745195911111 13.40659342
"5850" 1169.8 97.4315262044444 14.945759383782
"5851" 1170 97.9293599324445 17.307692325
"5852" 1170.2 98.3548622989899 20.88286715375
"5853" 1170.4 97.7264102942005 24.9484052782317
"5854" 1170.6 96.1304325188631 29.0474061113372
"5855" 1170.8 94.1747916249323 32.9409005957927
"5856" 1171 92.2768366746884 37.1810506938415
"5857" 1171.2 90.0294884518863 40.8899821518023
"5858" 1171.4 87.6731102577778 44.1941392383333
"5859" 1171.6 84.040122189899 46.61713291375
"5860" 1171.8 80.2345317511111 48.0719921585256
"5861" 1172 75.5426464177778 49.3737673077564
"5862" 1172.2 70.8437427518129 49.87854256
"5863" 1172.4 66.1094874844445 50.1923077425
"5864" 1172.6 61.1116548360234 49.5242915475
"5865" 1172.8 55.9926538311111 47.9761905241667
"5866" 1173 51.8822993026263 45.7867133325
"5867" 1173.2 47.8111346844445 42.5000000425
"5868" 1173.4 43.5960184090956 39.0384615775
"5869" 1173.6 39.8422804295607 35.6753130947093
"5870" 1173.8 35.4690068444445 33.5059171932692
"5871" 1174 30.4153171804445 32.8956044285
"5872" 1174.2 26.3516422985621 33.2918552369118
"5873" 1174.4 22.5436484735354 33.6888112225
"5874" 1174.6 19.0387318606607 34.4438669783108
"5875" 1174.8 17.1550577497076 33.947368455
"5876" 1175 16.1820847160724 31.8828265077326
"5877" 1175.2 16.2031379004445 30.240384645625
"5878" 1175.4 15.5691858148792 28.5117057141304
"5879" 1175.6 15.4134195164445 28.0811966092778
"5880" 1175.8 15.5818449914212 28.2602862536628
"5881" 1176 16.0389571911111 29.4780220075
"5882" 1176.2 16.313637648655 30.7692308
"5883" 1176.4 15.6643119111111 32.953648948141
"5884" 1176.6 13.4060667882283 35.9303534662838
"5885" 1176.8 10.6760969777778 39.2159763705769
"5886" 1177 8.36279875078593 42.584427809939
"5887" 1177.2 5.59820334970762 45.9412955925
"5888" 1177.4 4.39267475111111 46.778846200625
"5889" 1177.6 4.19397212996168 46.6644562800862
"5890" 1177.8 4.37662356444446 46.8990385084375
"5891" 1178 5.18988368888889 47.3611111584722
"5892" 1178.2 6.89436684444445 48.846153895
"5893" 1178.4 9.21490983111112 51.1172161683333
"5894" 1178.6 11.2612811968769 54.1320166861487
"5895" 1178.8 12.1885068124444 58.0494506075
"5896" 1179 11.8671773422222 61.8910257029167
"5897" 1179.2 10.7221926933333 65.8760684419444
"5898" 1179.4 8.50301324444445 70.4783038180128
"5899" 1179.6 5.95606033244446 74.000000074
"5900" 1179.8 3.19261250091505 76.3348417052941
"5901" 1180 3.02091564444445 77.6331361723077
"5902" 1180.2 3.50985948444443 79.8076923875
"5903" 1180.4 5.10213720177777 83.4743590578333
"5904" 1180.6 7.93010935111111 86.4546351949359
"5905" 1180.8 11.0415701511111 89.4329389454487
"5906" 1181 13.1202963012865 92.99595151
"5907" 1181.2 13.0656659466667 97.2756411229167
"5908" 1181.4 12.2256538444445 98.3894231753125
"5909" 1181.6 13.4345616402339 95.445344225
"5910" 1181.8 18.0618653164445 95.38461548
"5911" 1182 22.9534861439039 98.4667360652027
"5912" 1182.2 25.2642620764445 103.0824176855
"5913" 1182.4 26.3164266584985 108.092515700608
"5914" 1182.6 28.3266836697076 112.3380567925
"5915" 1182.8 29.9385607307602 115.91093129
"5916" 1183 29.8552072 116.912393279306
"5917" 1183.2 29.9604798476877 117.458420075878
"5918" 1183.4 29.9640495324445 117.3571429745
"5919" 1183.6 29.9604798476877 117.458420075878
"5920" 1183.8 29.9408135288889 117.425213792639
"5921" 1184 29.8429777244444 117.3131869305
"5922" 1184.2 29.9604798476877 117.458420075878
"5923" 1184.4 29.9708914282283 117.531185148716
"5924" 1184.6 30.0799238133333 117.745726613472
"5925" 1184.8 30.9944298844444 118.486193412372
"5926" 1185 32.7551215911111 119.102564221667
"5927" 1185.2 34.9445034524445 119.951923196875
"5928" 1185.4 37.3318788703904 121.304573925878
"5929" 1185.6 39.1306529351111 123.128205251333
"5930" 1185.8 39.5287223644444 123.6538462775
"5931" 1186 39.4003128711111 123.580586204167
"5932" 1186.2 39.3361081244444 123.6538462775
"5933" 1186.4 39.3452802311111 123.5989012225
"5934" 1186.6 39.4966199911111 123.6538462775
"5935" 1186.8 40.0570357084445 123.7417583655
"5936" 1187 41.0035971164445 123.3681319915
"5937" 1187.2 42.8031644444445 122.8846155075
"5938" 1187.4 45.3487958866066 123.009355632365
"5939" 1187.6 48.6596784984985 123.664241287905
"5940" 1187.8 51.5767430764445 124.798077047875
"5941" 1188 54.1323838335354 127.01923089625
"5942" 1188.2 54.6406853084444 127.7857144135
"5943" 1188.4 54.6128250344445 128.052884743437
"5944" 1188.6 54.4125500008081 128.071095699167
"5945" 1188.8 54.3033675973856 128.009049901765
"5946" 1189 54.235386100915 127.8846155125
"5947" 1189.2 54.1545636551111 127.833333461167
"5948" 1189.4 54.0079997161686 127.871352913017
"5949" 1189.6 54.0087811126797 127.839366643676
"5950" 1189.8 54.0807281964445 127.509615512125
"5951" 1190 54.3214959964445 127.36538474275
"5952" 1190.2 55.0555702666667 127.040598417639
"5953" 1190.4 56.6713897244445 127.466063475882
"5954" 1190.6 59.0928258844445 128.498168626667
"5955" 1190.8 61.4176021511111 128.476331489423
"5956" 1191 62.8610743557958 128.321205949527
"5957" 1191.2 65.1414774577778 128.73274174609
"5958" 1191.4 67.4824812977778 129.11735713109
"5959" 1191.6 67.6037070432323 129.341491970833
"5960" 1191.8 67.5271282908444 129.7923078221
"5961" 1192 67.3315916278927 129.728116840603
"5962" 1192.2 67.2170193644444 129.455128334583
"5963" 1192.4 67.1614575644444 129.630177644423
"5964" 1192.6 67.0725586844445 129.6703298
"5965" 1192.8 66.7874896092444 129.7000001297
"5966" 1193 66.6576972444444 129.600591845577
"5967" 1193.2 66.4091096355556 129.636752266389
"5968" 1193.4 66.1950938133333 129.337606966944
"5969" 1193.6 65.8446429044445 129.266827052344
"5970" 1193.8 65.58514872 129.284188163472
"5971" 1194 65.4090720662626 129.1783218075
"5972" 1194.2 65.1372441777778 128.809523938333
"5973" 1194.4 63.7092177244445 128.594674684808
"5974" 1194.6 61.9327997539181 128.279352355
"5975" 1194.8 59.3074531804445 128.2582418865
"5976" 1195 56.8915202844444 127.902930530833
"5977" 1195.2 55.0589333724444 126.7967034235
"5978" 1195.4 53.0215968177778 125.65581866609
"5979" 1195.6 50.2644318465497 124.271255185
"5980" 1195.8 47.2231543728655 123.5323887875
"5981" 1196 44.5054578628229 122.208939831149
"5982" 1196.2 42.7192043911111 119.876725958141
"5983" 1196.4 41.6145936463957 116.96529092372
"5984" 1196.6 39.9322950577778 114.111721725833
"5985" 1196.8 37.7470406444445 112.63461549725
"5986" 1197 34.8399414364445 111.3021979135
"5987" 1197.2 31.0536958044445 111.009615495625
"5988" 1197.4 26.9515330714715 111.138253749392
"5989" 1197.6 24.2062595724445 110.05769241775
"5990" 1197.8 23.2762451406607 107.936590544527
"5991" 1198 23.3141054335354 103.956876560833
"5992" 1198.2 22.7036082109309 100.285862886149
"5993" 1198.4 20.7103111164445 97.2692308665
"5994" 1198.6 17.1675529207235 95.8720931191279
"5995" 1198.8 13.6620393049323 95.2392121027439
"5996" 1199 11.5573763898103 93.2504691364024
"5997" 1199.2 11.3082667911111 89.7189350009615
"5998" 1199.4 10.8399013955556 85.4166667520833
"5999" 1199.6 9.20432663111112 80.8826430789102
"6000" 1199.8 6.184062 76.96333
"6001" 1200 3.260174 73.89601
"6002" 1200.2 2.716289 71.14615
"6003" 1200.4 4.350785 68.87899
"6004" 1200.6 6.36944 65.79389
"6005" 1200.8 7.851935 61.62088
"6006" 1201 9.149176 56.61325
"6007" 1201.2 9.432747 51.73077
"6008" 1201.4 8.992318 46.74015
"6009" 1201.6 6.62379 42.70299
"6010" 1201.8 6.345569 42.61752
"6011" 1202 6.66577 42.72682
"6012" 1202.2 7.42982 43.43555
"6013" 1202.4 8.386041 44.63563
"6014" 1202.6 11.71939 44.02807
"6015" 1202.8 15.69524 42.00405
"6016" 1203 18.63268 39.27755
"6017" 1203.2 20.12537 35.41498
"6018" 1203.4 20.98707 31.6498
"6019" 1203.6 21.42298 26.53846
"6020" 1203.8 22.09489 22.19589
"6021" 1204 21.8458 18.24109
"6022" 1204.2 22.40015 18.76642
"6023" 1204.4 23.63298 19.47368
"6024" 1204.6 26.58302 19.46356
"6025" 1204.8 30.94218 18.6336
"6026" 1205 34.32814 17.35043
"6027" 1205.2 36.55841 13.917
"6028" 1205.4 37.39587 9.638837
"6029" 1205.6 37.4149 7.214004
"6030" 1205.8 37.79989 7.331144
"6031" 1206 38.45367 7.965116
"6032" 1206.2 40.84414 7.743902
"6033" 1206.4 44.67152 7.413462
"6034" 1206.6 48.70083 7.115385
"6035" 1206.8 52.93062 6.022267
"6036" 1207 56.18985 3.269231
"6037" 1207.2 57.9951 0.7815057
"6038" 1207.4 58.6916 1.006261
"6039" 1207.6 60.04461 2.184418
"6040" 1207.8 62.78001 3.104396
"6041" 1208 66.04866 4.048583
"6042" 1208.2 69.61323 4.615385
"6043" 1208.4 73.26663 5.192308
"6044" 1208.6 77.25599 6.847826
"6045" 1208.8 80.42156 9.531773
"6046" 1209 83.50339 12.73411
"6047" 1209.2 86.55478 16.49625
"6048" 1209.4 89.16191 20.11364
"6049" 1209.6 90.84474 23.76118
"6050" 1209.8 91.98108 27.93706
"6051" 1210 92.1796 31.92755
"6052" 1210.2 90.8254 35.69056
"6053" 1210.4 88.14128 39.52946
"6054" 1210.6 85.02946 42.36888
"6055" 1210.8 81.70249 44.25699
"6056" 1211 77.54988 45.66637
"6057" 1211.2 72.89154 46.72065
"6058" 1211.4 67.96821 47.61538
"6059" 1211.6 63.47215 47.93393
"6060" 1211.8 58.65532 49.05769
"6061" 1212 53.78218 49.42308
"6062" 1212.2 49.13916 48.92713
"6063" 1212.4 44.68003 47.59839
"6064" 1212.6 41.27509 45.26923
"6065" 1212.8 38.20282 41.40877
"6066" 1213 35.70395 37.28938
"6067" 1213.2 34.01996 33.00962
"6068" 1213.4 32.3973 28.58818
"6069" 1213.6 31.77209 23.46674
"6070" 1213.8 31.76489 18.59467
"6071" 1214 32.58565 14.67352
"6072" 1214.2 34.97512 12.88462
"6073" 1214.4 37.81868 10.07036
"6074" 1214.6 39.29759 7.461538
"6075" 1214.8 38.77578 9.012238
"6076" 1215 38.98298 10.75855
"6077" 1215.2 37.97767 12.65182
"6078" 1215.4 35.81127 15.71154
"6079" 1215.6 32.4983 19.0812
"6080" 1215.8 29.00902 20.92209
"6081" 1216 24.69743 21.73077
"6082" 1216.2 21.11838 21.55188
"6083" 1216.4 19.97097 21.64201
"6084" 1216.6 20.32508 22.41346
"6085" 1216.8 20.97529 23.61227
"6086" 1217 21.21555 26.33629
"6087" 1217.2 20.84514 30.46559
"6088" 1217.4 19.65735 34.62607
"6089" 1217.6 17.70981 39.09188
"6090" 1217.8 15.96732 42.72869
"6091" 1218 14.69219 46.63462
"6092" 1218.2 15.82235 48.57495
"6093" 1218.4 16.52653 48.30972
"6094" 1218.6 16.68571 48.5499
"6095" 1218.8 16.96534 48.46703
"6096" 1219 16.86271 48.39397
"6097" 1219.2 16.76814 48.45085
"6098" 1219.4 16.0518 48.34615
"6099" 1219.6 15.82155 49.14241
"6100" 1219.8 15.37786 51.31657
"6101" 1220 13.78445 53.15934
"6102" 1220.2 12.34122 53.89423
"6103" 1220.4 12.20874 53.39397
"6104" 1220.6 12.99198 53.14835
"6105" 1220.8 13.47895 53.07173
"6106" 1221 14.72964 52.96154
"6107" 1221.2 16.51132 54.08654
"6108" 1221.4 19.17903 56.03846
"6109" 1221.6 21.47802 58.2326
"6110" 1221.8 23.19503 60.96154
"6111" 1222 24.22552 64.46154
"6112" 1222.2 23.52692 68.35799
"6113" 1222.4 21.92745 71.67582
"6114" 1222.6 19.32892 74.70907
"6115" 1222.8 16.34587 77.88462
"6116" 1223 13.12648 80.52064
"6117" 1223.2 9.453385 82.90293
"6118" 1223.4 6.221275 83.86095
"6119" 1223.6 6.297697 83.51215
"6120" 1223.8 7.198422 83.56731
"6121" 1224 7.877518 83.61227
"6122" 1224.2 9.095672 83.67409
"6123" 1224.4 11.01286 84.76297
"6124" 1224.6 13.66063 87.28846
"6125" 1224.8 15.12754 91.11336
"6126" 1225 15.38475 95.22809
"6127" 1225.2 15.8922 99.50549
"6128" 1225.4 17.42976 101.5994
"6129" 1225.6 19.28941 101.0404
"6130" 1225.8 22.36955 100.4341
"6131" 1226 26.21231 100.4626
"6132" 1226.2 29.44858 101.7521
"6133" 1226.4 32.18119 103.0066
"6134" 1226.6 35.21783 104.2582
"6135" 1226.8 37.4196 105.8173
"6136" 1227 38.80765 107.3915
"6137" 1227.2 39.77566 109.3343
"6138" 1227.4 40.14885 111.8527
"6139" 1227.6 39.68281 114.6731
"6140" 1227.8 39.70106 114.9291
"6141" 1228 39.6663 114.6978
"6142" 1228.2 40.17398 113.9519
"6143" 1228.4 40.85099 113.1549
"6144" 1228.6 42.37739 112.5405
"6145" 1228.8 44.99288 111.5182
"6146" 1229 47.8062 110.3797
"6147" 1229.2 51.12316 109.0291
"6148" 1229.4 53.73402 108.5769
"6149" 1229.6 56.69166 108.8158
"6150" 1229.8 59.29461 110.0458
"6151" 1230 62.20217 111.9231
"6152" 1230.2 64.66253 114.4887
"6153" 1230.4 67.38502 117.0043
"6154" 1230.6 69.70809 119.0478
"6155" 1230.8 71.57973 120.9904
"6156" 1231 72.34411 120.415
"6157" 1231.2 72.55748 119.1758
"6158" 1231.4 72.85099 117.1795
"6159" 1231.6 73.82323 114.2125
"6160" 1231.8 74.92276 111.2148
"6161" 1232 75.95309 107.9251
"6162" 1232.2 76.37912 105.061
"6163" 1232.4 76.83168 102.0604
"6164" 1232.6 76.77374 99.03846
"6165" 1232.8 75.76909 96.40385
"6166" 1233 74.27096 93.43918
"6167" 1233.2 72.8785 89.98169
"6168" 1233.4 71.16026 86.40598
"6169" 1233.6 69.56798 83.07265
"6170" 1233.8 67.91917 79.21735
"6171" 1234 66.34062 75.33761
"6172" 1234.2 64.776 71.62229
"6173" 1234.4 63.91193 67.63112
"6174" 1234.6 64.23403 63.15789
"6175" 1234.8 65.91687 58.84615
"6176" 1235 68.76231 55.32343
"6177" 1235.2 72.47451 52.81469
"6178" 1235.4 76.65074 50.79545
"6179" 1235.6 80.43999 49.54808
"6180" 1235.8 84.39222 49.18399
"6181" 1236 88.04125 49.28322
"6182" 1236.2 90.87418 49.74359
"6183" 1236.4 94.52009 50.04808
"6184" 1236.6 98.13598 51.07517
"6185" 1236.8 101.6222 52.56261
"6186" 1237 104.7637 54.61538
"6187" 1237.2 107.7893 57.12477
"6188" 1237.4 110.7602 59.61091
"6189" 1237.6 113.056 62.14957
"6190" 1237.8 115.4367 65.38014
"6191" 1238 117.561 68.10038
"6192" 1238.2 120.1282 70.61538
"6193" 1238.4 123.0785 71.99016
"6194" 1238.6 124.4671 72.48211
"6195" 1238.8 123.9333 72.44083
"6196" 1239 122.8456 72.77728
"6197" 1239.2 121.9497 73.10823
"6198" 1239.4 121.2627 74.40671
"6199" 1239.6 120.3102 76.93649
"6200" 1239.8 119.1035 80.25084
"6201" 1240 117.6338 83.67133
"6202" 1240.2 115.8667 86.81127
"6203" 1240.4 114.2919 90.51923
"6204" 1240.6 112.6325 93.63596
"6205" 1240.8 109.8752 95.98968
"6206" 1241 106.4117 97.27106
"6207" 1241.2 102.9136 97.86489
"6208" 1241.4 100.0096 99.17263
"6209" 1241.6 97.20024 101.3368
"6210" 1241.8 95.26471 103.9916
"6211" 1242 94.22199 106.8132
"6212" 1242.2 93.74 108.7596
"6213" 1242.4 92.76192 110.3444
"6214" 1242.6 91.05079 111.9186
"6215" 1242.8 89.07874 112.5096
"6216" 1243 86.76366 112.6381
"6217" 1243.2 83.44477 113.2234
"6218" 1243.4 80.26663 113.3846
"6219" 1243.6 78.22857 112.9054
"6220" 1243.8 75.42411 112.2732
"6221" 1244 72.48502 111.8269
"6222" 1244.2 70.10271 111.4493
"6223" 1244.4 67.07256 111.4423
"6224" 1244.6 64.22286 112.4803
"6225" 1244.8 61.31339 114.5577
"6226" 1245 58.61163 116.9559
"6227" 1245.2 55.60081 119.119
"6228" 1245.4 52.87689 119.1442
"6229" 1245.6 50.73986 117.9438
"6230" 1245.8 47.66921 116.0121
"6231" 1246 43.71418 114.3399
"6232" 1246.2 39.90354 112.9158
"6233" 1246.4 35.84016 111.5385
"6234" 1246.6 31.25645 109.6559
"6235" 1246.8 27.19127 107.6619
"6236" 1247 24.28617 104.3919
"6237" 1247.2 21.70227 100.6154
"6238" 1247.4 18.58192 97.11538
"6239" 1247.6 14.98275 94.20611
"6240" 1247.8 12.19778 90.91093
"6241" 1248 10.87365 86.52367
"6242" 1248.2 8.999365 82.16346
"6243" 1248.4 6.479702 78.98479
"6244" 1248.6 4.665545 77.99774
"6245" 1248.8 4.558537 77.51068
"6246" 1249 5.566147 77.37526
"6247" 1249.2 7.246576 75.98077
"6248" 1249.4 9.10581 72.97571
"6249" 1249.6 10.61779 69.24484
"6250" 1249.8 11.77145 65.43139
"6251" 1250 11.93803 60.78482
"6252" 1250.2 11.66048 56.6498
"6253" 1250.4 12.11823 52.35207
"6254" 1250.6 14.36046 49.09763
"6255" 1250.8 16.60242 49.30873
"6256" 1251 18.5598 49.92204
"6257" 1251.2 18.72638 49.82848
"6258" 1251.4 19.49684 49.12955
"6259" 1251.6 21.84876 46.99393
"6260" 1251.8 23.36995 44.45426
"6261" 1252 24.36946 40.56653
"6262" 1252.2 24.55297 36.34615
"6263" 1252.4 24.57058 32.2561
"6264" 1252.6 24.84724 30.9188
"6265" 1252.8 25.43144 31.34615
"6266" 1253 25.58345 32.71154
"6267" 1253.2 27.68519 34.4678
"6268" 1253.4 30.92215 36.62758
"6269" 1253.6 34.99054 38.75704
"6270" 1253.8 38.72863 40.10355
"6271" 1254 43.08468 40.61637
"6272" 1254.2 47.1966 40.85165
"6273" 1254.4 51.76233 40.87838
"6274" 1254.6 55.82603 40.23504
"6275" 1254.8 60.47923 39.48225
"6276" 1255 64.84105 38.40994
"6277" 1255.2 69.72635 37.15812
"6278" 1255.4 74.62931 35.8542
"6279" 1255.6 79.17836 35.24038
"6280" 1255.8 83.98206 34.93927
"6281" 1256 88.60683 35.41346
"6282" 1256.2 92.9888 35.90385
"6283" 1256.4 97.84498 37.04212
"6284" 1256.6 101.2459 38.96691
"6285" 1256.8 104.3959 41.11888
"6286" 1257 107.0781 43.85063
"6287" 1257.2 109.7871 46.21795
"6288" 1257.4 111.8416 49.30403
"6289" 1257.6 113.1161 53.12063
"6290" 1257.8 114.1107 56.6771
"6291" 1258 113.6327 58.32168
"6292" 1258.2 114.0118 60.4097
"6293" 1258.4 114.9083 62.875
"6294" 1258.6 116.2644 65.98968
"6295" 1258.8 117.3099 69.09091
"6296" 1259 117.0709 72.30342
"6297" 1259.2 116.5194 75.71429
"6298" 1259.4 115.4765 77.85577
"6299" 1259.6 114.272 78.03667
"6300" 1259.8 114.228 78.02448
"6301" 1260 113.7793 78.20662
"6302" 1260.2 111.0699 79.60256
"6303" 1260.4 107.9023 81.22987
"6304" 1260.6 104.2838 83.54396
"6305" 1260.8 101.5591 86.19231
"6306" 1261 98.71633 89.21245
"6307" 1261.2 96.21509 93.08654
"6308" 1261.4 93.94643 96.70569
"6309" 1261.6 91.32786 99.95779
"6310" 1261.8 88.1288 103.75
"6311" 1262 85.79198 107.0438
"6312" 1262.2 83.72249 109.6377
"6313" 1262.4 82.54277 109.8921
"6314" 1262.6 80.77636 109.7139
"6315" 1262.8 77.34038 109.857
"6316" 1263 73.27676 110.5364
"6317" 1263.2 69.69036 111.5297
"6318" 1263.4 65.90674 111.9838
"6319" 1263.6 61.87197 111.7308
"6320" 1263.8 57.73584 111.3158
"6321" 1264 53.20433 111.3057
"6322" 1264.2 48.95668 111.7004
"6323" 1264.4 44.754 112.7268
"6324" 1264.6 40.97792 114.9451
"6325" 1264.8 38.41062 116.4962
"6326" 1265 38.49469 116.1336
"6327" 1265.2 39.61433 115.5342
"6328" 1265.4 40.38586 115.5
"6329" 1265.6 41.1406 115.7186
"6330" 1265.8 41.80157 115.7115
"6331" 1266 42.41794 116.1538
"6332" 1266.2 43.51929 117.6972
"6333" 1266.4 45.39044 119.9844
"6334" 1266.6 47.08654 120.8242
"6335" 1266.8 47.18514 120.7404
"6336" 1267 47.09137 120.7085
"6337" 1267.2 47.06671 120.078
"6338" 1267.4 47.73127 119.2355
"6339" 1267.6 49.60549 117.9858
"6340" 1267.8 52.47032 116.7723
"6341" 1268 55.90093 116.3462
"6342" 1268.2 59.47997 116.1136
"6343" 1268.4 63.32117 116.2271
"6344" 1268.6 67.00514 117.2788
"6345" 1268.8 70.10271 119.0572
"6346" 1269 72.55982 121.9812
"6347" 1269.2 72.81246 122.9327
"6348" 1269.4 72.73542 122.5288
"6349" 1269.6 72.48603 121.7713
"6350" 1269.8 72.45166 120.6051
"6351" 1270 73.86104 118.2036
"6352" 1270.2 76.20247 115.5481
"6353" 1270.4 78.52136 113.5413
"6354" 1270.6 81.23675 112.0122
"6355" 1270.8 84.60045 110.9079
"6356" 1271 89.0454 110.7544
"6357" 1271.2 92.26744 111.3368
"6358" 1271.4 96.30177 112.1058
"6359" 1271.6 99.80735 112.625
"6360" 1271.8 100.8928 111.7589
"6361" 1272 100.6912 109.8767
"6362" 1272.2 100.6975 106.4194
"6363" 1272.4 100.6861 102.8565
"6364" 1272.6 101.4017 99.48427
"6365" 1272.8 102.9031 96.20085
"6366" 1273 105.0444 93.29606
"6367" 1273.2 107.9068 90.57692
"6368" 1273.4 109.8832 88.11873
"6369" 1273.6 111.7503 85.4458
"6370" 1273.8 113.5195 81.90966
"6371" 1274 114.8832 78.19418
"6372" 1274.2 115.1436 73.77289
"6373" 1274.4 114.4557 69.84432
"6374" 1274.6 114.5297 65.75444
"6375" 1274.8 115.7764 62.99451
"6376" 1275 118.3124 61.36404
"6377" 1275.2 121.7838 59.45804
"6378" 1275.4 124.5003 57.32815
"6379" 1275.6 125.2504 57.02341
"6380" 1275.8 124.8782 57.0812
"6381" 1276 124.3917 56.70263
"6382" 1276.2 123.1045 56.01782
"6383" 1276.4 121.74 54.20455
"6384" 1276.6 120.5826 51.63004
"6385" 1276.8 120.1072 47.9409
"6386" 1277 119.5162 44.57168
"6387" 1277.2 119.161 40.86081
"6388" 1277.4 117.9227 37.86538
"6389" 1277.6 115.7514 34.79895
"6390" 1277.8 113.0636 30.96154
"6391" 1278 110.394 27.48328
"6392" 1278.2 107.9235 23.50334
"6393" 1278.4 106.1323 19.49673
"6394" 1278.6 105.6569 16.44435
"6395" 1278.8 106.5414 16.14103
"6396" 1279 106.1041 17.03649
"6397" 1279.2 105.3932 16.81731
"6398" 1279.4 103.5483 16.23882
"6399" 1279.6 100.9413 15.0492
"6400" 1279.8 98.10857 12.86789
"6401" 1280 96.0717 9.388889
"6402" 1280.2 94.44518 7.320513
"6403" 1280.4 94.08441 8.278388
"6404" 1280.6 94.83141 9.584079
"6405" 1280.8 94.77905 11.38889
"6406" 1281 93.54826 14.14336
"6407" 1281.2 91.65714 17.29021
"6408" 1281.4 89.03058 19.3315
"6409" 1281.6 85.63761 20.07396
"6410" 1281.8 81.5844 19.53565
"6411" 1282 77.60856 18.58654
"6412" 1282.2 73.50221 16.85897
"6413" 1282.4 70.88453 14.12791
"6414" 1282.6 68.61775 10.45726
"6415" 1282.8 67.60454 6.630037
"6416" 1283 66.25283 3.716458
"6417" 1283.2 64.86924 4.000938
"6418" 1283.4 64.8896 5.238095
"6419" 1283.6 64.46351 7.543706
"6420" 1283.8 63.3516 11.05769
"6421" 1284 61.55842 14.33363
"6422" 1284.2 58.38613 17.303
"6423" 1284.4 54.46139 19.01822
"6424" 1284.6 49.717 19.26113
"6425" 1284.8 45.47737 17.95617
"6426" 1285 41.50862 15.84526
"6427" 1285.2 38.28548 13.38287
"6428" 1285.4 36.37685 10.52448
"6429" 1285.6 36.06986 8.907529
"6430" 1285.8 35.91833 9.405188
"6431" 1286 36.12186 10.20433
"6432" 1286.2 37.52148 10.86032
"6433" 1286.4 37.76478 12.97571
"6434" 1286.6 37.88643 16.67004
"6435" 1286.8 37.28831 20.74899
"6436" 1287 36.10331 24.33992
"6437" 1287.2 34.08347 27.75988
"6438" 1287.4 32.09381 31.25962
"6439" 1287.6 29.89801 34.49211
"6440" 1287.8 26.87865 37.15696
"6441" 1288 23.82559 39.01822
"6442" 1288.2 20.87913 40.47511
"6443" 1288.4 17.34164 42.0738
"6444" 1288.6 15.8632 42.59356
"6445" 1288.8 15.54578 44.12722
"6446" 1289 15.48083 47.36538
"6447" 1289.2 17.14267 49.2094
"6448" 1289.4 18.73652 51.25506
"6449" 1289.6 20.05441 53.03644
"6450" 1289.8 19.67875 52.88462
"6451" 1290 19.05811 52.88462
"6452" 1290.2 17.50328 54.09615
"6453" 1290.4 15.21117 56.06731
"6454" 1290.6 12.53149 57.99896
"6455" 1290.8 10.49748 60.69444
"6456" 1291 10.64759 62.36813
"6457" 1291.2 11.34457 62.99896
"6458" 1291.4 12.31943 65.36437
"6459" 1291.6 13.71841 69.14241
"6460" 1291.8 14.38381 73.45571
"6461" 1292 13.74965 78.00936
"6462" 1292.2 12.67138 82.4211
"6463" 1292.4 9.727842 86.1785
"6464" 1292.6 6.87554 87.43927
"6465" 1292.8 6.737607 87.43007
"6466" 1293 6.888417 87.31289
"6467" 1293.2 7.67641 87.28745
"6468" 1293.4 8.552402 86.97732
"6469" 1293.6 9.866129 87.11538
"6470" 1293.8 11.60486 88.7578
"6471" 1294 12.93628 92.04545
"6472" 1294.2 13.34419 95.06044
"6473" 1294.4 15.14781 98.28947
"6474" 1294.6 18.02689 100.7287
"6475" 1294.8 21.46353 102.4291
"6476" 1295 25.06614 103.2473
"6477" 1295.2 28.02537 104.6474
"6478" 1295.4 29.85746 107.1457
"6479" 1295.6 31.32122 109.7436
"6480" 1295.8 31.70562 112.6874
"6481" 1296 30.90163 114.7976
"6482" 1296.2 30.83219 114.9615
"6483" 1296.4 31.32886 113.8736
"6484" 1296.6 32.72302 113.0769
"6485" 1296.8 35.09859 112.5
"6486" 1297 38.24096 112.1264
"6487" 1297.2 41.26225 112.2756
"6488" 1297.4 43.6253 112.378
"6489" 1297.6 45.89513 112.085
"6490" 1297.8 47.04068 111.6058
"6491" 1298 47.86281 111.0835
"6492" 1298.2 48.52052 110.1266
"6493" 1298.4 50.42263 108.958
"6494" 1298.6 53.20954 108.5707
"6495" 1298.8 56.09355 108.9712
"6496" 1299 59.44608 109.579
"6497" 1299.2 63.01778 109.5809
"6498" 1299.4 66.22872 108.544
"6499" 1299.6 69.76395 107.7391
"6500" 1299.8 73.81406 107.5832
"6501" 1300 77.82043 108.4135
"6502" 1300.2 80.79515 110.3143
"6503" 1300.4 81.90386 112.7564
"6504" 1300.6 82.09647 114.1209
"6505" 1300.8 82.928 116.0741
"6506" 1301 84.35006 118.0577
"6507" 1301.2 85.18747 118.8736
"6508" 1301.4 85.92949 118.5481
"6509" 1301.6 86.71401 117.4584
"6510" 1301.8 88.9977 116.3368
"6511" 1302 92.12158 115.0641
"6512" 1302.2 95.8511 113.5059
"6513" 1302.4 99.81698 112.8846
"6514" 1302.6 103.284 112.5
"6515" 1302.8 106.3383 112.8846
"6516" 1303 106.5382 113.3907
"6517" 1303.2 106.2226 113.3481
"6518" 1303.4 105.895 112.7137
"6519" 1303.6 105.7129 112.2561
"6520" 1303.8 105.8914 110.8583
"6521" 1304 106.7264 108.4763
"6522" 1304.2 107.5075 105.455
"6523" 1304.4 108.8217 102.5577
"6524" 1304.6 110.9073 99.6453
"6525" 1304.8 113.9654 97.70105
"6526" 1305 117.2638 96.48785
"6527" 1305.2 119.7373 96.06275
"6528" 1305.4 119.4683 96.08349
"6529" 1305.6 119.4871 95.85835
"6530" 1305.8 118.4455 95.41209
"6531" 1306 117.4476 94.55128
"6532" 1306.2 117.0078 91.58654
"6533" 1306.4 117.6274 88.39744
"6534" 1306.6 119.4022 85.19231
"6535" 1306.8 121.8617 82.21154
"6536" 1307 123.9726 79.22203
"6537" 1307.2 124.9006 75.06119
"6538" 1307.4 125.3769 70.70192
"6539" 1307.6 126.3306 67.15116
"6540" 1307.8 127.3984 63.51313
"6541" 1308 127.9611 59.63775
"6542" 1308.2 127.6497 55.76923
"6543" 1308.4 125.7924 52.42674
"6544" 1308.6 122.9889 49.66458
"6545" 1308.8 120.4455 46.59944
"6546" 1309 118.8399 43.1685
"6547" 1309.2 118.5991 39.5483
"6548" 1309.4 118.6932 35.19231
"6549" 1309.6 119.4987 31.12762
"6550" 1309.8 119.7972 30.62383
"6551" 1310 120.1075 30.25824
"6552" 1310.2 120.0415 30.57692
"6553" 1310.4 120.2506 30.43407
"6554" 1310.6 120.0415 30.57692
"6555" 1310.8 120.0305 30.65385
"6556" 1311 120.069 30.41209
"6557" 1311.2 119.5905 30.37992
"6558" 1311.4 118.7107 29.58916
"6559" 1311.6 117.2898 28.22344
"6560" 1311.8 115.6205 25.97985
"6561" 1312 114.4465 23.91026
"6562" 1312.2 113.3672 21.28354
"6563" 1312.4 113.334 20.73529
"6564" 1312.6 113.5672 20.55211
"6565" 1312.8 113.6467 20.73077
"6566" 1313 113.745 20.85544
"6567" 1313.2 113.9053 20.98901
"6568" 1313.4 113.8665 21.07466
"6569" 1313.6 113.7536 21.37097
"6570" 1313.8 113.8069 21.59919
"6571" 1314 113.9075 21.69132
"6572" 1314.2 113.7463 22.07786
"6573" 1314.4 114.1175 22.80769
"6574" 1314.6 115.0773 24.07343
"6575" 1314.8 115.9067 25.97009
"6576" 1315 117.2863 28.56187
"6577" 1315.2 119.1705 30.51839
"6578" 1315.4 120.8036 32.81773
"6579" 1315.6 122.177 35.68562
"6580" 1315.8 123.7092 38.82212
"6581" 1316 125.1228 42.38095
"6582" 1316.2 126.6155 46.06187
"6583" 1316.4 126.7279 49.49634
"6584" 1316.6 126.1473 53.79808
"6585" 1316.8 125.5422 57.71467
"6586" 1317 124.7559 61.19048
"6587" 1317.2 124.0741 64.42308
"6588" 1317.4 123.6736 67.18864
"6589" 1317.6 122.9788 69.39423
"6590" 1317.8 121.4659 70.50537
"6591" 1318 119.7429 70.66346
"6592" 1318.2 117.7583 70.48311
"6593" 1318.4 115.8648 70.18219
"6594" 1318.6 114.5449 69.55441
"6595" 1318.8 113.2633 68.69048
"6596" 1319 111.5752 67.69231
"6597" 1319.2 108.5454 67.51012
"6598" 1319.4 106.1169 68.22233
"6599" 1319.6 103.181 68.91324
"6600" 1319.8 99.94877 68.90688
"6601" 1320 96.73515 67.76316
"6602" 1320.2 93.87413 65.77392
"6603" 1320.4 91.02392 63.15295
"6604" 1320.6 88.64066 60.33302
"6605" 1320.8 86.00379 56.94139
"6606" 1321 82.75992 54.44872
"6607" 1321.2 78.4368 52.91276
"6608" 1321.4 74.38273 52.82051
"6609" 1321.6 70.17273 53.9652
"6610" 1321.8 66.3245 56.21199
"6611" 1322 62.68621 59.29196
"6612" 1322.2 59.52048 61.9391
"6613" 1322.4 56.5189 64.90385
"6614" 1322.6 53.34442 67.9458
"6615" 1322.8 51.50664 71.18515
"6616" 1323 50.7201 74.98521
"6617" 1323.2 50.06747 79.75275
"6618" 1323.4 50.55941 83.50375
"6619" 1323.6 50.93524 87.62195
"6620" 1323.8 51.12613 91.63968
"6621" 1324 51.58934 95.41913
"6622" 1324.2 51.54983 99.63018
"6623" 1324.4 51.08558 103.358
"6624" 1324.6 50.68156 107.0591
"6625" 1324.8 50.31512 110.7692
"6626" 1325 50.83518 113.1346
"6627" 1325.2 52.00637 116.0553
"6628" 1325.4 52.22099 117.3887
"6629" 1325.6 51.5597 117.4014
"6630" 1325.8 50.97692 116.4448
"6631" 1326 50.14391 115.7799
"6632" 1326.2 48.21198 114.9636
"6633" 1326.4 44.91229 114.3269
"6634" 1326.6 41.32332 113.1379
"6635" 1326.8 38.02945 111.9906
"6636" 1327 35.09366 110.4389
"6637" 1327.2 32.29828 108.0523
"6638" 1327.4 29.50237 105.2755
"6639" 1327.6 25.99504 103.4615
"6640" 1327.8 21.85637 102.4615
"6641" 1328 18.29177 100.9911
"6642" 1328.2 15.47222 98.04656
"6643" 1328.4 14.07323 94.18016
"6644" 1328.6 12.23997 89.71414
"6645" 1328.8 9.394225 85.92308
"6646" 1329 6.427965 82.34615
"6647" 1329.2 4.563573 78.93665
"6648" 1329.4 4.257656 77.80543
"6649" 1329.6 3.212183 75.67016
"6650" 1329.8 2.241816 74.72756
"6651" 1330 2.16156 74.23077
"6652" 1330.2 3.033989 71.88914
"6653" 1330.4 3.570685 68.92713
"6654" 1330.6 2.715326 65.58894
"6655" 1330.8 1.391103 62.7381
"6656" 1331 1.005874 61.97964
"6657" 1331.2 1.005874 61.64336
"6658" 1331.4 1.075916 61.31119
"6659" 1331.6 1.281038 60.76923
"6660" 1331.8 2.739403 57.57692
"6661" 1332 3.277735 57.14497
"6662" 1332.2 5.046075 54.27298
"6663" 1332.4 6.100521 51.59615
"6664" 1332.6 7.396716 49.37377
"6665" 1332.8 8.897852 46.79314
"6666" 1333 9.855123 43.78571
"6667" 1333.2 9.856252 40.5572
"6668" 1333.4 8.73796 37.8022
"6669" 1333.6 8.821957 38.00607
"6670" 1333.8 9.266885 37.69231
"6671" 1334 10.67417 38.11914
"6672" 1334.2 12.63187 37.11538
"6673" 1334.4 15.15339 35.38462
"6674" 1334.6 17.93565 33.19838
"6675" 1334.8 20.40265 29.68295
"6676" 1335 22.52229 25.99906
"6677" 1335.2 24.65057 22.67672
"6678" 1335.4 27.44835 19.16667
"6679" 1335.6 30.39475 16.1336
"6680" 1335.8 33.02463 13.45707
"6681" 1336 36.15797 10.91346
"6682" 1336.2 40.02952 7.913462
"6683" 1336.4 44.01053 5.605066
"6684" 1336.6 48.12589 4.272983
"6685" 1336.8 52.02625 3.4839
"6686" 1337 56.62212 2.142218
"6687" 1337.2 60.88651 0.7915921
"6688" 1337.4 64.59484 1.18007
"6689" 1337.6 68.95815 2.459514
"6690" 1337.8 73.71528 3.72288
"6691" 1338 78.12495 5.622711
"6692" 1338.2 81.92137 7.805944
"6693" 1338.4 85.78433 10.17355
"6694" 1338.6 89.3484 12.50962
"6695" 1338.8 92.90636 15.10788
"6696" 1339 96.96535 17.44371
"6697" 1339.2 100.9052 19.20192
"6698" 1339.4 105.0624 20.68426
"6699" 1339.6 109.0773 21.65187
"6700" 1339.8 112.8088 23.10577
"6701" 1340 115.5221 24.52627
"6702" 1340.2 115.4829 26.07143
"6703" 1340.4 114.8362 28.32552
"6704" 1340.6 114.8812 31.97227
"6705" 1340.8 114.9276 34.16346
"6706" 1341 114.8868 35.08242
"6707" 1341.2 114.8698 35.34615
"6708" 1341.4 114.8868 35.46703
"6709" 1341.6 114.8633 35.58587
"6710" 1341.8 114.8633 35.58587
"6711" 1342 114.8501 35.61355
"6712" 1342.2 114.8501 35.61355
"6713" 1342.4 114.8557 35.67554
"6714" 1342.6 114.8095 35.63953
"6715" 1342.8 114.8409 35.72344
"6716" 1343 114.8134 35.77839
"6717" 1343.2 114.7739 35.72742
"6718" 1343.4 114.7859 35.81502
"6719" 1343.6 114.7558 35.71109
"6720" 1343.8 114.7704 35.83021
"6721" 1344 114.7125 35.65018
"6722" 1344.2 114.6772 35.64423
"6723" 1344.4 114.6772 35.64423
"6724" 1344.6 114.668 35.58679
"6725" 1344.8 114.6772 35.64423
"6726" 1345 114.6888 35.76923
"6727" 1345.2 114.6483 35.76923
"6728" 1345.4 114.6483 35.76923
"6729" 1345.6 114.6593 36.09341
"6730" 1345.8 114.5672 36.417
"6731" 1346 114.3223 37.64793
"6732" 1346.2 113.6178 38.77885
"6733" 1346.4 113.1168 39.77017
"6734" 1346.6 112.7221 41.53846
"6735" 1346.8 112.7013 43.65385
"6736" 1347 113.197 46.20304
"6737" 1347.2 114.0337 49.12088
"6738" 1347.4 115.3891 52.06608
"6739" 1347.6 117.2603 54.96717
"6740" 1347.8 119.6659 56.99038
"6741" 1348 122.5271 57.94872
"6742" 1348.2 124.2889 58.4073
"6743" 1348.4 123.747 58.88278
"6744" 1348.6 122.9307 59.86264
"6745" 1348.8 121.4379 61.89423
"6746" 1349 119.1956 63.52007
"6747" 1349.2 116.7114 65.34615
"6748" 1349.4 114.1107 68.09928
"6749" 1349.6 111.7687 70.95192
"6750" 1349.8 110.4513 74.19028
"6751" 1350 109.7174 75.99038
"6752" 1350.2 108.8974 77.99451
"6753" 1350.4 107.5858 80.20147
"6754" 1350.6 105.2102 82.69231
"6755" 1350.8 102.9355 84.88095
"6756" 1351 100.6425 87.83883
"6757" 1351.2 99.14497 90.78205
"6758" 1351.4 96.90089 93.06351
"6759" 1351.6 93.69185 94.56731
"6760" 1351.8 90.26331 95.05769
"6761" 1352 87.99837 95.3501
"6762" 1352.2 86.93934 94.71612
"6763" 1352.4 86.40736 94.03846
"6764" 1352.6 85.55883 93.47561
"6765" 1352.8 83.44477 92.68784
"6766" 1353 81.37417 91.36538
"6767" 1353.2 79.81645 89.24419
"6768" 1353.4 78.2075 86.41026
"6769" 1353.6 76.76748 82.9359
"6770" 1353.8 76.0448 79.44991
"6771" 1354 76.02688 75.65742
"6772" 1354.2 76.41211 71.81127
"6773" 1354.4 77.04035 67.79808
"6774" 1354.6 77.57462 63.45238
"6775" 1354.8 78.09636 59.50358
"6776" 1355 78.58126 55.49038
"6777" 1355.2 78.72348 51.42665
"6778" 1355.4 78.81189 46.7915
"6779" 1355.6 78.26559 42.91026
"6780" 1355.8 77.49612 38.86852
"6781" 1356 76.70327 34.80769
"6782" 1356.2 75.65459 30.95299
"6783" 1356.4 73.14633 27.04701
"6784" 1356.6 70.22486 23.67261
"6785" 1356.8 67.07256 20.38462
"6786" 1357 63.50706 17.9359
"6787" 1357.2 60.57871 15.54029
"6788" 1357.4 57.9584 12.91084
"6789" 1357.6 57.78479 10.38931
"6790" 1357.8 59.09658 9.152098
"6791" 1358 60.01432 9.388889
"6792" 1358.2 61.62768 8.672608
"6793" 1358.4 64.5594 7.35348
"6794" 1358.6 67.94808 5.777972
"6795" 1358.8 71.07987 3.888368
"6796" 1359 72.34411 3.937247
"6797" 1359.2 71.90874 4.225572
"6798" 1359.4 71.6418 4.252137
"6799" 1359.6 71.44186 4.362348
"6800" 1359.8 70.74237 5.192308
"6801" 1360 70.13513 6.144231
"6802" 1360.2 69.72408 7.3527
"6803" 1360.4 69.60406 9.734432
"6804" 1360.6 70.0803 13.26923
"6805" 1360.8 70.84869 17.11538
"6806" 1361 72.13617 20.79915
"6807" 1361.2 73.33711 24.51465
"6808" 1361.4 74.77265 27.83989
"6809" 1361.6 76.3494 30.28175
"6810" 1361.8 79.01464 32.84091
"6811" 1362 81.96963 35.23921
"6812" 1362.2 85.51185 37.02158
"6813" 1362.4 88.80128 37.77473
"6814" 1362.6 92.32337 36.97802
"6815" 1362.8 95.70204 34.84266
"6816" 1363 98.47764 31.60555
"6817" 1363.2 100.5524 28.32168
"6818" 1363.4 102.957 24.53936
"6819" 1363.6 103.706 21.34615
"6820" 1363.8 102.5897 19.27996
"6821" 1364 102.4 19.43294
"6822" 1364.2 102.7979 19.99084
"6823" 1364.4 103.0625 20.75962
"6824" 1364.6 102.9352 21.81393
"6825" 1364.8 102.9373 22.9359
"6826" 1365 104.3129 24.9015
"6827" 1365.2 106.3345 27.29428
"6828" 1365.4 107.4916 30.51709
"6829" 1365.6 107.8844 33.98479
"6830" 1365.8 108.5786 37.97842
"6831" 1366 109.1028 42.06172
"6832" 1366.2 109.8658 46.00844
"6833" 1366.4 111.5072 49.39349
"6834" 1366.6 114.0161 51.94773
"6835" 1366.8 117.2105 54.4678
"6836" 1367 120.5691 56.50502
"6837" 1367.2 122.3895 58.86447
"6838" 1367.4 122.2128 61.67832
"6839" 1367.6 120.7331 64.29196
"6840" 1367.8 118.2116 66.36364
"6841" 1368 115.2402 67.85647
"6842" 1368.2 112.4745 69.72527
"6843" 1368.4 110.4275 72.6505
"6844" 1368.6 109.185 75.6993
"6845" 1368.8 108.4577 78.60912
"6846" 1369 109.0068 81.90171
"6847" 1369.2 110.1689 85.67531
"6848" 1369.4 111.0175 89.57692
"6849" 1369.6 109.9485 92.71368
"6850" 1369.8 107.4964 94.93311
"6851" 1370 104.1396 97.01699
"6852" 1370.2 100.6425 99.41392
"6853" 1370.4 97.04158 102.2378
"6854" 1370.6 95.94988 103.7722
"6855" 1370.8 94.87642 106.5481
"6856" 1371 93.43444 109.4493
"6857" 1371.2 91.54396 111.7308
"6858" 1371.4 90.9612 113.5912
"6859" 1371.6 91.49402 114.5547
"6860" 1371.8 91.40278 114.5547
"6861" 1372 90.98961 113.6257
"6862" 1372.2 90.44135 112.5936
"6863" 1372.4 88.64535 112.0192
"6864" 1372.6 85.75614 111.6124
"6865" 1372.8 82.88174 110.9813
"6866" 1373 79.76482 110.7085
"6867" 1373.2 77.02743 110.8677
"6868" 1373.4 74.545 111.2081
"6869" 1373.6 72.13831 111.75
"6870" 1373.8 68.80609 112.2089
"6871" 1374 65.61275 112.4291
"6872" 1374.2 62.06459 112.5
"6873" 1374.4 59.27168 111.6731
"6874" 1374.6 56.55582 110.0096
"6875" 1374.8 54.19492 107.8114
"6876" 1375 51.42383 105.1642
"6877" 1375.2 48.78316 102.2048
"6878" 1375.4 47.03105 98.81731
"6879" 1375.6 45.47087 95.10577
"6880" 1375.8 44.23401 91.07143
"6881" 1376 43.48694 87.32692
"6882" 1376.2 42.32868 83.21295
"6883" 1376.4 41.84972 79.58654
"6884" 1376.6 40.37085 75.74687
"6885" 1376.8 38.23475 72.49014
"6886" 1377 34.97447 70.08974
"6887" 1377.2 31.82415 67.69231
"6888" 1377.4 28.14308 65.42308
"6889" 1377.6 24.22552 63.95192
"6890" 1377.8 20.14877 62.9931
"6891" 1378 16.73176 61.67094
"6892" 1378.2 15.85468 61.11014
"6893" 1378.4 15.89824 60.95216
"6894" 1378.6 16.14832 61.02071
"6895" 1378.8 16.68571 60.96154
"6896" 1379 17.51864 60.0052
"6897" 1379.2 18.39619 57.80769
"6898" 1379.4 19.51766 55.2131
"6899" 1379.6 21.00565 51.93376
"6900" 1379.8 22.16221 48.52911
"6901" 1380 22.98656 44.70588
"6902" 1380.2 22.51125 40.90385
"6903" 1380.4 22.48977 36.86884
"6904" 1380.6 22.88135 32.95788
"6905" 1380.8 23.53704 29.0197
"6906" 1381 23.07255 27.27318
"6907" 1381.2 22.24597 26.72203
"6908" 1381.4 22.19344 26.6806
"6909" 1381.6 22.14966 26.59091
"6910" 1381.8 22.35317 26.80582
"6911" 1382 22.58855 27.66765
"6912" 1382.2 23.34913 28.39744
"6913" 1382.4 24.49381 28.12637
"6914" 1382.6 26.80548 26.59188
"6915" 1382.8 29.03632 24.82794
"6916" 1383 31.19946 22.39605
"6917" 1383.2 33.19715 19.35404
"6918" 1383.4 34.71337 15.85577
"6919" 1383.6 35.93624 12.60733
"6920" 1383.8 36.01351 9.951923
"6921" 1384 35.93952 10.27674
"6922" 1384.2 36.29483 10.90081
"6923" 1384.4 36.74883 11.99064
"6924" 1384.6 39.05789 12.5641
"6925" 1384.8 42.1645 12.89474
"6926" 1385 45.96486 13.52251
"6927" 1385.2 49.73234 14.14694
"6928" 1385.4 53.78218 14.37729
"6929" 1385.6 57.31665 15.06731
"6930" 1385.8 61.02814 15.49451
"6931" 1386 65.0427 15.99112
"6932" 1386.2 68.95815 16.59919
"6933" 1386.4 73.1325 17.15483
"6934" 1386.6 76.89588 17.69231
"6935" 1386.8 80.69039 18.15385
"6936" 1387 84.38858 19.15385
"6937" 1387.2 87.82904 21.85897
"6938" 1387.4 90.48161 25.12393
"6939" 1387.6 92.81568 28.63596
"6940" 1387.8 95.33048 32.26548
"6941" 1388 98.23938 35.20147
"6942" 1388.2 101.6311 36.74866
"6943" 1388.4 105.4818 38.08185
"6944" 1388.6 109.4274 38.87652
"6945" 1388.8 113.3 39.13462
"6946" 1389 116.9596 39.23077
"6947" 1389.2 120.6428 40.1454
"6948" 1389.4 121.9151 41.96678
"6949" 1389.6 120.9905 43.34428
"6950" 1389.8 119.5129 46.14937
"6951" 1390 118.1635 49.53846
"6952" 1390.2 117.2856 54.03846
"6953" 1390.4 118.141 58.12393
"6954" 1390.6 119.4784 62.28304
"6955" 1390.8 119.3296 65.97826
"6956" 1391 117.6226 68.67174
"6957" 1391.2 115.1894 70.09158
"6958" 1391.4 112.0918 71.48601
"6959" 1391.6 109.2901 72.88462
"6960" 1391.8 106.3445 74.48291
"6961" 1392 103.8435 76.08974
"6962" 1392.2 102.1237 77.13415
"6963" 1392.4 100.6278 78.63596
"6964" 1392.6 100.061 80.76496
"6965" 1392.8 99.43623 83.99374
"6966" 1393 98.95726 87.7439
"6967" 1393.2 99.45927 91.55678
"6968" 1393.4 100.7382 94.98328
"6969" 1393.6 102.9513 97.59615
"6970" 1393.8 105.9403 100.1297
"6971" 1394 108.3533 101.8007
"6972" 1394.2 108.1911 102.3443
"6973" 1394.4 107.3014 101.6484
"6974" 1394.6 106.9155 100.6332
"6975" 1394.8 105.2487 100.1635
"6976" 1395 102.1328 100.72
"6977" 1395.2 99.44051 101.9056
"6978" 1395.4 96.57005 103.4799
"6979" 1395.6 93.84594 105.1923
"6980" 1395.8 91.02414 107.3365
"6981" 1396 88.42455 108.7289
"6982" 1396.2 85.34202 110.1154
"6983" 1396.4 82.21006 111.0503
"6984" 1396.6 79.42876 112.0962
"6985" 1396.8 76.92276 113.5912
"6986" 1397 75.82476 115.0985
"6987" 1397.2 75.02901 116.001
"6988" 1397.4 73.73296 115.5972
"6989" 1397.6 71.70024 114.857
"6990" 1397.8 68.29871 113.7852
"6991" 1398 65.31014 112.125
"6992" 1398.2 61.93774 110.4362
"6993" 1398.4 58.76196 108.954
"6994" 1398.6 55.79722 107.4704
"6995" 1398.8 52.65538 105.5
"6996" 1399 50.18029 103.3269
"6997" 1399.2 47.9556 100.4808
"6998" 1399.4 46.10579 97.697
"6999" 1399.6 43.85379 95.04371
"7000" 1399.8 41.27634 92.52814
"7001" 1400 37.93528 90.50699
"7002" 1400.2 34.6941 88.42308
"7003" 1400.4 32.2884 85.49803
"7004" 1400.6 30.61209 82.0591
"7005" 1400.8 28.94457 78.33654
"7006" 1401 26.49516 74.65201
"7007" 1401.2 23.92697 72.11538
"7008" 1401.4 20.45521 69.86398
"7009" 1401.6 18.78565 67.66765
"7010" 1401.8 20.02036 66.55325
"7011" 1402 21.34782 64.75141
"7012" 1402.2 22.88685 61.59615
"7013" 1402.4 24.56119 57.81895
"7014" 1402.6 26.91249 54.33654
"7015" 1402.8 28.60749 51.88462
"7016" 1403 31.77209 47.89501
"7017" 1403.2 34.22948 44.6576
"7018" 1403.4 36.9188 41.06731
"7019" 1403.6 39.02426 38.837
"7020" 1403.8 41.47278 35.65742
"7021" 1404 44.67427 31.55678
"7022" 1404.2 48.12228 28.26923
"7023" 1404.4 50.72998 25.87278
"7024" 1404.6 53.75399 22.7439
"7025" 1404.8 56.11981 19.0035
"7026" 1405 58.12058 14.46886
"7027" 1405.2 59.37293 13.51578
"7028" 1405.4 60.61035 14.55769
"7029" 1405.6 63.16249 15.5
"7030" 1405.8 65.98429 16.84615
"7031" 1406 68.64483 18.77907
"7032" 1406.2 71.48477 20.70215
"7033" 1406.4 74.19929 22.80769
"7034" 1406.6 77.74151 24.87336
"7035" 1406.8 81.50849 26.29555
"7036" 1407 85.55832 27.26091
"7037" 1407.2 89.73057 27.73452
"7038" 1407.4 93.90841 27.43763
"7039" 1407.6 98.76723 26.66346
"7040" 1407.8 102.9352 25.64969
"7041" 1408 106.7462 24.63018
"7042" 1408.2 109.5002 22.97203
"7043" 1408.4 109.9399 22.09829
"7044" 1408.6 109.1987 23.1848
"7045" 1408.8 108.8402 23.99901
"7046" 1409 108.2021 24.92735
"7047" 1409.2 108.4938 26.71245
"7048" 1409.4 109.6403 29.31731
"7049" 1409.6 110.796 32.303
"7050" 1409.8 112.525 35.54114
"7051" 1410 114.3243 38.55769
"7052" 1410.2 116.2429 41.33721
"7053" 1410.4 117.7636 44.76589
"7054" 1410.6 118.3171 48.30586
"7055" 1410.8 118.6567 51.61642
"7056" 1411 119.7388 53.67216
"7057" 1411.2 120.2296 54.19946
"7058" 1411.4 120.8486 54.56044
"7059" 1411.6 122.3696 55.90301
"7060" 1411.8 123.2924 58.65385
"7061" 1412 122.7293 61.96678
"7062" 1412.2 120.9811 65.22045
"7063" 1412.4 118.5341 67.11538
"7064" 1412.6 116.0011 67.86673
"7065" 1412.8 113.5109 69.36813
"7066" 1413 112.1076 71.4652
"7067" 1413.2 111.7793 72.55061
"7068" 1413.4 111.5953 75.43269
"7069" 1413.6 111.7013 78.92308
"7070" 1413.8 111.8746 82.19231
"7071" 1414 111.665 86.05993
"7072" 1414.2 110.4566 89.60623
"7073" 1414.4 108.9684 93.11717
"7074" 1414.6 106.5585 95.92491
"7075" 1414.8 103.573 97.91084
"7076" 1415 101.452 99.90608
"7077" 1415.2 101.004 101.4535
"7078" 1415.4 101.9895 102.8846
"7079" 1415.6 102.8659 105.6801
"7080" 1415.8 103.0538 108.9916
"7081" 1416 103.9835 109.6862
"7082" 1416.2 103.9211 109.354
"7083" 1416.4 103.4767 108.8158
"7084" 1416.6 103.0002 108.0972
"7085" 1416.8 102.0701 107.9204
"7086" 1417 100.2074 108.8202
"7087" 1417.2 97.90001 110.522
"7088" 1417.4 95.77208 112.0738
"7089" 1417.6 93.43252 113.3818
"7090" 1417.8 92.06556 115.8576
"7091" 1418 92.42717 117.3311
"7092" 1418.2 92.65173 117.2885
"7093" 1418.4 92.65173 117.0288
"7094" 1418.6 92.50778 115.9615
"7095" 1418.8 92.64861 114.9116
"7096" 1419 92.85535 114.3132
"7097" 1419.2 92.61146 113.2867
"7098" 1419.4 91.00741 111.9636
"7099" 1419.6 88.97625 110.8826
"7100" 1419.8 86.55623 110.36
"7101" 1420 84.26002 110.8989
"7102" 1420.2 82.10168 111.3254
"7103" 1420.4 80.39963 112.2436
"7104" 1420.6 78.34556 113.6943
"7105" 1420.8 75.79657 115.3705
"7106" 1421 72.87988 116.8173
"7107" 1421.2 70.14095 119.0474
"7108" 1421.4 68.68756 121.9379
"7109" 1421.6 68.95425 124.068
"7110" 1421.8 69.19132 123.7426
"7111" 1422 69.35352 122.6721
"7112" 1422.2 69.69107 121.762
"7113" 1422.4 69.63901 120.7744
"7114" 1422.6 68.91884 119.4418
"7115" 1422.8 66.99551 117.6058
"7116" 1423 64.61926 115.9312
"7117" 1423.2 62.14445 114.864
"7118" 1423.4 59.20748 114.4124
"7119" 1423.6 56.03576 114.875
"7120" 1423.8 52.94751 116.1432
"7121" 1424 49.99731 117.9038
"7122" 1424.2 47.59973 120.333
"7123" 1424.4 46.82055 121.5201
"7124" 1424.6 46.89504 121.1867
"7125" 1424.8 47.4207 120.2443
"7126" 1425 47.98174 119.1593
"7127" 1425.2 48.47227 117.7391
"7128" 1425.4 47.88522 114.7485
"7129" 1425.6 46.71965 111.7505
"7130" 1425.8 45.27752 108.7426
"7131" 1426 43.56445 105.6227
"7132" 1426.2 41.33563 102.7289
"7133" 1426.4 38.21499 101.0207
"7134" 1426.6 33.96318 100.2024
"7135" 1426.8 29.54241 99.55128
"7136" 1427 25.40735 99.47802
"7137" 1427.2 21.46249 100.7643
"7138" 1427.4 19.0937 103.2156
"7139" 1427.6 19.02271 104.216
"7140" 1427.8 19.22718 103.8558
"7141" 1428 19.36201 103.3269
"7142" 1428.2 19.62525 102.5
"7143" 1428.4 20.25716 101.832
"7144" 1428.6 19.86281 100.4615
"7145" 1428.8 18.38171 98.19838
"7146" 1429 16.8848 95.35178
"7147" 1429.2 14.70176 92.83401
"7148" 1429.4 11.55738 90.64259
"7149" 1429.6 8.870173 88.8227
"7150" 1429.8 8.022536 86.22711
"7151" 1430 8.163014 83.05668
"7152" 1430.2 7.910354 78.92012
"7153" 1430.4 6.461543 74.87006
"7154" 1430.6 4.159373 71.00626
"7155" 1430.8 1.930423 68.46703
"7156" 1431 1.75493 67.24359
"7157" 1431.2 1.75707 64.86538
"7158" 1431.4 2.220826 62.20414
"7159" 1431.6 2.942154 58.2085
"7160" 1431.8 4.156846 54.69921
"7161" 1432 5.835324 51.4212
"7162" 1432.2 7.357446 49.34803
"7163" 1432.4 7.554759 47.5
"7164" 1432.6 6.466488 46.04808
"7165" 1432.8 5.114978 45.27778
"7166" 1433 5.160839 45.3022
"7167" 1433.2 5.515314 45.24887
"7168" 1433.4 6.155771 45.22267
"7169" 1433.6 7.629925 45.0985
"7170" 1433.8 9.699544 43.89293
"7171" 1434 12.1561 41.7735
"7172" 1434.2 13.66773 38.76518
"7173" 1434.4 14.34311 35.45218
"7174" 1434.6 14.48887 31.15385
"7175" 1434.8 13.92117 27.99595
"7176" 1435 13.95548 27.88462
"7177" 1435.2 14.03787 27.80957
"7178" 1435.4 14.28216 27.85647
"7179" 1435.6 15.47946 27.98535
"7180" 1435.8 17.48111 26.5161
"7181" 1436 19.68028 23.73626
"7182" 1436.2 21.3652 20.19231
"7183" 1436.4 23.46836 16.72161
"7184" 1436.6 26.5001 14.03846
"7185" 1436.8 29.9269 11.98077
"7186" 1437 33.48721 11.19606
"7187" 1437.2 37.45225 9.469981
"7188" 1437.4 40.74861 6.813187
"7189" 1437.6 44.02932 4.301126
"7190" 1437.8 47.21495 4.404762
"7191" 1438 50.76117 5.273279
"7192" 1438.2 54.49485 5.634615
"7193" 1438.4 58.90938 4.505495
"7194" 1438.6 62.81943 3.799376
"7195" 1438.8 67.70819 3.490385
"7196" 1439 72.28384 3.621795
"7197" 1439.2 77.01512 4.093407
"7198" 1439.4 80.94078 5.512821
"7199" 1439.6 85.17382 7.687835
"7200" 1439.8 88.58115 11.13553
"7201" 1440 90.84474 15.29964
"7202" 1440.2 91.9198 20.38462
"7203" 1440.4 91.43367 24.80769
"7204" 1440.6 90.17664 29.53846
"7205" 1440.8 88.47962 33.82379
"7206" 1441 86.35638 37.81306
"7207" 1441.2 83.57591 41.35434
"7208" 1441.4 79.96854 42.93956
"7209" 1441.6 75.39081 44.18157
"7210" 1441.8 70.53962 44.80769
"7211" 1442 66.10073 43.48776
"7212" 1442.2 62.23094 41.01399
"7213" 1442.4 58.64462 37.95299
"7214" 1442.6 55.80463 33.95979
"7215" 1442.8 53.75705 29.10535
"7216" 1443 52.77095 24.50962
"7217" 1443.2 53.02111 20.24859
"7218" 1443.4 55.33185 16.28497
"7219" 1443.6 58.27972 12.64423
"7220" 1443.8 61.73662 10.19231
"7221" 1444 65.89853 8.369963
"7222" 1444.2 70.41442 6.605769
"7223" 1444.4 74.61139 6.551878
"7224" 1444.6 78.92538 7.959662
"7225" 1444.8 83.01475 10.38014
"7226" 1445 87.32332 13.08566
"7227" 1445.2 91.62853 16.04597
"7228" 1445.4 95.13277 19.35761
"7229" 1445.6 98.04762 23.22451
"7230" 1445.8 101.3579 26.64835
"7231" 1446 104.9879 29.18639
"7232" 1446.2 109.3869 30.18219
"7233" 1446.4 114.5063 30.50607
"7234" 1446.6 118.7969 30.25148
"7235" 1446.8 118.6748 31.337
"7236" 1447 117.6853 32.5805
"7237" 1447.2 116.8939 34.75141
"7238" 1447.4 116.7408 38.99476
"7239" 1447.6 116.3316 42.76756
"7240" 1447.8 116.0906 47.4195
"7241" 1448 115.7077 51.53846
"7242" 1448.2 115.7664 55.65197
"7243" 1448.4 117.3706 59.6453
"7244" 1448.6 119.3323 62.47378
"7245" 1448.8 120.6493 65.44017
"7246" 1449 121.243 68.75458
"7247" 1449.2 121.1379 71.81953
"7248" 1449.4 121.375 75.39941
"7249" 1449.6 123.16 77.58242
"7250" 1449.8 124.4492 77.85778
"7251" 1450 124.2191 77.7735
"7252" 1450.2 123.1329 77.55769
"7253" 1450.4 121.7436 77.11538
"7254" 1450.6 120.355 77.05277
"7255" 1450.8 117.6455 77.77205
"7256" 1451 114.1438 78.85531
"7257" 1451.2 111.3096 79.9359
"7258" 1451.4 108.918 81.86538
"7259" 1451.6 107.3552 84.02972
"7260" 1451.8 107.0154 84.88819
"7261" 1452 106.9621 85.95238
"7262" 1452.2 106.8336 87.96703
"7263" 1452.4 106.5777 90.65385
"7264" 1452.6 106.3383 93.79121
"7265" 1452.8 105.8747 96.97115
"7266" 1453 104.3546 100.0492
"7267" 1453.2 101.5216 101.2981
"7268" 1453.4 98.76267 101.5891
"7269" 1453.6 96.92777 102.5824
"7270" 1453.8 96.06976 104.0472
"7271" 1454 96.05395 105.7364
"7272" 1454.2 95.61449 108.6364
"7273" 1454.4 95.44612 111.8195
"7274" 1454.6 96.33583 113.7852
"7275" 1454.8 97.03112 114.9672
"7276" 1455 97.16266 115.136
"7277" 1455.2 96.90749 114.4332
"7278" 1455.4 96.25127 113.5694
"7279" 1455.6 95.84699 112.6816
"7280" 1455.8 93.35659 112.4064
"7281" 1456 90.13459 112.8659
"7282" 1456.2 86.96251 113.7854
"7283" 1456.4 84.11016 115.3147
"7284" 1456.6 81.47912 116.1982
"7285" 1456.8 78.82203 117.1559
"7286" 1457 75.58216 117.3817
"7287" 1457.2 72.24496 116.9653
"7288" 1457.4 68.70731 116.1391
"7289" 1457.6 65.80328 114.4329
"7290" 1457.8 63.48293 112.4913
"7291" 1458 61.42896 110.125
"7292" 1458.2 60.29155 107.8846
"7293" 1458.4 59.57023 105.0192
"7294" 1458.6 58.77135 101.3931
"7295" 1458.8 58.22712 97.67751
"7296" 1459 57.3117 93.89293
"7297" 1459.2 55.55799 89.84522
"7298" 1459.4 53.20881 86.05098
"7299" 1459.6 50.66451 82.86673
"7300" 1459.8 49.50797 81.08059
"7301" 1460 48.95273 80.31426
"7302" 1460.2 48.72941 79.98658
"7303" 1460.4 47.39839 78.837
"7304" 1460.6 44.88434 77.04034
"7305" 1460.8 42.32582 75.21739
"7306" 1461 39.29025 73.55311
"7307" 1461.2 36.37685 72.07168
"7308" 1461.4 33.06943 70.18336
"7309" 1461.6 30.76701 67.68784
"7310" 1461.8 28.59786 65.20192
"7311" 1462 26.07141 63.02137
"7312" 1462.2 22.81944 60.80769
"7313" 1462.4 19.05383 59.14423
"7314" 1462.6 15.60697 57.4531
"7315" 1462.8 14.77779 55.67308
"7316" 1463 16.09893 53.92998
"7317" 1463.2 17.21671 50.49376
"7318" 1463.4 17.96693 47.34615
"7319" 1463.6 17.99995 44.04945
"7320" 1463.8 18.82776 40.8502
"7321" 1464 20.67454 38.13736
"7322" 1464.2 22.8387 35.33654
"7323" 1464.4 26.20793 33.42105
"7324" 1464.6 29.80996 31.85165
"7325" 1464.8 34.0915 30.24725
"7326" 1465 38.46934 28.25
"7327" 1465.2 42.65006 26.20809
"7328" 1465.4 46.30479 24.68935
"7329" 1465.6 50.13902 23.76374
"7330" 1465.8 54.84896 22.4211
"7331" 1466 58.03895 21.52885
"7332" 1466.2 62.16324 19.61069
"7333" 1466.4 65.52289 16.55594
"7334" 1466.6 68.16696 12.68357
"7335" 1466.8 69.74289 8.391608
"7336" 1467 70.31031 5.164835
"7337" 1467.2 70.71344 5.773921
"7338" 1467.4 71.27872 6.999106
"7339" 1467.6 72.29827 9.339465
"7340" 1467.8 74.00219 12.41055
"7341" 1468 76.01268 16.20544
"7342" 1468.2 78.59439 20.4458
"7343" 1468.4 81.11461 24.13227
"7344" 1468.6 84.00021 27.30322
"7345" 1468.8 86.98097 30.19231
"7346" 1469 90.88335 32.88462
"7347" 1469.2 94.76086 34.98077
"7348" 1469.4 98.87225 36.56593
"7349" 1469.6 103.0306 37.51012
"7350" 1469.8 107.0654 37.42915
"7351" 1470 110.6182 37.80572
"7352" 1470.2 114.4557 38.26923
"7353" 1470.4 118.473 36.93223
"7354" 1470.6 121.1314 36.43996
"7355" 1470.8 120.8023 37.13462
"7356" 1471 119.9877 37.81306
"7357" 1471.2 118.9037 38.69857
"7358" 1471.4 118.629 41.55983
"7359" 1471.6 118.7335 45.90787
"7360" 1471.8 118.9933 49.76297
"7361" 1472 119.3536 52.77473
"7362" 1472.2 120.7434 56.2265
"7363" 1472.4 121.81 58.96853
"7364" 1472.6 122.1777 61.6958
"7365" 1472.8 123.0559 63.80769
"7366" 1473 124.2308 64.47115
"7367" 1473.2 124.3417 64.73614
"7368" 1473.4 123.7099 64.93007
"7369" 1473.6 122.5913 65.72344
"7370" 1473.8 120.6018 67.27273
"7371" 1474 118.0891 69.10839
"7372" 1474.2 114.8812 71.94544
"7373" 1474.4 112.3461 74.48718
"7374" 1474.6 110.8242 77.88462
"7375" 1474.8 110.0458 81.82186
"7376" 1475 108.5722 85.33217
"7377" 1475.2 106.1444 87.61538
"7378" 1475.4 103.9205 89.75753
"7379" 1475.6 102.8901 93.13811
"7380" 1475.8 103.0572 97.11538
"7381" 1476 104.5039 100.1099
"7382" 1476.2 106.4386 102.859
"7383" 1476.4 106.4363 103.7289
"7384" 1476.6 105.6046 103.2326
"7385" 1476.8 104.8708 102.1062
"7386" 1477 102.1892 101.6296
"7387" 1477.2 98.57619 102.0438
"7388" 1477.4 95.24591 103.3161
"7389" 1477.6 91.56144 105.5769
"7390" 1477.8 88.74166 108.2168
"7391" 1478 86.19273 111.235
"7392" 1478.2 83.18474 114.3462
"7393" 1478.4 79.94953 115.9897
"7394" 1478.6 75.93281 116.3462
"7395" 1478.8 71.85668 116.2318
"7396" 1479 68.39334 115.4396
"7397" 1479.2 65.83577 113.9575
"7398" 1479.4 63.05655 111.9808
"7399" 1479.6 59.75792 110.1548
"7400" 1479.8 56.14992 108.879
"7401" 1480 52.10947 107.8947
"7402" 1480.2 48.09043 108.125
"7403" 1480.4 43.61807 109.0089
"7404" 1480.6 40.53995 110.8269
"7405" 1480.8 38.22858 113.0385
"7406" 1481 37.08252 113.3558
"7407" 1481.2 37.30859 112.419
"7408" 1481.4 36.58698 110.4545
"7409" 1481.6 34.8961 107.5493
"7410" 1481.8 33.34479 104.1093
"7411" 1482 31.54593 100.5342
"7412" 1482.2 29.66095 96.8787
"7413" 1482.4 27.62516 93.33654
"7414" 1482.6 25.51016 89.87336
"7415" 1482.8 24.42025 87.75328
"7416" 1483 23.96154 84.68935
"7417" 1483.2 22.95473 82.97619
"7418" 1483.4 21.92096 82.04034
"7419" 1483.6 20.61584 80.10989
"7420" 1483.8 20.2566 77.13675
"7421" 1484 21.55139 73.84615
"7422" 1484.2 22.76608 70.35863
"7423" 1484.4 24.81299 66.31731
"7424" 1484.6 26.93389 62.36111
"7425" 1484.8 30.12351 58.56004
"7426" 1485 33.02923 55.13314
"7427" 1485.2 36.2818 51.68498
"7428" 1485.4 39.78853 48.29606
"7429" 1485.6 43.64409 45.37054
"7430" 1485.8 48.0125 42.55245
"7431" 1486 51.96197 39.78846
"7432" 1486.2 56.50767 37.49038
"7433" 1486.4 61.61853 36.32591
"7434" 1486.6 66.81146 35.83333
"7435" 1486.8 71.92743 36.61243
"7436" 1487 76.34556 38.49817
"7437" 1487.2 80.9811 40.47853
"7438" 1487.4 85.53356 42.56838
"7439" 1487.6 89.37912 44.97253
"7440" 1487.8 93.13286 48.04828
"7441" 1488 95.36806 51.91839
"7442" 1488.2 96.8113 55.88104
"7443" 1488.4 98.52997 60.37587
"7444" 1488.6 100.2873 64.52147
"7445" 1488.8 101.5676 68.97863
"7446" 1489 102.5924 74.29196
"7447" 1489.2 102.3865 78.60475
"7448" 1489.4 100.9639 82.34266
"7449" 1489.6 99.81698 86.42857
"7450" 1489.8 98.42282 90.43956
"7451" 1490 96.7264 93.88112
"7452" 1490.2 94.62496 96.7735
"7453" 1490.4 92.39675 98.09524
"7454" 1490.6 91.83725 97.93956
"7455" 1490.8 91.841 97.86713
"7456" 1491 91.90004 97.98323
"7457" 1491.2 92.24999 98.32418
"7458" 1491.4 92.90213 99.13462
"7459" 1491.6 94.17479 100.5394
"7460" 1491.8 95.68752 102.7158
"7461" 1492 97.8358 104.8443
"7462" 1492.2 100.0646 106.0348
"7463" 1492.4 102.088 106.847
"7464" 1492.6 102.1669 107.3718
"7465" 1492.8 101.5975 107.2842
"7466" 1493 101.0467 106.5927
"7467" 1493.2 100.2848 106.4194
"7468" 1493.4 98.65166 107.8365
"7469" 1493.6 96.48616 110.6895
"7470" 1493.8 94.29245 113.5752
"7471" 1494 93.03696 116.1538
"7472" 1494.2 92.99293 117.4176
"7473" 1494.4 92.90636 116.6557
"7474" 1494.6 93.04729 115.9146
"7475" 1494.8 93.2681 115.2381
"7476" 1495 93.31038 114.2917
"7477" 1495.2 91.93906 112.7115
"7478" 1495.4 89.57084 110.8021
"7479" 1495.6 87.06942 109.222
"7480" 1495.8 83.79049 108.0621
"7481" 1496 80.21088 107.6316
"7482" 1496.2 76.74772 108.2101
"7483" 1496.4 73.14954 109.5385
"7484" 1496.6 69.64992 111.4927
"7485" 1496.8 66.51306 113.6813
"7486" 1497 63.60056 116.0897
"7487" 1497.2 60.81484 118.2513
"7488" 1497.4 57.87152 119.1174
"7489" 1497.6 55.23185 118.7955
"7490" 1497.8 51.98444 117.786
"7491" 1498 48.96682 115.8603
"7492" 1498.2 46.05733 113.1579
"7493" 1498.4 43.10853 109.5638
"7494" 1498.6 40.32959 106.3563
"7495" 1498.8 37.38107 104.0288
"7496" 1499 34.55116 101.3563
"7497" 1499.2 31.95898 98.35577
"7498" 1499.4 30.35841 95.55816
"7499" 1499.6 28.3383 93.12852
"7500" 1499.8 26.08425 90.42308
"7501" 1500 23.45324 88.79938
"7502" 1500.2 20.67228 87.50986
"7503" 1500.4 17.80776 86.96746
"7504" 1500.6 14.59025 87.38866
"7505" 1500.8 12.26418 88.70192
"7506" 1501 11.91721 89.82848
"7507" 1501.2 12.32956 90.30364
"7508" 1501.4 13.19408 91.02564
"7509" 1501.6 14.44072 92.25962
"7510" 1501.8 16.00896 94.68295
"7511" 1502 17.93667 98.45192
"7512" 1502.2 19.71548 102.0322
"7513" 1502.4 20.59588 103.4842
"7514" 1502.6 20.09395 102.25
"7515" 1502.8 20.40559 100.8728
"7516" 1503 21.05803 100.3947
"7517" 1503.2 20.61088 99.09044
"7518" 1503.4 18.37079 97.31262
"7519" 1503.6 15.47222 95.06073
"7520" 1503.8 12.52322 92.34221
"7521" 1504 10.90625 88.53846
"7522" 1504.2 10.41356 83.917
"7523" 1504.4 9.61269 79.34211
"7524" 1504.6 8.036294 74.52991
"7525" 1504.8 6.490794 70.47619
"7526" 1505 6.067349 67.07265
"7527" 1505.2 7.483795 65.1417
"7528" 1505.4 10.42746 64.41209
"7529" 1505.6 14.1518 63.83654
"7530" 1505.8 17.36399 63.74765
"7531" 1506 19.87244 64.46154
"7532" 1506.2 23.34913 65.07036
"7533" 1506.4 26.90179 65.46581
"7534" 1506.6 30.34406 65.67814
"7535" 1506.8 33.57694 65.48077
"7536" 1507 37.26321 63.93773
"7537" 1507.2 40.47836 62.07961
"7538" 1507.4 42.39554 59.61986
"7539" 1507.6 45.05325 56.38986
"7540" 1507.8 47.28832 52.99451
"7541" 1508 49.34757 49.4678
"7542" 1508.2 51.28695 45.73427
"7543" 1508.4 53.48654 42.26744
"7544" 1508.6 56.04218 39.00427
"7545" 1508.8 58.67091 36.30037
"7546" 1509 60.6154 32.61905
"7547" 1509.2 62.02957 28.31294
"7548" 1509.4 62.94864 24.60059
"7549" 1509.6 63.69957 20.81843
"7550" 1509.8 65.49133 17.47317
"7551" 1510 68.44773 14.55725
"7552" 1510.2 71.77516 12.24672
"7553" 1510.4 74.58451 11.43058
"7554" 1510.6 74.96974 12.22973
"7555" 1510.8 74.87344 12.35577
"7556" 1511 74.47176 12.53752
"7557" 1511.2 74.5218 13.43918
"7558" 1511.4 75.75695 15.31773
"7559" 1511.6 77.57217 18.3547
"7560" 1511.8 78.8954 21.4011
"7561" 1512 80.16115 24.02015
"7562" 1512.2 82.16388 25.79808
"7563" 1512.4 85.48648 26.96154
"7564" 1512.6 89.01496 27.83264
"7565" 1512.8 92.88287 28.55263
"7566" 1513 97.66239 29.88819
"7567" 1513.2 101.823 30.88649
"7568" 1513.4 106.1553 32.27639
"7569" 1513.6 109.8732 34.12791
"7570" 1513.8 113.405 37.19406
"7571" 1514 115.3999 40.85835
"7572" 1514.2 116.2519 45.2907
"7573" 1514.4 116.9947 50.13112
"7574" 1514.6 118.2437 53.91026
"7575" 1514.8 120.7294 57.30769
"7576" 1515 123.2308 60.03131
"7577" 1515.2 123.5839 62.9097
"7578" 1515.4 121.6699 64.56294
"7579" 1515.6 119.2262 65.83631
"7580" 1515.8 115.9782 66.8956
"7581" 1516 112.7821 68.30342
"7582" 1516.2 110.043 70.61189
"7583" 1516.4 107.9893 73.07692
"7584" 1516.6 106.217 75.54196
"7585" 1516.8 104.704 78.5644
"7586" 1517 102.7152 81.22093
"7587" 1517.2 100.3773 83.95105
"7588" 1517.4 97.80573 86.63238
"7589" 1517.6 95.14838 88.9011
"7590" 1517.8 92.42426 91.14469
"7591" 1518 90.03845 93.6449
"7592" 1518.2 88.3836 96.57298
"7593" 1518.4 86.78342 99.43223
"7594" 1518.6 84.34364 101.804
"7595" 1518.8 81.39369 102.2609
"7596" 1519 78.70038 101.3664
"7597" 1519.2 75.59686 99.83453
"7598" 1519.4 72.5428 98.45192
"7599" 1519.6 69.47319 96.75891
"7600" 1519.8 67.34397 94.77273
"7601" 1520 64.72266 92.0812
"7602" 1520.2 62.26616 88.7254
"7603" 1520.4 60.37692 85.02747
"7604" 1520.6 59.51245 81.60577
"7605" 1520.8 59.74359 77.54808
"7606" 1521 60.85963 73.46601
"7607" 1521.2 62.7366 69.96154
"7608" 1521.4 65.14642 66.92308
"7609" 1521.6 68.39459 64.42308
"7610" 1521.8 72.0223 62.32111
"7611" 1522 75.86005 60.33761
"7612" 1522.2 79.3388 58.40056
"7613" 1522.4 83.43489 57.2929
"7614" 1522.6 87.71117 57.22115
"7615" 1522.8 91.05079 58.53757
"7616" 1523 93.63657 60.97826
"7617" 1523.2 95.95185 63.80769
"7618" 1523.4 98.34326 66.65921
"7619" 1523.6 100.246 70.01748
"7620" 1523.8 102.8318 73.48662
"7621" 1524 106.353 76.32051
"7622" 1524.2 109.9539 78.61807
"7623" 1524.4 112.6608 79.83392
"7624" 1524.6 113.9495 79.57513
"7625" 1524.8 113.9053 79.6978
"7626" 1525 113.9316 79.87925
"7627" 1525.2 113.5476 80.25641
"7628" 1525.4 113.9783 81.54682
"7629" 1525.6 114.8195 83.6453
"7630" 1525.8 116.233 86.56469
"7631" 1526 116.7922 89.39799
"7632" 1526.2 117.1523 92.88462
"7633" 1526.4 117.5868 94.81664
"7634" 1526.6 117.6384 94.08425
"7635" 1526.8 117.2715 92.82051
"7636" 1527 116.4203 92.0812
"7637" 1527.2 116.2993 89.72527
"7638" 1527.4 117.1172 86.5472
"7639" 1527.6 118.0236 83.1685
"7640" 1527.8 119.5579 80.16776
"7641" 1528 121.7842 77.28022
"7642" 1528.2 124.3865 74.25313
"7643" 1528.4 125.531 71.60577
"7644" 1528.6 124.8761 69.38462
"7645" 1528.8 122.7851 66.83396
"7646" 1529 120.6193 64.2915
"7647" 1529.2 119.2894 63.39744
"7648" 1529.4 118.8399 63.56227
"7649" 1529.6 118.8754 63.5499
"7650" 1529.8 118.7475 63.58481
"7651" 1530 117.7012 64.14423
"7652" 1530.2 116.1629 64.67657
"7653" 1530.4 115.5503 64.71388
"7654" 1530.6 114.4422 64.08318
"7655" 1530.8 113.4583 62.49145
"7656" 1531 112.3281 59.57168
"7657" 1531.2 111.3563 56.45105
"7658" 1531.4 111.062 53.58059
"7659" 1531.6 110.9611 50.88828
"7660" 1531.8 110.8945 47.5805
"7661" 1532 111.7356 44.32927
"7662" 1532.2 113.9405 41.64132
"7663" 1532.4 117.3907 39.91758
"7664" 1532.6 120.3659 39.63563
"7665" 1532.8 120.4179 40.16608
"7666" 1533 120.4175 40.10989
"7667" 1533.2 120.0863 40.03131
"7668" 1533.4 119.3785 39.87925
"7669" 1533.6 118.7066 39.19946
"7670" 1533.8 118.3905 36.64835
"7671" 1534 117.9502 33.49817
"7672" 1534.2 117.4091 30.01832
"7673" 1534.4 116.5659 28.9188
"7674" 1534.6 115.3718 29.44184
"7675" 1534.8 113.0465 29.31174
"7676" 1535 110.1088 29.53742
"7677" 1535.2 107.0045 29.27126
"7678" 1535.4 103.8026 27.96351
"7679" 1535.6 100.8364 26.56191
"7680" 1535.8 98.85391 24.55128
"7681" 1536 96.26737 20.75092
"7682" 1536.2 94.1261 17.51748
"7683" 1536.4 92.38382 14.28322
"7684" 1536.6 91.47953 11.93223
"7685" 1536.8 89.45959 9.851399
"7686" 1537 85.81697 10.20243
"7687" 1537.2 82.85679 11.67004
"7688" 1537.4 79.89315 12.9878
"7689" 1537.6 76.45139 14.6499
"7690" 1537.8 72.82209 16.09615
"7691" 1538 68.84367 18.46623
"7692" 1538.2 66.39382 20.07326
"7693" 1538.4 62.92015 21.81127
"7694" 1538.6 59.65456 23.50375
"7695" 1538.8 56.2669 25.45192
"7696" 1539 52.88331 27.30276
"7697" 1539.2 49.71258 28.70316
"7698" 1539.4 46.2905 29.98988
"7699" 1539.6 42.74263 30.95055
"7700" 1539.8 39.02793 30.375
"7701" 1540 35.70395 28.43407
"7702" 1540.2 33.57603 25.93407
"7703" 1540.4 33.4999 23.79808
"7704" 1540.6 33.8252 22.99145
"7705" 1540.8 33.9125 22.71255
"7706" 1541 34.01338 22.80957
"7707" 1541.2 34.01699 22.94379
"7708" 1541.4 33.71078 23.09172
"7709" 1541.6 32.93168 23.375
"7710" 1541.8 31.20987 23.43555
"7711" 1542 28.49803 23.44747
"7712" 1542.2 25.38121 23.16346
"7713" 1542.4 24.11958 22.38095
"7714" 1542.6 24.10283 22.12375
"7715" 1542.8 24.46002 22.21377
"7716" 1543 24.32095 22.15909
"7717" 1543.2 24.35251 22.16011
"7718" 1543.4 25.16398 22.46581
"7719" 1543.6 25.98794 22.13462
"7720" 1543.8 26.67426 21.04251
"7721" 1544 27.8563 18.625
"7722" 1544.2 29.16514 15.87711
"7723" 1544.4 30.16471 12.76627
"7724" 1544.6 30.40177 11.54339
"7725" 1544.8 30.7491 12.08855
"7726" 1545 31.01701 12.77473
"7727" 1545.2 32.07759 13.85628
"7728" 1545.4 34.84671 15.07396
"7729" 1545.6 37.99769 15.75444
"7730" 1545.8 41.90092 15.95142
"7731" 1546 45.7532 15.95142
"7732" 1546.2 49.67949 15.17308
"7733" 1546.4 53.2306 13.61014
"7734" 1546.6 56.2403 11.32784
"7735" 1546.8 59.09283 8.324176
"7736" 1547 61.19324 5.238095
"7737" 1547.2 62.71581 3.965201
"7738" 1547.4 63.30953 5.060976
"7739" 1547.6 63.70377 6.974097
"7740" 1547.8 65.2347 10.20032
"7741" 1548 66.53752 13.97863
"7742" 1548.2 67.6504 17.81469
"7743" 1548.4 68.38417 21.75824
"7744" 1548.6 69.16313 25.33302
"7745" 1548.8 69.02473 27.97817
"7746" 1549 67.99805 29.43246
"7747" 1549.2 67.3037 29.42308
"7748" 1549.4 67.03799 29.40335
"7749" 1549.6 67.12325 29.45344
"7750" 1549.8 67.01173 29.42308
"7751" 1550 66.9258 29.42308
"7752" 1550.2 66.87994 29.35577
"7753" 1550.4 66.03432 29.40432
"7754" 1550.6 64.04852 29.98077
"7755" 1550.8 61.30975 30.43139
"7756" 1551 58.60223 29.76079
"7757" 1551.2 56.03576 28.375
"7758" 1551.4 53.68822 26.28049
"7759" 1551.6 51.49593 23.75418
"7760" 1551.8 49.32209 20.68803
"7761" 1552 46.78944 17.21572
"7762" 1552.2 43.72343 15.36325
"7763" 1552.4 40.80294 14.82742
"7764" 1552.6 38.67924 15.72485
"7765" 1552.8 37.06529 17.27733
"7766" 1553 35.30955 19.06593
"7767" 1553.2 32.3773 21.1785
"7768" 1553.4 29.27736 23.44017
"7769" 1553.6 25.95449 25.41498
"7770" 1553.8 22.84537 26.22781
"7771" 1554 21.49147 25.61111
"7772" 1554.2 21.80821 25.96154
"7773" 1554.4 21.90699 26.49408
"7774" 1554.6 21.01849 28
"7775" 1554.8 19.79083 30.08097
"7776" 1555 18.33102 32.67206
"7777" 1555.2 16.88353 35.87838
"7778" 1555.4 15.60697 39.00094
"7779" 1555.6 13.82039 42.65837
"7780" 1555.8 12.13898 45.93269
"7781" 1556 11.02181 48.9657
"7782" 1556.2 9.480901 50.44231
"7783" 1556.4 7.575582 51.72037
"7784" 1556.6 6.323907 51.96529
"7785" 1556.8 5.07829 52.50916
"7786" 1557 4.225284 53.79121
"7787" 1557.2 4.386254 54.94231
"7788" 1557.4 4.223053 56.2422
"7789" 1557.6 3.25304 57.84615
"7790" 1557.8 2.056497 58.44406
"7791" 1558 1.939762 58.40909
"7792" 1558.2 2.273918 58.1891
"7793" 1558.4 2.489004 58.05769
"7794" 1558.6 2.932017 60
"7795" 1558.8 2.932017 61.6629
"7796" 1559 2.223196 63.76154
"7797" 1559.2 1.206863 66.64716
"7798" 1559.4 1.11594 67.22527
"7799" 1559.6 1.669323 68.05556
"7800" 1559.8 3.159203 69.857
"7801" 1560 4.440828 72.68162
"7802" 1560.2 5.421185 76.43491
"7803" 1560.4 5.415727 79.94939
"7804" 1560.6 6.025175 84.46833
"7805" 1560.8 7.939987 88.55495
"7806" 1561 10.96099 91.74089
"7807" 1561.2 14.54525 93.7758
"7808" 1561.4 18.49733 96.0343
"7809" 1561.6 21.29144 98.92589
"7810" 1561.8 22.41647 102.6215
"7811" 1562 22.85383 106.8956
"7812" 1562.2 22.19344 108.9241
"7813" 1562.4 22.56385 107.4408
"7814" 1562.6 23.0067 107.4466
"7815" 1562.8 23.51571 106.7204
"7816" 1563 24.8799 106.1032
"7817" 1563.2 27.93132 105.6275
"7818" 1563.4 31.48057 105.0676
"7819" 1563.6 35.22207 104.4921
"7820" 1563.8 39.08267 104.5243
"7821" 1564 42.8396 105.2547
"7822" 1564.2 46.20915 106.6839
"7823" 1564.4 49.56392 108.6827
"7824" 1564.6 51.72449 111.6182
"7825" 1564.8 53.39695 115.1538
"7826" 1565 53.92664 118.5385
"7827" 1565.2 53.39695 120.6801
"7828" 1565.4 53.39695 120.625
"7829" 1565.6 53.34756 120.6361
"7830" 1565.8 53.50106 119.6622
"7831" 1566 53.30064 119
"7832" 1566.2 53.24488 118.3704
"7833" 1566.4 53.99828 117.1998
"7834" 1566.6 55.82389 115.1731
"7835" 1566.8 58.25083 113.0192
"7836" 1567 60.98299 111.0207
"7837" 1567.2 63.95221 109.3462
"7838" 1567.4 67.26517 109.0385
"7839" 1567.6 70.13957 109.4034
"7840" 1567.8 73.30668 110.4925
"7841" 1568 76.4648 112.207
"7842" 1568.2 78.9087 113.7885
"7843" 1568.4 81.42467 115.8959
"7844" 1568.6 82.57554 116.2475
"7845" 1568.8 82.57801 115.2991
"7846" 1569 83.37473 113.9685
"7847" 1569.2 85.27695 111.7964
"7848" 1569.4 86.80847 109.1417
"7849" 1569.6 88.68037 106.5297
"7850" 1569.8 91.10454 104.28
"7851" 1570 93.956 102.0055
"7852" 1570.2 97.29324 99.857
"7853" 1570.4 100.9398 97.68762
"7854" 1570.6 104.3916 96.74038
"7855" 1570.8 107.4165 94.8951
"7856" 1571 112.3065 88.26923
"7857" 1571.2 118.1428 83.46154
"7858" 1571.4 122.2901 79.63775
"7859" 1571.6 127.0544 76.36364
"7860" 1571.8 127.9678 76.4627
"7861" 1572 127.7565 76.57484
"7862" 1572.2 127.4926 76.62955
"7863" 1572.4 126.6843 76.67448
"7864" 1572.6 126.2589 78.85957
"7865" 1572.8 125.2626 82.67185
"7866" 1573 124.485 86.73077
"7867" 1573.2 124.6946 90.12146
"7868" 1573.4 125.0219 90.54945
"7869" 1573.6 124.9944 90.6685
"7870" 1573.8 124.9669 90.65934
"7871" 1574 124.89 90.68302
"7872" 1574.2 123.7152 90.25797
"7873" 1574.4 121.9951 90.20147
"7874" 1574.6 118.8674 90.67766
"7875" 1574.8 115.7581 91.30952
"7876" 1575 112.543 92.24955
"7877" 1575.2 109.7812 93.9728
"7878" 1575.4 107.0243 95.72898
"7879" 1575.6 104.9491 97.42308
"7880" 1575.8 102.9839 99.19946
"7881" 1576 101.1268 102.3846
"7882" 1576.2 100.2633 106.0929
"7883" 1576.4 100.0806 109.1802
"7884" 1576.6 99.32581 109.0769
"7885" 1576.8 98.54978 108.1073
"7886" 1577 96.99048 106.8202
"7887" 1577.2 94.52972 105.2404
"7888" 1577.4 92.23335 102.7057
"7889" 1577.6 89.59051 100.1565
"7890" 1577.8 86.66098 98.22451
"7891" 1578 83.68554 96.33654
"7892" 1578.2 80.72789 94.4332
"7893" 1578.4 78.52136 92.32176
"7894" 1578.6 77.57967 89.28846
"7895" 1578.8 77.47373 85.94551
"7896" 1579 77.9799 82.2585
"7897" 1579.2 78.6529 78.24109
"7898" 1579.4 79.44018 74.36941
"7899" 1579.6 80.55556 70.19231
"7900" 1579.8 81.61717 65.90787
"7901" 1580 83.1497 62.27905
"7902" 1580.2 85.51845 58.95663
"7903" 1580.4 89.03058 55.62063
"7904" 1580.6 92.63889 52.80769
"7905" 1580.8 96.39578 49.94505
"7906" 1581 100.0866 47.63462
"7907" 1581.2 104.4397 46.15385
"7908" 1581.4 108.4846 45.96154
"7909" 1581.6 112.4872 47.13415
"7910" 1581.8 116.0458 48.60912
"7911" 1582 119.4592 50.8542
"7912" 1582.2 122.2469 53.17308
"7913" 1582.4 123.5819 56.10806
"7914" 1582.6 123.8221 60.06708
"7915" 1582.8 123.3018 64.53565
"7916" 1583 122.9441 68.58229
"7917" 1583.2 122.4054 73.17308
"7918" 1583.4 122.9979 77.24955
"7919" 1583.6 123.3684 81.25874
"7920" 1583.8 122.4641 82.70513
"7921" 1584 122.1923 81.85096
"7922" 1584.2 122.5155 81.13248
"7923" 1584.4 122.5363 80
"7924" 1584.6 121.9163 78.55983
"7925" 1584.8 122.1474 77.14957
"7926" 1585 123.5173 74.36189
"7927" 1585.2 125.1962 71.0348
"7928" 1585.4 125.8857 68.15666
"7929" 1585.6 125.9005 64.99553
"7930" 1585.8 126.3977 60.96154
"7931" 1586 126.4118 57.33114
"7932" 1586.2 126.5219 53.62821
"7933" 1586.4 126.3189 50.27098
"7934" 1586.6 124.7755 47.29487
"7935" 1586.8 123.2389 43.63462
"7936" 1587 121.5542 39.73265
"7937" 1587.2 120.0607 35.88462
"7938" 1587.4 118.3079 31.64835
"7939" 1587.6 117.0281 27.21795
"7940" 1587.8 115.2931 23.82107
"7941" 1588 112.7033 22.31238
"7942" 1588.2 111.0779 21.75891
"7943" 1588.4 107.9611 20.0641
"7944" 1588.6 105.2353 17.03177
"7945" 1588.8 103.3941 13.48901
"7946" 1589 103.2015 12.03297
"7947" 1589.2 103.3589 11.93376
"7948" 1589.4 103.4478 11.97115
"7949" 1589.6 103.3515 12.13462
"7950" 1589.8 103.2472 12.21358
"7951" 1590 103.0486 12.62821
"7952" 1590.2 102.6704 12.64311
"7953" 1590.4 101.5872 12.02381
"7954" 1590.6 99.65861 11.0812
"7955" 1590.8 97.78383 9.799145
"7956" 1591 95.43603 8.089198
"7957" 1591.2 93.16965 5.987179
"7958" 1591.4 92.40775 6.192308
"7959" 1591.6 91.6659 6.966783
"7960" 1591.8 89.48989 7.766272
"7961" 1592 86.5587 7.809829
"7962" 1592.2 83.15585 7.278846
"7963" 1592.4 79.95084 6.050984
"7964" 1592.6 77.34104 4.431624
"7965" 1592.8 74.56617 3.141026
"7966" 1593 71.48518 1.468531
"7967" 1593.2 70.27696 0.2797203
"7968" 1593.4 70.44331 0.2447552
"7969" 1593.6 70.47262 0.5518395
"7970" 1593.8 70.51934 1.366397
"7971" 1594 70.33737 1.971154
"7972" 1594.2 69.23718 3.269231
"7973" 1594.4 67.26517 4.56379
"7974" 1594.6 64.5782 6.115385
"7975" 1594.8 61.41933 7.625
"7976" 1595 58.0417 8.576923
"7977" 1595.2 54.58474 9.134615
"7978" 1595.4 51.27819 9.554656
"7979" 1595.6 48.81179 10.06098
"7980" 1595.8 46.23565 11.07988
"7981" 1596 44.21567 12.82051
"7982" 1596.2 43.20401 14.62058
"7983" 1596.4 43.13174 15.14706
"7984" 1596.6 43.21881 14.95951
"7985" 1596.8 43.09456 15.20217
"7986" 1597 43.00592 15.21255
"7987" 1597.2 43.04647 15.21255
"7988" 1597.4 43.12419 15.70513
"7989" 1597.6 42.64265 17.59615
"7990" 1597.8 41.99602 20.42125
"7991" 1598 41.64748 23.46154
"7992" 1598.2 40.34616 26.10225
"7993" 1598.4 38.61151 28.22344
"7994" 1598.6 35.7516 28.78518
"7995" 1598.8 32.36911 28.09099
"7996" 1599 28.446 26.70118
"7997" 1599.2 24.33146 24.97115
"7998" 1599.4 22.42661 25.09109
"7999" 1599.6 21.637 26.08974
"8000" 1599.8 22.13262 26.67004
"8001" 1600 22.95376 28.23887
"8002" 1600.2 23.63298 31.14372
"8003" 1600.4 24.09876 34.80769
"8004" 1600.6 24.36173 38.35714
"8005" 1600.8 24.38628 42.03649
"8006" 1601 23.83847 46.21102
"8007" 1601.2 22.49757 49.77733
"8008" 1601.4 20.41306 51.21102
"8009" 1601.6 17.78359 51.62955
"8010" 1601.8 16.56731 50.35331
"8011" 1602 16.11435 48.73827
"8012" 1602.2 15.80048 48.00366
"8013" 1602.4 14.94748 47.51832
"8014" 1602.6 13.88963 48.42949
"8015" 1602.8 14.06309 49.51417
"8016" 1603 14.6074 51.07988
"8017" 1603.2 15.83717 53.35577
"8018" 1603.4 17.123 56.4605
"8019" 1603.6 17.82414 59.89879
"8020" 1603.8 18.35129 63.62348
"8021" 1604 18.03083 67.27564
"8022" 1604.2 16.91477 70.94075
"8023" 1604.4 15.31711 74.80769
"8024" 1604.6 12.87279 77.88462
"8025" 1604.8 9.645999 80.17399
"8026" 1605 7.702923 81.99704
"8027" 1605.2 7.384805 84.23077
"8028" 1605.4 7.97851 84.73077
"8029" 1605.6 8.132601 84.55769
"8030" 1605.8 8.646239 84.98169
"8031" 1606 9.866129 86.26726
"8032" 1606.2 11.42787 88.92412
"8033" 1606.4 13.13094 92.60577
"8034" 1606.6 14.84369 95.69838
"8035" 1606.8 17.13732 99.03846
"8036" 1607 19.36843 102.3126
"8037" 1607.2 21.00652 105.1611
"8038" 1607.4 22.32523 107.0142
"8039" 1607.6 23.34913 107.094
"8040" 1607.8 25.02212 106.8407
"8041" 1608 28.21799 106.9338
"8042" 1608.2 31.70858 107.0385
"8043" 1608.4 35.48382 106.7308
"8044" 1608.6 39.64429 106.4808
"8045" 1608.8 42.54972 105.6579
"8046" 1609 45.78128 105.6164
"8047" 1609.2 49.00139 106.4645
"8048" 1609.4 51.78436 108.0456
"8049" 1609.6 54.42743 110.5
"8050" 1609.8 57.4013 112.6619
"8051" 1610 60.73463 114.5513
"8052" 1610.2 63.58716 116.3736
"8053" 1610.4 66.65844 118.0577
"8054" 1610.6 69.81361 119.9753
"8055" 1610.8 70.63134 121.2454
"8056" 1611 69.82084 121.3462
"8057" 1611.2 69.70495 120.9432
"8058" 1611.4 69.78842 120.7212
"8059" 1611.6 69.76468 120.3354
"8060" 1611.8 69.64396 119.8846
"8061" 1612 70.38099 119.5814
"8062" 1612.2 72.48327 119.2045
"8063" 1612.4 74.87578 119.1604
"8064" 1612.6 77.66634 118.5395
"8065" 1612.8 80.55556 118.0769
"8066" 1613 83.9552 117.7788
"8067" 1613.2 87.0995 117.9931
"8068" 1613.4 89.91849 118.4006
"8069" 1613.6 92.63956 119.251
"8070" 1613.8 95.00162 119.3011
"8071" 1614 96.92777 119.1272
"8072" 1614.2 98.11234 119.5096
"8073" 1614.4 98.76052 119.9476
"8074" 1614.6 98.9227 120.1511
"8075" 1614.8 98.6945 120.0729
"8076" 1615 98.51683 120.0962
"8077" 1615.2 98.48035 120.0524
"8078" 1615.4 98.38063 119.7527
"8079" 1615.6 98.40941 119.571
"8080" 1615.8 98.37909 119.4767
"8081" 1616 98.67691 119.2775
"8082" 1616.2 99.04652 118.8811
"8083" 1616.4 100.0689 118.4467
"8084" 1616.6 101.3376 118.0466
"8085" 1616.8 102.0128 117.9505
"8086" 1617 102.1834 118.1593
"8087" 1617.2 102.3787 118.25
"8088" 1617.4 102.5521 118.3
"8089" 1617.6 102.5411 118.3608
"8090" 1617.8 102.2292 118.196
"8091" 1618 102.1284 118.2692
"8092" 1618.2 102.4382 118.5201
"8093" 1618.4 101.9357 118.2692
"8094" 1618.6 101.8972 118.2885
"8095" 1618.8 101.6121 118.8077
"8096" 1619 101.4934 118.8105
"8097" 1619.2 101.2825 118.6538
"8098" 1619.4 98.15349 119.4231
"8099" 1619.6 96.63144 119.8669
"8100" 1619.8 96.90025 119.5147
"8101" 1620 96.5884 119.6245
"8102" 1620.2 96.21978 119.5166
"8103" 1620.4 95.60698 119.3315
"8104" 1620.6 94.99199 119.1058
"8105" 1620.8 94.03361 118.5158
"8106" 1621 92.83119 117.9221
"8107" 1621.2 91.01105 117.431
"8108" 1621.4 89.05086 117.6012
"8109" 1621.6 87.07841 118.3836
"8110" 1621.8 86.24838 119.1667
"8111" 1622 85.97478 119.2775
"8112" 1622.2 86.68252 119.0934
"8113" 1622.4 87.34911 118.4875
"8114" 1622.6 87.79503 116.4306
"8115" 1622.8 88.48776 113.8199
"8116" 1623 89.39747 110.815
"8117" 1623.2 90.03124 107.7439
"8118" 1623.4 90.5715 104.2308
"8119" 1623.6 89.68722 101.4598
"8120" 1623.8 87.68228 98.68007
"8121" 1624 84.89901 96.30769
"8122" 1624.2 81.84882 94.73443
"8123" 1624.4 78.28087 93.50733
"8124" 1624.6 74.58451 92.78388
"8125" 1624.8 70.53962 92.40385
"8126" 1625 66.55554 92.51012
"8127" 1625.2 62.9431 93.04409
"8128" 1625.4 59.53171 93.60577
"8129" 1625.6 56.61971 94.34803
"8130" 1625.8 54.39137 96.24776
"8131" 1626 52.20457 99.12088
"8132" 1626.2 50.67146 100.9808
"8133" 1626.4 49.7281 103.3974
"8134" 1626.6 49.56392 105.6538
"8135" 1626.8 49.01268 108.4158
"8136" 1627 47.87833 110.9436
"8137" 1627.2 45.88947 113.1977
"8138" 1627.4 43.48694 114.9519
"8139" 1627.6 42.51177 114.8471
"8140" 1627.8 42.42287 114.857
"8141" 1628 43.32463 114.8358
"8142" 1628.2 43.90107 114.1538
"8143" 1628.4 44.73894 114.4231
"8144" 1628.6 46.65051 115.3205
"8145" 1628.8 49.18985 116.6903
"8146" 1629 51.76713 117.9142
"8147" 1629.2 54.88847 119.0187
"8148" 1629.4 57.76981 120.0572
"8149" 1629.6 61.27851 120.9407
"8150" 1629.8 64.31513 121.336
"8151" 1630 67.31333 122.0192
"8152" 1630.2 69.38393 121.7308
"8153" 1630.4 71.05004 120.5192
"8154" 1630.6 73.25031 118.4006
"8155" 1630.8 75.83651 115.9135
"8156" 1631 78.58355 113.141
"8157" 1631.2 81.28414 110.9866
"8158" 1631.4 84.42266 109.2751
"8159" 1631.6 87.68228 108.6002
"8160" 1631.8 91.41604 107.5986
"8161" 1632 95.12377 106.8809
"8162" 1632.2 99.77643 107.2571
"8163" 1632.4 102.8002 109.1041
"8164" 1632.6 103.0456 110.3755
"8165" 1632.8 102.8247 109.7584
"8166" 1633 102.7062 109.0385
"8167" 1633.2 102.5292 108.0301
"8168" 1633.4 102.2321 106.2179
"8169" 1633.6 101.9878 103.8721
"8170" 1633.8 101.8501 101.235
"8171" 1634 102.4395 98.42702
"8172" 1634.2 103.8619 95.96154
"8173" 1634.4 106.0673 93.36538
"8174" 1634.6 108.9415 91.31932
"8175" 1634.8 112.1584 89.49812
"8176" 1635 115.15 88.01878
"8177" 1635.2 118.3293 87.7735
"8178" 1635.4 118.6039 87.88462
"8179" 1635.6 117.6531 87.65385
"8180" 1635.8 116.8257 86.90635
"8181" 1636 115.5063 84.56294
"8182" 1636.2 114.208 81.81319
"8183" 1636.4 112.6773 78.93113
"8184" 1636.6 111.2439 75.80948
"8185" 1636.8 110.1571 72.88462
"8186" 1637 109.1987 69.23546
"8187" 1637.2 108.2334 65.57692
"8188" 1637.4 107.4275 61.81127
"8189" 1637.6 106.531 58.34249
"8190" 1637.8 106.1251 54.39423
"8191" 1638 106.0357 50.49451
"8192" 1638.2 106.5218 46.31868
"8193" 1638.4 106.9896 42.39927
"8194" 1638.6 106.9437 38.46154
"8195" 1638.8 106.6033 34.56619
"8196" 1639 105.8726 30.41745
"8197" 1639.2 104.1872 26.97009
"8198" 1639.4 102.227 24.74203
"8199" 1639.6 99.46863 22.44272
"8200" 1639.8 96.79018 20.01832
"8201" 1640 93.4974 17.60989
"8202" 1640.2 89.87151 15.91463
"8203" 1640.4 86.30929 14.91617
"8204" 1640.6 83.28504 14.22608
"8205" 1640.8 80.73829 13.88067
"8206" 1641 77.74963 14.01767
"8207" 1641.2 74.19929 14.03846
"8208" 1641.4 70.39515 14.60577
"8209" 1641.6 66.36293 15.47571
"8210" 1641.8 62.58161 16.44737
"8211" 1642 58.99685 17.53752
"8212" 1642.2 55.25732 19.39493
"8213" 1642.4 51.73083 20.71154
"8214" 1642.6 47.8816 21.58068
"8215" 1642.8 44.21229 21.74089
"8216" 1643 41.28059 21.0348
"8217" 1643.2 38.55221 19.09213
"8218" 1643.4 37.60258 17.18105
"8219" 1643.6 37.93528 16.78322
"8220" 1643.8 37.94301 16.69499
"8221" 1644 37.85023 17.2619
"8222" 1644.2 37.16666 17.86437
"8223" 1644.4 35.08896 18.54808
"8224" 1644.6 31.68932 19.59615
"8225" 1644.8 28.39661 21.57298
"8226" 1645 25.6316 23.78846
"8227" 1645.2 23.60942 25.46258
"8228" 1645.4 22.75477 27.7967
"8229" 1645.6 22.00577 30.95168
"8230" 1645.8 21.37766 34.68326
"8231" 1646 20.48594 38.30042
"8232" 1646.2 19.26337 41.73077
"8233" 1646.4 17.48265 45.65385
"8234" 1646.6 16.45452 48.4073
"8235" 1646.8 16.00015 51.19822
"8236" 1647 15.28974 53.62348
"8237" 1647.2 13.66063 55.92308
"8238" 1647.4 12.38025 58.28947
"8239" 1647.6 12.08686 61.47059
"8240" 1647.8 11.86142 65.20217
"8241" 1648 11.39663 69.20478
"8242" 1648.2 10.17848 72.72869
"8243" 1648.4 7.829922 75.92491
"8244" 1648.6 5.491035 77.78388
"8245" 1648.8 5.027284 77.80957
"8246" 1649 5.352042 77.73669
"8247" 1649.2 5.553711 78.08761
"8248" 1649.4 6.211398 78.7426
"8249" 1649.6 7.189285 80.49803
"8250" 1649.8 7.821455 83.00296
"8251" 1650 8.989735 86.09615
"8252" 1650.2 11.10511 88.90333
"8253" 1650.4 13.02906 92.01417
"8254" 1650.6 14.67078 95.41667
"8255" 1650.8 16.82107 98.92412
"8256" 1651 19.90235 101.498
"8257" 1651.2 23.95738 103.4413
"8258" 1651.4 28.06077 105.3107
"8259" 1651.6 31.04356 107.5405
"8260" 1651.8 33.45877 110.3898
"8261" 1652 34.79592 112.9304
"8262" 1652.2 36.28031 114.184
"8263" 1652.4 37.98781 114.0177
"8264" 1652.6 40.56884 113
"8265" 1652.8 43.86501 112.0562
"8266" 1653 47.41029 110.5977
"8267" 1653.2 50.85839 109.2949
"8268" 1653.4 53.51548 107.6282
"8269" 1653.6 55.69936 106.0063
"8270" 1653.8 58.02909 104.1323
"8271" 1654 59.91957 102.5
"8272" 1654.2 61.97948 100.1476
"8273" 1654.4 63.34122 97.02594
"8274" 1654.6 64.58692 93.65385
"8275" 1654.8 65.59272 90.07036
"8276" 1655 66.3245 86.40877
"8277" 1655.2 66.97625 82.52622
"8278" 1655.4 67.51602 78.41234
"8279" 1655.6 67.94167 74.46998
"8280" 1655.8 68.32231 70.27281
"8281" 1656 68.65933 66.45604
"8282" 1656.2 68.2764 62.41346
"8283" 1656.4 67.31215 58.21295
"8284" 1656.6 66.26922 54.12289
"8285" 1656.8 65.49312 49.59402
"8286" 1657 65.55791 45.35839
"8287" 1657.2 65.74218 41.39088
"8288" 1657.4 66.7366 37.30322
"8289" 1657.6 68.03563 33.28595
"8290" 1657.8 69.63647 29.90171
"8291" 1658 71.11746 27.02594
"8292" 1658.2 72.44063 24.47324
"8293" 1658.4 74.02502 21.73993
"8294" 1658.6 74.19929 18.46154
"8295" 1658.8 73.03484 15.04371
"8296" 1659 71.73218 11.45254
"8297" 1659.2 70.08434 8.050699
"8298" 1659.4 68.53215 7.123932
"8299" 1659.6 68.41169 7.179487
"8300" 1659.8 68.78817 7.365832
"8301" 1660 69.29725 8.028846
"8302" 1660.2 70.09018 8.287546
"8303" 1660.4 71.12734 8.436884
"8304" 1660.6 73.65601 7.85503
"8305" 1660.8 76.4073 6.702627
"8306" 1661 79.3294 5.708255
"8307" 1661.2 80.2196 6.623435
"8308" 1661.4 80.17033 7.846154
"8309" 1661.6 81.49294 10.10684
"8310" 1661.8 83.65878 13.02991
"8311" 1662 86.8312 15.88104
"8312" 1662.2 90.03845 17.60733
"8313" 1662.4 93.57346 19.43246
"8314" 1662.6 97.46709 20.63462
"8315" 1662.8 101.4897 21.33603
"8316" 1663 105.3938 20.73792
"8317" 1663.2 108.4021 20.44872
"8318" 1663.4 108.7265 21.30143
"8319" 1663.6 108.0456 21.99911
"8320" 1663.8 107.4887 22.95966
"8321" 1664 106.7645 25.17442
"8322" 1664.2 106.5209 28.99156
"8323" 1664.4 106.5585 32.88462
"8324" 1664.6 106.8452 37.03488
"8325" 1664.8 107.0813 40.32967
"8326" 1665 106.8404 43.79456
"8327" 1665.2 106.0478 46.7576
"8328" 1665.4 105.0534 50.05814
"8329" 1665.6 103.7977 53.00366
"8330" 1665.8 102.4151 56.20085
"8331" 1666 100.4774 58.84615
"8332" 1666.2 98.16408 60.59481
"8333" 1666.4 94.89507 62.47545
"8334" 1666.6 91.39448 64.43182
"8335" 1666.8 87.82237 65.76923
"8336" 1667 84.46562 66.46154
"8337" 1667.2 81.51863 66.22781
"8338" 1667.4 80.35419 65.79545
"8339" 1667.6 78.85244 65.67814
"8340" 1667.8 78.07725 66.25214
"8341" 1668 76.69452 67.65734
"8342" 1668.2 76.01792 70.2102
"8343" 1668.4 75.7402 73.18681
"8344" 1668.6 75.68093 76.84911
"8345" 1668.8 76.21939 80.60507
"8346" 1669 76.74179 84.63675
"8347" 1669.2 77.55884 88.29606
"8348" 1669.4 78.14116 91.57871
"8349" 1669.6 78.56859 94.95951
"8350" 1669.8 78.65568 98.00699
"8351" 1670 79.12846 102.0542
"8352" 1670.2 80.03147 103.7701
"8353" 1670.4 80.87032 104.0854
"8354" 1670.6 80.98307 103.7664
"8355" 1670.8 81.06598 103.7115
"8356" 1671 81.08401 103.7722
"8357" 1671.2 80.98664 103.663
"8358" 1671.4 80.88911 103.6726
"8359" 1671.6 80.48509 103.6632
"8360" 1671.8 79.92106 103.6991
"8361" 1672 79.27146 104.011
"8362" 1672.2 78.54015 105.2111
"8363" 1672.4 77.33749 107.1529
"8364" 1672.6 76.62072 108.956
"8365" 1672.8 75.92364 110.8333
"8366" 1673 74.75243 113.1903
"8367" 1673.2 73.41091 115.729
"8368" 1673.4 71.62122 117.7761
"8369" 1673.6 69.25709 119.2448
"8370" 1673.8 66.80657 120.6227
"8371" 1674 64.05156 122.2672
"8372" 1674.2 61.83246 122.7564
"8373" 1674.4 61.65908 122.6316
"8374" 1674.6 61.99691 122.5416
"8375" 1674.8 62.33008 122.1881
"8376" 1675 62.65344 121.456
"8377" 1675.2 62.62317 120.7308
"8378" 1675.4 61.70825 119.5096
"8379" 1675.6 60.08677 117.9878
"8380" 1675.8 58.11365 116.5056
"8381" 1676 55.71728 114.9866
"8382" 1676.2 52.82404 113.5848
"8383" 1676.4 50.10769 112.3521
"8384" 1676.6 47.03598 111.2617
"8385" 1676.8 43.98025 110.3526
"8386" 1677 40.68441 110.1923
"8387" 1677.2 37.02474 110.3846
"8388" 1677.4 34.01699 111.5631
"8389" 1677.6 32.53958 112.1886
"8390" 1677.8 32.38365 111.4835
"8391" 1678 33.06874 110.8925
"8392" 1678.2 33.55274 109.7978
"8393" 1678.4 33.17766 107.5624
"8394" 1678.6 32.25753 104.4135
"8395" 1678.8 31.62191 101.2115
"8396" 1679 30.79688 98.22978
"8397" 1679.2 29.38124 95.11726
"8398" 1679.4 28.4823 92.63462
"8399" 1679.6 27.05108 89.8546
"8400" 1679.8 25.32006 87.05277
"8401" 1680 22.87722 84.38462
"8402" 1680.2 20.21791 82.54931
"8403" 1680.4 18.1302 80.98901
"8404" 1680.6 18.1712 79.88688
"8405" 1680.8 18.55517 79.32692
"8406" 1681 18.6897 79.22161
"8407" 1681.2 18.81444 79.17033
"8408" 1681.4 18.78142 79.09341
"8409" 1681.6 18.83145 79.03846
"8410" 1681.8 18.90696 79.13462
"8411" 1682 19.05658 79.09341
"8412" 1682.2 19.68452 78.89053
"8413" 1682.4 20.82588 78.10577
"8414" 1682.6 22.83549 76.87729
"8415" 1682.8 24.77729 74.51689
"8416" 1683 26.10655 71.57895
"8417" 1683.2 27.02361 67.77613
"8418" 1683.4 27.40812 64.36679
"8419" 1683.6 28.10945 60.7326
"8420" 1683.8 28.7522 57.26331
"8421" 1684 29.39507 53.78205
"8422" 1684.2 30.98273 50.22267
"8423" 1684.4 32.47246 46.57129
"8424" 1684.6 33.35466 43.17568
"8425" 1684.8 34.04157 39.68574
"8426" 1685 34.53063 35.72485
"8427" 1685.2 34.29925 31.375
"8428" 1685.4 34.13552 27.69231
"8429" 1685.6 34.67879 24.47239
"8430" 1685.8 36.6536 21.29925
"8431" 1686 39.55836 18.55523
"8432" 1686.2 41.5099 15.99817
"8433" 1686.4 41.52401 13.24951
"8434" 1686.6 40.45148 10.38909
"8435" 1686.8 40.04549 8.766417
"8436" 1687 40.58351 8.836996
"8437" 1687.2 41.31152 9.557245
"8438" 1687.4 42.9091 9.721154
"8439" 1687.6 45.591 9.230769
"8440" 1687.8 49.14109 8.589744
"8441" 1688 52.94751 7.532051
"8442" 1688.2 57.0181 5.923077
"8443" 1688.4 60.54202 4.395604
"8444" 1688.6 63.31434 3.635957
"8445" 1688.8 64.90682 4.863977
"8446" 1689 66.25833 6.73951
"8447" 1689.2 68.72412 9.169394
"8448" 1689.4 72.04764 12.11538
"8449" 1689.6 75.39255 14.36679
"8450" 1689.8 78.05157 16.11722
"8451" 1690 81.07702 18.06285
"8452" 1690.2 84.18704 19.92964
"8453" 1690.4 87.25947 21.88086
"8454" 1690.6 89.72224 23.95105
"8455" 1690.8 91.841 25.90035
"8456" 1691 94.51785 27.72361
"8457" 1691.2 98.04493 29.80769
"8458" 1691.4 101.7796 31.27339
"8459" 1691.6 105.0176 31.70998
"8460" 1691.8 108.809 31.74089
"8461" 1692 112.5147 31.58284
"8462" 1692.2 115.0702 32.10623
"8463" 1692.4 115.3291 33.54651
"8464" 1692.6 114.951 35.52198
"8465" 1692.8 114.9347 38.31854
"8466" 1693 114.3437 41.15832
"8467" 1693.2 113.7745 43.73827
"8468" 1693.4 113.9667 47.12525
"8469" 1693.6 114.855 50.25797
"8470" 1693.8 116.0764 53.73827
"8471" 1694 118.1243 56.64132
"8472" 1694.2 120.4984 59.67352
"8473" 1694.4 121.4342 63.03254
"8474" 1694.6 120.6193 66.01648
"8475" 1694.8 118.6065 67.95192
"8476" 1695 117.8264 67.75641
"8477" 1695.2 117.7098 67.66194
"8478" 1695.4 117.6476 67.69231
"8479" 1695.6 117.493 67.7071
"8480" 1695.8 116.6322 68.11538
"8481" 1696 114.5455 69.97863
"8482" 1696.2 113.1862 72.21154
"8483" 1696.4 112.7221 75.38462
"8484" 1696.6 113.1349 78.40659
"8485" 1696.8 113.3986 81.3743
"8486" 1697 113.4155 85.05769
"8487" 1697.2 113.4333 88.26923
"8488" 1697.4 112.3552 90.65934
"8489" 1697.6 110.2532 91.64336
"8490" 1697.8 107.6253 92.02663
"8491" 1698 105.3732 91.19822
"8492" 1698.2 103.3244 90.3712
"8493" 1698.4 100.7801 89.77955
"8494" 1698.6 98.08345 89.42308
"8495" 1698.8 95.94718 90.31469
"8496" 1699 94.21191 92.61538
"8497" 1699.2 92.76192 95.6932
"8498" 1699.4 92.42356 98.77219
"8499" 1699.6 92.6421 102.125
"8500" 1699.8 93.23307 105.1748
"8501" 1700 95.03746 108.0277
"8502" 1700.2 97.24722 110.0985
"8503" 1700.4 97.86332 110.5495
"8504" 1700.6 97.61262 110.1239
"8505" 1700.8 97.72641 109.7795
"8506" 1701 98.02263 109.3725
"8507" 1701.2 100.4556 109.0283
"8508" 1701.4 103.5409 108.4188
"8509" 1701.6 106.7318 107
"8510" 1701.8 108.0994 105.446
"8511" 1702 108.9157 103.5623
"8512" 1702.2 110.7039 100.5686
"8513" 1702.4 112.871 97.30769
"8514" 1702.6 115.8415 94.2636
"8515" 1702.8 118.1623 91.2242
"8516" 1703 120.3681 87.93478
"8517" 1703.2 121.3136 84.3873
"8518" 1703.4 120.4643 81.27111
"8519" 1703.6 119.2229 77.79808
"8520" 1703.8 118.3465 74.09829
"8521" 1704 116.7762 70.97985
"8522" 1704.2 116.3818 69.63462
"8523" 1704.4 116.6129 69.33654
"8524" 1704.6 117.102 68.52843
"8525" 1704.8 117.6338 65.93531
"8526" 1705 118.363 63.21429
"8527" 1705.2 119.0831 60.41745
"8528" 1705.4 120.6368 57.53497
"8529" 1705.6 121.7365 54.25
"8530" 1705.8 123.027 50.88287
"8531" 1706 122.2683 48.85084
"8532" 1706.2 122.0662 48.00984
"8533" 1706.4 122.6268 46.49145
"8534" 1706.6 123.7598 45.59365
"8535" 1706.8 123.4164 45.75251
"8536" 1707 122.9751 45.75444
"8537" 1707.2 121.5053 44.93269
"8538" 1707.4 119.6656 43.26923
"8539" 1707.6 117.2573 41.08392
"8540" 1707.8 115.3362 38.20513
"8541" 1708 113.7882 35.13864
"8542" 1708.2 112.6083 31.72203
"8543" 1708.4 111.6857 27.64652
"8544" 1708.6 110.8408 23.44812
"8545" 1708.8 111.1127 21.36325
"8546" 1709 111.0528 21.79915
"8547" 1709.2 110.6269 22.31238
"8548" 1709.4 109.5328 22.80411
"8549" 1709.6 107.4277 23.11144
"8550" 1709.8 104.4975 22.86538
"8551" 1710 101.4565 22.07786
"8552" 1710.2 98.62994 20.39803
"8553" 1710.4 96.14855 17.62238
"8554" 1710.6 94.26006 14.50962
"8555" 1710.8 92.22046 12.02158
"8556" 1711 90.52081 11.06275
"8557" 1711.2 88.93193 11.46811
"8558" 1711.4 85.4076 11.84066
"8559" 1711.6 81.82869 11.4212
"8560" 1711.8 78.07976 9.713884
"8561" 1712 74.53076 7.473166
"8562" 1712.2 71.87954 4.439799
"8563" 1712.4 69.87922 2.847985
"8564" 1712.6 68.71941 3.625
"8565" 1712.8 67.91348 5.370544
"8566" 1713 65.49133 7.571556
"8567" 1713.2 62.55988 9.862637
"8568" 1713.4 59.03709 11.57298
"8569" 1713.6 55.57653 12.39879
"8570" 1713.8 51.7212 12.48077
"8571" 1714 47.82031 11.63919
"8572" 1714.2 44.25001 10.4517
"8573" 1714.4 40.57434 8.663004
"8574" 1714.6 38.36428 7.762238
"8575" 1714.8 38.82247 7.728938
"8576" 1715 39.15225 8.312937
"8577" 1715.2 39.67906 9.695122
"8578" 1715.4 39.21091 11.59615
"8579" 1715.6 37.82409 14.32692
"8580" 1715.8 36.06167 17.46964
"8581" 1716 33.80956 20.56706
"8582" 1716.2 31.16235 22.61834
"8583" 1716.4 27.8563 24.42308
"8584" 1716.6 23.54174 25.57692
"8585" 1716.8 20.11523 26.2753
"8586" 1717 17.78359 26.69028
"8587" 1717.2 17.55094 27.12525
"8588" 1717.4 18.25786 27.72869
"8589" 1717.6 19.49684 29.23077
"8590" 1717.8 20.65253 31.84911
"8591" 1718 22.17418 35.18269
"8592" 1718.2 23.92697 38.05769
"8593" 1718.4 25.24708 41.51501
"8594" 1718.6 26.93471 45.24162
"8595" 1718.8 27.49033 49.00641
"8596" 1719 26.48874 52.88462
"8597" 1719.2 24.32233 56.09312
"8598" 1719.4 21.18222 59.28846
"8599" 1719.6 18.02689 61.42713
"8600" 1719.8 13.8567 63.01282
"8601" 1720 10.46323 64.79808
"8602" 1720.2 8.603436 65.23504
"8603" 1720.4 8.498568 65.25962
"8604" 1720.6 8.43387 65.21203
"8605" 1720.8 8.687783 65.66742
"8606" 1721 9.062653 67.48901
"8607" 1721.2 9.257874 71.1336
"8608" 1721.4 9.303103 74.48225
"8609" 1721.6 9.825579 78.76518
"8610" 1721.8 8.80922 82.52959
"8611" 1722 6.958572 84.75275
"8612" 1722.2 7.073223 84.75962
"8613" 1722.4 7.46137 84.71445
"8614" 1722.6 8.378719 84.90385
"8615" 1722.8 9.208422 85.27674
"8616" 1723 10.98329 87.24038
"8617" 1723.2 12.55232 90.47297
"8618" 1723.4 14.31766 93.61111
"8619" 1723.6 16.31624 97.12525
"8620" 1723.8 19.29013 99.77955
"8621" 1724 22.73276 102.4615
"8622" 1724.2 26.38027 104.7976
"8623" 1724.4 30.82464 106.3462
"8624" 1724.6 34.54964 108.4038
"8625" 1724.8 37.04035 111.0863
"8626" 1725 37.77492 113.917
"8627" 1725.2 36.89789 115.3143
"8628" 1725.4 36.6343 115.7121
"8629" 1725.6 36.6684 115.4519
"8630" 1725.8 36.59723 115.3518
"8631" 1726 36.58448 115.3388
"8632" 1726.2 36.55283 115.4135
"8633" 1726.4 36.41648 115.4555
"8634" 1726.6 36.35625 115.3846
"8635" 1726.8 36.08142 115.6657
"8636" 1727 35.41962 115.8826
"8637" 1727.2 34.16442 117.5481
"8638" 1727.4 33.3747 118.375
"8639" 1727.6 33.34628 118.3912
"8640" 1727.8 33.34581 118.3558
"8641" 1728 33.42285 118.2692
"8642" 1728.2 33.42285 118.2019
"8643" 1728.4 33.43421 118.2199
"8644" 1728.6 33.44211 118.2212
"8645" 1728.8 33.43084 118.2036
"8646" 1729 33.40359 118.2212
"8647" 1729.2 33.40359 118.2212
"8648" 1729.4 33.47782 118.091
"8649" 1729.6 33.45902 118.1285
"8650" 1729.8 33.4843 118.1136
"8651" 1730 33.4843 118.1136
"8652" 1730.2 33.46361 118.1261
"8653" 1730.4 33.43421 118.2002
"8654" 1730.6 33.4836 118.0523
"8655" 1730.8 33.50953 118.0385
"8656" 1731 33.50953 118.0385
"8657" 1731.2 33.47782 118.091
"8658" 1731.4 33.54754 117.9251
"8659" 1731.6 33.54754 117.9251
"8660" 1731.8 33.5154 118.0629
"8661" 1732 33.52879 117.9712
"8662" 1732.2 33.52311 117.9438
"8663" 1732.4 33.52311 117.9438
"8664" 1732.6 33.48721 118.0535
"8665" 1732.8 33.57694 118.0288
"8666" 1733 33.57694 118.0288
"8667" 1733.2 33.57694 118.0288
"8668" 1733.4 33.57694 118.0288
"8669" 1733.6 33.65399 118.0577
"8670" 1733.8 33.86181 117.9453
"8671" 1734 34.22617 118.3032
"8672" 1734.2 34.66384 119.0714
"8673" 1734.4 35.02763 119.8482
"8674" 1734.6 35.53335 120.8626
"8675" 1734.8 36.41648 121.336
"8676" 1735 37.34943 121.7198
"8677" 1735.2 38.71546 122.0513
"8678" 1735.4 40.72973 122.6018
"8679" 1735.6 42.77565 123.3132
"8680" 1735.8 45.54662 124.6726
"8681" 1736 48.06952 126.1023
"8682" 1736.2 50.8979 126.9083
"8683" 1736.4 52.65538 127.4904
"8684" 1736.6 53.01172 128.0604
"8685" 1736.8 53.04025 128.2265
"8686" 1737 52.85231 128.004
"8687" 1737.2 53.01172 127.8846
"8688" 1737.4 53.10131 127.8488
"8689" 1737.6 53.28688 127.5183
"8690" 1737.8 53.70513 127.2019
"8691" 1738 55.00207 126.8483
"8692" 1738.2 57.00311 126.5705
"8693" 1738.4 58.94221 126.6903
"8694" 1738.6 60.84123 127.3753
"8695" 1738.8 63.01778 128.1903
"8696" 1739 64.43029 128.9201
"8697" 1739.2 64.74255 129.3859
"8698" 1739.4 64.76119 129.6154
"8699" 1739.6 64.56857 129.4231
"8700" 1739.8 64.56857 129.4712
"8701" 1740 64.60842 129.3966
"8702" 1740.2 64.61673 129.3269
"8703" 1740.4 64.49761 129.0992
"8704" 1740.6 64.3446 129.0206
"8705" 1740.8 64.48102 128.75
"8706" 1741 65.07233 128.4073
"8707" 1741.2 66.20826 127.6085
"8708" 1741.4 68.29544 126.9544
"8709" 1741.6 70.10994 126.5828
"8710" 1741.8 72.08053 126.8269
"8711" 1742 74.52031 127.2329
"8712" 1742.2 76.60436 127.4896
"8713" 1742.4 78.74865 127.7106
"8714" 1742.6 80.19922 127.7596
"8715" 1742.8 81.00056 127.9509
"8716" 1743 80.67409 128.003
"8717" 1743.2 80.72249 128.0128
"8718" 1743.4 80.57867 128.0077
"8719" 1743.6 80.4554 128.1
"8720" 1743.8 80.60549 128.1125
"8721" 1744 80.83378 128.0556
"8722" 1744.2 80.6 127.8698
"8723" 1744.4 81.04276 127.7489
"8724" 1744.6 81.24897 127.6923
"8725" 1744.8 80.98523 127.3521
"8726" 1745 81.47165 126.9184
"8727" 1745.2 82.84766 126.3173
"8728" 1745.4 84.1346 125.8005
"8729" 1745.6 85.96626 124.799
"8730" 1745.8 86.9776 124.4043
"8731" 1746 88.21784 123.9634
"8732" 1746.2 90.24405 123.3558
"8733" 1746.4 92.37417 122.4112
"8734" 1746.6 94.46964 121.0073
"8735" 1746.8 95.80027 118.8884
"8736" 1747 97.047 116.7857
"8737" 1747.2 97.95504 114.3315
"8738" 1747.4 97.73877 112.2874
"8739" 1747.6 96.68347 110.8677
"8740" 1747.8 95.46202 110.2861
"8741" 1748 94.84753 110.1827
"8742" 1748.2 93.52812 109.75
"8743" 1748.4 91.54396 108.8696
"8744" 1748.6 89.51447 107.8846
"8745" 1748.8 87.16222 107.3269
"8746" 1749 84.75638 106.978
"8747" 1749.2 82.8284 106.2521
"8748" 1749.4 81.91205 105.2005
"8749" 1749.6 82.40762 103.9497
"8750" 1749.8 83.39891 101.978
"8751" 1750 84.34961 99.42308
"8752" 1750.2 85.63399 96.43996
"8753" 1750.4 87.27871 93.04029
"8754" 1750.6 89.13652 90.00962
"8755" 1750.8 91.79139 87.92125
"8756" 1751 95.1242 85.96154
"8757" 1751.2 98.74384 84.89011
"8758" 1751.4 101.3438 85.70826
"8759" 1751.6 104.0321 87.08855
"8760" 1751.8 107.3477 88.24109
"8761" 1752 110.7593 89.27656
"8762" 1752.2 113.6897 89.68247
"8763" 1752.4 113.7198 89.69921
"8764" 1752.6 112.2984 90.09615
"8765" 1752.8 110.8877 90.57692
"8766" 1753 108.8611 92.38636
"8767" 1753.2 105.9544 94.54545
"8768" 1753.4 102.7796 96.56593
"8769" 1753.6 100.1935 98.81993
"8770" 1753.8 97.93529 102.2337
"8771" 1754 96.73985 105.3236
"8772" 1754.2 95.68752 108.3255
"8773" 1754.4 95.57947 110.4545
"8774" 1754.6 95.18954 110.258
"8775" 1754.8 94.86404 109.3132
"8776" 1755 93.96759 108.4818
"8777" 1755.2 92.09832 107.772
"8778" 1755.4 89.18651 106.9139
"8779" 1755.6 86.43029 106.0865
"8780" 1755.8 83.24695 105.4002
"8781" 1756 80.08522 105.3175
"8782" 1756.2 77.20774 105.3297
"8783" 1756.4 74.02695 104.8785
"8784" 1756.6 70.92978 104.3146
"8785" 1756.8 67.54034 103.7179
"8786" 1757 65.04048 103.3077
"8787" 1757.2 62.41525 102.5394
"8788" 1757.4 59.83577 101.3553
"8789" 1757.6 57.62529 99.47802
"8790" 1757.8 55.33226 97.52747
"8791" 1758 52.44351 95.20192
"8792" 1758.2 50.14877 92.59615
"8793" 1758.4 47.91814 89.95299
"8794" 1758.6 45.87582 87.16117
"8795" 1758.8 43.74697 84.69231
"8796" 1759 41.59183 82.09829
"8797" 1759.2 39.20621 79.09213
"8798" 1759.4 36.72206 76.15385
"8799" 1759.6 33.98322 73.11717
"8800" 1759.8 31.19463 70.68949
"8801" 1760 28.05854 69.89423
"8802" 1760.2 23.92697 69.80769
"8803" 1760.4 20.05987 70.49803
"8804" 1760.6 16.19199 71.74089
"8805" 1760.8 14.07475 71.625
"8806" 1761 13.41986 71.29808
"8807" 1761.2 13.25256 70.52326
"8808" 1761.4 12.1775 68.90385
"8809" 1761.6 10.30075 65.81361
"8810" 1761.8 9.124565 63.51923
"8811" 1762 7.3935 61.55188
"8812" 1762.2 5.183463 60.26923
"8813" 1762.4 3.6908 59.72611
"8814" 1762.6 3.039025 59.55128
"8815" 1762.8 2.682751 59.47964
"8816" 1763 1.787338 59.25824
"8817" 1763.2 1.737808 59.39744
"8818" 1763.4 1.51537 59.32382
"8819" 1763.6 1.84767 59.45157
"8820" 1763.8 1.856034 59.40981
"8821" 1764 2.049201 59.40705
"8822" 1764.2 2.087477 59.63018
"8823" 1764.4 1.956907 59.65144
"8824" 1764.6 1.811352 59.65618
"8825" 1764.8 1.858046 59.76107
"8826" 1765 2.056497 59.78438
"8827" 1765.2 1.979083 59.58502
"8828" 1765.4 2.126539 59.45804
"8829" 1765.6 2.103192 59.51632
"8830" 1765.8 2.392697 59.55495
"8831" 1766 2.254546 59.75464
"8832" 1766.2 2.686871 59.58042
"8833" 1766.4 2.301643 59.94755
"8834" 1766.6 2.489004 59.96154
"8835" 1766.8 2.498635 60.07212
"8836" 1767 2.38169 60.13736
"8837" 1767.2 1.735781 61.89271
"8838" 1767.4 1.005874 63.23427
"8839" 1767.6 0.9450488 63.26923
"8840" 1767.8 0.7566089 63.40498
"8841" 1768 0.9545106 63.21795
"8842" 1768.2 0.8245904 63.22398
"8843" 1768.4 0.965324 63.0668
"8844" 1768.6 0.7391777 63.07692
"8845" 1768.8 1.244349 63.04945
"8846" 1769 1.450369 63.25444
"8847" 1769.2 1.391103 63.26923
"8848" 1769.4 1.551615 63.26923
"8849" 1769.6 1.62224 63.31538
"8850" 1769.8 1.647922 63.49715
"8851" 1770 1.776331 63.46154
"8852" 1770.2 2.113406 63.31731
"8853" 1770.4 2.711886 59.09341
"8854" 1770.6 3.445655 56.94139
"8855" 1770.8 3.955914 54.81781
"8856" 1771 3.681651 52.5104
"8857" 1771.2 3.188836 50.98718
"8858" 1771.4 3.386036 50.31593
"8859" 1771.6 4.299578 50.29808
"8860" 1771.8 5.152149 50.27328
"8861" 1772 6.716887 49.70192
"8862" 1772.2 8.611667 48.47633
"8863" 1772.4 11.16628 47.50962
"8864" 1772.6 13.66773 46.31579
"8865" 1772.8 16.4526 44.68574
"8866" 1773 18.79216 42.95028
"8867" 1773.2 20.34018 40.6289
"8868" 1773.4 20.93638 37.46964
"8869" 1773.6 20.47473 34.60059
"8870" 1773.8 20.0895 31.90828
"8871" 1774 19.94134 29.33432
"8872" 1774.2 20.40824 26.92777
"8873" 1774.4 22.02686 26.20062
"8874" 1774.6 24.21589 26.11538
"8875" 1774.8 27.71505 25.29915
"8876" 1775 31.50313 24.4765
"8877" 1775.2 36.19345 23.18826
"8878" 1775.4 40.10657 22.04808
"8879" 1775.6 42.5624 20.79808
"8880" 1775.8 45.27674 18.66397
"8881" 1776 47.25357 15.71862
"8882" 1776.2 49.17919 11.83925
"8883" 1776.4 51.40998 9.02834
"8884" 1776.6 53.51548 9.058185
"8885" 1776.8 55.19155 9.873358
"8886" 1777 58.13893 11.34615
"8887" 1777.2 61.80777 13.08608
"8888" 1777.4 65.4491 14.79853
"8889" 1777.6 68.98036 16.68498
"8890" 1777.8 72.73354 18.09099
"8891" 1778 76.64549 19.21154
"8892" 1778.2 80.44962 20.41346
"8893" 1778.4 83.96438 21.7576
"8894" 1778.6 87.48473 22.96351
"8895" 1778.8 90.60607 24.1568
"8896" 1779 94.01386 24.98521
"8897" 1779.2 97.25662 24.78893
"8898" 1779.4 100.5302 24.22557
"8899" 1779.6 103.1093 22.81306
"8900" 1779.8 105.2057 20.49642
"8901" 1780 105.6042 20.72552
"8902" 1780.2 105.2525 21.77767
"8903" 1780.4 105.7791 23.14401
"8904" 1780.6 107.118 24.94505
"8905" 1780.8 109.1952 27.47436
"8906" 1781 110.873 30.26923
"8907" 1781.2 113.1168 33.34428
"8908" 1781.4 115.7306 36.28205
"8909" 1781.6 118.5739 39.34066
"8910" 1781.8 121.3584 42.23166
"8911" 1782 121.8054 44.97976
"8912" 1782.2 121.1792 48.22451
"8913" 1782.4 121.0286 51.97917
"8914" 1782.6 121.0045 55.53686
"8915" 1782.8 120.8119 59.03846
"8916" 1783 120.2127 62.43162
"8917" 1783.2 119.1683 65.60256
"8918" 1783.4 118.3605 68.88986
"8919" 1783.6 117.3265 72.27106
"8920" 1783.8 116.5263 75.66346
"8921" 1784 115.9966 79.0625
"8922" 1784.2 116.0094 82.46581
"8923" 1784.4 116.6258 86.27778
"8924" 1784.6 116.923 89.59707
"8925" 1784.8 117.682 92.76923
"8926" 1785 117.4937 93.16434
"8927" 1785.2 116.7715 92.50894
"8928" 1785.4 115.6499 91.98077
"8929" 1785.6 113.4827 91.85897
"8930" 1785.8 109.9647 91.72065
"8931" 1786 106.4739 92.27486
"8932" 1786.2 103.2495 93.00296
"8933" 1786.4 100.4237 94.46154
"8934" 1786.6 97.81746 96.14469
"8935" 1786.8 95.2205 98.75874
"8936" 1787 92.71777 101.511
"8937" 1787.2 90.23072 104.3146
"8938" 1787.4 87.86572 106.9505
"8939" 1787.6 85.04989 109.1484
"8940" 1787.8 81.96164 110.6058
"8941" 1788 78.68374 111.4152
"8942" 1788.2 75.32608 112.0769
"8943" 1788.4 71.86816 112.5592
"8944" 1788.6 67.95858 113.5865
"8945" 1788.8 64.34307 115.4925
"8946" 1789 61.08226 117.4519
"8947" 1789.2 57.29862 118.9201
"8948" 1789.4 54.30569 120.7446
"8949" 1789.6 54.14713 121.2652
"8950" 1789.8 54.46596 120.8558
"8951" 1790 54.64387 120.496
"8952" 1790.2 54.6278 119.8452
"8953" 1790.4 54.46934 119.236
"8954" 1790.6 52.49114 118.0405
"8955" 1790.8 49.80775 116.8621
"8956" 1791 46.696 115.9717
"8957" 1791.2 43.67734 115.5375
"8958" 1791.4 40.77837 115.4831
"8959" 1791.6 38.17079 114.3269
"8960" 1791.8 35.11341 112.717
"8961" 1792 31.71821 110.9904
"8962" 1792.2 28.65903 108.8617
"8963" 1792.4 25.7857 106.0385
"8964" 1792.6 23.48448 103.1965
"8965" 1792.8 20.89199 99.70374
"8966" 1793 17.88851 96.67308
"8967" 1793.2 15.64456 94.80769
"8968" 1793.4 13.18873 92.53846
"8969" 1793.6 10.8245 89.49812
"8970" 1793.8 10.31934 86.07466
"8971" 1794 10.87989 82.40891
"8972" 1794.2 11.68362 78.49606
"8973" 1794.4 12.4482 74.76611
"8974" 1794.6 12.28344 70.88462
"8975" 1794.8 12.96771 67.96351
"8976" 1795 13.67439 64.98352
"8977" 1795.2 14.56592 62.33516
"8978" 1795.4 15.74867 58.87214
"8979" 1795.6 16.86107 55.91093
"8980" 1795.8 18.81306 52.5
"8981" 1796 20.59902 48.66453
"8982" 1796.2 21.41131 44.831
"8983" 1796.4 21.79721 40.41209
"8984" 1796.6 21.2847 36.54339
"8985" 1796.8 21.04789 33.2085
"8986" 1797 20.9972 28.84615
"8987" 1797.2 22.03371 26.50563
"8988" 1797.4 23.57843 26.30952
"8989" 1797.6 26.58302 25.84008
"8990" 1797.8 29.85398 24.86264
"8991" 1798 33.55768 23.65385
"8992" 1798.2 37.05931 22.50986
"8993" 1798.4 41.20447 20.875
"8994" 1798.6 44.35325 19.78022
"8995" 1798.8 47.62792 18.20356
"8996" 1799 50.54805 15.72898
"8997" 1799.2 53.63184 12.78143
"8998" 1799.4 57.05662 9.932692
"8999" 1799.6 59.56978 7.069597
"9000" 1799.8 61.80777 5.082418
"9001" 1800 62.30973 5.821678
