# Supplementary material for: Adaptive switch to sexually dimorphic movements by partner-seeking termites
Source: Sci Adv. 2019 Jun 19;5(6):eaau6108. doi: 10.1126/sciadv.aau6108 (PMC6584256; doi:10.1126/sciadv.aau6108)
Supplement: Data file S1 [file aau6108_Data_file_S1.zip › Dataset/RsExperiments/170526_163_M_1_before-position_set1_5FPS.txt]

"time" "x" "y"
"1" 0 64.6676966821053 63.5169088513235
"2" 0.2 70.6691508968421 56.3914027713235
"3" 0.4 77.2455513768421 48.0946994663235
"4" 0.6 81.2286915652866 40.113624977268
"5" 0.8 85.4912752701754 32.2430510988235
"6" 1 90.6875936540514 23.9450700018468
"7" 1.2 95.7456905235088 16.1258349654902
"8" 1.4 99.86045369514 12.5411572282916
"9" 1.6 103.897456250988 14.1728286202869
"10" 1.8 107.922495951388 16.9858083263235
"11" 2 111.131579499633 20.3493633792886
"12" 2.2 114.375072991388 23.7515425988235
"13" 2.4 117.94420204611 28.103410247726
"14" 2.6 120.592074264284 32.9790592774282
"15" 2.8 123.934396496842 39.2267084740799
"16" 3 126.496213683939 44.5489709976945
"17" 3.2 127.061347253206 48.4281160500735
"18" 3.4 128.437371710175 53.7792232815318
"19" 3.6 129.215505324668 58.49006498078
"20" 3.8 129.87176411866 64.8004936888235
"21" 4 130.008094976842 70.8007434450735
"22" 4.2 129.381473325933 76.2340601338235
"23" 4.4 128.260808656842 81.5961174367268
"24" 4.6 126.629252741548 86.9117647927941
"25" 4.8 124.053708151579 91.5735890413235
"26" 5 120.244387430175 96.0800474996568
"27" 5.2 115.760144480842 97.7664028126985
"28" 5.4 112.784673199451 95.4716703689322
"29" 5.6 110.085028555024 90.3074867213235
"30" 5.8 108.70832313862 84.5324284404902
"31" 6 107.881282483184 77.7844609540674
"32" 6.2 108.130380876377 71.2795959883584
"33" 6.4 107.969122442889 64.1955172692886
"34" 6.6 107.972108710175 57.0452489258235
"35" 6.8 107.583893962889 49.6248553584747
"36" 7 107.881282483184 42.1559430947991
"37" 7.2 108.426239845135 35.4861494671162
"38" 7.4 110.400215493206 28.4718223238235
"39" 7.6 111.704739209569 22.4840600800735
"40" 7.8 108.868056765933 18.5679761600735
"41" 8 104.624289776842 14.8712562096569
"42" 8.2 100.088882423799 11.4917371745844
"43" 8.4 95.7892580301754 9.02762067267769
"44" 8.6 90.9384401061444 6.61948858917237
"45" 8.8 86.3337987825564 4.66848278239496
"46" 9 81.4220502081465 3.42317529360614
"47" 9.2 76.7686018301755 2.3785822044902
"48" 9.4 71.3945279283315 1.45277751180225
"49" 9.6 66.7783432488421 1.04524886982353
"50" 9.8 61.4621902248421 1.35294117782353
"51" 10 56.6083113768421 1.96832579382353
"52" 10.2 51.5441619835088 2.50518476871936
"53" 10.4 47.2568900248421 3.62217194932353
"54" 10.6 41.6095242533639 6.00678733632353
"55" 10.8 35.9844939719641 8.55369165406743
"56" 11 31.3993354783055 12.2309899691894
"57" 11.2 26.4687688701755 16.3181426579902
"58" 11.4 21.5423821052632 19.3974756088235
"59" 11.6 18.0755857235088 23.595544750362
"60" 11.8 15.2636647608421 28.7664027436985
"61" 12 13.7542458719773 34.4319432899046
"62" 12.2 13.3106577431579 39.7112408113235
"63" 12.4 11.7457032488421 44.7595346278235
"64" 12.6 10.2228513235088 48.4969254458748
"65" 12.8 6.52860897684213 48.9788153513235
"66" 13 4.35732118047849 47.9823118538235
"67" 13.2 3.77697697684212 47.0599009304902
"68" 13.4 3.68525591017545 46.0892049588235
"69" 13.6 3.6393953768421 45.4298642988235
"70" 13.8 5.07758170217544 42.8401207064902
"71" 14 5.3344006888421 42.0837104493235
"72" 14.2 7.38467226573102 39.6820010452124
"73" 14.4 10.070831829525 35.7863370846772
"74" 14.6 12.9597844346199 31.1777275324346
"75" 14.8 16.5445494568421 26.2366185010187
"76" 15 20.1713346587934 20.9176691523601
"77" 15.2 24.3712646724519 16.5368061085796
"78" 15.4 29.1406248726561 12.9432810820793
"79" 15.6 34.4138978132058 9.50329083632353
"80" 15.8 39.6240157252866 6.56661639671242
"81" 16 43.4249367279532 4.9939668224902
"82" 16.2 48.2197646796992 3.41259581096639
"83" 16.4 52.9609353427996 2.27110811818523
"84" 16.6 57.5197055856226 1.7431850806528
"85" 16.8 62.5121618028886 1.26170683068399
"86" 17 67.4930650245017 1.03542890254693
"87" 17.2 72.4289446350239 1.47881530382353
"88" 17.4 77.3122930891825 2.58207374861076
"89" 17.6 83.1282509473684 3.90152417632353
"90" 17.8 88.3583051703305 5.34041882045143
"91" 18 92.7598640666199 6.92559075604575
"92" 18.2 96.7729664701755 9.50495583799019
"93" 18.4 101.960209704115 12.9560880425735
"94" 18.6 104.929791483509 14.4831187057466
"95" 18.8 104.654007402442 14.2452488830235
"96" 19 104.703503425327 13.9030577404902
"97" 19.2 105.500225963509 15.1414027300735
"98" 19.4 105.3210740091 14.9584002485009
"99" 19.6 105.387867656842 14.6966911911673
"100" 19.8 105.296220558778 14.6730404467268
"101" 20 104.818942262768 14.6178984560457
"102" 20.2 104.906332056842 14.203902729136
"103" 20.4 105.367230416842 13.3694247063235
"104" 20.6 102.747676752842 16.3419521818235
"105" 20.8 105.730779371994 20.6629645071569
"106" 21 105.331339564668 20.5803659462148
"107" 21.2 104.979179750175 20.6665506645928
"108" 21.4 104.258111056842 20.6961364634389
"109" 21.6 101.463939755379 18.9383070490674
"110" 21.8 99.2880434400979 15.3851415496375
"111" 22 99.5787972822967 12.8686754550735
"112" 22.2 99.9046427159725 12.8546134301279
"113" 22.4 100.463071747751 12.7900041263235
"114" 22.6 101.706919942424 13.1132274149863
"115" 22.8 104.15890506032 14.710800722954
"116" 23 107.877941748398 17.6093514504902
"117" 23.2 111.642231205679 20.9933705355677
"118" 23.4 114.935405325933 24.5207733688235
"119" 23.6 117.454655910175 27.4811463321569
"120" 23.8 119.556479430175 30.5855419396569
"121" 24 121.762612454737 34.6302691463235
"122" 24.2 123.876002134489 38.0995475494118
"123" 24.4 125.654095942175 42.0196078851569
"124" 24.6 127.116129744842 46.3419522118235
"125" 24.8 128.370873936842 50.9106335350735
"126" 25 129.315999710755 55.5469211651279
"127" 25.2 129.898029696842 59.5965309796568
"128" 25.4 130.050257080068 63.1842067483397
"129" 25.6 130.131918416842 66.1990950888235
"130" 25.8 130.201767536842 68.2405152092081
"131" 26 130.395616483509 68.3946079115318
"132" 26.2 129.930132070175 68.3785822704902
"133" 26.4 130.005667066254 69.0497738247059
"134" 26.6 128.930771230755 70.7810348927366
"135" 26.8 129.297962256842 72.9594501251697
"136" 27 129.456345318911 75.6022781220994
"137" 27.2 128.557984912842 78.8584357608235
"138" 27.4 127.849898278175 82.9298643363235
"139" 27.6 126.312005758019 86.7307693175
"140" 27.8 124.238570115666 91.2104073310294
"141" 28 120.819321921232 93.9383071240674
"142" 28.2 117.547788070175 94.5782159963235
"143" 28.4 115.670414432452 93.2441232584577
"144" 28.6 114.375834312494 91.4582924384974
"145" 28.8 114.199969136842 88.6990951113235
"146" 29 114.044938163184 83.8069750313845
"147" 29.2 115.509745968842 79.1798643325735
"148" 29.4 117.901512357712 74.45160345828
"149" 29.6 121.033188603509 69.7247361179902
"150" 29.8 124.023295376842 64.7442455890409
"151" 30 127.352770096842 59.2851756679902
"152" 30.2 128.554316070175 55.0818789604902
"153" 30.4 128.249135066539 51.2224050971569
"154" 30.6 126.861821018947 47.1909979038235
"155" 30.8 124.861167320842 41.7279412181985
"156" 31 122.318659352842 36.4875565975735
"157" 31.2 118.830736490175 31.4074283873652
"158" 31.4 115.548268816842 26.1553887550735
"159" 31.6 111.445137564749 21.1007050616142
"160" 31.8 107.992537493206 17.4053887463235
"161" 32 103.811641126175 14.1307189683791
"162" 32.2 99.6227595266294 11.1581785035044
"163" 32.4 95.6704792488421 8.6862745184902
"164" 32.6 92.1606197643977 6.93413776460131
"165" 32.8 88.3224699628886 5.83236873149795
"166" 33 83.0132113211899 4.15896124751918
"167" 33.2 77.2673084670747 2.96117015975376
"168" 33.4 71.45988304 2.03917599632353
"169" 33.6 65.4423008386603 1.54000411507353
"170" 33.8 59.6245684117357 1.21546163595119
"171" 34 56.6889405935863 1.10070504161423
"172" 34.2 55.0471222736842 1.26994522632353
"173" 34.4 52.791861784284 6.98621488649795
"174" 34.6 51.5333448794508 5.55528231914961
"175" 34.8 51.0675783453528 3.98960239158948
"176" 35 51.9778650472421 3.39140271832353
"177" 35.2 54.0144396115088 2.43841126437908
"178" 35.4 58.0989781037987 1.79274050936701
"179" 35.6 62.0015100968421 1.04175236632353
"180" 35.8 65.8625500895694 0.73580831007353
"181" 36 68.5343430701755 1.07088989549019
"182" 36.2 70.8147860539153 1.93080234162841
"183" 36.4 75.2165218672769 2.44491442306266
"184" 36.6 80.4338554116247 3.33956325338875
"185" 36.8 85.7960878382375 4.9200252601026
"186" 37 90.8673805186603 6.85468943507353
"187" 37.2 95.9686125942334 8.89976392784527
"188" 37.4 98.6064120474804 10.3725811213767
"189" 37.6 101.62011910662 13.0537958903791
"190" 37.8 105.996353551388 16.5137803538235
"191" 38 110.573796705538 20.9064529030627
"192" 38.2 114.700766160842 25.0025138510458
"193" 38.4 118.227746911064 30.2760181298235
"194" 38.6 120.975710068398 35.8999497593791
"195" 38.8 122.386074336842 41.6099342250735
"196" 39 122.472243865263 47.0290545838235
"197" 39.2 120.989621096842 52.0837104593235
"198" 39.4 120.004661915024 56.0679761975735
"199" 39.6 117.465452414982 60.4477534014979
"200" 39.8 113.735943922297 63.5767174638235
"201" 40 109.621676816842 64.1280891695928
"202" 40.2 105.156977510175 63.664578321003
"203" 40.4 101.102200816842 61.2723551571569
"204" 40.6 97.1825010328421 57.4298643108235
"205" 40.8 93.598806089731 52.805932682268
"206" 41 90.3292415796328 47.7912238718468
"207" 41.2 87.7113238707552 42.5034428912148
"208" 41.4 85.4735709712607 36.8341576712654
"209" 41.6 83.7485750035088 30.6771170313235
"210" 41.8 82.8508270997689 24.4448736587016
"211" 42 82.7556944568421 18.1894796561985
"212" 42.2 82.7182416879532 11.5409753760457
"213" 42.4 83.5999868755088 5.80593263526797
"214" 42.6 85.3447167147145 5.96177915297247
"215" 42.8 89.2004325452142 6.10964959045143
"216" 43 92.4909349163543 7.03399184016499
"217" 43.2 94.1524708060313 7.62321145436407
"218" 43.4 94.3201520505263 7.59585616382353
"219" 43.6 94.2396306088421 7.49579832682353
"220" 43.8 94.0965457448421 7.33096316182353
"221" 44 93.5902454568421 7.42986426082353
"222" 44.2 93.3163052043977 7.46405229504575
"223" 44.4 93.3363448677512 7.81622789757353
"224" 44.6 93.008471833985 7.6198171652521
"225" 44.8 92.158200455103 7.6037773044757
"226" 45 89.5492773196992 6.51306677168067
"227" 45.2 86.0782900968421 5.23755656632353
"228" 45.4 82.2055144202464 3.580437088398
"229" 45.6 78.3095157501755 2.9939668204902
"230" 45.8 73.4482992168421 2.15147597715686
"231" 46 68.1822870426199 1.41277023771242
"232" 46.2 63.5842966777117 1.34123549219309
"233" 46.4 58.9948487895251 2.09027701345768
"234" 46.6 53.8854464386603 2.90364048007353
"235" 46.8 47.9406705768421 4.27601810382353
"236" 47 42.2890869007446 5.88014568516499
"237" 47.2 36.9879244750239 7.68510901632353
"238" 47.4 32.6793516075398 10.2062506678933
"239" 47.6 28.3074562996328 13.3457855547538
"240" 47.8 25.4048044968421 14.9918300803513
"241" 48 24.4916703220273 15.0310038695643
"242" 48.2 24.6168371513876 14.9053887438235
"243" 48.4 24.6570080356656 14.8190045397059
"244" 48.6 23.8317882035088 14.8849924734069
"245" 48.8 22.7214888775318 17.711031379858
"246" 49 23.2061834158665 18.1972188682138
"247" 49.2 22.6236427875738 20.7581944805308
"248" 49.4 22.5444830328421 23.6702488924485
"249" 49.6 23.1814858408421 27.6056884568235
"250" 49.8 24.3069033288421 30.9971719766985
"251" 50 24.9162220344031 33.3660744180918
"252" 50.2 25.0305825448421 37.2210730818235
"253" 50.4 25.1417216324519 40.6456241439455
"254" 50.6 23.7422394778948 44.9237914238235
"255" 50.8 20.9960785590643 48.998240370768
"256" 51 17.1705457368421 50.9202489196985
"257" 51.2 12.8613893553787 51.4617592391894
"258" 51.4 9.77678547866031 50.1676265413235
"259" 51.6 6.01776251423343 48.2225064420844
"260" 51.8 4.3388891957895 47.0492974988235
"261" 52 3.8127481928421 46.4683258383235
"262" 52.2 3.42412063801857 46.2669683720588
"263" 52.4 4.05672623017543 46.7279412231985
"264" 52.6 4.4987512168421 46.6132962526697
"265" 52.8 4.6506201368421 46.4555053254902
"266" 53 4.69617080170701 49.6918185650398
"267" 53.2 5.13999468847004 54.6069662758003
"268" 53.4 4.53505159284212 58.7279412351985
"269" 53.6 3.03113988210529 62.7071922513235
"270" 53.8 0.86871361684211 65.9919944969004
"271" 54 0.7309203528421 65.7952489345735
"272" 54.2 0.673136080842109 65.7119156011568
"273" 54.4 0.364953296842127 66.7760181663235
"274" 54.6 1.65822033684212 69.8804137738235
"275" 54.8 1.74431978974535 70.7772588651139
"276" 55 1.31426633684212 71.1029412475735
"277" 55.2 0.93362391017544 72.1148460104902
"278" 55.4 0.942796016842105 74.0837104813235
"279" 55.6 0.942796016842105 76.9683258688235
"280" 55.8 2.0262511168421 79.636595102261
"281" 56 4.73087607017545 84.0196079271569
"282" 56.2 8.06952289684213 87.7375566488235
"283" 56.4 11.2380271448421 91.2664028061985
"284" 56.6 13.0995061928421 94.0232709408235
"285" 56.8 13.5397673128421 97.8914028128235
"286" 57 15.6602749913876 101.269025193824
"287" 57.2 18.9714888808421 103.910633588074
"288" 57.4 23.5515431606259 106.126330055986
"289" 57.6 28.2888123065719 108.330072261932
"290" 57.8 33.588306801707 109.650238583418
"291" 58 38.2206983192812 111.555567929677
"292" 58.2 41.2304069184637 114.889323827742
"293" 58.4 43.2078635368421 119.550743493824
"294" 58.6 42.3933804648421 121.506787451824
"295" 58.8 40.6917980812324 121.208476006872
"296" 59 36.8268289288421 122.526018222074
"297" 59.2 34.4051426204785 122.60935155549
"298" 59.4 33.9848933695694 122.632661578824
"299" 59.6 34.0563941101754 122.481146427157
"300" 59.8 34.5762056168421 122.693177985554
"301" 60 37.2570007315088 123.84012078749
"302" 60.2 37.6757409573299 123.53493004297
"303" 60.4 37.4715201203715 123.303167544118
"304" 60.6 37.3331292168421 123.822721520074
"305" 60.8 37.3040842123977 124.005362952898
"306" 61 37.3040842123977 124.005362952898
"307" 61.2 37.3040842123977 124.005362952898
"308" 61.4 37.3468873768421 123.891402838824
"309" 61.6 37.3040842123977 124.005362952898
"310" 61.8 37.2780965768421 124.001292948824
"311" 62 37.1394566568421 123.92098863767
"312" 62.2 37.0643864915088 123.750377197657
"313" 62.4 36.9616588968421 123.68627463349
"314" 62.6 36.8894285568421 123.687075915542
"315" 62.8 36.6149532648421 123.776018223324
"316" 63 35.9399659716247 123.87468043078
"317" 63.2 35.0355164968421 123.476018223024
"318" 63.4 34.0724452968421 122.902391848824
"319" 63.6 33.4705257968421 122.088518221636
"320" 63.8 33.1904748294737 121.725410933824
"321" 64 32.5265925501755 120.873651356516
"322" 64.2 30.7040450509885 119.585586699433
"323" 64.4 28.6745486685494 117.793841857116
"324" 64.6 26.8590420088421 115.776018215324
"325" 64.8 24.9370270568421 113.580047517157
"326" 65 23.3980328800979 111.225928765335
"327" 65.2 22.3736646147368 108.608002013824
"328" 65.4 21.7958218947368 105.460228731324
"329" 65.6 21.8856902741394 101.781215706526
"330" 65.8 23.0242900435088 98.5166493617722
"331" 66 25.2647214132058 95.4036405725735
"332" 66.2 28.5993821358665 92.202847460043
"333" 66.4 32.2637506041592 89.810727382604
"334" 66.6 36.5012638841592 87.503035072604
"335" 66.8 41.2817211368421 84.9628313713235
"336" 67 46.3297151150239 83.3844097913235
"337" 67.2 51.3138891901754 82.8065901744646
"338" 67.4 56.5470250277512 83.6903538475735
"339" 67.6 61.5725056532058 85.3162279750735
"340" 67.8 65.7168247706199 87.5922575033791
"341" 68 70.562142985731 92.0281549437124
"342" 68.2 74.0634418372866 96.805932726268
"343" 68.4 76.9502542841592 101.696280865409
"344" 68.6 78.8145930906199 106.139266068935
"345" 68.8 80.3173732822967 111.172871357574
"346" 69 79.9247720084211 117.504763156324
"347" 69.2 78.4253974880616 122.155943174799
"348" 69.4 76.810409572191 124.15973915394
"349" 69.6 74.4184094754468 125.456698010335
"350" 69.8 71.4818890314763 126.639995712116
"351" 70 68.0303358088421 126.333710533574
"352" 70.2 64.1202667368421 126.199095148824
"353" 70.4 59.2086036168421 125.504650703685
"354" 70.6 53.8075962114367 124.660633608824
"355" 70.8 48.2853486905263 123.213265186324
"356" 71 42.5749881768421 121.492135437157
"357" 71.2 37.1639038488421 120.112556681199
"358" 71.4 31.2396065963543 119.022734916506
"359" 71.6 28.5155244728421 117.006787447324
"360" 71.8 26.0982157608421 113.093325904949
"361" 72 22.9008193768421 108.66704384924
"362" 72.2 19.3794359635088 104.019607947157
"363" 72.4 16.1029460773299 99.3323033771162
"364" 72.6 13.1191394590043 94.2760181938235
"365" 72.8 10.4386780488421 89.1029412655735
"366" 73 7.40241991928114 84.0227348815065
"367" 73.2 6.07760978074456 78.6099769023601
"368" 73.4 4.80425292350879 73.2320621288235
"369" 73.6 2.96784843197727 68.0390119305803
"370" 73.8 1.77745772350878 62.7375566238235
"371" 74 2.8981223925997 57.1431510238235
"372" 74.2 5.85211018269579 53.5255491099211
"373" 74.4 8.85011744842106 48.9824958813235
"374" 74.6 11.3686591101755 43.3983061113876
"375" 74.8 13.4221712505263 37.5857347363235
"376" 75 14.7064592808421 31.3309631858235
"377" 75.2 16.1390457936842 25.8448440363235
"378" 75.4 19.6606198283977 21.3102061550458
"379" 75.6 23.5942306408421 17.7183258095735
"380" 75.8 28.1671745729397 14.2291137985796
"381" 76 33.0323284008421 11.0260181105735
"382" 76.2 38.1173443368421 8.3511096829902
"383" 76.4 43.7306736168421 5.90605473549019
"384" 76.6 49.4115429550239 3.47182229882353
"385" 76.8 55.2083347056226 2.70003311162841
"386" 77 61.5392359208421 1.92559075104575
"387" 77.2 67.2774653664073 2.11046626219309
"388" 77.4 73.5294723608421 2.32409502494853
"389" 77.6 79.3367916968421 3.12217194882353
"390" 77.8 84.5758990248421 4.82409502744853
"391" 78 90.3471591833537 6.73576765905609
"392" 78.2 96.5179819048421 10.0110608446013
"393" 78.4 101.534512777731 12.8914027278235
"394" 78.6 106.442868380479 16.0679761575735
"395" 78.8 109.239082377731 18.6008044429346
"396" 79 112.346592116398 21.6264454716013
"397" 79.2 115.108007696842 24.6148459629902
"398" 79.4 116.717712416842 25.8556884550735
"399" 79.6 117.10593180119 28.4064529105627
"400" 79.8 119.739921563509 31.6020254571569
"401" 80 121.837542479451 36.0067873663235
"402" 80.2 123.423055652191 41.2706514145212
"403" 80.4 125.5283740894 46.5568768223119
"404" 80.6 127.765514896842 51.3089851838235
"405" 80.8 128.097086552842 56.1414027710735
"406" 81 128.320074576842 61.8894303902338
"407" 81.2 127.013003362929 67.0352154909974
"408" 81.4 125.501497683819 72.2277176351026
"409" 81.6 123.154291596377 77.3439967099863
"410" 81.8 121.758903579769 82.9251739047991
"411" 82 120.482471901097 88.5722538673342
"412" 82.2 118.606511239699 93.5067874238235
"413" 82.4 117.248298848146 98.4148141845844
"414" 82.6 116.498499067509 103.036701963268
"415" 82.8 114.926650133206 104.608186036324
"416" 83 112.052320360842 104.122172049824
"417" 83.2 107.397645187368 103.901524276324
"418" 83.4 102.768313992842 102.949095125574
"419" 83.6 98.5265452819584 101.950436806149
"420" 83.8 93.813272471579 101.108002006324
"421" 84 89.8535292008421 100.545248969324
"422" 84.2 86.0590286728421 99.6606335838235
"423" 84.4 82.2588906548909 97.9251739197991
"424" 84.6 77.8050498835088 95.3108167296568
"425" 84.8 73.7180933787934 92.0433727882138
"426" 85 69.9691625612324 88.4974065557748
"427" 85.2 66.8027723719641 84.3510650882138
"428" 85.4 63.9735130301754 79.1111830138235
"429" 85.6 62.1800306119641 73.8163558844333
"430" 85.8 60.1758620829291 68.2225064620844
"431" 86 57.6475323926561 62.6123330101026
"432" 86.2 55.3304803212324 57.3810838229699
"433" 86.4 52.3891423101755 52.1881060638235
"434" 86.6 49.2804096239533 47.9341378056013
"435" 86.8 48.5622892604785 48.5941999663235
"436" 87 48.3802261501755 49.2661562158748
"437" 87.2 46.3172076968421 50.7137470879902
"438" 87.4 43.5732546698654 52.7286120699863
"439" 87.6 39.3857795758665 54.9608211563845
"440" 87.8 35.1670579290373 58.0658868255309
"441" 88 30.2726916532058 60.5959482300735
"442" 88.2 25.1605132656226 62.4748924584577
"443" 88.4 19.3038604298654 63.9092918664979
"444" 88.6 13.0868889534275 64.8670125358967
"445" 88.8 8.43548995284212 64.7375566258235
"446" 89 9.79387895017546 64.6423185304902
"447" 89.2 12.0637339789474 63.4156942763235
"448" 89.4 16.3037816568421 61.1894796991985
"449" 89.6 20.5321848038692 58.1533570350397
"450" 89.8 24.8877873263158 54.0533460888235
"451" 90 29.3064775635088 50.1833159801056
"452" 90.2 34.6117651688421 46.8337104540735
"453" 90.4 40.2766513431579 44.1343177388235
"454" 90.6 45.8827394863158 42.7476780613235
"455" 90.8 51.1211544909885 43.572453415165
"456" 91 55.1016399883977 46.1478130174902
"457" 91.2 57.4056447424235 49.3475744995212
"458" 91.4 58.0941926568421 54.2210730988235
"459" 91.6 57.0534642870644 58.652086534268
"460" 91.8 53.9887577128421 62.3102061960457
"461" 92 50.3590493679532 65.0708899594902
"462" 92.2 47.3252445905007 68.741308975043
"463" 92.4 45.5192344168421 73.2412196379902
"464" 92.6 43.3729614568421 77.6642965654902
"465" 92.8 40.6671899901754 82.3437837496569
"466" 93 39.0804155368421 87.6064377675735
"467" 93.2 37.49918700847 92.6481112154514
"468" 93.4 34.9162791101754 97.2979962188235
"469" 93.6 30.9165350568421 100.094558633567
"470" 93.8 27.8953514140514 102.361885822661
"471" 94 28.9419023586603 102.737556663824
"472" 94.2 30.7040450509885 102.493654224555
"473" 94.4 33.748289624647 100.195342777604
"474" 94.6 38.3233967796328 97.7822793780096
"475" 94.8 42.6684156819584 94.9736926131258
"476" 95 46.7849851368421 92.3529412688235
"477" 95.2 50.7582137619584 88.9271809791724
"478" 95.4 55.0215369235088 85.9609998704902
"479" 95.6 59.9469582035088 84.1294980371568
"480" 95.8 64.8235326828886 83.354730168591
"481" 96 70.0825529841149 83.3407034975735
"482" 96.2 75.7945688441592 84.0696391967504
"483" 96.4 81.2091812856793 85.322529812777
"484" 96.6 86.6011001768421 86.0617324713235
"485" 96.8 91.8383730835088 87.0873734979902
"486" 97 97.1745452272769 89.4934094933887
"487" 97.2 101.744248283509 92.8497361411152
"488" 97.4 105.663469947055 96.5182440553129
"489" 97.6 108.434980139633 100.805535194986
"490" 97.8 109.332081980479 104.957836386324
"491" 98 110.235699313586 107.961170264754
"492" 98.2 111.526859318306 109.397969428458
"493" 98.4 111.795397818132 109.33805294834
"494" 98.6 112.507715456842 109.591952275074
"495" 98.8 112.827592676842 109.708710516949
"496" 99 112.436808016842 109.571876197285
"497" 99.2 112.559829699266 109.91704385049
"498" 99.4 112.280040099423 109.821923916565
"499" 99.6 112.169264720842 110.243051176824
"500" 99.8 111.976150184115 110.080214013824
"501" 100 111.439165030175 110.410140497926
"502" 100.2 109.430473670175 111.931695867157
"503" 100.4 106.115376847112 114.504708442742
"504" 100.6 102.291384385538 117.035215540997
"505" 100.8 98.8132269414933 120.233084409405
"506" 101 95.2627008090373 122.249751805287
"507" 101.2 90.5380505768421 123.358858459593
"508" 101.4 85.8856758568421 123.595544850362
"509" 101.6 82.4634135461444 125.233084414405
"510" 101.8 78.2897604435088 127.412112901516
"511" 102 73.5314880912607 129.410186386382
"512" 102.2 69.5423575928421 130.295248999074
"513" 102.4 65.7128576480616 130.467387836019
"514" 102.6 61.9208808800979 130.805535224986
"515" 102.8 57.9801005983055 130.22348539675
"516" 103 53.8250356088421 129.689479767699
"517" 103.2 50.6795511114763 128.947688022116
"518" 103.4 45.915618161707 127.716766668013
"519" 103.6 44.2217340968421 127.3381484044
"520" 103.8 43.6817557146199 126.897100847527
"521" 104 42.4083615723977 126.594394294518
"522" 104.2 42.1123063516569 126.540975491046
"523" 104.4 41.6004518435088 126.16704386674
"524" 104.6 40.8139436968421 125.784893964977
"525" 104.8 40.3784680237986 125.396419562737
"526" 105 39.8656889768421 125.015663194977
"527" 105.2 39.8233561768421 125.02693397549
"528" 105.4 39.6949466835088 125.228399177157
"529" 105.6 39.7132908968421 125.319974268824
"530" 105.8 39.7132908968421 125.319974268824
"531" 106 39.9471796168421 125.545248994323
"532" 106.2 39.8168817486068 125.407239944412
"533" 106.4 39.7010614212865 125.429864378823
"534" 106.6 39.8027189368421 125.357748994136
"535" 106.8 39.8380315475088 125.76319771249
"536" 107 40.0785075077512 126.059235008823
"537" 107.2 39.8508724968421 126.199095148824
"538" 107.4 41.4164805501755 124.0689176319
"539" 107.6 42.3321971180186 124.558823653971
"540" 107.8 42.3988837288421 124.770523718824
"541" 108 43.1986914301754 123.81814276549
"542" 108.2 43.7765341501754 122.52693397299
"543" 108.4 43.4555104168421 121.006787451324
"544" 108.6 42.6082974063158 119.488568826324
"545" 108.8 40.7843107368421 115.903237150362
"546" 109 38.9865778301754 112.116254898054
"547" 109.2 36.6891802158665 108.234742410409
"548" 109.4 35.2422244617202 103.797594188336
"549" 109.6 33.6921556435088 98.7829215513876
"550" 109.8 31.5409438568421 94.6789485971569
"551" 110 28.1380922835088 91.0434174579902
"552" 110.2 23.7500730713876 87.4403538513235
"553" 110.4 19.5636656838189 84.38335270987
"554" 110.6 14.8302827208421 81.7471720274485
"555" 110.8 9.48501359079562 80.53719885987
"556" 111 5.84570394411486 80.5697244738235
"557" 111.2 5.95597204711241 80.2531491569316
"558" 111.4 5.52884935017545 79.0104504129902
"559" 111.6 3.60618602511796 75.6951163184787
"560" 111.8 1.08918283924211 71.2298643246235
"561" 112 0.795502774489166 71.0180996185294
"562" 112.2 0.750181776842127 71.0067874013235
"563" 112.4 0.419985936842125 70.9518423463235
"564" 112.6 0.172339056842105 71.113625008268
"565" 112.8 1.31051411138756 69.9403538338235
"566" 113 4.50340782484212 69.4188753118235
"567" 113.2 4.70519417150879 68.1050779967124
"568" 113.4 4.01968503017547 65.6468268436953
"569" 113.6 3.89778033293969 62.2685134713845
"570" 113.8 5.1850072051348 59.1353052130918
"571" 114 6.02484865684212 54.9762153931825
"572" 114.2 6.90283092884213 50.8254686998235
"573" 114.4 7.82875509684213 50.7856335349485
"574" 114.6 8.68405404350878 51.9316958071569
"575" 114.8 11.5965036470644 54.805932684268
"576" 115 14.7468165501755 59.2943331771569
"577" 115.2 16.9394086488421 62.8817873931985
"578" 115.4 18.9404826861104 67.0058493110187
"579" 115.6 19.9227068968421 70.8440655076697
"580" 115.8 19.7581659873684 75.6424149363235
"581" 116 18.1432476488421 79.2760181788235
"582" 116.2 15.1437186204785 82.5714727275735
"583" 116.4 12.6747542713876 86.0767174863235
"584" 116.6 9.35653622775123 90.1676265813235
"585" 116.8 8.51722086008538 91.1367250513911
"586" 117 9.13562031823747 91.30642963987
"587" 117.2 11.0550436168421 92.6317874229485
"588" 117.4 14.9588415275398 95.5103652433584
"589" 117.6 18.9978466189474 98.1626578738235
"590" 117.8 22.6793130008421 100.939479738949
"591" 118 26.7317025946199 103.827300254657
"592" 118.2 30.3282123875738 107.953316518945
"593" 118.4 33.2134899022475 111.905955841391
"594" 118.6 34.3292642835088 116.272355212157
"595" 118.8 33.2056812168421 118.891402833824
"596" 119 33.1751448129397 118.084648611628
"597" 119.2 33.5716482728421 118.583710525824
"598" 119.4 34.8288085319641 119.341684260165
"599" 119.6 37.1948235031579 119.761848178824
"600" 119.8 41.2837345261104 119.482397205897
"601" 120 46.1391609203715 119.117647177941
"602" 120.2 50.2038878968421 119.872172065574
"603" 120.4 53.5072221128421 121.237556682324
"604" 120.6 57.6649380648421 123.144150090824
"605" 120.8 62.5116775433286 124.494313442337
"606" 121 66.8909484968421 126.53440086908
"607" 121.2 68.4476666621755 128.523881475935
"608" 121.4 67.9083467901754 128.058069509657
"609" 121.6 67.9725515368421 127.545248996324
"610" 121.8 68.9652556968421 126.800673058695
"611" 122 73.2027689768421 125.666550769593
"612" 122.2 76.9387444088421 123.324095145949
"613" 122.4 80.0445370438189 120.054193532661
"614" 122.6 84.0053939901754 117.25220869299
"615" 122.8 88.5446919505007 115.439245231872
"616" 123 93.6171218624235 113.497842899986
"617" 123.2 98.3115340373072 111.610544150335
"618" 123.4 102.77935407733 108.713166425897
"619" 123.6 108.562792379509 105.771744701046
"620" 123.8 113.390989328842 103.053795980379
"621" 124 117.605952649037 100.99271613675
"622" 124.2 118.384951260479 100.907719832157
"623" 124.4 118.644364378324 100.985419909935
"624" 124.6 119.083306633313 101.131221820588
"625" 124.8 118.656664138221 101.092994327961
"626" 125 118.665117427751 101.327300252157
"627" 125.2 118.370067432842 101.881787432199
"628" 125.4 117.217592230175 103.388444238439
"629" 125.6 114.071559643509 104.926201354657
"630" 125.8 109.891987232452 106.37733152675
"631" 126 104.704087104842 108.016402822949
"632" 126.2 101.102200816842 108.122172053824
"633" 126.4 97.2252218835088 108.368720377541
"634" 126.6 93.0124027368421 108.314479746324
"635" 126.8 88.5533830808421 108.074095130699
"636" 127 84.167765067653 107.113856044499
"637" 127.2 79.5033769854908 106.469365399364
"638" 127.4 74.7461523101754 106.658496838685
"639" 127.6 70.1202003128421 106.920248975699
"640" 127.8 65.0225123873684 106.472374481324
"641" 128 60.1487445501754 106.968325898824
"642" 128.2 55.0081315368421 107.924933394849
"643" 128.4 49.7017150568421 108.90056033299
"644" 128.6 44.1434184168421 110.76869220299
"645" 128.8 39.0418926888421 112.968325904824
"646" 129 33.6597004968421 115.41154935049
"647" 129.2 28.8718608168421 116.178305118013
"648" 129.4 27.8840954835088 115.281935374593
"649" 129.6 28.5595134006259 114.69181863004
"650" 129.8 29.2469517052632 112.292212543824
"651" 130 30.016845465731 108.389266071185
"652" 130.2 31.39612112 106.097880553824
"653" 130.4 33.4303978301755 103.656360083546
"654" 130.6 35.9725587454908 103.943377870851
"655" 130.8 39.0804155368421 104.660633588824
"656" 131 42.4112325163543 105.570577304555
"657" 131.2 45.659712471579 105.814479743824
"658" 131.4 50.0297942568421 106.435781519593
"659" 131.6 55.1819248427881 107.093066023688
"660" 131.8 60.7470481235088 107.283907753183
"661" 132 67.0542743461444 108.61412196487
"662" 132.2 73.605343579769 110.270389691994
"663" 132.4 79.1396980559119 112.2992740258
"664" 132.6 84.1387094940514 115.975481542893
"665" 132.8 86.8304028435088 119.80715375049
"666" 133 85.5004473768421 121.863430808824
"667" 133.2 82.3452426835088 124.843783792157
"668" 133.4 77.8334610431836 127.118419727604
"669" 133.6 72.3039025235088 128.851955112029
"670" 133.8 67.7432488701754 128.937190389657
"671" 134 64.8672341553787 127.052753686263
"672" 134.2 65.1507529208421 125.314479763324
"673" 134.4 64.9549284435088 119.966353525234
"674" 134.6 64.1054502568421 114.483118805747
"675" 134.8 62.994994071579 109.093831973824
"676" 135 62.2583290835088 103.314479741324
"677" 135.2 62.1200419368421 97.7375566588235
"678" 135.4 61.5767710035088 92.6487992572851
"679" 135.6 61.3658831048421 87.1798643405735
"680" 135.8 61.6162816168421 81.5837104888235
"681" 136 61.3482965872769 76.1572890787148
"682" 136.2 61.9739937768421 70.4848093788235
"683" 136.4 63.4617948000979 65.2241398105677
"684" 136.6 66.3503116043977 59.7888386721569
"685" 136.8 69.2203568307552 54.869663639367
"686" 137 72.7420470035088 50.4115492854902
"687" 137.2 76.9483751208421 46.421317291268
"688" 137.4 80.7254059852142 42.8270020421956
"689" 137.6 85.0039306692866 39.2418301046013
"690" 137.8 90.2077514861104 36.5461869916284
"691" 138 95.7732068435088 35.2192415779902
"692" 138.2 100.77559406206 33.4984261598018
"693" 138.4 106.128515270175 32.5910364471569
"694" 138.6 111.310755536842 32.7375565938235
"695" 138.8 116.450267209037 32.6812714155308
"696" 139 120.556239056842 33.236517093283
"697" 139.2 121.01602788781 33.3454970410816
"698" 139.4 121.059999376842 33.3144796713235
"699" 139.6 121.299179696842 33.1771170338235
"700" 139.8 121.198286523509 32.8401206964902
"701" 140 120.768778907877 32.5916679995132
"702" 140.2 119.949504200842 32.9394796709485
"703" 140.4 119.694061030175 32.5269338829902
"704" 140.6 118.544490327953 30.5324283864902
"705" 140.8 115.740883056842 27.1606335113235
"706" 141 112.223579543799 24.4516034082801
"707" 141.2 108.333990009569 21.2690251138235
"708" 141.4 103.633702256842 18.1313294729902
"709" 141.6 99.0009545622967 14.6955985338235
"710" 141.8 94.5488372559119 11.5389876996375
"711" 142 90.8852715646682 8.06364352567136
"712" 142.2 90.4195187368421 6.67246781036199
"713" 142.4 90.7395547048421 6.16063349032353
"714" 142.6 90.7618574063158 6.21933794382353
"715" 142.8 90.3766289263158 6.17885211382353
"716" 143 89.9594670328421 5.85294118232353
"717" 143.2 89.9947796435088 5.83584716521242
"718" 143.4 89.9774270092746 5.83526966463434
"719" 143.6 90.0076205928421 5.79524887457353
"720" 143.8 90.2651154189474 5.82460110132353
"721" 144 90.3867665178948 5.97642296382353
"722" 144.2 90.6143554488421 6.02601810557353
"723" 144.4 90.6528782968421 6.06447964407353
"724" 144.6 90.2120880168421 6.22868082766968
"725" 144.8 89.8692885477512 6.34769642757353
"726" 145 89.4428920338634 5.90449601052565
"727" 145.2 88.8390942035088 5.77677225313725
"728" 145.4 88.1384250116247 5.8730080719757
"729" 145.6 85.1323401626199 4.90849673693464
"730" 145.8 82.9579394088421 3.77174459904575
"731" 146 82.6535149514763 3.34731266199426
"732" 146.2 82.7662647505007 3.0377441813845
"733" 146.4 83.0745491108962 3.14296196963434
"734" 146.6 83.0606670035088 2.99396682049019
"735" 146.8 83.1450503848421 3.01228183882353
"736" 147 83.2941388095694 3.07555190215686
"737" 147.2 83.5859785671452 3.0289318554902
"738" 147.4 85.4545868435088 6.71191554215686
"739" 147.6 85.0670653368421 8.62697964663603
"740" 147.8 85.5354681477512 9.73930482257353
"741" 148 85.9407084968421 12.1056884413235
"742" 148.2 86.7962159004785 14.1186754563235
"743" 148.4 88.9000887128421 15.6029411920735
"744" 148.6 92.1101570863158 16.1889735813235
"745" 148.8 95.8407907873684 16.2092164963235
"746" 149 99.5002140890373 17.1934665219943
"747" 149.2 103.578669616842 18.1588020004902
"748" 149.4 108.281458853206 19.7742698675735
"749" 149.6 111.25083110662 22.3273001731569
"750" 149.8 113.296822367064 26.7802916306013
"751" 150 116.621990750459 31.1990950538235
"752" 150.2 120.408704745353 37.091075419781
"753" 150.4 123.233083110175 42.4712844142081
"754" 150.6 125.615573094175 48.1478130194902
"755" 150.8 126.756583163509 54.1752855529902
"756" 151 125.637586150175 59.6606335438235
"757" 151.2 125.238246736842 65.3706927211312
"758" 151.4 125.292798322297 71.7148293600735
"759" 151.6 126.190205576842 77.3721720230735
"760" 151.8 125.868808560098 82.6928339246375
"761" 152 122.987458797287 86.9341378446013
"762" 152.2 119.60726158172 91.5180444574821
"763" 152.4 118.507951041232 96.5743296407747
"764" 152.6 117.224012704842 101.237556662324
"765" 152.8 117.058364458442 104.660633588824
"766" 153 115.381683528194 106.334230264094
"767" 153.2 115.484064070175 106.765334445629
"768" 153.4 115.644575936842 106.74396692424
"769" 153.6 115.740883056842 106.583710513824
"770" 153.8 115.690946031657 106.213340143083
"771" 154 115.776998226842 106.16303743648
"772" 154.2 115.066733216842 106.151018205699
"773" 154.4 113.444328656842 106.021580335747
"774" 154.6 109.587364968421 106.290188246324
"775" 154.8 105.513066912842 107.199095129824
"776" 155 101.047168176842 108.232062163824
"777" 155.2 96.4747611485494 110.373579185531
"778" 155.4 91.8383730835088 112.36209879799
"779" 155.6 87.4541060968421 114.83462627299
"780" 155.8 82.8433586301754 116.603434389721
"781" 156 78.627621085933 119.214829407574
"782" 156.2 73.7895015848421 120.872172066574
"783" 156.4 68.6054268968421 121.446347891324
"784" 156.6 63.6609558568421 121.790811120747
"785" 156.8 59.0777247101755 120.9919945519
"786" 157 54.6314810189474 119.529054656324
"787" 157.2 50.0305350808421 117.429864370824
"788" 157.4 45.9760053288421 114.410633598574
"789" 157.6 43.0386381688421 110.516402825449
"790" 157.8 40.8929649235088 106.208957061772
"791" 158 37.4202642301754 101.67528560049
"792" 158.2 34.236872087086 97.2122283280918
"793" 158.4 31.6069830248421 92.6029412690735
"794" 158.6 28.2534677305263 88.2841153538235
"795" 158.8 24.3550568888421 83.6029412600735
"796" 159 19.9749173501754 80.1276665313235
"797" 159.2 14.9486028968421 77.2796811804902
"798" 159.4 9.54772520381886 74.6874671903352
"799" 159.6 5.674406695103 73.2308676711061
"800" 159.8 6.03063069781773 72.5405585097991
"801" 160 5.98720678873401 70.159594053283
"802" 160.2 5.51203382128656 65.6755908147958
"803" 160.4 4.8592855635088 61.810534926644
"804" 160.6 3.95720887284212 61.8625566229485
"805" 160.8 3.8813978835088 62.5699037636953
"806" 161 4.95806209684212 63.5659589915158
"807" 161.2 5.35210037576104 66.1055399951749
"808" 161.4 5.83305755461991 71.1884113331291
"809" 161.6 6.29568012847004 76.6821004660328
"810" 161.8 5.49755628037153 81.153846235
"811" 162 4.11217578411484 84.6955986038235
"812" 162.2 3.87481278128656 85.0452489538235
"813" 162.4 3.9420748968421 85.1001940088235
"814" 162.6 4.30098341858123 85.061971361867
"815" 162.8 4.3405112104421 85.1221720308235
"816" 163 4.42590352350878 85.1414028000735
"817" 163.2 4.3713294888421 85.5837104928235
"818" 163.4 4.880687145731 87.1392660499346
"819" 163.6 6.45981817684212 89.9903039038235
"820" 163.8 8.30563067490665 92.6755219143074
"821" 164 11.0839357528421 95.3721720410735
"822" 164.2 14.3776392568421 98.2087105054485
"823" 164.4 17.1389019688421 100.550743474824
"824" 164.6 19.7654875812866 103.741830169101
"825" 164.8 22.4550549928421 106.341952271824
"826" 165 23.5116816808421 108.319974251824
"827" 165.2 23.30632304 110.025006063824
"828" 165.4 22.4605582568421 109.94451637799
"829" 165.6 22.6612260539153 109.369826839311
"830" 165.8 23.1984959295694 108.891402823824
"831" 166 24.3646876008421 108.910633593074
"832" 166.2 27.320246105731 110.483283167296
"833" 166.4 30.4752442200854 112.529656465715
"834" 166.6 32.9496452148909 115.542434725409
"835" 166.8 34.9418122719773 118.413232355175
"836" 167 37.9819937898151 120.606579550715
"837" 167.2 41.6468701400854 123.53797248504
"838" 167.4 45.2643464 124.478447373824
"839" 167.6 49.3482361768421 124.463394949849
"840" 167.8 54.1685310035088 125.216189164935
"841" 168 59.3874596968421 125.237556686324
"842" 168.2 64.7971682088421 125.254040202824
"843" 168.4 70.0304826273684 125.055370451324
"844" 168.6 75.0905232241149 124.826717525074
"845" 168.8 79.1152853208421 122.699095145324
"846" 169 83.6682631426958 120.007725536628
"847" 169.2 87.8118182568421 116.879568512285
"848" 169.4 92.1227083901754 113.46099989799
"849" 169.6 97.029114327086 111.593091381872
"850" 169.8 101.958264105731 111.690548125768
"851" 170 104.949546790175 113.358858449593
"852" 170.2 104.367012184842 113.766402828699
"853" 170.4 104.019601866598 114.266637350775
"854" 170.6 104.237532612398 113.976872914379
"855" 170.8 104.495880283509 113.26869220549
"856" 171 104.072515149474 112.514884608824
"857" 171.2 103.135351127953 111.209778894518
"858" 171.4 101.828208336842 107.589627674593
"859" 171.6 101.432396656842 103.689937617157
"860" 171.8 101.626290725679 99.508576338591
"861" 172 101.986475282297 94.7218223900735
"862" 172.2 102.196599907751 90.0452489588235
"863" 172.4 103.881349136842 85.5397544488235
"864" 172.6 106.765059472842 81.6948216000458
"865" 172.8 110.647804199168 79.1955172842886
"866" 173 115.256744561707 78.2469121486884
"867" 173.2 120.076843615064 78.6349925371569
"868" 173.4 123.646822089569 80.7008433550735
"869" 173.6 123.483975504842 81.6349925401569
"870" 173.8 123.445452656842 81.4700741250735
"871" 174 123.775648496842 80.8694247738235
"872" 174.2 123.288673624284 79.7590235460328
"873" 174.4 122.827059570526 77.2416052213235
"874" 174.6 122.308111430175 72.7833441796569
"875" 174.8 123.060224176842 68.2008433425735
"876" 175 124.766236016842 63.3694247563235
"877" 175.2 127.026326482297 58.5417524238235
"878" 175.4 127.054435258947 55.7031436613235
"879" 175.6 124.136045175867 53.656881192604
"880" 175.8 120.363624816842 49.9136699713235
"881" 176 117.464780504842 45.4010181449485
"882" 176.2 115.558406408421 40.6626578163235
"883" 176.4 114.695262896842 35.5031243621569
"884" 176.6 114.451849296842 29.6606335138235
"885" 176.8 114.831564668005 25.7429233131258
"886" 177 115.182795643509 25.5975171389517
"887" 177.2 115.081939604211 25.4804715663235
"888" 177.4 115.284112144842 24.8804137288235
"889" 177.6 115.253682332136 25.0565611110294
"890" 177.8 115.429736976842 25.0945585585671
"891" 178 115.457030492632 25.2982853313235
"892" 178.2 114.874118976842 25.6414027405735
"893" 178.4 114.777811856842 25.7620321113235
"894" 178.6 114.25859086206 25.5469211351279
"895" 178.8 112.171372353863 23.7850197599937
"896" 179 108.840268545538 21.7007672851279
"897" 179.2 105.513984123509 19.0837104263235
"898" 179.4 102.312918896842 16.0251023646569
"899" 179.6 99.2179310777117 12.7459177778453
"900" 179.8 95.7941107145165 9.8305798267305
"901" 180 93.7303285404785 7.78126286257353
"902" 180.2 93.8898676079532 7.50251383354575
"903" 180.4 94.1359858035088 7.4918300728513
"904" 180.6 94.2836567208421 7.45184228282353
"905" 180.8 94.4707676968421 7.56173239282353
"906" 181 94.5368068648421 7.49579832682353
"907" 181.2 94.3373552362361 7.58604141715686
"908" 181.4 93.9045107957895 7.21124077882353
"909" 181.6 93.5699702736842 7.03917600132353
"910" 181.8 93.1568634168421 6.85294118332353
"911" 182 92.8607702500336 6.94377588063204
"912" 182.2 91.2547977968421 6.44749246496936
"913" 182.4 91.0400329192421 6.27601810582353
"914" 182.6 90.0006164386603 6.31273139257353
"915" 182.8 89.0679980829291 7.18571710338875
"916" 183 88.4044774568421 7.40225084856712
"917" 183.2 87.1105048701755 8.10244808792609
"918" 183.4 86.1168129448421 7.81447964582353
"919" 183.6 83.7944355368421 8.01228184382353
"920" 183.8 81.9421527326316 7.96022863382353
"921" 184 79.6105066694737 6.92783996882353
"922" 184.2 76.8283271759119 5.83236873149795
"923" 184.4 74.7058535862038 3.86685280063204
"924" 184.6 73.8823066277512 1.98580831132353
"925" 184.8 73.2858858158665 1.24599933906743
"926" 185 73.6263459933127 1.33484163029412
"927" 185.2 73.9556313668421 1.25919117772978
"928" 185.4 74.3288214568421 1.80638247382353
"929" 185.6 74.5770798106199 1.85721468260131
"930" 185.8 74.7739743670644 2.13926596493464
"931" 186 75.0992784168421 2.35294117882353
"932" 186.2 75.7926896808421 2.62644545260131
"933" 186.4 77.8986053715088 3.1478129744902
"934" 186.6 81.0703198568421 5.38615796507353
"935" 186.8 84.7387456095694 8.00853559007353
"936" 187 89.4781554028886 11.8252131024282
"937" 187.2 94.9000222888421 15.5495223886013
"938" 187.4 100.392816664647 18.3848361291894
"939" 187.6 106.131572639064 22.2589241047124
"940" 187.8 111.277257408146 26.3746803332801
"941" 188 116.465479483509 31.3456152004902
"942" 188.2 121.053825843509 36.5196078796569
"943" 188.4 123.638066896842 42.3111351987148
"944" 188.6 124.819434235509 48.8657617381569
"945" 188.8 125.921921456842 55.7045895838235
"946" 189 126.236119436377 62.2724403442886
"947" 189.2 125.835620271388 69.2847594275735
"948" 189.4 126.206256763509 76.2161891159346
"949" 189.6 125.599230067751 82.9910531475735
"950" 189.8 122.756321709287 88.3785822904902
"951" 190 118.851398124076 94.5051507636108
"952" 190.2 114.834186756354 99.9139168861406
"953" 190.4 110.434360744842 105.747172051449
"954" 190.6 105.697426256842 110.649644583824
"955" 190.8 101.15784493062 115.754650693935
"956" 191 96.8781257396328 120.206250777893
"957" 191.2 93.8569420968421 123.6843022469
"958" 191.4 92.4041472421053 123.000714578824
"959" 191.6 88.6239215390043 120.658554602742
"960" 191.8 82.9915234301754 117.984105002541
"961" 192 77.4522956190043 115.128409067067
"962" 192.2 71.9186740435088 112.599489612541
"963" 192.4 66.0118373501755 109.926905783439
"964" 192.6 60.0753676968421 107.026018206574
"965" 192.8 54.5567457507956 104.6069663258
"966" 193 48.3681802314763 101.912040715531
"967" 193.2 42.0917747524519 98.6287386484577
"968" 193.4 35.7096663368421 95.5260181950735
"969" 193.6 29.7335561010526 92.2719696088235
"970" 193.8 23.8101377656793 89.0076818737072
"971" 194 17.6690001552205 86.5109454209857
"972" 194.2 11.6374723901755 84.3767507846569
"973" 194.4 6.24610809150879 81.9512318567124
"974" 194.6 2.96105827075515 79.6104663396931
"975" 194.8 2.2910956968421 75.2802916791013
"976" 195 2.30210222484212 69.4408533338235
"977" 195.2 3.46818271906434 63.7631976504902
"978" 195.4 4.20710050526317 58.0614432588235
"979" 195.6 5.42795617684211 52.4536738296569
"980" 195.8 7.09163521684212 46.8894303752338
"981" 196 7.69443200842106 40.8448440513235
"982" 196.2 8.4547513768421 36.3914027513235
"983" 196.4 11.8007358888421 32.7265675828235
"984" 196.6 16.4482423368421 30.2279412066985
"985" 196.8 21.12564489468 27.2282010789587
"986" 197 25.3662816488421 23.3625565844485
"987" 197.2 28.8125948968421 18.9604362644646
"988" 197.4 31.2602773928421 13.9106334980735
"989" 197.6 35.392557527086 10.1296766462626
"990" 197.8 40.1468407192812 7.6531288013845
"991" 198 45.6004075608421 8.15101810769853
"992" 198.2 52.1781838568421 8.89140272382353
"993" 198.4 58.1492252968421 9.27601810882353
"994" 198.6 64.3128809768421 9.77897668920814
"995" 198.8 70.5654355368421 10.8539273806184
"996" 199 76.4426392701754 12.4910082501056
"997" 199.2 82.1420452435088 14.4535329069004
"998" 199.4 87.7732954088421 16.5837104238235
"999" 199.6 93.3035637973072 18.9003472776607
"1000" 199.8 99.2242119768421 21.8337104290735
"1001" 200 103.452094544842 26.5260181260735
"1002" 200.2 105.899212603509 32.3987287546569
"1003" 200.4 106.838346842208 38.4223596013845
"1004" 200.6 105.715311864842 43.6221719893235
"1005" 200.8 103.480762710796 47.2724403292886
"1006" 201 99.0461557898654 50.3314743216142
"1007" 201.2 94.5483778301754 50.7355842252338
"1008" 201.4 89.5541016095694 50.8756685000735
"1009" 201.6 85.6055096895694 49.5382559113235
"1010" 201.8 81.4905691077512 46.6448992650735
"1011" 202 78.2079826624235 42.1829948859165
"1012" 202.2 76.9116033113876 37.4403538013235
"1013" 202.4 76.7825593837986 33.2392288351279
"1014" 202.6 76.926873996377 27.8180574833584
"1015" 202.8 77.9382448237986 22.0686602620844
"1016" 203 80.4833050301754 16.4738203138235
"1017" 203.2 82.6497566248421 12.5495223856013
"1018" 203.4 85.9663050735863 9.15973903893981
"1019" 203.6 88.6668375661104 8.81635581943329
"1020" 203.8 92.3737344673684 9.76184806882353
"1021" 204 95.8578403732058 9.72182230507353
"1022" 204.2 96.0942305768421 9.20516790632353
"1023" 204.4 95.7134814977723 9.38335263487004
"1024" 204.6 95.3740208098856 9.62718867773657
"1025" 204.8 95.0525413196992 9.95890664953781
"1026" 205 93.9754739368421 9.63554988175831
"1027" 205.2 90.7710733986603 8.08720691882353
"1028" 205.4 86.7817507994508 6.2576234569757
"1029" 205.6 84.0265297142334 4.02518198317136
"1030" 205.8 84.0751020008421 3.60294118007353
"1031" 206 83.7224697768421 3.44761573613122
"1032" 206.2 83.9474950668421 3.32649887210478
"1033" 206.4 84.2630468047209 3.2387220654902
"1034" 206.6 84.2845699868421 3.45871041069853
"1035" 206.8 83.7610824216906 3.42520225215686
"1036" 207 83.4932042442105 3.22338652382353
"1037" 207.2 83.2600396378947 3.09180757632353
"1038" 207.4 82.9841677308847 3.75228651573842
"1039" 207.6 82.9043424029291 3.89140271882353
"1040" 207.8 81.9820272595088 3.69482152204575
"1041" 208 79.4052767599532 3.80593263326797
"1042" 208.2 75.916714459769 4.31354155601865
"1043" 208.4 73.0905870568421 5.23755656632353
"1044" 208.6 70.0320422568421 6.26812855946455
"1045" 208.8 66.8119272701754 8.01369069138763
"1046" 209 63.2214002835088 9.9445162779902
"1047" 209.2 59.7000168701754 12.4515605183107
"1048" 209.4 55.9245308248421 15.1798642685735
"1049" 209.6 52.2423886035088 18.8125072702338
"1050" 209.8 48.8231125600979 22.9790592674282
"1051" 210 45.594278925933 27.0207733713235
"1052" 210.2 42.4635118035088 31.4456433775415
"1053" 210.4 38.3870042728421 34.6894796726985
"1054" 210.6 33.7201021748909 36.7807085678479
"1055" 210.8 28.3721049508962 38.3508622127425
"1056" 211 23.2255119528421 39.7485456118235
"1057" 211.2 17.8772317660313 40.9600098244992
"1058" 211.4 13.0868889534275 42.1747048208967
"1059" 211.6 8.58316087017545 41.9591683246569
"1060" 211.8 8.48977214775123 41.6973468125735
"1061" 212 8.72846634947371 42.3934270488235
"1062" 212.2 7.00051386484214 44.4106335285735
"1063" 212.4 4.98769505684213 46.9968158673421
"1064" 212.6 4.65452447954484 50.2843341581479
"1065" 212.8 6.33599473684213 52.4665775925735
"1066" 213 8.13866647017546 57.0768071112594
"1067" 213.2 9.21420180884213 62.5067873928235
"1068" 213.4 8.3229626863158 67.6869493413235
"1069" 213.6 6.41214455265608 72.4781648625444
"1070" 213.8 3.4949346968421 75.9587104831985
"1071" 214 2.08644306684213 76.6918835608548
"1072" 214.2 2.0984814568421 76.7760181763235
"1073" 214.4 1.77745772350878 76.8080694584068
"1074" 214.6 2.4355563768421 76.6478130479902
"1075" 214.8 2.2910956968421 76.7302306304902
"1076" 215 2.4837099368421 79.4683258713235
"1077" 215.2 2.6378013288421 82.4683258743235
"1078" 215.4 3.2541668968421 83.6990951063235
"1079" 215.6 3.74946065684212 85.4848093938235
"1080" 215.8 4.92686950736843 87.0492975388235
"1081" 216 6.0278119528421 89.3914028043235
"1082" 216.2 7.70034560350878 93.1381976798652
"1083" 216.4 10.5266559044097 95.0764339950397
"1084" 216.6 13.9794915290373 97.887650467604
"1085" 216.8 15.9768443284211 101.229459496324
"1086" 217 18.2679400252632 105.025006058824
"1087" 217.2 21.0685146835088 107.984104992541
"1088" 217.4 23.9992411238692 111.323835258688
"1089" 217.6 26.7959073412866 113.549522486601
"1090" 217.8 30.7091043368421 115.656688826644
"1091" 218 35.3911120168421 118.309548789849
"1092" 218.2 39.6088699901755 120.784893959977
"1093" 218.4 44.6341261235088 123.122172068824
"1094" 218.6 49.7248866947368 125.197070856324
"1095" 218.8 55.1506901011665 126.635685585851
"1096" 219 60.2339911886068 128.020362118971
"1097" 219.2 64.029624741548 127.714932254412
"1098" 219.4 68.9356227368421 127.929864381324
"1099" 219.6 72.7108618408421 126.997172072699
"1100" 219.8 73.715957965933 125.945598645074
"1101" 220 73.7744682783055 125.898907531263
"1102" 220.2 73.7509787368421 125.852941302324
"1103" 220.4 73.7601508435088 125.21924166799
"1104" 220.6 74.7874267901754 122.288838734657
"1105" 220.8 77.1313586488421 118.256787448574
"1106" 221 79.4427295288421 114.227941290699
"1107" 221.2 82.5562011368421 110.393234327157
"1108" 221.4 85.9119414350239 107.501542682574
"1109" 221.6 89.8535292008421 106.083710513324
"1110" 221.8 95.5772134063158 106.280066788824
"1111" 222 99.762275669016 108.072004829693
"1112" 222.2 101.574105704842 110.612556671699
"1113" 222.4 100.322571750175 110.777849712157
"1114" 222.6 98.8894860109885 110.035868115775
"1115" 222.8 94.8926846035088 110.210084143824
"1116" 223 89.6194288168421 109.492980733695
"1117" 223.2 84.8333443992812 108.347312766994
"1118" 223.4 79.5346117271124 107.914271845715
"1119" 223.6 74.5955180968421 106.938740099977
"1120" 223.8 69.4353786027881 106.043169972742
"1121" 224 63.8649408838189 104.911080816265
"1122" 224.2 58.891494807086 104.041496627604
"1123" 224.4 52.9486408168421 103.891402818824
"1124" 224.6 47.2146630568421 104.512704594593
"1125" 224.8 41.6689630061104 105.270389686994
"1126" 225 36.0756333928421 105.679864359074
"1127" 225.2 30.6439118248421 104.516402819449
"1128" 225.4 25.7406447101755 101.45550538049
"1129" 225.6 21.6234828378948 97.1302692088235
"1130" 225.8 18.0347754189474 92.7375566538235
"1131" 226 13.8583616773827 88.1741470858506
"1132" 226.2 9.57460160940027 84.9289698839398
"1133" 226.4 5.82392273293969 81.7619468867504
"1134" 226.6 5.22716140927456 78.3820472839587
"1135" 226.8 6.9554837790043 73.7354776327425
"1136" 227 7.84649588210529 68.1120505563235
"1137" 227.2 8.74659113441788 62.2130810988235
"1138" 227.4 9.33027064956939 55.9426848221569
"1139" 227.6 10.7340198835088 50.248240372018
"1140" 227.8 12.8683691048421 45.3749192438235
"1141" 228 15.8157388190043 40.159594023283
"1142" 228.2 18.6536753848421 34.6510181341985
"1143" 228.4 21.8769226273684 29.5492974813235
"1144" 228.6 25.5505666244097 24.4319432799046
"1145" 228.8 29.5363799448421 19.4490950420735
"1146" 229 32.7776495723977 14.5003770884069
"1147" 229.2 35.7631702923977 9.59225742537908
"1148" 229.4 39.8412417848421 8.43947964644853
"1149" 229.6 45.2237960336842 8.66873065882353
"1150" 229.8 50.4350249848421 9.72794118619853
"1151" 230 56.1622573473684 10.8246011063235
"1152" 230.2 62.0623356463158 12.0796618363235
"1153" 230.4 67.6973883368421 13.4518422888235
"1154" 230.6 73.5959477631836 14.6324909096772
"1155" 230.8 78.8648868088421 15.5644796535735
"1156" 231 84.0913221473684 16.5735889663235
"1157" 231.2 89.7379606568421 16.9683258088235
"1158" 231.4 95.3393909876529 17.3009661417965
"1159" 231.6 100.297172070175 16.6428820215158
"1160" 231.8 103.885476584842 16.0933258079485
"1161" 232 104.569257136842 16.9133807538235
"1162" 232.2 105.917556816842 19.4642341582916
"1163" 232.4 107.773657675024 22.6763677725735
"1164" 232.6 110.181946502424 27.3618857476607
"1165" 232.8 112.193962295867 32.202847400043
"1166" 233 114.007354896842 37.5405584747991
"1167" 233.2 115.294581769037 42.8688886865065
"1168" 233.4 116.346913226598 48.1972188982138
"1169" 233.6 116.91066222172 53.4223596163845
"1170" 233.8 117.446894896842 58.8181427004902
"1171" 234 118.358685682297 63.8127314500735
"1172" 234.2 119.352400056842 69.2183258610735
"1173" 234.4 120.816044310796 74.0434600340561
"1174" 234.6 122.106111778703 79.3028518103352
"1175" 234.8 123.349145536842 84.4683258763235
"1176" 235 123.32287995866 89.4683258813235
"1177" 235.2 120.977302744284 92.5228876017305
"1178" 235.4 117.456493613121 94.168683667777
"1179" 235.6 112.919084440842 96.2567874265735
"1180" 235.8 108.999384656842 98.6624650846568
"1181" 236 105.86118191733 100.561196436506
"1182" 236.2 103.005946212191 102.764390295335
"1183" 236.4 99.1713605085495 104.745061356263
"1184" 236.6 95.6349196968421 106.633020178567
"1185" 236.8 91.5495756708962 108.028616960175
"1186" 237 87.6142651901754 108.940712488567
"1187" 237.2 84.8820542905263 109.093831973824
"1188" 237.4 84.2654501909598 108.868778389412
"1189" 237.6 84.3062390888421 109.170248977949
"1190" 237.8 83.3866295635088 110.281935369593
"1191" 238 80.4828464248421 112.506787442824
"1192" 238.2 77.6582961768421 115.21924165799
"1193" 238.4 75.3153821983055 118.553691764067
"1194" 238.6 74.4480588435088 121.116677561324
"1195" 238.8 73.7051182035088 121.629498074657
"1196" 239 73.6966516435088 121.396333802798
"1197" 239.2 73.7234624168421 120.682611626824
"1198" 239.4 72.9227375048421 119.314479757324
"1199" 239.6 71.218806167086 116.818232100043
"1200" 239.8 70.0087592168421 113.506787443824
"1201" 240 69.8175932042105 109.599904848824
"1202" 240.2 70.7114320714763 105.514292126263
"1203" 240.4 72.9133307628886 101.154372404637
"1204" 240.6 75.8330469501754 97.8474467688235
"1205" 240.8 78.7414385913876 94.7917524600735
"1206" 241 82.3434530041592 91.349188922604
"1207" 241.2 87.1895260968421 89.2365704570287
"1208" 241.4 92.278386308734 88.5899475020668
"1209" 241.6 97.3966697235088 89.5049559179902
"1210" 241.8 102.620717732191 91.5568768673119
"1211" 242 107.073242256842 93.8389552563235
"1212" 242.2 111.063108656842 96.7302306504902
"1213" 242.4 114.933737670175 99.8895713129902
"1214" 242.6 116.896568496842 100.026018199574
"1215" 242.8 117.290552169569 99.2497944225735
"1216" 243 120.018946703158 98.1525364163235
"1217" 243.2 121.275332219509 97.7760181973235
"1218" 243.4 120.941467536842 98.1990951208235
"1219" 243.6 120.7780372726 98.4018923238235
"1220" 243.8 120.612890303901 98.2352942158824
"1221" 244 120.212656899004 98.3196772415262
"1222" 244.2 119.832761179769 98.6193577854089
"1223" 244.4 118.357617975867 100.279770545043
"1224" 244.6 115.276857842297 102.824969251324
"1225" 244.8 112.109399946598 104.960821206385
"1226" 245 108.789260031388 107.431612612574
"1227" 245.2 105.477295696842 109.990303923824
"1228" 245.4 101.881829883509 113.058069494657
"1229" 245.6 98.4760700812324 116.245999454067
"1230" 245.8 94.1927823101754 119.986077391131
"1231" 246 93.5303210266199 122.643539589712
"1232" 246.2 93.7828596968421 123.006787453324
"1233" 246.4 93.9981344356656 123.201357589265
"1234" 246.6 94.1359858035088 123.410633607574
"1235" 246.8 93.798477067653 123.849822797202
"1236" 247 93.4434917501754 123.81814276549
"1237" 247.2 92.7372395368421 123.479314926324
"1238" 247.4 90.1513765865982 123.741309030043
"1239" 247.6 86.3104149501755 124.128089229593
"1240" 247.8 83.0014010835088 124.414085285106
"1241" 248 79.5145894568421 125.153730256259
"1242" 248.2 76.4957316568421 127.304864380699
"1243" 248.4 73.728581732191 129.508576368591
"1244" 248.6 73.4299550035088 130.141402845074
"1245" 248.8 73.8579866479532 130.130719084379
"1246" 249 74.0399000968421 130.309672076011
"1247" 249.2 74.3436379368421 130.370692786131
"1248" 249.4 74.067860228455 130.181725425759
"1249" 249.6 73.9167165712607 130.027359911149
"1250" 249.8 73.6867739901755 129.843783797157
"1251" 250 72.8160949865982 129.257256502726
"1252" 250.2 70.3283718568421 128.654716453054
"1253" 250.4 67.1378898301755 127.638937359336
"1254" 250.6 63.6745023528421 126.363930313824
"1255" 250.8 60.2074460328421 125.495798444824
"1256" 251 56.1695789412866 124.24396694174
"1257" 251.2 52.1072207157895 123.203143728824
"1258" 251.4 48.7160663635088 121.830258852541
"1259" 251.6 44.4020718248421 120.616677560824
"1260" 251.8 39.6780135635088 118.477201649977
"1261" 252 34.7066629163543 116.020858740897
"1262" 252.2 30.5016736168421 113.634992572157
"1263" 252.4 25.9522344421053 111.867111328824
"1264" 252.6 21.1779920079532 110.141402825074
"1265" 252.8 20.5509256488421 108.227941284699
"1266" 253 20.4280689984638 104.567078495175
"1267" 253.2 19.64665248 99.9541558513235
"1268" 253.4 19.078947351579 95.0047631338235
"1269" 253.6 19.0633510568421 90.3805546790799
"1270" 253.8 19.0329172060313 85.2843341931478
"1271" 254 19.0774267128421 80.6606335648235
"1272" 254.2 18.765278341548 75.6900453245588
"1273" 254.4 18.9659856168421 70.2650291588235
"1274" 254.6 19.1929952568421 65.0452489338235
"1275" 254.8 18.1999907627881 59.4007582836884
"1276" 255 17.2744560505263 53.8610383963235
"1277" 255.2 15.5016138158665 49.2760181488235
"1278" 255.4 13.8569088987026 46.816268593591
"1279" 255.6 14.1768036773299 46.8932789344333
"1280" 255.8 14.6184070568421 47.3934270538235
"1281" 256 15.9881083190643 47.5345651556291
"1282" 256.2 19.615676505731 45.8358472052124
"1283" 256.4 23.8441352701755 43.6941640998492
"1284" 256.6 27.8873880346199 41.0602061747958
"1285" 256.8 31.8351568168421 38.6843021619004
"1286" 257 36.7443505235088 36.9584638958748
"1287" 257.2 42.2200276488421 37.2664027521985
"1288" 257.4 46.9775993768421 39.0470804096569
"1289" 257.6 50.8042022781755 41.9084967739347
"1290" 257.8 54.1139569688421 44.6317873749485
"1291" 258 54.4895547368421 47.7375566088235
"1292" 258.2 53.2788366568421 51.8401207154902
"1293" 258.4 50.4354835901755 54.9170437954902
"1294" 258.6 47.2087364648421 56.0933258479485
"1295" 258.8 43.9565970863158 55.7436294913235
"1296" 259 39.6582582568421 55.8144796938235
"1297" 259.2 35.1799771768421 56.6221720023235
"1298" 259.4 33.6770792252632 56.9075971038235
"1299" 259.6 33.5341131901755 56.4456434025415
"1300" 259.8 33.7028341876529 56.0639599435533
"1301" 260 32.4986460187934 55.3172939522382
"1302" 260.2 28.7872984675738 53.0471250944333
"1303" 260.4 25.4310700750239 49.2847594075735
"1304" 260.6 22.358811864284 45.0273598261491
"1305" 260.8 19.2323936241149 40.8057384200735
"1306" 261 16.6162198717259 38.3010628605677
"1307" 261.2 13.9346265048421 38.1125565991985
"1308" 261.4 13.9530124095694 38.0172768788235
"1309" 261.6 14.9852913235088 37.8840767454902
"1310" 261.8 16.1494433235088 37.2641838172851
"1311" 262 18.4143169573299 35.2328661647991
"1312" 262.2 22.3229766568421 32.7375565938235
"1313" 262.4 27.1108163368421 31.1551390098235
"1314" 262.6 32.1515086871124 29.8685337219316
"1315" 262.8 37.4431944968421 29.8208899242402
"1316" 263 42.1526126648421 30.9683258228235
"1317" 263.2 46.2756274799532 33.4042232611569
"1318" 263.4 49.0916581085494 36.8276128830918
"1319" 263.6 51.1963210236714 41.3867123247991
"1320" 263.8 51.6003411368421 46.1990950688235
"1321" 264 50.1533853826958 49.5199205880918
"1322" 264.2 47.5505032701754 51.5245388611312
"1323" 264.4 44.0439363368421 54.1576749584389
"1324" 264.6 39.4139670256226 55.8144796938235
"1325" 264.8 34.4576737768421 57.4779412339485
"1326" 265 29.1681904168421 58.9209885726697
"1327" 265.2 23.8927827128421 59.8817873901985
"1328" 265.4 18.0950940888421 61.1798643145735
"1329" 265.6 13.2372220187934 63.3942170372382
"1330" 265.8 9.61960892350879 66.9408533313235
"1331" 266 6.56713182484213 70.9683258628235
"1332" 266.2 4.04489904000001 73.2537509663235
"1333" 266.4 2.29109569684213 74.4957983938235
"1334" 266.6 1.4628544648421 74.7567874050735
"1335" 266.8 1.37388503017544 74.6789485771568
"1336" 267 1.22430913684211 74.7937696536312
"1337" 267.2 1.78259410324211 74.7067874050235
"1338" 267.4 2.00958257684211 74.364775570362
"1339" 267.6 1.99341914411484 74.5557384538235
"1340" 267.8 1.6307040168421 75.8694247688235
"1341" 268 1.87835089684211 77.2979961988235
"1342" 268.2 1.49495683817544 78.6606335628235
"1343" 268.4 1.52063873684212 78.5067874088235
"1344" 268.6 1.5206387368421 78.6990951013235
"1345" 268.8 1.5447155168421 78.915441255386
"1346" 269 1.48853636350877 78.8593515117402
"1347" 269.2 1.48853636350877 78.8593515117402
"1348" 269.4 1.5784230088421 78.5644797165735
"1349" 269.6 1.9058672168421 78.3144797163235
"1350" 269.8 1.9636514888421 78.1414027930735
"1351" 270 2.64130340593302 78.1396545413235
"1352" 270.2 2.58333799201452 77.7773444372718
"1353" 270.4 2.16944459789473 76.6849250588235
"1354" 270.6 1.70192272743033 73.0090498467647
"1355" 270.8 1.3280244968421 69.8529412463235
"1356" 271 2.1755271528421 65.4298643188235
"1357" 271.2 3.356139141548 61.9570136366176
"1358" 271.4 3.9536607157895 57.4136699788235
"1359" 271.6 5.35152195461991 53.0794369560457
"1360" 271.8 6.47510502128656 49.2332831060457
"1361" 272 6.08987654128656 45.1307189993791
"1362" 272.2 5.53590481684212 43.0777932905543
"1363" 272.4 5.1803092968421 42.9298642963235
"1364" 272.6 4.9684336328421 42.6221719883235
"1365" 272.8 5.0282454231579 42.7375566038235
"1366" 273 5.73247011817544 42.1734540391569
"1367" 273.2 7.13686447157896 42.1201476963235
"1368" 273.4 9.93483974736843 42.3630626763235
"1369" 273.6 12.5231399583055 43.4317404694333
"1370" 273.8 15.6456830035088 44.2562942779261
"1371" 274 19.2827951390043 44.4527333207154
"1372" 274.2 22.2363002488421 44.5740950671985
"1373" 274.4 25.7697577936842 44.5290545813235
"1374" 274.6 29.2662614035088 44.2577031254902
"1375" 274.8 32.6716144604785 45.4735705925735
"1376" 275 34.9321625144031 47.9908399111406
"1377" 275.2 36.6864956968421 52.9848093613235
"1378" 275.4 37.2635947325178 57.6232115043641
"1379" 275.6 36.3791182685494 61.7431851406528
"1380" 275.8 34.4626126035088 66.2582666865158
"1381" 276 32.4177138713876 70.4473468413235
"1382" 276.2 29.4262139953787 74.0133540084577
"1383" 276.4 26.3862199101755 78.2412196429902
"1384" 276.6 23.4607444931212 81.9683258738235
"1385" 276.8 19.8671450968421 85.4298643388235
"1386" 277 15.2802098301755 87.9841049725415
"1387" 277.2 10.5093032701755 89.9719888854902
"1388" 277.4 9.38138204495024 91.4589703739587
"1389" 277.6 10.1996097862539 90.5203620814706
"1390" 277.8 11.2063833768421 89.7155786288235
"1391" 278 14.6184070568421 90.0171063696772
"1392" 278.2 19.3932126905263 90.2982853963235
"1393" 278.4 24.6738581501755 90.6764126675415
"1394" 278.6 29.5139082835088 91.6823298283107
"1395" 278.8 33.4841909963016 94.4215483394992
"1396" 279 37.2368220968421 98.0855420071568
"1397" 279.2 40.2269288701755 101.501292926324
"1398" 279.4 42.005464344284 105.429864358824
"1399" 279.6 42.7299485052632 110.490593108824
"1400" 279.8 42.8593234835088 114.898728837157
"1401" 280 43.1734681368421 116.295248985074
"1402" 280.2 43.8248083957895 115.359014166324
"1403" 280.4 44.6876300790643 114.14781308549
"1404" 280.6 47.7847447635088 111.519607954657
"1405" 280.8 51.4811037501754 108.662465094657
"1406" 281 56.1115693894737 106.178852213824
"1407" 281.2 61.0989748008421 104.671622599824
"1408" 281.4 66.2702581184637 104.369573297472
"1409" 281.6 71.3937473235088 105.21924164799
"1410" 281.8 74.876701961731 107.335847266712
"1411" 282 76.8905908488421 110.506787440824
"1412" 282.2 77.5983247101754 112.865761802157
"1413" 282.4 77.5983247101754 112.865761802157
"1414" 282.6 77.5120252126316 112.808406876324
"1415" 282.8 77.4780642808421 112.804864366199
"1416" 283 77.4764200129397 112.859507893458
"1417" 283.2 77.4764200129397 112.859507893458
"1418" 283.4 77.2024176860313 112.831111767472
"1419" 283.6 76.4968515070747 112.853835743707
"1420" 283.8 75.1281705528421 113.708710520949
"1421" 284 72.5861211901754 115.63132957049
"1422" 284.2 71.3951584168421 116.22868093767
"1423" 284.4 70.7629886035088 116.475229261388
"1424" 284.6 70.5423073729397 116.574329660775
"1425" 284.8 70.3898602488421 116.631787446949
"1426" 285 70.4013701241592 116.602472249921
"1427" 285.2 70.4013701241592 116.602472249921
"1428" 285.4 70.3705988248421 116.602941293074
"1429" 285.6 70.3705988248421 116.602941293074
"1430" 285.8 70.3572992701754 116.574553014657
"1431" 286 70.241641242208 116.658757428214
"1432" 286.2 70.2068767208421 116.660633600824
"1433" 286.4 70.241641242208 116.593091386872
"1434" 286.6 70.3580048168421 116.445643462541
"1435" 286.8 70.3580048168421 116.445643462541
"1436" 287 70.1604517501755 116.504815060234
"1437" 287.2 69.7851009235088 116.652744054465
"1438" 287.4 69.8120175288421 116.583710523824
"1439" 287.6 69.7812462295251 116.583710523824
"1440" 287.8 69.7258350035088 116.573848590875
"1441" 288 69.7718504129397 116.555567934677
"1442" 288.2 69.677892247086 116.518044482482
"1443" 288.4 68.6788037501754 116.370035309935
"1444" 288.6 66.4519128 115.794236838824
"1445" 288.8 63.3673201622967 114.249794437574
"1446" 289 60.8364288402568 112.315417836628
"1447" 289.2 59.4058039101755 109.75220868549
"1448" 289.4 57.8699346488421 106.372172052074
"1449" 289.6 56.626228980563 102.862780277544
"1450" 289.8 55.2875280168421 99.2577031804902
"1451" 290 53.3613856168421 95.8511097704902
"1452" 290.2 51.6266067150239 92.0732209888235
"1453" 290.4 50.0227387901754 88.0580694696569
"1454" 290.6 48.0078615907956 84.0524045878933
"1455" 290.8 46.2071424168421 80.3108167146569
"1456" 291 45.1107228968421 76.1990950988235
"1457" 291.2 45.4635618624235 73.2742292640561
"1458" 291.4 46.6974332095694 70.3074867013235
"1459" 291.6 47.5998915368421 66.0511660945928
"1460" 291.8 47.7480563368421 61.5837104688235
"1461" 292 47.7581939284211 56.6444392088235
"1462" 292.2 47.7581939284211 52.0290545888235
"1463" 292.4 48.1332848168421 46.7760181463235
"1464" 292.6 48.0851312568421 41.1702489099485
"1465" 292.8 47.6013026301754 36.3730877329902
"1466" 293 47.2279978888421 30.8144796688235
"1467" 293.2 47.3628278568421 25.8144796638235
"1468" 293.4 47.0761461973072 20.5103651683584
"1469" 293.6 46.1317716272769 15.1957505562148
"1470" 293.8 44.3773071368421 10.9193747538235
"1471" 294 43.2400634857783 9.77519977871714
"1472" 294.2 43.7123294035088 10.0360913696569
"1473" 294.4 44.6859838035088 9.9762153481825
"1474" 294.6 47.0467429501755 8.50678733882353
"1475" 294.8 50.6955021489352 6.30642955487004
"1476" 295 54.8231062256226 4.8201081606528
"1477" 295.2 59.5378395852142 3.80195728045143
"1478" 295.4 63.988938845933 3.64664747382353
"1479" 295.6 68.6112198063158 3.51690879132353
"1480" 295.8 73.4849876435088 2.28883861465686
"1481" 296 74.8549871856226 1.93080234162841
"1482" 296.2 75.1359668435088 2.09653092215686
"1483" 296.4 75.0467472604785 2.63266145882353
"1484" 296.6 75.8529863124943 4.66063348882353
"1485" 296.8 78.1647135555655 8.18763840233417
"1486" 297 80.1072486568421 12.5139429778933
"1487" 297.2 81.9885970475398 16.4137640909166
"1488" 297.4 84.5044908187934 20.4673877260187
"1489" 297.6 86.7367620335863 24.76796803487
"1490" 297.8 87.6558924435088 29.6606335138235
"1491" 298 87.9575803844097 33.7146875719316
"1492" 298.2 87.4453814100129 35.3548173844333
"1493" 298.4 87.5458271635088 35.7229045821569
"1494" 298.6 87.1422544701755 36.0159448754902
"1495" 298.8 86.7594867992812 37.9814590380918
"1496" 299 86.8762633768421 40.4023917663235
"1497" 299.2 86.5501949848421 43.5356335276985
"1498" 299.4 85.3628657768421 47.1972635679902
"1499" 299.6 84.0237382035088 51.0434174179902
"1500" 299.8 82.0246358641149 55.5872069663235
"1501" 300 81.0568816540514 60.7965906111491
"1502" 300.2 80.4250621528421 65.4010181649485
"1503" 300.4 79.6145145545165 70.7429233581259
"1504" 300.6 78.5663347368421 76.0583821530918
"1505" 300.8 77.3210612782375 80.8323688064979
"1506" 301 76.4750944168421 86.1624650721568
"1507" 301.2 77.0429312022967 91.0854587500735
"1508" 301.4 79.4927175101754 95.8144797338235
"1509" 301.6 82.287291645933 100.491053165074
"1510" 301.8 84.6249281041149 105.316227995074
"1511" 302 87.0872218301755 109.733893667157
"1512" 302.2 89.9397470035088 113.84561528299
"1513" 302.4 90.9899532168421 114.940353878824
"1514" 302.6 91.04594572847 114.812690844056
"1515" 302.8 90.8748544636714 114.76382309236
"1516" 303 90.7057297651348 114.716918777116
"1517" 303.2 90.3735876488421 114.362556675449
"1518" 303.4 90.2676498168421 114.199095136824
"1519" 303.6 90.3626554892746 114.244833182607
"1520" 303.8 90.4121104968421 114.362556675449
"1521" 304 90.4121104968421 114.362556675449
"1522" 304.2 90.4121104968421 114.362556675449
"1523" 304.4 90.4195187368421 114.345051744465
"1524" 304.6 90.4195187368421 114.345051744465
"1525" 304.8 90.4121104968421 114.362556675449
"1526" 305 90.4195187368421 114.345051744465
"1527" 305.2 90.4195187368421 114.345051744465
"1528" 305.4 90.4195187368421 114.345051744465
"1529" 305.6 90.4195187368421 114.345051744465
"1530" 305.8 90.4195187368421 114.345051744465
"1531" 306 90.4195187368421 114.345051744465
"1532" 306.2 90.4195187368421 114.345051744465
"1533" 306.4 90.4121104968421 114.362556675449
"1534" 306.6 90.4121104968421 114.362556675449
"1535" 306.8 90.3563537431579 114.265896756324
"1536" 307 90.3626554892746 114.244833182607
"1537" 307.2 90.3626554892746 114.244833182607
"1538" 307.4 90.3563537431579 114.265896756324
"1539" 307.6 90.3602528168421 114.345051744465
"1540" 307.8 90.3639569368421 114.381787444699
"1541" 308 90.2752530105263 114.367111331324
"1542" 308.2 90.2171473026958 114.22911389858
"1543" 308.4 90.2869112408421 114.381787444699
"1544" 308.6 90.3602528168421 114.621185867029
"1545" 308.8 90.4374544757895 114.498690278824
"1546" 309 91.1355337470747 114.589077248126
"1547" 309.2 92.7352261475738 115.45800695797
"1548" 309.4 95.1036430568421 115.448179387157
"1549" 309.6 97.414342807086 115.110915025165
"1550" 309.8 99.7637787901755 114.137951152541
"1551" 310 101.237030784842 113.093325904949
"1552" 310.2 102.373454800842 111.699095134324
"1553" 310.4 104.0116896 109.377232783824
"1554" 310.6 106.630229504842 106.352941282824
"1555" 310.8 109.843218470175 104.23023065799
"1556" 311 113.499980801232 102.090277113458
"1557" 311.2 116.844891505623 100.392340901628
"1558" 311.4 117.296613456842 100.725722342285
"1559" 311.6 117.089182736842 100.759534683824
"1560" 311.8 116.775624671726 100.411975266149
"1561" 312 116.750933339769 99.5386823641894
"1562" 312.2 117.877557300563 97.2187731162654
"1563" 312.4 119.794342729731 93.9341378516013
"1564" 312.6 121.925940319064 90.2845651983791
"1565" 312.8 123.830681136842 86.4788153888235
"1566" 313 125.624133727064 82.2076421133791
"1567" 313.2 126.646517883509 77.7375566388235
"1568" 313.4 127.114082018703 73.2473956325445
"1569" 313.6 128.501576456842 68.3721720140735
"1570" 313.8 129.662612292398 65.9426848321569
"1571" 314 129.901136378132 65.8641074954364
"1572" 314.2 129.906784889569 65.7678596571569
"1573" 314.4 129.726817039064 65.7396933789624
"1574" 314.6 129.266683021287 65.6221720113235
"1575" 314.8 128.392350089037 64.726299590165
"1576" 315 126.621347916377 62.7375566238235
"1577" 315.2 124.802924443509 59.1203405029902
"1578" 315.4 123.548478878237 55.1973061690561
"1579" 315.6 122.251244368842 51.4875566125735
"1580" 315.8 121.643439433731 47.0708899414902
"1581" 316 122.273018152494 42.4950816871931
"1582" 316.2 123.218595885287 39.8914027548235
"1583" 316.4 120.305392604749 40.8055351349863
"1584" 316.6 113.875566206316 40.4096213788235
"1585" 316.8 107.330061243509 39.5915999931825
"1586" 317 99.9850382248421 38.8048642921985
"1587" 317.2 94.1680881768421 36.9133807738235
"1588" 317.4 88.7972864614933 34.6874671503352
"1589" 317.6 83.4009521608421 33.0356335171985
"1590" 317.8 77.8440313368421 31.1029412075735
"1591" 318 72.9323682168421 27.9106335120735
"1592" 318.2 69.1416751796328 23.9450700018468
"1593" 318.4 64.9977316079532 19.4640523070458
"1594" 318.6 60.0843264987026 15.9933705305677
"1595" 318.8 54.5438818301755 14.049193656003
"1596" 319 48.6437125528421 12.2375565733235
"1597" 319.2 43.4259807075738 10.9270500054089
"1598" 319.4 39.2029882350239 8.88266146507353
"1599" 319.6 37.9159749041149 8.28825587007353
"1600" 319.8 38.8790461041149 8.55923489132353
"1601" 320 39.9359811145165 9.03451542521888
"1602" 320.2 40.8781484435088 9.59653092965686
"1603" 320.4 42.9418724435088 8.03059686215686
"1604" 320.6 45.7962320381755 6.00251383204575
"1605" 320.8 48.9326339128421 5.46832579732353
"1606" 321 53.5264835368421 3.90971773715686
"1607" 321.2 58.6812074835088 2.42620125215686
"1608" 321.4 63.8149026978178 1.73380421760402
"1609" 321.6 68.3288878808421 2.67024887144853
"1610" 321.8 73.8560410495694 2.98231180882353
"1611" 322 79.3188740931212 4.07029359556772
"1612" 322.2 84.4336608168421 4.54229029343891
"1613" 322.4 87.1667845228886 5.05419341766074
"1614" 322.6 87.1296428235088 5.87858220799019
"1615" 322.8 87.6320449661755 9.01106084360131
"1616" 323 89.5008969768421 14.0985033207466
"1617" 323.2 91.672663689731 19.3785822214902
"1618" 323.4 93.9846460435088 24.4866408346569
"1619" 323.6 96.2134679635088 29.8163111696569
"1620" 323.8 98.673382229525 35.4580068779699
"1621" 324 100.973791323509 40.4298642938235
"1622" 324.2 101.978595608842 45.3721719910735
"1623" 324.4 101.651151400842 50.7279412271985
"1624" 324.6 100.340915963509 56.1990950788235
"1625" 324.8 98.2129872168421 61.2515426363235
"1626" 325 95.5163878568421 66.1728713125735
"1627" 325.2 92.4070436968421 70.6679595621569
"1628" 325.4 89.9743508604785 75.2462978950735
"1629" 325.6 87.2706639635088 80.0452489488235
"1630" 325.8 84.7588825528421 84.7952489535735
"1631" 326 81.7829925448421 89.1221720348235
"1632" 326.2 78.1986166422967 92.7462979125735
"1633" 326.4 73.4063006231579 94.1444392463235
"1634" 326.6 68.1651657768421 94.1576749984389
"1635" 326.8 63.6772539848421 92.6606335768235
"1636" 327 59.07198188847 90.0094707834747
"1637" 327.2 55.4333645128421 86.8529412633235
"1638" 327.4 52.5546571441149 83.0959482525735
"1639" 327.6 51.9497344094003 81.8878249792886
"1640" 327.8 51.9586932112607 81.9057140669631
"1641" 328 51.9488811901754 81.7760181813235
"1642" 328.2 51.7412783856226 82.1653239978479
"1643" 328.4 49.7659198035088 81.9316958371569
"1644" 328.6 45.5767685404785 81.0067874113235
"1645" 328.8 40.7333144800979 79.553299037777
"1646" 329 36.0444482301754 77.9115493129902
"1647" 329.2 31.1307005404785 76.4788153788235
"1648" 329.4 27.3309468968421 76.4617592641894
"1649" 329.6 22.4639139056226 77.3435603907748
"1650" 329.8 18.0373098168421 79.1317874094485
"1651" 330 13.4916137528421 81.4490951040735
"1652" 330.2 9.28941308350878 84.1203405279902
"1653" 330.4 6.78889849035564 85.928824838283
"1654" 330.6 6.96199101684213 85.4779412619485
"1655" 330.8 7.00555852350879 84.6972636054902
"1656" 331 6.54740061001286 83.3004084267504
"1657" 331.2 4.37132948884214 80.1798643335735
"1658" 331.4 3.0615526568421 75.7760181753235
"1659" 331.6 2.11988303906432 71.8187532141013
"1660" 331.8 1.02534497684211 69.8254687188235
"1661" 332 0.865750320842109 70.1606335543235
"1662" 332.2 1.22296218411484 70.4648293588235
"1663" 332.4 1.3280244968421 70.4298643238235
"1664" 332.6 0.84316796166969 70.4829147217545
"1665" 332.8 0.981318864842113 70.8144797088235
"1666" 333 1.14916841684212 70.8556885000735
"1667" 333.2 1.66188917950877 71.0452489398235
"1668" 333.4 1.45643399017544 71.1221720168235
"1669" 333.6 1.23678617263158 71.3003096688235
"1670" 333.8 0.9235345928421 71.6029412480735
"1671" 334 0.942796016842105 71.5837104788235
"1672" 334.2 0.850676162929066 71.7342121512148
"1673" 334.4 0.904273168842107 71.7375566328235
"1674" 334.6 0.912383242105267 71.6849250538235
"1675" 334.8 1.1739331048421 71.5644797095735
"1676" 335 1.7132529768421 71.9683258638235
"1677" 335.2 2.59606824350878 75.6702489444485
"1678" 335.4 4.23806125792321 78.8186377209857
"1679" 335.6 5.5186856644097 81.646080551256
"1680" 335.8 6.83679176084213 85.7155786248235
"1681" 336 7.65944096651955 90.7524449893074
"1682" 336.2 7.79665272350878 92.8978130642402
"1683" 336.4 7.68429441684213 93.2076421243791
"1684" 336.6 7.83245921684212 92.841106949785
"1685" 336.8 9.09388044593305 92.8337105000735
"1686" 337 12.1722062088421 94.1990951168235
"1687" 337.2 15.034048311579 95.7335080738235
"1688" 337.4 18.3109629748909 97.803222700165
"1689" 337.6 21.4043548968421 100.350968890234
"1690" 337.8 23.4887996884211 103.314479741324
"1691" 338 25.0985972435088 106.218818994721
"1692" 338.2 26.7583099671124 109.816558749905
"1693" 338.4 26.7791331281935 112.404916340851
"1694" 338.6 26.6964529297833 111.685520473676
"1695" 338.8 27.9290648 111.330674081324
"1696" 339 31.1140881235088 110.853927480618
"1697" 339.2 35.2229249465719 110.034853968418
"1698" 339.4 39.5974327073684 109.670755051324
"1699" 339.6 43.6646344488421 110.189479748199
"1700" 339.8 47.1426972968421 112.517776453824
"1701" 340 49.7038316968421 116.110337742285
"1702" 340.2 51.0180190159119 120.018415357312
"1703" 340.4 50.3037184480616 122.831365314311
"1704" 340.6 50.4446556968421 122.352941298824
"1705" 340.8 50.9548231433286 121.490155435175
"1706" 341 52.2121746050774 120.712669803971
"1707" 341.2 56.0057745235088 119.650771670875
"1708" 341.4 58.6035973501755 118.733611906644
"1709" 341.6 63.2180210863158 117.747678136324
"1710" 341.8 68.1651657768421 117.914271855715
"1711" 342 73.0094139128421 119.189479757199
"1712" 342.2 77.1418852410282 121.404819652079
"1713" 342.4 77.5323003957895 122.767921056324
"1714" 342.6 77.4780642808421 122.602941299074
"1715" 342.8 77.4764200129397 122.015230229067
"1716" 343 78.3448283608421 121.651018221199
"1717" 343.2 80.3383857448421 120.458710527699
"1718" 343.4 83.8749711075738 118.30040846175
"1719" 343.6 88.3896609768421 116.968325908824
"1720" 343.8 93.0935034694737 116.128244936324
"1721" 344 97.3874976168421 114.349278287157
"1722" 344.2 100.890325152842 111.026018210574
"1723" 344.4 104.44241361294 106.874517268336
"1724" 344.6 107.815511767086 102.821984431263
"1725" 344.8 111.549230310175 99.7064211296568
"1726" 345 116.593888976842 97.6185090396568
"1727" 345.2 119.351375513012 95.3971311245682
"1728" 345.4 119.534935644749 92.415553075684
"1729" 345.6 119.448707176842 86.9394797249485
"1730" 345.8 119.55628427897 81.559160570632
"1731" 346 119.411560144842 76.4188753188235
"1732" 346.2 118.680784614737 71.8873542038235
"1733" 346.4 117.388804887953 66.6093514994902
"1734" 346.6 115.568544 61.8772327363235
"1735" 346.8 114.392583376842 56.7760181563235
"1736" 347 114.897049243509 51.7943331696569
"1737" 347.2 117.300141190175 47.5452489163235
"1738" 347.4 121.256654475024 43.9263677938235
"1739" 347.6 123.863566494891 41.5930913118723
"1740" 347.8 123.537173723509 41.7210730863235
"1741" 348 122.903445144284 42.3439966749863
"1742" 348.2 121.792553713586 42.2366621489398
"1743" 348.4 118.694301403509 40.5214393854902
"1744" 348.6 114.431106224842 37.9971719836985
"1745" 348.8 110.094244547368 35.4197428313235
"1746" 349 106.013863936842 31.6894796696985
"1747" 349.2 102.864621112842 27.6029412040735
"1748" 349.4 101.059919642208 22.7938417621162
"1749" 349.6 99.8414530641149 17.4578362988235
"1750" 349.8 98.31953977514 13.195821713398
"1751" 350 95.0409995198208 10.5689804669086
"1752" 350.2 90.7193760701755 8.6533074854902
"1753" 350.4 88.168859287086 8.35669353004304
"1754" 350.6 88.4131505183055 8.40359784528694
"1755" 350.8 88.5721376252632 8.28411527382353
"1756" 351 89.5202228203204 8.45662011469309
"1757" 351.2 90.2515986301755 7.9664942979902
"1758" 351.4 90.3350648008421 6.85294118332353
"1759" 351.6 90.6395592270549 6.89467604424906
"1760" 351.8 90.5419157455378 7.04357663501918
"1761" 352 90.594023945731 6.92559075604575
"1762" 352.2 90.5985774738634 7.13199192010013
"1763" 352.4 90.5000430846682 7.24424553154092
"1764" 352.6 90.2953125002464 7.78665640520651
"1765" 352.8 89.8342677768421 8.21832580007353
"1766" 353 87.0841644612866 7.62644545760131
"1767" 353.2 83.1791988435088 6.7908110057466
"1768" 353.4 79.4927175101754 5.41154924049019
"1769" 353.6 76.2111878932058 3.19210201882353
"1770" 353.8 74.1485017427996 2.05015885446183
"1771" 354 71.8248363368421 2.75678733307353
"1772" 354.2 67.5074586158665 3.25350403150646
"1773" 354.4 62.8794726791677 4.14184994626539
"1774" 354.6 57.6750979368421 4.62118575702866
"1775" 354.8 53.380952777731 3.57516340226797
"1776" 355 50.2352923924943 3.2225063970844
"1777" 355.2 48.7198827295694 4.75678733507353
"1778" 355.4 45.5682268890373 7.90641210370158
"1779" 355.6 41.5251347368421 11.041304106644
"1780" 355.8 37.1948235031579 13.0816861288235
"1781" 356 33.4368183048421 14.5548642679485
"1782" 356.2 28.9874293608421 17.3914027323235
"1783" 356.4 24.6439782488421 20.2952488890735
"1784" 356.6 22.0188489094737 23.5573946413235
"1785" 356.8 21.1383990808421 27.1414027420735
"1786" 357 21.260995441707 31.646080501256
"1787" 357.2 20.9853777679532 36.3379839478513
"1788" 357.4 21.1342716328421 37.4518423128235
"1789" 357.6 21.5158312701754 38.6624650246569
"1790" 357.8 22.4040773894737 41.5331031613235
"1791" 358 23.0613312435088 45.0131976317402
"1792" 358.2 22.6094286035088 48.6941641048492
"1793" 358.4 21.0495825146199 52.0537959293791
"1794" 358.6 18.6867956383055 55.1484384173601
"1795" 358.8 15.2874881010526 57.5756132988235
"1796" 359 12.1651098947368 57.2618481163235
"1797" 359.2 12.4782488346199 57.1926848234069
"1798" 359.4 12.8950164884211 57.8387711938235
"1799" 359.6 13.9594636042105 58.2537509513235
"1800" 359.8 15.5666617768421 60.2326256548492
"1801" 360 17.0838693288421 64.6276665158235
"1802" 360.2 17.4711801249502 69.4527333457154
"1803" 360.4 16.7896948532058 73.7952489425735
"1804" 360.6 15.3483136505263 76.5837104838235
"1805" 360.8 12.6231210835088 80.0452489488235
"1806" 361 8.42656392708603 82.7750800960187
"1807" 361.2 7.2811483331212 83.3726192562654
"1808" 361.4 8.40269347413944 82.8830867894992
"1809" 361.6 9.24786883566566 83.1447964632353
"1810" 361.8 11.5365792168421 84.2760181838235
"1811" 362 15.3407104568421 86.3625566474485
"1812" 362.2 19.5606065807446 89.0977817908967
"1813" 362.4 23.3265982231579 90.2476781088235
"1814" 362.6 26.0193356435088 91.2540401688235
"1815" 362.8 28.7245675744892 91.7194571052941
"1816" 363 32.9772957608421 91.9573368728235
"1817" 363.2 36.3432658105263 91.2092165713235
"1818" 363.4 39.2271692435088 88.9463478588235
"1819" 363.6 42.139846372191 85.7965906361491
"1820" 363.8 44.1801068435088 81.8034907088235
"1821" 364 45.0044778939153 77.9064121737016
"1822" 364.2 47.4302428408421 74.6029412510735
"1823" 364.4 52.2768399309885 72.3154177966284
"1824" 364.6 57.247440445933 72.2655286613235
"1825" 364.8 62.1757801235088 73.8181427154902
"1826" 365 66.5129636292866 76.6178985180457
"1827" 365.2 69.9115348861755 80.6691805733791
"1828" 365.4 71.1284617768421 85.1635921492081
"1829" 365.6 70.2380618835088 89.7888387021569
"1830" 365.8 67.2020945768421 93.9582924409974
"1831" 366 63.2133746901754 97.473133581636
"1832" 366.2 58.9823938698654 100.805535194986
"1833" 366.4 54.1960473235088 103.094699521324
"1834" 366.6 50.1034533288421 103.847446774824
"1835" 366.8 44.3987087190643 104.799522477851
"1836" 367 38.8878012968421 104.598263526391
"1837" 367.2 33.4670862568421 103.02143944799
"1838" 367.4 28.6933403017202 100.720671108336
"1839" 367.6 24.6244698835088 96.8795684922851
"1840" 367.8 21.8093386835088 92.8230267393791
"1841" 368 19.1659822841592 87.9439356358967
"1842" 368.2 17.3045948363016 82.5920264981478
"1843" 368.4 15.3530288094003 77.200884008591
"1844" 368.6 13.0399098705007 72.334179522726
"1845" 368.8 10.1882795368421 67.3625566284485
"1846" 369 8.13956443866031 65.2812629200735
"1847" 369.2 7.74421884706435 65.3871292760458
"1848" 369.4 7.70308605001286 65.3079130991894
"1849" 369.6 7.6659502035088 65.3016591904902
"1850" 369.8 7.64671115050067 65.3454365513845
"1851" 370 8.49426199017545 65.8046177708748
"1852" 370.2 9.39030625684213 65.3309632198235
"1853" 370.4 11.0576465119773 64.6086584967965
"1854" 370.6 14.0000139705263 62.7274351663235
"1855" 370.8 17.8103001768421 60.2192416029902
"1856" 371 21.1410256386603 57.7375566188235
"1857" 371.2 24.3302197894737 55.3590141063235
"1858" 371.4 27.2153783528421 52.0260181515735
"1859" 371.6 30.1390597642105 48.3650869738235
"1860" 371.8 33.3859483901755 44.7987005901056
"1861" 372 37.6069166008421 42.1317873724485
"1862" 372.2 41.4592014008421 38.9683258308235
"1863" 372.4 44.3373749163543 34.6043483405308
"1864" 372.6 47.0546450728421 29.6798642830735
"1865" 372.8 49.6466824168421 24.7247360729902
"1866" 373 53.291588122208 20.7863370696772
"1867" 373.2 57.7264135505007 17.587462770043
"1868" 373.4 62.6336799101755 14.7691147612594
"1869" 373.6 67.5356460656226 12.0152301190674
"1870" 373.8 71.6949337098654 8.99873724987004
"1871" 374 76.3803870828886 5.95759234521888
"1872" 374.2 79.8971240313876 3.83895516632353
"1873" 374.4 79.7036759635088 3.49762982465686
"1874" 374.6 79.6642359048421 3.50678733382353
"1875" 374.8 79.8761115688421 3.66918049637909
"1876" 375 79.9496551877512 4.56447964257353
"1877" 375.2 81.3131812898856 5.51347629904092
"1878" 375.4 83.9870497768421 7.06905839965686
"1879" 375.6 87.9145458515088 9.28456511737908
"1880" 375.8 91.9801879635088 11.0018563748492
"1881" 376 96.747239829525 12.5593201758967
"1882" 376.2 101.522450067751 14.8616824500735
"1883" 376.4 105.917556816842 17.7733347541724
"1884" 376.6 109.962455856842 21.3914027363235
"1885" 376.8 113.437537770175 25.3978129967402
"1886" 377 116.096149321731 30.1649070186013
"1887" 377.2 118.516279151388 35.3948992538235
"1888" 377.4 121.018513232842 40.3102061740458
"1889" 377.6 123.962009027751 44.0574866750735
"1890" 377.8 125.827292161232 46.3210462884577
"1891" 378 125.799104711476 47.9533164589455
"1892" 378.2 125.3838895828 51.1090787071214
"1893" 378.4 124.872549071388 56.0767174563235
"1894" 378.6 124.417482658703 61.476375942777
"1895" 378.8 124.429347017923 66.8747707651749
"1896" 379 124.229347819633 72.2813848981259
"1897" 379.2 123.525317097818 77.5217967887016
"1898" 379.4 121.852007580478 82.3267174825735
"1899" 379.6 120.915785638175 87.3273002381569
"1900" 379.8 119.657372603509 92.1789485946569
"1901" 380 117.098354843509 96.6936006138235
"1902" 380.2 114.909353289037 101.039620451994
"1903" 380.4 112.732432070175 104.605688533824
"1904" 380.6 110.61034011866 107.256787437574
"1905" 380.8 109.615750224842 109.869424802824
"1906" 381 109.868900368842 109.605688538824
"1907" 381.2 109.394243848842 108.949095131574
"1908" 381.4 107.021184354139 109.05772299031
"1909" 381.6 103.220957456842 108.891402823824
"1910" 381.8 99.3078471073684 108.516908896324
"1911" 382 95.4555623073684 108.010836021324
"1912" 382.2 91.3916243758665 107.484273366506
"1913" 382.4 87.5352439635088 107.1458406919
"1914" 382.6 83.3411403705263 108.031078936324
"1915" 382.8 78.7910513501755 108.699095131324
"1916" 383 74.4925435608421 109.756787440074
"1917" 383.2 70.5753131901755 112.106392965106
"1918" 383.4 66.6524393065982 114.913916901141
"1919" 383.6 63.7992430035088 118.082724332029
"1920" 383.8 60.5988833235088 121.84012078549
"1921" 384 56.9631270821053 125.176827941324
"1922" 384.2 55.1540738648421 126.487556687574
"1923" 384.4 55.2443943260313 125.960009909499
"1924" 384.6 55.1491125889633 124.940353888824
"1925" 384.8 53.5062083536842 122.626220651324
"1926" 385 50.4831785448421 119.122172064824
"1927" 385.2 48.1043926808421 115.093325906949
"1928" 385.4 45.8893289208421 111.429864364824
"1929" 385.6 43.6232928558665 107.493654229555
"1930" 385.8 40.475694299769 103.206599816263
"1931" 386 37.3854102248421 99.5164028144485
"1932" 386.2 34.4485016701755 96.2815127013235
"1933" 386.4 31.1140881235088 92.7375566538235
"1934" 386.6 27.5134235452632 89.4075971363235
"1935" 386.8 23.835703127086 84.895155145043
"1936" 387 20.6444811368421 81.4097178146569
"1937" 387.2 17.1668416168421 77.3332173879261
"1938" 387.4 13.8222681981755 72.9170438134902
"1939" 387.6 9.53164008229668 69.7567874000735
"1940" 387.8 7.22568908350879 68.2778496696569
"1941" 388 7.51794575502394 68.0172769088235
"1942" 388.2 7.49615957777236 68.1937283645212
"1943" 388.4 6.05214217263159 68.4865444838235
"1944" 388.6 2.29109569684213 68.5275774196343
"1945" 388.8 1.69574259138757 69.1361580288235
"1946" 389 1.88385416084212 69.0122819048235
"1947" 389.2 2.34747059635431 68.7131663858967
"1948" 389.4 3.53483336084212 69.0342599268235
"1949" 389.6 3.75090888421055 68.6687307188235
"1950" 389.8 4.50615945684213 66.7760181663235
"1951" 390 5.38496192684213 63.4707297014798
"1952" 390.2 6.66771926128656 59.2119155946569
"1953" 390.4 7.50818996884213 54.4957983738235
"1954" 390.6 7.53612961684211 49.7000812656184
"1955" 390.8 7.84649588210529 45.3387711813235
"1956" 391 9.64895966484213 40.6702489094485
"1957" 391.2 12.4247448790643 36.3166164264624
"1958" 391.4 15.7740924968421 32.1840856739455
"1959" 391.6 19.6937922808421 28.4490950510735
"1960" 391.8 23.4890736773827 24.1304879781479
"1961" 392 27.3111915901755 19.8973198945928
"1962" 392.2 30.7980032168421 16.1029411925735
"1963" 392.4 34.7648154027881 12.8830867194992
"1964" 392.6 39.4083803238692 10.2219640557154
"1965" 392.8 44.0306015048421 7.94909503057353
"1966" 393 49.2172998419584 7.63916658661423
"1967" 393.2 54.7429945263158 8.23350798632353
"1968" 393.4 59.2112065119773 8.42362725558029
"1969" 393.6 63.7157768328421 7.70871041494853
"1970" 393.8 67.9577350568421 5.81447964382353
"1971" 394 73.0040113183055 4.51053968004304
"1972" 394.2 76.0898659368421 4.73389356215686
"1973" 394.4 75.7637975448421 6.20871041344853
"1974" 394.6 74.8036379554468 7.31716300847469
"1975" 394.8 74.2102896168421 10.8144796488235
"1976" 395 73.3107176168421 15.5763844154902
"1977" 395.2 71.3387146835088 19.9536737971569
"1978" 395.4 69.3998724435088 23.8815408058748
"1979" 395.6 66.4269397085494 26.2366185010187
"1980" 395.8 63.0386636968421 27.0669451483107
"1981" 396 58.2936859768421 27.6702488964485
"1982" 396.2 53.3338692968421 27.9587104351985
"1983" 396.4 48.9883041261104 26.1146672813845
"1984" 396.6 45.4966098870644 22.7631976094902
"1985" 396.8 45.069374580563 19.168683592777
"1986" 397 45.2178056386603 14.4071369950735
"1987" 397.2 46.8235079848421 9.54524887832353
"1988" 397.4 49.3802085810526 7.49464158882353
"1989" 397.6 50.673710468734 7.90387673531002
"1990" 397.8 50.8907097263158 8.49666588132353
"1991" 398 50.4238325357611 8.31967715152623
"1992" 398.2 49.6838294488421 7.95871041519853
"1993" 398.4 48.7023723441149 7.84245167382353
"1994" 398.6 47.9258540968421 8.81250726023378
"1995" 398.8 44.8588427368421 10.6130144471569
"1996" 399 40.9701174049502 12.186621022337
"1997" 399.2 37.0602057173072 12.9432810820793
"1998" 399.4 33.1004152949817 13.6051773260328
"1999" 399.6 29.2570892968421 14.0837104213235
"2000" 399.8 27.6470318035088 13.8125072652338
"2001" 400 27.7871385178948 13.7699452388235
"2002" 400.2 27.7161753768421 13.6125565746985
"2003" 400.4 28.0725117208421 14.2183258060735
"2004" 400.6 28.2895386959119 14.6069662358003
"2005" 400.8 27.6294989688421 16.1125565771985
"2006" 401 26.7975536168421 19.4831187107466
"2007" 401.2 25.3554162301755 22.5600417907466
"2008" 401.4 23.2090021608421 25.7664027406985
"2009" 401.6 21.0709840968421 29.2375565903235
"2010" 401.8 20.0724313263158 32.1100262288235
"2011" 402 18.0953410301754 34.7296670494646
"2012" 402.2 15.3098427901754 36.1201995952338
"2013" 402.4 13.5251911000854 37.851901713283
"2014" 402.6 12.65061833468 40.9080347724722
"2015" 402.8 13.3145568168421 44.6310477299774
"2016" 403 13.452020825731 48.4747360967402
"2017" 403.2 13.2166034212866 51.1029412275735
"2018" 403.4 12.1687490301755 54.2069846231825
"2019" 403.6 10.4194166248421 57.6702489264485
"2020" 403.8 7.53223054315792 61.2699452863235
"2021" 404 5.28731720795323 65.2589241477124
"2022" 404.2 3.09118561684213 67.9446572207466
"2023" 404.4 1.77344492684213 68.2063066292923
"2024" 404.6 1.27409250964211 68.2452489370235
"2025" 404.8 0.750181776842116 68.3144797063235
"2026" 405 1.1739331048421 68.1606335523235
"2027" 405.2 1.71908977199364 68.3319622238235
"2028" 405.4 1.68917619684213 68.1822681677298
"2029" 405.6 2.14984525417543 68.6221720143235
"2030" 405.8 2.56179679089618 67.5296564207154
"2031" 406 3.27444208000001 64.7314837513235
"2032" 406.2 4.69877369684213 61.4971720071985
"2033" 406.4 6.74048464084213 58.5164027734485
"2034" 406.6 8.55352791017545 55.3509688452338
"2035" 406.8 10.1668779546199 51.6371292622958
"2036" 407 11.140649945731 47.5879839591013
"2037" 407.2 12.0716187723977 42.652086518268
"2038" 407.4 13.7972621389474 38.0816861538235
"2039" 407.6 15.226662551579 33.8104310888235
"2040" 407.8 17.8016108126316 29.8630626638235
"2041" 408 21.9276105852632 26.7861395838235
"2042" 408.2 26.1217575012866 24.3294369272957
"2043" 408.4 31.0449445501755 21.9584638808748
"2044" 408.6 34.4524679865719 18.9745628170668
"2045" 408.8 36.9109709389474 14.7314837013235
"2046" 409 38.0679560701755 11.5442626870287
"2047" 409.2 40.0972395480049 10.6266442282421
"2048" 409.4 44.4533390736842 10.5007144663235
"2049" 409.6 49.6741987368421 10.4298642638235
"2050" 409.8 54.8362603688421 10.9971719566985
"2051" 410 59.8827534568421 12.9648293013235
"2052" 410.2 64.4669723688421 15.2332830720458
"2053" 410.4 68.707987725933 18.3669272088235
"2054" 410.6 71.7239431635088 21.9042232496569
"2055" 410.8 72.1959710919641 25.579958087604
"2056" 411 71.1769520750239 29.3459481988235
"2057" 411.2 69.3471167950239 32.5627314188235
"2058" 411.4 67.8716583635088 36.8034906638235
"2059" 411.6 65.5035871877512 41.1291649938235
"2060" 411.8 61.8474187048421 45.0548642984485
"2061" 412 57.9474389501755 47.3254686963235
"2062" 412.2 53.5553756728421 48.0740950706985
"2063" 412.4 50.2795577768421 48.3144796863235
"2064" 412.6 49.8623335759119 47.46027574987
"2065" 412.8 48.4339509475738 46.0865247122382
"2066" 413 46.9775993768421 43.9666535950192
"2067" 413.2 44.5408052707956 39.6159108046375
"2068" 413.4 41.7994119014933 35.492476095684
"2069" 413.6 39.9307369378177 30.6174815447991
"2070" 413.8 38.934780379769 25.1015340721162
"2071" 414 36.9341425768421 19.9170437604902
"2072" 414.2 34.658848649731 14.5324283704902
"2073" 414.4 31.9763491556657 11.8552036317647
"2074" 414.6 31.7024526916247 12.1940783124105
"2075" 414.8 32.1128047681465 12.018493027954
"2076" 415 32.3148403568421 12.280825804136
"2077" 415.2 32.6489790841592 12.7094139846772
"2078" 415.4 33.3203325501755 13.7815126188235
"2079" 415.6 34.0207683056226 14.3323032921162
"2080" 415.8 36.1178250835088 13.6349924721569
"2081" 416 39.9718163219584 11.3153741037073
"2082" 416.2 43.6068501768421 8.30379588562908
"2083" 416.4 46.6449020532058 4.57322090132353
"2084" 416.6 47.013434584284 3.87351363114911
"2085" 416.8 46.9262355795088 4.24183006960131
"2086" 417 46.9151298935989 5.29472912355326
"2087" 417.2 48.7845043901754 6.5379228679902
"2088" 417.4 52.8041801368421 7.21832579907353
"2089" 417.6 57.6676896968421 8.03563349219853
"2090" 417.8 62.4756374568421 7.84603783125942
"2091" 418 67.3650758568421 6.50481495023379
"2092" 418.2 72.4120748734275 4.13530515809182
"2093" 418.4 76.612004887086 2.88765037260402
"2094" 418.6 78.4612724241149 4.17986425757353
"2095" 418.8 81.6763500265982 7.2216091011406
"2096" 419 85.8514333252866 10.7888386231569
"2097" 419.2 90.0268820168421 14.1029411905735
"2098" 419.4 94.4012527831579 16.8974756063235
"2099" 419.6 98.9646525436714 20.1672001084577
"2100" 419.8 103.509878816842 23.5330111300735
"2101" 420 107.795545656842 26.7471719724485
"2102" 420.2 111.704544649731 30.6862745404902
"2103" 420.4 114.53592420661 35.0005261846375
"2104" 420.6 116.740642683509 40.1917690554902
"2105" 420.8 118.356156404398 45.7717446410457
"2106" 421 119.747259248842 51.0644796890735
"2107" 421.2 120.028643529886 56.1489278546931
"2108" 421.4 120.181148168421 61.5533460963235
"2109" 421.6 120.842920716377 66.5032095792886
"2110" 421.8 120.504181154139 72.2074111031479
"2111" 422 119.836029289886 77.6873894146931
"2112" 422.2 119.531695227055 83.0239723560576
"2113" 422.4 120.090381360098 88.2921183667305
"2114" 422.6 119.857452511726 93.2205620210328
"2115" 422.8 118.50752395866 96.9683258888235
"2116" 423 116.546360787751 98.2270671488235
"2117" 423.2 113.130960104842 101.901018201449
"2118" 423.4 110.145674280257 105.542434715409
"2119" 423.6 106.976935136842 108.929864362324
"2120" 423.8 103.771283856842 111.924369859824
"2121" 424 99.976928151579 113.688973678824
"2122" 424.2 95.7606790880616 114.698157051019
"2123" 424.4 91.8465797052632 114.731483801324
"2124" 424.6 87.4684624377117 114.493409518389
"2125" 424.8 84.2558630568421 114.601462001131
"2126" 425 81.7139332929397 113.806975061385
"2127" 425.2 79.1249160328421 112.535633596699
"2128" 425.4 76.6089575952205 112.446496382472
"2129" 425.6 73.8569165688421 113.160633597324
"2130" 425.8 71.1741125530584 114.546288484364
"2131" 426 67.4910159368421 117.170248985949
"2132" 426.2 63.9551688168421 119.45001089299
"2133" 426.4 61.2310531368421 122.421974829465
"2134" 426.6 59.0184587901754 124.118227296644
"2135" 426.8 57.9566110568421 123.993212793676
"2136" 427 57.2296476349066 123.49438050592
"2137" 427.2 53.4327793119773 122.862296808688
"2138" 427.4 48.8327786357895 121.421767208824
"2139" 427.6 43.7266468383055 119.876393453945
"2140" 427.8 38.7940970719773 118.070197011797
"2141" 428 33.7612992168421 116.110337742285
"2142" 428.2 29.5510794526316 113.233508091324
"2143" 428.4 25.4443151101755 110.6073791569
"2144" 428.6 21.0517226728421 106.949095129574
"2145" 428.8 16.3519352168421 103.583710510824
"2146" 429 12.7252842408421 100.210084133824
"2147" 429.2 12.3366691368421 96.810534961644
"2148" 429.4 11.5585922728421 92.0562379718235
"2149" 429.6 10.5307048523977 87.8230267343791
"2150" 429.8 9.04392434625388 83.0090498567647
"2151" 430 7.12206906765295 77.5400514411208
"2152" 430.2 5.58035425684213 72.6290753713876
"2153" 430.4 5.18030929684213 67.9501072363235
"2154" 430.6 6.60763020350878 65.4791739835671
"2155" 430.8 8.59783624084212 62.3749192608235
"2156" 431 11.4279250301755 57.5008702280543
"2157" 431.2 14.6381623635088 52.9939668704902
"2158" 431.4 18.0967936262539 48.9027149810294
"2159" 431.6 21.7258725128421 45.4971719911985
"2160" 431.8 25.9612456346199 41.5623429274346
"2161" 432 29.7776683238692 37.851901713283
"2162" 432.2 33.0485485473684 33.7294594288235
"2163" 432.4 36.4608618728421 29.8337104370735
"2164" 432.6 40.0130739621053 25.7132650888235
"2165" 432.8 42.8622317124519 21.2178567699211
"2166" 433 46.4738390568421 17.4614224562594
"2167" 433.2 50.3838301473684 13.1727792463235
"2168" 433.4 53.6486291524519 8.60059596931134
"2169" 433.6 56.5008057545165 3.85562454347469
"2170" 433.8 58.319442532191 3.14900558033516
"2171" 434 59.4782635528421 4.05486425744853
"2172" 434.2 62.6965962672769 5.3378910145844
"2173" 434.4 67.4836076968421 6.83025873754148
"2174" 434.6 71.7307689173072 8.90034726766074
"2175" 434.8 76.0886151950239 11.2602838450735
"2176" 435 80.3849715145166 14.2939072014979
"2177" 435.2 84.5620703101754 17.3529411938235
"2178" 435.4 88.4568519907956 20.4835315368468
"2179" 435.6 93.7384102568421 23.9900220683107
"2180" 435.8 97.9956788435088 27.3529412038235
"2181" 436 101.820126620479 30.9980461025735
"2182" 436.2 105.814202834403 33.9289262010186
"2183" 436.4 109.873195599281 36.3022845523601
"2184" 436.6 115.003311454891 38.0752676685796
"2185" 436.8 120.039469144647 40.5236729243113
"2186" 437 124.192420075379 42.7094140146772
"2187" 437.2 125.976954096842 46.2082525779902
"2188" 437.4 125.686354912452 49.8294890687016
"2189" 437.6 124.903817616842 54.5507434288235
"2190" 437.8 124.013899560257 59.5199205980918
"2191" 438 123.627929305263 64.2152894188235
"2192" 438.2 123.744004728842 69.2856335534485
"2193" 438.4 123.915789754517 74.4996317697538
"2194" 438.6 124.17559500847 79.8305798967305
"2195" 438.8 123.746935815103 84.9365533015409
"2196" 439 122.509257862424 90.3135852739398
"2197" 439.2 120.941467536842 95.0452489638235
"2198" 439.4 118.41235882032 97.8629747191496
"2199" 439.6 115.073452318237 100.626644318242
"2200" 439.8 111.261367270175 104.295742069721
"2201" 440 107.371794328842 107.458710514699
"2202" 440.2 104.080313296842 111.337162195106
"2203" 440.4 102.055641304842 114.304864367699
"2204" 440.6 99.8948383856226 116.893279004433
"2205" 440.8 96.7246044532058 118.908885351324
"2206" 441 93.1862253436714 121.386712404799
"2207" 441.2 89.3425945852632 122.180876521324
"2208" 441.4 85.3819155368421 122.836176013311
"2209" 441.6 81.6284072701755 123.753335777541
"2210" 441.8 77.8847766568421 125.45945017767
"2211" 442 73.7915291031579 126.543224703824
"2212" 442.2 70.0913081768421 126.562920513013
"2213" 442.4 68.0153547012866 126.957642158129
"2214" 442.6 65.3976032757895 127.535127538824
"2215" 442.8 62.087116425731 129.511060964101
"2216" 443 61.2430915268421 130.39380669148
"2217" 443.2 61.1067858852292 130.913735352049
"2218" 443.4 61.5520768701754 130.68627464049
"2219" 443.6 61.4178305816906 130.61634457049
"2220" 443.8 61.2409307901754 130.45945018267
"2221" 444 61.3411184168421 130.27418672799
"2222" 444.2 61.1125212968421 129.61132394908
"2223" 444.4 59.8254897638692 128.797847750175
"2224" 444.6 56.886531945731 127.726872928129
"2225" 444.8 53.3585634301755 126.416057673695
"2226" 445 50.0791825235088 124.739529072413
"2227" 445.2 46.4326420148909 122.737556683824
"2228" 445.4 43.1734681368421 120.651018220199
"2229" 445.6 39.6681359101754 118.348996521644
"2230" 445.8 35.8623483563543 115.636243355897
"2231" 446 32.0403650648421 113.372172059074
"2232" 446.2 27.9416749748909 110.814479748824
"2233" 446.4 23.5280503635088 108.911126689721
"2234" 446.6 19.9538215048421 105.929864359324
"2235" 446.8 17.2359851901754 101.53440084408
"2236" 447 14.3872699688421 96.6990951193235
"2237" 447.2 12.2953625865391 92.4461813621569
"2238" 447.4 10.9491057848421 87.7183258795735
"2239" 447.6 8.45475137684213 83.0334146322851
"2240" 447.8 6.44193256884214 78.4010181779485
"2241" 448 6.56811959017545 73.8026453922851
"2242" 448.2 7.20536171197727 69.1616730543641
"2243" 448.4 9.02189330573102 64.5003771384068
"2244" 448.6 11.8337554728421 60.0782159618235
"2245" 448.8 14.9732227621053 56.0978805038235
"2246" 449 18.6798158888421 51.6056884808235
"2247" 449.2 22.2709187541394 48.28849216031
"2248" 449.4 26.3036709501755 45.9821325439517
"2249" 449.6 30.6659248808421 45.5397544088235
"2250" 449.8 34.4623716851348 46.3773314667504
"2251" 450 37.1542731368421 47.6368240079902
"2252" 450.2 40.3817361339153 49.6700143968723
"2253" 450.4 44.3910652968421 50.7320621063235
"2254" 450.6 49.4815844968421 50.8144796888235
"2255" 450.8 53.3797298301754 50.6954320696569
"2256" 451 58.2337876461104 51.4805209652869
"2257" 451.2 62.7811391635088 51.3639302388235
"2258" 451.4 67.7423540305007 49.9045359730918
"2259" 451.6 72.7409284539153 49.0133539834577
"2260" 451.8 78.1811062568421 48.8914027638235
"2261" 452 83.6434485501755 49.049193691003
"2262" 452.2 88.2245630568421 49.6423185154902
"2263" 452.4 93.5806147448421 50.2664027651985
"2264" 452.6 98.9226186273684 50.5007145063235
"2265" 452.8 104.296013680098 51.3869304944049
"2266" 453 109.471289544842 52.5452489213235
"2267" 453.2 114.636874608062 54.2384947016284
"2268" 453.4 119.99249006172 55.6268624328479
"2269" 453.6 124.258190791476 56.6962808204089
"2270" 453.8 127.554556443509 56.7012318314624
"2271" 454 127.244233501287 56.8935395239624
"2272" 454.2 127.067539950501 57.587462810043
"2273" 454.4 126.69362915866 59.6169272500735
"2274" 454.6 126.513842294051 63.3815637801026
"2275" 454.8 126.017922839953 67.267471158268
"2276" 455 124.912989723509 71.1990950938235
"2277" 455.2 123.100538785214 75.3761970658003
"2278" 455.4 121.812817670175 79.3034907063235
"2279" 455.6 120.25557292611 83.3097892897991
"2280" 455.8 118.18494374662 87.4042233151569
"2281" 456 115.422650834233 90.9231753811061
"2282" 456.2 112.807893493206 95.0452489638235
"2283" 456.4 110.118381670175 99.0287654513235
"2284" 456.6 107.064070150175 102.398728824657
"2285" 456.8 104.602142494891 106.480521020287
"2286" 457 101.182065257818 110.035868115775
"2287" 457.2 98.6165599101755 113.07638451299
"2288" 457.4 98.7908299368421 116.333710523574
"2289" 457.6 99.5471931719641 117.446749924311
"2290" 457.8 99.1178262047491 116.869935926614
"2291" 458 98.6076115134275 116.292903769311
"2292" 458.2 97.9529579928421 115.401018214949
"2293" 458.4 96.2318121768421 114.34012077799
"2294" 458.6 93.2148946301755 112.816452137413
"2295" 458.8 90.8743846728421 110.314479748324
"2296" 459 88.3168955972866 107.361488292379
"2297" 459.2 86.3584562641149 104.127416805074
"2298" 459.4 85.1055881848421 100.458710507699
"2299" 459.6 85.5004473768421 96.1510181956985
"2300" 459.8 87.4265897768421 91.8073240947538
"2301" 460 90.2453347524519 88.8444984885796
"2302" 460.2 93.9571297235088 87.8840767954902
"2303" 460.4 97.9048044328421 88.1029412645735
"2304" 460.6 99.6621800701754 89.5324284454902
"2305" 460.8 99.7718187405631 89.6964117491724
"2306" 461 99.7628599387026 89.8395244505677
"2307" 461.2 99.7359835331212 89.8663580820793
"2308" 461.4 99.1267850066095 89.123960943591
"2309" 461.6 99.5753806217202 87.8595078684577
"2310" 461.8 100.561046523509 84.8987288071568
"2311" 462 102.094904976842 80.518621730362
"2312" 462.2 103.921372875024 76.9770671275735
"2313" 462.4 107.300877267751 74.6781160763235
"2314" 462.6 111.293634271064 72.6606335568235
"2315" 462.8 115.469472082297 72.0120321575735
"2316" 463 119.623580631579 72.6464635163235
"2317" 463.2 122.780933528842 72.9779412494485
"2318" 463.4 123.362903696842 72.3620987579902
"2319" 463.6 122.512014416842 71.672467875362
"2320" 463.8 121.174632143158 71.6748035963235
"2321" 464 120.099340161958 70.9844260417305
"2322" 464.2 118.013731088842 67.7183258595735
"2323" 464.4 117.511994483184 63.6756429287016
"2324" 464.6 118.174826635024 59.4770671100735
"2325" 464.8 119.727160371625 55.6807004294757
"2326" 465 122.753792431388 52.2305636063235
"2327" 465.2 126.007222048842 50.0837104573235
"2328" 465.4 126.494395138793 49.7075378490674
"2329" 465.6 126.463075750175 49.818424461003
"2330" 465.8 126.433442790175 49.6113238690799
"2331" 466 125.667563279281 49.6512526707747
"2332" 466.2 124.812096550175 48.6441500163235
"2333" 466.4 122.840093616842 45.3291316979902
"2334" 466.6 121.165437583354 41.5300431858003
"2335" 466.8 120.171010576842 37.3529412138235
"2336" 467 118.929718807953 33.1478130044902
"2337" 467.2 116.882474771964 28.8820218807747
"2338" 467.4 113.714246270755 25.095416117954
"2339" 467.6 111.503369776842 21.3273001721569
"2340" 467.8 111.503369776842 20.4501071888235
"2341" 468 111.625942475024 20.6746195188235
"2342" 468.2 111.956945245229 20.7896657630171
"2343" 468.4 112.198921199064 20.7824283767402
"2344" 468.6 112.013231000372 20.76923079
"2345" 468.8 111.939962054175 20.9555052999902
"2346" 469 111.948375089946 20.9868934520994
"2347" 469.2 112.019078871036 20.9013282941461
"2348" 469.4 112.055530598175 20.8529411973235
"2349" 469.6 112.055530598175 20.8529411973235
"2350" 469.8 112.019078871036 20.9013282941461
"2351" 470 111.614883284211 21.2699452463235
"2352" 470.2 111.286166484927 21.1418119013767
"2353" 470.4 110.058762976842 21.1029411975735
"2354" 470.6 107.33589803866 20.2637803575735
"2355" 470.8 104.587601350175 18.3694247113235
"2356" 471 101.890168162297 15.5959481850735
"2357" 471.2 99.9593563261755 12.3529411888235
"2358" 471.4 99.8451394610526 11.6140747913235
"2359" 471.6 99.5069598035088 10.9624086430543
"2360" 471.8 99.223141897731 10.6777275119346
"2361" 472 99.4237052968421 10.8144796488235
"2362" 472.2 99.5352579454908 10.7417145759857
"2363" 472.4 99.622359704647 10.6550049769943
"2364" 472.6 99.6094404568421 10.7664027256985
"2365" 472.8 99.7166209613583 10.7772588051139
"2366" 473 99.8472898592664 10.9776498121569
"2367" 473.2 99.9572161679532 11.1456762303513
"2368" 473.4 100.017478517895 11.1181233738235
"2369" 473.6 100.055836972518 11.1783050130127
"2370" 473.8 100.037753701053 11.1383662888235
"2371" 474 100.000842470175 11.1793711679261
"2372" 474.2 100.139129616842 11.3104310663235
"2373" 474.4 99.9415765501755 11.4160575586953
"2374" 474.6 99.6040900612866 11.402086487018
"2375" 474.8 99.4672194773072 11.1007050516142
"2376" 475 99.1668863101754 10.9793148138235
"2377" 475.2 99.0005654426199 10.8999497343791
"2378" 475.4 98.6667007599533 11.1820010167124
"2379" 475.6 96.988816713731 10.575163409268
"2380" 475.8 94.2479526178177 9.5762057263845
"2381" 476 92.7908963608421 10.0933258019485
"2382" 476.2 91.7191356968421 10.7961646304902
"2383" 476.4 89.5502852435088 11.7612252119004
"2384" 476.6 87.1569298408421 13.3625565744485
"2385" 476.8 84.9868094035088 14.0590555889517
"2386" 477 82.2057301136842 15.1768278313235
"2387" 477.2 79.383770779769 14.8294890337016
"2388" 477.4 78.189480789016 13.6740114242583
"2389" 477.6 76.425181092191 11.1096495954514
"2390" 477.8 75.0204816822967 6.99454957507353
"2391" 478 74.6238900798208 3.3349379064831
"2392" 478.2 73.4640228282707 2.35294117882353
"2393" 478.4 72.4026790568421 3.14093367492109
"2394" 478.6 69.9628986835088 5.6369648507466
"2395" 478.8 67.4980627992812 7.5593201708967
"2396" 479 64.728522231579 7.74767802632353
"2397" 479.2 59.2440851873684 8.57763754132353
"2398" 479.4 54.4114678827881 9.09930293193164
"2399" 479.6 48.5460296168421 9.44085327382353
"2400" 479.8 42.3120544523977 9.15635998904575
"2401" 480 36.477883596377 8.46206461963748
"2402" 480.2 35.9894155901755 8.60751993965686
"2403" 480.4 35.8885224168421 9.67894851215686
"2404" 480.6 35.2006144168421 13.3785822154902
"2405" 480.8 34.9268623101755 17.826313975362
"2406" 481 32.9916653946199 22.2354198311846
"2407" 481.2 30.2646099368421 27.2444599413876
"2408" 481.4 26.9897445288421 32.8034906598235
"2409" 481.6 24.0362296336842 38.2335080163235
"2410" 481.8 21.3026417638692 42.7583466246343
"2411" 482 18.5147179688421 47.4188752898235
"2412" 482.2 14.982812375761 52.8311117074722
"2413" 482.4 12.6725093501755 58.526511254721
"2414" 482.6 10.2997930442105 64.9237914438235
"2415" 482.8 7.67388283630158 71.4589703539587
"2416" 483 4.54033295103567 77.0675814520493
"2417" 483.2 2.69558560084211 80.8337104880735
"2418" 483.4 2.48370993684213 81.1990951038235
"2419" 483.6 2.7443056733127 80.8371041532353
"2420" 483.8 2.62129153684212 80.7229046271568
"2421" 484 2.8605638846682 80.6639780464322
"2422" 484.2 2.69466839017543 80.6313295354902
"2423" 484.4 2.954544745731 81.7546506599346
"2424" 484.6 4.15303335017543 84.7247361329902
"2425" 484.8 6.02080779866029 88.2095846213235
"2426" 485 8.18509144084211 93.0067874233235
"2427" 485.2 9.88382477039051 96.335571545759
"2428" 485.4 10.3641447124943 97.9883927794757
"2429" 485.6 10.4678808529711 97.3901621175332
"2430" 485.8 11.6681206490373 96.8369938061406
"2431" 486 15.3888640168421 96.5837105038235
"2432" 486.2 20.5738311260313 96.9163508367965
"2433" 486.4 24.7726346835088 97.6487992622851
"2434" 486.6 28.6740407865719 99.2240431467965
"2435" 486.8 32.6759920568421 101.401018200949
"2436" 487 36.7542281768421 104.009746014208
"2437" 487.2 40.2842545368421 106.920248975699
"2438" 487.4 44.4350914088421 110.006787440324
"2439" 487.6 47.8608061358665 113.84449851358
"2440" 487.8 50.8084825946199 117.737556678824
"2441" 488 53.0566927075738 122.418607340165
"2442" 488.2 53.9438143901754 123.004650701185
"2443" 488.4 54.7550500406259 122.321756267607
"2444" 488.6 57.6580589848421 120.756787451074
"2445" 488.8 61.5960064336842 118.537151821324
"2446" 489 65.8721391101755 115.30165924049
"2447" 489.2 70.4577450236714 112.221609206141
"2448" 489.4 75.0318634328421 109.151018208699
"2449" 489.6 80.2723465768421 106.244882674657
"2450" 489.8 85.5004473768421 103.958710511199
"2451" 490 90.8328205473684 102.747678121324
"2452" 490.2 96.2001684088421 103.035633587199
"2453" 490.4 101.500270246175 104.934137862601
"2454" 490.6 105.853352070175 107.545248976324
"2455" 490.8 107.711620880842 107.682611613824
"2456" 491 108.336433319168 105.975481532893
"2457" 491.2 109.586858088842 102.064479740074
"2458" 491.4 111.715245440842 97.1029412735735
"2459" 491.6 113.989010683509 92.4445163604902
"2460" 491.8 117.0533475294 87.7822793680096
"2461" 492 121.387982365933 83.9613328688235
"2462" 492.2 126.060951284211 81.9885687888235
"2463" 492.4 126.844833703329 81.36541527031
"2464" 492.6 125.903577243509 81.5196079246569
"2465" 492.8 123.534712914403 81.5837104888235
"2466" 493 118.667679923184 80.6550050469943
"2467" 493.2 113.631522233427 78.7225472589455
"2468" 493.4 109.114953200842 76.6221720223235
"2469" 493.6 105.155855049569 73.5330111800735
"2470" 493.8 101.602997840842 70.3529412468235
"2471" 494 97.8094145235088 66.8584357488235
"2472" 494.2 93.7311827056226 64.0039731354089
"2473" 494.4 90.7309940719532 61.4555053404902
"2474" 494.6 88.2408227004785 56.8022419325735
"2475" 494.8 85.4825297731212 52.4334421233584
"2476" 495 82.0333910568421 48.4799537473119
"2477" 495.2 77.8585893898654 45.4388088426607
"2478" 495.4 73.0791778509885 42.7094140146772
"2479" 495.6 68.2027490431836 39.8576316478479
"2480" 495.8 63.2122281768421 37.1972635579902
"2481" 496 58.0417196745165 34.9647480092886
"2482" 496.2 52.5459019513876 32.9298642863235
"2483" 496.4 47.0509762301754 30.5855419396569
"2484" 496.6 42.3719788826199 27.7888386401569
"2485" 496.8 37.8021573986603 24.6955985438235
"2486" 497 33.3282539150239 22.0819621775735
"2487" 497.2 28.451611565933 21.6186754638235
"2488" 497.4 23.0934336168421 23.0377442013845
"2489" 497.6 20.80233792 25.4905930238235
"2490" 497.8 18.7382116346199 29.3614882143791
"2491" 498 16.7467944088421 34.1221719798235
"2492" 498.2 14.7299205642105 39.2355323088235
"2493" 498.4 13.4525840252632 44.1748035688235
"2494" 498.6 11.130527575761 49.5566834297695
"2495" 498.8 8.33260576123237 54.0321157145552
"2496" 499 6.15471074625388 58.3371041307353
"2497" 499.2 4.77857102484213 63.4298643168235
"2498" 499.4 4.72709932037153 67.8846154525
"2499" 499.6 4.11023018573102 73.0580694546569
"2500" 499.8 3.99543988108456 78.4368573388235
"2501" 500 4.5832051528421 83.4490951060735
"2502" 500.2 5.96558273684211 89.172467892862
"2503" 500.4 9.12579453555181 94.0154722878558
"2504" 500.6 12.7885717768421 98.0901207617402
"2505" 500.8 16.3620728084211 102.605977716324
"2506" 501 19.5713446568421 106.188106117824
"2507" 501.2 23.1897407368421 109.575163508268
"2508" 501.4 26.4895267957895 112.899499993824
"2509" 501.6 30.6103278035088 115.715860424336
"2510" 501.8 35.1540483368421 118.891402833824
"2511" 502 38.7297588435088 121.721777590106
"2512" 502.2 42.5260702746199 123.250377197157
"2513" 502.4 46.9151298935989 124.224043171797
"2514" 502.6 51.694045361707 125.616974566121
"2515" 502.8 56.3942955546199 126.765334465629
"2516" 503 61.1600899957895 128.527030373824
"2517" 503.2 65.9913764968421 130.017776471324
"2518" 503.4 69.7373144384638 130.471444425445
"2519" 503.6 71.0900486805458 130.700519654749
"2520" 503.8 71.0357392891002 130.640782498178
"2521" 504 71.4656368081935 130.720924675175
"2522" 504.2 71.2261704557611 130.668949623148
"2523" 504.4 71.9328882275738 129.885774326994
"2524" 504.6 71.4973921288421 130.064479768074
"2525" 504.8 71.0329777946199 130.323026776879
"2526" 505 70.4765366568421 130.429864383824
"2527" 505.2 70.5150595048421 130.737556691823
"2528" 505.4 70.3835504720145 130.814479768824
"2529" 505.6 70.215575428455 130.913735352049
"2530" 505.8 70.1658685278099 130.901328404146
"2531" 506 70.1846968992664 130.977649932157
"2532" 506.2 70.4597875924943 130.680700504476
"2533" 506.4 70.7333556435088 130.771744726046
"2534" 506.6 70.9030396168421 130.443600647574
"2535" 506.8 71.3503475992812 130.45800697297
"2536" 507 71.9328882275738 130.167200218458
"2537" 507.2 73.9435929768421 129.332303407116
"2538" 507.4 77.1630024168421 128.799827752157
"2539" 507.6 79.8320854568421 128.204589656323
"2540" 507.8 82.3593536168421 128.348996531644
"2541" 508 82.4769874883573 128.227067178824
"2542" 508.2 82.6987857041149 128.58837254049
"2543" 508.4 82.4828242835087 128.404223356157
"2544" 508.6 82.5974756168421 128.575468777574
"2545" 508.8 82.5974756168421 128.575468777574
"2546" 509 82.3389170927042 128.466999660375
"2547" 509.2 82.1417365668421 128.56688361273
"2548" 509.4 82.2556382568421 128.240515269208
"2549" 509.6 82.327977541548 128.178733159853
"2550" 509.8 82.4778854568421 128.07286240908
"2551" 510 82.8295299155088 127.780291731601
"2552" 510.2 84.3447619368421 127.200884058591
"2553" 510.4 86.5339872012324 126.621233986019
"2554" 510.6 88.9581078802568 125.129676761263
"2555" 510.8 91.7604101768421 123.631787453949
"2556" 511 94.5166282301754 122.206421152157
"2557" 511.2 97.4104278835088 121.701231896462
"2558" 511.4 97.9120274668421 121.896210529136
"2559" 511.6 97.6351444968421 121.968325913824
"2560" 511.8 98.1975780776421 122.229864375624
"2561" 512 98.0622456377117 122.202439626432
"2562" 512.2 98.0203729768421 121.968325913824
"2563" 512.4 98.1029219368421 121.913380858823
"2564" 512.6 98.1429456750239 121.810983256324
"2565" 512.8 98.3463355368421 121.864775617862
"2566" 513 99.4409029968421 121.920248990698
"2567" 513.2 100.770476292398 120.761060955351
"2568" 513.4 100.982467640626 120.159594103283
"2569" 513.6 102.725663696842 118.451842393824
"2570" 513.8 104.921600258793 115.908288384311
"2571" 514 107.232971138793 113.103410332726
"2572" 514.2 110.047564474517 110.358308013126
"2573" 514.4 112.871424763509 108.358858444593
"2574" 514.6 115.666800656842 105.518621755362
"2575" 514.8 117.859639696842 101.755775286324
"2576" 515 119.689474976842 97.8249692463235
"2577" 515.2 122.097152976842 94.5177764358235
"2578" 515.4 124.408523856842 90.107619021256
"2579" 515.6 125.708669976842 85.2760181848235
"2580" 515.8 126.949197403509 80.2192416229902
"2581" 516 128.8678353526 75.7212396204902
"2582" 516.2 128.613017552842 71.6276665228235
"2583" 516.4 127.123040820563 67.0398822095212
"2584" 516.6 125.726410762105 61.8468683638235
"2585" 516.8 124.498111875447 56.6105440953352
"2586" 517 123.739442812632 51.6140748313235
"2587" 517.2 124.879358665731 46.4811463511569
"2588" 517.4 125.33128044847 44.7948016863817
"2589" 517.6 123.918233064115 42.1169272325735
"2590" 517.8 121.051532816842 37.5910364521569
"2591" 518 118.581943096842 32.6510181321985
"2592" 518.2 117.226764336842 28.4793148313235
"2593" 518.4 116.487850475379 26.6399956121162
"2594" 518.6 116.634810683509 26.8302587575415
"2595" 518.8 116.337517410013 27.0058492710187
"2596" 519 114.672749544115 26.7410530913235
"2597" 519.2 110.99556859866 25.0802139288235
"2598" 519.4 107.302544923509 22.2338935796569
"2599" 519.6 103.220957456842 18.7694515141894
"2600" 519.8 99.6450322185812 14.9867204556714
"2601" 520 97.2418904235088 11.0548642644485
"2602" 520.2 95.0455530479532 9.62644545960131
"2603" 520.4 90.5178134334275 9.83886989175036
"2604" 520.6 85.5810765935863 10.6803114912654
"2605" 520.8 81.1345246035088 12.1557025298492
"2606" 521 79.1441774568421 14.4683258063235
"2607" 521.2 76.6059498052866 17.1563599970458
"2608" 521.4 74.1951707596993 20.4298642738235
"2609" 521.6 71.6664646283977 24.2076420553791
"2610" 521.8 69.7411004677512 27.9386055400735
"2611" 522 67.8533141501754 31.4005602554902
"2612" 522.2 65.5284908470643 33.5666164237124
"2613" 522.4 62.4784596435088 36.2998276596569
"2614" 522.6 59.5210145183055 37.7844609140674
"2615" 522.8 56.0349480577724 39.2223508758003
"2616" 523 52.2458591303556 40.3986792626073
"2617" 523.2 47.2782655075738 40.964573487604
"2618" 523.4 42.0304546863158 42.0695404088235
"2619" 523.6 36.6372559663158 42.7274351463235
"2620" 523.8 31.155044247086 43.272265797604
"2621" 524 25.6517458301755 43.7434737645928
"2622" 524.2 20.6604116378948 43.1424149038235
"2623" 524.4 17.5592976480616 41.180333337726
"2624" 524.6 17.0989026353787 40.9364308984577
"2625" 524.8 16.8076323212324 41.4899018183357
"2626" 525 15.7740924968421 42.8488926363235
"2627" 525.2 13.0972484435088 46.3864717948492
"2628" 525.4 11.4723744701755 51.2631976379902
"2629" 525.6 10.6951591157895 56.2901881963235
"2630" 525.8 10.9916218548909 59.5011588719943
"2631" 526 12.4471192604785 62.1431510288235
"2632" 526.2 13.9910349608421 66.4957983858235
"2633" 526.4 15.6907998525178 71.36541526031
"2634" 526.6 17.0210162610526 76.3407955038235
"2635" 526.8 17.7002348968421 81.6148955200398
"2636" 527 16.6864757389474 86.7456538138235
"2637" 527.2 14.7405526724519 92.2309900491894
"2638" 527.4 12.9234017448421 96.9573368778235
"2639" 527.6 14.2129033936842 99.3974756888235
"2640" 527.8 18.2780776168421 101.199095123824
"2641" 528 23.5774386301754 102.905209523952
"2642" 528.2 28.5491018200854 105.107619036256
"2643" 528.4 31.6829875627881 107.38412631504
"2644" 528.6 35.3911120168421 108.496925505875
"2645" 528.8 40.4768687768421 109.179864362574
"2646" 529 45.8501013865982 110.467387816019
"2647" 529.2 50.7791962189474 112.160633596324
"2648" 529.4 55.1989388890373 114.003973185409
"2649" 529.6 60.1564684294737 115.267921048824
"2650" 529.8 65.0729263563016 116.61489555504
"2651" 530 70.0720467528421 117.218325909074
"2652" 530.2 75.2770761768421 117.500870288054
"2653" 530.4 80.4924771368421 117.471284489208
"2654" 530.6 84.5373761768421 118.372172064074
"2655" 530.8 88.0131876895694 119.879165072574
"2656" 531 92.3244947368421 120.87858232299
"2657" 531.2 96.49973424 120.976423078824
"2658" 531.4 96.5140308435088 121.218819009721
"2659" 531.6 96.2868448168421 121.039620471994
"2660" 531.8 96.0942305768421 120.814479758824
"2661" 532 95.7475249448421 120.295248989074
"2662" 532.2 96.0075541688421 119.141402834074
"2663" 532.4 96.2255584677512 117.816228007574
"2664" 532.6 97.2734055583055 114.154066994189
"2665" 532.8 98.0344667017202 109.970202074433
"2666" 533 99.9119435901754 105.636964950747
"2667" 533.2 102.303746790175 101.748545673824
"2668" 533.4 105.339714096842 97.5452489663235
"2669" 533.6 108.408700987509 93.7375566548235
"2670" 533.8 111.153162067751 89.5295146925735
"2671" 534 114.612713936842 86.2174101271569
"2672" 534.2 119.373037296842 84.2668606746569
"2673" 534.4 124.225540328842 84.3048643376985
"2674" 534.6 124.702031270175 84.8163112246568
"2675" 534.8 124.006174111064 84.3871292950458
"2676" 535 123.369302841028 83.8377355358003
"2677" 535.2 122.105908169569 83.7078363650735
"2678" 535.4 120.377063019633 82.1561612944049
"2679" 535.6 117.667025456842 79.5120321650735
"2680" 535.8 114.245829670175 76.0800474796569
"2681" 536 111.32750460119 72.787723857954
"2682" 536.2 108.555534451625 70.1957506112148
"2683" 536.4 105.433781516377 67.200883998591
"2684" 536.6 102.914525711388 63.3581859950735
"2685" 536.8 102.025761403509 59.2168465611312
"2686" 537 103.211998654982 54.5890771881258
"2687" 537.2 105.286437817693 50.217098346164
"2688" 537.4 108.500338671388 46.4962978663235
"2689" 537.6 112.80687544754 43.5425655491724
"2690" 537.8 117.328880457731 40.6435395077124
"2691" 538 120.190765883509 40.1635921042081
"2692" 538.2 120.391141136842 40.9701573346569
"2693" 538.4 119.489452496842 40.903237075362
"2694" 538.6 118.020898130331 41.091760537777
"2695" 538.8 116.948245488062 41.6118530379699
"2696" 539 113.809534866572 41.4069952719316
"2697" 539.2 109.365821503671 40.6925284591894
"2698" 539.4 105.416759792842 40.0260181395735
"2699" 539.6 101.588322470175 38.9005602629902
"2700" 539.8 96.9197201768421 37.0141133746569
"2701" 540 92.84006368 35.0756132763235
"2702" 540.2 88.065505304647 33.5443108160187
"2703" 540.4 84.1004707056226 31.3116654104089
"2704" 540.6 79.8405520168421 28.5659589565158
"2705" 540.8 74.9609912701755 26.810534891644
"2706" 541 70.0142624808421 25.9202488946985
"2707" 541.2 65.1122300728421 26.9106335110735
"2708" 541.4 61.0608359014933 28.9629590945212
"2709" 541.6 58.7533335950239 31.8721719775735
"2710" 541.8 56.0763291901754 36.3181426779902
"2711" 542 53.9575725501754 41.3639302288235
"2712" 542.2 52.9749063950239 46.4176265375735
"2713" 542.4 52.3403853221053 51.4622529688235
"2714" 542.6 52.4846156022967 56.5050391350735
"2715" 542.8 52.7965769431579 61.7355323313235
"2716" 543 54.3775697135863 66.7894349820793
"2717" 543.2 56.683477909525 71.6118530679699
"2718" 543.4 60.1591130185813 75.8479245299105
"2719" 543.6 63.9611506255378 79.6940783799105
"2720" 543.8 67.5918024577724 83.2384510987072
"2721" 544 70.8868887333638 87.3027740396931
"2722" 544.2 74.2774576595088 91.1734540881569
"2723" 544.4 77.3055869841149 94.9141300825735
"2724" 544.6 81.3435633135863 98.0685047808003
"2725" 544.8 85.6405304604785 100.211332885074
"2726" 545 90.1048449235088 101.327300252157
"2727" 545.2 94.7558085501754 101.139923526131
"2728" 545.4 99.6805242835088 100.512281936324
"2729" 545.6 104.867809208842 99.9298643533235
"2730" 545.8 110.328422912842 98.8625566599485
"2731" 546 114.777811856842 97.7833442046568
"2732" 546.2 115.685850416842 97.4078863288235
"2733" 546.4 115.328138256842 97.3804138013235
"2734" 546.6 114.939070290331 96.9951595203352
"2735" 546.8 114.693249507574 97.1934666019943
"2736" 547 114.165397350175 98.0827243120287
"2737" 547.2 113.400620040842 98.4875566595735
"2738" 547.4 112.584972816842 98.6744402889517
"2739" 547.6 111.51746350172 100.167200188458
"2740" 547.8 109.822372773206 103.506787433824
"2741" 548 107.343943350896 106.75003068031
"2742" 548.2 104.598149272842 109.881787440199
"2743" 548.4 101.213714324211 112.251726713824
"2744" 548.6 97.0022691368421 114.31264825049
"2745" 548.8 93.1568634168421 116.689479754699
"2746" 549 89.7929932968421 119.01045045299
"2747" 549.2 85.9773969235088 121.51045045549
"2748" 549.4 83.3866295635088 122.560041890747
"2749" 549.6 82.512323761707 121.708450653688
"2750" 549.8 80.2613400488421 120.256787450574
"2751" 550 76.21331753468 118.246912188688
"2752" 550.2 72.3256333608421 116.913380853824
"2753" 550.4 68.1972681501754 116.55165924174
"2754" 550.6 63.9950674808421 116.795248985574
"2755" 550.8 59.7000168701754 118.427891985234
"2756" 551 56.3126709154468 120.277807128591
"2757" 551.2 52.3804288088421 123.266402838199
"2758" 551.4 48.4854937128421 125.056238004824
"2759" 551.6 46.6886780168421 124.045248992824
"2760" 551.8 45.9471131928421 121.776018221324
"2761" 552 42.7669625024235 117.934336643242
"2762" 552.2 39.1248649768421 114.295742079721
"2763" 552.4 34.9415583309885 111.508663614433
"2764" 552.6 30.4705590088421 109.247172054949
"2765" 552.8 25.7067403325178 107.685581616797
"2766" 553 21.2314959635088 105.793112222435
"2767" 553.2 17.0164543448421 103.333710510574
"2768" 553.4 15.1821560519641 100.167200188458
"2769" 553.6 14.7665718568421 95.6665507395928
"2770" 553.8 15.0146420648421 91.0342599488235
"2771" 554 14.8891081508962 86.0431699527424
"2772" 554.2 14.2772046888421 81.1331610378235
"2773" 554.4 13.2552908968421 76.1103377022851
"2774" 554.6 10.8506846061104 71.7525660137016
"2775" 554.8 8.10804574484214 67.9875566290735
"2776" 555 7.13248064819349 64.9205088089587
"2777" 555.2 7.93041261239767 64.9918301303513
"2778" 555.4 8.05882210573102 64.8529412413235
"2779" 555.6 7.99021115095978 65.0226244994118
"2780" 555.8 8.25693134657187 64.9309038193641
"2781" 556 8.24462675138757 65.0452489338235
"2782" 556.2 8.40406341894738 64.9136699863235
"2783" 556.4 10.2997930442105 63.8509169488235
"2784" 556.6 14.3220774568421 62.1162548480543
"2785" 556.8 18.5299577768421 61.3963337427979
"2786" 557 23.1117778301755 61.8401207254902
"2787" 557.2 27.2635319128421 63.1894797011985
"2788" 557.4 30.6920653848421 65.6221720113235
"2789" 557.6 34.0681649803977 68.6264455186013
"2790" 557.8 37.5723869748909 72.418607290165
"2791" 558 39.8508724968421 76.2253188750735
"2792" 558.2 41.1991721768421 80.7567874110735
"2793" 558.4 41.4830247410526 85.4905930838235
"2794" 558.6 39.911945304647 90.026487232726
"2795" 558.8 37.3374915602568 94.3510650982138
"2796" 559 34.0677473885494 98.2816467156528
"2797" 559.2 29.8156705928421 101.506787431824
"2798" 559.4 26.1042983157895 103.466301603824
"2799" 559.6 22.9060251671124 103.142962069634
"2800" 559.8 19.2918367747368 101.948082978824
"2801" 560 18.6581003065719 101.251070175851
"2802" 560.2 19.7914752168421 101.473820398824
"2803" 560.4 20.9590596060313 101.11593504058
"2804" 560.6 23.1625771901755 100.824341671772
"2805" 560.8 27.4627355873684 101.846868403824
"2806" 561 32.2578164042105 103.861038446324
"2807" 561.2 36.5072868435088 106.544262782029
"2808" 561.4 40.1562365358665 109.219733030531
"2809" 561.6 43.0644890273684 112.727435216324
"2810" 561.8 45.1923942256226 116.743185195653
"2811" 562 45.2180422654908 119.161673104364
"2812" 562.2 45.098436059769 119.182209588336
"2813" 562.4 45.2180422654908 119.047327989905
"2814" 562.6 45.7544989528421 118.352941294824
"2815" 562.8 47.7987442947368 118.314479756324
"2816" 563 51.7017170526316 118.992617408824
"2817" 563.2 55.6712691281935 119.172068114769
"2818" 563.4 59.7317855390043 119.785373728688
"2819" 563.6 63.2484338610526 120.025006073824
"2820" 563.8 67.1615442105263 120.804358301324
"2821" 564 70.3848155901754 120.567227011324
"2822" 564.2 74.9865286178178 120.861384074067
"2823" 564.4 79.7828457263158 120.804358301324
"2824" 564.6 83.7434296753787 120.579958182604
"2825" 564.8 86.8621852596328 119.356519113358
"2826" 565 88.9308152701754 116.583710523824
"2827" 565.2 91.2499824408421 112.910633597074
"2828" 565.4 94.1539944519641 109.060258358702
"2829" 565.6 97.9173467554468 105.53719888487
"2830" 565.8 102.450500496842 103.780066786324
"2831" 566 107.155791216842 104.129498057157
"2832" 566.2 110.436944594403 105.53305385236
"2833" 566.4 110.283479590175 105.634992564157
"2834" 566.6 109.901919952842 105.034259962824
"2835" 566.8 109.196696805135 104.388588560409
"2836" 567 108.525257296842 102.826314060362
"2837" 567.2 107.372864407953 99.6862746094902
"2838" 567.4 106.216108888842 95.6702489644485
"2839" 567.6 105.686419728842 91.267471182268
"2840" 567.8 105.704667393684 86.7051679838235
"2841" 568 107.13901297294 82.3623221218723
"2842" 568.2 109.472165064115 78.7253188775735
"2843" 568.4 112.622366790175 75.6496445488235
"2844" 568.6 116.874171492191 73.1490056503352
"2845" 568.8 120.504875259509 71.2418301366013
"2846" 569 124.426868070175 69.6697910629902
"2847" 569.2 125.170022014982 68.9808482221956
"2848" 569.4 124.298458576842 68.3419522338235
"2849" 569.6 122.225562470175 67.6826115738235
"2850" 569.8 119.203459975912 66.4584868601026
"2851" 570 115.875713024842 64.8914027798235
"2852" 570.2 112.179759317307 62.2724403442886
"2853" 570.4 109.281885542175 58.6435395257124
"2854" 570.6 107.632740763509 54.6789485571569
"2855" 570.8 106.025062439168 50.2151952517305
"2856" 571 105.542465928421 45.8752084288235
"2857" 571.2 106.028845044398 41.7802916456013
"2858" 571.4 106.312181113427 38.9945922473601
"2859" 571.6 106.342295910175 37.826313995362
"2860" 571.8 106.715530096842 34.4774833354902
"2861" 572 108.597763475566 30.839029587015
"2862" 572.2 111.214448416842 26.5050391050735
"2863" 572.4 111.516807979633 22.9432810920793
"2864" 572.6 111.310755536842 23.1221719688235
"2865" 572.8 110.338929144115 23.2270670738235
"2866" 573 107.622192840842 22.4202488911985
"2867" 573.2 103.477776443509 21.4097177546569
"2868" 573.4 99.0508591608421 20.3625565814485
"2869" 573.6 95.3942422412324 18.3848361291894
"2870" 573.8 91.7332466301755 15.2917972075415
"2871" 574 88.0911089048421 11.9202488806985
"2872" 574.2 85.0381732008421 8.74717195444853
"2873" 574.4 83.6268361332058 7.39664747757353
"2874" 574.6 83.7394028968421 5.84195217132353
"2875" 574.8 83.9689292734275 4.79196557150646
"2876" 575 84.0537004186199 4.66918049737909
"2877" 575.2 84.0767769072769 4.61882746871483
"2878" 575.4 84.0600278429291 4.61882746871483
"2879" 575.6 83.984122508757 4.78338307978097
"2880" 575.8 83.8054420648421 5.39567622460131
"2881" 576 82.2260052968421 5.81447964382353
"2882" 576.2 78.9515632168421 6.04900122004304
"2883" 576.4 74.6547840168421 6.07088990049019
"2884" 576.6 70.3876377768421 6.28785242536199
"2885" 576.8 66.7590818248421 5.76640272069853
"2886" 577 63.4323587368421 4.66979099799019
"2887" 577.2 60.979475353985 2.49422846310924
"2888" 577.4 59.5874116221755 2.12217194782353
"2889" 577.6 58.7095576313876 2.86867544507353
"2890" 577.8 57.4351432363543 4.45425450175036
"2891" 578 54.3594099800854 7.4776813086884
"2892" 578.2 51.4594038880616 10.2047235506528
"2893" 578.4 47.9406705768421 11.5837104188235
"2894" 578.6 44.8440262568421 11.8203968095928
"2895" 578.8 41.5575242512607 11.1007050516142
"2896" 579 38.1173443368421 8.69909503132353
"2897" 579.2 36.637716765933 8.27077335257353
"2898" 579.4 36.7542281768421 8.83223112613122
"2899" 579.6 36.6342146888421 10.1125565711985
"2900" 579.8 34.6888108648421 13.2664027281985
"2901" 580 32.369329911579 16.9582043513235
"2902" 580.2 30.2152216701755 20.2917972125415
"2903" 580.4 27.9858353128421 23.1414027380735
"2904" 580.6 25.3405997501754 25.5794369285457
"2905" 580.8 23.5082950568421 28.0038287784389
"2906" 581 21.0420919608421 31.3914027463235
"2907" 581.2 19.5014383303556 32.8622967186884
"2908" 581.4 19.326755145731 33.0580694146569
"2909" 581.6 19.3244414611665 33.6835025407154
"2910" 581.8 19.0181218021053 36.3711598363235
"2911" 582 18.9877090273684 37.7780424288235
"2912" 582.2 18.9465623321362 37.6131222095588
"2913" 582.4 18.8318435568421 37.617364291011
"2914" 582.6 18.2065351848421 38.1441500058235
"2915" 582.8 15.9815232168421 39.2858800717722
"2916" 583 12.7712858835088 39.749390920362
"2917" 583.2 9.65098718315792 39.9743987063235
"2918" 583.4 9.32151545684213 39.3372069500735
"2919" 583.6 9.30400507138758 39.2760181388235
"2920" 583.8 9.29097905293969 39.2197329605308
"2921" 584 9.27000234614444 39.2044617881258
"2922" 584.2 9.77094868350878 39.6926848059069
"2923" 584.4 10.2288299031579 40.2476780588235
"2924" 584.6 10.5030393924519 41.8745172033357
"2925" 584.8 11.0412854568421 45.4738203428235
"2926" 585 11.0068900568421 48.675056609761
"2927" 585.2 11.9314384088421 50.5548643039485
"2928" 585.4 12.8484383649502 51.5629204380127
"2929" 585.6 13.6553358568421 53.1114882381291
"2930" 585.8 15.2455231870747 55.3583079581258
"2931" 586 18.1914012088421 58.9106335430735
"2932" 586.2 21.1080252968421 62.9545191486953
"2933" 586.4 24.1739525241592 67.202847435043
"2934" 586.6 26.2558906735863 72.6838893708003
"2935" 586.8 27.3309468968421 77.8103217116614
"2936" 587 27.0442652373072 83.4262865192886
"2937" 587.2 26.2064961984638 89.4007583136884
"2938" 587.4 23.4692662802568 95.4673878010187
"2939" 587.6 19.7226844168421 100.987556662074
"2940" 587.8 16.3667516968421 104.118227276644
"2941" 588 17.3239652187026 103.283173837893
"2942" 588.2 18.4186339541394 102.540051466121
"2943" 588.4 20.3390499848421 103.352941279824
"2944" 588.6 25.0409775990643 105.803795983129
"2945" 588.8 30.1998853136842 107.859014158824
"2946" 589 35.4997662035088 110.134006375362
"2947" 589.2 40.9637547723977 112.630719066879
"2948" 589.4 46.1577541501755 115.094558648567
"2949" 589.6 51.3570389389474 116.735532386324
"2950" 589.8 56.3650091789474 117.595856273824
"2951" 590 61.6755475368421 118.733611906644
"2952" 590.2 67.2406174248421 120.602941297074
"2953" 590.4 72.9261946835088 122.195150371644
"2954" 590.6 76.2453331448421 123.160633607324
"2955" 590.8 76.4722722301754 123.339134593695
"2956" 591 76.5010820523977 123.036701983268
"2957" 591.2 77.6917619714367 122.446496392472
"2958" 591.4 80.9567268435088 120.617241099849
"2959" 591.6 85.0682398139153 118.000220844189
"2960" 591.8 88.939316247086 114.951440353336
"2961" 592 93.2856461935863 111.655266869521
"2962" 592.2 97.7543818835088 108.360267292157
"2963" 592.4 102.140438549525 105.617481619799
"2964" 592.6 107.191774096842 103.92098861767
"2965" 592.8 111.812448441028 102.039882244521
"2966" 593 115.673692042889 99.0166264275445
"2967" 593.2 120.145328678175 95.5580694771569
"2968" 593.4 123.324508831726 91.3153741837072
"2969" 593.6 124.04004444119 86.5753492898018
"2970" 593.8 123.512643670796 81.3869305244049
"2971" 594 122.588319288842 76.3721720220735
"2972" 594.2 122.012590627574 70.6362433108967
"2973" 594.4 122.651506155379 64.9514403033357
"2974" 594.6 124.316404002929 59.25929575078
"2975" 594.8 126.124541631388 53.7340601113235
"2976" 595 126.484999322208 49.1540669291894
"2977" 595.2 124.023295376842 45.9270500404089
"2978" 595.4 120.227385476354 44.0977817458967
"2979" 595.6 115.933497296842 41.4555053204902
"2980" 595.8 111.532261912842 39.2567873695735
"2981" 596 108.106782081232 36.8463746091894
"2982" 596.2 104.254497281232 33.5536916790674
"2983" 596.4 100.148088418703 29.8037462152189
"2984" 596.6 96.5372433288421 28.3625565894485
"2985" 596.8 91.4410760421053 27.7274351313235
"2986" 597 86.3626254035088 26.9133807638235
"2987" 597.2 83.2428293080049 25.9486478213817
"2988" 597.4 83.0331506835088 25.4115492604902
"2989" 597.6 81.8591210301755 24.3401206879902
"2990" 597.8 78.8139816168421 20.7778496221569
"2991" 598 76.4689796790644 16.8572146976013
"2992" 598.2 74.9767057186603 12.7900041263235
"2993" 598.4 73.9077577694003 7.83594655103283
"2994" 598.6 72.9980321622967 3.24454957132353
"2995" 598.8 73.2790738488421 2.16063348632353
"2996" 599 73.5089762301754 1.90915419613122
"2997" 599.2 73.4497103101755 1.55412460997737
"2998" 599.4 73.2817902035088 1.99791159266968
"2999" 599.6 73.2896004410282 2.43344207335841
"3000" 599.8 72.9051509872769 2.2191619144757
"3001" 600 72.5624079387934 2.85950778345768
"3002" 600.2 69.7232009626199 2.26747109326797
"3003" 600.4 66.3754584635088 1.43146681892769
"3004" 600.6 65.0747773039533 0.959778784267974
"3005" 600.8 64.8040472888421 0.526018100073529
"3006" 601 64.1810922863158 0.328649678823529
"3007" 601.2 63.5736587584638 0.502629326661369
"3008" 601.4 61.0631330301755 1.26812855446455
"3009" 601.6 59.413779655103 3.27267362121483
"3010" 601.8 59.8073826672769 3.0301987045844
"3011" 602 60.4522216446682 2.95494786838875
"3012" 602.2 61.1235475145165 2.87172472138167
"3013" 602.4 61.5911580203204 2.72919535980179
"3014" 602.6 62.5927910196328 2.82700200219562
"3015" 602.8 65.8806713024235 2.49605388021888
"3016" 603 70.5343209288421 2.81447964082353
"3017" 603.2 74.7050911349817 3.8645690873119
"3018" 603.4 78.049778365933 4.51203209007353
"3019" 603.6 82.094677405933 6.28650761632353
"3020" 603.8 86.7717013608421 7.37217195307353
"3021" 604 92.4944844470644 8.66063349282353
"3022" 604.2 95.6684517305263 8.70921648882353
"3023" 604.4 96.468758265731 8.89140272382353
"3024" 604.6 96.6011101557895 8.99261729882353
"3025" 604.8 96.7491189928421 9.12217195482353
"3026" 605 96.6638769462038 9.75883316658948
"3027" 605.2 96.6050770394508 11.8178241314322
"3028" 605.4 97.2080433559725 15.7726736337148
"3029" 605.6 98.5126093679532 20.0623429059346
"3030" 605.8 100.430191135064 23.6435394907124
"3031" 606 102.094904976842 27.6487991922851
"3032" 606.2 103.229916258703 31.9951594553352
"3033" 606.4 103.943260856842 36.9971719826985
"3034" 606.6 103.220957456842 41.1414027560735
"3035" 606.8 103.230353273427 45.2985322161406
"3036" 607 103.155186740745 49.7450613012626
"3037" 607.2 101.877355685135 53.4411213424821
"3038" 607.4 99.4562245841149 55.7969971763235
"3039" 607.6 96.1467617332058 59.1886055713235
"3040" 607.8 92.509726549525 62.202847430043
"3041" 608 88.4120579814933 64.2491845323119
"3042" 608.2 83.3582011953787 64.942059440287
"3043" 608.4 79.7220201768421 62.9939668804902
"3044" 608.6 76.3775365550239 60.0015426350735
"3045" 608.8 74.5214356968421 56.7760181563235
"3046" 609 73.9529887934275 52.0996579265065
"3047" 609.2 73.32543564847 47.4692202937072
"3048" 609.4 72.078736925933 42.6151789813235
"3049" 609.6 71.2373629048421 37.3817873676985
"3050" 609.8 71.0830666040762 31.8783094571214
"3051" 610 72.2013096241149 26.6186754688235
"3052" 610.2 73.3523120540514 21.3779859205677
"3053" 610.4 74.4847472701754 16.4921353321569
"3054" 610.6 76.9203585041149 12.3179761538235
"3055" 610.8 80.2815186835088 8.6533074854902
"3056" 611 82.9414296168421 7.07821590882353
"3057" 611.2 83.4422266408421 7.82546865682353
"3058" 611.4 85.472259927086 8.41297870833573
"3059" 611.6 89.2934662568421 8.38844414343891
"3060" 611.8 89.3623628888421 8.32409503094853
"3061" 612 87.974470281731 8.9939668264902
"3062" 612.2 87.2896196506199 9.52388135693464
"3063" 612.4 84.9902799303556 9.69181852503974
"3064" 612.6 81.293346871579 9.67075495132353
"3065" 612.8 77.2455513768421 9.93535876882353
"3066" 613 74.7933616827245 10.1244343992647
"3067" 613.2 73.7876671635088 11.2631975979902
"3068" 613.4 71.3478867901755 13.3236371604902
"3069" 613.6 69.4788936701755 13.9209885276697
"3070" 613.8 66.1303691901755 14.8775960236953
"3071" 614 61.8494462231579 16.0675160913235
"3072" 614.2 57.7741344084211 15.8954513138235
"3073" 614.4 53.6674207856226 14.3698267443113
"3074" 614.6 49.6399562052866 12.1307189663791
"3075" 614.8 46.0100487759119 9.41913081021888
"3076" 615 43.5679175113102 7.8930393840363
"3077" 615.2 44.0930836851348 7.88765037760402
"3078" 615.4 44.9439513545165 8.28317374289329
"3079" 615.6 44.9011239114763 8.81635581943329
"3080" 615.8 43.7871173501755 10.2917972025415
"3081" 616 40.7850515608421 13.0067873433235
"3082" 616.2 37.4720866328421 16.0356335001985
"3083" 616.4 34.0318949305263 18.4561800613235
"3084" 616.6 29.7776683238692 20.6169744611208
"3085" 616.8 25.7011340968421 21.5837104288235
"3086" 617 22.5522793235088 21.2906701354902
"3087" 617.2 22.4663174866096 21.431653183591
"3088" 617.4 22.5202888051348 21.4429974830918
"3089" 617.6 22.2844538088421 22.2471719679485
"3090" 617.8 19.9757705694003 24.2491844923119
"3091" 618 16.2911096673684 27.9602286538235
"3092" 618.2 14.1903754123977 31.2845651393791
"3093" 618.4 13.4199184523977 34.2973856552124
"3094" 618.6 12.874178105731 39.1798642925735
"3095" 618.8 10.6890765608421 43.1510181426985
"3096" 619 7.51094160084213 46.1029412225735
"3097" 619.2 5.56083986854945 49.5855866294333
"3098" 619.4 3.94035512684213 53.001979691011
"3099" 619.6 3.65590516884213 57.0782159588235
"3100" 619.8 4.8559063663158 61.4420100638235
"3101" 620 5.18030929684213 66.0978805138235
"3102" 620.2 4.86916321684212 70.9525467701056
"3103" 620.4 3.51319984029037 74.2627555743407
"3104" 620.6 2.20682696684213 75.7784220214798
"3105" 620.8 2.06236628684213 75.694287406011
"3106" 621 2.08243027017543 75.7664027906985
"3107" 621.2 2.05995860884212 75.8914027908235
"3108" 621.4 2.18103041684213 75.8007434500735
"3109" 621.6 2.37864762411484 75.7095846088235
"3110" 621.8 2.27275148350878 77.2979961988235
"3111" 622 2.78638945684212 79.7979962013235
"3112" 622.2 3.1578597768421 82.9298643363235
"3113" 622.4 4.45265550128656 85.6008045099346
"3114" 622.6 6.9746630063158 88.8306740588235
"3115" 622.8 9.34628014484212 92.4188753348235
"3116" 623 11.8117424168421 95.7375566568235
"3117" 623.2 14.6282847101754 99.3943613942081
"3118" 623.4 17.1372086568421 102.668523133183
"3119" 623.6 18.564396081707 106.188700118418
"3120" 623.8 21.005089751579 109.144439261324
"3121" 624 24.9486128757895 111.290188251324
"3122" 624.2 29.8003602301755 112.579765746644
"3123" 624.4 34.22341321468 113.912192849634
"3124" 624.6 38.3054791759119 116.369041471731
"3125" 624.8 40.9621084968421 120.252349580747
"3126" 625 43.3077912252632 123.840795551324
"3127" 625.2 46.6308937448421 126.285633610449
"3128" 625.4 49.6025283219584 128.086393898475
"3129" 625.6 50.9647141448421 127.497172073199
"3130" 625.8 52.5979841235088 126.080751953439
"3131" 626 56.3881808168421 124.649644597824
"3132" 626.2 60.80417833468 123.132567079229
"3133" 626.4 66.0412033465719 122.498471444499
"3134" 626.6 70.5329115563543 123.140933794921
"3135" 626.8 74.7140499368421 123.678852231324
"3136" 627 79.5294059368421 123.122172068824
"3137" 627.2 83.5743049768421 123.833710531074
"3138" 627.4 84.1850330548909 125.279770570043
"3139" 627.6 83.6320892488421 125.872172071574
"3140" 627.8 83.5999868755088 125.788838738157
"3141" 628 83.6011813824235 125.787646132312
"3142" 628.2 83.8769844968421 125.292501741324
"3143" 628.4 84.0943634248421 124.747172070449
"3144" 628.6 85.1055881848421 123.881787454199
"3145" 628.8 88.3491106105263 122.778042513824
"3146" 629 91.7741683368421 121.20825265299
"3147" 629.2 95.2345133592812 119.76382309736
"3148" 629.4 99.1760584168421 118.891402833824
"3149" 629.6 103.16458255733 117.634367185287
"3150" 629.8 104.771502088842 116.987556678074
"3151" 630 105.169760355666 117.092760298088
"3152" 630.2 105.078309056842 117.188106128824
"3153" 630.4 104.900553629642 117.352941293824
"3154" 630.6 104.642317710635 117.472304689168
"3155" 630.8 104.620620934175 117.314479755323
"3156" 631 104.72022505468 117.030695971256
"3157" 631.2 104.497714704842 117.089205029824
"3158" 631.4 104.174397944842 116.756787447074
"3159" 631.6 104.138168123509 116.31814275799
"3160" 631.8 104.991174043509 114.72473616299
"3161" 632 106.591706656842 112.170248980949
"3162" 632.2 108.989988840257 109.83886999175
"3163" 632.4 111.796877190175 108.177117108824
"3164" 632.6 114.210669927953 107.427727608685
"3165" 632.8 114.684825672014 107.379466482789
"3166" 633 114.920489071657 107.466901397898
"3167" 633.2 114.500447351242 107.214479745223
"3168" 633.4 114.641848863901 107.205882460147
"3169" 633.6 114.392583376842 107.016402821949
"3170" 633.8 114.392583376842 106.88516581558
"3171" 634 114.475132336842 106.53792296799
"3172" 634.2 115.875713024842 105.122172050824
"3173" 634.4 117.386859289569 102.580214006324
"3174" 634.6 118.737602279168 99.1329054974282
"3175" 634.8 120.368104217772 95.5729770502189
"3176" 635 121.49304467866 91.6536405688235
"3177" 635.2 122.500725670175 87.6001940113235
"3178" 635.4 122.849265723509 83.7265676338235
"3179" 635.6 122.944655632842 79.3187532216013
"3180" 635.8 121.998376443509 75.1833160051056
"3181" 636 119.554645008842 71.7760181713235
"3182" 636.2 115.878464656842 68.9463478388235
"3183" 636.4 111.857242450331 66.4584868601026
"3184" 636.6 107.310305936842 65.0058012020286
"3185" 636.8 103.023404390175 65.3805546540799
"3186" 637 99.5120134866095 67.4513312260328
"3187" 637.2 96.5108148633537 70.3761970608003
"3188" 637.4 92.6316536577724 73.6767337367305
"3189" 637.6 89.6153879586603 77.5714727225735
"3190" 637.8 87.1954526888421 82.0196079251569
"3191" 638 84.9812263820595 86.3997640053453
"3192" 638.2 82.6987857041149 90.9718223863235
"3193" 638.4 81.8457156435088 95.1044205615158
"3194" 638.6 81.4170254888421 99.267471190268
"3195" 638.8 80.9836434488421 103.199095125824
"3196" 639 81.1877675641592 107.221609201141
"3197" 639.2 81.3850797124519 111.508663614433
"3198" 639.4 83.1327015973299 115.467387821019
"3199" 639.6 83.9864098624235 117.039882259521
"3200" 639.8 83.4917560168421 116.089205028824
"3201" 640 83.2786645154468 115.680311596265
"3202" 640.2 83.3112221124519 115.373579190531
"3203" 640.4 83.1890764968421 114.951693890175
"3204" 640.6 82.4764038088421 113.901018213449
"3205" 640.8 80.0196967295694 111.662381847574
"3206" 641 77.3913878728421 108.776018208324
"3207" 641.2 74.6590172968421 105.869424798824
"3208" 641.4 71.3260148435088 103.822369288183
"3209" 641.6 67.5199080728421 102.718325894574
"3210" 641.8 63.0781743101754 101.494953112285
"3211" 642 58.5838420435088 100.666550744593
"3212" 642.2 53.5264835368421 100.932822934208
"3213" 642.4 48.9933297954468 101.878880455451
"3214" 642.6 44.4390424701755 103.625130629208
"3215" 642.8 40.1844239856226 106.086524772238
"3216" 643 37.3468873768421 108.699095131324
"3217" 643.2 35.5392768168421 110.094558643567
"3218" 643.4 34.6897986301755 108.950574421516
"3219" 643.6 34.9105775303556 107.051485982067
"3220" 643.8 34.7488348373072 102.818057558358
"3221" 644 34.9697457807446 97.7938418371162
"3222" 644.2 34.3243254568421 92.9742430445927
"3223" 644.4 32.8650828656226 88.3097892947991
"3224" 644.6 30.7134408675738 83.7600707161406
"3225" 644.8 28.7215277514763 79.3323033571162
"3226" 645 26.7679206568421 74.9367676813876
"3227" 645.2 26.1110567101755 69.4896933827124
"3228" 645.4 26.654194161707 64.5566834447695
"3229" 645.6 28.9658189826958 60.5049112182138
"3230" 645.8 32.2679539957895 56.8063825288235
"3231" 646 36.3196114301754 53.5462351156184
"3232" 646.2 40.2938852488421 50.5548643039485
"3233" 646.4 44.7579495635088 47.4994613704902
"3234" 646.6 49.1064936084211 44.8529412213235
"3235" 646.8 53.9611002835088 43.6744402339517
"3236" 647 59.6534507901754 42.7833441496569
"3237" 647.2 64.7077401688421 42.0740950646985
"3238" 647.4 69.9315792948909 42.2497517252869
"3239" 647.6 75.2762752860313 43.4548123217965
"3240" 647.8 80.3548955368421 45.7045895738235
"3241" 648 84.2388241048421 48.7952489175735
"3242" 648.2 87.2639377519532 52.7802916566013
"3243" 648.4 89.5008969768421 57.5600418257466
"3244" 648.6 90.9486787368421 62.4903038763235
"3245" 648.8 91.5292730888421 67.4683258593235
"3246" 649 92.3470080895694 72.4490950950735
"3247" 649.2 92.3687893007446 77.0527536362626
"3248" 649.4 91.1285415114763 81.6962808454089
"3249" 649.6 89.6158150412324 86.3398080545552
"3250" 649.8 88.6762333826958 91.9683258838235
"3251" 650 89.3955353412866 96.4384113583791
"3252" 650.2 89.9016827608421 100.766402815699
"3253" 650.4 90.9878130586199 104.036701964268
"3254" 650.6 93.3483578066096 107.308218564637
"3255" 650.8 95.281492442208 110.551815583458
"3256" 651 95.3500391950239 111.435109120074
"3257" 651.2 95.2563586328421 110.670248979449
"3258" 651.4 95.4694087739153 109.107162673945
"3259" 651.6 95.3002840753787 108.065886875531
"3260" 651.8 95.4338388968421 107.105688536324
"3261" 652 94.2890320019584 105.53719888487
"3262" 652.2 92.1808729690373 102.080896250409
"3263" 652.4 89.9580912168421 98.6075200296569
"3264" 652.6 87.9339638724519 94.7638230723601
"3265" 652.8 85.2943949340514 90.8860360795212
"3266" 653 82.4092237202568 87.2778943594333
"3267" 653.2 79.9393285501754 83.7040260727979
"3268" 653.4 78.2796530773072 81.1454278408003
"3269" 653.6 76.0012768090373 77.8501269954089
"3270" 653.8 73.6108956532058 73.8914027888235
"3271" 654 70.8092339804785 70.2113328550735
"3272" 654.2 67.3433450195088 66.6349925251569
"3273" 654.4 63.7574352614933 63.784068252777
"3274" 654.6 62.7630082549817 63.2652847102189
"3275" 654.8 62.8377377729397 63.3379318589455
"3276" 655 62.9164277368421 63.2856335474485
"3277" 655.2 62.8104899048421 63.3721720090735
"3278" 655.4 62.8941126724519 63.2441232284577
"3279" 655.6 62.9544437052632 63.4966659363235
"3280" 655.8 63.0031041448421 63.4490950860735
"3281" 656 62.6563985128421 63.3914027783235
"3282" 656.2 61.3425666442105 63.5776375963235
"3283" 656.4 58.5250579602568 64.0696391767504
"3284" 656.6 55.6727564968421 63.6716225588235
"3285" 656.8 53.7773299889352 62.5228875717305
"3286" 657 51.3315770810282 60.7429233481258
"3287" 657.2 49.3606406717259 59.8305798767305
"3288" 657.4 46.2413849483977 58.1734540551569
"3289" 657.6 42.2652695982375 55.9128696760328
"3290" 657.8 38.7410475901754 53.5800474571569
"3291" 658 34.6054940075398 50.1883616202189
"3292" 658.2 30.7123968879532 46.729009599268
"3293" 658.4 26.9799609483977 43.5324283994902
"3294" 658.6 22.4017733913876 40.4298642938235
"3295" 658.8 18.0579470568421 38.0305968921569
"3296" 659 15.0128076435088 36.8126481729902
"3297" 659.2 15.4382522835088 36.4456433825415
"3298" 659.4 16.453907461548 35.8371041082353
"3299" 659.6 18.1150963368421 34.6704954517722
"3300" 659.8 21.1777027973827 31.0743549289587
"3301" 660 24.6837358035088 26.9091542211312
"3302" 660.2 27.3605798568421 22.057083210362
"3303" 660.4 29.6691941824235 16.8967694581259
"3304" 660.6 32.4553815610282 12.5765547847538
"3305" 660.8 36.4100817550239 10.9718223063235
"3306" 661 41.4526119663158 8.44605859382353
"3307" 661.2 46.4479102168421 6.27601810582353
"3308" 661.4 50.6417493377724 5.55508787254446
"3309" 661.6 55.3242164435088 6.85080443118464
"3310" 661.8 60.1739145173072 7.86278018254446
"3311" 662 63.9372832088421 8.49717195419853
"3312" 662.2 68.5316026236714 8.68502373675036
"3313" 662.4 74.0110079608421 8.33371041557353
"3314" 662.6 78.6321054529397 6.10528639833572
"3315" 662.8 82.1555366724519 4.47301622784792
"3316" 663 82.9113536391677 5.51930969719562
"3317" 663.2 82.9351759077512 7.62392020507353
"3318" 663.4 82.7380773007446 11.1709524446772
"3319" 663.6 81.9081918008421 14.7664027296985
"3320" 663.8 79.7757729880049 17.6660002281259
"3321" 664 77.2443006350239 21.4001439950735
"3322" 664.2 74.1086908968421 25.2467140954902
"3323" 664.4 70.0125114422967 28.9788153313235
"3324" 664.6 66.0362715452632 31.6241962688235
"3325" 664.8 61.6820523329397 32.6437479633357
"3326" 665 57.1861540968421 32.1606335163235
"3327" 665.2 53.3684410835088 31.0708899254902
"3328" 665.4 50.801696727086 30.5987198187016
"3329" 665.6 47.8734795628886 30.6087551605677
"3330" 665.8 43.1253145768421 30.2375565913235
"3331" 666 38.8784054802568 29.9889637205308
"3332" 666.2 34.9626354330584 29.44233829531
"3333" 666.4 30.2906291212324 27.972078165043
"3334" 666.6 24.9486128757895 26.5533460613235
"3335" 666.8 21.1045796038189 24.5622435266142
"3336" 667 20.6594900386603 23.1134307100735
"3337" 667.2 20.6157140750239 23.0872069338235
"3338" 667.4 20.6622138763977 23.6862745334902
"3339" 667.6 19.6997541501754 24.0837104313235
"3340" 667.8 16.4289809128421 25.2952488940735
"3341" 668 14.6596815368421 25.9655785650735
"3342" 668.2 14.3032201186603 26.0067873563235
"3343" 668.4 13.6553358568421 26.1990950488235
"3344" 668.6 13.8479500968421 26.0452488948235
"3345" 668.8 13.7195406035088 26.0495223991013
"3346" 669 13.7465741810526 26.2800667088235
"3347" 669.2 13.4627216168421 26.4875565875735
"3348" 669.4 13.9095866536421 26.4760181260235
"3349" 669.6 14.3936904435088 26.4715309465319
"3350" 669.8 14.7284723368421 26.5012928513235
"3351" 670 14.9802883562361 26.7818456321569
"3352" 670.2 15.3792333048421 26.1798642795735
"3353" 670.4 16.6643983172866 25.1734540221569
"3354" 670.6 18.4321690088421 23.7375565848235
"3355" 670.8 21.0866620000979 20.8949805533584
"3356" 671 23.3189332148909 18.2159805943113
"3357" 671.2 26.5788341501755 15.4756518146569
"3358" 671.4 30.1954663635088 13.5856828074133
"3359" 671.6 34.1839588042105 11.4521314713235
"3360" 671.8 38.2543144630643 9.54097537404575
"3361" 672 42.0851976808421 8.34332580019853
"3362" 672.2 46.3538961235088 7.23389356465686
"3363" 672.4 50.8298841768421 6.58371041382353
"3364" 672.6 54.398912741548 6.64027149985294
"3365" 672.8 57.5548727848421 5.83645766582353
"3366" 673 60.9650620435088 4.66063348882353
"3367" 673.2 63.6320120354468 2.48710933638167
"3368" 673.4 63.3235441986603 2.65014397632353
"3369" 673.6 63.0608884168421 3.53563348769853
"3370" 673.8 64.2800955742889 5.56898046190864
"3371" 674 66.6780046680049 8.53362097033516
"3372" 674.2 68.6379461841149 11.7410530763235
"3373" 674.4 69.7978007635088 14.9536737921569
"3374" 674.6 70.3848155901754 18.7082525504902
"3375" 674.8 70.7333556435088 22.6691805153791
"3376" 675 70.6832446217202 26.5930912968723
"3377" 675.2 69.0610459628886 30.6087551605677
"3378" 675.4 67.1128343192812 34.0790200097991
"3379" 675.6 65.2983491814933 36.3869304794049
"3380" 675.8 63.9993229117258 37.5765548097538
"3381" 676 62.1988222451348 38.488025642726
"3382" 676.2 58.5438495934275 39.7732038804089
"3383" 676.4 54.7922342568421 39.8071536704902
"3384" 676.6 50.8891500968421 39.2267084740799
"3385" 676.8 46.7941572435088 37.8108166721569
"3386" 677 42.9589659150239 35.2550391138235
"3387" 677.2 39.1508841612324 33.6381194465065
"3388" 677.4 34.1147264714763 31.6775190693113
"3389" 677.6 29.1470240168421 29.2851756379902
"3390" 677.8 24.9906838808421 27.2664027421985
"3391" 678 23.5901756042105 24.9946416063235
"3392" 678.2 24.2787520168421 24.9564914972851
"3393" 678.4 24.8403999796328 24.4101862813817
"3394" 678.6 26.1385730301754 21.2723551171569
"3395" 678.8 28.7617955368421 17.3712562121569
"3396" 679 31.9247965208421 13.4202488821985
"3397" 679.2 35.5640858066096 9.91108072126539
"3398" 679.4 37.1137227705263 10.1768278263235
"3399" 679.6 37.7834796541755 10.6948215290458
"3400" 679.8 37.7656139855378 10.7643124246931
"3401" 680 38.3148974035088 11.1103376372851
"3402" 680.2 42.0304546863158 12.3529411888235
"3403" 680.4 46.5056944888421 13.4202488821985
"3404" 680.6 51.7159096808421 12.5356334966985
"3405" 680.8 56.5354303130583 10.8144796488235
"3406" 681 60.8641688701755 8.37858221049019
"3407" 681.2 65.0013744304591 5.41349764669587
"3408" 681.4 68.2325807608421 3.76640271869853
"3409" 681.6 68.2099597861444 4.78585710254446
"3410" 681.8 68.8830915804785 6.81972440007353
"3411" 682 70.6450741168421 10.1974924687194
"3412" 682.2 72.6281786548909 13.741308920043
"3413" 682.4 75.1763241128421 17.1990950398235
"3414" 682.6 77.7701958781755 21.1649070096013
"3415" 682.8 79.9435265528421 24.6510181241985
"3416" 683 81.0002783150239 28.4543398063235
"3417" 683.2 80.9614509385813 33.0803659587148
"3418" 683.4 79.8883688386603 37.1518922625735
"3419" 683.6 78.3781998977724 40.7697569596375
"3420" 683.8 76.6683797865982 43.2441232084577
"3421" 684 75.4936790035088 44.7979961663235
"3422" 684.2 75.3010647635088 45.1276664963235
"3423" 684.4 75.1803791494737 45.3893784688235
"3424" 684.6 75.0222327208421 45.4298642988235
"3425" 684.8 75.0222327208421 45.4298642988235
"3426" 685 75.0029712968421 45.4010181449485
"3427" 685.2 74.7429420728421 45.2471719909485
"3428" 685.4 73.4427959528421 45.6606335298235
"3429" 685.6 70.5373622063158 45.9156942588235
"3430" 685.8 66.9228039288421 46.3433258381985
"3431" 686 62.8794726791677 46.2706514195212
"3432" 686.2 58.9572655231836 45.2703896269943
"3433" 686.4 56.2414271101755 44.4225382904902
"3434" 686.6 55.8474851288421 44.3529412208235
"3435" 686.8 55.7511780088421 44.1317873744485
"3436" 687 55.4902092031836 43.5630725521162
"3437" 687.2 53.6204417026958 41.264761105165
"3438" 687.4 50.7335770568421 37.9473468088235
"3439" 687.6 47.5240862903305 35.1704725175445
"3440" 687.8 43.797224716377 33.1490056103352
"3441" 688 39.0193427290373 32.0621344543113
"3442" 688.2 33.4152908309598 32.7601810282353
"3443" 688.4 28.7400721263158 33.9116456638235
"3444" 688.6 24.3281402835088 36.0906137963876
"3445" 688.8 20.8237090590043 40.0660389296343
"3446" 689 19.1278463227245 44.6493213116176
"3447" 689.2 18.5917636648421 50.0122818858235
"3448" 689.4 19.3181945128421 55.5837104628235
"3449" 689.6 20.2510721292746 60.928824813283
"3450" 689.8 20.4396374212866 65.6008044899346
"3451" 690 20.7820627368421 70.2375566313235
"3452" 690.2 21.1782977448421 74.8254687238235
"3453" 690.4 21.3747219368421 79.4831187707466
"3454" 690.6 20.5027720888421 83.3048643366985
"3455" 690.8 19.1377948344031 87.7469375118723
"3456" 691 16.5351536402568 91.8369938011406
"3457" 691.2 13.3893447635088 96.0892050088235
"3458" 691.4 12.9885942568421 96.5837105038235
"3459" 691.6 13.5686594488421 95.8048643491985
"3460" 691.8 14.0940682923977 95.6435395627124
"3461" 692 15.6555606568421 96.4752292413876
"3462" 692.2 18.7670214568421 98.980160210362
"3463" 692.4 22.4649029389474 101.624196338824
"3464" 692.6 26.0815572319773 104.82695375531
"3465" 692.8 29.535309865731 108.506787438824
"3466" 693 32.0956149389474 112.889378536324
"3467" 693.2 34.4272610021053 116.735532386324
"3468" 693.4 37.6935930088421 119.429864372824
"3469" 693.6 40.657769988734 120.388284332202
"3470" 693.8 44.4901240488421 120.770523714824
"3471" 694 49.0963560168421 120.814479758824
"3472" 694.2 53.4301764168421 121.295248990074
"3473" 694.4 56.8552527101755 122.934795342798
"3474" 694.6 60.3555338641149 124.439188387157
"3475" 694.8 64.7376200701755 125.311521183439
"3476" 695 69.53374064 124.498690288824
"3477" 695.2 74.7140499368421 123.392442339364
"3478" 695.4 79.3565470035088 121.22868094267
"3479" 695.6 84.0695987368421 118.13132957299
"3480" 695.8 89.2587740109885 115.354817464433
"3481" 696 94.1313997501754 113.360267297157
"3482" 696.2 99.1414866301755 112.027497501516
"3483" 696.4 103.991414416842 111.136725071391
"3484" 696.6 107.596757883509 108.901264756772
"3485" 696.8 110.203223656842 104.949095127574
"3486" 697 112.898648539769 100.364198312482
"3487" 697.2 115.395969185214 95.5103652433584
"3488" 697.4 118.730591042929 91.3830416023018
"3489" 697.6 122.525184621287 87.5580694691569
"3490" 697.8 126.640873510175 84.0886414577979
"3491" 698 127.60365419096 82.8280543814706
"3492" 698.2 127.782593992014 83.0293338324442
"3493" 698.4 127.751756736842 83.2320621388235
"3494" 698.6 127.502778422003 83.2958692994687
"3495" 698.8 126.884992656842 83.4628313698235
"3496" 699 126.780720286316 83.1221720288235
"3497" 699.2 125.859277919821 82.3120247285044
"3498" 699.4 125.085022650988 79.5762057963845
"3499" 699.6 124.944085402208 75.7863371246772
"3500" 699.8 125.355977686031 71.75003064531
"3501" 700 127.000060904115 67.3179762088235
"3502" 700.2 128.635625556302 63.7458726331479
"3503" 700.4 129.801722576842 61.4939668789902
"3504" 700.6 129.786906096842 61.4505743740158
"3505" 700.8 129.680071477895 60.8954513588235
"3506" 701 127.914103024842 58.7760181583235
"3507" 701.2 125.616267199545 55.4610493400398
"3508" 701.4 123.32287995866 51.4088852838235
"3509" 701.6 121.852007580478 47.8249691963235
"3510" 701.8 121.326696016842 43.1954320621569
"3511" 702 121.895366630175 38.4609998229902
"3512" 702.2 120.904779110175 34.8529412113235
"3513" 702.4 118.052253936842 31.2602838650735
"3514" 702.6 114.571759414051 27.0398821695212
"3515" 702.8 112.03641848754 23.4710091784747
"3516" 703 109.644418390796 20.0631379764979
"3517" 703.2 105.908598014982 18.3636746474282
"3518" 703.4 101.774001702696 16.1990950388235
"3519" 703.6 97.3673637241592 13.8820218657748
"3520" 703.8 93.5035690488421 12.1510181116985
"3521" 704 91.1122892881935 12.1762260119316
"3522" 704.2 88.7143535528421 12.2650291008235
"3523" 704.4 87.783630807086 11.5086635144333
"3524" 704.6 86.0469342903305 9.93791435277701
"3525" 704.8 83.0157236808421 7.92024887669853
"3526" 705 80.216117575103 5.36297462664961
"3527" 705.2 80.1671730870644 4.73755656582353
"3528" 705.4 80.1329305555088 4.74610357437908
"3529" 705.6 79.5528954783055 5.38295994357963
"3530" 705.8 77.6032635368421 6.19909502882353
"3531" 706 74.1265765048421 7.39140272232353
"3532" 706.2 70.3224452648421 8.94909503157353
"3533" 706.4 66.8685430880616 8.7600706411406
"3534" 706.6 63.1400742710644 6.48969331971242
"3535" 706.8 59.2107437750644 3.59225741937908
"3536" 707 57.9478558641149 2.07322089882353
"3537" 707.2 57.9391006713876 2.27426985007353
"3538" 707.4 57.7928889528421 2.92024887169853
"3539" 707.6 56.7720334808421 4.64140271957353
"3540" 707.8 54.7809455101754 7.47128437920814
"3541" 708 53.2629061557895 10.1667063688235
"3542" 708.2 51.6569923839009 11.7194570252941
"3543" 708.4 49.3930860622475 13.1429619796343
"3544" 708.6 46.3553072168421 14.5915999681825
"3545" 708.8 42.6931070139153 16.1990950388235
"3546" 709 39.9522484126316 16.8266254038235
"3547" 709.2 39.1585023908962 17.9662468077424
"3548" 709.4 36.4480209235088 20.7454461281825
"3549" 709.6 32.6085770728421 22.9394796609485
"3550" 709.8 28.4762207563016 23.2988871457154
"3551" 710 23.4178365473684 23.5169088113235
"3552" 710.2 20.675054825731 24.7781548764624
"3553" 710.4 20.3294192728421 27.1510181266985
"3554" 710.6 21.9941230763543 29.8857742269943
"3555" 710.8 24.4898868568421 34.0260181335735
"3556" 711 26.3036709501755 38.4884723504902
"3557" 711.2 27.2420480168421 42.4811463471569
"3558" 711.4 26.7580430035088 45.0255250479261
"3559" 711.6 24.728051761707 48.2261220978776
"3560" 711.8 22.0317063426958 51.3022845673601
"3561" 712 18.7241316463158 54.9845201788235
"3562" 712.2 15.5765394301755 58.8716789079261
"3563" 712.4 13.306547908734 62.2801761659857
"3564" 712.6 10.1112338408421 64.8914027798235
"3565" 712.8 6.15213568956939 65.9543398438235
"3566" 713 3.14057388350878 66.3667479489517
"3567" 713.2 3.51774427789475 66.3711598663235
"3568" 713.4 3.26379760884214 66.2856335504485
"3569" 713.6 3.29644807147628 66.2741419932138
"3570" 713.8 4.30391450484214 66.0933258579485
"3571" 714 4.90889832229668 65.6309132700735
"3572" 714.2 5.32353527017546 64.1478130354902
"3573" 714.4 5.66925313684213 61.1892331508748
"3574" 714.6 5.84144466116646 57.4464963274722
"3575" 714.8 5.78938675846375 52.9974318739587
"3576" 715 5.75815201684213 48.5067873788235
"3577" 715.2 6.20758524350878 44.6606335288235
"3578" 715.4 8.32634188350878 42.4910082801056
"3579" 715.6 11.2476578568421 39.7760181393235
"3580" 715.8 14.2019438352205 36.5421304022019
"3581" 716 17.7002348968421 32.9779412094485
"3582" 716.2 20.4408603688421 28.7045895568235
"3583" 716.4 23.3823549768421 24.1125565851985
"3584" 716.6 26.6760584808421 20.4106335045735
"3585" 716.8 30.4320361608421 17.2375565783235
"3586" 717 33.6872168168421 13.0644796510735
"3587" 717.2 36.4241307852142 9.30285174033516
"3588" 717.4 38.5519610835088 6.77108713984917
"3589" 717.6 38.6838568074303 6.39140272132353
"3590" 717.8 38.8213825933938 5.93384303916835
"3591" 718 38.8008142207131 6.05021165398482
"3592" 718.2 38.7744988027245 6.35746606970588
"3593" 718.4 39.0132245228886 6.66421130835841
"3594" 718.6 39.5924875407446 7.20284737504304
"3595" 718.8 41.5844006568421 7.73755656882353
"3596" 719 44.7270540463158 8.11205049632353
"3597" 719.2 48.7358216701754 7.65866110523379
"3598" 719.4 52.9394687101755 6.2357250654902
"3599" 719.6 56.7695698103305 4.66063348882353
"3600" 719.8 60.881659864284 2.69283384463748
"3601" 720 63.69472364847 2.53183205556772
"3602" 720.2 66.6148560402568 4.23849465162841
"3603" 720.4 70.1175737550239 6.72357055382353
"3604" 720.6 73.5754857626199 9.31020614304575
"3605" 720.8 77.0254208168421 12.0041039791724
"3606" 721 80.3824118568421 14.1386554763235
"3607" 721.2 84.8308835901755 17.2613661021569
"3608" 721.4 87.5393395758665 20.8426222479699
"3609" 721.6 89.4169369235088 24.3859082338235
"3610" 721.8 90.6735155368421 27.5635639146569
"3611" 722 90.6881909075088 30.7461036003791
"3612" 722.2 89.9262945803977 34.6264454846013
"3613" 722.4 89.3816243128421 38.7471719844485
"3614" 722.6 88.8000130533639 42.787723827954
"3615" 722.8 87.96411788847 46.9146585758003
"3616" 723 88.7435336503305 51.0738714601026
"3617" 723.2 89.7707460593953 55.8144796938235
"3618" 723.4 89.2467943448421 60.2567873905735
"3619" 723.6 86.972876233731 64.5238814119346
"3620" 723.8 84.4881027666096 68.6230664687073
"3621" 724 81.5260169612324 72.718794907726
"3622" 724.2 78.6451314713876 76.9858083863235
"3623" 724.4 75.9082582248421 81.7664027966985
"3624" 724.6 73.2806416391677 85.92181424987
"3625" 724.8 69.9824392585813 90.095416182954
"3626" 725 66.9759822081465 94.2509345817583
"3627" 725.2 63.7900708968421 97.5269339479902
"3628" 725.4 61.3625945690373 100.636243340897
"3629" 725.6 60.5545543426958 101.039620451994
"3630" 725.8 60.2350965787934 101.114667356385
"3631" 726 60.2679819368421 101.308985233824
"3632" 726.2 58.3968721768421 102.91154933799
"3633" 726.4 56.0671570835088 106.51045044049
"3634" 726.6 54.5036484617202 110.626862487848
"3635" 726.8 53.0472968909885 115.185961929555
"3636" 727 53.2629061557895 118.830674088824
"3637" 727.2 54.5280775848421 120.939479758949
"3638" 727.4 54.6112058357895 121.401524293824
"3639" 727.6 54.3450940568421 120.545248989324
"3640" 727.8 53.87006569468 119.806163749499
"3641" 728 53.35414448 118.638366396324
"3642" 728.2 50.8397618301754 117.9150714719
"3643" 728.4 46.4808573894737 117.423791496324
"3644" 728.6 42.1474268968421 116.790811115747
"3645" 728.8 38.2618050168421 115.189479753199
"3646" 729 35.0355164968421 112.372665154721
"3647" 729.2 31.5190719101755 108.822369293183
"3648" 729.4 28.1206652808421 106.016402820949
"3649" 729.6 24.0910766035088 102.786866328567
"3650" 729.8 20.5793109052632 99.4075971463235
"3651" 730 18.5748076622475 95.0244589430127
"3652" 730.2 17.2845936421053 90.1363420763235
"3653" 730.4 16.9297779368421 84.5557384638235
"3654" 730.6 16.6408565768421 79.4683258713235
"3655" 730.8 17.1058823848421 74.5177764158235
"3656" 731 17.2923459180186 69.5361991645588
"3657" 731.2 17.8043507022475 64.7541886424722
"3658" 731.4 19.6770652547368 60.1262205888235
"3659" 731.6 22.5797956435088 56.5516591817402
"3660" 731.8 26.2128447231836 53.5536916990674
"3661" 732 29.2763507208421 50.4106335345735
"3662" 732.2 32.4673266301754 46.1596473370287
"3663" 732.4 35.0042817552205 41.9475358130127
"3664" 732.6 38.7844473144031 37.5499393378479
"3665" 732.8 42.1723809684211 33.3549655013235
"3666" 733 44.8901985433537 28.7214564109165
"3667" 733.2 47.5095815635088 24.1936005413235
"3668" 733.4 50.7720999048421 19.6606335038235
"3669" 733.6 54.4528663101754 15.6588019979902
"3670" 733.8 58.6500223208421 11.9490950345735
"3671" 734 63.1665913534275 8.60059596931134
"3672" 734.2 66.6780046680049 4.78585710254446
"3673" 734.4 68.6985590568421 3.73361179164404
"3674" 734.6 69.2683200604785 5.19385027257353
"3675" 734.8 70.4677814641149 7.03825586882353
"3676" 735 73.2059214193953 11.5264272763767
"3677" 735.2 75.6333451732058 15.7008432900735
"3678" 735.4 77.5849193235088 20.1917690354902
"3679" 735.6 79.5294059368421 23.6466474938235
"3680" 735.8 82.5798779703305 27.4513311860328
"3681" 736 86.9354234648421 31.8721719775735
"3682" 736.2 89.9728560714763 34.9326785472382
"3683" 736.4 93.2339091128421 37.4875565985735
"3684" 736.6 97.1490228435088 40.2192415829902
"3685" 736.8 101.102200816842 43.6990950663235
"3686" 737 104.736189478175 48.4725993446013
"3687" 737.2 106.284867693121 51.6731558971956
"3688" 737.4 107.377841520098 55.8681469568468
"3689" 737.6 107.6633795028 60.6426302714831
"3690" 737.8 108.525257296842 65.2227637269005
"3691" 738 110.146111294982 69.7948017113817
"3692" 738.2 112.28792046172 74.7356804632138
"3693" 738.4 113.371279964749 79.9110807912654
"3694" 738.6 114.185875411964 84.2853990468723
"3695" 738.8 113.911047776842 87.1606335713235
"3696" 739 113.862894216842 87.4106335715735
"3697" 739.2 113.901417064842 87.4490951100735
"3698" 739.4 114.199969136842 87.4628313738235
"3699" 739.6 114.589895525135 87.803222690165
"3700" 739.8 116.126111536842 90.1253771640318
"3701" 740 117.912170853206 93.7690251863235
"3702" 740.2 118.851603032842 97.5067874278235
"3703" 740.4 117.770051678237 97.970114798591
"3704" 740.6 116.032044117307 98.3815638151026
"3705" 740.8 112.511234986144 100.394086178475
"3706" 741 109.018646080842 102.910633587074
"3707" 741.2 105.614877296842 105.82363725299
"3708" 741.4 101.595481187574 108.581834343214
"3709" 741.6 97.9083879535863 111.270651484521
"3710" 741.8 93.7781617885494 113.910164554921
"3711" 742 90.5469404648421 116.256787446574
"3712" 742.2 88.1787025235088 119.193600636324
"3713" 742.4 85.5646521235088 122.27968122549
"3714" 742.6 84.631443596377 125.31358530894
"3715" 742.8 84.5890531680616 125.232866254799
"3716" 743 84.4632937768421 124.739529072413
"3717" 743.2 84.0948840038692 124.078513026121
"3718" 743.4 82.5766619901755 123.230653331259
"3719" 743.6 78.9827979584637 122.186621132337
"3720" 743.8 75.3020302484211 120.662657896324
"3721" 744 71.525214185731 119.297385740212
"3722" 744.2 67.9569341660313 118.745872688148
"3723" 744.4 63.5424240168421 118.388444253439
"3724" 744.6 59.6800016252632 117.980471658824
"3725" 744.8 56.4016034119641 116.987087634921
"3726" 745 52.5587144285494 115.476768684067
"3727" 745.2 48.2518166568421 113.45747777908
"3728" 745.4 43.14558976 110.844844121324
"3729" 745.6 39.1996529235088 108.396897328824
"3730" 745.8 34.9663729235088 105.045248973824
"3731" 746 31.1634763901755 101.53440084408
"3732" 746.2 27.0840055635088 97.8460379212594
"3733" 746.4 23.6070715901755 94.1576749984389
"3734" 746.6 20.1945893048421 89.7567874200735
"3735" 746.8 17.6617120488421 84.8914027998235
"3736" 747 16.3305336346199 80.6542233084069
"3737" 747.2 14.101637144647 76.2178568249211
"3738" 747.4 12.2968985852632 72.4339129088235
"3739" 747.6 10.5430952421053 67.5654918513235
"3740" 747.8 11.8281034719773 64.0993029869316
"3741" 748 14.8891081508962 62.571236457337
"3742" 748.2 19.3481567279532 61.690548075768
"3743" 748.4 24.1762379930584 61.4381803231479
"3744" 748.6 29.6423177768421 61.1990950838235
"3745" 748.8 35.4815705263158 60.8246011563235
"3746" 749 41.5235751073684 60.8246011563235
"3747" 749.2 47.2160741501754 61.6294980146569
"3748" 749.4 52.8234415608421 62.1029412385735
"3749" 749.6 58.3747248948909 62.6343671302869
"3750" 749.8 64.3316726100129 63.3942170372382
"3751" 750 69.2491808019584 65.0094707584747
"3752" 750.2 74.0779750047491 67.5228875767305
"3753" 750.4 78.6776229643977 70.7033685976013
"3754" 750.6 82.1050614717258 74.5443544889398
"3755" 750.8 85.2091770626958 79.257256452726
"3756" 751 88.258333085933 84.0749692325735
"3757" 751.2 91.0391768559532 88.9939669064902
"3758" 751.4 93.0347997414933 93.8198464581259
"3759" 751.6 94.0694321026958 98.5912151962626
"3760" 751.8 94.3056697768421 103.863930291324
"3761" 752 95.2412246568421 108.79067022299
"3762" 752.2 97.3141207635088 111.830963266324
"3763" 752.4 100.599524629525 113.60997693736
"3764" 752.6 101.469918911388 114.345948283824
"3765" 752.8 101.028823963509 114.17528561299
"3766" 753 100.316927376842 113.654716438054
"3767" 753.2 100.195504516354 113.525549169921
"3768" 753.4 100.195504516354 113.525549169921
"3769" 753.6 100.120337983671 113.600596074311
"3770" 753.8 99.9517211671124 113.42362736058
"3771" 754 99.3494112328422 113.429864366824
"3772" 754.2 97.3724887150239 114.389654577574
"3773" 754.4 94.4891119101755 116.445643462541
"3774" 754.6 91.0403998035088 118.561732503824
"3775" 754.8 88.1218802041592 121.15219082858
"3776" 755 85.5774930728421 123.333710530574
"3777" 755.2 83.4063848701754 125.558069507157
"3778" 755.4 82.8226396500129 126.771327794799
"3779" 755.6 82.6359279101755 126.771087259849
"3780" 755.8 82.6246719796328 126.547932358475
"3781" 756 82.5149266568421 126.189479764199
"3782" 756.2 82.4693074947368 125.895451423824
"3783" 756.4 82.1971131608421 125.862556686949
"3784" 756.6 82.1971131608421 125.862556686949
"3785" 756.8 82.1971131608421 125.862556686949
"3786" 757 82.2993821501754 125.777849727157
"3787" 757.2 82.0447213062539 125.588235419706
"3788" 757.4 79.7408118100129 125.204723665653
"3789" 757.6 76.5388164210526 124.053346158824
"3790" 757.8 73.6653724079532 122.352941298824
"3791" 758 70.5439516408421 120.314479758324
"3792" 758.2 66.8873347212324 118.60997694236
"3793" 758.4 63.232362069525 117.606224596141
"3794" 758.6 59.1271129768421 117.205012299593
"3795" 758.8 54.6286650212866 116.979009669518
"3796" 759 49.9013847635088 116.061028077541
"3797" 759.2 45.5947279101755 114.571876202285
"3798" 759.4 40.6887444408421 112.958710520199
"3799" 759.6 36.3164011928421 110.910633595074
"3800" 759.8 31.8766429608421 108.987556670074
"3801" 760 26.8815136701755 107.60935154049
"3802" 760.2 22.3838022063158 105.662657881324
"3803" 760.4 19.4819166168421 103.545248972324
"3804" 760.6 19.4979678035088 102.471284474208
"3805" 760.8 19.4387018835088 98.9012647467722
"3806" 761 19.2107360421053 94.3974756838235
"3807" 761.2 19.2521553448421 89.1441500568235
"3808" 761.4 19.2301422888421 84.4957984038235
"3809" 761.6 19.9000922694737 79.4480829563235
"3810" 761.8 20.6215508701755 74.5965309946569
"3811" 762 21.9088560408421 69.9875566310735
"3812" 762.2 24.4128411608421 65.8625566269485
"3813" 762.4 27.6487603928421 62.3144797003235
"3814" 762.6 30.3924995536842 60.5715647188235
"3815" 762.8 34.7111135663158 59.6707550013235
"3816" 763 39.5715818488421 59.9010181594485
"3817" 763.2 44.3995318568421 60.8144796988235
"3818" 763.4 49.4410341305263 62.3428197813235
"3819" 763.6 54.2073524782375 63.739345533591
"3820" 763.8 59.4590021288421 65.5740950881985
"3821" 764 64.52224428119 68.1556168299105
"3822" 764.2 68.8928195723977 71.5495224446013
"3823" 764.4 73.4984400666199 75.190548089268
"3824" 764.6 77.7798265901754 79.1958899736152
"3825" 764.8 81.8448749921613 83.5886204744618
"3826" 765 85.518364980563 87.2724403692886
"3827" 765.2 88.5822752168421 91.1722614823119
"3828" 765.4 92.0045375275398 95.3761970858003
"3829" 765.6 95.3378673417202 99.5949675424821
"3830" 765.8 98.3071541786199 104.036701964268
"3831" 766 100.062083920842 108.170248976949
"3832" 766.2 99.8524479573072 111.995159535335
"3833" 766.4 99.1292063044097 111.99951093504
"3834" 766.6 98.9928399934275 111.715042601506
"3835" 766.8 99.0680065261104 111.715042601506
"3836" 767 99.237131224647 111.733804327604
"3837" 767.2 99.5875524750239 111.784759470074
"3838" 767.4 99.6287018808421 111.824095134449
"3839" 767.6 99.6156139901755 111.820396909593
"3840" 767.8 99.6221124463158 111.776018211324
"3841" 768 99.5062542568421 111.711915647157
"3842" 768.2 99.5245984701754 111.711915647157
"3843" 768.4 99.6411513378178 111.696280875409
"3844" 768.6 100.017478517895 111.442010113824
"3845" 768.8 100.909586576842 111.526018211074
"3846" 769 103.413571696842 111.872172057574
"3847" 769.2 105.978382366316 111.573589061324
"3848" 769.4 107.635467606031 111.531735466797
"3849" 769.6 107.215168538947 111.522981773824
"3850" 769.8 106.356289252398 111.573026758129
"3851" 770 105.478824381287 111.637129322296
"3852" 770.2 104.280335776842 112.391402827324
"3853" 770.4 101.805242792842 114.112556675199
"3854" 770.6 98.5404314248421 115.891402830824
"3855" 770.8 94.7656862035088 117.68824701408
"3856" 771 91.0950155295694 119.520773463824
"3857" 771.2 87.3890065105007 121.855755557238
"3858" 771.4 83.9210106088421 124.747172070449
"3859" 771.6 82.0333910568421 126.941492287312
"3860" 771.8 80.924684699769 127.118419727604
"3861" 772 79.5899418408421 126.451842401824
"3862" 772.2 77.5262178408421 125.343325917199
"3863" 772.4 73.5781198035088 123.516649386772
"3864" 772.6 69.1726864168421 122.096531042157
"3865" 772.8 64.1608171031579 120.854965588824
"3866" 773 59.8442306088421 119.102941295574
"3867" 773.2 55.2548059065719 117.945456886932
"3868" 773.4 50.8298841768421 117.090277128458
"3869" 773.6 45.6240939065719 115.866454805851
"3870" 773.8 40.9917414568421 113.585682907413
"3871" 774 36.8974541501754 110.841952276324
"3872" 774.2 33.0901126728421 106.852941283324
"3873" 774.4 29.2165389305263 103.132293506324
"3874" 774.6 25.1716398905263 99.0533461338235
"3875" 774.8 21.0806148088421 95.0067874253235
"3876" 775 17.5619477501755 91.0610280525415
"3877" 775.2 14.0755851077512 86.5574867175735
"3878" 775.4 10.3271409656793 82.0935494875445
"3879" 775.6 8.32634188350878 77.363625014518
"3880" 775.8 8.98814465684212 72.510732176003
"3881" 776 10.4822696926316 67.6464635113235
"3882" 776.2 12.8903821608421 63.0012928878235
"3883" 776.4 15.9222572968421 60.8046177658748
"3884" 776.6 19.6856432168421 60.2424875877979
"3885" 776.8 23.5675609768421 59.049193701003
"3886" 777 28.0050967368421 58.3785822604902
"3887" 777.2 33.0485485473684 58.1322934613235
"3888" 777.4 38.0327819875738 58.9007836368723
"3889" 777.6 42.6534096888421 59.9010181594485
"3890" 777.8 47.3365622786603 60.8844097688235
"3891" 778 51.3551957404785 63.2620321488235
"3892" 778.2 55.4808133865982 65.9270500604089
"3893" 778.4 59.4161989643977 68.7802916726013
"3894" 778.6 62.9897048933639 72.2442455965409
"3895" 778.8 66.2211057731212 76.1722614673119
"3896" 779 69.3490386665982 80.195342757604
"3897" 779.2 72.1544207030643 84.5153344233791
"3898" 779.4 74.6576750373299 88.6944046797991
"3899" 779.6 76.8144623635088 93.2686921854902
"3900" 779.8 78.2186895231836 98.2628849895552
"3901" 780 79.4965205787934 103.206599816263
"3902" 780.2 79.7812860968421 107.796728266516
"3903" 780.4 78.6348197999532 112.506787442824
"3904" 780.6 76.4240885553787 115.84262234297
"3905" 780.8 73.9973457880049 118.77512376394
"3906" 781 73.1731360168421 119.574095142199
"3907" 781.2 73.1325856505263 119.650512146324
"3908" 781.4 73.1442438808421 119.679864373074
"3909" 781.6 73.1442438808421 119.679864373074
"3910" 781.8 72.9501090021053 119.589783401324
"3911" 782 72.9501090021053 119.529054656324
"3912" 782.2 72.7780298835088 119.571876207285
"3913" 782.4 72.6819697048421 119.651018219199
"3914" 782.6 72.7473571705263 119.569540486324
"3915" 782.8 72.7187639635088 119.640909737926
"3916" 783 72.6723389928421 119.679864373074
"3917" 783.2 72.7169443957895 119.610026316324
"3918" 783.4 72.7169443957895 119.549297571324
"3919" 783.6 72.1754930301755 119.571876207285
"3920" 783.8 70.2493506301755 120.163592184208
"3921" 784 66.7933765553787 121.15219082858
"3922" 784.2 63.410882584647 122.30603698358
"3923" 784.4 59.7942550222475 123.465207412202
"3924" 784.6 55.9088175578947 125.065491908824
"3925" 784.8 53.620187761707 125.689739638959
"3926" 785 53.4164182568421 125.572721521824
"3927" 785.2 53.3552708790643 125.365761814657
"3928" 785.4 53.6585618728421 125.319974268824
"3929" 785.6 53.6081986689633 125.359934308824
"3930" 785.8 53.16153024 125.581686241324
"3931" 786 52.6056935114763 126.461759314189
"3932" 786.2 50.7077385612324 128.169076389067
"3933" 786.4 50.4125533235088 128.634992587157
"3934" 786.6 50.13912966098 128.957715841237
"3935" 786.8 50.2985345492559 128.785302047961
"3936" 787 50.2985345492559 128.758776848996
"3937" 787.2 50.3034052541754 128.72473617699
"3938" 787.4 50.1749957608421 128.788838741157
"3939" 787.6 50.1483260968421 128.758266749016
"3940" 787.8 50.1483260968421 128.758266749016
"3941" 788 50.2520414568421 128.699095151323
"3942" 788.2 50.1339875678099 128.854182000114
"3943" 788.4 50.3086927039009 128.699095151324
"3944" 788.6 50.4654788579232 128.704292656526
"3945" 788.8 50.4041053305263 128.537151831324
"3946" 789 50.4142429221053 128.031078956324
"3947" 789.2 49.9534893848421 127.545248996324
"3948" 789.4 48.4576877473684 126.259823893824
"3949" 789.6 46.4442060968421 124.956491597285
"3950" 789.8 43.5001314763016 123.15335710004
"3951" 790 41.2199953379232 121.802005747337
"3952" 790.2 37.8740421389474 120.025006073824
"3953" 790.4 34.9488400888421 118.285633602449
"3954" 790.6 31.0676631528421 116.439479754449
"3955" 790.8 27.2250090648421 114.852941291324
"3956" 791 24.8269617768421 112.474398778824
"3957" 791.2 21.5228867368421 110.183316040106
"3958" 791.4 18.3620376701755 107.68824700408
"3959" 791.6 16.1289082021053 104.539176098824
"3960" 791.8 13.3664144968421 100.689479738699
"3961" 792 9.85120461684213 96.6798643500735
"3962" 792.2 7.61295580943471 92.8657617821569
"3963" 792.4 5.79667486484211 88.9106335730735
"3964" 792.6 5.09776033684212 83.0782159848235
"3965" 792.8 4.50109066105264 78.3752084613235
"3966" 793 3.28168321684212 74.1661280638235
"3967" 793.2 2.2525728488421 71.4298643248235
"3968" 793.4 0.951170549016017 68.908125191867
"3969" 793.6 0.811007326315791 68.1221720138235
"3970" 793.8 0.533490756842105 67.6414027825735
"3971" 794 0.493362790175442 67.6093515004902
"3972" 794.2 0.172339056842105 67.1606335513235
"3973" 794.4 0.196415836842105 67.040441243511
"3974" 794.6 0.715161005933024 65.7620321513235
"3975" 794.8 1.92337760229666 63.7690251563235
"3976" 795 3.49746909473685 61.1484877963235
"3977" 795.2 4.54164102736843 56.8165039863235
"3978" 795.4 5.69888609684211 52.2050122345928
"3979" 795.6 7.76684337684213 47.2064210771569
"3980" 795.8 10.4401596968421 42.3628031517722
"3981" 796 13.3416498088421 37.7485456098235
"3982" 796.2 16.646521701548 33.3936651917647
"3983" 796.4 19.4389688471124 28.9121927646343
"3984" 796.6 21.8992253288421 23.7952488925735
"3985" 796.8 24.3336814061104 18.7600706511406
"3986" 797 27.0649558035088 14.3309631688235
"3987" 797.2 31.2820082301754 12.4614224512594
"3988" 797.4 36.7737425651348 11.1146672663845
"3989" 797.6 41.5646453501755 8.94071238856712
"3990" 797.8 46.1131842509885 5.49553030016499
"3991" 798 50.8211289841149 3.00853558507353
"3992" 798.2 55.9991128503305 2.30821845963748
"3993" 798.4 61.7008439661104 2.28727513748207
"3994" 798.6 67.3754473928421 2.21832579407353
"3995" 798.8 73.2483025495251 2.14656219175036
"3996" 799 76.7686018301755 2.03242835799019
"3997" 799.2 78.8231537235088 3.41277023971242
"3998" 799.4 82.9047411901755 6.14414997382353
"3999" 799.6 88.1970467368421 8.09402936467719
"4000" 799.8 93.6171218624235 10.1346943171956
"4001" 800 98.9663229110643 11.8401206754902
"4002" 800.2 103.684982671388 14.4246195125735
"4003" 800.4 107.404717925679 17.0667157910328
"4004" 800.6 110.531737943953 20.5067873508235
"4005" 800.8 114.572903090885 25.1516318726533
"4006" 801 118.254040283509 29.7613661146569
"4007" 801.2 121.317065304842 34.4010181339485
"4008" 801.4 123.587378938947 38.1930221863235
"4009" 801.6 125.337023270175 42.964381061644
"4010" 801.8 126.917447803509 48.5659589765158
"4011" 802 127.845947216842 54.1478130254902
"4012" 802.2 128.162261836377 59.9647480342886
"4013" 802.4 128.902856123509 65.4298643188235
"4014" 802.6 129.093399242649 70.4794921154364
"4015" 802.8 129.084400579601 75.841004912789
"4016" 803 127.820547536842 80.1441500478235
"4017" 803.2 126.375216623158 85.1363420713235
"4018" 803.4 124.119602496842 89.6499498131291
"4019" 803.6 121.702752390175 94.0196079371568
"4020" 803.8 118.68871838206 98.0720048196931
"4021" 804 115.915986911388 102.431612607574
"4022" 804.2 113.56575151733 107.118419707604
"4023" 804.4 111.46692924495 110.544209478283
"4024" 804.6 107.853836808421 112.879257078824
"4025" 804.8 103.596790120257 115.45800695797
"4026" 805 99.1995479583055 118.122172063824
"4027" 805.2 95.2624872677512 120.447346891324
"4028" 805.4 90.8936460968421 122.508618954657
"4029" 805.6 87.0413612968421 125.045248993824
"4030" 805.8 83.5205521656793 127.701778513475
"4031" 806 81.1666269768421 128.266402843199
"4032" 806.2 78.4911682041592 127.484273386506
"4033" 806.4 74.5214356968421 126.968325918824
"4034" 806.6 70.2518200435088 126.199095148824
"4035" 806.8 65.7360861946199 124.714052412296
"4036" 807 61.2935226200854 123.080592027202
"4037" 807.2 56.6404137501754 121.295248990074
"4038" 807.4 51.3921095260313 119.702213645445
"4039" 807.6 46.2071424168421 118.699095141324
"4040" 807.8 41.4066028968421 118.358858454593
"4041" 808 36.1079092925178 117.644001585175
"4042" 808.2 31.0413054147368 116.563467608824
"4043" 808.4 26.8864524968421 114.601462001131
"4044" 808.6 24.97792969468 110.814479748824
"4045" 808.8 22.6201529128421 106.891402821824
"4046" 809 20.376011095761 102.436101362067
"4047" 809.2 17.8035888792811 97.4842733565065
"4048" 809.4 15.3888640168421 92.4219747994646
"4049" 809.6 12.6734730236714 87.2872752224821
"4050" 809.8 10.1208645528421 82.1029412585735
"4051" 810 7.00051386484214 77.1606335613235
"4052" 810.2 4.9167319157895 72.8590141238235
"4053" 810.4 3.34540522105264 68.9926173588235
"4054" 810.6 3.61050324084213 67.7471720134485
"4055" 810.8 4.93954149684213 68.1606335523235
"4056" 811 7.36483665293969 67.718794902726
"4057" 811.2 11.6328863368421 66.3273002171569
"4058" 811.4 15.6681546648421 65.5452489343235
"4059" 811.6 18.9522274568421 65.1200352586846
"4060" 811.8 20.2718952903556 65.2219641107154
"4061" 812 22.1147450460313 65.6897395789587
"4062" 812.2 25.0292067288421 67.4010181669485
"4063" 812.4 28.1931249235088 69.5141134071569
"4064" 812.6 29.5872851368421 72.8108167071569
"4065" 812.8 29.79461740847 77.585499393591
"4066" 813 29.0441998736842 82.1403906513235
"4067" 813.2 27.2575700435088 87.0232709338235
"4068" 813.4 24.4995175688421 91.9394797299485
"4069" 813.6 21.4176897288421 96.9971720426985
"4070" 813.8 18.0469405288421 101.593325893449
"4071" 814 17.2213021919773 104.265623193418
"4072" 814.2 17.8815188874303 103.631221823088
"4073" 814.4 18.8650924435088 103.332794759657
"4074" 814.6 21.9278705235088 104.581738125234
"4075" 814.8 26.0919688125178 106.573315503418
"4076" 815 30.1593349473684 109.599904848824
"4077" 815.2 33.8339705235088 113.396897333824
"4078" 815.4 37.6935930088421 117.545248986324
"4079" 815.6 41.2931303426958 120.945811841506
"4080" 815.8 45.467098231579 123.223386643824
"4081" 816 49.7350242863158 126.209216606324
"4082" 816.2 53.3289304701754 127.9150714819
"4083" 816.4 57.095512101548 127.714932254412
"4084" 816.6 62.6007543990643 127.769607970907
"4085" 816.8 66.8909484968421 128.595544855362
"4086" 817 71.707388629525 129.360445996263
"4087" 817.2 75.514919671579 129.792212561324
"4088" 817.4 76.3576914515088 129.968325921823
"4089" 817.6 76.027328845933 130.097696551324
"4090" 817.8 76.2549638568421 130.416128120073
"4091" 818 76.2692315783236 130.244679198453
"4092" 818.2 76.4750944168421 130.251292955074
"4093" 818.4 76.3099964968421 130.361183065074
"4094" 818.6 76.0124125916569 130.30165925549
"4095" 818.8 75.9467810728421 130.429864383824
"4096" 819 75.6414518331384 130.287414241231
"4097" 819.2 75.4845068968421 130.045248998823
"4098" 819.4 75.184884745731 130.344394298268
"4099" 819.6 75.4696904168421 130.045248998823
"4100" 819.8 75.3383857492559 130.12482459572
"4101" 820 75.1185398408421 130.208710537449
"4102" 820.2 74.9250083901754 130.036091489657
"4103" 820.4 74.4205425235088 129.770523723824
"4104" 820.6 71.8248363368421 129.660633613824
"4105" 820.8 68.7430084968421 129.14781310049
"4106" 821 65.9723267368421 128.605406788311
"4107" 821.2 62.3867385768421 128.028616980175
"4108" 821.4 58.7377688079532 127.171317372018
"4109" 821.6 54.8169989448421 126.054864379449
"4110" 821.8 51.1117586744031 124.22911390858
"4111" 822 48.2066616701754 121.53792298299
"4112" 822.2 45.0225648408421 118.756787449074
"4113" 822.4 41.8251684568421 116.622172062324
"4114" 822.6 38.1864879101755 114.276018213824
"4115" 822.8 33.9318889595448 111.99951093504
"4116" 823 29.5590251325178 110.159594093283
"4117" 823.2 24.5091482808421 108.343325900199
"4118" 823.4 20.5894484968421 106.583710513824
"4119" 823.6 20.4779349894737 105.065491888824
"4120" 823.8 20.8760209026958 102.737556663824
"4121" 824 21.1562846888421 98.3419522638235
"4122" 824.2 21.654491941548 94.0497738497059
"4123" 824.4 22.1303624168421 89.1444392413235
"4124" 824.6 23.0205525530584 84.8165587249046
"4125" 824.8 23.7981198607446 79.7169187421162
"4126" 825 23.1745343494737 74.5492975263235
"4127" 825.2 22.1405000084211 69.2962610838235
"4128" 825.4 21.1397748968421 63.9646628521569
"4129" 825.6 19.7249241173072 58.7482900724282
"4130" 825.8 18.3287655747368 54.0837104613235
"4131" 826 17.1075756968421 48.911126629721
"4132" 826.2 14.4608135877512 45.6134307325735
"4133" 826.4 13.0774931368421 44.4097974081714
"4134" 826.6 13.3567837848421 44.6125566056985
"4135" 826.8 14.1622154357895 45.1565849463235
"4136" 827 15.2677922088421 45.7925016618235
"4137" 827.2 17.5681565608421 46.2100840798235
"4138" 827.4 21.4974870568421 46.2430511128235
"4139" 827.6 25.5628469501755 46.3766098619004
"4140" 827.8 29.8349320168421 46.1990950688235
"4141" 828 34.0318949305263 46.4824958788235
"4142" 828.2 38.1462364728421 46.8337104540735
"4143" 828.4 42.608544664647 46.6587573582138
"4144" 828.6 47.0269876435088 45.8637893485671
"4145" 828.8 51.2759382063158 45.0553703713235
"4146" 829 55.8986799663158 44.6707549863235
"4147" 829.2 60.0659718802568 45.7769562316284
"4148" 829.4 63.0871539950239 48.8039901763235
"4149" 829.6 65.7938704666199 53.1478130244902
"4150" 829.8 67.1349035628886 57.9880038462654
"4151" 830 67.6001640061755 62.8401207264902
"4152" 830.2 66.6661245177117 68.0887271977366
"4153" 830.4 64.7751551528421 73.2856335574485
"4154" 830.6 62.2675011901754 77.6826115838235
"4155" 830.8 58.4060442835088 81.8675932729902
"4156" 831 54.2006333768421 85.7664028006985
"4157" 831.2 50.1758916410282 89.3475745395212
"4158" 831.4 45.8919554786603 92.3179762338235
"4159" 831.6 42.0502583535863 95.4477534364979
"4160" 831.8 37.75239104 98.0918076713235
"4161" 832 33.1460625235088 100.640487064657
"4162" 832.2 28.9343303000854 102.612816538959
"4163" 832.4 24.2397232402568 104.726299630165
"4164" 832.6 22.7948815448421 106.333710513574
"4165" 832.8 22.9191635901755 106.134992564657
"4166" 833 23.6391739635088 105.333710512574
"4167" 833.2 23.8745913679532 104.553795981879
"4168" 833.4 22.3331142484211 102.383305651324
"4169" 833.6 19.6169814802568 99.2009712944333
"4170" 833.8 16.7421025235088 95.1931779580543
"4171" 834 13.6318463153787 91.3679506487016
"4172" 834.2 10.7757529688421 87.9394797259485
"4173" 834.4 7.51002439017546 84.6789485871569
"4174" 834.6 5.43712828350878 82.9084968149346
"4175" 834.8 6.09269253894738 82.2011193963235
"4176" 835 7.61687943284212 80.1702489489485
"4177" 835.2 9.52153793684213 75.9624087080543
"4178" 835.4 11.1513507368421 71.6798643250735
"4179" 835.6 12.6482385448421 66.9023917928235
"4180" 835.8 12.1552795029027 62.2597011454902
"4181" 836 10.4466644929397 57.503035042604
"4182" 836.2 9.01777761684212 53.1320339317722
"4183" 836.4 7.53199478521421 49.5711880954514
"4184" 836.6 6.08255494736843 47.0290545838235
"4185" 836.8 6.01844153035564 46.9475358180127
"4186" 837 6.36809711017545 47.3529412238235
"4187" 837.2 7.11658928842106 47.8084068113235
"4188" 837.4 8.44512066484213 47.9010181474485
"4189" 837.6 10.5329576505263 47.6160991188235
"4190" 837.8 13.4092176612866 47.171317292018
"4191" 838 17.4772078821053 46.3711598463235
"4192" 838.2 21.3396302736842 44.8934270513235
"4193" 838.4 24.7065778768421 42.4010181419485
"4194" 838.6 26.8517602509885 38.8351175755308
"4195" 838.8 27.6766647635088 34.7198051165158
"4196" 839 27.406113429525 30.1484383923601
"4197" 839.2 26.5229066705007 25.6737667180918
"4198" 839.4 25.1421487150239 22.0557384013235
"4199" 839.6 24.7285144986199 21.7888386341569
"4200" 839.8 25.5011116168421 22.5452488913235
"4201" 840 26.3843854888421 23.0452488918235
"4202" 840.2 29.5556413688421 22.7375565838235
"4203" 840.4 34.0724452968421 21.8080694034069
"4204" 840.6 39.0611541128421 19.8625565809485
"4205" 840.8 43.3335461876529 18.236517078283
"4206" 841 46.4145731368421 17.6783849811312
"4207" 841.2 49.1536197098151 18.4028372447695
"4208" 841.4 51.5063829709885 20.2703896019943
"4209" 841.6 53.9545151812866 22.5580694041569
"4210" 841.8 54.8580341524943 25.7141452155627
"4211" 842 54.8222520604785 28.3844097363235
"4212" 842.2 54.3611452435088 29.2210730738235
"4213" 842.4 54.2405655973299 29.6793952399211
"4214" 842.6 54.1651518063158 29.6808764288235
"4215" 842.8 53.9694962888421 29.7856335139485
"4216" 843 53.6365488168421 29.9536738071569
"4217" 843.2 52.6826497235088 32.0232708788235
"4218" 843.4 51.5232954408421 36.1221719818235
"4219" 843.6 50.0156512532058 39.9228712863235
"4220" 843.8 49.0578331688421 43.2183258350735
"4221" 844 48.9220859901755 46.9408533113235
"4222" 844.2 47.8764658301754 50.6404870146569
"4223" 844.4 45.1410449954468 54.2044618031258
"4224" 844.6 41.6031922900129 57.2872751924821
"4225" 844.8 37.4596371758665 60.3829599985796
"4226" 845 33.7239052435088 64.0104503979902
"4227" 845.2 29.896218365933 67.5365076775735
"4228" 845.4 26.1658656402568 70.110914980165
"4229" 845.6 21.8735434301755 72.3804137763235
"4230" 845.8 16.901590487086 73.8069750213845
"4231" 846 12.3728068929397 74.5668249283357
"4232" 846.2 8.67363119502394 72.9123818088235
"4233" 846.4 6.52860897684213 71.5495224446013
"4234" 846.6 6.55612529684212 71.5745529696568
"4235" 846.8 6.5661922431836 71.5930913418723
"4236" 847 6.68270036884214 72.4875566335735
"4237" 847.2 6.11519304708603 74.3323033521162
"4238" 847.4 4.67951227284212 77.3433258691985
"4239" 847.6 4.77757043138758 80.2900041938235
"4240" 847.8 5.78300546716471 83.4447526743074
"4241" 848 6.06633480084211 87.1990951098235
"4242" 848.2 5.73980780350877 89.5873735004902
"4243" 848.4 5.56553777684213 90.0452489588235
"4244" 848.6 5.4409050333127 90.0678733932353
"4245" 848.8 5.66751002154798 89.7285068770588
"4246" 849 5.7388905928421 89.3914028043235
"4247" 849.2 5.9423917246682 89.0251820681713
"4248" 849.4 6.06633480084211 89.7375566508235
"4249" 849.6 7.19400362411486 90.5697244838235
"4250" 849.8 8.69181505684212 91.8795684872851
"4251" 850 10.6850215242105 93.9824959263235
"4252" 850.2 13.0572179536842 96.7456538238235
"4253" 850.4 15.5718475448421 99.7471720454485
"4254" 850.6 17.7194963208421 103.199095125824
"4255" 850.8 19.9595478741394 105.585789514905
"4256" 851 23.035065665327 108.27368720549
"4257" 851.2 26.2462245978948 111.158609303824
"4258" 851.4 29.9725136168421 113.424369861324
"4259" 851.6 33.8205651368421 116.021580345747
"4260" 851.8 37.9012405553787 118.037744296385
"4261" 852 42.1014178273684 119.852941296324
"4262" 852.2 46.3112582222475 121.292650237472
"4263" 852.4 50.5039216168421 121.830258852541
"4264" 852.6 54.1208360488421 121.726567671824
"4265" 852.8 58.0478493810526 121.583710528824
"4266" 853 62.3138575130584 122.737556683824
"4267" 853.2 66.0511070451348 124.904536048092
"4268" 853.4 66.7138398754468 126.547932358475
"4269" 853.6 66.4866702568421 126.821805772157
"4270" 853.8 66.5141865768421 126.968325918824
"4271" 854 66.5946188968421 126.909154321131
"4272" 854.2 67.3561859688421 126.583710533824
"4273" 854.4 69.1089755528421 126.612556687699
"4274" 854.6 72.5508438568421 127.22473617549
"4275" 854.8 76.4475780968421 128.40605485799
"4276" 855 78.2604180027245 129.162896056765
"4277" 855.2 78.4122433448421 129.506787459823
"4278" 855.4 78.5302195668421 129.648614383042
"4279" 855.6 78.4562694568421 129.715578668824
"4280" 855.8 78.4190414944892 129.570135876176
"4281" 856 78.4820660068421 129.444287459761
"4282" 856.2 78.8231537235088 129.334293287157
"4283" 856.4 78.7161458123977 129.211915664657
"4284" 856.6 78.6144882968421 129.093325920949
"4285" 856.8 78.6696887192812 129.022734926506
"4286" 857 79.2222643108962 128.558762510851
"4287" 857.2 81.1484067108962 127.966246917742
"4288" 857.4 84.0462098648421 126.747172072449
"4289" 857.6 87.0507571134275 126.133429107482
"4290" 857.8 89.5453464168421 125.910633610074
"4291" 858 90.0268820168421 126.075468775074
"4292" 858.2 90.0518505294347 126.27032022012
"4293" 858.4 89.7700630301754 126.279223354032
"4294" 858.6 90.1231891368421 126.439479764449
"4295" 858.8 90.1231891368421 126.156360106046
"4296" 859 91.0796184664973 122.167264906065
"4297" 859.2 89.11980332847 119.92896991894
"4298" 859.4 89.3621279934275 119.923297769189
"4299" 859.6 90.0956728168421 119.06539550799
"4300" 859.8 91.1379373280616 117.859507898458
"4301" 860 91.0963979284211 116.350917001324
"4302" 860.2 90.9646092378947 114.771969631324
"4303" 860.4 91.1151524728421 112.583710519824
"4304" 860.6 91.9392662568421 109.99946143299
"4305" 860.8 93.3393990047491 107.979059352428
"4306" 861 95.1586756968421 105.71374714299
"4307" 861.2 97.6701652677512 103.471822398824
"4308" 861.4 100.938478712842 102.506787432824
"4309" 861.6 105.068303122297 102.545248971324
"4310" 861.8 108.417062535912 103.4531201708
"4311" 862 109.74357603866 105.324969253824
"4312" 862.2 109.274547856842 105.567226996324
"4313" 862.4 108.708114342696 105.14843846736
"4314" 862.6 108.542485761958 104.454909080568
"4315" 862.8 108.361006032842 103.880413807824
"4316" 863 108.739774159451 102.704111847737
"4317" 863.2 110.394767817731 99.8657617891569
"4318" 863.4 111.485025563509 96.4371903571569
"4319" 863.6 112.920154519953 93.3016592184902
"4320" 863.8 115.163040336842 90.0965310101569
"4321" 864 118.10789805062 87.2931122039346
"4322" 864.2 121.600636269287 84.6264455346013
"4323" 864.4 125.537332891261 83.0595602219631
"4324" 864.6 126.196379110175 82.5699037836953
"4325" 864.8 125.138430450526 81.2901882213235
"4326" 865 124.083219807064 77.7461036473791
"4327" 865.2 123.086489755024 73.7253188725735
"4328" 865.4 123.234920813121 69.4638535894049
"4329" 865.6 124.718381547277 65.6221720113235
"4330" 865.8 127.490351696842 61.8675932529902
"4331" 866 128.486632248566 60.0585115283063
"4332" 866.2 128.934958496842 59.8666775000735
"4333" 866.4 128.805442025118 59.8463099365821
"4334" 866.6 128.513614846842 59.8168835439798
"4335" 866.8 128.393230946842 59.973133544136
"4336" 867 128.142276816842 58.1221720038235
"4337" 867.2 127.125946377923 55.263544142337
"4338" 867.4 126.565803344842 51.2931121679346
"4339" 867.6 125.939300185263 47.7173136938235
"4340" 867.8 125.603719910175 43.6448544351056
"4341" 868 125.841092266842 42.8938066039798
"4342" 868.2 125.660516416842 43.3914027583235
"4343" 868.4 125.934028637642 42.8606335270235
"4344" 868.6 126.242211421642 42.8452489116235
"4345" 868.8 125.925360996842 43.242364296636
"4346" 869 123.786905173206 47.0732209438235
"4347" 869.2 123.965511104842 48.2664027631985
"4348" 869.4 123.225962011261 50.2956961462654
"4349" 869.6 122.895126256842 52.3163111921569
"4350" 869.8 122.421095107751 55.7358083650735
"4351" 870 121.957069893206 59.6169272500735
"4352" 870.2 123.138089507906 63.0321556421214
"4353" 870.4 124.688690024115 65.4123818013235
"4354" 870.6 126.925349926175 68.0537959453791
"4355" 870.8 127.156487014175 68.3785822704902
"4356" 871 126.186501456842 67.8460378912594
"4357" 871.2 124.821268656842 68.8730877654902
"4358" 871.4 122.131395508398 71.3785822734902
"4359" 871.6 118.730591042929 74.4766870703453
"4360" 871.8 116.006874150175 77.3987287996569
"4361" 872 114.231324943354 81.3243187175445
"4362" 872.2 113.074245911953 85.3358472447124
"4363" 872.4 112.646214267509 88.7204626327124
"4364" 872.6 112.090171298703 92.2992740058003
"4365" 872.8 112.021946576842 95.518621745362
"4366" 873 112.977092682889 99.1329054974282
"4367" 873.2 113.114752321232 101.92142157858
"4368" 873.4 112.310515163509 102.023270948824
"4369" 873.6 112.411408336842 101.385908310824
"4370" 873.8 111.537941563509 100.656688811644
"4371" 874 108.721661799168 99.3565190933584
"4372" 874.2 105.156058658703 97.6123330451026
"4373" 874.4 101.586085370988 95.8332414599211
"4374" 874.6 98.0203729768421 94.3401207579902
"4375" 874.8 93.6510710063158 94.2658967363235
"4376" 875 89.2342003368421 94.6310477799774
"4377" 875.2 84.5566376008421 95.9298643493235
"4378" 875.4 80.8391827688421 97.9779412744485
"4379" 875.6 76.8884506906199 100.549522473601
"4380" 875.8 73.9986256168421 103.525102452157
"4381" 876 70.6017359128421 106.035633590199
"4382" 876.2 68.2001865477512 108.585458767574
"4383" 876.4 66.3403992926316 112.413670033824
"4384" 876.6 64.1973124328421 116.843325908699
"4385" 876.8 63.1665913534275 120.776956306628
"4386" 877 61.9812349136842 123.749702433824
"4387" 877.2 61.6061440252632 123.557394741324
"4388" 877.4 61.9464774568421 122.814479760824
"4389" 877.6 62.1576838049502 122.093066038688
"4390" 877.8 62.0410207101755 121.179371277926
"4391" 878 60.3046703635088 119.129498072157
"4392" 878.2 57.6447594301754 115.915212354657
"4393" 878.4 54.9999824728421 112.285633596449
"4394" 878.6 52.1826632577724 109.490687260917
"4395" 878.8 48.7156069377724 106.413764180917
"4396" 879 45.3500090488421 103.083710510324
"4397" 879.2 41.4705831513876 99.7480461713235
"4398" 879.4 37.8021573986603 96.6186755388235
"4399" 879.6 33.4476234939153 94.1915904263845
"4400" 879.8 29.6423177768421 92.7375566538235
"4401" 880 26.1094907407446 92.6812714755308
"4402" 880.2 23.1922101501754 93.6152686862594
"4403" 880.4 20.3486806968421 95.4587105026985
"4404" 880.6 16.9506010979232 97.7271616484181
"4405" 880.8 16.3566331251348 98.103410317726
"4406" 881 17.1380095476529 97.3529412738235
"4407" 881.2 16.9008858008421 96.0067874263235
"4408" 881.4 17.3033328265391 93.7049226221569
"4409" 881.6 17.4335382568421 88.9702982674133
"4410" 881.8 17.2049411368421 84.4957984038235
"4411" 882 16.309654042208 79.6137292485796
"4412" 882.2 15.1641474035088 74.6072147553513
"4413" 882.4 14.1079793208421 70.3529412468235
"4414" 882.6 12.4707582808421 66.7279412431985
"4415" 882.8 10.7943097065982 64.4542545617504
"4416" 883 10.7340198835088 64.5217446597957
"4417" 883.2 11.3867681412866 64.9811463696569
"4418" 883.4 12.2477702568421 65.7454461731825
"4419" 883.6 14.0405643368421 65.9106335500735
"4420" 883.8 17.2283300088421 66.4394797044485
"4421" 884 20.8398470088421 67.6317873979485
"4422" 884.2 24.6442251901754 68.6843021919004
"4423" 884.4 27.9631167101755 69.7888386821569
"4424" 884.6 31.2865856792811 71.3022845873601
"4425" 884.8 35.1730980968421 73.1313295279902
"4426" 885 38.7502196968421 75.4939668929902
"4427" 885.2 41.6112770624235 78.6677891978933
"4428" 885.4 43.0578995928421 82.7664027976985
"4429" 885.6 42.7593475208421 86.6606335708235
"4430" 885.8 42.0246617768421 91.1441500588235
"4431" 886 41.0547114968421 95.5837105028235
"4432" 886.2 39.0804155368421 99.5415859646568
"4433" 886.4 36.9052839973299 103.488025707726
"4434" 886.6 35.2473921608421 107.804864361199
"4435" 886.8 34.680700791579 108.881281366324
"4436" 887 34.5248647907956 108.041671159289
"4437" 887.2 34.5461722114367 107.446496377472
"4438" 887.4 34.7947486968421 106.862556667949
"4439" 887.6 33.7738932248421 105.545248974324
"4440" 887.8 31.2490024129397 103.722547283945
"4441" 888 27.4692340435088 100.538345616259
"4442" 888.2 24.2688743635088 96.8203968945927
"4443" 888.4 21.9081152168421 92.826314050362
"4444" 888.6 20.2954583410526 88.2942368113235
"4445" 888.8 18.4321690088421 83.3529412598235
"4446" 889 16.0653628109885 78.5161682718723
"4447" 889.2 13.3375223608421 73.9779412504485
"4448" 889.4 10.3633833913876 69.7130811063235
"4449" 889.6 8.13651915423343 66.9599646548018
"4450" 889.8 8.11431690614444 67.0041040341724
"4451" 890 8.19793239017545 67.1063929201056
"4452" 890.2 8.93062185213625 67.3868778954412
"4453" 890.4 10.2023732617202 67.7563183549211
"4454" 890.6 12.8380267844097 66.7812156715262
"4455" 890.8 16.5546870484211 65.1667064238235
"4456" 891 20.1713346587934 62.587462815043
"4457" 891.2 23.8349984408421 59.7471720054485
"4458" 891.4 27.6569094568421 56.7612252569004
"4459" 891.6 31.2541948378948 53.8711598538235
"4460" 891.8 35.1318236168421 51.1553887800735
"4461" 892 39.4804604968421 49.0985033557466
"4462" 892.2 43.8151423200979 47.5586657320793
"4463" 892.4 47.1610415101755 46.1716225413235
"4464" 892.6 50.7381631101755 45.3749192438235
"4465" 892.8 54.6147539928421 44.1606335283235
"4466" 893 59.1070907065719 42.9142717807154
"4467" 893.2 63.2920255048421 41.7952489105735
"4468" 893.4 67.103184561707 40.8248746892289
"4469" 893.6 69.5593259901755 39.4133807763235
"4470" 893.8 71.8890410835088 38.6547163630543
"4471" 894 74.6782147294003 38.0685047208003
"4472" 894.2 77.9479416505263 36.9784472863235
"4473" 894.4 82.4794450863158 36.2092165163235
"4474" 894.6 86.627945367086 36.5743295807747
"4475" 894.8 90.3919531926561 37.585499353591
"4476" 895 94.5016396656226 39.1822095083357
"4477" 895.2 98.8612985612324 41.0771438441894
"4478" 895.4 103.541981190175 43.7357251029902
"4479" 895.6 107.835138583953 46.5067873768235
"4480" 895.8 112.254565312842 50.0260181495735
"4481" 896 116.501709304842 54.2183258460735
"4482" 896.2 119.639028390175 58.9738203563235
"4483" 896.4 122.007564958237 64.0881827432421
"4484" 896.6 124.004951163509 68.9738203663235
"4485" 896.8 124.256459983158 73.8003096713235
"4486" 897 121.317523910175 76.1807800804902
"4487" 897.2 116.844891505623 78.7788324372382
"4488" 897.4 111.934458790175 81.2082526129902
"4489" 897.6 106.705524162297 83.1309132875735
"4490" 897.8 102.331263110175 85.2833441921568
"4491" 898 98.563194925933 88.5854587475735
"4492" 898.2 94.4394991513876 91.9071370725735
"4493" 898.4 89.8089237978947 94.6808764938235
"4494" 898.6 85.2732613501755 96.6132963026697
"4495" 898.8 80.4316515873684 96.8671113138235
"4496" 899 76.2733080701754 94.5599009779902
"4497" 899.2 71.8890410835088 91.6606335758235
"4498" 899.4 67.3080324088421 88.8721720345735
"4499" 899.6 63.0608884168421 85.5697244788235
"4500" 899.8 58.788354365933 82.5627314688235
"4501" 900 54.3506933080049 79.6964117391724
"4502" 900.2 50.2520414568421 77.4928013938235
"4503" 900.4 46.1546112604785 75.5172769163235
"4504" 900.6 41.3243714328421 73.2279412496985
"4505" 900.8 36.4013265622967 70.3162279600735
"4506" 901 31.8398711513876 67.2830111738235
"4507" 901.2 27.7878457917259 63.5246764814979
"4508" 901.4 23.2726096540514 60.2956961562654
"4509" 901.6 19.5713446568421 58.0489119304902
"4510" 901.8 14.8752260435088 55.6093514884902
"4511" 902 14.3142793094737 53.5270302988235
"4512" 902.2 15.6456830035088 52.3233554299774
"4513" 902.4 18.2491854808421 50.5933258424485
"4514" 902.6 22.1147450460313 47.0618809324722
"4515" 902.8 25.9633857928421 43.5740950661985
"4516" 903 29.4069003723977 40.2802916441013
"4517" 903.2 33.0419591128421 37.7183258295735
"4518" 903.4 36.805485188734 35.0972239558506
"4519" 903.6 41.2280643128421 33.1702489019485
"4520" 903.8 46.2983807410526 32.0492974838235
"4521" 904 50.6372699368421 31.9683258238235
"4522" 904.2 54.2969404968421 31.9891158446343
"4523" 904.4 58.6233526568421 32.3923889406184
"4524" 904.6 63.1021628968421 32.9848093413235
"4525" 904.8 67.3338832673684 33.1322934363235
"4526" 905 71.6847532532058 33.7952489025735
"4527" 905.2 75.7349054088421 34.7087104419485
"4528" 905.4 79.1179118786603 36.7585356188235
"4529" 905.6 82.5411922350239 39.8704237338235
"4530" 905.8 85.7658269963977 43.498240365268
"4531" 906 88.8670093107552 47.5285265082801
"4532" 906.2 92.0582903387026 51.5032095642886
"4533" 906.4 93.7873390977724 55.3940861334747
"4534" 906.6 93.9097032207446 59.3604459262625
"4535" 906.8 92.7831000701754 60.8511097354902
"4536" 907 92.5116057128421 60.9971720066985
"4537" 907.2 92.4538214408421 61.1317873914485
"4538" 907.4 92.4437321235088 60.9976298821569
"4539" 907.6 92.4070436968421 61.2265676113235
"4540" 907.8 92.4634521528421 61.1414027760735
"4541" 908 92.4070436968421 61.2265676113235
"4542" 908.2 92.4345600168421 61.0610280225415
"4543" 908.4 92.4634521528421 61.1414027760735
"4544" 908.6 92.9642491768421 62.0548643154485
"4545" 908.8 93.7335862866096 64.6427444611491
"4546" 909 94.7275866835088 68.4884723804902
"4547" 909.2 95.7732068435088 72.1221720178235
"4548" 909.4 96.1905376968421 75.9018923013235
"4549" 909.6 96.4269279004785 79.3109832138235
"4550" 909.8 95.7790436386603 81.0767174813235
"4551" 910 93.9229427804785 83.4455986025735
"4552" 910.2 91.6203270932058 86.8372069975735
"4553" 910.4 88.3721505913876 90.1588853225735
"4554" 910.6 85.8765037501754 93.9646628821568
"4555" 910.8 83.0367768652142 97.2098285724282
"4556" 911 79.4138373928421 98.7375566598235
"4557" 911.2 75.0992784168421 98.5067874288235
"4558" 911.4 70.4091216728421 97.9490951205735
"4559" 911.6 67.7799372968421 96.2795960133584
"4560" 911.8 66.0592500861755 93.2503771671569
"4561" 912 63.7625545768421 88.7815126938235
"4562" 912.2 63.1480234301754 84.2760181838235
"4563" 912.4 63.4528359982375 80.0363044049863
"4564" 912.6 64.7665945199532 75.8572147566013
"4565" 912.8 66.0078862888421 70.7888386831569
"4566" 913 67.5960782495694 66.3564377463235
"4567" 913.2 70.2587988203204 61.633877692954
"4568" 913.4 73.4641975350644 57.6435395247124
"4569" 913.6 77.1195877786199 54.6691805473791
"4570" 913.8 81.4512680203977 51.9683258438235
"4571" 914 85.9138633065982 49.2009712444333
"4572" 914.2 90.8647539608421 47.7856335319485
"4573" 914.4 96.1972567982375 46.7089340675445
"4574" 914.6 101.680043536842 46.9683258388235
"4575" 914.8 107.073242256842 46.9683258388235
"4576" 915 112.305929110175 46.9362745567402
"4577" 915.2 117.493672640842 46.7471719924485
"4578" 915.4 121.895366630175 48.0763844479902
"4579" 915.6 125.284043129569 50.1501440238235
"4580" 915.8 124.853676767064 51.9341378096013
"4581" 916 123.584314085679 54.0881827332421
"4582" 916.2 121.930804315024 58.4368573188235
"4583" 916.4 120.311947825623 63.1972189132138
"4584" 916.6 118.941948283509 68.1221720138235
"4585" 916.8 117.684535842297 73.0784657250735
"4586" 917 116.618347927953 76.1563600560457
"4587" 917.2 115.066733216842 78.1483958000735
"4588" 917.4 112.353691177818 81.9120406955308
"4589" 917.6 110.047564474517 86.5121541431258
"4590" 917.8 107.78732431733 90.964573537604
"4591" 918 106.073482630175 95.8968973163235
"4592" 918.2 105.862524176842 100.017776441324
"4593" 918.4 105.765257185214 103.873513731149
"4594" 918.6 104.887294602889 105.456697990335
"4595" 918.8 104.404830346598 105.261008823945
"4596" 919 104.665564256842 104.612556665699
"4597" 919.2 104.772572167953 104.372172050074
"4598" 919.4 103.903862489569 103.611682538824
"4599" 919.6 100.682400550175 102.234598083439
"4600" 919.8 96.4653653319641 100.439245216872
"4601" 920 92.8761633963543 98.3285510308967
"4602" 920.2 88.2670882786603 96.1291650488235
"4603" 920.4 84.7825215732058 94.2760181938235
"4604" 920.6 83.860986636377 93.0863938634747
"4605" 920.8 83.9101451901755 92.9150714469004
"4606" 921 83.9031585573299 92.8219844212626
"4607" 921.2 83.8769844968421 92.8108167271568
"4608" 921.4 83.9031585573299 92.8219844212626
"4609" 921.6 83.8092003914763 92.6343671602869
"4610" 921.8 83.3720600248421 91.0837104983235
"4611" 922 82.6253275017202 87.6437480183357
"4612" 922.2 81.4974209977117 83.5820382500192
"4613" 922.4 81.3454830568421 79.3492782521569
"4614" 922.6 81.2629340968421 74.8529412513235
"4615" 922.8 81.5048217470747 70.4030306923119
"4616" 923 82.0884236968421 65.2009265896569
"4617" 923.2 82.2394434996328 60.4477534014979
"4618" 923.4 82.2762524898856 55.4549479208887
"4619" 923.6 82.5371513768421 50.0452489188235
"4620" 923.8 83.9332678786603 45.2987454175735
"4621" 924 86.5619658550644 40.6008044649346
"4622" 924.2 89.8601062724519 36.5368061285796
"4623" 924.4 94.1098559647491 33.8109018542886
"4624" 924.6 99.3029019407446 32.4467498393113
"4625" 924.8 104.498788512452 31.733804247604
"4626" 925 109.657091817818 31.8932789194333
"4627" 925.2 114.925105099195 32.8054298970588
"4628" 925.4 119.082321394233 32.8378910420844
"4629" 925.6 119.134562523509 32.3529412088235
"4630" 925.8 119.452611519545 31.9059557613911
"4631" 926 119.51385611096 31.7760181313235
"4632" 926.2 119.723312613599 31.8747707301749
"4633" 926.4 119.242511163509 31.9387400249774
"4634" 926.6 118.914431963509 31.8401206954902
"4635" 926.8 118.540508638237 32.0219930868468
"4636" 927 118.174826635024 32.6239202300735
"4637" 927.2 118.728643477307 34.9200252901026
"4638" 927.4 119.542920663799 38.8412355296931
"4639" 927.6 120.715967938793 43.0846485366284
"4640" 927.8 122.253078790175 46.9683258388235
"4641" 928 124.578741092191 50.7518678819631
"4642" 928.2 125.832973352656 54.7858571525445
"4643" 928.4 126.236119436377 59.1955172642886
"4644" 928.6 125.770261739633 63.4531201308003
"4645" 928.8 125.219531183158 68.4156942813235
"4646" 929 125.356778576842 72.9446572257466
"4647" 929.2 125.498438580745 77.8219844062626
"4648" 929.4 124.453317866144 82.3171630834747
"4649" 929.6 122.426202303509 86.3833899808027
"4650" 929.8 119.241437505538 90.2459178553453
"4651" 930 115.351175175912 93.6409555813817
"4652" 930.2 111.705379833427 97.2872752324821
"4653" 930.4 108.132620576842 100.420248969199
"4654" 930.6 104.33184888754 104.025570976382
"4655" 930.8 101.058424853206 106.636158066324
"4656" 931 98.4500508968421 109.91704385049
"4657" 931.2 96.2492615505007 114.491778063945
"4658" 931.4 94.2915588435088 116.583710523824
"4659" 931.6 94.2385568012324 116.724423469555
"4660" 931.8 94.0814117688421 117.487556678574
"4661" 932 93.1316401235088 119.25770320049
"4662" 932.2 91.7466520168421 119.990303933824
"4663" 932.4 90.0461434408421 120.295248989074
"4664" 932.6 86.86902224 120.652536438824
"4665" 932.8 83.2991417768421 120.19176913549
"4666" 933 79.7509123128421 119.862556680949
"4667" 933.2 76.3833733501754 119.008924201462
"4668" 933.4 72.80818272 118.142414978824
"4669" 933.6 68.5889171048421 116.583710523824
"4670" 933.8 64.8166412968421 114.522566537541
"4671" 934 61.8088958568421 112.050743486324
"4672" 934.2 58.2226021501754 108.497629929657
"4673" 934.4 55.7720837007446 104.651252725775
"4674" 934.6 52.6211966088421 100.074095122699
"4675" 934.8 49.8527192519641 96.3210463384577
"4676" 935 47.4453768168421 92.9298643463235
"4677" 935.2 43.4004777768421 88.6990951113235
"4678" 935.4 40.5662968168421 85.3657617746568
"4679" 935.6 38.3191306835088 81.5928679979902
"4680" 935.8 36.7386318821053 76.8873542088235
"4681" 936 36.1141562408421 73.5495224466013
"4682" 936.2 37.2024266968421 69.5260181690735
"4683" 936.4 39.1446202835088 65.0156631349774
"4684" 936.6 42.2327120012324 61.7244234145552
"4685" 936.8 46.9684272701755 59.2943331771569
"4686" 937 51.6398517501755 57.4811463621569
"4687" 937.2 56.8414759831579 56.3812813138235
"4688" 937.4 62.0198543101755 57.2796811604902
"4689" 937.6 66.8553889448421 59.3700352529346
"4690" 937.8 70.8031434116247 62.0853827101279
"4691" 938 73.759353269016 65.3964195027366
"4692" 938.2 76.4475780968421 69.4071370500735
"4693" 938.4 78.8440575945165 73.9897927710328
"4694" 938.6 80.6754606648421 78.9587104861985
"4695" 938.8 83.0840141841149 84.1536405613235
"4696" 939 84.6625754328421 89.1317874194485
"4697" 939.2 85.8955535101754 94.5127045845927
"4698" 939.4 86.8440491485494 100.101534147116
"4699" 939.6 87.4858556968421 105.735584280234
"4700" 939.8 87.5340953991677 111.064926976265
"4701" 940 86.6467370002568 116.358569810653
"4702" 940.2 86.2997964728421 120.304864373699
"4703" 940.4 87.7604544595088 121.908496853935
"4704" 940.6 88.9062173477512 121.907137102574
"4705" 940.8 88.7166572447491 121.780490493242
"4706" 941 88.2534216363543 121.386712404799
"4707" 941.2 87.2487920168421 121.337162205106
"4708" 941.4 85.7064998196328 121.646322335684
"4709" 941.6 82.9223798568421 123.171481733567
"4710" 941.8 79.1900379901754 124.69726364549
"4711" 942 75.3978304888421 126.035633610199
"4712" 942.2 71.2074830035088 127.22473617549
"4713" 942.4 66.7804255649502 128.465207417202
"4714" 942.6 63.2362167635088 129.798700675106
"4715" 942.8 61.9533565368421 129.862556690949
"4716" 943 59.9638541894737 128.547273288824
"4717" 943.2 56.4663850947368 126.573589076324
"4718" 943.4 52.3499749357611 124.099303046932
"4719" 943.6 47.9498426835088 120.860267304657
"4720" 943.8 44.0648962353787 117.437369061263
"4721" 944 40.9917414568421 113.950574426516
"4722" 944.2 38.4924352252632 110.065491893824
"4723" 944.4 36.4953296842105 105.146463548824
"4724" 944.6 33.9983628968421 100.883513269465
"4725" 944.8 32.4200178694737 96.0472732563235
"4726" 945 31.5877216008421 90.7375566518235
"4727" 945.2 30.5749762021053 85.2577995613235
"4728" 945.4 29.4743976701754 79.9762154181825
"4729" 945.6 27.9184203288421 74.5933258664485
"4730" 945.8 25.7430538939153 69.2478755796772
"4731" 946 22.5339351101755 64.3034906913235
"4732" 946.2 19.2411488168421 59.9587104671985
"4733" 946.4 15.5998224701755 55.3108166896569
"4734" 946.6 12.3770777186603 52.6938503200735
"4735" 946.8 12.2758014352205 52.0410909166614
"4736" 947 13.7686383509598 51.7986425857353
"4737" 947.2 16.7215463260313 51.3446252194992
"4738" 947.4 20.9318738123977 50.7931121674346
"4739" 947.6 25.6517458301755 49.9860773211312
"4740" 947.8 30.3669142035088 49.4957983688235
"4741" 948 35.0355164968421 49.2968081696343
"4742" 948.2 40.015299287086 49.041496572604
"4743" 948.4 45.1122825263158 48.8812813063235
"4744" 948.6 49.7934361235088 49.8620987354902
"4745" 948.8 54.8418978587934 51.3960931978479
"4746" 949 58.9984789913876 53.3494447263235
"4747" 949.2 63.2535026568421 56.3353130276777
"4748" 949.4 66.8468283119532 60.0708899544902
"4749" 949.6 69.6051865235088 64.5690584571569
"4750" 949.8 70.9493170641149 69.1798643225735
"4751" 950 71.533675276377 74.1507945601026
"4752" 950.2 71.5136902568421 79.2760181788235
"4753" 950.4 70.8147860539153 84.1915904163845
"4754" 950.6 69.2052826728421 89.0644797270735
"4755" 950.8 67.4696143546199 94.0623429799346
"4756" 951 65.4860768022967 98.6553888275735
"4757" 951.2 63.5681059155088 103.028154954712
"4758" 951.4 61.2579295424235 106.5300432508
"4759" 951.6 57.9969256652142 109.812690839056
"4760" 951.8 54.3407164604785 112.728815415074
"4761" 952 50.1779590568421 115.094558648567
"4762" 952.2 46.2530029501754 117.55440649549
"4763" 952.4 43.6828821136842 117.778042508824
"4764" 952.6 42.9833882947368 116.330674086324
"4765" 952.8 40.0948505341755 113.891402828824
"4766" 953 36.1506515705263 111.269945336324
"4767" 953.2 31.9635663101754 108.970298287413
"4768" 953.4 27.4297234301754 106.396333787798
"4769" 953.6 24.0468741048421 104.304864357699
"4770" 953.8 20.1301376168421 101.297714453311
"4771" 954 16.2459973848421 98.3721720440735
"4772" 954.2 12.8747413052632 94.7922125263235
"4773" 954.4 10.7943097065982 91.4054741008967
"4774" 954.6 10.2288299031579 88.7294594838235
"4775" 954.8 11.1929970590043 85.0764339850397
"4776" 955 12.3779993178948 80.6221720263235
"4777" 955.2 12.6696041580186 76.0746607095588
"4778" 955.4 12.7021423101754 71.5837104788235
"4779" 955.6 11.5990487000854 66.4381803281479
"4780" 955.8 11.1264972865195 62.3157203951138
"4781" 956 11.445937221548 59.1515837695588
"4782" 956.2 10.6794458488421 55.6798643090735
"4783" 956.4 10.4129961501755 52.3849925109069
"4784" 956.6 10.1830737465719 47.6024214735533
"4785" 956.8 9.96064452593304 43.7865076538235
"4786" 957 10.2460638088421 40.2375566013235
"4787" 957.2 10.0789579411665 36.0639599235533
"4788" 957.4 10.9087994716569 32.0253058808606
"4789" 957.6 12.9894409128421 29.6496445028235
"4790" 957.8 16.0726445688421 28.3529412048235
"4791" 958 19.5047261978948 25.8853298663235
"4792" 958.2 22.5672678880616 23.0658867905308
"4793" 958.4 25.7004449582375 20.2151952217305
"4794" 958.6 29.2758809300129 16.4992826563845
"4795" 958.8 32.894362852191 12.9343365382421
"4796" 959 36.9168648875398 9.96474798428865
"4797" 959.2 42.2356202301754 6.73938806965686
"4798" 959.4 47.2782655075738 5.2047235456528
"4799" 959.6 52.687541513731 4.86576169415686
"4800" 959.8 58.4488474479532 5.47259930160131
"4801" 960 63.507403245933 5.64839572757353
"4802" 960.2 69.1007206568421 5.82546865482353
"4803" 960.4 74.5214356968421 6.19909502882353
"4804" 960.6 79.9146344168421 6.19909502882353
"4805" 960.8 84.2713850835088 7.03242836299019
"4806" 961 89.1825149414933 9.20446175812585
"4807" 961.2 94.0976195524519 11.4805209252869
"4808" 961.4 98.5534216875398 13.9629590795212
"4809" 961.6 102.967056867751 16.7760181163235
"4810" 961.8 107.098924155509 20.2589241027124
"4811" 962 111.008076016842 24.0287653763235
"4812" 962.2 114.094906824115 28.3931509950735
"4813" 962.4 117.019141195024 32.6763677825735
"4814" 962.6 119.540636700479 37.3966475075735
"4815" 962.8 120.882201616842 42.1162548280543
"4816" 963 121.204550401232 46.2741419732138
"4817" 963.2 120.643790984115 50.2900041638235
"4818" 963.4 120.161838470175 54.2760181538235
"4819" 963.6 119.235455696842 57.8474467288235
"4820" 963.8 118.179097460745 61.6962808254089
"4821" 964 117.492755430175 66.0525749421569
"4822" 964.2 116.733587216842 70.9328229042081
"4823" 964.4 116.190316283509 75.8539274456184
"4824" 964.6 114.889100084398 80.2503771541569
"4825" 964.8 112.860841563509 84.4408533488235
"4826" 965 110.996490197895 88.8306740588235
"4827" 965.2 108.451504151953 93.2845652013791
"4828" 965.4 105.21714139866 96.5400042100735
"4829" 965.6 101.429197084749 99.6695781276607
"4830" 965.8 98.6174771208421 103.170248971949
"4831" 966 95.6385334724519 107.437369051263
"4832" 966.2 92.9931413128421 111.487556672574
"4833" 966.4 92.4446976084211 115.105977728824
"4834" 966.6 92.20163116847 117.639166696614
"4835" 966.8 92.2992094698151 117.623211564364
"4836" 967 92.4345600168421 117.671890637482
"4837" 967.2 92.4730828648421 117.564479755574
"4838" 967.4 92.4543153235088 117.619213483439
"4839" 967.6 92.4142848336842 117.605977731324
"4840" 967.8 92.1777410301755 116.889430445234
"4841" 968 91.6016335735989 116.011984951526
"4842" 968.2 89.2305865612324 115.579958177604
"4843" 968.4 85.4115484968421 115.005801252029
"4844" 968.6 81.8600382408421 114.247172059949
"4845" 968.8 78.228085339769 112.925173934799
"4846" 969 75.2214240324519 111.255380312116
"4847" 969.2 72.3829237501755 109.128089214593
"4848" 969.4 71.6979928129397 108.187838095165
"4849" 969.6 69.3866219329397 105.261008823945
"4850" 969.8 66.1106138835088 101.776018201324
"4851" 970 63.0726331875738 98.4505022505308
"4852" 970.2 60.2771540435088 94.2943332121569
"4853" 970.4 57.8324818799532 90.8999498143791
"4854" 970.6 54.4632891586603 87.6501440613235
"4855" 970.8 51.8571601235088 83.8730877804902
"4856" 971 50.1119583732058 79.9053888088235
"4857" 971.2 48.4378840800979 76.091760572777
"4858" 971.4 47.4728931368421 72.0049559004902
"4859" 971.6 46.7207803901754 66.9500108404902
"4860" 971.8 45.2055483688421 62.2567873925735
"4861" 972 43.8101652079532 57.1392660199346
"4862" 972.2 42.6236216726561 51.7536567917305
"4863" 972.4 42.0681759573072 46.6642113483584
"4864" 972.6 42.8409792701755 41.5745529396569
"4865" 972.8 45.3633086035088 36.7027580629902
"4866" 973 48.2814496168421 32.3332173429261
"4867" 973.2 51.6379244031836 27.9533164389455
"4868" 973.4 55.6969171680616 24.2853989868723
"4869" 973.6 60.6015334256226 21.5555678396772
"4870" 973.8 65.5719203992812 19.7356804082138
"4871" 974 70.2578934654908 19.3279931708506
"4872" 974.2 74.8918476968421 18.141895829721
"4873" 974.4 79.5752664701754 16.2448825846569
"4874" 974.6 84.4701851628886 13.5604546068468
"4875" 974.8 87.4265897768421 10.8897304850192
"4876" 975 89.654215335103 8.47334252273657
"4877" 975.2 90.737472388734 8.97456280706677
"4878" 975.4 90.6338408428886 10.0273597911491
"4879" 975.6 91.6115719004785 11.4788153138235
"4880" 975.8 93.5812866549817 14.9826370769631
"4881" 976 95.3879783635088 19.3675932104902
"4882" 976.2 96.7596252241149 23.5417523888235
"4883" 976.4 97.4604478605631 27.6749447819631
"4884" 976.6 97.6795939368421 31.3470240480543
"4885" 976.8 96.9445519778178 34.8294890537016
"4886" 977 96.1817825041149 38.3494447113235
"4887" 977.2 94.8534365191677 42.1651057982421
"4888" 977.4 93.2869804832251 46.1172620081852
"4889" 977.6 92.3119873186603 49.9578363313235
"4890" 977.8 90.569703965933 52.8599342363235
"4891" 978 87.6595186252142 55.6445333609165
"4892" 978.2 84.5740646035088 58.8547727371569
"4893" 978.4 80.9354898888421 61.2279412376985
"4894" 978.6 78.923375767086 62.1371813887016
"4895" 978.8 77.1426642672769 63.9833760230627
"4896" 979 74.9559375870747 67.5497212082421
"4897" 979.2 72.5164965622967 71.3039901988235
"4898" 979.4 69.8724283586603 75.1676265663235
"4899" 979.6 66.6242518568421 78.6402253995378
"4900" 979.8 63.1484403441149 82.2393048950735
"4901" 980 60.1016332750239 86.1903538500735
"4902" 980.2 57.6216297698856 90.2124730392583
"4903" 980.4 54.743455325933 94.3721720400735
"4904" 980.6 53.1054198494003 98.2831738328933
"4905" 980.8 52.3302477305263 102.828649781324
"4906" 981 50.6417493377724 106.816268653591
"4907" 981.2 48.5382686035088 109.808562588054
"4908" 981.4 45.45696064 112.646463556324
"4909" 981.6 43.5293346900129 116.002097014799
"4910" 981.8 43.6045012226958 117.606224596141
"4911" 982 43.5875887528421 117.651018217199
"4912" 982.2 43.4765523086068 117.601810072353
"4913" 982.4 43.4902678736842 117.110026313824
"4914" 982.6 43.4071890744031 116.414854988945
"4915" 982.8 43.3960156708962 115.616974556121
"4916" 983 42.6555237475738 114.76382309236
"4917" 983.2 39.9051995901755 113.319410717798
"4918" 983.4 36.4416004488421 112.016402826949
"4919" 983.6 33.6921556435088 109.808562588054
"4920" 983.8 30.3935133128421 107.074095129699
"4921" 984 27.73645056 104.205168001324
"4922" 984.2 25.2763950035088 101.038838713407
"4923" 984.4 22.7180827901754 97.6389373293363
"4924" 984.6 19.7804686888421 94.0644797320735
"4925" 984.8 16.7618578301755 90.8933751924133
"4926" 985 13.4434601928421 87.6221720333235
"4927" 985.2 11.2981044435088 84.8254687338235
"4928" 985.4 11.3604747688421 83.9573368648235
"4929" 985.6 12.7024022484211 82.0290546188235
"4930" 985.8 15.0494960701754 78.5067874088235
"4931" 986 17.4755182835088 74.5965309946569
"4932" 986.2 19.5514717590643 70.4832831272957
"4933" 986.4 22.2748230968421 66.0164027809485
"4934" 986.6 25.7716887635088 62.4536738396569
"4935" 986.8 29.0002703101755 58.5067873888235
"4936" 987 32.5604235128421 54.9298643083235
"4937" 987.2 36.6053225528421 51.6606335358235
"4938" 987.4 40.1902404435088 48.4426848146569
"4939" 987.6 43.8365056168421 45.2227637069005
"4940" 987.8 47.9214091528421 43.3240950659485
"4941" 988 52.3144231973299 42.033991875165
"4942" 988.2 57.0684453946199 40.8144796788235
"4943" 988.4 61.6755475368421 39.8578721827979
"4944" 988.6 66.7921719635088 38.4969254358748
"4945" 988.8 71.6322220968421 37.8854855930543
"4946" 989 76.3867525473684 36.9177185413235
"4947" 989.2 80.1354361065982 35.4017216996772
"4948" 989.4 84.5521926568421 34.4831187257466
"4949" 989.6 89.4021204435088 33.733611821644
"4950" 989.8 93.9190990373299 33.187838020165
"4951" 990 98.9226186273684 33.1120505213235
"4952" 990.2 103.393296513684 32.5148845288235
"4953" 990.4 107.794310950175 32.6389372643363
"4954" 990.6 112.29410192 32.5756132738235
"4955" 990.8 116.648921616842 31.6111829663235
"4956" 991 118.978636710175 31.7668606221569
"4957" 991.2 119.125390416842 32.1240034796569
"4958" 991.4 118.780429722208 32.3904646610186
"4959" 991.6 118.649358080842 33.4298642868235
"4960" 991.8 118.818231495912 36.3332632163817
"4961" 992 118.977741870501 40.3454365263845
"4962" 992.2 118.297399333206 44.5644796825735
"4963" 992.4 118.601204520842 48.8337104560735
"4964" 992.6 118.921366970988 53.1972189032138
"4965" 992.8 119.188677952842 57.8048643111985
"4966" 993 119.847068445933 62.6938503300735
"4967" 993.2 119.785782096842 67.3529412438235
"4968" 993.4 119.15866596661 71.6642113733584
"4969" 993.6 117.160853151726 75.6713670124282
"4970" 993.8 114.016110089569 78.4805636325735
"4971" 994 109.741654167086 80.5049112382138
"4972" 994.2 105.770803110175 82.3620987679902
"4973" 994.4 102.53506284611 83.1315528918723
"4974" 994.6 99.0210274431836 84.810727377604
"4975" 994.8 95.3763047732058 87.3704237813235
"4976" 995 92.303232125933 90.5435007075735
"4977" 995.2 89.4683007208421 94.2760181938235
"4978" 995.4 87.0413612968421 97.8270020971956
"4979" 995.6 86.0200578847491 101.9146586308
"4980" 995.8 84.815596745731 105.99396692349
"4981" 996 83.2159529024235 109.445964541731
"4982" 996.2 83.1982486035088 111.583710518824
"4983" 996.4 83.9682886495694 113.480563667574
"4984" 996.6 84.7387456095694 117.676367867574
"4985" 996.8 85.2252841768421 119.55990100299
"4986" 997 85.0006915108962 119.411153354094
"4987" 997.2 84.8615318490373 118.928926286019
"4988" 997.4 84.6312138835088 118.398306186388
"4989" 997.6 84.2657407101755 117.806590209465
"4990" 997.8 83.0349851048421 116.824095139449
"4991" 998 80.7717677848421 115.343325907199
"4992" 998.2 78.0068362301755 113.177117113824
"4993" 998.4 75.834714605933 110.386158070074
"4994" 998.6 73.8966138939153 107.287275242482
"4995" 998.8 71.8340084435088 103.909717837157
"4996" 999 70.5047241065982 100.298532271141
"4997" 999.2 69.2760572075398 96.5389877846375
"4998" 999.4 69.1465811901755 92.8291317454902
"4999" 999.6 70.5866019368421 88.3511097629902
"5000" 999.8 72.1020129261104 84.341684225165
"5001" 1000 73.4524266648421 79.8914027948235
"5002" 1000.2 75.0905232241149 75.6396545388235
"5003" 1000.4 76.0130762066096 71.0112596732421
"5004" 1000.6 77.0254208168421 66.1990950888235
"5005" 1000.8 78.4993384794508 61.2827071240409
"5006" 1001 78.7589489768421 57.4840601150735
"5007" 1001.2 79.0660906027881 54.05772293531
"5008" 1001.4 80.2014156186199 48.882855755268
"5009" 1001.6 81.4320587953787 44.2947798699211
"5010" 1001.8 82.6157131777723 40.2151952417305
"5011" 1002 84.6015809235088 34.348133518511
"5012" 1002.2 87.3390378495694 29.5469971500735
"5013" 1002.4 90.7798285913876 25.4997943488235
"5014" 1002.6 93.1793350781755 21.6178984630458
"5015" 1002.8 95.5078272239532 16.6606335008235
"5016" 1003 97.6705226225564 12.4942284731092
"5017" 1003.2 97.6351444968421 12.0557383913235
"5018" 1003.4 97.8187999349817 12.2813848381259
"5019" 1003.6 98.0606875852142 13.0595601519631
"5020" 1003.8 98.6827780461104 13.4317404394333
"5021" 1004 102.369871280098 14.123960868591
"5022" 1004.2 104.160539115379 14.4823971008967
"5023" 1004.4 104.579394728421 14.6302691263235
"5024" 1004.6 104.629793040842 14.4188752568235
"5025" 1004.8 104.812559334737 14.4986901788235
"5026" 1005 104.488156404211 14.4379614338235
"5027" 1005.2 104.516725980478 14.1827780204902
"5028" 1005.4 104.55792688743 14.1289592901471
"5029" 1005.6 104.552747344842 14.0452488828235
"5030" 1005.8 104.074707061166 14.2864131242289
"5031" 1006 104.188967483509 14.4831187057466
"5032" 1006.2 103.817144390175 14.6423184804902
"5033" 1006.4 103.734595430175 14.9768728153791
"5034" 1006.6 103.417852013287 14.9170437554902
"5035" 1006.8 102.760358187277 14.4181585821931
"5036" 1007 101.537676489886 12.9549478783887
"5037" 1007.2 99.3285446901754 11.1510181106985
"5038" 1007.4 97.9998821002464 10.020698960632
"5039" 1007.6 97.6844179070747 9.55329896777701
"5040" 1007.8 97.6993492435088 9.36477550536199
"5041" 1008 97.6526548822967 9.52077335382353
"5042" 1008.2 97.7824377391951 9.37782806367647
"5043" 1008.4 97.9361042468421 9.33611426272978
"5044" 1008.6 97.8607783208421 9.52876536182353
"5045" 1008.8 98.0017328891002 9.82192381656547
"5046" 1009 98.2557903812866 9.70336853660131
"5047" 1009.2 98.2033565048421 10.0452488788235
"5048" 1009.4 98.3445286490373 10.0640106049211
"5049" 1009.6 97.9759235368421 10.3509688002338
"5050" 1009.8 98.2667400280049 10.4119751761491
"5051" 1010 98.1744643688421 10.6414027255735
"5052" 1010.2 98.0937498301754 10.9793148138235
"5053" 1010.4 99.1760584168421 11.4788153138235
"5054" 1010.6 101.329057588398 13.0708899074902
"5055" 1010.8 103.466102853206 15.4997943388235
"5056" 1011 106.118926249569 18.1921020338235
"5057" 1011.2 109.3487779294 21.0023150794049
"5058" 1011.4 112.517804774175 23.3529411998235
"5059" 1011.6 114.264173883509 26.2076420573791
"5060" 1011.8 115.90723171866 30.2550391088235
"5061" 1012 117.355173830175 34.4042232621569
"5062" 1012.2 118.613347592494 38.4566201446931
"5063" 1012.4 120.706572122208 41.6118530379699
"5064" 1012.6 124.10785772611 43.8538793066284
"5065" 1012.8 124.702514012632 43.8610383863235
"5066" 1013 123.840818728421 43.6586092363235
"5067" 1013.2 122.780058009569 44.6344097525735
"5068" 1013.4 121.410441338581 47.6957505887148
"5069" 1013.6 120.219164136842 51.3144796893235
"5070" 1013.8 119.785782096842 55.4298643088235
"5071" 1014 119.726516176842 58.980160170362
"5072" 1014.2 120.847509370988 62.9064121587016
"5073" 1014.4 123.424961780246 66.0845288039299
"5074" 1014.6 126.362182576842 69.4500108429902
"5075" 1014.8 127.747170683509 71.6231582106184
"5076" 1015 127.218940722297 70.7183258625735
"5077" 1015.2 126.301168128146 70.4215031198018
"5078" 1015.4 124.203068667509 71.5153344103791
"5079" 1015.6 121.271663376842 73.9371903346568
"5080" 1015.8 117.526942373206 76.9858083863235
"5081" 1016 114.278765871388 80.2900041938235
"5082" 1016.2 111.011133385731 83.2760181828235
"5083" 1016.4 108.185151733206 86.5137804238235
"5084" 1016.6 106.383414513586 90.1257498533584
"5085" 1016.8 104.193200763509 93.5525749696568
"5086" 1017 101.984642800098 97.3797749053352
"5087" 1017.2 100.458587380745 101.696280865409
"5088" 1017.4 99.8731385235088 104.660633588824
"5089" 1017.6 99.9967625698856 105.379697134693
"5090" 1017.8 99.9727809550239 105.298745477574
"5091" 1018 100.110942167086 105.589339030653
"5092" 1018.2 101.031237675789 107.747678126324
"5093" 1018.4 103.171569190175 110.528483693311
"5094" 1018.6 104.906332056842 110.862556671949
"5095" 1018.8 105.157800647953 110.547385731462
"5096" 1019 105.285387003509 110.587655291003
"5097" 1019.2 105.228200589474 110.581686226324
"5098" 1019.4 105.226121083509 110.597517223952
"5099" 1019.6 104.800394224842 110.449095133074
"5100" 1019.8 104.228478096842 110.558069492157
"5101" 1020 103.597227134982 113.149005690335
"5102" 1020.2 102.021496053206 115.910633600074
"5103" 1020.4 100.634423376842 118.65330759549
"5104" 1020.6 100.216175312842 120.067227010824
"5105" 1020.8 100.010720123509 120.68627463049
"5106" 1021 99.9679169590644 120.828724773083
"5107" 1021.2 100.000447364042 120.706787451024
"5108" 1021.4 100.139129616842 120.622172066324
"5109" 1021.6 100.287294416842 120.622172066324
"5110" 1021.8 100.379897416842 120.445890014865
"5111" 1022 100.356867453364 120.41314196578
"5112" 1022.2 100.408789552842 120.814479758824
"5113" 1022.4 100.164811515509 120.596531040657
"5114" 1022.6 100.183155728842 120.418875362824
"5115" 1022.8 100.074924870175 120.237556681324
"5116" 1023 99.3783033688421 119.968325911824
"5117" 1023.2 97.029114327086 119.895155180043
"5118" 1023.4 94.0318488363543 119.913916906141
"5119" 1023.6 90.7415822231579 120.642414981324
"5120" 1023.8 87.2487920168421 121.277990607413
"5121" 1024 83.8185962080616 122.259132668336
"5122" 1024.2 80.2425992038691 122.924666871121
"5123" 1024.4 76.2549638568421 123.714687661932
"5124" 1024.6 72.2506151831579 124.144439276324
"5125" 1024.8 68.1347530021053 125.247678143824
"5126" 1025 64.1587895848421 126.477941302949
"5127" 1025.2 60.3288074863158 127.747678146324
"5128" 1025.4 57.5565660968421 129.8381484069
"5129" 1025.6 56.9686864065195 130.218946269469
"5130" 1025.8 56.8834745768421 130.484809438823
"5131" 1026 56.4317483235088 130.30165925549
"5132" 1026.2 56.2384920360421 130.691402845624
"5133" 1026.4 56.4317483235088 130.622172076323
"5134" 1026.6 56.2964597501754 130.777849732157
"5135" 1026.8 56.4496878850774 130.452488818235
"5136" 1027 56.6753076342334 130.814479768824
"5137" 1027.2 56.8009256168421 130.429864383824
"5138" 1027.4 56.9432926637986 130.84792458491
"5139" 1027.6 56.9708793580185 130.565610990294
"5140" 1027.8 56.7308840750239 130.674619628824
"5141" 1028 56.7046184968421 130.487556691574
"5142" 1028.2 54.4953915319936 129.49746345049
"5143" 1028.4 53.4783299768421 129.360152844292
"5144" 1028.6 53.9406041528421 129.362556690449
"5145" 1028.8 53.7237956851348 129.144686146141
"5146" 1029 53.2604924435088 128.90056035299
"5147" 1029.2 51.6003411368421 128.444417396391
"5148" 1029.4 50.3838301473684 127.666706486324
"5149" 1029.6 49.7108871635088 126.37308782299
"5150" 1029.8 48.4992518728421 124.545248993324
"5151" 1030 47.4285985729397 121.846374694189
"5152" 1030.2 46.821425668734 118.932982875445
"5153" 1030.4 46.3419723848421 116.506787446824
"5154" 1030.6 45.9252679192812 114.191590446385
"5155" 1030.8 46.2071424168421 111.006787441324
"5156" 1031 46.8125014568421 107.188106118824
"5157" 1031.2 48.2676668447491 103.632011047544
"5158" 1031.4 51.2151126568421 101.006787431324
"5159" 1031.6 54.7784760968421 99.4298643528235
"5160" 1031.8 59.2682223101754 98.3968973188235
"5161" 1032 63.9093082835088 97.6093515304902
"5162" 1032.2 68.8747971873684 97.0695404638235
"5163" 1032.4 73.2923734035088 98.5067874288235
"5164" 1032.6 77.2363792701754 100.787007211324
"5165" 1032.8 79.9370314214933 104.15973913394
"5166" 1033 81.6289011528421 107.977941284449
"5167" 1033.2 82.0232534652632 112.413670033824
"5168" 1033.4 81.2918262328421 116.141402831074
"5169" 1033.6 79.5968209208421 117.343325909199
"5170" 1033.8 77.8972536926316 117.393427123824
"5171" 1034 74.2794331901755 118.447615851131
"5172" 1034.2 69.9200955190643 120.002513946046
"5173" 1034.4 66.2785339901754 121.563986662926
"5174" 1034.6 64.6339047101754 121.914907110351
"5175" 1034.8 64.5107010071124 121.791610736932
"5176" 1035 65.1821144701754 121.7612253219
"5177" 1035.2 65.8441641848421 121.093325912949
"5178" 1035.4 66.5938390821053 120.612050608824
"5179" 1035.6 69.3978969128421 120.535633604699
"5180" 1035.8 73.2339615663158 119.610026316324
"5181" 1036 77.1470719157895 119.022981781324
"5182" 1036.2 81.695141659769 118.713166435897
"5183" 1036.4 86.2612736248421 118.170248986949
"5184" 1036.6 89.7090685208421 116.333710523574
"5185" 1036.8 92.9298537768421 113.10385704049
"5186" 1037 96.3831519368421 109.612556670699
"5187" 1037.2 100.156640002297 106.242801422574
"5188" 1037.4 104.312438150175 103.277849704657
"5189" 1037.6 108.605400984115 101.006787431324
"5190" 1037.8 113.029467216842 99.4535329919004
"5191" 1038 116.506860615912 99.6069663208003
"5192" 1038.2 116.569124288842 100.218325892074
"5193" 1038.4 116.080251003509 99.6972636204902
"5194" 1038.6 115.848934947574 99.2009712944333
"5195" 1038.8 116.113270587509 97.5666164877124
"5196" 1039 117.313152783354 94.3207409130096
"5197" 1039.2 119.26358349062 90.4127703267124
"5198" 1039.4 121.437984244398 86.2332831430458
"5199" 1039.6 124.023295376842 82.3529412588235
"5200" 1039.8 126.492259725933 78.7865076888235
"5201" 1040 126.654124020745 75.3454365613845
"5202" 1040.2 125.147746075221 71.5005503955803
"5203" 1040.4 123.547424901548 66.8438914695588
"5204" 1040.6 122.739200443509 62.3614882473791
"5205" 1040.8 122.848348512842 58.4298643118235
"5206" 1041 124.359345753012 54.0796188082916
"5207" 1041.2 125.806096947075 49.9468589366142
"5208" 1041.4 126.305774120842 46.9010181464485
"5209" 1041.6 126.344803848421 46.8063825188235
"5210" 1041.8 126.366768630175 47.0324284029902
"5211" 1042 125.203057596842 46.9202489156985
"5212" 1042.2 122.771302816842 45.8756684950735
"5213" 1042.4 119.428069936842 43.5159448829902
"5214" 1042.6 117.038494778947 40.5108359538235
"5215" 1042.8 115.457030492632 37.1606335213235
"5216" 1043 114.062387536842 32.9023917588235
"5217" 1043.2 112.564987797307 29.1329054274282
"5218" 1043.4 111.011133385731 25.036701885268
"5219" 1043.6 110.21369182206 22.018493037954
"5220" 1043.8 108.058710461493 20.9128696410328
"5221" 1044 104.327254630175 20.5975171339517
"5222" 1044.2 99.5612868968421 20.8144796588235
"5223" 1044.4 95.3512899368421 21.5727214178235
"5224" 1044.6 91.0813215101754 20.6764125975415
"5225" 1044.8 87.8668508968421 18.7723551146569
"5226" 1045 84.5776907852142 16.3690413717305
"5227" 1045.2 81.9991485252866 13.036701873268
"5228" 1045.4 80.8952160022967 8.83895517132353
"5229" 1045.6 80.7102149733638 6.63387763795396
"5230" 1045.8 81.1620409235088 6.79433312465686
"5231" 1046 80.9716637826958 7.48427326650646
"5232" 1046.2 80.4300076535989 8.17414700585056
"5233" 1046.4 78.7589489768421 8.89140272382353
"5234" 1046.6 75.6406806049502 10.2011740349046
"5235" 1046.8 71.7698036968421 11.5837104188235
"5236" 1047 67.2213560008421 12.7664027276985
"5237" 1047.2 63.1065075789474 13.4865444288235
"5238" 1047.4 58.8426365608421 13.5548642669485
"5239" 1047.6 54.7688453848421 11.8337104190735
"5240" 1047.8 51.2151126568421 9.4459644417305
"5241" 1048 48.4682661037986 6.70076727012788
"5242" 1048.2 48.0289521035088 4.66063348882353
"5243" 1048.4 48.1086957649272 4.82429961010012
"5244" 1048.6 47.9037869989698 5.47078078914268
"5245" 1048.8 47.8138270529397 6.10528639833572
"5246" 1049 46.9869951934275 7.30603686857963
"5247" 1049.2 44.6084442248421 9.72794118619853
"5248" 1049.4 42.6391929235088 13.1038569404902
"5249" 1049.6 39.8953219368421 16.0610279775415
"5250" 1049.8 36.7739834835088 17.9150713719004
"5251" 1050 33.2270827990643 18.9661890586846
"5252" 1050.2 28.9524900335863 18.9897927160328
"5253" 1050.4 25.9692090140514 18.2026728583584
"5254" 1050.6 26.2598238061104 18.0846485116284
"5255" 1050.8 26.8646176842105 18.8003096163235
"5256" 1051 26.8235728012324 20.4767685890674
"5257" 1051.2 25.9730165048421 23.9298642773235
"5258" 1051.4 24.1207095635088 28.1024481079261
"5259" 1051.6 21.8023976298151 32.1034609590938
"5260" 1051.8 19.5887940305007 35.711290180287
"5261" 1052 19.2411488168421 39.5774734405803
"5262" 1052.2 20.1995221085494 43.8351175805309
"5263" 1052.4 21.9666403128421 48.6221719943235
"5264" 1052.6 24.1239198008421 52.9875566140735
"5265" 1052.8 26.9009244075398 56.3690414117305
"5266" 1053 30.3068369048421 58.7087104659485
"5267" 1053.2 34.2838511700129 59.6981569960186
"5268" 1053.4 38.8976789501754 60.2227637219004
"5269" 1053.6 43.4209550382375 60.6892560851026
"5270" 1053.8 48.3901038035088 59.6148459979902
"5271" 1054 53.5712775461444 57.630222092777
"5272" 1054.2 58.3143232168421 55.4756518546569
"5273" 1054.4 62.7903112701755 52.6093514854902
"5274" 1054.6 67.095086665731 49.8315737049346
"5275" 1054.8 72.6252555119532 46.3358472057124
"5276" 1055 77.6216077501755 43.8822452496569
"5277" 1055.2 82.5562011368421 41.2265675913235
"5278" 1055.4 87.6953538326561 38.8377354908003
"5279" 1055.6 92.9546184648421 36.7952489055735
"5280" 1055.8 98.6969922301754 34.9860773061312
"5281" 1056 103.752939643509 33.0855419421569
"5282" 1056.2 108.67992689294 30.8989074362626
"5283" 1056.4 113.18052303733 29.9795828574821
"5284" 1056.6 115.078477987574 30.6456241339455
"5285" 1056.8 114.142184864842 31.1317873614485
"5286" 1057 112.942907781053 30.7739938388235
"5287" 1057.2 111.384132390175 31.4005602554902
"5288" 1057.4 108.463823111476 33.5349299529699
"5289" 1057.6 105.004732809886 35.9733425502366
"5290" 1057.8 101.339609066144 38.4710091934747
"5291" 1058 98.3872572435088 41.7027580679902
"5292" 1058.2 95.9401391848421 45.7087104529485
"5293" 1058.4 94.0353983670643 50.190548064268
"5294" 1058.6 92.4157683836714 54.9795828824821
"5295" 1058.8 91.6641030568421 59.3296854218468
"5296" 1059 91.7649962301755 64.2577031454902
"5297" 1059.2 92.4253879101754 67.6276665188235
"5298" 1059.4 94.1313997501754 71.1990950938235
"5299" 1059.6 96.2330920056793 74.6337999273119
"5300" 1059.8 98.6233392933638 78.6071218570844
"5301" 1060 100.635646324398 82.8486677550458
"5302" 1060.2 102.810047078175 87.0025139130458
"5303" 1060.4 105.220476710175 90.5031244171568
"5304" 1060.6 107.43220515866 94.8704237888235
"5305" 1060.8 106.634260965679 96.7983795559165
"5306" 1061 105.576104300479 97.7725216938235
"5307" 1061.2 105.54907740119 97.754279066867
"5308" 1061.4 105.569016763509 97.1148460354902
"5309" 1061.6 105.660737830175 96.3822453021569
"5310" 1061.8 105.720244668549 95.326674855287
"5311" 1062 104.421436906144 93.4531201608003
"5312" 1062.2 102.647594137772 90.4745870630096
"5313" 1062.4 101.303773858703 87.0130485980096
"5314" 1062.6 100.28247044661 83.3100074494049
"5315" 1062.8 99.7722453501755 79.3309632338235
"5316" 1063 99.3788102484211 75.3691355838235
"5317" 1063.2 99.6988684968421 71.3089852038235
"5318" 1063.4 99.8524479573072 66.5210986669631
"5319" 1063.6 100.4885228894 61.9951594853352
"5320" 1063.8 101.172669441232 57.2778943294333
"5321" 1064 101.551634043509 52.421317297268
"5322" 1064.2 101.791557044211 47.2922124788235
"5323" 1064.4 102.587470623064 42.9512318177124
"5324" 1064.6 103.982659224115 38.0609831725735
"5325" 1064.8 105.663656227751 34.0662279238235
"5326" 1065 106.639860216842 29.5452488983235
"5327" 1065.2 106.880628016842 25.0452488938235
"5328" 1065.4 106.547076528062 24.2947798499211
"5329" 1065.6 106.688013776842 24.3492781971569
"5330" 1065.8 106.763180309525 24.4073502065065
"5331" 1066 106.972349083509 24.8437836921569
"5332" 1066.2 107.514845636354 25.0358680307747
"5333" 1066.4 107.751978150175 25.3474466963235
"5334" 1066.6 108.331655291509 25.5324283814902
"5335" 1066.8 108.726905975867 25.8613839790674
"5336" 1067 109.309446604159 26.4242357619943
"5337" 1067.2 111.959561397895 27.2719695438235
"5338" 1067.4 115.577160952842 27.8240950504485
"5339" 1067.6 116.402018421166 27.7167665680127
"5340" 1067.8 116.155003672842 27.6702488964485
"5341" 1068 115.839539130988 27.587462780043
"5342" 1068.2 115.727444854051 27.5765547997538
"5343" 1068.4 115.648763202929 27.7375565888235
"5344" 1068.6 115.248646665731 27.882855734268
"5345" 1068.8 114.652388630796 28.1668946930096
"5346" 1069 113.913396730988 28.1127911107747
"5347" 1069.2 112.17537945862 26.4896933397124
"5348" 1069.4 109.796107195024 23.9001439975735
"5349" 1069.6 107.160794184115 21.0767174213235
"5350" 1069.8 104.814402533206 18.5504936425735
"5351" 1070 102.441745304115 15.5522418913235
"5352" 1070.2 100.148088418703 12.800168380684
"5353" 1070.4 97.3199575586603 11.4788153138235
"5354" 1070.6 93.4110694196328 10.5550878775445
"5355" 1070.8 89.4994858835088 8.91887525132353
"5356" 1071 85.1152188968421 7.65513898632353
"5357" 1071.2 81.035299085933 5.99804607757353
"5358" 1071.4 76.9926354142889 3.63772023084481
"5359" 1071.6 74.8925704519641 2.02461097211621
"5360" 1071.8 74.6576750373299 1.75256594370158
"5361" 1072 74.3790686498856 1.98504820186701
"5362" 1072.2 74.4273682773072 2.53183205556772
"5363" 1072.4 73.8308431778178 3.26288489455524
"5364" 1072.6 72.3834176328421 4.71832579657353
"5365" 1072.8 68.9850110035088 6.67246781036199
"5366" 1073 66.2390233768421 7.21780604855326
"5367" 1073.2 64.8522008488421 6.48969331971242
"5368" 1073.4 62.3598621712607 4.67852257649795
"5369" 1073.6 60.1655275538634 2.90940599116395
"5370" 1073.8 59.1960418185813 1.78437930534527
"5371" 1074 58.9690705235088 1.43578141459276
"5372" 1074.2 58.7975366412324 1.18971416077475
"5373" 1074.4 58.7856897420595 1.39140271632353
"5374" 1074.6 58.9747148968421 1.77209345453781
"5375" 1074.8 59.1737691266294 2.2629248121214
"5376" 1075 58.2497196829291 3.16397796893223
"5377" 1075.2 56.3331481768421 4.87125619965686
"5378" 1075.4 54.0006108968421 6.88943033523379
"5379" 1075.6 50.8780377368421 8.27601810782353
"5380" 1075.8 46.986160009731 8.63499246715687
"5381" 1076 43.3696058080616 8.41297870833573
"5382" 1076.2 40.0697523150239 8.02601810757353
"5383" 1076.4 37.4294363368421 7.7741866054902
"5384" 1076.6 37.6381576909885 7.63436707528694
"5385" 1076.8 38.0548748535989 7.41531124625596
"5386" 1077 38.164323419769 7.35294118382353
"5387" 1077.2 38.3323555814933 7.76439020033516
"5388" 1077.4 38.6339007077512 8.38440971632353
"5389" 1077.6 38.1751286088421 9.46832580132353
"5390" 1077.8 36.0261040168421 11.9408532763235
"5391" 1078 33.1960505048421 14.1414027290735
"5392" 1078.2 29.3886307290373 15.9082882843113
"5393" 1078.4 24.9645433768421 18.5800474221569
"5394" 1078.6 22.5155908968421 21.3639302088235
"5395" 1078.8 20.6811695635088 24.6697910179902
"5396" 1079 19.6538936168421 28.2595346113235
"5397" 1079.2 18.2731387901755 32.0472212874133
"5398" 1079.4 17.538033431579 35.4096213738235
"5399" 1079.6 15.8680506626958 39.0508774256528
"5400" 1079.8 13.0486010008421 41.7183258335735
"5401" 1080 10.3148546088421 43.1661280328235
"5402" 1080.2 7.94111340350878 44.4683258363235
"5403" 1080.4 7.60527319017545 45.4397262317722
"5404" 1080.6 7.39030426105264 45.4602286713235
"5405" 1080.8 7.23980001684211 45.4594500976697
"5406" 1081 7.20782761263159 45.4602286713235
"5407" 1081.2 7.25741961467998 45.4402593092289
"5408" 1081.4 7.25851557052634 45.4197428413235
"5409" 1081.6 7.36327068350878 45.344394213268
"5410" 1081.8 7.36327068350878 45.344394213268
"5411" 1082 7.36327068350878 45.344394213268
"5412" 1082.2 7.36327068350878 45.344394213268
"5413" 1082.4 7.3407122590043 45.3882842572019
"5414" 1082.6 7.38467226573102 45.3657617346569
"5415" 1082.8 7.43441648386915 45.5026293716614
"5416" 1083 7.48617691284212 45.4738203428235
"5417" 1083.2 7.90732143157896 45.8853298863235
"5418" 1083.4 8.50680927954484 47.955851827337
"5419" 1083.6 9.46467468927456 49.5047083777425
"5420" 1083.8 10.2351316492746 52.0930659686884
"5421" 1084 10.5735080168421 54.4683258463235
"5422" 1084.2 10.1680043536842 57.5250060113235
"5423" 1084.4 9.45634542484211 61.1441500288235
"5424" 1084.6 7.49168017684213 64.1039533863235
"5425" 1084.8 4.63135871284212 66.7375566278235
"5426" 1085 1.91687374484212 67.9353588268235
"5427" 1085.2 1.32802449684213 67.8959276697059
"5428" 1085.4 1.4940712554628 67.8303948252028
"5429" 1085.6 1.75177582484211 67.8273002186568
"5430" 1085.8 2.10561531758285 67.5096364006754
"5431" 1086 1.99832205204211 68.3529412448235
"5432" 1086.2 1.69185139461989 70.3657617596568
"5433" 1086.4 1.32802449684212 72.7725216688235
"5434" 1086.6 0.958847203508768 73.4266591986152
"5435" 1086.8 0.929955067508772 73.2760181728235
"5436" 1087 0.899992852397659 73.2717446685457
"5437" 1087.2 0.908805268606809 73.3031674941176
"5438" 1087.4 1.0631799168421 73.434672019136
"5439" 1087.6 1.04476826154798 73.461538535
"5440" 1087.8 1.17209868350877 74.2760181738235
"5441" 1088 2.31035712084211 76.0260181755735
"5442" 1088.2 3.47641409684211 79.1132962851697
"5443" 1088.4 3.8320096168421 82.6276665338235
"5444" 1088.6 3.8320096168421 85.4298643388235
"5445" 1088.8 3.58436273684212 85.7595346688235
"5446" 1089 3.63939537684213 85.8144797238235
"5447" 1089.2 3.68384481684211 85.8144797238235
"5448" 1089.4 3.67338612507739 86.0180996335294
"5449" 1089.6 3.63939537684213 86.1990951088235
"5450" 1089.8 3.70360012350878 86.0708899804902
"5451" 1090 3.63939537684213 86.1990951088235
"5452" 1090.2 3.83200961684213 86.0067874163235
"5453" 1090.4 3.8320096168421 86.0067874163235
"5454" 1090.6 3.9283167368421 85.9490951085735
"5455" 1090.8 4.16220545684209 85.8694247788235
"5456" 1091 4.51491464956939 85.7795146888235
"5457" 1091.2 4.5543130168421 85.7023002365318
"5458" 1091.4 4.63100201980509 85.5865594956754
"5459" 1091.6 4.2172380968421 84.9712844567081
"5460" 1091.8 3.71870712272445 82.7149322094117
"5461" 1092 3.12575740350878 78.8914027938235
"5462" 1092.2 3.44678113684213 75.9728507547059
"5463" 1092.4 4.28638167017546 72.6290753713876
"5464" 1092.6 4.9167319157895 68.8610384113235
"5465" 1092.8 4.00434867368422 64.9743987313235
"5466" 1093 3.03191969684212 61.2977144133107
"5467" 1093.2 3.87255998315792 59.4582043938235
"5468" 1093.4 3.93794744884214 57.6221720033235
"5469" 1093.6 3.79801886860684 54.4117647602941
"5470" 1093.8 4.33576993684213 50.9919944819004
"5471" 1094 5.94062866526317 47.9703501313235
"5472" 1094.2 8.38733639284212 45.6510181451985
"5473" 1094.4 11.2734963524519 42.9439355908967
"5474" 1094.6 13.4835447779232 39.7853736486884
"5475" 1094.8 16.1304288408421 36.3144796743235
"5476" 1095 18.6921982328421 33.0837104403235
"5477" 1095.2 21.8752786935989 30.7728996272019
"5478" 1095.4 24.9755499048421 28.9573368098235
"5479" 1095.6 27.3502083208421 26.6317873569485
"5480" 1095.8 28.2940180968421 23.8205525363235
"5481" 1096 28.8718608168421 20.8721719665735
"5482" 1096.2 29.228901847086 17.5687010439455
"5483" 1096.4 30.699456396377 15.5640324263817
"5484" 1096.6 33.5931493973072 15.1168052345212
"5485" 1096.8 37.7419935101754 14.502842571644
"5486" 1097 42.1419681936842 14.0533460488235
"5487" 1097.2 46.8427694088421 13.6702488824485
"5488" 1097.4 51.2688654680049 14.7321898495212
"5489" 1097.6 54.4134049210282 16.8252131074282
"5490" 1097.8 56.5995561841149 19.7218223150735
"5491" 1098 57.8314118008421 22.8048642761985
"5492" 1098.2 57.9841273768421 25.4023917513235
"5493" 1098.4 58.1492252968421 29.0837104363235
"5494" 1098.6 58.6284119426958 32.9908398961406
"5495" 1098.8 60.2294590888421 36.4384112983791
"5496" 1099 62.8420085986603 39.1361579988235
"5497" 1099.2 66.1564744168421 40.6862745504902
"5498" 1099.4 70.4215040168421 41.5562379213235
"5499" 1099.6 75.2052162488421 42.9298642963235
"5500" 1099.8 78.8259452342334 45.7141452355627
"5501" 1100 81.271308629016 50.0703325308887
"5502" 1100.2 83.3028940022967 53.9788153563235
"5503" 1100.4 85.4556533675398 57.9432811270793
"5504" 1100.6 87.3409834479532 62.729009615268
"5505" 1100.8 88.8527547879059 66.8701261860576
"5506" 1101 90.2515986301755 71.2998276946569
"5507" 1101.2 92.0582903387026 75.9128696960328
"5508" 1101.4 94.6035638498856 80.2710014574105
"5509" 1101.6 97.7491406796992 84.3545111195378
"5510" 1101.8 101.901345004076 87.9094060761639
"5511" 1102 106.584659794403 90.8426223179699
"5512" 1102.2 110.503610150175 91.1166775313235
"5513" 1102.4 114.326812660745 90.8520031810187
"5514" 1102.6 114.94416051866 91.3039902188235
"5515" 1102.8 114.429271803509 91.7943332096569
"5516" 1103 113.604616031388 91.7760181913235
"5517" 1103.2 112.759948390175 92.9298643463235
"5518" 1103.4 111.118141296842 95.9455986150735
"5519" 1103.6 108.798015224115 99.5032909263235
"5520" 1103.8 106.215233369569 102.798745475074
"5521" 1104 103.502831954403 106.583710513824
"5522" 1104.2 100.533530203509 109.770523703824
"5523" 1104.4 96.9417332328421 111.516402826449
"5524" 1104.6 92.9665422035088 113.754040191324
"5525" 1104.8 89.0638108168421 116.401018215949
"5526" 1105 86.2516429128421 119.006787449324
"5527" 1105.2 84.9684651901755 121.299827744657
"5528" 1105.4 84.4856991856226 121.311665500409
"5529" 1105.6 84.0269484408421 120.987556682074
"5530" 1105.8 81.9605099930584 120.700134644364
"5531" 1106 78.3490263635088 119.798700665106
"5532" 1106.2 74.7733158568421 118.487063582926
"5533" 1106.4 71.4630973983055 116.940183319677
"5534" 1106.6 67.5102773608421 115.929864369324
"5535" 1106.8 63.5330282002568 115.720671123336
"5536" 1107 58.9805078063158 115.804358296324
"5537" 1107.2 54.3265734568421 115.084696715618
"5538" 1107.4 49.6838294488421 114.266402829199
"5539" 1107.6 44.7980171873684 112.788163961324
"5540" 1107.8 39.8508724968421 111.391402826324
"5541" 1108 35.0253789052632 109.923791488824
"5542" 1108.2 30.3470040207446 108.018982560287
"5543" 1108.4 26.6021362590043 105.086829015445
"5544" 1108.6 22.8334043928421 102.131787432449
"5545" 1108.8 18.3840154488421 99.2567874295735
"5546" 1109 13.9797387873684 95.5918076688235
"5547" 1109.2 11.4250657094737 91.9683258838235
"5548" 1109.4 10.6377127635088 87.6685231181825
"5549" 1109.6 10.3059882390643 82.7696079259069
"5550" 1109.8 9.61043681684213 77.7375566388235
"5551" 1110 9.17705477684213 72.7375566338235
"5552" 1110.2 8.33621953684212 68.0038288184389
"5553" 1110.4 8.53902010684213 66.2351527811673
"5554" 1110.6 9.34291703906434 66.2631976529902
"5555" 1110.8 11.8300866301755 64.8529412413235
"5556" 1111 15.0953566035088 62.8291317154902
"5557" 1111.2 19.2026259688421 61.5452489303235
"5558" 1111.4 23.3961131368421 61.3089851938235
"5559" 1111.6 27.7450675128421 61.6317873919485
"5560" 1111.8 31.5076346273684 61.4521315213235
"5561" 1112 33.7185726233537 60.5014206645212
"5562" 1112.2 37.1777626783055 59.7356804482138
"5563" 1112.4 41.1158795325178 59.6398435230127
"5564" 1112.6 43.3784647208421 59.2870071698235
"5565" 1112.8 45.1122825263158 58.9015242313235
"5566" 1113 48.490325847086 58.103410277726
"5567" 1113.2 52.7372349436714 57.6437479883357
"5568" 1113.4 56.9614374835088 56.9576420881291
"5569" 1113.6 62.0015100968421 56.5837104638235
"5570" 1113.8 66.1514714495694 56.4700741000735
"5571" 1114 71.3007464280049 56.5837104638235
"5572" 1114.2 76.0578702159119 57.7196675311491
"5573" 1114.4 80.8060352019584 59.1060718259165
"5574" 1114.6 85.9590527101754 60.4298643138235
"5575" 1114.8 91.210389513731 61.9512318367124
"5576" 1115 96.437177882208 63.6662620656528
"5577" 1115.2 101.735076176842 65.5489119379902
"5578" 1115.4 107.410317176842 66.3817873966985
"5579" 1115.6 112.965486962297 67.4228713138235
"5580" 1115.8 117.483166409569 69.3983957913235
"5581" 1116 121.326696016842 72.2366621789398
"5582" 1116.2 122.177782193586 74.9289698739398
"5583" 1116.4 121.380448828005 78.2742292690561
"5584" 1116.6 120.405497477712 83.0469211926279
"5585" 1116.8 119.274935634233 88.0720048096931
"5586" 1117 117.373518043509 92.3804137963235
"5587" 1117.2 115.180957940563 96.3153741887072
"5588" 1117.4 113.272733144284 101.333263281382
"5589" 1117.6 111.105300347509 104.857214785601
"5590" 1117.8 108.811468325135 108.797594193336
"5591" 1118 108.045944168842 109.276018208824
"5592" 1118.2 107.902965136842 108.930850555618
"5593" 1118.4 107.683187350175 108.699095131324
"5594" 1118.6 106.865010646031 108.371652303553
"5595" 1118.8 102.916358193586 108.408397456614
"5596" 1119 98.1566123173299 108.056506012482
"5597" 1119.2 93.7217868890373 107.812603573214
"5598" 1119.4 89.8225230061104 107.015230214067
"5599" 1119.6 85.4396218273684 106.533103226324
"5600" 1119.8 80.8401223505007 106.199095128824
"5601" 1120 76.4668395208421 105.468325897324
"5602" 1120.2 72.0463427128421 103.641402818574
"5603" 1120.4 68.4428886345165 100.886036089521
"5604" 1120.6 64.6323387407446 98.0752677285796
"5605" 1120.8 60.61289580847 95.1168053145212
"5606" 1121 56.9308282438189 92.46027579487
"5607" 1121.2 52.7654223934275 89.8763934239455
"5608" 1121.4 49.1187530214933 86.8878249842886
"5609" 1121.6 46.0369251814933 83.7035673782421
"5610" 1121.8 42.3823739368421 80.8327947371569
"5611" 1122 38.2640980435088 77.2979961988235
"5612" 1122.2 34.0907895101755 73.7540401513235
"5613" 1122.4 30.5870447635088 69.7979961913235
"5614" 1122.6 27.0007510568421 65.2009265896569
"5615" 1122.8 23.2905272577724 61.0380932947538
"5616" 1123 19.6263772968421 57.0708899514902
"5617" 1123.2 16.0256702796993 53.5067873838235
"5618" 1123.4 14.9472606373299 51.1146673063845
"5619" 1123.6 16.6105886248421 49.1001939728235
"5620" 1123.8 18.9439725608421 44.8694247378235
"5621" 1124 21.8870602189474 40.8144796788235
"5622" 1124.2 24.9339696879532 37.0324283929902
"5623" 1124.4 28.3710637928421 33.2952489020735
"5624" 1124.6 31.7002488673684 30.0553703563235
"5625" 1124.8 35.1455817768421 27.6606335118235
"5626" 1125 38.9569448701755 24.6606335088235
"5627" 1125.2 42.0353998529397 21.2459993590674
"5628" 1125.4 45.1477640968421 17.3144796553235
"5629" 1125.6 49.7927305768421 15.4002784699774
"5630" 1125.8 54.6821689768421 14.0837104213235
"5631" 1126 60.6186386301755 12.2247360604902
"5632" 1126.2 65.3341843889352 10.0005261596375
"5633" 1126.4 69.7611123368421 6.67528550549019
"5634" 1126.6 72.5760318728421 5.40101810494853
"5635" 1126.8 74.6423795219584 7.21877302626539
"5636" 1127 77.2404320614933 10.277807018591
"5637" 1127.2 80.6850913768421 14.0837104213235
"5638" 1127.4 83.8894919150239 18.0609831525735
"5639" 1127.6 86.6561328168421 22.8985583728933
"5640" 1127.8 88.5731031101754 28.4152122671569
"5641" 1128 89.6771351073684 33.7092165138235
"5642" 1128.2 90.7413464652142 39.2223508758003
"5643" 1128.4 90.8936460968421 44.2760181438235
"5644" 1128.6 91.0424843732058 49.1448992675735
"5645" 1128.8 90.3714474906199 54.5922574703791
"5646" 1129 88.9591291646682 60.0201653167583
"5647" 1129.2 86.9588123368421 65.1917690804902
"5648" 1129.4 84.1521476968421 70.0703325508888
"5649" 1129.6 80.6537355703305 74.0702936655677
"5650" 1129.8 76.8878392168421 78.2961646979902
"5651" 1130 73.1923974408421 82.1414027970735
"5652" 1130.2 69.5905111528421 85.8337104930735
"5653" 1130.4 65.0007889768421 88.5892050013235
"5654" 1130.6 60.0315917332058 91.0942000088235
"5655" 1130.8 55.7094449235088 93.5434174604902
"5656" 1131 51.2714875563543 95.579958157604
"5657" 1131.2 46.8583619901754 97.6826116038235
"5658" 1131.4 42.4663711242105 99.7314837863235
"5659" 1131.6 38.3558191101754 101.95001087549
"5660" 1131.8 33.8600757501755 103.861817019977
"5661" 1132 29.9793926968421 105.309672051011
"5662" 1132.2 24.9328996088421 105.574095128199
"5663" 1132.4 20.6299988631579 106.158609298824
"5664" 1132.6 20.2823068708962 106.178305108013
"5665" 1132.8 20.5488981305263 106.037151808824
"5666" 1133 20.7919403901754 106.021580335747
"5667" 1133.2 21.775546711579 105.824601201324
"5668" 1133.4 22.4415084968421 105.242487632798
"5669" 1133.6 22.2114631494737 103.931888648824
"5670" 1133.8 21.3406440328421 101.093325892949
"5671" 1134 20.0906270035088 97.3923890056184
"5672" 1134.2 18.5539845011665 93.4132323301749
"5673" 1134.4 17.1372086568421 89.1675369263876
"5674" 1134.6 16.5555559848421 85.1771170858235
"5675" 1134.8 16.4564972328421 80.8694247738235
"5676" 1135 15.5298012656226 75.880145755165
"5677" 1135.2 14.3418327635088 71.5935724117722
"5678" 1135.4 12.536090948734 66.9059557963911
"5679" 1135.6 11.5139187180186 62.5904978001471
"5680" 1135.8 11.5365792168421 59.1711230538235
"5681" 1136 11.5365792168421 54.6719457560294
"5682" 1136.2 10.531226842208 51.7807085828479
"5683" 1136.4 11.1315954301755 51.1793712079261
"5684" 1136.6 12.2428314301755 50.7686921429902
"5685" 1136.8 14.5295081768421 49.887457991644
"5686" 1137 19.4236254652632 47.4845201713235
"5687" 1137.2 23.8308709928421 45.5837104528235
"5688" 1137.4 27.4410121768421 44.5397544078235
"5689" 1137.6 32.4063321208421 43.3337104505735
"5690" 1137.8 37.2635947325178 42.6232114893641
"5691" 1138 42.6273362978177 41.5180444074821
"5692" 1138.2 45.9898340435088 40.0748347076697
"5693" 1138.4 50.3194564408421 37.1317873674485
"5694" 1138.6 54.8255098066096 34.2491845023119
"5695" 1138.8 59.455243802208 31.2929036843113
"5696" 1139 63.6645696324519 28.0752676585796
"5697" 1139.2 67.8166257235088 24.9445162929902
"5698" 1139.4 72.0612265404785 22.5714726675735
"5699" 1139.6 75.9772409991677 19.0613490667305
"5700" 1139.8 79.7126243602568 15.3172939122382
"5701" 1140 83.3816907368421 11.4351090200735
"5702" 1140.2 85.9594430125868 8.10580534169587
"5703" 1140.4 87.5641713768421 7.46283129382353
"5704" 1140.6 88.0626647089351 8.53362097033516
"5705" 1140.8 89.3441715439533 10.7375565718235
"5706" 1141 92.9983090119641 13.8632601396772
"5707" 1141.2 96.4660208540514 17.2813848431259
"5708" 1141.4 99.9507956932866 20.5580694021569
"5709" 1141.6 103.471803908935 23.9003472826607
"5710" 1141.8 107.007471540745 28.0283633433357
"5711" 1142 110.696224390175 31.9774833329902
"5712" 1142.2 114.313562150175 35.1734540321569
"5713" 1142.4 118.639055458703 38.1221719838235
"5714" 1142.6 122.308111430175 41.1716225363235
"5715" 1142.8 124.004033952842 42.9202489116985
"5716" 1143 122.970963919281 43.2441232084577
"5717" 1143.2 121.755700460478 44.5469971650735
"5718" 1143.4 120.705077333206 48.7602838825735
"5719" 1143.6 119.574823643509 53.6166774938235
"5720" 1143.8 118.364717037287 58.4896933717124
"5721" 1144 116.581808641232 63.2628849545552
"5722" 1144.2 115.095625352842 67.9106335520735
"5723" 1144.4 112.91744017294 72.6718905924821
"5724" 1144.6 110.719474614051 77.2724403592886
"5725" 1144.8 107.377841520098 81.1543723846375
"5726" 1145 103.486337076398 84.8914027998235
"5727" 1145.2 99.9689123814933 88.6946228394049
"5728" 1145.4 96.8512493340514 91.1454278508003
"5729" 1145.6 94.4524234835088 92.2522086679902
"5730" 1145.8 90.5647925163543 92.6718906124821
"5731" 1146 85.5921684435088 93.4243698413235
"5732" 1146.2 81.0244593235088 93.7540401713235
"5733" 1146.4 76.1971795848421 93.9683258858235
"5734" 1146.6 71.6803756568421 93.7087105009485
"5735" 1146.8 66.8613155368421 92.6981089220287
"5736" 1147 61.9406845473684 91.9784473413235
"5737" 1147.2 57.023952631579 91.4824959238235
"5738" 1147.4 51.5714490008421 91.0933258829485
"5739" 1147.6 46.4738390568421 90.0452489588235
"5740" 1147.8 41.7424431101755 88.3884442234389
"5741" 1148 37.2393817545165 86.5032095992886
"5742" 1148.2 33.0556212856793 84.0434600440561
"5743" 1148.4 28.4569993768421 81.2977144333107
"5744" 1148.6 23.9266021898654 79.0881827582421
"5745" 1148.8 19.1677719635088 77.3071537079902
"5746" 1149 14.2244233841149 75.5260181750735
"5747" 1149.2 9.92652172350879 74.2267085090799
"5748" 1149.4 6.85301190736843 73.9015242463235
"5749" 1149.6 7.04821948474909 73.7035673682421
"5750" 1149.8 7.36820951017546 73.5462351356184
"5751" 1150 7.6373153339153 72.6156054141894
"5752" 1150.2 6.17227263284212 69.1414027840735
"5753" 1150.4 4.62998289684212 65.2925016813235
"5754" 1150.6 3.44678113684213 63.1221720088235
"5755" 1150.8 2.88644880229668 62.7608666471569
"5756" 1151 3.34405354217544 62.8785822649902
"5757" 1151.2 3.58986600084212 62.8254687118235
"5758" 1151.4 4.25778846315792 62.7577995388235
"5759" 1151.6 5.57074356711241 61.9059557913911
"5760" 1151.8 6.9554837790043 59.774978658283
"5761" 1152 8.74602169098847 56.4242357919943
"5762" 1152.2 10.3059882390643 53.2610608878513
"5763" 1152.4 12.3678617263158 49.3569898088235
"5764" 1152.6 13.6728462422967 49.0545729271569
"5765" 1152.8 15.8168956612866 48.3892660111846
"5766" 1153 18.3101799901755 47.6948215660458
"5767" 1153.2 21.2078415831579 47.8084068113235
"5768" 1153.4 24.6710359635088 48.2870071588235
"5769" 1153.6 28.1551566680049 49.0255709213817
"5770" 1153.8 31.7610744168421 48.7669683745588
"5771" 1154 35.1916902049502 47.1970160677425
"5772" 1154.2 38.6343615073684 44.2861396013235
"5773" 1154.4 41.7288613368421 40.8240950634485
"5774" 1154.6 45.0789732968421 36.7302305904902
"5775" 1154.8 49.5008459208421 33.5740950561985
"5776" 1155 53.6640651368421 29.8712562246569
"5777" 1155.2 57.810975899769 25.9739543356528
"5778" 1155.4 62.0890620241149 22.2130810588235
"5779" 1155.6 66.4988286307956 18.3100073844049
"5780" 1155.8 71.6047057768421 14.9078862463235
"5781" 1156 76.0798600022967 10.6921020263235
"5782" 1156.2 80.4635850008421 7.14140272207353
"5783" 1156.4 84.6272628221755 6.12217195182353
"5784" 1156.6 87.5205479426958 5.40172166967719
"5785" 1156.8 87.2574650783055 5.72067101333572
"5786" 1157 86.6310092203204 6.59207161784527
"5787" 1157.2 85.903593460563 7.79122383184678
"5788" 1157.4 84.8033672701754 10.5763844104902
"5789" 1157.6 84.6841298835088 12.1972635329902
"5790" 1157.8 84.4055874863158 12.5857347113235
"5791" 1158 82.8826447513876 13.4630810500735
"5792" 1158.2 79.6133659901755 16.5245388261312
"5793" 1158.4 76.7364994568421 19.1894796571985
"5794" 1158.6 75.3111540808421 22.5837104298235
"5795" 1158.8 73.6097282941755 26.1820010317124
"5796" 1159 70.0387770204785 29.7218223250735
"5797" 1159.2 67.1929224701754 33.4152122721569
"5798" 1159.4 64.9485079688421 35.4298642888235
"5799" 1159.6 61.8229895817202 38.0846485316284
"5800" 1159.8 57.9610904577724 42.1382721667305
"5801" 1160 53.997318345731 45.6435395127124
"5802" 1160.2 50.1786646035088 49.8163111896569
"5803" 1160.4 46.2456652648421 53.3240950759485
"5804" 1160.6 41.4716508578177 56.2459993940674
"5805" 1160.8 36.6891802158665 57.587462810043
"5806" 1161 31.2382643368421 56.9957983763235
"5807" 1161.2 25.7604000168421 56.0708899504902
"5808" 1161.4 20.3869566035088 55.6369649007466
"5809" 1161.6 16.2267359608421 53.7856335379485
"5810" 1161.8 15.6950712701754 51.8006729836953
"5811" 1162 16.1483144488421 48.3419522138235
"5812" 1162.2 16.6351914521362 42.9977375995588
"5813" 1162.4 16.4556505768421 37.6586611352338
"5814" 1162.6 14.5266859901755 36.5104503704902
"5815" 1162.8 13.5012444648421 37.4106335215735
"5816" 1163 14.1582730390643 37.9619155734069
"5817" 1163.2 15.4184969768421 38.7434737595928
"5818" 1163.4 17.2557404968421 42.4515605483107
"5819" 1163.6 18.6419045146199 47.1926848134069
"5820" 1163.8 18.9726562398724 52.0266009021569
"5821" 1164 18.0971369671452 56.9450158254902
"5822" 1164.2 16.0579450610526 61.9986902263235
"5823" 1164.4 12.9490836435088 66.5935724067722
"5824" 1164.6 9.8077489651348 70.2328661997991
"5825" 1164.8 7.10645169684213 74.0196079171568
"5826" 1165 7.65944096651955 77.4521968370493
"5827" 1165.2 9.48878571789475 82.3428198013235
"5828" 1165.4 11.5958451368421 87.8361759783107
"5829" 1165.6 13.5843727157895 92.8994999738235
"5830" 1165.8 16.5643047635088 96.9387400899774
"5831" 1166 20.0622937347368 100.905572856324
"5832" 1166.2 24.1554148319773 103.693897621121
"5833" 1166.4 29.246388505731 106.252513932296
"5834" 1166.6 33.2674165501755 108.53637323767
"5835" 1166.8 36.5047600019584 111.583710518824
"5836" 1167 39.3693368968421 115.362556676449
"5837" 1167.2 41.0213744168421 118.565959046516
"5838" 1167.4 40.6116987448421 119.439479757449
"5839" 1167.6 40.5153916248421 119.189479757199
"5840" 1167.8 41.0775210778948 118.840795546324
"5841" 1168 42.2534817010526 118.931888663824
"5842" 1168.2 45.2391323901754 119.384499481259
"5843" 1168.4 49.0138070568421 120.805322249657
"5844" 1168.6 53.2070257729397 122.718794957726
"5845" 1168.8 56.4872395688421 124.221073168824
"5846" 1169 59.8714232074303 124.117647182941
"5847" 1169.2 63.6670567603715 123.461538585
"5848" 1169.4 68.7430084968421 122.288838734657
"5849" 1169.6 73.1731360168421 121.846374694189
"5850" 1169.8 77.9279561128421 121.210084154824
"5851" 1170 82.3810362705007 121.752566063702
"5852" 1170.2 84.823694641707 121.23028017504
"5853" 1170.4 87.5228968968421 119.612556680699
"5854" 1170.6 90.8090837475738 117.165324032848
"5855" 1170.8 93.6977510791677 113.283173847893
"5856" 1171 96.5634191101754 109.709943258567
"5857" 1171.2 99.5437765113876 106.365179045074
"5858" 1171.4 102.422984176842 103.51594494299
"5859" 1171.6 105.119583536842 100.21924164299
"5860" 1171.8 108.542485761958 97.0041040641724
"5861" 1172 112.301343056842 94.1936006113235
"5862" 1172.2 116.578755000842 91.8240951144485
"5863" 1172.4 120.400313243509 91.7210731363235
"5864" 1172.6 120.519550630175 91.9408533563235
"5865" 1172.8 120.482862203509 91.7577031729902
"5866" 1173 119.95213075866 91.3039902188235
"5867" 1173.2 120.529362651261 89.2402400134747
"5868" 1173.4 122.180898298581 84.9449145055627
"5869" 1173.6 123.646822089569 80.6833608375735
"5870" 1173.8 125.152104411261 76.1007051166142
"5871" 1174 126.013642523509 71.7393881346569
"5872" 1174.2 127.139365748398 66.7973856877124
"5873" 1174.4 128.827950585731 62.363624999518
"5874" 1174.6 129.416494096842 61.7698146873719
"5875" 1174.8 129.004698135463 62.1672648460649
"5876" 1175 128.482315032842 61.6798643150735
"5877" 1175.2 126.851222627751 61.4263678113235
"5878" 1175.4 123.675650163184 59.6887761329699
"5879" 1175.6 120.106805830175 57.1606335413235
"5880" 1175.8 117.060290600842 53.8721719995735
"5881" 1176 114.740228590501 49.9608211513845
"5882" 1176.2 112.947976576842 46.6894796846985
"5883" 1176.4 112.584972816842 45.7651700190799
"5884" 1176.6 112.091350088421 41.9075970888235
"5885" 1176.8 112.391274444159 37.5124158856528
"5886" 1177 113.301102683509 32.9207067771569
"5887" 1177.2 114.897660717287 28.6691805213791
"5888" 1177.4 114.729658296842 26.5548642799485
"5889" 1177.6 112.912955805933 25.9718223213235
"5890" 1177.8 109.405436297923 25.5753944244992
"5891" 1178 104.633461883509 24.8973198995928
"5892" 1178.2 100.505566463671 23.4411213124821
"5893" 1178.4 97.5679534828886 20.4745869930096
"5894" 1178.6 94.6742604819584 16.5658213361491
"5895" 1178.8 91.7099635901754 12.1881060238235
"5896" 1179 88.8251366498856 9.90310841045396
"5897" 1179.2 86.1938586408421 10.1510181096985
"5898" 1179.4 81.6169278352205 10.7936896280127
"5899" 1179.6 76.3870421928421 11.2100840448235
"5900" 1179.8 71.5648071128421 10.9490950335735
"5901" 1180 66.6806267563543 9.30416069796987
"5902" 1180.2 62.1812833875088 6.5324283624902
"5903" 1180.4 58.7270680168421 3.41063348757353
"5904" 1180.6 58.2802029800421 2.51447964052353
"5905" 1180.8 58.5344537768421 2.62766645382353
"5906" 1181 58.3632411190643 2.60080442693464
"5907" 1181.2 58.4590829872769 3.19742278501918
"5908" 1181.4 58.3935165280616 3.96644962321377
"5909" 1181.6 56.5292901501754 5.24248753279789
"5910" 1181.8 52.4823116042105 7.47439867382353
"5911" 1182 48.4592473768421 9.11822718164404
"5912" 1182.2 43.7437076631579 11.1586092038235
"5913" 1182.4 39.7190838063158 11.9582043463235
"5914" 1182.6 35.0355164968421 12.3529411888235
"5915" 1182.8 31.4301730301755 14.4633948398492
"5916" 1183 27.4561461528421 16.7760181163235
"5917" 1183.2 24.78664716847 20.2330843094049
"5918" 1183.4 21.3599054568421 24.1798642775735
"5919" 1183.6 18.5539845011665 27.7583466096343
"5920" 1183.8 15.9518902568421 29.9860773011312
"5921" 1184 16.0478074694737 30.0857347288235
"5922" 1184.2 15.8629913768421 30.2227636919005
"5923" 1184.4 15.8774464792811 30.110914940165
"5924" 1184.6 15.8234807635088 30.1044204965158
"5925" 1184.8 15.7933539208421 30.1221719758235
"5926" 1185 15.7740924968421 30.1142824294646
"5927" 1185.2 15.7636809163016 30.1907790444992
"5928" 1185.4 15.7839701501754 30.1438682283107
"5929" 1185.6 15.6970468008421 30.2210730748235
"5930" 1185.8 15.6970468008421 30.2210730748235
"5931" 1186 15.7220345941394 30.2427540965262
"5932" 1186.2 15.8207868580542 30.0802139338235
"5933" 1186.4 15.8333584168421 30.7257222722851
"5934" 1186.6 15.5718475448421 33.2664027481985
"5935" 1186.8 14.446068 37.4642772463235
"5936" 1187 13.3441897768421 40.8046177458748
"5937" 1187.2 11.8466411641592 43.7600706761406
"5938" 1187.4 8.95004513684212 46.5379229079902
"5939" 1187.6 6.72592112513481 48.103410267726
"5940" 1187.8 6.26191233684213 49.2661562158748
"5941" 1188 6.22448122947371 52.4541558038235
"5942" 1188.2 6.90420674484213 55.6125566166985
"5943" 1188.4 7.97010909555181 59.9459933455977
"5944" 1188.6 7.52209295157896 64.3367469088235
"5945" 1188.8 6.14338049684213 68.9664496882138
"5946" 1189 3.89220156684213 72.6053450952298
"5947" 1189.2 2.18482577132486 74.0240287836511
"5948" 1189.4 1.90586721684213 74.1111830088235
"5949" 1189.6 1.98612315017543 73.9715309940318
"5950" 1189.8 2.0984814568421 74.0837104813235
"5951" 1190 3.04951426684213 75.8264989446048
"5952" 1190.2 4.76297844350878 78.0260181775735
"5953" 1190.4 7.01719143928114 81.9683258738235
"5954" 1190.6 8.24186195368422 85.5412003713235
"5955" 1190.8 9.78895733196409 90.2422470828479
"5956" 1191 10.8567642521362 94.7624435336765
"5957" 1191.2 13.0268051789474 98.3549655663235
"5958" 1191.4 15.7832646035088 101.583710508824
"5959" 1191.6 19.5324191309885 104.116543531994
"5960" 1191.8 23.0621988752205 106.698055628283
"5961" 1192 25.971946425731 110.536701970768
"5962" 1192.2 27.9087896168421 114.543112231185
"5963" 1192.4 29.1928845501755 117.673454114657
"5964" 1192.6 29.4304421128421 117.872172063574
"5965" 1192.8 29.4052540968421 117.944657270747
"5966" 1193 29.551675781548 117.907239936912
"5967" 1193.2 29.5671512441592 117.681271500531
"5968" 1193.4 30.2875754808421 117.458710524699
"5969" 1193.6 32.1808746835088 117.38252709267
"5970" 1193.8 35.2495323190643 117.41704385799
"5971" 1194 39.0590139546199 118.079437021046
"5972" 1194.2 42.9587292881935 118.714687656932
"5973" 1194.4 46.9578440701755 119.99593932408
"5974" 1194.6 50.7289910035088 122.325468771324
"5975" 1194.8 54.5323579012866 124.361488309379
"5976" 1195 57.4536738746199 126.017471217018
"5977" 1195.2 59.6802615635088 127.836176018311
"5978" 1195.4 62.21439952 128.638366406324
"5979" 1195.6 64.4091880968421 128.285633612449
"5980" 1195.8 67.9450352168421 128.232062183824
"5981" 1196 71.7988073854908 128.454812406797
"5982" 1196.2 75.6193368648421 127.718325919574
"5983" 1196.4 79.026729749525 126.386712409799
"5984" 1196.6 82.9001551368421 125.504650703685
"5985" 1196.8 87.1822985456226 124.238494771628
"5986" 1197 91.1536753208421 122.622172068324
"5987" 1197.2 95.1219872701754 121.04341748799
"5988" 1197.4 99.4036934277512 118.480563672574
"5989" 1197.6 103.220957456842 115.79616473549
"5990" 1197.8 106.110171056842 112.862556673949
"5991" 1198 109.848638351388 109.424619607574
"5992" 1198.2 113.180718783509 105.726338718094
"5993" 1198.4 116.524778219633 102.290329471963
"5994" 1198.6 119.349865658947 98.5877590888235
"5995" 1198.8 122.249216850526 94.5492975463235
"5996" 1199 123.390420016842 90.7595346738235
"5997" 1199.2 122.607804682889 86.2885405471956
"5998" 1199.4 121.904538736842 81.0767174813235
"5999" 1199.6 122.613922889037 76.2178568249211
"6000" 1199.8 124.6712 72.00329
"6001" 1200 127.8662 68.63812
"6002" 1200.2 129.3372 66.26697
"6003" 1200.4 129.2579 66.18778
"6004" 1200.6 128.7336 66.76728
"6005" 1200.8 128.7448 66.95846
"6006" 1201 128.7448 66.95846
"6007" 1201.2 128.6942 66.95871
"6008" 1201.4 127.9789 66.66814
"6009" 1201.6 125.8605 65.02553
"6010" 1201.8 122.9318 62.04159
"6011" 1202 120.6548 58.27423
"6012" 1202.2 119.363 53.79759
"6013" 1202.4 119.0924 48.47794
"6014" 1202.6 119.2905 43.92803
"6015" 1202.8 120.1539 39.14781
"6016" 1203 121.7307 36.4899
"6017" 1203.2 121.6541 36.50679
"6018" 1203.4 121.5718 36.69735
"6019" 1203.6 121.3643 36.443
"6020" 1203.8 120.6204 36.20825
"6021" 1204 119.0153 34.90102
"6022" 1204.2 116.116 32.06954
"6023" 1204.4 113.3175 28.50679
"6024" 1204.6 110.8485 24.182
"6025" 1204.8 109.7436 20.19385
"6026" 1205 110.0822 19.66063
"6027" 1205.2 110.3477 19.74161
"6028" 1205.4 110.1288 20.35119
"6029" 1205.6 110.001 20.98542
"6030" 1205.8 109.7961 21.42637
"6031" 1206 108.5484 21.66814
"6032" 1206.2 106.125 21.21882
"6033" 1206.4 102.7324 20.03587
"6034" 1206.6 99.6751 18.24455
"6035" 1206.8 96.67207 15.54692
"6036" 1207 94.17726 12.43536
"6037" 1207.2 92.28781 10.11851
"6038" 1207.4 90.6428 8.104283
"6039" 1207.6 88.94871 7.943936
"6040" 1207.8 86.44112 9.392297
"6041" 1208 83.95953 11.35477
"6042" 1208.2 81.26293 13.55049
"6043" 1208.4 78.7995 14.52905
"6044" 1208.6 76.30435 14.92691
"6045" 1208.8 74.17676 15.38938
"6046" 1209 70.87968 15.88604
"6047" 1209.2 67.28877 15.23756
"6048" 1209.4 64.00103 12.69177
"6049" 1209.6 62.17272 8.882856
"6050" 1209.8 59.83022 5.342452
"6051" 1210 56.19682 3.865179
"6052" 1210.2 52.02935 4.879165
"6053" 1210.4 48.73039 7.641403
"6054" 1210.6 45.36754 11.1991
"6055" 1210.8 42.09483 14.86256
"6056" 1211 39.11686 17.76874
"6057" 1211.2 36.38876 20.04525
"6058" 1211.4 34.01466 23.2664
"6059" 1211.6 32.36933 27.55537
"6060" 1211.8 32.71314 30.298
"6061" 1212 32.47427 30.70013
"6062" 1212.2 32.29611 30.6008
"6063" 1212.4 31.18323 31.09514
"6064" 1212.6 27.97646 32.38413
"6065" 1212.8 23.97842 32.71677
"6066" 1213 19.27004 32.31448
"6067" 1213.2 15.58148 31.65364
"6068" 1213.4 14.96176 31.06532
"6069" 1213.6 14.78233 30.94541
"6070" 1213.8 14.82777 30.92318
"6071" 1214 15.25128 31.47382
"6072" 1214.2 15.62428 31.91491
"6073" 1214.4 15.04766 33.46283
"6074" 1214.6 13.38756 36.99647
"6075" 1214.8 11.61175 41.34919
"6076" 1215 10.10573 45.64964
"6077" 1215.2 8.917026 49.46283
"6078" 1215.4 7.664019 52.98047
"6079" 1215.6 6.326364 57.08371
"6080" 1215.8 5.851856 61.27186
"6081" 1216 5.200584 65.81448
"6082" 1216.2 4.009807 69.86773
"6083" 1216.4 3.270677 74.6936
"6084" 1216.6 4.394235 79.69182
"6085" 1216.8 6.06228 85.15658
"6086" 1217 8.914885 89.79952
"6087" 1217.2 12.49965 93.79525
"6088" 1217.4 16.30125 97.00881
"6089" 1217.6 20.00147 99.70112
"6090" 1217.8 22.22392 103.4518
"6091" 1218 23.68779 108.254
"6092" 1218.2 23.70169 112.5655
"6093" 1218.4 24.30118 113.0598
"6094" 1218.6 26.69532 114.1702
"6095" 1218.8 30.7552 115.6435
"6096" 1219 35.60815 116.0224
"6097" 1219.2 40.24104 116.7612
"6098" 1219.4 44.07876 117.5741
"6099" 1219.6 47.81226 118.9372
"6100" 1219.8 50.96747 121.3731
"6101" 1220 54.33974 123.7205
"6102" 1220.2 58.35835 125.0672
"6103" 1220.4 62.92178 126.2205
"6104" 1220.6 67.9244 126.901
"6105" 1220.8 72.34185 126.9784
"6106" 1221 75.70753 126.2902
"6107" 1221.2 78.12473 125.8801
"6108" 1221.4 81.07032 126.776
"6109" 1221.6 84.00892 127.6882
"6110" 1221.8 84.53073 128.0028
"6111" 1222 84.26772 128.0299
"6112" 1222.2 84.4776 128.162
"6113" 1222.4 84.17207 128.215
"6114" 1222.6 83.9861 127.9232
"6115" 1222.8 84.0438 127.6534
"6116" 1223 84.18859 127.6128
"6117" 1223.2 84.03176 127.401
"6118" 1223.4 83.99077 127.2802
"6119" 1223.6 83.81137 127.1458
"6120" 1223.8 83.95057 127.1919
"6121" 1224 83.80194 126.9246
"6122" 1224.2 82.77633 127.1515
"6123" 1224.4 80.40791 128.0096
"6124" 1224.6 77.84403 128.2183
"6125" 1224.8 74.58226 128.4967
"6126" 1225 71.10871 129.0492
"6127" 1225.2 67.62787 129.6201
"6128" 1225.4 64.37865 130.1297
"6129" 1225.6 61.07899 130.3894
"6130" 1225.8 59.55185 130.4299
"6131" 1226 59.88275 130.5769
"6132" 1226.2 59.94696 130.7632
"6133" 1226.4 59.90587 130.6452
"6134" 1226.6 59.63989 130.7643
"6135" 1226.8 59.459 130.9376
"6136" 1227 59.74267 130.6571
"6137" 1227.2 59.70441 131.0566
"6138" 1227.4 59.79385 131.0216
"6139" 1227.6 59.61309 130.8914
"6140" 1227.8 59.7647 130.4919
"6141" 1228 59.60685 130.565
"6142" 1228.2 59.19485 130.6588
"6143" 1228.4 58.4217 130.1015
"6144" 1228.6 56.57942 129.4972
"6145" 1228.8 54.86984 129.5719
"6146" 1229 54.54024 129.61
"6147" 1229.2 54.10433 129.4683
"6148" 1229.4 53.76725 128.901
"6149" 1229.6 51.83148 127.9106
"6150" 1229.8 49.47195 126.8722
"6151" 1230 46.8839 125.8249
"6152" 1230.2 43.83495 124.8732
"6153" 1230.4 41.2432 123.5947
"6154" 1230.6 37.95762 121.5837
"6155" 1230.8 34.68787 119.5105
"6156" 1231 31.917 117.0507
"6157" 1231.2 28.97324 114.4076
"6158" 1231.4 26.42138 111.2098
"6159" 1231.6 23.96801 107.6648
"6160" 1231.8 21.33101 104.026
"6161" 1232 18.40155 100.8145
"6162" 1232.2 15.6908 96.99951
"6163" 1232.4 13.68136 92.69598
"6164" 1232.6 12.73282 88.35497
"6165" 1232.8 11.58864 84.0993
"6166" 1233 11.37148 81.12584
"6167" 1233.2 11.23464 78.34047
"6168" 1233.4 12.20292 75.83527
"6169" 1233.6 13.35678 73.35294
"6170" 1233.8 15.09487 70.05537
"6171" 1234 17.31501 68.08272
"6172" 1234.2 19.42882 67.0275
"6173" 1234.4 22.19119 65.36914
"6174" 1234.6 25.47395 63.83223
"6175" 1234.8 29.35564 61.86099
"6176" 1235 33.38309 60.40962
"6177" 1235.2 37.18716 58.73193
"6178" 1235.4 41.53501 57.777
"6179" 1235.6 45.1736 58.83512
"6180" 1235.8 47.01612 61.70871
"6181" 1236 47.24901 65.33371
"6182" 1236.2 45.84943 68.25953
"6183" 1236.4 43.5643 71.08282
"6184" 1236.6 39.96469 73.85644
"6185" 1236.8 35.69591 76.57455
"6186" 1237 32.19075 78.53637
"6187" 1237.2 28.15491 79.2867
"6188" 1237.4 23.18233 79.31547
"6189" 1237.6 18.16063 78.37546
"6190" 1237.8 12.9457 77.45416
"6191" 1238 8.454751 76.31537
"6192" 1238.2 8.154085 76.0021
"6193" 1238.4 8.235872 76.05923
"6194" 1238.6 8.445356 76.13343
"6195" 1238.8 9.439224 76.55166
"6196" 1239 10.55869 76.4062
"6197" 1239.2 11.81587 75.10294
"6198" 1239.4 13.88379 72.33505
"6199" 1239.6 16.6216 68.81448
"6200" 1239.8 19.5794 65.00773
"6201" 1240 22.59955 61.34702
"6202" 1240.2 25.14799 57.24305
"6203" 1240.4 27.21642 52.67519
"6204" 1240.6 28.4554 47.99743
"6205" 1240.8 30.24156 43.05807
"6206" 1241 32.16658 38.3246
"6207" 1241.2 34.55905 33.50679
"6208" 1241.4 37.04495 29.29681
"6209" 1241.6 40.94549 26.14281
"6210" 1241.8 45.77253 23.45748
"6211" 1242 49.85272 20.2141
"6212" 1242.2 53.58286 16.71504
"6213" 1242.4 57.15327 13.32855
"6214" 1242.6 60.45164 10.89498
"6215" 1242.8 64.39351 8.801957
"6216" 1243 68.28073 7.574095
"6217" 1243.2 70.79172 8.611682
"6218" 1243.4 74.56175 10.71609
"6219" 1243.6 78.89074 13.1829
"6220" 1243.8 83.12636 15.85026
"6221" 1244 87.18812 17.91155
"6222" 1244.2 91.04439 20.34625
"6223" 1244.4 95.15742 23.42812
"6224" 1244.6 99.43871 27.6414
"6225" 1244.8 103.3889 31.1202
"6226" 1245 107.2048 33.45988
"6227" 1245.2 111.902 35.83237
"6228" 1245.4 116.4879 37.5218
"6229" 1245.6 120.8822 38.5561
"6230" 1245.8 121.4001 38.93719
"6231" 1246 120.4935 39.53541
"6232" 1246.2 119.8316 40.75953
"6233" 1246.4 119.6317 44.58371
"6234" 1246.6 118.7328 49.36149
"6235" 1246.8 118.3219 53.92986
"6236" 1247 117.4744 58.98016
"6237" 1247.2 116.5236 63.93232
"6238" 1247.4 115.1093 67.39766
"6239" 1247.6 113.3949 69.92691
"6240" 1247.8 111.5787 73.68237
"6241" 1248 109.6047 77.30715
"6242" 1248.2 108.0801 79.81798
"6243" 1248.4 107.2518 83.67564
"6244" 1248.6 106.4813 87.80322
"6245" 1248.8 104.1648 92.20871
"6246" 1249 101.7814 96.55335
"6247" 1249.2 99.09473 100.4811
"6248" 1249.4 95.76403 103.9738
"6249" 1249.6 92.36118 107.3255
"6250" 1249.8 88.746 110.1318
"6251" 1250 84.96113 111.7279
"6252" 1250.2 81.38813 113.401
"6253" 1250.4 77.65759 114.3451
"6254" 1250.6 74.28718 114.7854
"6255" 1250.8 70.72694 115.6029
"6256" 1251 66.79217 117.6981
"6257" 1251.2 62.64356 119.4634
"6258" 1251.4 57.96182 120.6378
"6259" 1251.6 52.82517 120.8539
"6260" 1251.8 48.5679 120.2819
"6261" 1252 45.65399 119.3944
"6262" 1252.2 45.73233 118.3368
"6263" 1252.4 45.39614 115.9157
"6264" 1252.6 44.07876 111.7568
"6265" 1252.8 42.6505 107.4961
"6266" 1253 41.54771 102.8291
"6267" 1253.2 40.6918 98.82574
"6268" 1253.4 39.93755 94.78563
"6269" 1253.6 39.77208 91.27777
"6270" 1253.8 39.9857 87.11256
"6271" 1254 39.31358 82.58573
"6272" 1254.2 38.53381 77.99743
"6273" 1254.4 37.20595 73.13155
"6274" 1254.6 35.95414 68.43775
"6275" 1254.8 34.81249 63.71934
"6276" 1255 33.99436 59.07851
"6277" 1255.2 32.78341 53.99002
"6278" 1255.4 31.03877 49.50679
"6279" 1255.6 29.10479 45.08997
"6280" 1255.8 27.38598 41.1991
"6281" 1256 25.50816 36.47114
"6282" 1256.2 23.82806 31.51215
"6283" 1256.4 23.62683 28.35886
"6284" 1256.6 25.01958 27.73756
"6285" 1256.8 27.65839 26.3914
"6286" 1257 31.45695 23.78007
"6287" 1257.2 35.17463 20.54739
"6288" 1257.4 38.55463 17.07228
"6289" 1257.6 42.91344 14.36256
"6290" 1257.8 47.09317 11.93948
"6291" 1258 51.32105 10.0164
"6292" 1258.2 54.47394 9.421548
"6293" 1258.4 58.03771 9.731484
"6294" 1258.6 61.94068 9.670755
"6295" 1258.8 66.50501 10.51228
"6296" 1259 70.64675 12.20088
"6297" 1259.2 74.73381 13.40817
"6298" 1259.4 79.6303 14.71558
"6299" 1259.6 83.98843 15.74717
"6300" 1259.8 87.614 16.59411
"6301" 1260 91.19633 18.2229
"6302" 1260.2 95.26599 19.83371
"6303" 1260.4 99.55659 21.55557
"6304" 1260.6 103.3402 23.32364
"6305" 1260.8 107.5806 25.19534
"6306" 1261 111.8369 27.09028
"6307" 1261.2 115.611 29.2313
"6308" 1261.4 116.7603 31.22724
"6309" 1261.6 116.0123 31.9421
"6310" 1261.8 115.9247 32.07322
"6311" 1262 115.8677 32.05275
"6312" 1262.2 115.8677 32.05275
"6313" 1262.4 115.5397 32.27602
"6314" 1262.6 113.9404 34.41816
"6315" 1262.8 111.8752 37.72861
"6316" 1263 108.871 40.57638
"6317" 1263.2 105.9678 42.90478
"6318" 1263.4 102.7244 44.82303
"6319" 1263.6 99.21637 47.05777
"6320" 1263.8 95.25957 48.71741
"6321" 1264 92.04933 49.27602
"6322" 1264.2 89.11426 48.5251
"6323" 1264.4 85.96631 47.5855
"6324" 1264.6 82.26269 46.21741
"6325" 1264.8 78.47675 44.41913
"6326" 1265 75.15665 41.85376
"6327" 1265.2 72.60367 38.27267
"6328" 1265.4 70.43174 34.6338
"6329" 1265.6 68.60176 31.00251
"6330" 1265.8 69.01267 28.46833
"6331" 1266 70.34813 25.06234
"6332" 1266.2 71.58636 21.1991
"6333" 1266.4 72.44854 16.86759
"6334" 1266.6 73.99735 12.30822
"6335" 1266.8 76.27247 9.442102
"6336" 1267 76.43348 9.444874
"6337" 1267.2 76.04309 9.516403
"6338" 1267.4 75.50963 8.908125
"6339" 1267.6 74.3726 7.938606
"6340" 1267.8 71.51665 6.56448
"6341" 1268 67.81577 4.893192
"6342" 1268.2 64.67123 4.651689
"6343" 1268.4 62.60175 3.989793
"6344" 1268.6 62.45678 3.987557
"6345" 1268.8 62.95583 4.529515
"6346" 1269 63.80203 4.936553
"6347" 1269.2 64.5697 5.787007
"6348" 1269.4 65.57863 4.935359
"6349" 1269.6 67.19334 4.188606
"6350" 1269.8 70.35439 2.859508
"6351" 1270 72.76956 1.821806
"6352" 1270.2 72.64962 1.761225
"6353" 1270.4 72.43937 1.867593
"6354" 1270.6 71.97159 2.600194
"6355" 1270.8 71.84833 3.459883
"6356" 1271 72.54276 6.216578
"6357" 1271.2 73.59339 9.01378
"6358" 1271.4 75.34214 12.45328
"6359" 1271.6 77.38313 15.5947
"6360" 1271.8 80.45489 18.27227
"6361" 1272 84.63629 20.25315
"6362" 1272.2 89.13542 21.97819
"6363" 1272.4 93.97547 23.00589
"6364" 1272.6 98.27381 23.49667
"6365" 1272.8 103.08 24.17283
"6366" 1273 107.9689 25.56448
"6367" 1273.2 112.8242 26.97748
"6368" 1273.4 115.6358 28.32322
"6369" 1273.6 114.7957 29.50858
"6370" 1273.8 114.1871 33.09653
"6371" 1274 113.6691 37.92517
"6372" 1274.2 113.2268 43.06144
"6373" 1274.4 112.8228 47.88179
"6374" 1274.6 112.7093 51.89308
"6375" 1274.8 113.4154 54.36983
"6376" 1275 114.0647 57.68027
"6377" 1275.2 114.5552 60.182
"6378" 1275.4 114.7383 63.07286
"6379" 1275.6 115.5304 66.49427
"6380" 1275.8 117.0367 70.78826
"6381" 1276 117.9254 75.15782
"6382" 1276.2 119.2538 79.54159
"6383" 1276.4 120.522 83.35294
"6384" 1276.6 120.2288 85.17986
"6385" 1276.8 118.1764 86.00251
"6386" 1277 114.5986 87.52289
"6387" 1277.2 110.6504 89.59653
"6388" 1277.4 106.7256 91.7338
"6389" 1277.6 103.5727 94.52685
"6390" 1277.8 101.3141 96.83371
"6391" 1278 99.77269 99.38859
"6392" 1278.2 99.09901 101.6029
"6393" 1278.4 98.98344 104.0837
"6394" 1278.6 99.17606 108.1121
"6395" 1278.8 99.00224 112.2216
"6396" 1279 98.01568 113.6006
"6397" 1279.2 97.41501 113.0764
"6398" 1279.4 95.72928 112.9602
"6399" 1279.6 92.09749 113.2568
"6400" 1279.8 88.00443 112.9602
"6401" 1280 83.76692 112.8658
"6402" 1280.2 79.42347 113.3433
"6403" 1280.4 75.71169 113.7139
"6404" 1280.6 71.40292 114.7339
"6405" 1280.8 67.65153 116.0019
"6406" 1281 63.75853 118.3848
"6407" 1281.2 60.19461 121.0434
"6408" 1281.4 57.18615 121.6242
"6409" 1281.6 57.44618 120.5837
"6410" 1281.8 57.70473 118.6843
"6411" 1282 56.80613 115.1076
"6412" 1282.2 54.57623 111.151
"6413" 1282.4 51.60034 106.9945
"6414" 1282.6 49.01649 103.2629
"6415" 1282.8 47.3078 99.13866
"6416" 1283 46.77535 94.99717
"6417" 1283.2 47.07391 90.23756
"6418" 1283.4 47.71047 86.12405
"6419" 1283.6 48.51851 82.26418
"6420" 1283.8 50.05047 78.76618
"6421" 1284 52.07013 75.01711
"6422" 1284.2 53.76837 71.08282
"6423" 1284.4 55.89914 67.16937
"6424" 1284.6 57.61954 62.60294
"6425" 1284.8 59.66262 58.36942
"6426" 1285 62.55696 54.85741
"6427" 1285.2 66.15342 51.99397
"6428" 1285.4 69.88194 48.4817
"6429" 1285.6 73.13461 44.46833
"6430" 1285.8 76.97167 41.23487
"6431" 1286 81.41703 38.28457
"6432" 1286.2 85.43041 35.87567
"6433" 1286.4 89.4692 33.01484
"6434" 1286.6 92.87004 29.43488
"6435" 1286.8 96.53449 25.98847
"6436" 1287 100.0658 22.34378
"6437" 1287.2 102.7436 18.94157
"6438" 1287.4 103.6308 18.55589
"6439" 1287.6 103.8033 19.3118
"6440" 1287.8 103.7659 20.1672
"6441" 1288 104.2207 21.52877
"6442" 1288.2 106.482 24.11502
"6443" 1288.4 108.9904 27.63022
"6444" 1288.6 112.0725 30.86693
"6445" 1288.8 115.3832 33.74488
"6446" 1289 118.0727 36.29729
"6447" 1289.2 119.1729 39.81798
"6448" 1289.4 119.8575 43.68568
"6449" 1289.6 119.8408 46.96833
"6450" 1289.8 119.7087 48.1991
"6451" 1290 120.1117 51.34702
"6452" 1290.2 120.5081 56.05486
"6453" 1290.4 120.4081 59.83815
"6454" 1290.6 121.0336 63.072
"6455" 1290.8 122.1338 66.34562
"6456" 1291 123.6014 68.84562
"6457" 1291.2 123.8257 69.12809
"6458" 1291.4 123.8857 69.12034
"6459" 1291.6 123.9199 69.14469
"6460" 1291.8 123.5874 68.91165
"6461" 1292 122.7135 68.49717
"6462" 1292.2 121.9003 68.20764
"6463" 1292.4 120.9325 68.60518
"6464" 1292.6 118.2449 69.81631
"6465" 1292.8 115.0071 71.52877
"6466" 1293 112.4368 73.02355
"6467" 1293.2 110.794 74.3323
"6468" 1293.4 109.949 76.11859
"6469" 1293.6 108.7884 78.56173
"6470" 1293.8 107.5548 80.33371
"6471" 1294 107.237 80.20871
"6472" 1294.2 106.7554 79.8241
"6473" 1294.4 105.9645 79.9233
"6474" 1294.6 103.3337 80.29853
"6475" 1294.8 100.8087 80.21008
"6476" 1295 99.54203 79.75679
"6477" 1295.2 98.55444 78.60294
"6478" 1295.4 96.73336 77.03826
"6479" 1295.6 93.15916 75.01778
"6480" 1295.8 88.99502 73.70825
"6481" 1296 84.10047 72.55932
"6482" 1296.2 78.99107 72.2346
"6483" 1296.4 75.35908 73.18478
"6484" 1296.6 71.79134 75.43823
"6485" 1296.8 68.33638 78.02815
"6486" 1297 64.96077 80.08021
"6487" 1297.2 61.65386 82.49365
"6488" 1297.4 57.53636 85.11518
"6489" 1297.6 55.94536 87.03988
"6490" 1297.8 55.13744 87.70259
"6491" 1298 54.62579 89.23849
"6492" 1298.2 52.93989 92.62392
"6493" 1298.4 50.48843 95.62217
"6494" 1298.6 47.43287 98.47182
"6495" 1298.8 43.77015 101.8011
"6496" 1299 40.76141 105.6484
"6497" 1299.2 36.86077 109.2943
"6498" 1299.4 32.91206 112.2967
"6499" 1299.6 29.49898 114.8753
"6500" 1299.8 29.69171 114.1577
"6501" 1300 30.16583 113.3687
"6502" 1300.2 29.09736 111.3867
"6503" 1300.4 25.92832 107.846
"6504" 1300.6 21.86487 104.2656
"6505" 1300.8 18.38959 101.0473
"6506" 1301 14.69008 98.34579
"6507" 1301.2 11.38983 94.77968
"6508" 1301.4 11.20341 91.3966
"6509" 1301.6 10.2031 86.85984
"6510" 1301.8 8.208633 81.29525
"6511" 1302 6.40367 75.96001
"6512" 1302.2 4.345648 70.8969
"6513" 1302.4 2.850298 68.90381
"6514" 1302.6 2.901041 68.20764
"6515" 1302.8 4.186003 67.81032
"6516" 1303 6.771911 65.6829
"6517" 1303.2 9.368293 62.14415
"6518" 1303.4 11.72399 57.79993
"6519" 1303.6 14.12311 53.95734
"6520" 1303.8 16.7145 50.32805
"6521" 1304 18.72057 45.87685
"6522" 1304.2 20.49022 41.46716
"6523" 1304.4 21.87354 37.26747
"6524" 1304.6 23.35025 32.97424
"6525" 1304.8 25.50892 28.54837
"6526" 1305 27.74507 23.9491
"6527" 1305.2 30.63674 18.98979
"6528" 1305.4 33.78352 14.34333
"6529" 1305.6 36.86535 9.748046
"6530" 1305.8 41.11027 7.707971
"6531" 1306 46.27629 6.317438
"6532" 1306.2 51.90494 5.91287
"6533" 1306.4 57.41 6.02238
"6534" 1306.6 61.58739 8.08371
"6535" 1306.8 65.71143 11.40813
"6536" 1307 69.75744 15.29311
"6537" 1307.2 73.52412 18.48115
"6538" 1307.4 76.59739 21.96833
"6539" 1307.6 78.45252 26.95084
"6540" 1307.8 79.50051 32.30486
"6541" 1308 80.48285 37.49717
"6542" 1308.2 80.86757 43.06144
"6543" 1308.4 80.86757 48.44606
"6544" 1308.6 80.64132 53.76028
"6545" 1308.8 80.03983 59.24717
"6546" 1309 79.07414 64.61693
"6547" 1309.2 78.30952 69.60935
"6548" 1309.4 78.62412 74.92986
"6549" 1309.6 79.24507 80.24671
"6550" 1309.8 79.63947 85.39323
"6551" 1310 80.44662 89.66063
"6552" 1310.2 80.48234 93.95213
"6553" 1310.4 79.73142 98.09403
"6554" 1310.6 78.35963 102.9533
"6555" 1310.8 77.14099 107.3722
"6556" 1311 76.22607 111.7568
"6557" 1311.2 74.59848 116.8433
"6558" 1311.4 73.75098 118.7998
"6559" 1311.6 73.93372 118.7829
"6560" 1311.8 73.88433 118.7237
"6561" 1312 73.88277 118.6789
"6562" 1312.2 73.94359 118.6211
"6563" 1312.4 73.94359 118.5675
"6564" 1312.6 74.14691 117.7055
"6565" 1312.8 74.44735 117.0472
"6566" 1313 74.44439 117.026
"6567" 1313.2 74.33845 116.8914
"6568" 1313.4 74.3491 116.5027
"6569" 1313.6 73.44685 116.0372
"6570" 1313.8 70.64775 115.3978
"6571" 1314 67.21553 114.2313
"6572" 1314.2 64.37371 112.8793
"6573" 1314.4 60.66284 111.5933
"6574" 1314.6 56.47073 109.9354
"6575" 1314.8 53.77688 108.7183
"6576" 1315 50.65136 106.2366
"6577" 1315.2 47.17939 103.168
"6578" 1315.4 43.26978 100.1799
"6579" 1315.6 39.58121 98.25679
"6580" 1315.8 35.22813 96.45871
"6581" 1316 30.98099 94.09333
"6582" 1316.2 27.10376 90.24249
"6583" 1316.4 23.8451 87.41861
"6584" 1316.6 20.16753 84.76137
"6585" 1316.8 16.14993 81.40547
"6586" 1317 11.82091 78.47931
"6587" 1317.2 7.440003 76.26476
"6588" 1317.4 6.582113 74.98115
"6589" 1317.6 7.758855 74.33805
"6590" 1317.8 9.332216 70.97474
"6591" 1318 11.85577 67.41888
"6592" 1318.2 14.58877 63.10245
"6593" 1318.4 17.29418 59.40076
"6594" 1318.6 19.8832 55.84407
"6595" 1318.8 22.81521 52.0538
"6596" 1319 25.32578 47.74742
"6597" 1319.2 28.20734 43.20871
"6598" 1319.4 31.09259 38.26923
"6599" 1319.6 34.59102 33.31941
"6600" 1319.8 37.99881 29.10837
"6601" 1320 41.65182 25.37217
"6602" 1320.2 46.12604 21.9582
"6603" 1320.4 50.81062 19.17025
"6604" 1320.6 56.11558 16.81627
"6605" 1320.8 61.31562 16.32105
"6606" 1321 65.56487 17.92986
"6607" 1321.2 69.90339 19.87639
"6608" 1321.4 74.13151 21.96833
"6609" 1321.6 78.0736 24.74113
"6610" 1321.8 81.15787 28.60294
"6611" 1322 83.48472 32.91645
"6612" 1322.2 84.31725 37.68261
"6613" 1322.4 84.87236 42.6205
"6614" 1322.6 83.66826 46.443
"6615" 1322.8 81.22013 49.94268
"6616" 1323 78.22298 52.80445
"6617" 1323.2 74.27379 53.8914
"6618" 1323.4 70.43985 53.66247
"6619" 1323.6 68.29649 52.23056
"6620" 1323.8 66.24758 49.96833
"6621" 1324 65.5044 46.48532
"6622" 1324.2 65.00629 42.39568
"6623" 1324.4 64.07519 37.71301
"6624" 1324.6 63.85598 32.79122
"6625" 1324.8 65.38977 28.3407
"6626" 1325 67.68822 24.05624
"6627" 1325.2 70.33896 20.97016
"6628" 1325.4 73.76442 19.70536
"6629" 1325.6 77.99766 17.22474
"6630" 1325.8 81.78574 14.28518
"6631" 1326 85.72763 12.32336
"6632" 1326.2 87.21723 11.41649
"6633" 1326.4 87.89061 9.77427
"6634" 1326.6 87.03219 9.459168
"6635" 1326.8 86.52175 10.46564
"6636" 1327 86.17213 11.13992
"6637" 1327.2 85.90543 12.65866
"6638" 1327.4 83.74858 14.28518
"6639" 1327.6 80.93408 16.37733
"6640" 1327.8 78.78647 17.81997
"6641" 1328 75.55618 18.93613
"6642" 1328.2 71.75742 19.41063
"6643" 1328.4 68.0551 19.34012
"6644" 1328.6 65.08334 17.63917
"6645" 1328.8 62.09547 15.11091
"6646" 1329 60.14913 12.35294
"6647" 1329.2 60.53764 10.90102
"6648" 1329.4 61.3136 10.2925
"6649" 1329.6 61.32064 10.30464
"6650" 1329.8 61.43776 10.29853
"6651" 1330 61.47799 10.39042
"6652" 1330.2 61.89645 10.38616
"6653" 1330.4 63.76255 9.724736
"6654" 1330.6 67.37545 7.83371
"6655" 1330.8 71.37878 6.563467
"6656" 1331 73.68677 7.224736
"6657" 1331.2 76.21119 8.917627
"6658" 1331.4 79.59945 11.59245
"6659" 1331.6 82.23476 15.63091
"6660" 1331.8 83.52177 20.75329
"6661" 1332 84.20468 25.78826
"6662" 1332.2 84.27309 30.72503
"6663" 1332.4 84.98368 35.31729
"6664" 1332.6 85.53628 38.76618
"6665" 1332.8 86.02902 41.39588
"6666" 1333 85.46461 44.5533
"6667" 1333.2 83.73696 48.21619
"6668" 1333.4 81.63141 51.33287
"6669" 1333.6 79.02861 52.99717
"6670" 1333.8 75.12747 53.85388
"6671" 1334 70.93344 54.7948
"6672" 1334.2 66.26529 55.40364
"6673" 1334.4 61.30272 56.16332
"6674" 1334.6 56.63583 56.36393
"6675" 1334.8 52.15469 55.83324
"6676" 1335 47.60712 54.9233
"6677" 1335.2 43.3598 52.98839
"6678" 1335.4 39.51492 50.2957
"6679" 1335.6 35.49779 47.5164
"6680" 1335.8 32.17627 43.52388
"6681" 1336 30.47524 38.74587
"6682" 1336.2 29.3686 33.83067
"6683" 1336.4 29.42219 28.47931
"6684" 1336.6 30.33761 23.61936
"6685" 1336.8 31.7996 18.41063
"6686" 1337 32.75233 13.42236
"6687" 1337.2 33.10042 10.79659
"6688" 1337.4 33.65586 11.09176
"6689" 1337.6 35.24295 11.13992
"6690" 1337.8 39.52068 11.10752
"6691" 1338 44.27137 11.50679
"6692" 1338.2 49.96771 12.17895
"6693" 1338.4 54.91923 12.47128
"6694" 1338.6 60.26278 12.14504
"6695" 1338.8 65.64556 11.88517
"6696" 1339 71.4344 11.53174
"6697" 1339.2 76.94662 11.3914
"6698" 1339.4 82.6375 11.44385
"6699" 1339.6 88.38966 11.77602
"6700" 1339.8 93.77792 13.58568
"6701" 1340 98.76087 16.26747
"6702" 1340.2 103.7288 19.8442
"6703" 1340.4 107.6746 23.68502
"6704" 1340.6 111.2251 28.30166
"6705" 1340.8 113.8498 32.95609
"6706" 1341 115.5666 37.87492
"6707" 1341.2 116.5389 43.0947
"6708" 1341.4 117.0892 48.42437
"6709" 1341.6 117.8321 53.78151
"6710" 1341.8 118.3674 58.83896
"6711" 1342 119.087 64.07029
"6712" 1342.2 120.0793 69.35844
"6713" 1342.4 120.7995 74.39748
"6714" 1342.6 120.5475 78.83896
"6715" 1342.8 119.8516 83.4505
"6716" 1343 119.8436 88.17986
"6717" 1343.2 118.7824 92.38872
"6718" 1343.4 116.8966 96.26903
"6719" 1343.6 113.2552 98.91888
"6720" 1343.8 109.0694 101.8722
"6721" 1344 105.1375 104.4299
"6722" 1344.2 101.0059 107.276
"6723" 1344.4 96.85552 110.1368
"6724" 1344.6 92.65853 111.9952
"6725" 1344.8 88.11803 113.2701
"6726" 1345 83.79581 114.1991
"6727" 1345.2 80.16503 115.0164
"6728" 1345.4 75.79877 116.4825
"6729" 1345.6 71.42998 117.901
"6730" 1345.8 67.11542 118.3914
"6731" 1346 62.32747 119.0788
"6732" 1346.2 57.43959 118.8813
"6733" 1346.4 52.45747 118.2664
"6734" 1346.6 47.36283 117.6232
"6735" 1346.8 42.93764 116.3865
"6736" 1347 38.15493 114.1259
"6737" 1347.2 34.06724 111.0744
"6738" 1347.4 31.34127 107.136
"6739" 1347.6 30.12632 102.3036
"6740" 1347.8 29.28832 97.61282
"6741" 1348 28.26361 92.56549
"6742" 1348.2 28.20278 87.58573
"6743" 1348.4 28.58801 82.79829
"6744" 1348.6 29.70314 77.80841
"6745" 1348.8 31.52994 72.9491
"6746" 1349 32.94565 68.59333
"6747" 1349.2 34.81002 63.92893
"6748" 1349.4 36.86028 59.691
"6749" 1349.6 39.92425 55.43902
"6750" 1349.8 42.88455 51.49717
"6751" 1350 46.00109 47.38872
"6752" 1350.2 49.69254 43.59836
"6753" 1350.4 53.33387 40.23756
"6754" 1350.6 56.99354 36.71749
"6755" 1350.8 61.2494 33.55257
"6756" 1351 64.96119 30.30791
"6757" 1351.2 69.33073 27.20501
"6758" 1351.4 73.46441 24.43549
"6759" 1351.6 77.93071 22.17986
"6760" 1351.8 82.41862 20.51429
"6761" 1352 86.09755 17.5741
"6762" 1352.2 89.46024 13.95401
"6763" 1352.4 93.27506 11.47007
"6764" 1352.6 96.34767 11.9582
"6765" 1352.8 98.98344 12.70003
"6766" 1353 99.94652 14.42462
"6767" 1353.2 102.7981 17.11842
"6768" 1353.4 106.0042 20.46833
"6769" 1353.6 109.1186 24.04708
"6770" 1353.8 112.1985 27.63722
"6771" 1354 115.1718 31.59245
"6772" 1354.2 117.2818 35.85819
"6773" 1354.4 119.348 40.63965
"6774" 1354.6 121.1708 44.8621
"6775" 1354.8 123.4363 49.2577
"6776" 1355 125.2917 53.68502
"6777" 1355.2 125.7703 58.10428
"6778" 1355.4 125.6352 63.15254
"6779" 1355.6 124.4636 67.95734
"6780" 1355.8 123.0144 72.58188
"6781" 1356 121.2703 77.11842
"6782" 1356.2 119.4006 81.43165
"6783" 1356.4 117.4838 85.47677
"6784" 1356.6 114.6524 89.07924
"6785" 1356.8 111.4329 92.31542
"6786" 1357 108.0447 95.86465
"6787" 1357.2 104.0831 98.79067
"6788" 1357.4 100.7483 101.53
"6789" 1357.6 97.69338 104.5175
"6790" 1357.8 93.68655 107.1702
"6791" 1358 89.79723 109.2859
"6792" 1358.2 85.74122 111.5933
"6793" 1358.4 81.89581 113.4793
"6794" 1358.6 78.90341 115.151
"6795" 1358.8 76.75576 116.4299
"6796" 1359 76.184 116.3003
"6797" 1359.2 76.29255 116.2554
"6798" 1359.4 76.41301 116.2287
"6799" 1359.6 76.30565 116.2396
"6800" 1359.8 76.30702 116.2199
"6801" 1360 76.25496 116.1991
"6802" 1360.2 76.28798 116.1551
"6803" 1360.4 76.27579 116.2303
"6804" 1360.6 76.25496 116.1991
"6805" 1360.8 76.36949 115.8457
"6806" 1361 75.6386 114.9395
"6807" 1361.2 73.53957 113.3942
"6808" 1361.4 71.40109 111.3337
"6809" 1361.6 71.10606 109.8201
"6810" 1361.8 71.00852 109.7064
"6811" 1362 71.05908 109.6419
"6812" 1362.2 71.09883 109.6409
"6813" 1362.4 71.0341 109.5594
"6814" 1362.6 71.0929 109.5741
"6815" 1362.8 71.11216 109.5452
"6816" 1363 71.11216 109.5452
"6817" 1363.2 71.10024 109.4317
"6818" 1363.4 71.18122 109.4261
"6819" 1363.6 71.18122 109.4261
"6820" 1363.8 71.19062 109.3792
"6821" 1364 71.23736 109.3626
"6822" 1364.2 71.23712 109.3944
"6823" 1364.4 71.51369 109.2168
"6824" 1364.6 72.13598 107.3529
"6825" 1364.8 73.75568 104.5012
"6826" 1365 76.14746 101.217
"6827" 1365.2 78.867 98.28165
"6828" 1365.4 81.63024 95.11681
"6829" 1365.6 84.50069 91.58371
"6830" 1365.8 87.22928 87.33418
"6831" 1366 90.11402 83.1588
"6832" 1366.2 93.28757 79.0654
"6833" 1366.4 96.61079 75.88441
"6834" 1366.6 100.9544 72.99695
"6835" 1366.8 104.9377 71.04859
"6836" 1367 109.0544 68.85477
"6837" 1367.2 113.7622 66.41763
"6838" 1367.4 117.4145 63.37004
"6839" 1367.6 121.4104 60.54692
"6840" 1367.8 126.2361 58.53362
"6841" 1368 127.7677 58.53756
"6842" 1368.2 128.4126 59.28767
"6843" 1368.4 128.1248 59.00452
"6844" 1368.6 128.2741 58.86488
"6845" 1368.8 128.3571 58.74717
"6846" 1369 128.0682 58.8914
"6847" 1369.2 127.996 58.85535
"6848" 1369.4 127.7013 59.59653
"6849" 1369.6 126.8274 61.05598
"6850" 1369.8 126.0265 64.6991
"6851" 1370 125.8577 69.16613
"6852" 1370.2 126.5456 73.91888
"6853" 1370.4 127.2977 77.4491
"6854" 1370.6 126.5623 78.22707
"6855" 1370.8 124.74 80.70715
"6856" 1371 122.8184 84.47242
"6857" 1371.2 121.1218 88.89959
"6858" 1371.4 119.5144 93.00854
"6859" 1371.6 116.9279 97.32611
"6860" 1371.8 114.3836 100.3315
"6861" 1372 110.9072 103.461
"6862" 1372.2 107.684 106.7807
"6863" 1372.4 104.3216 110.265
"6864" 1372.6 100.9008 114.1099
"6865" 1372.8 98.36332 117.2685
"6866" 1373 98.10963 118.6381
"6867" 1373.2 97.82776 118.4793
"6868" 1373.4 96.98726 118.332
"6869" 1373.6 94.52442 118.6991
"6870" 1373.8 90.62295 119.4319
"6871" 1374 86.40298 119.6496
"6872" 1374.2 82.03339 119.6606
"6873" 1374.4 77.84938 120.291
"6874" 1374.6 73.78555 121.3076
"6875" 1374.8 69.30058 121.8064
"6876" 1375 64.73021 122.3636
"6877" 1375.2 59.93626 122.1713
"6878" 1375.4 55.46276 120.4906
"6879" 1375.6 51.18548 118.1419
"6880" 1375.8 46.9776 115.8722
"6881" 1376 42.67094 113.1024
"6882" 1376.2 38.43343 110.7849
"6883" 1376.4 33.95271 108.1638
"6884" 1376.6 29.13785 105.8145
"6885" 1376.8 24.6825 104.401
"6886" 1377 20.31123 102.7055
"6887" 1377.2 16.62911 101.8745
"6888" 1377.4 16.34123 101.135
"6889" 1377.6 16.64361 99.75953
"6890" 1377.8 16.91877 96.80349
"6891" 1378 17.07794 92.30363
"6892" 1378.2 16.62357 87.8559
"6893" 1378.4 14.97322 83.17278
"6894" 1378.6 13.22566 78.43775
"6895" 1378.8 13.08737 74.64091
"6896" 1379 13.34317 73.98424
"6897" 1379.2 13.51775 74.0892
"6898" 1379.4 13.82713 74.34878
"6899" 1379.6 14.03563 74.48312
"6900" 1379.8 15.10241 74.50284
"6901" 1380 18.05583 73.93085
"6902" 1380.2 22.18204 73.22536
"6903" 1380.4 26.57012 72.5741
"6904" 1380.6 30.28123 71.03962
"6905" 1380.8 34.74201 68.48847
"6906" 1381 39.10391 66.23662
"6907" 1381.2 43.655 64.03563
"6908" 1381.4 49.02298 63.07638
"6909" 1381.6 54.55063 62.36232
"6910" 1381.8 59.59842 62.56356
"6911" 1382 64.7227 63.92414
"6912" 1382.2 70.20688 65.34333
"6913" 1382.4 75.43971 66.96833
"6914" 1382.6 80.69853 69.26707
"6915" 1382.8 84.97764 71.08005
"6916" 1383 89.54065 72.75632
"6917" 1383.2 90.66968 74.58908
"6918" 1383.4 90.8434 75.77267
"6919" 1383.6 90.69609 76.95846
"6920" 1383.8 89.76685 78.59333
"6921" 1384 88.81867 82.83371
"6922" 1384.2 86.83531 86.64632
"6923" 1384.4 85.04184 89.71558
"6924" 1384.6 82.80385 92.86576
"6925" 1384.8 79.80265 96.88782
"6926" 1385 75.889 100.0164
"6927" 1385.2 71.05886 102.5497
"6928" 1385.4 66.47392 105.0077
"6929" 1385.6 61.22092 105.8651
"6930" 1385.8 55.66552 105.5918
"6931" 1386 50.78509 104.1776
"6932" 1386.2 45.61448 102.3924
"6933" 1386.4 40.36945 100.203
"6934" 1386.6 34.86216 98.47794
"6935" 1386.8 28.92824 97.63437
"6936" 1387 22.94527 97.11625
"6937" 1387.2 17.2722 96.70123
"6938" 1387.4 11.11925 96.25251
"6939" 1387.6 10.36007 95.80408
"6940" 1387.8 10.81988 93.75723
"6941" 1388 11.45329 89.65024
"6942" 1388.2 12.14652 84.16918
"6943" 1388.4 11.53658 78.78745
"6944" 1388.6 10.30385 73.15514
"6945" 1388.8 8.282412 67.59586
"6946" 1389 6.576763 62.27602
"6947" 1389.2 4.126 57.23148
"6948" 1389.4 2.168523 54.2935
"6949" 1389.6 2.804734 52.64598
"6950" 1389.8 2.804734 51.6991
"6951" 1390 3.655905 51.03426
"6952" 1390.2 4.789875 50.565
"6953" 1390.4 6.99713 49.80616
"6954" 1390.6 10.17814 48.73958
"6955" 1390.8 13.4242 46.34333
"6956" 1391 16.33632 42.8623
"6957" 1391.2 17.78829 38.56173
"6958" 1391.4 18.85592 33.78745
"6959" 1391.6 21.01696 29.36983
"6960" 1391.8 22.88054 25.29829
"6961" 1392 24.88199 20.52144
"6962" 1392.2 26.9182 15.70459
"6963" 1392.4 29.90831 12.59104
"6964" 1392.6 34.35396 12.05708
"6965" 1392.8 39.71908 12.34282
"6966" 1393 45.05146 12.35294
"6967" 1393.2 48.98484 11.89748
"6968" 1393.4 51.73242 12.48481
"6969" 1393.6 55.36595 13.42025
"6970" 1393.8 59.47001 14.28701
"6971" 1394 64.10617 13.75069
"6972" 1394.2 68.83473 12.62767
"6973" 1394.4 73.66702 11.4062
"6974" 1394.6 78.12028 9.326625
"6975" 1394.8 82.87126 8.843326
"6976" 1395 87.54512 10.01566
"6977" 1395.2 91.95974 11.95938
"6978" 1395.4 95.89199 15.40102
"6979" 1395.6 99.47996 18.69482
"6980" 1395.8 103.0896 22.03826
"6981" 1396 106.8421 24.6414
"6982" 1396.2 110.409 28.07847
"6983" 1396.4 113.1056 32.26553
"6984" 1396.6 114.8303 37.06448
"6985" 1396.8 116.8473 41.66421
"6986" 1397 119.2721 46.65697
"6987" 1397.2 119.9521 51.92462
"6988" 1397.4 120.0489 57.04337
"6989" 1397.6 120.4021 62.63499
"6990" 1397.8 119.9827 67.70337
"6991" 1398 118.8805 73.08371
"6992" 1398.2 118.3793 77.94328
"6993" 1398.4 117.8784 83.28165
"6994" 1398.6 116.7652 88.32322
"6995" 1398.8 114.826 93.05486
"6996" 1399 112.3349 97.71879
"6997" 1399.2 110.6871 101.8584
"6998" 1399.4 111.1137 104.0345
"6999" 1399.6 111.147 104.4299
"7000" 1399.8 110.9568 104.328
"7001" 1400 109.7519 104.1329
"7002" 1400.2 107.7028 104.0603
"7003" 1400.4 104.2574 104.8072
"7004" 1400.6 100.2331 105.6738
"7005" 1400.8 96.45918 106.2396
"7006" 1401 93.73118 105.3361
"7007" 1401.2 90.37013 104.1182
"7008" 1401.4 88.15007 102.231
"7009" 1401.6 87.42659 99.15768
"7010" 1401.8 87.04136 95.76081
"7011" 1402 87.18953 92.11625
"7012" 1402.2 86.93999 88.15254
"7013" 1402.4 86.72034 84.11118
"7014" 1402.6 86.2709 79.27602
"7015" 1402.8 86.03601 75.69253
"7016" 1403 85.6668 69.7393
"7017" 1403.2 86.0958 65.06273
"7018" 1403.4 86.1186 62.505
"7019" 1403.6 86.00552 61.98542
"7020" 1403.8 86.13607 61.87217
"7021" 1404 86.8801 59.15079
"7022" 1404.2 87.79256 54.58371
"7023" 1404.4 88.85369 50.85819
"7024" 1404.6 90.46654 46.29943
"7025" 1404.8 92.03054 41.39609
"7026" 1405 94.67745 36.23328
"7027" 1405.2 97.44253 33.74926
"7028" 1405.4 101.1022 29.85294
"7029" 1405.6 104.5324 25.8554
"7030" 1405.8 106.6617 21.06798
"7031" 1406 108.2125 18.80139
"7032" 1406.2 108.0732 18.60499
"7033" 1406.4 108.1764 18.8914
"7034" 1406.6 108.1151 18.81273
"7035" 1406.8 107.7887 19.02877
"7036" 1407 106.7889 18.31448
"7037" 1407.2 104.6614 16.62552
"7038" 1407.4 101.4232 13.74488
"7039" 1407.6 98.22195 10.90393
"7040" 1407.8 97.2096 9.499632
"7041" 1408 97.10799 9.205168
"7042" 1408.2 97.27743 9.129498
"7043" 1408.4 97.36143 9.346868
"7044" 1408.6 97.48418 9.639843
"7045" 1408.8 97.4517 9.807154
"7046" 1409 97.27618 10.17637
"7047" 1409.2 97.2224 10.32782
"7048" 1409.4 96.90656 10.97334
"7049" 1409.6 97.70561 11.48052
"7050" 1409.8 99.32052 12.10454
"7051" 1410 102.2929 13.83896
"7052" 1410.2 104.9384 15.99076
"7053" 1410.4 107.4585 18.78271
"7054" 1410.6 110.0239 22.02561
"7055" 1410.8 113.342 24.93161
"7056" 1411 116.8631 27.58705
"7057" 1411.2 118.818 30.78634
"7058" 1411.4 120.0518 35.17345
"7059" 1411.6 121.5277 40.77267
"7060" 1411.8 123.9462 45.09653
"7061" 1412 126.8285 48.64485
"7062" 1412.2 127.3758 52.34255
"7063" 1412.4 127.1259 57.25939
"7064" 1412.6 126.874 62.66918
"7065" 1412.8 126.6508 68.16162
"7066" 1413 127.653 73.83157
"7067" 1413.2 127.6484 78.69416
"7068" 1413.4 125.3213 82.76264
"7069" 1413.6 122.2563 87.03522
"7070" 1413.8 119.1469 91.08652
"7071" 1414 117.3523 95.57058
"7072" 1414.2 114.9659 99.84847
"7073" 1414.4 112.9067 104.7614
"7074" 1414.6 111.2851 107.4128
"7075" 1414.8 110.0436 107.4137
"7076" 1415 107.6182 106.4618
"7077" 1415.2 103.0476 105.0837
"7078" 1415.4 98.28147 104.917
"7079" 1415.6 94.08141 105.3145
"7080" 1415.8 89.93057 105.8145
"7081" 1416 86.02326 104.2943
"7082" 1416.2 82.82136 102.2568
"7083" 1416.4 79.56609 99.4958
"7084" 1416.6 76.48986 96.34919
"7085" 1416.8 73.33823 93.42437
"7086" 1417 70.35439 90.1672
"7087" 1417.2 67.89375 86.0942
"7088" 1417.4 66.06881 81.25276
"7089" 1417.6 63.77356 76.81448
"7090" 1417.8 61.3296 72.63022
"7091" 1418 58.21051 68.46308
"7092" 1418.2 54.70905 64.4728
"7093" 1418.4 51.45797 60.3797
"7094" 1418.6 48.23601 56.182
"7095" 1418.8 44.78608 51.97687
"7096" 1419 41.9788 47.57272
"7097" 1419.2 38.97155 42.94659
"7098" 1419.4 35.98942 38.55257
"7099" 1419.6 32.80611 34.04689
"7100" 1419.8 28.91564 29.79175
"7101" 1420 26.149 25.0977
"7102" 1420.2 25.83942 21.93874
"7103" 1420.4 27.18211 19.87042
"7104" 1420.6 30.45757 16.3601
"7105" 1420.8 34.72545 14.42611
"7106" 1421 39.7832 13.15336
"7107" 1421.2 44.81439 11.42592
"7108" 1421.4 49.81754 9.302852
"7109" 1421.6 54.7134 8.226122
"7110" 1421.8 60.00795 8.276018
"7111" 1422 65.13709 8.864569
"7112" 1422.2 70.29355 10.52602
"7113" 1422.4 74.97087 12.84867
"7114" 1422.6 79.30992 15.20625
"7115" 1422.8 84.00433 17.62128
"7116" 1423 87.74761 20.98847
"7117" 1423.2 90.93951 25.43902
"7118" 1423.4 93.56273 29.80715
"7119" 1423.6 96.05754 34.37675
"7120" 1423.8 97.83672 38.60518
"7121" 1424 99.4493 43.22951
"7122" 1424.2 100.8395 47.79
"7123" 1424.4 102.2626 52.89703
"7124" 1424.6 102.9915 57.32839
"7125" 1424.8 103.4136 62.27968
"7126" 1425 103.212 66.70893
"7127" 1425.2 103.0925 71.86576
"7128" 1425.4 102.5147 76.3914
"7129" 1425.6 102.2456 80.27438
"7130" 1425.8 102.352 83.04167
"7131" 1426 101.7282 87.08371
"7132" 1426.2 101.2454 91.52454
"7133" 1426.4 100.1905 95.63499
"7134" 1426.6 98.58926 97.54078
"7135" 1426.8 97.80897 97.92517
"7136" 1427 97.69935 98.10386
"7137" 1427.2 97.69018 98.02144
"7138" 1427.4 97.62597 98.03975
"7139" 1427.6 97.56773 98.04525
"7140" 1427.8 97.47294 98.11205
"7141" 1428 97.40198 98.03108
"7142" 1428.2 97.52155 97.8559
"7143" 1428.4 96.52174 97.34356
"7144" 1428.6 94.80231 96.63061
"7145" 1428.8 92.00982 95.13401
"7146" 1429 89.9261 92.48711
"7147" 1429.2 88.2058 88.79525
"7148" 1429.4 86.28078 85.44959
"7149" 1429.6 85.11522 81.46537
"7150" 1429.8 83.61099 77.20642
"7151" 1430 82.35733 73.1921
"7152" 1430.2 82.63636 68.59876
"7153" 1430.4 83.26971 63.91824
"7154" 1430.6 84.64543 59.47302
"7155" 1430.8 87.09161 56.35796
"7156" 1431 90.26653 53.67673
"7157" 1431.2 93.23253 50.25587
"7158" 1431.4 96.69834 46.13791
"7159" 1431.6 99.3113 43.3513
"7160" 1431.8 99.65117 42.57516
"7161" 1432 99.84807 42.20764
"7162" 1432.2 100.0107 42.36149
"7163" 1432.4 101.4403 41.91704
"7164" 1432.6 105.4965 40.42092
"7165" 1432.8 109.5772 39.46833
"7166" 1433 114.4321 38.42789
"7167" 1433.2 119.4556 37.03243
"7168" 1433.4 121.049 36.03809
"7169" 1433.6 120.5938 36.18971
"7170" 1433.8 120.0554 37.12217
"7171" 1434 120.5294 38.65884
"7172" 1434.2 122.5899 41.49427
"7173" 1434.4 125.3016 45.26378
"7174" 1434.6 126.4135 49.52951
"7175" 1434.8 126.9951 53.86393
"7176" 1435 126.3065 57.95332
"7177" 1435.2 126.4532 62.73756
"7178" 1435.4 127.2576 67.67345
"7179" 1435.6 127.3069 72.39873
"7180" 1435.8 126.2258 76.81782
"7181" 1436 125.249 82.24805
"7182" 1436.2 122.5829 85.91481
"7183" 1436.4 118.9126 89.44696
"7184" 1436.6 115.2331 93.41063
"7185" 1436.8 112.0287 98.06098
"7186" 1437 109.137 102.3255
"7187" 1437.2 107.0366 106.7302
"7188" 1437.4 106.4042 110.7841
"7189" 1437.6 106.3254 111.2104
"7190" 1437.8 106.0899 111.189
"7191" 1438 105.5718 111.3273
"7192" 1438.2 103.4338 111.6141
"7193" 1438.4 100.4202 111.2511
"7194" 1438.6 96.84987 111.0216
"7195" 1438.8 92.96073 109.9514
"7196" 1439 89.02388 109.1728
"7197" 1439.2 85.01644 108.063
"7198" 1439.4 82.32231 106.8145
"7199" 1439.6 79.38265 104.9262
"7200" 1439.8 76.42832 102.0452
"7201" 1440 72.77915 98.94385
"7202" 1440.2 68.82812 96.88782
"7203" 1440.4 64.57596 95.27977
"7204" 1440.6 59.90515 93.91824
"7205" 1440.8 55.3178 92.15102
"7206" 1441 51.41648 89.98406
"7207" 1441.2 47.06216 87.15594
"7208" 1441.4 42.61466 84.96475
"7209" 1441.6 38.64933 82.52693
"7210" 1441.8 35.24647 78.5892
"7211" 1442 32.40163 74.67852
"7212" 1442.2 30.15909 70.15782
"7213" 1442.4 27.73497 65.24225
"7214" 1442.6 25.5826 60.34111
"7215" 1442.8 23.75524 54.95649
"7216" 1443 22.51559 49.27602
"7217" 1443.2 21.92761 43.56752
"7218" 1443.4 22.40469 37.93569
"7219" 1443.6 22.6972 32.1991
"7220" 1443.8 21.91983 26.25276
"7221" 1444 20.40539 22.9085
"7222" 1444.2 20.67871 23.43174
"7223" 1444.4 20.98877 23.76007
"7224" 1444.6 22.2216 23.48654
"7225" 1444.8 25.42456 21.95846
"7226" 1445 29.76085 20.03539
"7227" 1445.2 33.97354 18.51718
"7228" 1445.4 38.63792 17.07228
"7229" 1445.6 43.04827 14.68948
"7230" 1445.8 47.07391 11.29525
"7231" 1446 50.989 7.252607
"7232" 1446.2 54.94816 4.04708
"7233" 1446.4 59.48523 1.870126
"7234" 1446.6 61.13933 1.03426
"7235" 1446.8 61.25732 1.207836
"7236" 1447 61.51122 1.985808
"7237" 1447.2 62.27027 3.462065
"7238" 1447.4 63.66166 6.482978
"7239" 1447.6 63.96524 9.416731
"7240" 1447.8 63.86024 11.30486
"7241" 1448 62.84901 11.5741
"7242" 1448.2 61.45655 12.65313
"7243" 1448.4 58.2506 14.39748
"7244" 1448.6 55.0674 14.57188
"7245" 1448.8 52.07225 14.71833
"7246" 1449 49.09636 15.04525
"7247" 1449.2 46.48826 15.81448
"7248" 1449.4 42.9327 16.10294
"7249" 1449.6 39.23879 14.3273
"7250" 1449.8 37.87145 12.33657
"7251" 1450 37.8006 12.43841
"7252" 1450.2 37.96325 13.28563
"7253" 1450.4 36.4167 15.04525
"7254" 1450.6 33.15753 17.90102
"7255" 1450.8 29.23733 20.96241
"7256" 1451 25.12658 24.23328
"7257" 1451.2 20.70096 27.22136
"7258" 1451.4 16.24388 28.71317
"7259" 1451.6 13.4277 29.62567
"7260" 1451.8 13.48473 29.18811
"7261" 1452 13.81293 29.13616
"7262" 1452.2 13.37283 28.48115
"7263" 1452.4 13.12194 27.88549
"7264" 1452.6 13.34317 28.29459
"7265" 1452.8 13.56469 28.86878
"7266" 1453 13.70349 28.98756
"7267" 1453.2 13.52355 29.16468
"7268" 1453.4 13.36641 29.81448
"7269" 1453.6 12.10892 31.27602
"7270" 1453.8 10.37048 34.29681
"7271" 1454 9.100009 38.06448
"7272" 1454.2 8.194722 41.71833
"7273" 1454.4 6.198413 45.35294
"7274" 1454.6 4.522211 46.15102
"7275" 1454.8 3.765013 46.13221
"7276" 1455 3.889794 46.17986
"7277" 1455.2 3.933386 46.23958
"7278" 1455.4 3.771184 46.50274
"7279" 1455.6 3.460539 47.22931
"7280" 1455.8 3.988509 48.44669
"7281" 1456 5.289631 50.59618
"7282" 1456.2 6.580667 54.05772
"7283" 1456.4 7.264045 57.77252
"7284" 1456.6 7.661634 61.70814
"7285" 1456.8 7.2398 66.03144
"7286" 1457 5.729965 70.05463
"7287" 1457.2 3.520158 72.49946
"7288" 1457.4 1.964235 73.02893
"7289" 1457.6 1.058365 73.16833
"7290" 1457.8 1.077626 73.1414
"7291" 1458 1.080378 73.17712
"7292" 1458.2 1.049804 73.61363
"7293" 1458.4 1.328024 73.50679
"7294" 1458.6 1.771037 73.50679
"7295" 1458.8 1.713253 73.6991
"7296" 1459 1.238138 74.42986
"7297" 1459.2 1.071206 74.6179
"7298" 1459.4 1.052861 75.15514
"7299" 1459.6 2.098481 77.07822
"7300" 1459.8 2.119883 78.52815
"7301" 1460 3.757927 81.16951
"7302" 1460.2 5.768564 84.13049
"7303" 1460.4 8.241862 87.25173
"7304" 1460.6 11.68888 90.19731
"7305" 1460.8 15.35218 93.01228
"7306" 1461 19.50118 95.42986
"7307" 1461.2 23.21558 96.94956
"7308" 1461.4 27.80988 98.36126
"7309" 1461.6 32.1463 98.50679
"7310" 1461.8 36.86028 98.19302
"7311" 1462 42.08416 98.10138
"7312" 1462.2 47.72054 98.30532
"7313" 1462.4 53.17978 99.33371
"7314" 1462.6 58.68855 100.5741
"7315" 1462.8 63.40804 103.0953
"7316" 1463 67.79828 106.5379
"7317" 1463.2 70.12714 109.3297
"7318" 1463.4 72.20578 113.9512
"7319" 1463.6 75.10824 118.4173
"7320" 1463.8 77.96923 121.9972
"7321" 1464 77.97368 123.2109
"7322" 1464.2 78.21 123.4491
"7323" 1464.4 79.81833 124.2279
"7324" 1464.6 82.86805 125.9976
"7325" 1464.8 84.52256 127.0078
"7326" 1465 84.60536 127.1154
"7327" 1465.2 84.75751 126.9134
"7328" 1465.4 84.57966 126.8558
"7329" 1465.6 84.31587 126.4202
"7330" 1465.8 84.22919 125.7376
"7331" 1466 84.68413 124.5141
"7332" 1466.2 86.71392 121.5164
"7333" 1466.4 89.53521 118.9015
"7334" 1466.6 92.99896 116.7089
"7335" 1466.8 96.5733 114.8875
"7336" 1467 100.4796 114.4012
"7337" 1467.2 105.048 114.9024
"7338" 1467.4 106.3028 115.287
"7339" 1467.6 106.487 115.5804
"7340" 1467.8 106.4954 115.6222
"7341" 1468 106.5647 115.3683
"7342" 1468.2 106.9705 115.2888
"7343" 1468.4 107.0235 115.1817
"7344" 1468.6 107.2493 114.9024
"7345" 1468.8 107.8944 113.7902
"7346" 1469 109.76 111.6626
"7347" 1469.2 112.2536 109.9238
"7348" 1469.4 112.9742 109.7306
"7349" 1469.6 113.0443 109.6606
"7350" 1469.8 113.4064 109.7991
"7351" 1470 112.9434 109.7339
"7352" 1470.2 113.0828 110.0145
"7353" 1470.4 113.1197 110.2794
"7354" 1470.6 112.8743 109.819
"7355" 1470.8 113.0212 110.1376
"7356" 1471 112.9095 109.8145
"7357" 1471.2 112.9067 109.7705
"7358" 1471.4 112.8182 109.8613
"7359" 1471.6 112.8709 109.776
"7360" 1471.8 113.0086 109.5752
"7361" 1472 112.9205 109.1661
"7362" 1472.2 112.6976 108.776
"7363" 1472.4 112.7661 109.0517
"7364" 1472.6 112.6245 109.0393
"7365" 1472.8 113.2369 108.9154
"7366" 1473 114.0991 107.417
"7367" 1473.2 115.2618 105.8243
"7368" 1473.4 116.8003 104.6713
"7369" 1473.6 117.0617 104.7431
"7370" 1473.8 117.147 104.6799
"7371" 1474 117.4166 104.6799
"7372" 1474.2 117.667 104.776
"7373" 1474.4 117.6945 104.7522
"7374" 1474.6 117.8596 104.818
"7375" 1474.8 117.8429 104.5937
"7376" 1475 117.4316 104.5965
"7377" 1475.2 117.8134 104.3683
"7378" 1475.4 117.3947 104.3025
"7379" 1475.6 117.4119 104.2344
"7380" 1475.8 117.2395 103.4505
"7381" 1476 117.349 101.4764
"7382" 1476.2 117.559 99.05088
"7383" 1476.4 117.5845 96.11668
"7384" 1476.6 117.3643 93.11301
"7385" 1476.8 116.3773 89.93655
"7386" 1477 114.5986 87.03094
"7387" 1477.2 112.0812 84.69726
"7388" 1477.4 109.0336 83.14781
"7389" 1477.6 105.236 81.05117
"7390" 1477.8 101.1236 79.46405
"7391" 1478 96.69959 78.08554
"7392" 1478.2 92.36118 77.31631
"7393" 1478.4 88.30211 75.70958
"7394" 1478.6 84.65832 74.17763
"7395" 1478.8 79.9851 72.30604
"7396" 1479 75.93673 70.03689
"7397" 1479.2 71.58086 67.04525
"7398" 1479.4 67.01824 64.98406
"7399" 1479.6 61.708 64.22107
"7400" 1479.8 56.66914 63.88128
"7401" 1480 51.72291 63.3407
"7402" 1480.2 46.94871 62.3914
"7403" 1480.4 42.15307 61.45551
"7404" 1480.6 37.07053 59.03354
"7405" 1480.8 33.19693 55.62217
"7406" 1481 30.45864 51.79433
"7407" 1481.2 28.18395 47.25221
"7408" 1481.4 25.61151 42.79384
"7409" 1481.6 24.86728 39.17763
"7410" 1481.8 25.03933 34.36478
"7411" 1482 25.80979 29.31547
"7412" 1482.2 25.94412 24.36149
"7413" 1482.4 26.68264 19.90454
"7414" 1482.6 27.34034 19.88577
"7415" 1482.8 28.3269 20.75819
"7416" 1483 31.48178 21.67986
"7417" 1483.2 34.78512 23.29525
"7418" 1483.4 38.73188 24.798
"7419" 1483.6 42.45116 26.04525
"7420" 1483.8 47.1028 27.33371
"7421" 1484 48.94226 28.72794
"7422" 1484.2 48.99745 29.98288
"7423" 1484.4 49.27883 31.36104
"7424" 1484.6 49.18303 32.42986
"7425" 1484.8 48.41762 34.88041
"7426" 1485 47.56558 38.10193
"7427" 1485.2 48.03451 40.09456
"7428" 1485.4 48.39309 43.47101
"7429" 1485.6 48.33934 49.22235
"7430" 1485.8 47.98295 54.00397
"7431" 1486 46.39506 59.05088
"7432" 1486.2 45.48366 64.54806
"7433" 1486.4 44.65767 70.6008
"7434" 1486.6 42.83404 77.10904
"7435" 1486.8 40.52961 83.31448
"7436" 1487 37.45695 89.39507
"7437" 1487.2 34.06775 95.35482
"7438" 1487.4 30.68794 101.3731
"7439" 1487.6 28.07251 107.6799
"7440" 1487.8 26.37281 112.8658
"7441" 1488 26.43208 112.8444
"7442" 1488.2 26.7531 111.0709
"7443" 1488.4 24.94253 108.8433
"7444" 1488.6 21.2068 105.3017
"7445" 1488.8 17.43666 100.6121
"7446" 1489 13.39358 95.82434
"7447" 1489.2 8.904185 91.98969
"7448" 1489.4 7.159956 89.05166
"7449" 1489.6 9.003702 87.3914
"7450" 1489.8 12.47213 83.73573
"7451" 1490 15.32639 78.95377
"7452" 1490.2 16.15932 74.15158
"7453" 1490.4 16.54455 68.78651
"7454" 1490.6 15.8678 63.75627
"7455" 1490.8 15.14192 58.24052
"7456" 1491 14.58799 52.85901
"7457" 1491.2 15.71196 48.25865
"7458" 1491.4 16.5927 42.73756
"7459" 1491.6 16.6667 36.12405
"7460" 1491.8 16.27207 30.20472
"7461" 1492 15.85114 27.1991
"7462" 1492.2 17.81175 27.39343
"7463" 1492.4 22.39394 26.37116
"7464" 1492.6 27.86599 24.07303
"7465" 1492.8 32.74497 20.73132
"7466" 1493 37.76335 18.21573
"7467" 1493.2 43.00678 15.38055
"7468" 1493.4 48.75928 12.52602
"7469" 1493.6 54.70418 9.451842
"7470" 1493.8 60.50758 6.949564
"7471" 1494 66.5115 4.360446
"7472" 1494.2 71.33871 1.840121
"7473" 1494.4 73.02497 1.909154
"7474" 1494.6 74.79285 4.363431
"7475" 1494.8 78.71187 7.446958
"7476" 1495 82.93518 11.05049
"7477" 1495.2 87.28213 14.49717
"7478" 1495.4 91.44909 18.61412
"7479" 1495.6 95.63853 23.16908
"7480" 1495.8 100.6751 26.94324
"7481" 1496 105.7294 30.94865
"7482" 1496.2 110.522 34.68811
"7483" 1496.4 115.8771 37.95332
"7484" 1496.6 121.4318 40.90189
"7485" 1496.8 125.1204 44.61047
"7486" 1497 124.9821 49.24183
"7487" 1497.2 123.2712 54.1295
"7488" 1497.4 121.3177 59.68747
"7489" 1497.6 119.0057 64.9491
"7490" 1497.8 116.4083 70.31359
"7491" 1498 114.2403 76.03809
"7492" 1498.2 112.7083 81.38693
"7493" 1498.4 110.3862 86.82303
"7494" 1498.6 108.032 92.13072
"7495" 1498.8 106.1243 97.44675
"7496" 1499 103.9825 102.8359
"7497" 1499.2 102.2483 108.2376
"7498" 1499.4 102.4312 112.0837
"7499" 1499.6 102.4615 112.1332
"7500" 1499.8 101.1699 111.6461
"7501" 1500 98.31893 111.0837
"7502" 1500.2 94.05427 111.0855
"7503" 1500.4 88.93861 110.4779
"7504" 1500.6 84.94288 111.1282
"7505" 1500.8 80.32014 112.444
"7506" 1501 75.91029 113.3347
"7507" 1501.2 71.25713 114.2457
"7508" 1501.4 66.3711 114.287
"7509" 1501.6 61.05406 114.9933
"7510" 1501.8 56.57942 115.9202
"7511" 1502 52.07225 115.0837
"7512" 1502.2 48.83797 112.4843
"7513" 1502.4 45.52125 109.0978
"7514" 1502.6 41.73473 105.974
"7515" 1502.8 37.21556 103.4631
"7516" 1503 32.16192 102.0203
"7517" 1503.2 26.76273 100.276
"7518" 1503.4 22.2363 97.71833
"7519" 1503.6 17.16294 95.60193
"7520" 1503.8 13.44346 93.83371
"7521" 1504 14.27482 92.55045
"7522" 1504.2 16.10863 89.65051
"7523" 1504.4 19.35761 85.97548
"7524" 1504.6 22.64894 82.53046
"7525" 1504.8 26.49966 79.91367
"7526" 1505 30.18347 77.75587
"7527" 1505.2 34.16875 76.3241
"7528" 1505.4 38.43986 76.57477
"7529" 1505.6 42.03045 77.07966
"7530" 1505.8 45.69671 78.78563
"7531" 1506 47.96307 81.28854
"7532" 1506.2 48.71113 82.9491
"7533" 1506.4 48.66885 83.08465
"7534" 1506.6 48.63408 83.17025
"7535" 1506.8 48.61729 83.18134
"7536" 1507 48.48182 83.17712
"7537" 1507.2 48.01475 84.39436
"7538" 1507.4 47.44538 88.01228
"7539" 1507.6 46.16956 92.24037
"7540" 1507.8 44.20037 94.46385
"7541" 1508 43.8874 94.50177
"7542" 1508.2 43.97832 94.46833
"7543" 1508.4 44.11728 94.22794
"7544" 1508.6 44.91663 93.58371
"7545" 1508.8 46.78029 94.25726
"7546" 1509 50.50737 95.56403
"7547" 1509.2 54.82225 97.16937
"7548" 1509.4 58.35468 99.84012
"7549" 1509.6 61.45655 103.7413
"7550" 1509.8 64.11189 107.47
"7551" 1510 64.54994 110.9328
"7552" 1510.2 63.29728 114.2323
"7553" 1510.4 63.20417 113.5818
"7554" 1510.6 63.70463 112.3226
"7555" 1510.8 64.15671 111.802
"7556" 1511 64.25017 110.7161
"7557" 1511.2 65.06499 107.8749
"7558" 1511.4 66.72931 103.9963
"7559" 1511.6 68.7719 100.5645
"7560" 1511.8 71.73728 97.16063
"7561" 1512 75.61292 94.82829
"7562" 1512.2 79.96279 93.67025
"7563" 1512.4 84.30807 94.56906
"7564" 1512.6 87.62796 97.01203
"7565" 1512.8 87.59169 97.86576
"7566" 1513 87.08722 98.48847
"7567" 1513.2 86.43063 99.74506
"7568" 1513.4 85.24676 103.1409
"7569" 1513.6 83.5931 107.1559
"7570" 1513.8 80.90522 111.0251
"7571" 1514 77.16636 113.4505
"7572" 1514.2 72.34185 114.2659
"7573" 1514.4 67.09616 114.0356
"7574" 1514.6 62.17385 113.3448
"7575" 1514.8 57.16689 111.9395
"7576" 1515 52.2057 109.4866
"7577" 1515.2 47.74806 106.3914
"7578" 1515.4 43.88638 102.6437
"7579" 1515.6 40.33476 98.74131
"7580" 1515.8 36.70484 95.32913
"7581" 1516 33.83044 91.31744
"7582" 1516.2 31.54027 86.96833
"7583" 1516.4 29.08475 82.53513
"7584" 1516.6 27.01486 77.62908
"7585" 1516.8 25.861 72.95011
"7586" 1517 25.46901 67.52388
"7587" 1517.2 26.87657 62.50087
"7588" 1517.4 28.92965 58.09333
"7589" 1517.6 29.4176 53.33585
"7590" 1517.8 30.60045 48.00383
"7591" 1518 32.82292 43.02355
"7592" 1518.2 36.26217 38.93189
"7593" 1518.4 40.55037 36.16873
"7594" 1518.6 45.71185 34.59653
"7595" 1518.8 50.94842 34.00975
"7596" 1519 56.02599 34.80375
"7597" 1519.2 60.99812 36.82521
"7598" 1519.4 65.82692 40.07208
"7599" 1519.6 68.90936 44.10993
"7600" 1519.8 71.33455 48.97007
"7601" 1520 72.89541 54.2313
"7602" 1520.2 73.5685 59.98452
"7603" 1520.4 73.71246 64.96833
"7604" 1520.6 73.7895 70.37004
"7605" 1520.8 73.09976 75.66796
"7606" 1521 71.88904 79.95123
"7607" 1521.2 70.78297 85.04525
"7608" 1521.4 69.13293 90.37358
"7609" 1521.6 67.41263 94.77691
"7610" 1521.8 64.81193 98.90889
"7611" 1522 61.51355 102.5239
"7612" 1522.2 57.49434 105.6606
"7613" 1522.4 53.64295 108.9182
"7614" 1522.6 49.17622 111.5087
"7615" 1522.8 44.70381 113.1785
"7616" 1523 40.13979 113.0474
"7617" 1523.2 37.42205 110.9552
"7618" 1523.4 35.03552 107.0374
"7619" 1523.6 32.69451 102.4417
"7620" 1523.8 31.03507 97.63894
"7621" 1524 30.15249 92.99743
"7622" 1524.2 29.35079 88.16375
"7623" 1524.4 27.92805 83.37217
"7624" 1524.6 26.5316 78.33371
"7625" 1524.8 25.66838 73.24363
"7626" 1525 25.73798 68.03901
"7627" 1525.2 25.69939 62.99774
"7628" 1525.4 25.47577 57.67683
"7629" 1525.6 25.55297 52.08667
"7630" 1525.8 26.28227 46.57303
"7631" 1526 27.36305 41.17773
"7632" 1526.2 29.53366 36.45551
"7633" 1526.4 31.94355 31.65456
"7634" 1526.6 34.93921 26.8508
"7635" 1526.8 39.01934 22.62499
"7636" 1527 43.57137 19.71124
"7637" 1527.2 48.61222 17.93506
"7638" 1527.4 53.41373 17.30604
"7639" 1527.6 58.34184 17.83371
"7640" 1527.8 62.79031 19.44085
"7641" 1528 67.51395 21.01594
"7642" 1528.2 71.39733 22.67189
"7643" 1528.4 76.09737 24.86168
"7644" 1528.6 80.01553 27.25221
"7645" 1528.8 84.45483 29.65148
"7646" 1529 88.60062 32.64598
"7647" 1529.2 92.48709 36.6449
"7648" 1529.4 95.74036 40.72503
"7649" 1529.6 98.01589 45.28675
"7650" 1529.8 100.0973 50.44659
"7651" 1530 102.4177 55.33166
"7652" 1530.2 104.8791 60.16231
"7653" 1530.4 107.2445 66.0538
"7654" 1530.6 109.0531 71.23487
"7655" 1530.8 111.0796 76.37217
"7656" 1531 111.8361 81.46133
"7657" 1531.2 111.7899 86.61185
"7658" 1531.4 111.2074 91.89328
"7659" 1531.6 110.2472 96.63388
"7660" 1531.8 109.121 100.8246
"7661" 1532 106.4103 101.53
"7662" 1532.2 102.2626 102.4937
"7663" 1532.4 98.1848 103.9664
"7664" 1532.6 93.52604 104.9918
"7665" 1532.8 89.33298 106.1202
"7666" 1533 84.60505 107.3218
"7667" 1533.2 80.10725 108.4476
"7668" 1533.4 75.39561 108.8322
"7669" 1533.6 71.78452 107.4513
"7670" 1533.8 68.62942 104.7987
"7671" 1534 67.2872 101.7984
"7672" 1534.2 65.30731 98.07745
"7673" 1534.4 63.62998 94.43336
"7674" 1534.6 61.6749 90.86465
"7675" 1534.8 59.18277 86.98709
"7676" 1535 57.23431 82.58371
"7677" 1535.2 55.94121 77.87827
"7678" 1535.4 55.86473 73.85562
"7679" 1535.6 56.98551 70.10935
"7680" 1535.8 58.16757 66.1991
"7681" 1536 60.85458 61.70609
"7682" 1536.2 63.25136 58.30166
"7683" 1536.4 66.28927 54.66899
"7684" 1536.6 68.90212 52.25261
"7685" 1536.8 72.55342 48.91649
"7686" 1537 76.97956 45.61301
"7687" 1537.2 81.27169 43.62916
"7688" 1537.4 84.97514 42.54525
"7689" 1537.6 89.29191 41.28007
"7690" 1537.8 94.3607 41.31744
"7691" 1538 99.81473 41.59383
"7692" 1538.2 103.7941 42.00585
"7693" 1538.4 108.4356 43.23474
"7694" 1538.6 112.8141 45.57996
"7695" 1538.8 115.7934 48.1484
"7696" 1539 116.159 49.18221
"7697" 1539.2 116.3279 49.59653
"7698" 1539.4 116.2436 49.54806
"7699" 1539.6 116.253 49.73568
"7700" 1539.8 116.2002 49.89732
"7701" 1540 116.1409 50.51862
"7702" 1540.2 116.8916 53.05314
"7703" 1540.4 117.9485 56.69219
"7704" 1540.6 118.2043 60.9663
"7705" 1540.8 118.385 65.37742
"7706" 1541 117.6335 69.58538
"7707" 1541.2 117.0635 73.79739
"7708" 1541.4 116.9217 78.49843
"7709" 1541.6 116.5402 82.92986
"7710" 1541.8 116.1502 86.89621
"7711" 1542 116.2202 91.11859
"7712" 1542.2 115.3153 95.32253
"7713" 1542.4 115.5055 96.86576
"7714" 1542.6 115.8114 96.67752
"7715" 1542.8 115.6859 96.49214
"7716" 1543 115.3507 95.58766
"7717" 1543.2 114.7228 94.71558
"7718" 1543.4 112.5881 94.55942
"7719" 1543.6 109.9074 93.94635
"7720" 1543.8 107.1029 92.78687
"7721" 1544 104.8988 90.72046
"7722" 1544.2 102.2964 88.66918
"7723" 1544.4 98.80492 87.18409
"7724" 1544.6 94.3607 86.58371
"7725" 1544.8 90.24839 86.15102
"7726" 1545 85.92236 85.53975
"7727" 1545.2 81.74447 84.88791
"7728" 1545.4 77.73809 83.40102
"7729" 1545.6 73.60652 81.79525
"7730" 1545.8 69.60102 80.15014
"7731" 1546 65.54024 78.45312
"7732" 1546.2 61.25732 75.81448
"7733" 1546.4 57.57138 72.54525
"7734" 1546.6 55.05065 69.09207
"7735" 1546.8 52.11398 65.06234
"7736" 1547 48.97712 60.78701
"7737" 1547.2 46.46943 56.42823
"7738" 1547.4 43.7534 52.44491
"7739" 1547.6 40.78576 48.35669
"7740" 1547.8 38.25493 44.04708
"7741" 1548 35.68036 39.82786
"7742" 1548.2 33.23778 35.14598
"7743" 1548.4 30.53839 30.74759
"7744" 1548.6 26.9072 27.35294
"7745" 1548.8 24.0565 24.56866
"7746" 1549 24.28581 24.23023
"7747" 1549.2 25.37662 24.06964
"7748" 1549.4 27.40009 22.13598
"7749" 1549.6 30.74022 19.42986
"7750" 1549.8 34.5925 17.16063
"7751" 1550 38.73163 14.59826
"7752" 1550.2 43.08476 12.46428
"7753" 1550.4 47.75819 10.73351
"7754" 1550.6 52.94344 9.837349
"7755" 1550.8 57.64185 8.825737
"7756" 1551 62.07856 7.843326
"7757" 1551.2 66.67241 7.151018
"7758" 1551.4 70.01793 8.287007
"7759" 1551.6 73.79475 10.92812
"7760" 1551.8 77.13048 14.57322
"7761" 1552 79.04573 18.7632
"7762" 1552.2 80.93899 23.22707
"7763" 1552.4 81.05623 27.5218
"7764" 1552.6 80.29986 31.60879
"7765" 1552.8 80.22578 35.98213
"7766" 1553 80.49248 40.81448
"7767" 1553.2 80.10725 44.60819
"7768" 1553.4 78.82024 49.30224
"7769" 1553.6 76.64019 53.48056
"7770" 1553.8 74.1729 57.67345
"7771" 1554 72.19722 61.70337
"7772" 1554.2 70.61988 65.62664
"7773" 1554.4 68.79554 68.34944
"7774" 1554.6 68.15577 69.02273
"7775" 1554.8 68.07761 69.05749
"7776" 1555 68.05766 69.04346
"7777" 1555.2 67.66519 69.0387
"7778" 1555.4 64.89072 70.9399
"7779" 1555.6 61.06193 72.45613
"7780" 1555.8 56.83761 73.00312
"7781" 1556 52.82607 74.40714
"7782" 1556.2 50.47744 76.32184
"7783" 1556.4 47.08266 78.98756
"7784" 1556.6 43.37922 81.33896
"7785" 1556.8 39.28199 83.71251
"7786" 1557 34.91032 85.97794
"7787" 1557.2 30.27794 87.91063
"7788" 1557.4 25.7588 89.34878
"7789" 1557.6 20.84783 91.37733
"7790" 1557.8 16.05182 93.58729
"7791" 1558 11.24025 94.54229
"7792" 1558.2 11.50769 93.84333
"7793" 1558.4 12.16395 92.07822
"7794" 1558.6 12.06757 87.61282
"7795" 1558.8 11.8148 83.59226
"7796" 1559 12.25888 81.1991
"7797" 1559.2 11.52617 77.49847
"7798" 1559.4 10.11732 72.6161
"7799" 1559.6 8.29255 67.6161
"7800" 1559.8 7.695968 63.46017
"7801" 1560 6.624916 58.75679
"7802" 1560.2 3.970297 55.94268
"7803" 1560.4 3.773642 54.3576
"7804" 1560.6 5.241135 52.29221
"7805" 1560.8 7.506497 48.65472
"7806" 1561 10.08937 45.04525
"7807" 1561.2 13.44245 41.51286
"7808" 1561.4 16.84088 37.27405
"7809" 1561.6 20.13326 32.77804
"7810" 1561.8 23.1559 27.96625
"7811" 1562 26.6354 23.56021
"7812" 1562.2 30.36072 19.28641
"7813" 1562.4 34.6807 15.31853
"7814" 1562.6 39.60047 11.77602
"7815" 1562.8 44.42775 9.321806
"7816" 1563 49.81866 8.949095
"7817" 1563.2 54.95733 9.843784
"7818" 1563.4 59.69014 12.07152
"7819" 1563.6 64.49206 13.92718
"7820" 1563.8 69.19543 16.37799
"7821" 1564 74.35701 19.36045
"7822" 1564.2 79.10386 22.62128
"7823" 1564.4 83.19847 26.33043
"7824" 1564.6 86.96798 30.47565
"7825" 1564.8 89.87234 34.74113
"7826" 1565 92.34284 39.76137
"7827" 1565.2 94.08554 44.91704
"7828" 1565.4 94.16339 49.93268
"7829" 1565.6 93.07661 54.93536
"7830" 1565.8 90.78858 59.17112
"7831" 1566 87.65422 62.93861
"7832" 1566.2 84.44566 65.82364
"7833" 1566.4 81.08441 68.85388
"7834" 1566.6 77.66455 71.70609
"7835" 1566.8 73.54085 74.61693
"7836" 1567 72.26031 75.31281
"7837" 1567.2 72.30179 75.1643
"7838" 1567.4 71.71477 74.93536
"7839" 1567.6 68.86395 74.6338
"7840" 1567.8 64.61931 73.38441
"7841" 1568 60.21871 72.06672
"7842" 1568.2 56.09467 71.73756
"7843" 1568.4 51.32786 71.71504
"7844" 1568.6 47.18365 70.00053
"7845" 1568.8 43.17785 67.33546
"7846" 1569 39.21311 64.84867
"7847" 1569.2 34.81941 62.39046
"7848" 1569.4 30.60987 60.23308
"7849" 1569.6 26.81134 56.82521
"7850" 1569.8 23.79812 52.73756
"7851" 1570 21.16729 48.22339
"7852" 1570.2 19.10936 43.43594
"7853" 1570.4 18.22081 38.44442
"7854" 1570.6 16.70259 33.83223
"7855" 1570.8 16.91877 32.95734
"7856" 1571 17.21303 33.21267
"7857" 1571.2 17.46317 31.8204
"7858" 1571.4 18.74035 28.34333
"7859" 1571.6 21.53224 25.42986
"7860" 1571.8 24.78416 22.87645
"7861" 1572 28.90396 21.16704
"7862" 1572.2 33.26144 20.56144
"7863" 1572.4 38.30033 19.53563
"7864" 1572.6 43.13495 18.55486
"7865" 1572.8 48.29987 17.94546
"7866" 1573 53.45132 16.85576
"7867" 1573.2 58.72707 16.58371
"7868" 1573.4 64.23771 17.20285
"7869" 1573.6 69.71548 17.53118
"7870" 1573.8 75.31538 18.59122
"7871" 1574 80.4656 20.59087
"7872" 1574.2 85.17025 23.41521
"7873" 1574.4 90.3299 26.15219
"7874" 1574.6 95.39715 28.77236
"7875" 1574.8 100.2859 32.48115
"7876" 1575 104.3066 36.16413
"7877" 1575.2 108.4619 40.04525
"7878" 1575.4 111.7049 44.19552
"7879" 1575.6 114.4959 48.8914
"7880" 1575.8 116.0683 54.35294
"7881" 1576 116.3086 59.98452
"7882" 1576.2 115.5666 64.89873
"7883" 1576.4 114.1149 69.85741
"7884" 1576.6 113.7207 74.15079
"7885" 1576.8 113.8756 79.08371
"7886" 1577 113.3157 83.83021
"7887" 1577.2 112.5322 88.62874
"7888" 1577.4 110.9166 93.60518
"7889" 1577.6 108.2375 98.38713
"7890" 1577.8 105.0062 102.4937
"7891" 1578 101.969 106.0869
"7892" 1578.2 98.96369 107.6192
"7893" 1578.4 97.96534 106.4738
"7894" 1578.6 96.67207 104.4824
"7895" 1578.8 94.42491 101.7577
"7896" 1579 93.42112 98.34731
"7897" 1579.2 93.21515 94.21529
"7898" 1579.4 92.53729 89.98542
"7899" 1579.6 92.39401 85.29829
"7900" 1579.8 92.9482 80.83279
"7901" 1580 94.23528 76.33326
"7902" 1580.2 96.1883 72.19194
"7903" 1580.4 98.89784 68.13072
"7904" 1580.6 101.0798 64.94686
"7905" 1580.8 104.2594 61.96833
"7906" 1581 107.6511 58.31448
"7907" 1581.2 110.5678 54.78884
"7908" 1581.4 113.3561 51.04342
"7909" 1581.6 115.5483 47.04337
"7910" 1581.8 117.4744 43.072
"7911" 1582 119.6107 39.17112
"7912" 1582.2 120.265 34.68878
"7913" 1582.4 119.0324 31.85721
"7914" 1582.6 117.1063 28.50679
"7915" 1582.8 116.5418 26.93796
"7916" 1583 116.7762 27.02842
"7917" 1583.2 116.739 26.93336
"7918" 1583.4 116.6006 27.07152
"7919" 1583.6 116.3362 27.39665
"7920" 1583.8 115.9685 28.10469
"7921" 1584 115.2658 28.82303
"7922" 1584.2 112.4664 28.97382
"7923" 1584.4 108.9386 29.65051
"7924" 1584.6 105.1288 29.52327
"7925" 1584.8 101.9882 27.97687
"7926" 1585 99.36867 25.62217
"7927" 1585.2 97.35498 22.65889
"7928" 1585.4 96.22556 19.22357
"7929" 1585.6 94.41708 15.46739
"7930" 1585.8 91.79849 12.05777
"7931" 1586 88.73111 10.52602
"7932" 1586.2 85.83629 10.52848
"7933" 1586.4 81.86681 10.38828
"7934" 1586.6 77.56824 9.206088
"7935" 1586.8 74.17849 6.236618
"7936" 1587 72.25235 2.690652
"7937" 1587.2 72.18255 2.160633
"7938" 1587.4 72.4377 1.933361
"7939" 1587.6 72.78791 1.804864
"7940" 1587.8 72.82643 1.612557
"7941" 1588 72.34341 1.849983
"7942" 1588.2 72.1396 1.930802
"7943" 1588.4 71.96609 2.062343
"7944" 1588.6 71.42617 2.290329
"7945" 1588.8 69.58755 2.382527
"7946" 1589 66.29039 1.848668
"7947" 1589.2 64.20159 1.07089
"7948" 1589.4 64.09678 0.7300519
"7949" 1589.6 64.00696 0.6561086
"7950" 1589.8 64.18825 0.3733032
"7951" 1590 64.10894 0
"7952" 1590.2 63.95031 0.2488688
"7953" 1590.4 63.86345 0.130719
"7954" 1590.6 64.08816 0.07730015
"7955" 1590.8 64.36602 0.1380871
"7956" 1591 64.70978 0.2666941
"7957" 1591.2 65.11836 0.1035239
"7958" 1591.4 65.08334 0.5981335
"7959" 1591.6 65.32664 0.6626578
"7960" 1591.8 65.66118 0.6221719
"7961" 1592 66.56563 1.23254
"7962" 1592.2 67.38575 1.771546
"7963" 1592.4 69.93219 2.97167
"7964" 1592.6 73.31989 5.402392
"7965" 1592.8 76.17617 7.816228
"7966" 1593 78.71667 10.45801
"7967" 1593.2 80.67165 12.87172
"7968" 1593.4 83.41519 15.05361
"7969" 1593.6 86.87764 16.91063
"7970" 1593.8 90.74812 19.41277
"7971" 1594 94.93407 21.4406
"7972" 1594.2 98.73 22.34282
"7973" 1594.4 101.5391 24.18221
"7974" 1594.6 104.1168 27.21877
"7975" 1594.8 106.7889 31.3914
"7976" 1595 107.4676 35.74122
"7977" 1595.2 107.1807 40.62664
"7978" 1595.4 106.8164 45.30166
"7979" 1595.6 105.9082 49.53868
"7980" 1595.8 103.6233 53.17345
"7981" 1596 100.6207 57.06448
"7982" 1596.2 98.72663 60.84867
"7983" 1596.4 96.28684 65.20764
"7984" 1596.6 93.69297 69.28457
"7985" 1596.8 91.09074 73.4889
"7986" 1597 87.555 76.53792
"7987" 1597.2 83.18908 77.35294
"7988" 1597.4 78.89074 77.74768
"7989" 1597.6 74.03027 77.00679
"7990" 1597.8 70.14634 74.9262
"7991" 1598 68.92666 72.81806
"7992" 1598.2 69.48457 72.43948
"7993" 1598.4 69.566 72.48406
"7994" 1598.6 69.06403 72.10569
"7995" 1598.8 66.84822 71.1991
"7996" 1599 63.14732 70.54821
"7997" 1599.2 59.10354 70.18511
"7998" 1599.4 54.35777 70.41974
"7999" 1599.6 50.06799 70.10508
"8000" 1599.8 46.20714 69.85294
"8001" 1600 42.78386 70.26378
"8002" 1600.2 38.83965 71.0164
"8003" 1600.4 34.6898 71.06103
"8004" 1600.6 30.18164 69.84012
"8005" 1600.8 25.79921 68.35111
"8006" 1601 21.04515 66.75257
"8007" 1601.2 17.80889 64.39436
"8008" 1601.4 14.89089 60.40172
"8009" 1601.6 13.40769 57.65514
"8010" 1601.8 13.83754 57.61282
"8011" 1602 14.56902 57.80659
"8012" 1602.2 16.13905 56.85699
"8013" 1602.4 18.82469 54.19286
"8014" 1602.6 21.1783 50.41888
"8015" 1602.8 23.08273 45.67559
"8016" 1603 24.63435 41.13837
"8017" 1603.2 25.7588 36.84359
"8018" 1603.4 27.15759 31.97794
"8019" 1603.6 29.49415 27.55018
"8020" 1603.8 33.09924 25.97642
"8021" 1604 38.29434 25.25315
"8022" 1604.2 43.25372 24.08864
"8023" 1604.4 48.58948 22.52501
"8024" 1604.6 53.84257 20.97227
"8025" 1604.8 59.1123 20.42986
"8026" 1605 63.90886 20.63624
"8027" 1605.2 67.77006 22.27405
"8028" 1605.4 68.75264 23.9491
"8029" 1605.6 68.70799 24.28476
"8030" 1605.8 68.79804 24.55074
"8031" 1606 68.78332 24.57119
"8032" 1606.2 68.72626 24.76097
"8033" 1606.4 68.52471 25.35294
"8034" 1606.6 68.3209 28.40859
"8035" 1606.8 67.86249 30.78701
"8036" 1607 66.36445 34.01663
"8037" 1607.2 63.17747 36.59383
"8038" 1607.4 58.80115 38.30955
"8039" 1607.6 54.68217 38.8914
"8040" 1607.8 50.91243 37.90239
"8041" 1608 48.24457 36.16491
"8042" 1608.2 47.94537 32.68127
"8043" 1608.4 47.96694 28.53301
"8044" 1608.6 48.71583 23.76007
"8045" 1608.8 50.92384 20.24225
"8046" 1609 54.45667 18.50679
"8047" 1609.2 57.81775 16.56582
"8048" 1609.4 61.4145 14.9903
"8049" 1609.6 66.04641 14.66063
"8050" 1609.8 70.06443 15.7787
"8051" 1610 73.83853 17.35294
"8052" 1610.2 78.21694 19.77691
"8053" 1610.4 82.12007 22.18948
"8054" 1610.6 86.90653 24.10294
"8055" 1610.8 91.58155 25.42986
"8056" 1611 96.19314 25.83527
"8057" 1611.2 101.234 26.26995
"8058" 1611.4 105.8518 27.88765
"8059" 1611.6 109.6571 29.95144
"8060" 1611.8 113.757 31.75679
"8061" 1612 116.8637 32.54994
"8062" 1612.2 116.8637 33.07527
"8063" 1612.4 116.2417 33.1991
"8064" 1612.6 115.6606 34.58852
"8065" 1612.8 114.4539 37.047
"8066" 1613 112.7061 40.91704
"8067" 1613.2 110.8205 44.17112
"8068" 1613.4 108.9277 45.91287
"8069" 1613.6 107.3696 46.4062
"8070" 1613.8 105.2223 46.81823
"8071" 1614 101.1792 47.96833
"8072" 1614.2 97.17005 48.95707
"8073" 1614.4 94.59387 49.52905
"8074" 1614.6 92.88061 49.1748
"8075" 1614.8 89.73796 49.27602
"8076" 1615 85.7843 48.38533
"8077" 1615.2 82.48133 46.11859
"8078" 1615.4 80.83291 43.08639
"8079" 1615.6 78.82614 39.29391
"8080" 1615.8 77.28808 35.12392
"8081" 1616 76.46684 30.36256
"8082" 1616.2 75.82494 25.66242
"8083" 1616.4 75.23862 21.09271
"8084" 1616.6 73.96194 16.34562
"8085" 1616.8 72.34139 11.65364
"8086" 1617 72.40268 7.902392
"8087" 1617.2 73.21369 7.444034
"8088" 1617.4 73.37045 7.803223
"8089" 1617.6 73.507 7.694822
"8090" 1617.8 73.46664 7.755872
"8091" 1618 73.45086 7.791224
"8092" 1618.2 73.35166 7.859508
"8093" 1618.4 73.43294 7.871725
"8094" 1618.6 73.50898 8.289825
"8095" 1618.8 73.77024 9.33371
"8096" 1619 75.85334 10.96996
"8097" 1619.2 78.6177 13.7632
"8098" 1619.4 81.47306 17.0907
"8099" 1619.6 84.62493 20.49105
"8100" 1619.8 86.71392 22.80486
"8101" 1620 87.59681 23.55151
"8102" 1620.2 87.76702 23.6499
"8103" 1620.4 87.85661 23.77512
"8104" 1620.6 87.98094 23.81636
"8105" 1620.8 88.02369 23.8241
"8106" 1621 88.02369 23.8241
"8107" 1621.2 88.02369 23.8241
"8108" 1621.4 88.00443 23.85294
"8109" 1621.6 88.00443 23.8914
"8110" 1621.8 88.00443 23.8914
"8111" 1622 87.98609 23.83646
"8112" 1622.2 88.00443 23.8914
"8113" 1622.4 88.00443 23.80899
"8114" 1622.6 88.00913 23.83512
"8115" 1622.8 88.00913 23.83512
"8116" 1623 88.00913 23.83512
"8117" 1623.2 88.00913 23.83512
"8118" 1623.4 88.00913 23.83512
"8119" 1623.6 88.00443 23.8914
"8120" 1623.8 88.06008 24.02815
"8121" 1624 88.10309 24.21035
"8122" 1624.2 88.15424 24.48969
"8123" 1624.4 87.93106 24.50496
"8124" 1624.6 87.91688 25.10644
"8125" 1624.8 88.23463 27.49365
"8126" 1625 88.78452 30.54525
"8127" 1625.2 89.36149 33.35819
"8128" 1625.4 89.93505 36.35115
"8129" 1625.6 90.22197 39.77898
"8130" 1625.8 90.90184 41.80466
"8131" 1626 91.86589 44.39507
"8132" 1626.2 93.75534 47.124
"8133" 1626.4 96.03294 49.07497
"8134" 1626.6 98.80834 50.91063
"8135" 1626.8 101.4575 52.75465
"8136" 1627 103.5011 55.44735
"8137" 1627.2 105.1909 58.96133
"8138" 1627.4 106.0664 62.63266
"8139" 1627.6 106.4806 66.02158
"8140" 1627.8 107.014 68.2701
"8141" 1628 106.8544 70.48231
"8142" 1628.2 106.4398 74.10508
"8143" 1628.4 105.7166 78.072
"8144" 1628.6 104.4109 81.96833
"8145" 1628.8 102.9825 86.04342
"8146" 1629 101.5859 89.42132
"8147" 1629.2 100.166 92.88961
"8148" 1629.4 99.43609 95.84333
"8149" 1629.6 98.88255 97.56356
"8150" 1629.8 98.04789 98.01228
"8151" 1630 96.75963 98.79525
"8152" 1630.2 94.59184 100.994
"8153" 1630.4 91.73325 102.7376
"8154" 1630.6 88.43194 104.2385
"8155" 1630.8 85.13448 106.276
"8156" 1631 82.10856 107.5499
"8157" 1631.2 78.75895 107.778
"8158" 1631.4 75.65086 106.7061
"8159" 1631.6 72.18255 105.1368
"8160" 1631.8 69.21079 103.8731
"8161" 1632 66.3124 102.005
"8162" 1632.2 64.47553 99.20764
"8163" 1632.4 63.54242 96.00679
"8164" 1632.6 63.25574 92.47816
"8165" 1632.8 63.20535 88.47794
"8166" 1633 63.82015 84.97369
"8167" 1633.2 65.52849 81.0538
"8168" 1633.4 67.46171 78.15562
"8169" 1633.6 69.94797 75.34936
"8170" 1633.8 73.28549 72.77762
"8171" 1634 76.89104 70.5372
"8172" 1634.2 80.21231 68.297
"8173" 1634.4 83.6032 66.06448
"8174" 1634.6 87.47245 64.13866
"8175" 1634.8 91.42563 63.00312
"8176" 1635 95.15868 62.0599
"8177" 1635.2 99.34049 61.75257
"8178" 1635.4 102.9919 62.67519
"8179" 1635.6 106.3279 64.51013
"8180" 1635.8 108.2974 66.59226
"8181" 1636 108.4828 68.27077
"8182" 1636.2 108.5354 69.52951
"8183" 1636.4 108.728 70.16763
"8184" 1636.6 108.7517 70.18261
"8185" 1636.8 108.8742 70.13179
"8186" 1637 108.8879 70.08573
"8187" 1637.2 108.9105 70.09456
"8188" 1637.4 109.0475 70.2664
"8189" 1637.6 108.9105 70.09456
"8190" 1637.8 109.0389 70.28194
"8191" 1638 109.0703 70.07561
"8192" 1638.2 109.1772 70.12414
"8193" 1638.4 109.2305 70.06448
"8194" 1638.6 110.4218 70.28194
"8195" 1638.8 112.8893 71.06776
"8196" 1639 115.9427 72.09653
"8197" 1639.2 118.0523 73.6991
"8198" 1639.4 119.0811 75.63624
"8199" 1639.6 119.2465 78.12217
"8200" 1639.8 118.2174 80.84195
"8201" 1640 116.8882 84.54358
"8202" 1640.2 115.5483 88.23206
"8203" 1640.4 113.7505 91.69482
"8204" 1640.6 111.4047 95.39234
"8205" 1640.8 108.2827 99.09713
"8206" 1641 105.174 101.9057
"8207" 1641.2 101.9467 103.921
"8208" 1641.4 98.30189 104.7099
"8209" 1641.6 94.8615 104.9876
"8210" 1641.8 92.09631 104.7544
"8211" 1642 90.51805 104.9972
"8212" 1642.2 89.13123 104.8529
"8213" 1642.4 89.48481 104.6496
"8214" 1642.6 89.54535 104.638
"8215" 1642.8 90.12319 104.6606
"8216" 1643 90.48702 104.6499
"8217" 1643.2 90.37013 104.4437
"8218" 1643.4 90.4294 104.3648
"8219" 1643.6 90.48759 104.2448
"8220" 1643.8 90.66459 104.1097
"8221" 1644 90.66459 104.1097
"8222" 1644.2 90.66048 104.0938
"8223" 1644.4 90.6467 103.9604
"8224" 1644.6 90.33062 103.6054
"8225" 1644.8 89.68981 103.2279
"8226" 1645 87.82038 101.9341
"8227" 1645.2 86.52772 100.182
"8228" 1645.4 84.99598 98.05807
"8229" 1645.6 83.18908 95.62217
"8230" 1645.8 81.79053 92.65394
"8231" 1646 79.95495 89.00768
"8232" 1646.2 77.50237 84.80715
"8233" 1646.4 75.48451 80.66063
"8234" 1646.6 73.38326 76.42637
"8235" 1646.8 71.14845 72.67494
"8236" 1647 68.72375 68.60294
"8237" 1647.2 66.77834 64.54525
"8238" 1647.4 65.84462 60.42986
"8239" 1647.6 64.59305 55.97182
"8240" 1647.8 63.66457 51.12405
"8241" 1648 62.99499 45.60193
"8242" 1648.2 62.45251 40.10153
"8243" 1648.4 62.61071 35.14364
"8244" 1648.6 63.88485 30.31875
"8245" 1648.8 66.15839 26.24382
"8246" 1649 69.77775 23.6499
"8247" 1649.2 73.77024 21.67025
"8248" 1649.4 78.02306 19.92691
"8249" 1649.6 83.69354 18.36027
"8250" 1649.8 88.97713 17.68948
"8251" 1650 94.16809 18.21833
"8252" 1650.2 98.20336 19.67025
"8253" 1650.4 102.2212 21.34562
"8254" 1650.6 106.8947 22.85013
"8255" 1650.8 110.7 24.47302
"8256" 1651 114.1737 26.18161
"8257" 1651.2 113.9156 27.13316
"8258" 1651.4 113.5236 30.3762
"8259" 1651.6 112.9174 32.85951
"8260" 1651.8 110.8128 36.98709
"8261" 1652 108.2021 40.95759
"8262" 1652.2 104.988 45.04525
"8263" 1652.4 101.5312 48.58546
"8264" 1652.6 99.35992 51.59245
"8265" 1652.8 96.47518 54.78029
"8266" 1653 93.49608 57.65209
"8267" 1653.2 90.07733 59.55074
"8268" 1653.4 86.52772 60.83279
"8269" 1653.6 83.41626 61.71192
"8270" 1653.8 78.94193 62.42986
"8271" 1654 74.71405 62.73756
"8272" 1654.2 69.70608 63.12217
"8273" 1654.4 65.0732 62.57561
"8274" 1654.6 60.35787 61.19055
"8275" 1654.8 55.75531 59.1295
"8276" 1655 51.18693 56.47114
"8277" 1655.2 46.673 53.4889
"8278" 1655.4 42.77677 51.17162
"8279" 1655.6 38.69519 47.92986
"8280" 1655.8 34.76953 44.07455
"8281" 1656 31.67181 39.79197
"8282" 1656.2 29.19438 34.8753
"8283" 1656.4 27.8759 29.36045
"8284" 1656.6 27.15315 23.6843
"8285" 1656.8 26.94572 18.12217
"8286" 1657 26.29001 17.03379
"8287" 1657.2 26.26281 17.1956
"8288" 1657.4 26.36788 17.25679
"8289" 1657.6 26.84434 17.95011
"8290" 1657.8 27.48325 18.19373
"8291" 1658 28.6348 18.24052
"8292" 1658.2 31.23826 17.68261
"8293" 1658.4 34.91032 16.30486
"8294" 1658.6 38.93719 14.61132
"8295" 1658.8 42.72033 12.78687
"8296" 1659 46.50065 10.01778
"8297" 1659.2 50.22964 7.925392
"8298" 1659.4 54.21238 5.917669
"8299" 1659.6 57.79749 3.73254
"8300" 1659.8 60.25923 2.606438
"8301" 1660 61.30443 4.330963
"8302" 1660.2 63.65717 7.197458
"8303" 1660.4 66.63263 10.70578
"8304" 1660.6 69.74986 14.97532
"8305" 1660.8 73.23092 18.95871
"8306" 1661 76.6308 22.46551
"8307" 1661.2 80.06139 26.60203
"8308" 1661.4 83.51159 30.51037
"8309" 1661.6 86.16818 34.37858
"8310" 1661.8 89.15174 38.38137
"8311" 1662 91.2351 42.41413
"8312" 1662.2 92.85737 47.49365
"8313" 1662.4 93.83539 52.26553
"8314" 1662.6 93.25755 57.71133
"8315" 1662.8 91.96373 63.07944
"8316" 1663 89.52295 67.81806
"8317" 1663.2 86.76269 71.86194
"8318" 1663.4 83.345 75.46649
"8319" 1663.6 79.5335 77.81121
"8320" 1663.8 76.06683 79.75902
"8321" 1664 72.85795 82.047
"8322" 1664.2 68.73384 83.41521
"8323" 1664.4 64.2262 83.36256
"8324" 1664.6 60.62185 81.82521
"8325" 1664.8 56.72106 79.49178
"8326" 1665 52.77437 76.55624
"8327" 1665.2 48.29088 73.78651
"8328" 1665.4 43.8091 71.1414
"8329" 1665.6 39.99651 67.61561
"8330" 1665.8 36.9103 63.6008
"8331" 1666 34.39639 59.66063
"8332" 1666.2 31.25065 55.27602
"8333" 1666.4 28.07251 51.50679
"8334" 1666.6 24.25851 47.91579
"8335" 1666.8 20.29348 44.19159
"8336" 1667 16.8734 40.01711
"8337" 1667.2 15.63874 37.84151
"8338" 1667.4 16.97142 36.16791
"8339" 1667.6 19.48192 32.70871
"8340" 1667.8 23.1527 28.86182
"8341" 1668 26.86243 24.82695
"8342" 1668.2 30.62679 20.37645
"8343" 1668.4 33.77389 15.98756
"8344" 1668.6 38.07037 12.55932
"8345" 1668.8 42.54747 9.596531
"8346" 1669 47.49124 8.023553
"8347" 1669.2 52.30165 8.46734
"8348" 1669.4 57.5034 8.484163
"8349" 1669.6 63.02184 7.935062
"8350" 1669.8 67.39471 7.069058
"8351" 1670 73.23092 6.43948
"8352" 1670.2 78.22062 5.20304
"8353" 1670.4 80.37601 5.501421
"8354" 1670.6 80.82746 6.6506
"8355" 1670.8 81.67384 9.199095
"8356" 1671 83.7266 14.88425
"8357" 1671.2 85.17514 19.56662
"8358" 1671.4 86.50729 23.45434
"8359" 1671.6 87.34098 28.49824
"8360" 1671.8 87.15023 33.072
"8361" 1672 86.96969 38.41734
"8362" 1672.2 86.95381 42.60644
"8363" 1672.4 87.74178 48.12217
"8364" 1672.6 87.96591 52.72901
"8365" 1672.8 87.10557 57.69177
"8366" 1673 85.92236 62.46283
"8367" 1673.2 83.49551 66.3914
"8368" 1673.4 80.35154 70.18596
"8369" 1673.6 77.18454 73.59876
"8370" 1673.8 74.44157 77.59684
"8371" 1674 71.60471 81.43719
"8372" 1674.2 68.35778 85.23756
"8373" 1674.4 65.65243 88.1921
"8374" 1674.6 62.32253 89.77052
"8375" 1674.8 58.85548 91.41888
"8376" 1675 54.60512 93.37217
"8377" 1675.2 49.99201 94.4491
"8378" 1675.4 44.6054 95.03513
"8379" 1675.6 39.85087 94.66063
"8380" 1675.8 34.68612 94.37441
"8381" 1676 29.4544 93.36607
"8382" 1676.2 24.45091 91.52877
"8383" 1676.4 19.52044 89.85294
"8384" 1676.6 14.22422 87.88961
"8385" 1676.8 9.350408 86.46833
"8386" 1677 7.516374 84.70994
"8387" 1677.2 8.18405 82.95585
"8388" 1677.4 8.370483 78.83131
"8389" 1677.6 9.23562 74.08891
"8390" 1677.8 10.4772 68.73115
"8391" 1678 11.3498 63.85644
"8392" 1678.2 12.01245 58.38235
"8393" 1678.4 11.879 53.07944
"8394" 1678.6 10.35271 47.95332
"8395" 1678.8 9.6814 45.61205
"8396" 1679 10.65747 44.26616
"8397" 1679.2 13.03585 41.42779
"8398" 1679.4 16.28097 37.71731
"8399" 1679.6 19.55723 34.3056
"8400" 1679.8 23.38496 31.02238
"8401" 1680 26.99922 27.86576
"8402" 1680.2 30.92641 25.45317
"8403" 1680.4 34.7787 22.54525
"8404" 1680.6 38.63098 19.31547
"8405" 1680.8 42.48969 15.8241
"8406" 1681 46.32271 12.33371
"8407" 1681.2 50.2979 9.413381
"8408" 1681.4 54.26805 6.285633
"8409" 1681.6 57.5862 4.601462
"8410" 1681.8 57.63192 5.155139
"8411" 1682 57.764 5.066039
"8412" 1682.2 57.82482 5.05537
"8413" 1682.4 57.66769 4.895676
"8414" 1682.6 57.72119 4.062343
"8415" 1682.8 57.95661 3.235808
"8416" 1683 57.80879 3.086394
"8417" 1683.2 57.86906 3.052242
"8418" 1683.4 57.74688 3.267471
"8419" 1683.6 57.4973 3.654716
"8420" 1683.8 57.25036 4.614846
"8421" 1684 57.37877 5.344394
"8422" 1684.2 57.59487 7.249752
"8423" 1684.4 58.36424 10.15258
"8424" 1684.6 58.31143 11.98857
"8425" 1684.8 57.9401 11.73756
"8426" 1685 57.764 11.18744
"8427" 1685.2 56.67252 11.44482
"8428" 1685.4 53.74951 12.15051
"8429" 1685.6 50.19097 12.04337
"8430" 1685.8 47.68723 11.9582
"8431" 1686 44.19845 12.16063
"8432" 1686.2 39.5138 13.49717
"8433" 1686.4 34.92686 16.58371
"8434" 1686.6 30.51871 20.78563
"8435" 1686.8 26.34439 25.71129
"8436" 1687 23.62683 30.66655
"8437" 1687.2 20.86767 34.21192
"8438" 1687.4 16.81703 37.50304
"8439" 1687.6 13.67185 41.82547
"8440" 1687.8 9.986035 46.41063
"8441" 1688 7.144975 51.23206
"8442" 1688.2 5.965583 56.69219
"8443" 1688.4 4.872127 62.52602
"8444" 1688.6 4.441955 68.67773
"8445" 1688.8 4.827183 74.95978
"8446" 1689 5.835198 81.35294
"8447" 1689.2 7.533961 87.14656
"8448" 1689.4 10.45794 92.5164
"8449" 1689.6 13.48151 97.85951
"8450" 1689.8 16.52427 103.2436
"8451" 1690 19.47657 107.4811
"8452" 1690.2 23.18011 111.2376
"8453" 1690.4 28.29922 113.4028
"8454" 1690.6 33.63371 114.7141
"8455" 1690.8 38.98151 116.0536
"8456" 1691 43.51054 118.2376
"8457" 1691.2 47.55544 121.0068
"8458" 1691.4 51.45218 124.2464
"8459" 1691.6 52.67898 125.8433
"8460" 1691.8 52.11051 125.3987
"8461" 1692 52.1938 125.513
"8462" 1692.2 51.96581 125.5088
"8463" 1692.4 51.41786 125.5007
"8464" 1692.6 50.57949 125.7568
"8465" 1692.8 49.16682 126.3586
"8466" 1693 47.54063 126.7316
"8467" 1693.2 47.02163 125.7485
"8468" 1693.4 44.84323 123.8706
"8469" 1693.6 41.24733 121.4876
"8470" 1693.8 36.91227 118.9407
"8471" 1694 32.66168 116.3134
"8472" 1694.2 27.74919 114.0782
"8473" 1694.4 22.9749 111.7119
"8474" 1694.6 19.24115 108.5675
"8475" 1694.8 16.31341 104.7183
"8476" 1695 15.03405 99.84282
"8477" 1695.2 13.45231 94.96209
"8478" 1695.4 11.29711 89.58787
"8479" 1695.6 8.866856 85.17942
"8480" 1695.8 5.729965 80.28915
"8481" 1696 3.446781 76.43719
"8482" 1696.2 1.839449 74.11687
"8483" 1696.4 1.785483 74.52842
"8484" 1696.6 1.861841 74.48481
"8485" 1696.8 2.726571 75.39642
"8486" 1697 3.633892 73.82547
"8487" 1697.2 5.200584 70.80436
"8488" 1697.4 5.806306 66.58371
"8489" 1697.6 6.10836 61.47882
"8490" 1697.8 5.736139 56.17712
"8491" 1698 6.056704 51.00679
"8492" 1698.2 6.788898 45.65855
"8493" 1698.4 8.038288 41.13673
"8494" 1698.6 9.559749 36.50274
"8495" 1698.8 10.38089 32.92986
"8496" 1699 11.24381 30.81448
"8497" 1699.2 10.42144 30.91569
"8498" 1699.4 10.74686 30.87217
"8499" 1699.6 10.57351 30.81448
"8500" 1699.8 10.66475 31.01691
"8501" 1700 10.66982 31.1414
"8502" 1700.2 10.53952 31.40271
"8503" 1700.4 10.58188 31.81782
"8504" 1700.6 11.12567 32.23756
"8505" 1700.8 11.2394 32.71558
"8506" 1701 11.93509 32.56514
"8507" 1701.2 11.03282 34.04919
"8508" 1701.4 10.91188 35.52342
"8509" 1701.6 10.44016 38.2701
"8510" 1701.8 9.782776 41.38128
"8511" 1702 7.934693 44.5741
"8512" 1702.2 5.636501 47.82865
"8513" 1702.4 3.460539 50.31997
"8514" 1702.6 2.716875 51.01691
"8515" 1702.8 2.333899 51.22046
"8516" 1703 2.291096 51.36104
"8517" 1703.2 2.98747 51.03637
"8518" 1703.4 2.977807 51.98505
"8519" 1703.6 3.548753 54.11765
"8520" 1703.8 4.113884 57.59684
"8521" 1704 4.563944 61.50679
"8522" 1704.2 4.019685 65.88351
"8523" 1704.4 2.968164 69.9287
"8524" 1704.6 1.698436 73.58075
"8525" 1704.8 1.240473 73.8914
"8526" 1705 1.13541 73.83067
"8527" 1705.2 0.9176724 73.87468
"8528" 1705.4 1.11275 74.00452
"8529" 1705.6 0.8552441 74.27602
"8530" 1705.8 1.328024 74.08371
"8531" 1706 1.67473 74.04525
"8532" 1706.2 1.713253 74.08371
"8533" 1706.4 1.636207 74.77602
"8534" 1706.6 2.267019 75.4539
"8535" 1706.8 3.080814 78.91063
"8536" 1707 3.523827 81.62217
"8537" 1707.2 3.446781 84.27602
"8538" 1707.4 3.288158 84.66063
"8539" 1707.6 3.215644 85.01961
"8540" 1707.8 3.189962 84.78884
"8541" 1708 3.254167 84.66063
"8542" 1708.2 3.085629 84.54044
"8543" 1708.4 3.254167 84.27602
"8544" 1708.6 3.254167 84.08371
"8545" 1708.8 3.880163 83.49076
"8546" 1709 3.9995 83.82451
"8547" 1709.2 3.846826 83.74347
"8548" 1709.4 3.506047 83.71389
"8549" 1709.6 3.891276 83.87661
"8550" 1709.8 3.915755 83.92485
"8551" 1710 3.915755 83.92485
"8552" 1710.2 3.861643 83.93578
"8553" 1710.4 3.915755 83.90813
"8554" 1710.6 3.935725 83.98016
"8555" 1710.8 4.079656 83.93261
"8556" 1711 4.066497 84.05863
"8557" 1711.2 4.345648 84.46833
"8558" 1711.4 4.833604 86.16063
"8559" 1711.6 6.357396 88.51747
"8560" 1711.8 7.705118 90.23236
"8561" 1712 8.598092 91.69999
"8562" 1712.2 10.17419 92.93455
"8563" 1712.4 12.47616 94.03212
"8564" 1712.6 14.28016 95.30791
"8565" 1712.8 15.96177 96.65274
"8566" 1713 17.43424 99.01961
"8567" 1713.2 19.44938 102.1658
"8568" 1713.4 20.47793 105.1465
"8569" 1713.6 19.5794 106.0209
"8570" 1713.8 19.30692 105.4486
"8571" 1714 19.31029 105.0058
"8572" 1714.2 19.50423 104.792
"8573" 1714.4 19.57822 104.3722
"8574" 1714.6 19.67224 104.0929
"8575" 1714.8 19.67336 104.079
"8576" 1715 19.69805 104.0613
"8577" 1715.2 20.18182 103.8914
"8578" 1715.4 20.58945 103.5068
"8579" 1715.6 20.46972 103.7667
"8580" 1715.8 20.47793 103.7193
"8581" 1716 20.37804 103.7882
"8582" 1716.2 20.37804 103.7882
"8583" 1716.4 20.37849 103.8181
"8584" 1716.6 20.39683 103.7632
"8585" 1716.8 20.38744 103.7788
"8586" 1717 20.38696 103.7731
"8587" 1717.2 20.37849 103.8181
"8588" 1717.4 20.45462 103.7472
"8589" 1717.6 20.46598 103.7632
"8590" 1717.8 20.45766 103.8104
"8591" 1718 20.45766 103.8104
"8592" 1718.2 20.45766 103.8104
"8593" 1718.4 20.55656 103.7225
"8594" 1718.6 20.48573 103.8026
"8595" 1718.8 20.45766 103.8104
"8596" 1719 20.46598 103.7632
"8597" 1719.2 20.48573 103.8026
"8598" 1719.4 20.50277 103.8145
"8599" 1719.6 20.45766 103.8104
"8600" 1719.8 20.35831 103.8337
"8601" 1720 20.56705 103.5873
"8602" 1720.2 20.89072 103.7731
"8603" 1720.4 21.31038 104.265
"8604" 1720.6 21.71056 105.1833
"8605" 1720.8 21.91747 105.9056
"8606" 1721 22.04959 106.2363
"8607" 1721.2 22.0731 106.3342
"8608" 1721.4 21.87171 106.32
"8609" 1721.6 22.09184 106.0452
"8610" 1721.8 22.56244 106.2407
"8611" 1722 23.209 106.6029
"8612" 1722.2 24.39105 107.3529
"8613" 1722.4 25.58672 108.6777
"8614" 1722.6 26.88151 110.8038
"8615" 1722.8 28.2555 112.4628
"8616" 1723 29.32313 114.1991
"8617" 1723.2 29.48369 115.4412
"8618" 1723.4 29.14702 115.298
"8619" 1723.6 29.11133 115.2116
"8620" 1723.8 29.14256 115.5026
"8621" 1724 29.23569 115.4726
"8622" 1724.2 29.48614 115.4818
"8623" 1724.4 30.3114 115.5513
"8624" 1724.6 31.95369 115.8145
"8625" 1724.8 34.52535 116.5525
"8626" 1725 37.0308 117.2346
"8627" 1725.2 39.81032 117.6971
"8628" 1725.4 42.95298 117.5149
"8629" 1725.6 46.07179 118.0182
"8630" 1725.8 49.38775 118.7829
"8631" 1726 52.35052 119.8428
"8632" 1726.2 55.8784 120.0959
"8633" 1726.4 59.55806 119.8035
"8634" 1726.6 62.95541 118.5343
"8635" 1726.8 66.37731 116.9782
"8636" 1727 69.41044 114.3655
"8637" 1727.2 72.03671 111.0837
"8638" 1727.4 75.3561 108.2321
"8639" 1727.6 78.50056 104.8952
"8640" 1727.8 81.96762 101.7619
"8641" 1728 85.83752 99.49717
"8642" 1728.2 89.84547 97.27244
"8643" 1728.4 94.34191 96.08652
"8644" 1728.6 99.05086 95.25679
"8645" 1728.8 103.4987 94.92003
"8646" 1729 107.9752 95.08277
"8647" 1729.2 111.8124 96.18121
"8648" 1729.4 114.044 97.41704
"8649" 1729.6 113.5057 97.86278
"8650" 1729.8 112.6262 98.53493
"8651" 1730 111.2944 101.2973
"8652" 1730.2 109.6387 104.4479
"8653" 1730.4 107.2826 106.2827
"8654" 1730.6 105.4773 106.657
"8655" 1730.8 102.0747 108.3286
"8656" 1731 98.61701 110.5518
"8657" 1731.2 95.17814 112.3342
"8658" 1731.4 91.95537 113.8914
"8659" 1731.6 89.23716 115.8337
"8660" 1731.8 86.12997 117.503
"8661" 1732 82.65568 118.4476
"8662" 1732.2 78.71667 119.398
"8663" 1732.4 75.15431 119.9079
"8664" 1732.6 71.24699 120.0452
"8665" 1732.8 67.36508 119.6606
"8666" 1733 63.39036 118.9319
"8667" 1733.2 59.38554 117.9612
"8668" 1733.4 55.33409 116.4752
"8669" 1733.6 51.46276 114.8804
"8670" 1733.8 47.76685 112.6156
"8671" 1734 44.10866 110.1262
"8672" 1734.2 40.14942 107.5741
"8673" 1734.4 36.22879 105.4486
"8674" 1734.6 31.71662 103.349
"8675" 1734.8 27.27316 101.6126
"8676" 1735 22.6547 99.37217
"8677" 1735.2 18.49958 98.22794
"8678" 1735.4 13.6504 96.83026
"8679" 1735.6 12.23213 95.20551
"8680" 1735.8 13.39358 93.74347
"8681" 1736 15.09253 90.94268
"8682" 1736.2 17.1866 88.39831
"8683" 1736.4 18.77263 86.57332
"8684" 1736.6 20.04124 83.59554
"8685" 1736.8 21.4735 79.76911
"8686" 1737 23.65477 76.12217
"8687" 1737.2 25.41468 72.00777
"8688" 1737.4 26.82648 67.54525
"8689" 1737.6 29.23783 63.34333
"8690" 1737.8 32.16112 58.96044
"8691" 1738 34.92958 54.4491
"8692" 1738.2 38.06231 50.11851
"8693" 1738.4 41.06784 45.76203
"8694" 1738.6 43.67967 41.27414
"8695" 1738.8 46.52233 36.99455
"8696" 1739 49.47283 32.61518
"8697" 1739.2 52.71438 28.8914
"8698" 1739.4 56.5808 25.88774
"8699" 1739.6 60.95333 22.80017
"8700" 1739.8 65.59071 20.66439
"8701" 1740 70.13411 20.37004
"8702" 1740.2 74.60811 21.17025
"8703" 1740.4 78.41041 22.27052
"8704" 1740.6 80.14577 23.98756
"8705" 1740.8 80.84952 25.24225
"8706" 1741 80.97166 25.70191
"8707" 1741.2 80.93408 25.77696
"8708" 1741.4 81.02587 25.8342
"8709" 1741.6 81.44211 25.97548
"8710" 1741.8 83.87698 27.95734
"8711" 1742 86.73868 31.03426
"8712" 1742.2 89.15602 34.81612
"8713" 1742.4 90.9762 38.97382
"8714" 1742.6 93.02116 43.00854
"8715" 1742.8 95.15804 46.72682
"8716" 1743 97.21323 51.66613
"8717" 1743.2 99.297 56.70893
"8718" 1743.4 101.175 61.4726
"8719" 1743.6 103.4303 66.35796
"8720" 1743.8 105.5936 71.20784
"8721" 1744 107.0207 76.13791
"8722" 1744.2 107.541 82.05074
"8723" 1744.4 108.2648 86.70893
"8724" 1744.6 109.1338 91.44954
"8725" 1744.8 108.9994 95.84131
"8726" 1745 107.6419 97.61851
"8727" 1745.2 107.1558 97.40789
"8728" 1745.4 107.2292 97.25221
"8729" 1745.6 107.1433 97.32672
"8730" 1745.8 107.1433 97.31798
"8731" 1746 106.8853 97.30604
"8732" 1746.2 105.8424 97.09028
"8733" 1746.4 102.6431 97.54525
"8734" 1746.6 98.9924 96.97727
"8735" 1746.8 95.27932 95.65669
"8736" 1747 91.48558 94.10716
"8737" 1747.2 87.53666 92.06906
"8738" 1747.4 83.54612 90.87076
"8739" 1747.6 78.89519 89.70754
"8740" 1747.8 74.69479 88.6414
"8741" 1748 70.10094 87.22794
"8742" 1748.2 66.11061 85.22474
"8743" 1748.4 62.07 82.12217
"8744" 1748.6 58.90042 78.77602
"8745" 1748.8 55.70027 75.25587
"8746" 1749 52.24239 71.79433
"8747" 1749.2 49.34889 68.14781
"8748" 1749.4 46.26218 64.10203
"8749" 1749.6 42.70584 60.1991
"8750" 1749.8 39.08042 56.77602
"8751" 1750 35.25949 53.17584
"8752" 1750.2 31.78347 49.89319
"8753" 1750.4 27.94548 46.46466
"8754" 1750.6 24.47817 45.00367
"8755" 1750.8 20.06366 44.46313
"8756" 1751 17.36439 43.40817
"8757" 1751.2 18.204 43.42789
"8758" 1751.4 19.32542 43.54285
"8759" 1751.6 20.99495 42.45416
"8760" 1751.8 23.84362 40.64241
"8761" 1752 26.96498 38.61256
"8762" 1752.2 30.01713 35.86645
"8763" 1752.4 33.27158 32.39343
"8764" 1752.6 35.86844 28.66271
"8765" 1752.8 37.91064 25.55182
"8766" 1753 40.92951 22.7664
"8767" 1753.2 44.69442 19.93268
"8768" 1753.4 48.91362 18.349
"8769" 1753.6 52.9303 16.6295
"8770" 1753.8 57.52693 14.78884
"8771" 1754 61.85476 14.01045
"8772" 1754.2 66.38719 13.18134
"8773" 1754.4 70.92259 13.13229
"8774" 1754.6 75.38596 14.09713
"8775" 1754.8 79.55567 15.95434
"8776" 1755 83.91015 18.063
"8777" 1755.2 87.82145 18.87217
"8778" 1755.4 91.74665 19.51411
"8779" 1755.6 96.28684 20.25097
"8780" 1755.8 101.6434 20.99763
"8781" 1756 106.7169 21.83371
"8782" 1756.2 109.9667 23.07089
"8783" 1756.4 110.1282 24.80375
"8784" 1756.6 108.728 27.09944
"8785" 1756.8 107.0366 30.57638
"8786" 1757 104.6559 34.3241
"8787" 1757.2 101.9277 36.91338
"8788" 1757.4 99.7539 39.82011
"8789" 1757.6 98.36891 41.46466
"8790" 1757.8 96.86021 41.56582
"8791" 1758 93.20502 42.30715
"8792" 1758.2 88.90668 42.72744
"8793" 1758.4 84.8375 41.79838
"8794" 1758.6 81.73775 39.26707
"8795" 1758.8 78.70392 35.33829
"8796" 1759 76.60595 31.13927
"8797" 1759.2 75.60374 26.34562
"8798" 1759.4 75.20678 22.15616
"8799" 1759.6 74.42054 17.10569
"8800" 1759.8 73.46664 11.73939
"8801" 1760 72.94021 9.097127
"8802" 1760.2 72.35988 9.378582
"8803" 1760.4 70.85189 10.18332
"8804" 1760.6 67.639 12.25913
"8805" 1760.8 63.36907 14.3914
"8806" 1761 60.11295 16.39609
"8807" 1761.2 56.47652 17.63634
"8808" 1761.4 54.16515 18.02096
"8809" 1761.6 52.67898 17.37217
"8810" 1761.8 48.78521 16.58371
"8811" 1762 44.40265 16.02703
"8812" 1762.2 40.12228 14.62567
"8813" 1762.4 36.10365 13.03476
"8814" 1762.6 33.87983 12.74671
"8815" 1762.8 31.99221 13.8914
"8816" 1763 28.55405 16.67025
"8817" 1763.2 26.23029 19.78884
"8818" 1763.4 23.12927 24.13291
"8819" 1763.6 20.98949 28.59554
"8820" 1763.8 18.69541 33.18627
"8821" 1764 16.29761 37.51073
"8822" 1764.2 13.117 40.69614
"8823" 1764.4 9.697113 41.8241
"8824" 1764.6 9.000492 41.55166
"8825" 1764.8 8.971521 41.57433
"8826" 1765 8.971521 41.57433
"8827" 1765.2 9.194796 41.56347
"8828" 1765.4 9.282993 42.04525
"8829" 1765.6 9.011193 43.38927
"8830" 1765.8 8.930622 45.48643
"8831" 1766 8.518956 48.70978
"8832" 1766.2 8.743673 52.04311
"8833" 1766.4 8.46679 55.67025
"8834" 1766.6 7.220045 58.80265
"8835" 1766.8 5.97546 61.01172
"8836" 1767 3.954155 63.78821
"8837" 1767.2 1.883854 65.62767
"8838" 1767.4 1.122984 65.70282
"8839" 1767.6 0.7501818 65.62217
"8840" 1767.8 1.479364 65.66338
"8841" 1768 1.964235 65.31331
"8842" 1768.2 2.249821 65.38866
"8843" 1768.4 3.290855 66.51961
"8844" 1768.6 5.119236 69.18221
"8845" 1768.8 6.164204 72.21781
"8846" 1769 6.369985 75.85973
"8847" 1769.2 6.244756 79.81246
"8848" 1769.4 5.833058 82.41704
"8849" 1769.6 6.667719 84.6179
"8850" 1769.8 9.022457 87.22136
"8851" 1770 11.36323 90.71833
"8852" 1770.2 12.96076 94.67229
"8853" 1770.4 13.46272 99.08371
"8854" 1770.6 15.38886 101.6461
"8855" 1770.8 18.204 103.5561
"8856" 1771 21.70458 105.9764
"8857" 1771.2 25.72583 108.8487
"8858" 1771.4 27.93482 112.4777
"8859" 1771.6 28.16717 115.1672
"8860" 1771.8 27.93228 115.2141
"8861" 1772 27.72581 115.2279
"8862" 1772.2 27.77544 114.9664
"8863" 1772.4 27.83783 114.9238
"8864" 1772.6 27.89397 114.7888
"8865" 1772.8 27.78714 114.8631
"8866" 1773 27.79947 114.8789
"8867" 1773.2 27.85446 114.6705
"8868" 1773.4 27.91893 114.6303
"8869" 1773.6 27.85446 114.6705
"8870" 1773.8 27.76556 114.631
"8871" 1774 27.82893 114.3511
"8872" 1774.2 27.67949 114.3126
"8873" 1774.4 27.87422 113.9309
"8874" 1774.6 27.50947 113.4505
"8875" 1774.8 27.59847 113.1222
"8876" 1775 27.16303 112.8559
"8877" 1775.2 26.33144 112.2698
"8878" 1775.4 25.18009 111.6799
"8879" 1775.6 22.73784 110.8835
"8880" 1775.8 20.55904 109.5291
"8881" 1776 19.83381 107.5305
"8882" 1776.2 18.34855 104.6794
"8883" 1776.4 16.57578 100.8665
"8884" 1776.6 14.39538 97.48452
"8885" 1776.8 12.77556 94.35918
"8886" 1777 10.79431 90.91767
"8887" 1777.2 8.182273 87.11842
"8888" 1777.4 5.823923 83.55369
"8889" 1777.6 4.602467 82.07089
"8890" 1777.8 4.100502 81.93336
"8891" 1778 4.888281 82.29091
"8892" 1778.2 4.767564 82.14415
"8893" 1778.4 5.454639 81.10586
"8894" 1778.6 6.331297 78.62874
"8895" 1778.8 7.287392 75.09187
"8896" 1779 7.79436 70.64964
"8897" 1779.2 8.732972 66.09226
"8898" 1779.4 9.940633 61.41888
"8899" 1779.6 11.29444 57.06723
"8900" 1779.8 13.21843 52.73756
"8901" 1780 15.46377 48.79525
"8902" 1780.2 17.63941 45.98654
"8903" 1780.4 20.12167 42.78151
"8904" 1780.6 22.16246 38.99824
"8905" 1780.8 23.93727 35.20093
"8906" 1781 26.39829 32.0999
"8907" 1781.2 29.20359 28.37858
"8908" 1781.4 31.42935 24.43627
"8909" 1781.6 32.8328 20.19318
"8910" 1781.8 34.6136 15.76869
"8911" 1782 36.99924 14.0415
"8912" 1782.2 39.74998 15.46649
"8913" 1782.4 42.8028 17.72861
"8914" 1782.6 46.59237 20.20093
"8915" 1782.8 48.21583 22.10569
"8916" 1783 48.22218 22.4417
"8917" 1783.2 47.91598 22.71783
"8918" 1783.4 47.79874 24.01286
"8919" 1783.6 47.4286 27.3248
"8920" 1783.8 47.46877 30.84333
"8921" 1784 47.65175 34.46833
"8922" 1784.2 47.04031 36.85205
"8923" 1784.4 46.59237 39.45425
"8924" 1784.6 46.58223 43.56752
"8925" 1784.8 46.10625 47.56356
"8926" 1785 44.63039 50.99337
"8927" 1785.2 43.86075 55.37742
"8928" 1785.4 43.37571 60.42986
"8929" 1785.6 43.48972 65.46105
"8930" 1785.8 43.54813 70.38296
"8931" 1786 44.58918 74.81448
"8932" 1786.2 45.74128 78.8109
"8933" 1786.4 46.197 83.56752
"8934" 1786.6 45.35964 88.81448
"8935" 1786.8 44.5065 93.97583
"8936" 1787 43.75243 98.86457
"8937" 1787.2 43.28752 104.0635
"8938" 1787.4 42.23228 109.0662
"8939" 1787.6 40.43811 113.1972
"8940" 1787.8 38.18155 115.3383
"8941" 1788 37.04921 116.3914
"8942" 1788.2 37.24599 116.1808
"8943" 1788.4 37.51324 115.2288
"8944" 1788.6 37.57802 114.1991
"8945" 1788.8 36.08114 113.0892
"8946" 1789 33.25031 111.3117
"8947" 1789.2 29.77767 108.4236
"8948" 1789.4 25.97251 105.9157
"8949" 1789.6 21.45621 103.4876
"8950" 1789.8 17.88322 100.5549
"8951" 1790 14.30059 97.22794
"8952" 1790.2 12.40074 93.96417
"8953" 1790.4 13.131 91.06021
"8954" 1790.6 13.74657 86.45213
"8955" 1790.8 13.98278 81.52602
"8956" 1791 13.31964 76.45184
"8957" 1791.2 13.64464 72.02174
"8958" 1791.4 15.05432 69.21529
"8959" 1791.6 17.40061 65.57944
"8960" 1791.8 19.51185 61.52134
"8961" 1792 21.86487 57.0307
"8962" 1792.2 24.10336 51.88517
"8963" 1792.4 25.07163 47.30097
"8964" 1792.6 26.14563 42.75728
"8965" 1792.8 26.96599 38.99262
"8966" 1793 28.47622 34.18246
"8967" 1793.2 29.79438 29.57966
"8968" 1793.4 31.29189 24.85787
"8969" 1793.6 31.65175 19.36957
"8970" 1793.8 32.58656 15.73206
"8971" 1794 34.28481 15.12414
"8972" 1794.2 37.87305 14.43549
"8973" 1794.4 42.45623 12.92986
"8974" 1794.6 47.40981 11.58371
"8975" 1794.8 52.21276 9.926906
"8976" 1795 57.5136 8.872172
"8977" 1795.2 61.85335 7.579766
"8978" 1795.4 66.31607 6.227941
"8979" 1795.6 70.84297 4.632491
"8980" 1795.8 72.22568 5.305124
"8981" 1796 72.02685 5.955193
"8982" 1796.2 72.44747 7.254551
"8983" 1796.4 74.06344 10.31875
"8984" 1796.6 75.36466 14.16491
"8985" 1796.8 76.39505 18.05224
"8986" 1797 77.96098 22.56356
"8987" 1797.2 78.96991 26.84928
"8988" 1797.4 80.4841 30.44659
"8989" 1797.6 81.82473 34.18788
"8990" 1797.8 82.3269 38.36942
"8991" 1798 83.79444 42.81997
"8992" 1798.2 85.47293 46.72107
"8993" 1798.4 87.27626 50.88953
"8994" 1798.6 88.79729 55.35831
"8995" 1798.8 89.47488 60.44863
"8996" 1799 89.69098 64.51992
"8997" 1799.2 89.11634 67.047
"8998" 1799.4 88.47721 67.39665
"8999" 1799.6 87.49997 67.93902
"9000" 1799.8 84.9898 70.54614
"9001" 1800 81.8758 72.65014
