# Supplementary material for: Adaptive switch to sexually dimorphic movements by partner-seeking termites
Source: Sci Adv. 2019 Jun 19;5(6):eaau6108. doi: 10.1126/sciadv.aau6108 (PMC6584256; doi:10.1126/sciadv.aau6108)
Supplement: Data file S1 [file aau6108_Data_file_S1.zip › Dataset/RsExperiments/170526_163_M_1_tandem-position_set1_5FPS.txt]

"time" "x" "y"
"1" 0 97.8914688632671 107.523690727976
"2" 0.2 97.1310375184104 112.650146491307
"3" 0.4 96.2416435404128 114.762897133909
"4" 0.6 93.9608091411647 117.076858866128
"5" 0.8 90.0107452063559 119.495727707047
"6" 1 87.894782432675 119.979413648723
"7" 1.2 82.9879732699735 121.061162609842
"8" 1.4 80.1264655422886 122.543761500503
"9" 1.6 78.4842601709784 124.454944876353
"10" 1.8 77.0904988149794 125.99152668735
"11" 2 73.6152950505275 127.138805658001
"12" 2.2 70.0231471532754 127.621281559864
"13" 2.4 66.4466558746323 127.42187704715
"14" 2.6 62.7056113506363 127.214600626655
"15" 2.8 58.7538873311864 127.035087600696
"16" 3 54.9951823768734 126.378678001982
"17" 3.2 51.5209863489027 125.700897145491
"18" 3.4 47.5616504124978 124.782505689823
"19" 3.6 43.494846634646 123.071954932827
"20" 3.8 39.3077343098619 121.159465039009
"21" 4 35.7035506552376 119.790276593658
"22" 4.2 32.4860343657998 117.8392374112
"23" 4.4 30.0204871972975 115.931376915964
"24" 4.6 27.6732162640581 113.909352976912
"25" 4.8 26.0580080030864 112.536261667768
"26" 5 25.0888272866956 111.698692616978
"27" 5.2 25.1016403316286 111.620709692797
"28" 5.4 23.9323775524948 110.825877276357
"29" 5.6 22.3828240758767 109.868612395933
"30" 5.8 21.2735045630445 108.945263059892
"31" 6 20.6274197034766 108.222603500704
"32" 6.2 20.1736588856717 107.743433589209
"33" 6.4 19.7953369517466 107.328203742845
"34" 6.6 19.4265545398824 106.785843792584
"35" 6.8 18.6886300249778 105.443770653977
"36" 7 18.5321657433159 103.967915134581
"37" 7.2 18.5590814756903 101.74671538593
"38" 7.4 19.4832735954333 99.017719568619
"39" 7.6 20.4331433840386 95.7438693748577
"40" 7.8 20.6327139841765 92.0034869457538
"41" 8 20.653465768412 89.4594283130754
"42" 8.2 19.7187449791682 86.2990770449401
"43" 8.4 18.0833216136203 83.0672310100462
"44" 8.6 15.9212717850548 79.7412650172436
"45" 8.8 13.7314711953353 77.1842504853201
"46" 9 11.0329759881344 75.4635463458847
"47" 9.2 8.5417054021103 73.8143327014515
"48" 9.4 6.90243987160926 72.9845551726784
"49" 9.6 6.4007349925396 72.9682124263253
"50" 9.8 5.03957051825411 73.5236172343349
"51" 10 4.00369403122007 75.3471283164642
"52" 10.2 3.74717868469419 78.6978471648701
"53" 10.4 5.40850870857368 82.9075511992497
"54" 10.6 8.19028043679504 85.8998568155035
"55" 10.8 11.3655791900072 88.7431611535025
"56" 11 15.4809794301639 91.1759541268777
"57" 11.2 19.2145920516669 92.8872045303089
"58" 11.4 23.3795653976931 94.525587757818
"59" 11.6 27.346212657848 95.1330665809341
"60" 11.8 31.4960674466221 95.1153620547543
"61" 12 35.3906854287779 95.4093955408326
"62" 12.2 39.5180334164559 96.0779170553369
"63" 12.4 44.1421862067276 96.7719364442888
"64" 12.6 48.3997535951572 97.1898343724887
"65" 12.8 52.2100352294151 97.1260325489066
"66" 13 57.0704987697265 96.4950492829624
"67" 13.2 60.8658204065156 95.79623814519
"68" 13.4 64.8426467670381 94.1406116410297
"69" 13.6 68.3513979120272 92.2756289659312
"70" 13.8 71.5506320581964 89.2611270231436
"71" 14 73.7902368496772 87.0820394805963
"72" 14.2 75.606194755375 83.6227251120989
"73" 14.4 76.6397805022807 79.3227459415837
"74" 14.6 77.7428636634991 75.576986741929
"75" 14.8 79.3787888795277 71.6746194037513
"76" 15 81.6012371613728 68.4675231408293
"77" 15.2 84.1281754097751 65.0584907990747
"78" 15.4 86.3476033795467 62.1442375629585
"79" 15.6 89.1036391894366 58.7620837345591
"80" 15.8 91.9916174709899 55.9040676031446
"81" 16 94.6820521787855 53.3774990219984
"82" 16.2 97.9387015532609 50.7585027672619
"83" 16.4 100.305646670405 47.6760002374245
"84" 16.6 102.316617249336 44.9105822789827
"85" 16.8 103.575428059446 41.3261467009908
"86" 17 104.225034667133 37.4007443184506
"87" 17.2 105.207241189208 33.8934908245799
"88" 17.4 106.120594373219 29.7592932801191
"89" 17.6 105.981083942579 25.7247630312931
"90" 17.8 105.338916474463 21.5379925299071
"91" 18 103.809052267242 18.338869885679
"92" 18.2 101.085791038114 15.6033534980778
"93" 18.4 98.4101614922545 14.3095933604927
"94" 18.6 94.5804901502517 15.4761482394226
"95" 18.8 91.3473087674555 17.0815518479826
"96" 19 88.6514717860389 20.2052401612316
"97" 19.2 86.4211709153794 23.8901637398298
"98" 19.4 84.8459018275557 28.0700066068803
"99" 19.6 83.2807326186877 31.9843858591155
"100" 19.8 81.9918503449232 36.2553901763052
"101" 20 81.3412198669575 40.1958611446487
"102" 20.2 80.4357397836371 44.6213950328637
"103" 20.4 79.826993705069 48.7541911635784
"104" 20.6 79.1819917952837 53.0784953623817
"105" 20.8 77.850685526495 57.3228907650575
"106" 21 76.9986069259365 61.2461627055686
"107" 21.2 76.6124301116799 65.5131787014109
"108" 21.4 76.6892817852745 69.9797407098865
"109" 21.6 77.6634906322652 73.6121291001656
"110" 21.8 79.6959535057729 77.4675124530898
"111" 22 81.3135467645453 80.3783887682732
"112" 22.2 83.5840836851686 83.0230310407336
"113" 22.4 87.6403997858161 85.2758480319512
"114" 22.6 91.0721161198853 86.7811526520527
"115" 22.8 94.8617066856458 87.8151020688984
"116" 23 98.9170435008628 88.2702706034708
"117" 23.2 102.647881046123 88.1635261735037
"118" 23.4 106.321380580663 86.8902496082568
"119" 23.6 109.446324100417 85.1229861589615
"120" 23.8 112.482673513402 83.144145669333
"121" 24 115.126602276557 80.6160108196
"122" 24.2 117.127370588536 77.5128832109222
"123" 24.4 119.009038222148 74.2482747307861
"124" 24.6 120.088106529331 71.7392310515754
"125" 24.8 120.68291385557 68.5026814884715
"126" 25 120.927856903127 65.22050776301
"127" 25.2 118.837418575992 61.9294157619017
"128" 25.4 115.97923470899 60.0259470402675
"129" 25.6 112.662785333634 58.6010094383665
"130" 25.8 108.507818374103 58.375422134628
"131" 26 104.769313345981 59.3906678454682
"132" 26.2 101.291307894215 61.1272416176414
"133" 26.4 98.4922316076696 63.38923005839
"134" 26.6 95.8006702034716 66.8153083361218
"135" 26.8 93.4414504655523 69.9153550154941
"136" 27 91.5301635631479 73.537964595389
"137" 27.2 89.9437768414372 77.4419572585453
"138" 27.4 87.732649320879 81.4252249464402
"139" 27.6 85.7266601702217 84.8775716423883
"140" 27.8 84.0832765443685 88.7026809930004
"141" 28 83.4199829857147 92.4867831957025
"142" 28.2 84.6089740260116 95.445385174508
"143" 28.4 85.9897059554397 97.8008103081346
"144" 28.6 87.3407378051391 99.7271564854806
"145" 28.8 90.2991332354187 100.470275415723
"146" 29 93.8464773942842 99.7546012315114
"147" 29.2 97.060875859767 98.2021148988982
"148" 29.4 100.069115056301 95.7344775709542
"149" 29.6 102.33497527132 92.9275016480236
"150" 29.8 103.944231143346 89.4339008753304
"151" 30 103.982148566847 85.913512341353
"152" 30.2 103.167899330934 82.4191594990647
"153" 30.4 100.974690727914 80.1713370425679
"154" 30.6 98.4722978473847 78.3149801880557
"155" 30.8 95.265974610195 78.1725813076429
"156" 31 91.8586551617174 78.5679513997813
"157" 31.2 88.6319140655668 79.2727550904163
"158" 31.4 86.0301288741678 80.872352594054
"159" 31.6 83.1821710681692 83.7521821790304
"160" 31.8 80.6742895592339 86.5727230737663
"161" 32 78.6472164720719 89.944491337785
"162" 32.2 76.4713050687926 93.475824102888
"163" 32.4 75.6291011996974 96.6650480675248
"164" 32.6 74.7717415754468 100.438180244649
"165" 32.8 74.5109544660848 104.733983713108
"166" 33 74.1611406760128 108.110981095424
"167" 33.2 73.8106827897028 111.967657252856
"168" 33.4 74.3252190448183 115.55710913183
"169" 33.6 74.806993597223 118.149982759295
"170" 33.8 75.0282436849891 119.825779689989
"171" 34 75.0440594729169 120.123237812976
"172" 34.2 75.1447886876683 120.406096850433
"173" 34.4 75.6350309603063 121.218742083573
"174" 34.6 76.2387711734609 121.497273818858
"175" 34.8 78.5638015400404 121.534481590999
"176" 35 81.6281672683207 121.324702573018
"177" 35.2 84.0981968653426 120.174245489292
"178" 35.4 86.9258491172972 118.105170223829
"179" 35.6 89.3885478265558 115.657371615893
"180" 35.8 91.5715390355721 112.836202146916
"181" 36 93.5645460774095 110.170884046149
"182" 36.2 94.6337830478212 107.454302502322
"183" 36.4 95.7463717515736 104.023539998261
"184" 36.6 96.0147761570734 101.19687295391
"185" 36.8 95.2660482419526 97.659586417643
"186" 37 94.4130813970853 94.4896903725145
"187" 37.2 93.3941516730897 91.7003586651399
"188" 37.4 91.3921672016134 89.4369257155001
"189" 37.6 88.993383161844 88.4228682953102
"190" 37.8 86.2766247510901 88.4768963033197
"191" 38 83.5435619170552 89.7826264121669
"192" 38.2 81.5676328307176 92.1854956935076
"193" 38.4 79.6912359340467 94.5887577212787
"194" 38.6 79.3626236036161 97.5065283822818
"195" 38.8 79.7431400059208 99.8882048704448
"196" 39 81.3220920584379 102.365216099217
"197" 39.2 81.9859478360258 103.065887770968
"198" 39.4 82.2782440541136 103.53799279661
"199" 39.6 82.9507442217607 104.355457034147
"200" 39.8 83.2805932711681 105.594411297673
"201" 40 81.7436619535536 107.488991527207
"202" 40.2 78.8051193245882 109.376521240777
"203" 40.4 75.9393320625008 110.376701762661
"204" 40.6 72.7431006933669 111.06606885435
"205" 40.8 69.3996402511759 112.374383880555
"206" 41 66.4941786921798 113.73228641851
"207" 41.2 63.08432780567 115.156420695835
"208" 41.4 59.5155953658008 116.263978669974
"209" 41.6 56.2726757335027 117.220096188991
"210" 41.8 53.174851588959 118.484559776411
"211" 42 50.8684448196774 120.175898874326
"212" 42.2 50.2493919791319 120.678132176505
"213" 42.4 49.9984067439763 120.925000087989
"214" 42.6 49.8442979585379 122.390036611541
"215" 42.8 51.030019344753 124.049767305266
"216" 43 53.499602872721 125.053499232133
"217" 43.2 56.4397719762015 125.174355392258
"218" 43.4 59.1906772393802 124.755691057769
"219" 43.6 61.3961136631593 123.514838479049
"220" 43.8 63.6455458729866 121.060417290451
"221" 44 65.2858771169398 118.14590906435
"222" 44.2 66.3056849614827 114.602161600162
"223" 44.4 67.2727920067771 112.323346050862
"224" 44.6 67.6215463582759 108.639873104143
"225" 44.8 65.9923133027291 106.139080529443
"226" 45 63.8145065888713 103.629105193852
"227" 45.2 61.0946543161528 101.785529386708
"228" 45.4 58.1448099204454 101.224506512853
"229" 45.6 55.0990108761663 101.776229371063
"230" 45.8 52.0781369200435 102.862977550799
"231" 46 49.4817787430148 104.927220880577
"232" 46.2 47.5910265224433 107.419169088228
"233" 46.4 46.4114820886898 110.10217693341
"234" 46.6 45.9312482771251 113.31079678992
"235" 46.8 46.0190330470316 115.383728933812
"236" 47 47.26247736839 117.08360884805
"237" 47.2 47.9084255761777 117.539884329267
"238" 47.4 49.8116597499522 118.196435711581
"239" 47.6 52.568353208715 117.773194335144
"240" 47.8 55.7805945951005 115.794484110255
"241" 48 58.3477567914603 113.659672748838
"242" 48.2 61.325714532072 111.084138572913
"243" 48.4 63.652132038049 109.2209760992
"244" 48.6 66.0698212810712 107.720048325343
"245" 48.8 67.2287006896042 107.388348652994
"246" 49 68.4202990290158 107.031077059211
"247" 49.2 70.8327081668644 105.550602221619
"248" 49.4 72.720330504506 103.047501762291
"249" 49.6 74.4099707548904 99.860371796565
"250" 49.8 76.1049968486457 96.8904716565984
"251" 50 77.6180620160834 93.6278853165124
"252" 50.2 79.2290169578851 90.6664949573807
"253" 50.4 80.2820570213947 87.7888650187902
"254" 50.6 80.3749300154373 84.4024756304883
"255" 50.8 79.5090295734859 81.2103798656706
"256" 51 78.5316526898486 78.1067835298973
"257" 51.2 76.004116144408 74.9932313594195
"258" 51.4 73.4932709754603 73.3433742944766
"259" 51.6 70.2920406750973 71.246887444205
"260" 51.8 67.3272862160699 69.9794211099357
"261" 52 63.2926605915961 69.987684430564
"262" 52.2 60.8289832347313 71.690290938567
"263" 52.4 59.0918301747038 73.5660985845641
"264" 52.6 57.2448050451749 76.0173504935525
"265" 52.8 56.6120877246379 79.2450766081063
"266" 53 56.8358890928225 82.6802903160839
"267" 53.2 57.7346628820419 85.980619436158
"268" 53.4 59.1516412030825 88.7625405917933
"269" 53.6 62.0090957686886 91.0182610723488
"270" 53.8 64.9774411328474 92.9739373220701
"271" 54 67.9095565325274 94.3643971570157
"272" 54.2 71.2153661904298 94.6906182799358
"273" 54.4 74.337187092415 94.1294930062749
"274" 54.6 77.6301486620401 93.2742525803029
"275" 54.8 80.6225011925763 92.1445676353662
"276" 55 83.4807974220078 90.6176361917246
"277" 55.2 86.8928055765036 89.0199052564724
"278" 55.4 90.2816174870569 87.9535808742029
"279" 55.6 93.6364278377698 88.1653545938053
"280" 55.8 97.2997775027783 88.8187590527235
"281" 56 101.009853077236 89.1017040004663
"282" 56.2 104.532887268118 89.5369701824304
"283" 56.4 108.080255392359 88.8747913970687
"284" 56.6 111.49495586285 87.6539087834994
"285" 56.8 113.978285477342 87.0883499405099
"286" 57 116.525452600352 86.1602302150565
"287" 57.2 119.554892051895 84.3448159417742
"288" 57.4 122.48393317454 83.470382396255
"289" 57.6 124.380868288124 83.2431492877479
"290" 57.8 125.58031191664 82.7400634570223
"291" 58 127.159078160066 80.075011333493
"292" 58.2 127.354742841124 76.441775538221
"293" 58.4 127.396033055029 72.6276978779347
"294" 58.6 126.302838386558 68.8992739501346
"295" 58.8 124.261795488188 66.233565431686
"296" 59 121.64218166722 64.3427566484444
"297" 59.2 118.020880481628 62.9340142555561
"298" 59.4 113.991809314337 62.636688819339
"299" 59.6 110.627669050764 62.8497112385061
"300" 59.8 107.231344579915 64.263994552747
"301" 60 104.473993918088 66.1278367528779
"302" 60.2 102.804157714381 68.8209967764605
"303" 60.4 101.882597584967 71.6286706201447
"304" 60.6 101.557921967917 74.8645125579473
"305" 60.8 102.502509176643 77.9904810139236
"306" 61 104.272240097495 80.8298108624772
"307" 61.2 105.893144317776 83.6120829492071
"308" 61.4 108.721246760318 85.9455207524627
"309" 61.6 111.87773753179 87.8863595750038
"310" 61.8 114.799416751988 89.4928585605112
"311" 62 115.942247867929 90.5562133189238
"312" 62.2 116.563802830469 91.1578582817532
"313" 62.4 116.625774457666 91.4035342023425
"314" 62.6 116.835889714976 92.7532057236682
"315" 62.8 115.802716246138 94.2818730927336
"316" 63 114.636527554512 95.8862912008587
"317" 63.2 112.030154992255 97.9194463661643
"318" 63.4 108.855840911766 99.1616354696821
"319" 63.6 105.320125341298 101.169093323917
"320" 63.8 102.412059477961 103.641058747624
"321" 64 99.4843010598039 106.245579212045
"322" 64.2 97.3562382656525 109.529499517214
"323" 64.4 96.612168183775 112.861124581545
"324" 64.6 96.3108273757727 114.231707549257
"325" 64.8 96.3036244792968 113.249599213742
"326" 65 96.2090443899775 113.970336237582
"327" 65.2 96.3161030405722 114.643970069736
"328" 65.4 95.5221163008847 116.626050330911
"329" 65.6 92.9292063394007 118.55780124606
"330" 65.8 90.1241736430622 119.372830088392
"331" 66 87.8144315675297 120.549152469503
"332" 66.2 85.3439420206369 122.465512736556
"333" 66.4 83.2431871875077 123.991749656142
"334" 66.6 80.8015598132402 124.886203857085
"335" 66.8 78.559556853716 124.810015078716
"336" 67 75.2097226877607 122.961015964009
"337" 67.2 71.7582093314549 120.681133095168
"338" 67.4 68.6886948502756 119.415440733132
"339" 67.6 64.9300897041505 118.419244496325
"340" 67.8 62.4483436552199 118.330872163784
"341" 68 59.371167267603 119.218323836743
"342" 68.2 57.4425344588847 121.109325670422
"343" 68.4 56.7096113217899 122.130535384699
"344" 68.6 56.608137403504 122.449905909087
"345" 68.8 56.754298599785 123.738410759071
"346" 69 57.4734826129201 124.506117783908
"347" 69.2 58.7443049429478 125.330206302541
"348" 69.4 60.5147216817325 126.074888098622
"349" 69.6 62.9295528003788 125.864944290367
"350" 69.8 65.5649925747538 124.197340371059
"351" 70 67.4517819998551 121.381883622615
"352" 70.2 68.4507759352228 118.833005273399
"353" 70.4 70.1368462442811 116.263043482584
"354" 70.6 72.3137632677523 114.230801463508
"355" 70.8 75.4226260743739 112.716807949869
"356" 71 78.823547025405 111.598075840374
"357" 71.2 82.1761918737561 110.333316741743
"358" 71.4 85.5241332920072 108.953885497956
"359" 71.6 88.5564899490841 107.389698453166
"360" 71.8 91.312537103676 105.802911515026
"361" 72 93.5813267081405 103.978956323393
"362" 72.2 95.6711135385763 101.730934818166
"363" 72.4 97.4668617603696 98.876569560979
"364" 72.6 100.251483678181 96.5429236084955
"365" 72.8 102.478689710892 94.8534822941713
"366" 73 104.740969419304 92.6522234959401
"367" 73.2 106.887731414654 90.1887966040733
"368" 73.4 109.308854540631 87.8011397791754
"369" 73.6 111.136661426987 85.4160661562402
"370" 73.8 114.459706939272 83.0009851527211
"371" 74 117.374829452141 82.0376513804929
"372" 74.2 119.440195564332 81.7056226588205
"373" 74.4 120.554945561712 81.4826570839704
"374" 74.6 121.441626149266 80.3950623324063
"375" 74.8 120.894653980773 77.5152510980839
"376" 75 118.891348630927 74.8257029625328
"377" 75.2 116.603282406564 72.275914797409
"378" 75.4 113.587160418393 70.6257028417646
"379" 75.6 110.618741636925 69.7532048780621
"380" 75.8 107.407462602278 69.4335865354926
"381" 76 104.256754113932 69.7095168619852
"382" 76.2 100.822409878384 71.3980796350677
"383" 76.4 98.1804753885294 73.3818279974172
"384" 76.6 95.7721289549791 75.747601025544
"385" 76.8 93.7455891106442 78.7355279486255
"386" 77 92.5777257730722 82.1526502796754
"387" 77.2 92.3254227777828 86.0320497730529
"388" 77.4 92.5860379930601 89.6625407534982
"389" 77.6 93.3191174470739 93.0760695959033
"390" 77.8 93.5228766363059 96.6531809722424
"391" 78 92.9473159680992 100.020129528732
"392" 78.2 91.5810913765686 103.161271841876
"393" 78.4 90.1717557602368 106.064437409951
"394" 78.6 88.1460741544471 109.126050364321
"395" 78.8 86.7953652207227 111.354929330403
"396" 79 86.1578734002111 112.21510724015
"397" 79.2 85.549473002253 112.877938258072
"398" 79.4 84.9564379235186 113.506733881975
"399" 79.6 84.0757401601754 114.368723337193
"400" 79.8 82.502922958622 115.631918222061
"401" 80 80.1584033537637 116.996400913869
"402" 80.2 76.8340510302453 117.77840565711
"403" 80.4 73.6382971147185 118.447806670246
"404" 80.6 70.7253399884413 119.209265478822
"405" 80.8 67.7965221511492 120.029555441112
"406" 81 65.2873836676535 120.969263154415
"407" 81.2 64.6059452533741 121.635207682103
"408" 81.4 63.6539489075404 122.312983995378
"409" 81.6 63.3795332022312 122.831407624929
"410" 81.8 63.400217526115 124.350971193629
"411" 82 64.5371034339694 125.473273105628
"412" 82.2 66.9367410793098 125.706954780254
"413" 82.4 69.1043699890546 124.358686555123
"414" 82.6 70.9645181190903 121.547679644071
"415" 82.8 72.0680632252793 119.15575427855
"416" 83 72.857345276848 116.463887704868
"417" 83.2 73.8539907140871 113.026585867685
"418" 83.4 74.415179762387 110.319139350329
"419" 83.6 74.2451932600785 107.380083132592
"420" 83.8 72.4998486693618 104.203892403304
"421" 84 69.8730152055206 101.887615530047
"422" 84.2 66.9783314558264 100.291525451982
"423" 84.4 64.0473640363884 99.4508973027376
"424" 84.6 60.6820499337909 98.6891696398025
"425" 84.8 57.1366097734742 98.5815745153944
"426" 85 53.5363435266208 99.0764284707909
"427" 85.2 50.7203618434933 99.7110993940214
"428" 85.4 47.5659250253964 99.8679865327169
"429" 85.6 44.3303133295711 99.2563931674913
"430" 85.8 42.0685046848688 97.8690839670598
"431" 86 39.9796222302019 95.4007304285951
"432" 86.2 38.0276154690049 91.8067666869998
"433" 86.4 37.0577117855915 88.2486725404793
"434" 86.6 35.3562362869452 85.1231310322184
"435" 86.8 33.5446190194315 82.9758828149338
"436" 87 31.3008083689437 80.9553301996115
"437" 87.2 28.9310234743137 78.8393798436447
"438" 87.4 26.7440026791707 77.8822482280443
"439" 87.6 23.3047877055914 78.487773430679
"440" 87.8 20.7869488755216 80.2846334023725
"441" 88 18.4372080719136 82.1508853253158
"442" 88.2 17.1476532708281 84.9804600011811
"443" 88.4 16.5993271878248 88.0528388640476
"444" 88.6 16.4640033133719 90.6684567012508
"445" 88.8 17.7871388198921 93.6856276756349
"446" 89 20.3436000401243 95.9090953071783
"447" 89.2 23.4707185908532 97.9521260636694
"448" 89.4 26.2825185518802 99.4443959530173
"449" 89.6 29.456605982942 100.301566288903
"450" 89.8 32.3561182134929 100.120882442799
"451" 90 35.9569577983479 100.25331337107
"452" 90.2 39.5643338871767 101.376220511784
"453" 90.4 42.6668425826681 103.693489334758
"454" 90.6 45.3633326641215 105.691731787926
"455" 90.8 48.4723382224739 107.972625632794
"456" 91 51.3922296787937 110.085255713976
"457" 91.2 54.0651961489624 111.274444143881
"458" 91.4 57.2984616873616 111.66387908906
"459" 91.6 60.5053790377436 112.050554782862
"460" 91.8 63.7665374234348 111.937077878792
"461" 92 67.2023197485615 111.106473663031
"462" 92.2 70.0853383752021 110.03841710247
"463" 92.4 72.8774417568743 108.193860307444
"464" 92.6 75.1416493582696 106.164961192212
"465" 92.8 77.1582638764443 104.079380443595
"466" 93 78.3438248998756 101.457344901401
"467" 93.2 78.270740866939 100.914043876845
"468" 93.4 78.4157895173247 99.63779845056
"469" 93.6 77.6112340512885 97.4712413971789
"470" 93.8 76.3098155756047 95.1561995449047
"471" 94 74.8290149205356 92.5948780602902
"472" 94.2 73.1613149516257 90.389994011639
"473" 94.4 70.6398006723499 88.4842537179775
"474" 94.6 68.1413734454878 87.2115900800307
"475" 94.8 65.4197701523623 86.3286278290841
"476" 95 62.805818213529 86.1934081153623
"477" 95.2 60.3181317409947 86.4191460053918
"478" 95.4 58.9789569074188 86.7076831725162
"479" 95.6 57.8950692942362 87.0595906305897
"480" 95.8 56.2835730843514 87.7596870366493
"481" 96 54.3739300961606 88.771297733923
"482" 96.2 53.7525466726645 89.1066475950529
"483" 96.4 52.8302801592372 89.5130567652522
"484" 96.6 51.6215324621886 90.3708373099575
"485" 96.8 50.4752315495887 91.1896583598643
"486" 97 49.4611335416253 91.8360221817625
"487" 97.2 48.9159625696611 92.5292218090828
"488" 97.4 48.4567048712687 94.1110719737862
"489" 97.6 48.4652357480757 95.5391209016455
"490" 97.8 49.2558715937088 98.087586090785
"491" 98 50.5203291848285 100.298275556134
"492" 98.2 52.9912869338512 102.178264523593
"493" 98.4 55.3131370524523 103.440066538673
"494" 98.6 57.5647329890952 104.361505219604
"495" 98.8 60.8308015839562 104.917479882284
"496" 99 64.2086670539302 105.350881277673
"497" 99.2 67.5244838437545 106.050227955167
"498" 99.4 70.5250988279044 106.547545272105
"499" 99.6 72.7130984855987 107.370875703325
"500" 99.8 73.9310344370694 108.498102102122
"501" 100 73.920378691281 108.941917865591
"502" 100.2 74.1364164107538 110.069275805266
"503" 100.4 74.3332036508126 112.030732747499
"504" 100.6 73.7289687211549 113.74582747864
"505" 100.8 73.090734092867 114.462951263716
"506" 101 72.1950853818269 115.291382486456
"507" 101.2 70.3604777148436 116.652016633079
"508" 101.4 67.9605171656609 117.280526625774
"509" 101.6 64.8147243020858 116.428677892783
"510" 101.8 61.8515283890227 115.789377285779
"511" 102 59.2323820612366 115.078307838585
"512" 102.2 56.1477945127628 114.10365287288
"513" 102.4 53.7844372421731 113.61135255684
"514" 102.6 50.6510535268368 112.896873270153
"515" 102.8 47.6242260949612 112.474493832675
"516" 103 45.0502711345938 113.200491228171
"517" 103.2 42.8659195745759 114.599099714839
"518" 103.4 41.2047236659795 116.307440625748
"519" 103.6 40.7255184787655 116.995523511432
"520" 103.8 40.7034562566547 118.125387092568
"521" 104 41.1010141465288 119.546051158618
"522" 104.2 42.0558933196142 121.115099003929
"523" 104.4 43.1801882089931 121.945720885228
"524" 104.6 44.990528424524 122.597901194181
"525" 104.8 46.8276538746684 122.42892849577
"526" 105 48.430541219204 121.843444502183
"527" 105.2 50.8972575398435 120.339765923474
"528" 105.4 52.5711634935105 118.581623440397
"529" 105.6 54.1976366712536 115.826375908154
"530" 105.8 55.1046001110599 112.3010745182
"531" 106 56.2985152225858 110.102573448584
"532" 106.2 57.6025873213523 107.480510557575
"533" 106.4 58.3804468215285 104.755973950754
"534" 106.6 58.6574470648264 101.888885247262
"535" 106.8 58.6956105061924 99.4261201028204
"536" 107 58.5471000370305 95.9046610772067
"537" 107.2 58.0387795936093 92.9039059373342
"538" 107.4 57.2067956172305 89.7420888146662
"539" 107.6 56.3056346346151 86.9645986653565
"540" 107.8 55.1563649406889 84.0620395661325
"541" 108 53.638147811003 81.7853777016222
"542" 108.2 51.6056228113298 80.2040585896031
"543" 108.4 48.6863870123933 79.105607074358
"544" 108.6 45.9901631908389 78.6764262577264
"545" 108.8 42.4105495489749 78.2655343360368
"546" 109 39.0292253178816 78.2253490121286
"547" 109.2 35.5983392095419 79.3061293720174
"548" 109.4 33.0021975469902 80.8017102575659
"549" 109.6 30.4698056625646 83.0350925454944
"550" 109.8 28.0967850204273 85.9267260954119
"551" 110 26.3903746381744 88.711806300526
"552" 110.2 25.4569468327392 91.7913368676413
"553" 110.4 25.545442266072 95.0879308400428
"554" 110.6 26.5513293249616 98.1329453803482
"555" 110.8 28.1656228610834 100.604237166924
"556" 111 31.5845543440296 102.685999370653
"557" 111.2 34.4151695298979 103.668718492742
"558" 111.4 37.3228856305 104.318764160601
"559" 111.6 41.0414536346667 104.284802930748
"560" 111.8 44.4952215022805 103.532302790921
"561" 112 47.8917018785738 102.466504238517
"562" 112.2 51.1514994687188 101.317480371209
"563" 112.4 54.3234019857675 100.224100704823
"564" 112.6 57.184279941964 99.2493231191918
"565" 112.8 59.665072793464 98.1745037244663
"566" 113 62.471727783549 97.4885945338645
"567" 113.2 65.8475430053769 98.064264390296
"568" 113.4 68.6387335191941 99.775748666309
"569" 113.6 71.7253763110449 101.507113319288
"570" 113.8 74.4406032264835 103.055232612844
"571" 114 77.0533921358082 104.726038437512
"572" 114.2 79.8323515374891 106.428157926761
"573" 114.4 82.2571556003492 107.778456010022
"574" 114.6 83.5269809114679 108.546308583332
"575" 114.8 85.3761811519208 109.391123498315
"576" 115 87.7215031605047 109.891638240131
"577" 115.2 90.4985451464001 110.091669862895
"578" 115.4 93.7421385800075 109.424667218932
"579" 115.6 96.7116972951228 108.812123651341
"580" 115.8 99.6100786806209 108.257737208106
"581" 116 102.988912397841 107.694830949811
"582" 116.2 105.720683409921 107.141401441659
"583" 116.4 108.22233185327 106.522220368359
"584" 116.6 109.928452040256 106.030929948497
"585" 116.8 112.308695269445 105.106486040518
"586" 117 114.319189199575 103.880991463829
"587" 117.2 116.035585954953 101.811650506137
"588" 117.4 117.334475595256 99.0291197797055
"589" 117.6 118.54076853135 96.7252456641725
"590" 117.8 119.41929658245 94.4888905381922
"591" 118 119.79707854857 91.9175496505468
"592" 118.2 119.194523584283 89.3232010080291
"593" 118.4 117.918199335874 87.4532242718098
"594" 118.6 115.824191577108 85.550462762992
"595" 118.8 113.336952186443 84.3443568240668
"596" 119 110.685679581952 83.4985144641244
"597" 119.2 108.523937282814 83.1864130961133
"598" 119.4 106.067576461809 83.7724689206794
"599" 119.6 103.769866147446 85.7429565004985
"600" 119.8 101.282707396033 88.0615595779332
"601" 120 99.074026619245 89.9008761573322
"602" 120.2 97.2789944707351 92.0025377387883
"603" 120.4 96.4498916703759 94.1294624424736
"604" 120.6 96.2038481050186 97.4237074475046
"605" 120.8 96.1273394113104 100.298039457015
"606" 121 95.8115306141165 101.722390303607
"607" 121.2 95.490114820119 102.761402631947
"608" 121.4 95.0174930050672 104.399045928376
"609" 121.6 93.5568457038376 106.757610323242
"610" 121.8 91.3534937949536 108.757517617317
"611" 122 88.336596767119 110.495786331109
"612" 122.2 85.2771307443382 112.060051904335
"613" 122.4 82.2449159908626 113.181030499511
"614" 122.6 78.7516681970797 113.762182761964
"615" 122.8 75.2572706731695 114.616104054319
"616" 123 72.1031905394397 115.798975963437
"617" 123.2 69.7349470275977 117.360018287851
"618" 123.4 67.5404534646038 118.666975499904
"619" 123.6 64.7816815169567 119.875683838078
"620" 123.8 61.5298256398077 120.436833684044
"621" 124 57.9308931230819 119.836985247626
"622" 124.2 54.9296825847987 119.054348557318
"623" 124.4 52.0086621465589 118.557403053341
"624" 124.6 48.8627031387171 118.429233860633
"625" 124.8 46.1517864201328 118.83186072628
"626" 125 44.2627657672124 119.390178023378
"627" 125.2 43.9566420255658 119.508472851874
"628" 125.4 43.8603524901293 119.572249052863
"629" 125.6 43.440296542824 120.095163195757
"630" 125.8 43.57242725882 121.125048334686
"631" 126 44.7874770895829 122.742829728021
"632" 126.2 47.0005214812596 124.330322688559
"633" 126.4 49.5961099222988 124.881708542299
"634" 126.6 51.9188125596259 124.33837633875
"635" 126.8 54.1012651294395 123.092743560487
"636" 127 56.7241850400874 120.942186259594
"637" 127.2 59.2704080129558 119.122183014983
"638" 127.4 61.3599333540381 117.868723049048
"639" 127.6 64.4160498866198 116.457512810606
"640" 127.8 67.4646702082579 115.259026769481
"641" 128 70.6119360638537 113.7061360464
"642" 128.2 73.8731737562956 112.270445219201
"643" 128.4 76.950593561797 111.563702601062
"644" 128.6 80.29590057764 110.902310681485
"645" 128.8 82.3588101951311 111.06194421479
"646" 129 84.7191061281099 112.268983474622
"647" 129.2 86.2456940442525 113.208057244674
"648" 129.4 87.9127991162237 114.597697451841
"649" 129.6 90.3847267145959 116.033150047606
"650" 129.8 93.2599962087681 116.659657010466
"651" 130 95.7773189259295 116.198820343836
"652" 130.2 97.2561742651315 115.837147990979
"653" 130.4 99.1312818841699 115.071628787561
"654" 130.6 100.651437976494 112.712243988861
"655" 130.8 101.195324567957 109.558144748434
"656" 131 101.417692910445 106.656987986122
"657" 131.2 100.826784937043 103.5823312115
"658" 131.4 99.8465933495238 100.425292123293
"659" 131.6 98.9640958368401 97.8852855336899
"660" 131.8 97.1990974469515 95.0715677661158
"661" 132 94.0144867911001 93.4912733097795
"662" 132.2 91.1508025805079 93.0697290375847
"663" 132.4 88.3231692231432 93.3175010301094
"664" 132.6 85.4580299800102 94.3704236841442
"665" 132.8 82.8434480302628 96.1970297354393
"666" 133 80.355566382341 98.9662048576754
"667" 133.2 78.4471566338126 101.415907676612
"668" 133.4 77.3879429228902 104.202251803484
"669" 133.6 76.7970048256587 107.223074573956
"670" 133.8 77.1437167359946 109.006961743239
"671" 134 78.0990271778122 110.412715093735
"672" 134.2 78.7590878354654 111.026673101918
"673" 134.4 79.7254556153101 111.548125873941
"674" 134.6 82.1879620374354 112.112183963757
"675" 134.8 84.8456693926423 111.662008970074
"676" 135 87.262530007826 110.762736447141
"677" 135.2 90.2296757662025 109.107110308414
"678" 135.4 92.5400342965095 107.555355736491
"679" 135.6 94.6262772721259 106.74587481959
"680" 135.8 97.4201488021456 106.237721133329
"681" 136 100.452351587606 105.679190869219
"682" 136.2 102.880714676717 104.335823977898
"683" 136.4 105.154160033365 102.580334687178
"684" 136.6 107.518087897554 100.277826602152
"685" 136.8 109.599012319149 98.3319342749328
"686" 137 111.797505994101 95.9467261263001
"687" 137.2 113.366329166916 92.8524771585719
"688" 137.4 114.605624996577 89.7019285175763
"689" 137.6 115.191811608365 85.8041274631092
"690" 137.8 115.363409048732 82.5568083635673
"691" 138 116.042393622136 78.7908425418241
"692" 138.2 116.418371329836 75.5146105655763
"693" 138.4 116.601698764056 71.9758186280757
"694" 138.6 116.559090052218 68.6165008433454
"695" 138.8 115.972112784658 65.5398426145858
"696" 139 116.136528313324 61.9460183025097
"697" 139.2 117.050179397536 58.6453028345162
"698" 139.4 117.630236900693 56.1335029843051
"699" 139.6 119.049812151215 53.5046873519208
"700" 139.8 120.752577143597 51.6437922776272
"701" 140 122.751313142377 49.8422740785132
"702" 140.2 124.399625387092 47.420882484602
"703" 140.4 124.431870042171 44.4615744022992
"704" 140.6 123.388573991003 41.9063094367792
"705" 140.8 121.697435884586 39.7534497536629
"706" 141 118.566761421429 37.8936537967163
"707" 141.2 115.467979348545 37.34210119019
"708" 141.4 112.296755634524 37.3165315641795
"709" 141.6 109.314734615266 37.1602458044863
"710" 141.8 106.072628756831 36.5773886439428
"711" 142 103.567651368103 35.633870970468
"712" 142.2 100.890292655927 33.9261476411871
"713" 142.4 97.8981089904213 32.4132539763739
"714" 142.6 94.8532328799327 30.7310887172616
"715" 142.8 91.960390097916 29.0904767309888
"716" 143 89.5774776183162 27.3470988078365
"717" 143.2 87.2808290262765 25.4625623366669
"718" 143.4 85.3024620437386 23.5045057588895
"719" 143.6 82.7512801021251 21.3589310903391
"720" 143.8 80.1749039183745 19.3990236227626
"721" 144 77.8516729114315 17.6691015002649
"722" 144.2 75.5091388537161 16.2795301853123
"723" 144.4 72.3185929006724 15.104819199199
"724" 144.6 69.8232427880202 14.7441602283501
"725" 144.8 66.8008674748424 14.9974576429121
"726" 145 63.8291476827355 15.9718169419796
"727" 145.2 60.3312141921844 17.0739679228994
"728" 145.4 57.8462741213255 17.923708765839
"729" 145.6 54.8027841092559 18.5528241087733
"730" 145.8 51.7317357096888 17.9056949200032
"731" 146 49.1782441383418 17.0147245446015
"732" 146.2 46.7481395572935 16.3301859893
"733" 146.4 44.3523418268472 15.5137499645317
"734" 146.6 41.6791011271999 14.4000330748681
"735" 146.8 39.5370500425251 13.3600485888947
"736" 147 37.5885399506117 12.6806122897429
"737" 147.2 35.394673154645 12.4193706718667
"738" 147.4 33.2492092061001 13.2034839737297
"739" 147.6 30.6807511615093 15.3702345224214
"740" 147.8 28.8547624241257 17.7589274531112
"741" 148 27.0261098880202 20.7096579202163
"742" 148.2 25.4253743407216 23.856512189578
"743" 148.4 24.0498670275241 26.9412040740413
"744" 148.6 22.9497989934767 29.9584432661318
"745" 148.8 22.4166345177989 33.2680786245498
"746" 149 22.4203797819074 36.5756591024886
"747" 149.2 22.8286500704257 40.0961544273017
"748" 149.4 24.4229108064476 43.328632716118
"749" 149.6 26.3342585333444 46.6250559571825
"750" 149.8 28.0460926270049 49.1701304257688
"751" 150 30.6481824260719 51.1655927848223
"752" 150.2 33.4277992485675 52.6213259282037
"753" 150.4 36.173124406309 54.441092310099
"754" 150.6 38.8131419398206 56.2934439147426
"755" 150.8 41.4769102568947 58.0409358728184
"756" 151 44.3426791166638 59.3334186077828
"757" 151.2 47.598833170488 59.9753884338497
"758" 151.4 51.1897717107399 60.697317804067
"759" 151.6 54.1451274760155 61.1360602237736
"760" 151.8 57.6114976160971 61.5456971850164
"761" 152 61.1182740732586 62.476653820242
"762" 152.2 64.6228439019542 63.4374363706728
"763" 152.4 67.9907935617571 63.9960221843377
"764" 152.6 71.4496937071327 64.106142058216
"765" 152.8 74.5961465000611 62.8642283425173
"766" 153 77.7010436199779 61.7642439689667
"767" 153.2 80.4790318950782 61.3341034566795
"768" 153.4 83.8273559831832 61.1470129596274
"769" 153.6 86.7451597177082 61.7627307616659
"770" 153.8 89.670260472214 63.1558452998601
"771" 154 92.4016417005271 64.6043237834339
"772" 154.2 95.6892371994756 65.5844892008155
"773" 154.4 98.847873068666 66.1653246371797
"774" 154.6 102.027010444252 66.2506307139359
"775" 154.8 105.012225612891 65.8558006120519
"776" 155 108.180663085791 65.374660117467
"777" 155.2 110.903117409765 65.4886782430869
"778" 155.4 113.680047062401 66.2064726647243
"779" 155.6 115.978952320551 66.7619153159663
"780" 155.8 118.439455832437 66.6477651606063
"781" 156 120.245977218186 65.0781765932886
"782" 156.2 121.632272147527 62.9389988559176
"783" 156.4 122.84806031247 60.2871365918884
"784" 156.6 123.306440909905 57.5081568382829
"785" 156.8 122.769346907208 54.3151767699107
"786" 157 121.026684659702 51.1330245459337
"787" 157.2 119.070558150557 48.7891729355814
"788" 157.4 116.493862283027 47.1183583644708
"789" 157.6 113.937616131507 45.5457458144999
"790" 157.8 111.011298888203 43.9106496704471
"791" 158 108.506230057159 42.7837482615444
"792" 158.2 105.024700820714 41.8367640993609
"793" 158.4 101.985836518334 41.3503264927401
"794" 158.6 98.3665721119879 40.9406802892194
"795" 158.8 94.2532572850077 41.3202243684206
"796" 159 91.3623513379499 42.5196620196025
"797" 159.2 88.922301871503 44.3187907256565
"798" 159.4 86.6388117399563 46.7152903451447
"799" 159.6 84.7336438418555 49.5069062999567
"800" 159.8 83.0215188607539 52.0315586552576
"801" 160 81.5098558311094 55.1731759095316
"802" 160.2 80.7295908785926 57.7910518952681
"803" 160.4 80.6363220805789 60.8859457686722
"804" 160.6 81.2846573030143 64.3727558571605
"805" 160.8 81.9964028242306 67.1038246353967
"806" 161 83.8257540622905 69.8940323000392
"807" 161.2 86.6914233139537 72.4467287643355
"808" 161.4 88.7574432047193 74.9584502763125
"809" 161.6 89.1163564339546 77.7994737999815
"810" 161.8 89.0432562088915 80.7474204926079
"811" 162 89.136265026661 83.3596718252069
"812" 162.2 88.9371987946903 87.1326744339399
"813" 162.4 88.1991897197522 90.1600527365483
"814" 162.6 88.0331280099292 93.6550162643992
"815" 162.8 88.5536691147215 96.1737707535218
"816" 163 89.5871992573664 98.8119317537164
"817" 163.2 90.9770581783103 100.791059181679
"818" 163.4 93.1269106878497 101.90994949506
"819" 163.6 95.3241836908757 101.999400165028
"820" 163.8 98.0866382973969 100.9232012384
"821" 164 100.303518535633 98.9688445296056
"822" 164.2 101.57073813949 95.8752652375367
"823" 164.4 101.549337676894 92.5756217479035
"824" 164.6 101.977447044887 88.9203915921682
"825" 164.8 102.661872013711 85.9603134875669
"826" 165 102.754191185648 83.0147709621654
"827" 165.2 101.949499381567 79.7751852989255
"828" 165.4 101.67107622743 76.4499664935067
"829" 165.6 101.473931536733 73.1954179988695
"830" 165.8 100.333288689304 70.4633896072731
"831" 166 98.7221269631879 68.3951138090012
"832" 166.2 96.4768077853308 66.1979306903311
"833" 166.4 93.9998509233131 64.2452831696619
"834" 166.6 91.3848016437828 63.6542275235488
"835" 166.8 89.0481065550723 63.5576795360377
"836" 167 86.1600842098754 64.4052245217348
"837" 167.2 83.5337392136526 65.4812234588299
"838" 167.4 80.9760041148369 67.0474237012299
"839" 167.6 79.0734968966997 69.0385263810587
"840" 167.8 77.7218912911917 71.4397029534834
"841" 168 76.8041571819913 74.3888805933359
"842" 168.2 76.5705028874828 77.1573829676846
"843" 168.4 76.5200926261559 80.0910659498098
"844" 168.6 76.9983758558295 82.826282160676
"845" 168.8 78.11889628785 85.8861452146645
"846" 169 79.2051259251771 88.923334352835
"847" 169.2 79.8646629823928 91.848407683141
"848" 169.4 80.36705036106 94.7333534149311
"849" 169.6 81.2451708494821 98.0023192689042
"850" 169.8 82.847266949709 100.727268206989
"851" 170 84.3899320519852 102.631618578445
"852" 170.2 86.6334753147243 103.817266595802
"853" 170.4 88.6256977859537 103.907659235516
"854" 170.6 90.9649995911981 103.074219313473
"855" 170.8 92.6894315062598 100.945005799849
"856" 171 94.2948876070613 98.3630506501682
"857" 171.2 95.3968033250485 95.4940856533646
"858" 171.4 96.1899444325881 92.2773733158439
"859" 171.6 96.4089602285636 89.1608386943176
"860" 171.8 96.1048043912768 85.9986110617551
"861" 172 95.265972516714 82.8527751217914
"862" 172.2 94.1880635703752 80.3573466938893
"863" 172.4 93.1841625067187 77.8882340811874
"864" 172.6 91.9926875529184 75.2695421373875
"865" 172.8 90.8016631794688 72.5778454398891
"866" 173 89.5183984431501 69.9636838062261
"867" 173.2 88.144647193776 67.9856935795468
"868" 173.4 85.9188980521038 65.6317904665334
"869" 173.6 84.0289859704096 64.1791027712484
"870" 173.8 81.1293097465819 63.2083502347355
"871" 174 78.1755445757711 63.2571922913312
"872" 174.2 75.6172383992792 63.7633319713862
"873" 174.4 72.8478220229775 64.6370865172013
"874" 174.6 70.3926366174358 65.8572289985327
"875" 174.8 68.3369201083958 67.5180473759532
"876" 175 66.4102030454705 70.2915740925199
"877" 175.2 65.5927678341045 72.7841001517651
"878" 175.4 65.3374293053761 75.210967408689
"879" 175.6 65.7242207477806 77.9761020307612
"880" 175.8 66.4659447265713 80.8593713112093
"881" 176 67.7448918775041 83.3365938239997
"882" 176.2 69.4930328205598 85.1712198719689
"883" 176.4 71.817271756393 86.7710650126928
"884" 176.6 73.9933572548506 87.4230363273915
"885" 176.8 76.4367777493139 87.0840494915238
"886" 177 79.2444639813177 86.4271526783105
"887" 177.2 81.5515526778162 85.6499527545101
"888" 177.4 84.8282584390068 84.2587637329802
"889" 177.6 87.1481032451831 82.8687781154581
"890" 177.8 88.9873340335921 81.3793555593303
"891" 178 91.4106949036225 79.5939529305208
"892" 178.2 94.0196300527228 78.2467823701678
"893" 178.4 96.5244469195304 77.2175607486258
"894" 178.6 99.1484049687909 76.0779156192029
"895" 178.8 101.895784168581 75.2665530831095
"896" 179 104.391406211909 75.1109781072545
"897" 179.2 107.276394537946 75.5005662051605
"898" 179.4 109.712450113156 75.8694480541461
"899" 179.6 112.387671856222 76.5968699461763
"900" 179.8 115.079582030823 76.6899744168863
"901" 180 117.271820171036 76.3955676093581
"902" 180.2 119.64454575702 75.9006845869361
"903" 180.4 121.305676347075 75.4758344787218
"904" 180.6 122.757539031663 74.1414662257193
"905" 180.8 123.01628274864 71.3933668494922
"906" 181 121.764351863604 68.5331156970648
"907" 181.2 119.949760904692 66.0310920660889
"908" 181.4 118.222015884358 63.7641033022575
"909" 181.6 116.127257820967 61.9793224269064
"910" 181.8 113.553940565666 60.577770402874
"911" 182 110.93604891873 59.4916201110161
"912" 182.2 108.501239111732 58.2955719220046
"913" 182.4 106.08030777993 57.5843871044255
"914" 182.6 103.405036540807 57.7389113082021
"915" 182.8 100.107075254317 58.7291952851262
"916" 183 97.5709017742405 60.1147597691718
"917" 183.2 94.8096539908655 61.7672819211941
"918" 183.4 92.1442075098969 63.2230674796148
"919" 183.6 89.5065114157298 64.8739335552991
"920" 183.8 87.4750372634862 67.0851675292287
"921" 184 85.4450174665482 69.7565690872207
"922" 184.2 83.5484485024214 72.1876881273886
"923" 184.4 81.7762680937867 74.5398736038875
"924" 184.6 80.1461336757922 77.4970610514279
"925" 184.8 78.5034142301389 79.8850676364842
"926" 185 76.6741291432642 82.5162629488835
"927" 185.2 74.7771211213191 85.1678983217659
"928" 185.4 72.7209179073698 87.6951678406751
"929" 185.6 70.9828588106918 90.3641898293366
"930" 185.8 69.8692444611705 93.1275116026131
"931" 186 69.4020576279044 96.3532981609604
"932" 186.2 68.9954865419351 99.6579531039949
"933" 186.4 69.021113757174 102.620758199178
"934" 186.6 69.1852060150987 105.367036022051
"935" 186.8 68.9824070326483 107.837369632307
"936" 187 68.44194206093 110.211211894739
"937" 187.2 67.040665991674 112.244473703401
"938" 187.4 65.4726825073253 113.576336506568
"939" 187.6 63.0540387986921 115.067269441181
"940" 187.8 61.0037024968127 116.397394799178
"941" 188 58.765325738794 117.471634487182
"942" 188.2 55.9064976522009 118.070068076531
"943" 188.4 52.7921415010829 118.191227999192
"944" 188.6 50.2520883884557 118.389851905292
"945" 188.8 48.0392455775018 118.666307508631
"946" 189 46.638382860864 119.231175121535
"947" 189.2 45.8613232354756 119.782373546253
"948" 189.4 44.9069034584612 120.489411556526
"949" 189.6 43.3473457801454 120.860668440495
"950" 189.8 41.3427471702711 120.768193362672
"951" 190 39.5546616919088 120.44507115234
"952" 190.2 37.1220791383398 119.390893281236
"953" 190.4 35.430873370354 118.282219312364
"954" 190.6 33.4443576083162 117.286557228615
"955" 190.8 31.35762404854 116.269887796136
"956" 191 29.7998770759375 115.36310566573
"957" 191.2 28.4184931846319 114.464378224365
"958" 191.4 27.3185434353089 113.722645598689
"959" 191.6 26.4341809876542 113.061406566235
"960" 191.8 25.2942223867284 112.210088053821
"961" 192 24.9623388404405 111.943780487462
"962" 192.2 24.6935444205739 111.68744162891
"963" 192.4 24.7710595903773 111.697435519099
"964" 192.6 23.9888785864796 111.123405020286
"965" 192.8 23.3317754139341 110.507732465616
"966" 193 22.7126013626032 109.964916943762
"967" 193.2 22.1478530054579 109.24796221087
"968" 193.4 21.5663636103614 108.144573656152
"969" 193.6 21.2076725177821 106.537927359903
"970" 193.8 21.3850954603561 104.823792976979
"971" 194 21.8938440361704 103.304856220095
"972" 194.2 22.627274580729 101.341138350366
"973" 194.4 23.5987498290223 99.3052360050608
"974" 194.6 25.0470485447398 97.8654870110982
"975" 194.8 26.9146294290901 96.4599797925657
"976" 195 28.8926255465382 94.9978996488056
"977" 195.2 30.9504475477121 93.2884405359813
"978" 195.4 33.2259836463936 91.5857489444788
"979" 195.6 35.4125438020535 90.3076008669499
"980" 195.8 37.7066939275605 88.4415125642917
"981" 196 39.3262879087563 86.5378172945376
"982" 196.2 40.5457267868089 84.5838611789862
"983" 196.4 41.4841782311783 81.6256069649664
"984" 196.6 42.6528911458096 78.8398602897873
"985" 196.8 43.8709544288682 76.7018668745377
"986" 197 44.7511440205412 73.8980954186232
"987" 197.2 43.7797078002483 70.7333922654167
"988" 197.4 42.7703577902058 67.9263461870641
"989" 197.6 41.8054124915209 65.3749860602439
"990" 197.8 40.8420524049081 62.9316751953758
"991" 198 39.3628467858317 60.6377806559726
"992" 198.2 37.5993744031448 59.0175280341052
"993" 198.4 35.2301688812269 58.0264059520513
"994" 198.6 32.6243953437077 57.8556997753485
"995" 198.8 30.026197570429 58.4753508514998
"996" 199 27.5232394644866 59.554286464404
"997" 199.2 24.7290413995035 61.1292760288464
"998" 199.4 22.9694118762608 62.4326926923272
"999" 199.6 21.9267009618101 63.5255568458707
"1000" 199.8 21.2870692941879 65.2909075893265
"1001" 200 21.4505981935512 67.7544240479908
"1002" 200.2 22.7477251974228 70.1236059600265
"1003" 200.4 25.2911029636704 72.3672560997125
"1004" 200.6 27.7234891817634 74.10505308965
"1005" 200.8 29.831776348349 75.4919884625255
"1006" 201 33.2860771964146 76.661698149769
"1007" 201.2 36.3002141033356 76.5991671487221
"1008" 201.4 38.6617767799229 75.9462285099082
"1009" 201.6 40.9543560900877 75.0988553552626
"1010" 201.8 42.9857818532371 74.1131298082616
"1011" 202 45.048668428667 72.8426022899452
"1012" 202.2 46.6725810210159 71.6370954653977
"1013" 202.4 49.1968945924911 70.4723777754127
"1014" 202.6 52.0434345406057 70.398449628588
"1015" 202.8 54.8614244263876 70.8111585477613
"1016" 203 58.5342127195467 70.8671994254545
"1017" 203.2 61.1450947824931 70.5163003869054
"1018" 203.4 64.2275166595721 70.4183674945547
"1019" 203.6 67.6532613684242 70.7161311924506
"1020" 203.8 70.4906294035455 70.9049015985497
"1021" 204 73.4373141747309 71.7146043500492
"1022" 204.2 76.1450855881747 73.9365338953338
"1023" 204.4 78.5609472572208 76.0514920166427
"1024" 204.6 81.2354975898412 77.6972772221443
"1025" 204.8 83.72489350274 79.1395916290003
"1026" 205 86.4450477153868 81.4007095565176
"1027" 205.2 88.4479698064575 83.0514901312591
"1028" 205.4 91.5526838877364 84.3336347632077
"1029" 205.6 94.297751258711 84.8166355131576
"1030" 205.8 97.031649128081 85.0652293816374
"1031" 206 99.6237170140697 84.5656332089223
"1032" 206.2 102.241192785544 83.5327956864607
"1033" 206.4 104.88490143657 81.9892865550272
"1034" 206.6 107.657249056991 80.6465962265681
"1035" 206.8 110.295064587781 80.0367478292608
"1036" 207 113.295546272547 79.5489185934299
"1037" 207.2 115.812670639247 78.8595335825114
"1038" 207.4 116.495018171905 78.4187984500475
"1039" 207.6 117.511165209746 77.1362712103297
"1040" 207.8 117.913938904409 74.9003195074589
"1041" 208 117.349943408594 72.5461334511539
"1042" 208.2 115.673030497908 69.8975858714995
"1043" 208.4 114.019959114401 67.6771720806347
"1044" 208.6 111.601159688314 65.2483367503411
"1045" 208.8 109.017508587003 63.5920413612477
"1046" 209 106.283663257882 62.6503342967218
"1047" 209.2 103.630246731646 62.4325858423711
"1048" 209.4 100.659891198744 62.4231986113218
"1049" 209.6 97.319572118074 62.642587809425
"1050" 209.8 94.4718935895681 62.8110770816053
"1051" 210 91.2701213692 63.2339486745353
"1052" 210.2 88.200885797859 63.7334417811103
"1053" 210.4 85.3913396299715 64.5847795286166
"1054" 210.6 83.1893251010934 66.1813304149296
"1055" 210.8 81.105491544794 68.1984741209935
"1056" 211 79.1693650072502 70.4594765363601
"1057" 211.2 77.1458515535912 72.9677760101959
"1058" 211.4 75.917275872065 75.3702985978807
"1059" 211.6 74.5509733288004 78.140272646904
"1060" 211.8 73.9773999505905 81.3457609664389
"1061" 212 74.054062683895 84.5241378210573
"1062" 212.2 74.5810184991665 87.2936324393803
"1063" 212.4 75.4265690589222 90.4572717233604
"1064" 212.6 76.8820502381101 93.4490927013105
"1065" 212.8 78.2128618057174 95.9638094997335
"1066" 213 79.1935881028404 97.5235227666242
"1067" 213.2 80.1131189663609 98.9180616364356
"1068" 213.4 80.3572248834616 99.6428142785568
"1069" 213.6 80.3003190875372 101.249253922395
"1070" 213.8 80.0318816828667 103.640959353493
"1071" 214 78.6475822669127 106.454673935052
"1072" 214.2 77.0634681654169 108.581677479552
"1073" 214.4 74.8773360709318 110.753729097624
"1074" 214.6 72.361520760571 112.823558535596
"1075" 214.8 70.6505177253062 114.448544682912
"1076" 215 69.0853881191887 116.43524753889
"1077" 215.2 67.6343545918128 118.354440068829
"1078" 215.4 66.0317510137902 120.242324364786
"1079" 215.6 64.0500583926312 121.492845072848
"1080" 215.8 61.710000833745 122.855652312278
"1081" 216 61.0722157708626 123.183737805218
"1082" 216.2 59.8808614969853 124.063652789111
"1083" 216.4 58.8069020751882 124.592966087211
"1084" 216.6 56.5032109786843 124.957089135715
"1085" 216.8 54.1605495275286 124.313705233228
"1086" 217 52.4089629073762 123.928352510391
"1087" 217.2 51.0899585281867 123.58544077238
"1088" 217.4 48.4743523432679 122.116841122934
"1089" 217.6 46.722269162698 120.316524161959
"1090" 217.8 45.2096068981355 118.148045544652
"1091" 218 43.3122681875225 116.54769621581
"1092" 218.2 41.3573125356325 115.071219126099
"1093" 218.4 39.6691417742412 113.302998284099
"1094" 218.6 38.4992283382841 111.596369383507
"1095" 218.8 36.7065859941905 109.682091710567
"1096" 219 35.4341915553409 107.909292925575
"1097" 219.2 33.8917235378518 106.044356026998
"1098" 219.4 32.4127785874416 104.124310072099
"1099" 219.6 30.8884442788716 102.866716311898
"1100" 219.8 28.8024251899295 102.479985006697
"1101" 220 26.643479618233 103.203953627604
"1102" 220.2 24.4532465021211 104.098654656141
"1103" 220.4 23.4513574000236 104.573434142682
"1104" 220.6 23.8505376653844 104.492933397066
"1105" 220.8 23.0740339210565 104.753085875049
"1106" 221 22.4204372414358 104.874597752336
"1107" 221.2 21.8138352507601 104.962269017962
"1108" 221.4 20.5683619581046 104.723122062485
"1109" 221.6 19.7492113677626 104.518249598742
"1110" 221.8 19.439416471543 104.29449526928
"1111" 222 19.2188234874429 104.057481800808
"1112" 222.2 18.4417681787054 103.666543465158
"1113" 222.4 17.6213974259184 103.137763978087
"1114" 222.6 16.6887703598615 102.458473149975
"1115" 222.8 15.9375033549692 101.219848248313
"1116" 223 15.3583035341877 99.3219779566216
"1117" 223.2 15.1636462758987 97.175014249438
"1118" 223.4 14.9500513909399 95.1236497507346
"1119" 223.6 14.4814864891962 92.5849755810646
"1120" 223.8 13.8448322538863 89.697559530305
"1121" 224 13.2516965988633 87.2792219907221
"1122" 224.2 12.2621367058405 85.2653178371505
"1123" 224.4 10.9455271435651 83.9894360875555
"1124" 224.6 8.69570452052444 82.374396652953
"1125" 224.8 8.51584963806653 82.3345931027952
"1126" 225 8.16495059940007 82.0647151507601
"1127" 225.2 6.9690146733809 81.2066441631643
"1128" 225.4 5.11310436166052 79.1977541959693
"1129" 225.6 3.81610821790615 76.7232237710851
"1130" 225.8 2.97342602845736 74.1386389363628
"1131" 226 2.32538827471431 71.3661467609351
"1132" 226.2 2.08293529580023 67.8200676424402
"1133" 226.4 2.13045284079336 64.3283689867176
"1134" 226.6 2.09139980367667 61.0761242977988
"1135" 226.8 2.08925230159494 57.9302894200564
"1136" 227 2.45703379016614 54.6059156620586
"1137" 227.2 2.9517218649381 51.2163501208623
"1138" 227.4 3.85092460883512 47.556488002249
"1139" 227.6 5.43232834983411 43.9973338904192
"1140" 227.8 7.13363038804048 40.4126322372127
"1141" 228 9.21749365454538 37.8068064383632
"1142" 228.2 11.3373487440512 35.8745409354358
"1143" 228.4 14.3330861591669 34.3024620987771
"1144" 228.6 17.132797237456 32.7851547307441
"1145" 228.8 19.4528074510776 30.9869075012782
"1146" 229 21.343800456116 29.4271312260281
"1147" 229.2 23.2977713009285 27.1638331239505
"1148" 229.4 24.2859285961439 24.664581038542
"1149" 229.6 24.7778121965794 22.4777943640188
"1150" 229.8 25.1297068527174 20.5618371681097
"1151" 230 25.8594134132393 18.7673652634459
"1152" 230.2 27.724048213824 16.9656639242584
"1153" 230.4 30.8408483251705 15.0738053153557
"1154" 230.6 33.3817895744059 13.8663288030391
"1155" 230.8 36.2035067768263 12.3911104576942
"1156" 231 38.7298462085701 10.490142133766
"1157" 231.2 40.4756172878852 8.54396566639702
"1158" 231.4 42.2052831586515 6.6820246335729
"1159" 231.6 44.248349072595 5.65600826034471
"1160" 231.8 47.1411271445215 5.73963895279287
"1161" 232 50.2230685583719 6.82001956594772
"1162" 232.2 53.2995362362811 7.77931712565605
"1163" 232.4 55.8031411042043 8.1644755625179
"1164" 232.6 58.7435531694261 7.29179343718878
"1165" 232.8 60.9330770125489 6.10775569557665
"1166" 233 62.3755599567264 4.72037764937044
"1167" 233.2 63.9233913395364 3.56733605637153
"1168" 233.4 67.010852150487 3.0995788014326
"1169" 233.6 70.5916976240506 3.71115077042239
"1170" 233.8 73.8408671471086 4.65620524990133
"1171" 234 77.1232135800329 5.28992870024575
"1172" 234.2 79.7494966980092 5.64251609439847
"1173" 234.4 83.2640110119642 5.95461971896578
"1174" 234.6 86.4599277416926 6.99785048732591
"1175" 234.8 89.1398645422716 9.04777774604197
"1176" 235 92.0046273787702 10.2885192265046
"1177" 235.2 95.0962782454378 11.1450627709135
"1178" 235.4 97.5240780739484 11.3509508086552
"1179" 235.6 99.1959904988001 11.5282572469273
"1180" 235.8 101.764850268307 13.0395083267726
"1181" 236 103.910437994497 15.2863828105415
"1182" 236.2 106.211115441173 17.8121421991463
"1183" 236.4 108.471375219453 20.6072686423104
"1184" 236.6 110.70063691393 22.8241111992466
"1185" 236.8 112.125643384308 23.7114197171577
"1186" 237 113.730639695871 24.7999571049033
"1187" 237.2 115.724585749185 26.7349308402803
"1188" 237.4 117.040094450374 29.2258672079381
"1189" 237.6 118.152272502224 31.8989667663788
"1190" 237.8 118.940702425995 34.444860778609
"1191" 238 119.712040453656 36.8682802486319
"1192" 238.2 121.002237886089 39.5121876147622
"1193" 238.4 122.193091337115 41.135116366035
"1194" 238.6 122.933212219382 42.6798459451551
"1195" 238.8 123.731410616941 45.6973523653333
"1196" 239 123.774044079104 48.5409183854286
"1197" 239.2 123.892315285338 51.9494350956792
"1198" 239.4 123.660377252883 55.149526423202
"1199" 239.6 123.044039620095 57.6185313820881
"1200" 239.8 122.435304998428 60.3630635788057
"1201" 240 121.736576494428 63.5280832101587
"1202" 240.2 120.916796167383 65.8839340903872
"1203" 240.4 119.788290164061 68.3698054222042
"1204" 240.6 119.194399504397 70.7885336419955
"1205" 240.8 118.873247503555 73.4983886934867
"1206" 241 118.792608648133 75.7011688795793
"1207" 241.2 118.066724278629 78.1255937843494
"1208" 241.4 116.494747602384 80.5541454691767
"1209" 241.6 113.949136781552 82.4401213704589
"1210" 241.8 111.587994580047 84.2945785062708
"1211" 242 109.521988902062 86.3172495786095
"1212" 242.2 107.524477739528 88.6180378567538
"1213" 242.4 105.682704521818 90.9145849245001
"1214" 242.6 102.988026915113 93.4360027200961
"1215" 242.8 100.808008012468 95.0123843606662
"1216" 243 97.533829520277 96.5831751980121
"1217" 243.2 94.3621325826504 97.5775565553221
"1218" 243.4 91.380695240405 99.0020826784875
"1219" 243.6 88.7004214459677 100.45933359795
"1220" 243.8 86.2247304319888 101.398833711179
"1221" 244 83.366522826393 102.764172591092
"1222" 244.2 81.1387707559433 105.125810735326
"1223" 244.4 79.1308428268022 107.358330254415
"1224" 244.6 77.743410390827 109.498177641459
"1225" 244.8 77.3557767456222 111.201208039084
"1226" 245 77.3292994190068 111.548199498183
"1227" 245.2 77.6182074266345 112.806277898438
"1228" 245.4 78.5211375531821 114.23166006776
"1229" 245.6 80.6788779718425 115.50832487314
"1230" 245.8 83.0215820566958 115.970430123273
"1231" 246 86.0439151898855 116.165947043167
"1232" 246.2 88.9801712956367 116.035470310984
"1233" 246.4 91.5304580960772 115.28238250003
"1234" 246.6 94.0606551065487 113.977422600043
"1235" 246.8 96.4675383631495 111.714090724531
"1236" 247 97.9858768442627 109.204176737971
"1237" 247.2 98.747517264114 106.755122486137
"1238" 247.4 99.7189266004285 104.031361883855
"1239" 247.6 100.249652477729 102.097947691979
"1240" 247.8 100.619241449564 100.467976570945
"1241" 248 100.977052938359 98.3058033699745
"1242" 248.2 102.311058270897 96.1474814920163
"1243" 248.4 104.16048272952 93.9757176661092
"1244" 248.6 105.901651240943 91.3702619444145
"1245" 248.8 107.229354665394 89.1256916003142
"1246" 249 108.331838872688 86.7176343661303
"1247" 249.2 108.479166173709 83.9815053728001
"1248" 249.4 107.919327959333 81.2975015717798
"1249" 249.6 106.525782928769 78.4767262450823
"1250" 249.8 104.819347443978 75.8966738290748
"1251" 250 102.616366555152 73.6777497812213
"1252" 250.2 100.060857198483 72.0956535721206
"1253" 250.4 97.5307470379365 71.1964182044537
"1254" 250.6 94.8556786221724 70.6408211370838
"1255" 250.8 92.0014143207895 70.6207985889716
"1256" 251 89.5209297831227 71.7259657353648
"1257" 251.2 87.551314687875 73.0282383340587
"1258" 251.4 85.2925353739794 74.9255176849307
"1259" 251.6 82.9608725203212 76.8619982764624
"1260" 251.8 80.5395071397159 78.5695520348907
"1261" 252 78.3298762851093 80.1997830599058
"1262" 252.2 76.6421663102659 82.3959824556626
"1263" 252.4 75.2101522422787 85.3832557161058
"1264" 252.6 74.5247877032636 88.795878690698
"1265" 252.8 73.9548213010091 91.9379091929167
"1266" 253 72.9386065163599 95.0479957346359
"1267" 253.2 71.9897334212194 97.7770633397077
"1268" 253.4 71.3215954810295 100.468191049725
"1269" 253.6 71.6288992658769 103.431704777627
"1270" 253.8 72.6045131163174 106.151486185547
"1271" 254 74.1831915394339 108.306773477503
"1272" 254.2 76.5650224398709 110.374813861588
"1273" 254.4 79.2941825296568 111.790965919035
"1274" 254.6 81.8059417930813 112.343901197171
"1275" 254.8 84.7993170640553 112.292157674076
"1276" 255 87.6801181550414 110.603359263925
"1277" 255.2 90.1208633405946 108.786116663791
"1278" 255.4 92.3484781230529 106.867501383965
"1279" 255.6 94.4591826762964 104.800521033747
"1280" 255.8 96.0976153542765 102.609922230681
"1281" 256 97.5642441343775 99.8553068346765
"1282" 256.2 98.7010596851857 97.4860722813433
"1283" 256.4 100.586444197445 94.6539071624605
"1284" 256.6 102.29403293701 93.1792053785099
"1285" 256.8 104.604239028959 91.2992587596141
"1286" 257 106.41502141519 89.848126898261
"1287" 257.2 108.666144102682 88.8072569950637
"1288" 257.4 111.14114591748 88.218807269446
"1289" 257.6 112.999555029104 87.9939735127928
"1290" 257.8 115.143524778385 87.3419492178102
"1291" 258 117.296116718821 85.7087526692258
"1292" 258.2 118.066851969928 83.4402029187094
"1293" 258.4 117.552593562122 80.6754166220722
"1294" 258.6 116.094111150424 78.0458264502389
"1295" 258.8 114.370564481666 75.8785115537757
"1296" 259 112.164415664446 74.2842680868722
"1297" 259.2 109.452842110705 73.3964153815586
"1298" 259.4 106.930757303162 73.5764899284182
"1299" 259.6 104.557169793756 73.9653948677189
"1300" 259.8 101.822854316849 75.0845511216455
"1301" 260 98.8937453742714 76.4749715680636
"1302" 260.2 96.5404010031626 77.8124194581489
"1303" 260.4 94.3365810319155 79.3394785129759
"1304" 260.6 92.5923238269548 81.5507206510543
"1305" 260.8 90.8031011312553 84.4513274350408
"1306" 261 88.8472397688124 86.6081206904214
"1307" 261.2 86.609341921638 88.5682246850267
"1308" 261.4 84.2723656664148 91.1981437214547
"1309" 261.6 82.2213138341044 93.7635842121253
"1310" 261.8 80.5340246258483 96.0560373041702
"1311" 262 78.8087566643244 98.8276794228846
"1312" 262.2 78.0352875516061 101.514386945784
"1313" 262.4 77.6440415569431 104.107069660596
"1314" 262.6 77.0131109536081 106.394258321578
"1315" 262.8 76.7280006402349 108.919701821776
"1316" 263 77.113408784408 111.59293274548
"1317" 263.2 78.7591851355618 113.29551859646
"1318" 263.4 81.1972819896867 114.17598697551
"1319" 263.6 83.9312313405817 114.288988437812
"1320" 263.8 86.4392657260466 113.501807972053
"1321" 264 88.542869408618 111.852016377582
"1322" 264.2 89.8994860096912 109.555200151173
"1323" 264.4 90.5794589606263 106.841606234858
"1324" 264.6 90.6830069603257 104.09780986013
"1325" 264.8 90.3955711536041 101.634339716113
"1326" 265 89.666399631979 99.7022622391856
"1327" 265.2 88.3835717641082 97.875027634198
"1328" 265.4 86.6452875654441 96.097415177264
"1329" 265.6 85.0317532971805 95.0590997018567
"1330" 265.8 83.1557801174623 94.2867463120629
"1331" 266 81.1576122092116 94.4032188983131
"1332" 266.2 78.8937896355282 95.3470058314237
"1333" 266.4 76.3195462066387 97.0423285832293
"1334" 266.6 74.1205485867345 98.8757288512549
"1335" 266.8 71.9130701567229 100.783488019864
"1336" 267 68.9206540970207 102.695260443073
"1337" 267.2 66.745378717482 104.134394998703
"1338" 267.4 64.9864629856262 106.046996600051
"1339" 267.6 63.4963097011667 108.513145690058
"1340" 267.8 62.1482444522968 111.050760823985
"1341" 268 61.0060493936479 113.559381008881
"1342" 268.2 60.3166592080907 115.393367521337
"1343" 268.4 58.9627471026373 117.561176219184
"1344" 268.6 56.4846674343057 118.59899832687
"1345" 268.8 53.7473783461096 119.347867551526
"1346" 269 51.0968508329586 119.503186876612
"1347" 269.2 48.8594048785978 119.540512910655
"1348" 269.4 46.7361952456507 119.807318099886
"1349" 269.6 44.6054190614113 120.213432233753
"1350" 269.8 42.9376037007245 120.318211713069
"1351" 270 41.7820763985178 120.255425003319
"1352" 270.2 39.7942175149198 120.258894600943
"1353" 270.4 38.308600008521 119.764661598123
"1354" 270.6 37.6591118770716 119.186668279024
"1355" 270.8 36.0362342379225 118.440077438916
"1356" 271 35.720433897507 118.207653526054
"1357" 271.2 34.6574028695516 117.680672568311
"1358" 271.4 32.6903753663398 115.954274997585
"1359" 271.6 30.25145691775 113.843483048175
"1360" 271.8 28.0752437313448 111.942551666013
"1361" 272 26.053474669249 110.605785931597
"1362" 272.2 24.9104316768989 110.07181277968
"1363" 272.4 24.1591406545126 109.75673896276
"1364" 272.6 23.1021589009698 109.207793988606
"1365" 272.8 22.3944974213735 108.736364615148
"1366" 273 21.8107542648795 108.308936376419
"1367" 273.2 20.6328791278325 107.452052122535
"1368" 273.4 19.4697674318098 106.490311919875
"1369" 273.6 18.752126401772 105.603889758899
"1370" 273.8 17.9857644268792 104.709891194789
"1371" 274 16.8778714040437 103.282458182208
"1372" 274.2 15.8830289241107 102.260806886141
"1373" 274.4 14.8155796490966 101.063782288987
"1374" 274.6 14.1780327632607 100.502098702772
"1375" 274.8 12.7629120777698 98.7481098433718
"1376" 275 11.3488445953211 96.7016148280067
"1377" 275.2 10.1009774705216 94.4236557558539
"1378" 275.4 9.16071380579872 91.8745378355684
"1379" 275.6 8.57082363031153 89.1907501292796
"1380" 275.8 7.79348253411904 86.7991939035414
"1381" 276 6.84566648271994 84.5540106685801
"1382" 276.2 6.16984722115457 83.05427493607
"1383" 276.4 4.96608307587647 80.7975560189183
"1384" 276.6 4.26258232635251 79.106255420103
"1385" 276.8 3.72517425807367 76.7726368508452
"1386" 277 4.6099780182264 74.5719019170539
"1387" 277.2 6.79427231760281 72.4762156001506
"1388" 277.4 8.62662418745046 70.8078072637033
"1389" 277.6 10.2130817355661 68.4008598344702
"1390" 277.8 11.3673242244014 65.4919914194761
"1391" 278 11.6089011978285 62.7242028309857
"1392" 278.2 10.8216700309423 59.7261456216348
"1393" 278.4 9.9013947712598 57.8361591393039
"1394" 278.6 8.66149327676253 56.2484399902685
"1395" 278.8 6.88613829098333 55.1414016318511
"1396" 279 4.89887883865456 55.1994376213256
"1397" 279.2 3.98779226047242 56.8406172765182
"1398" 279.4 3.05743085437293 59.2817004679959
"1399" 279.6 2.58030171413138 61.9141028483259
"1400" 279.8 2.77677901948935 65.8055771853439
"1401" 280 3.41697663791002 68.6498585743681
"1402" 280.2 4.78997345348816 71.1061313429968
"1403" 280.4 7.61533372145973 73.3257106289935
"1404" 280.6 10.1505448098325 74.4793936585268
"1405" 280.8 12.2033405214349 75.1159150765266
"1406" 281 14.9348954195683 75.1655889541699
"1407" 281.2 17.279610764691 74.8811095727238
"1408" 281.4 19.9101857646479 74.4205704546215
"1409" 281.6 22.2096216339926 73.4279682563548
"1410" 281.8 24.4978266406125 71.4113178101448
"1411" 282 25.654478404513 69.3701598803963
"1412" 282.2 26.3782404751709 66.7538388689239
"1413" 282.4 26.3045791145127 63.5896294807975
"1414" 282.6 25.8595396107405 60.9462295485131
"1415" 282.8 24.4721366058365 57.9525706631545
"1416" 283 22.9937048038019 54.9960549630813
"1417" 283.2 21.6449690922046 52.1998340853848
"1418" 283.4 20.6203482625191 49.1145737332568
"1419" 283.6 19.8781490605389 46.3986504171705
"1420" 283.8 19.9336105636761 43.2149291151156
"1421" 284 21.3466020573201 39.9393429936704
"1422" 284.2 22.8081474564569 37.2855208238607
"1423" 284.4 24.3982478984219 34.5203307117535
"1424" 284.6 26.5727564535192 31.7922991312613
"1425" 284.8 29.4437812700403 29.6271658339245
"1426" 285 32.1993360852351 28.0228983264909
"1427" 285.2 34.9110397092665 26.668380001484
"1428" 285.4 37.7436819523424 24.8808300075697
"1429" 285.6 40.0628013922277 23.3018820205477
"1430" 285.8 42.4863756169571 20.5851729499777
"1431" 286 43.8584317035358 17.6901474962383
"1432" 286.2 44.5767307235751 14.8212861226457
"1433" 286.4 44.9003468686236 12.265408136208
"1434" 286.6 44.5891499634966 10.4120031423203
"1435" 286.8 43.9319417613501 9.46213915558631
"1436" 287 42.4997789595095 8.23053306738852
"1437" 287.2 40.1846074507038 8.13987061936811
"1438" 287.4 37.1890895777278 9.08693767614918
"1439" 287.6 34.358031135089 11.4393144790342
"1440" 287.8 32.3889046462708 14.1312788594857
"1441" 288 31.3307708448406 17.4823457294284
"1442" 288.2 30.9049865457801 20.7449590823256
"1443" 288.4 31.106196983358 23.300262519649
"1444" 288.6 31.4592730208256 26.1706589540235
"1445" 288.8 31.4774961015861 28.9189891148414
"1446" 289 30.8587921826688 32.0652355133387
"1447" 289.2 30.6691851970519 35.0993657406255
"1448" 289.4 30.9679901637644 37.7811410250627
"1449" 289.6 31.5232411222328 40.7168802673163
"1450" 289.8 32.2773174774771 43.1854789017638
"1451" 290 33.8602476543842 45.3585381830016
"1452" 290.2 36.6965122101204 47.8003568816825
"1453" 290.4 38.8800435115997 49.5775577238814
"1454" 290.6 41.3627291501031 50.9513489797575
"1455" 290.8 44.0776442700458 51.9935803273915
"1456" 291 46.8499875169904 52.7998799310744
"1457" 291.2 49.6908519892348 52.7353853950856
"1458" 291.4 51.9045125662798 52.75437436674
"1459" 291.6 55.0191795452611 53.4769333153976
"1460" 291.8 57.5924130225749 54.4343029688708
"1461" 292 60.0076513566667 55.964780154457
"1462" 292.2 62.3366267840348 58.1778169094122
"1463" 292.4 64.3149855759202 60.7361015147868
"1464" 292.6 66.1867847561726 62.7168006529467
"1465" 292.8 68.7323985531915 64.2316342376286
"1466" 293 71.5744389812473 65.1191638544905
"1467" 293.2 74.3390214794179 65.6411894450067
"1468" 293.4 77.4172542231851 65.1907221626283
"1469" 293.6 80.703885822188 64.0996218913475
"1470" 293.8 83.3343493335689 62.3671154030456
"1471" 294 86.0764696683115 60.1082224496747
"1472" 294.2 88.4941669331375 58.3488958223098
"1473" 294.4 90.8481667755154 56.5387523161761
"1474" 294.6 92.9933664151299 54.2557721104327
"1475" 294.8 94.4711487210304 52.3461472458763
"1476" 295 96.7273915148974 49.9440163917417
"1477" 295.2 99.3393030884755 48.3542781610535
"1478" 295.4 101.461686073665 46.6971714936708
"1479" 295.6 103.888325019113 44.9404958178699
"1480" 295.8 106.519864563209 43.8074410486728
"1481" 296 109.508810398253 42.8926051500088
"1482" 296.2 112.65506924395 42.0973688411993
"1483" 296.4 115.910633054076 41.2627399495688
"1484" 296.6 117.577444565945 40.7245488417124
"1485" 296.8 117.893295425044 40.5758425196736
"1486" 297 118.570166651982 40.3523229659444
"1487" 297.2 119.623131989534 39.4992891704561
"1488" 297.4 119.858219655985 37.3382414838227
"1489" 297.6 118.34652148529 34.452931102739
"1490" 297.8 116.567973665837 31.7447519475142
"1491" 298 114.424924768775 29.747158521476
"1492" 298.2 112.283605659633 28.0542106613604
"1493" 298.4 109.512960439829 26.6365873339819
"1494" 298.6 106.985194790666 26.0441741159246
"1495" 298.8 103.914038053994 26.4672060085446
"1496" 299 101.203000464199 27.4920978957903
"1497" 299.2 99.0602662937054 28.7471401812356
"1498" 299.4 96.4911387420809 30.9938288165678
"1499" 299.6 94.5696424478797 32.9370780945636
"1500" 299.8 92.3680978005809 35.5669463984991
"1501" 300 90.6283943985946 37.8498754541639
"1502" 300.2 88.5898968047393 40.6516222662737
"1503" 300.4 86.1207447866174 42.6356613822559
"1504" 300.6 83.5340017104043 44.2006313209668
"1505" 300.8 80.8865828418767 45.9131205519316
"1506" 301 78.2475444629301 47.3784840885319
"1507" 301.2 75.3419814628738 48.7423005016836
"1508" 301.4 72.5133388145551 50.0868620443982
"1509" 301.6 69.4643809412213 52.4107742021097
"1510" 301.8 67.1575725810373 54.8673065719688
"1511" 302 65.581831394934 57.1950930178319
"1512" 302.2 64.9029604245865 60.3215794882338
"1513" 302.4 66.1027385133938 62.8056900307653
"1514" 302.6 68.0114898496477 65.9418226722722
"1515" 302.8 69.7171927027399 68.3029507080482
"1516" 303 71.8730850572476 70.4525583263625
"1517" 303.2 74.7712924237315 72.2307873632557
"1518" 303.4 77.4048605826695 73.7765889690991
"1519" 303.6 80.1345327387517 74.6349083085367
"1520" 303.8 83.3645206538112 74.9373060153569
"1521" 304 86.5725900032052 74.9023085867485
"1522" 304.2 89.5738885427064 74.5165836458552
"1523" 304.4 92.7260199112659 74.173747419009
"1524" 304.6 96.0461010542544 74.6532041035321
"1525" 304.8 99.0639489203361 75.2395415042482
"1526" 305 102.426432577855 75.2972588700976
"1527" 305.2 105.418790986648 74.9936150265347
"1528" 305.4 108.785003033693 74.8431856728104
"1529" 305.6 111.760983465924 74.4211195243562
"1530" 305.8 114.612245260337 73.8043676888895
"1531" 306 116.783788812853 73.4301023923245
"1532" 306.2 118.887798680893 73.3974260725565
"1533" 306.4 120.346788800022 74.0682432201807
"1534" 306.6 120.625186507974 74.520019808821
"1535" 306.8 121.521787533708 75.3847060877821
"1536" 307 122.603649876352 76.5526153471951
"1537" 307.2 122.991734146358 77.3333353018639
"1538" 307.4 123.097150993354 78.0760788517173
"1539" 307.6 122.612053348998 77.7533485649058
"1540" 307.8 121.80675021687 77.1880810547365
"1541" 308 121.874123131591 77.3140013884769
"1542" 308.2 121.788320503135 77.1976584752259
"1543" 308.4 121.799320457459 77.2784996540516
"1544" 308.6 122.659099071022 77.4879534148463
"1545" 308.8 123.297114942711 77.4382447280569
"1546" 309 123.798253912293 76.6478249041248
"1547" 309.2 124.200797461878 75.1261773841475
"1548" 309.4 124.007017480516 71.9936217729505
"1549" 309.6 123.625423093363 69.6837707091668
"1550" 309.8 122.185530340381 67.3217042809646
"1551" 310 119.799095412977 65.3410774157816
"1552" 310.2 117.303223223249 63.8752648434853
"1553" 310.4 114.354943746949 62.4868896388327
"1554" 310.6 111.465592543135 61.7356844147639
"1555" 310.8 108.712272166716 61.1315594298496
"1556" 311 105.592211381838 61.3482246387404
"1557" 311.2 102.694247534455 62.0955775492196
"1558" 311.4 99.7440102924542 63.7570626645551
"1559" 311.6 97.337794868215 65.81931146729
"1560" 311.8 95.1790180940929 68.240921262149
"1561" 312 93.8221716344108 70.8819457781877
"1562" 312.2 92.8292633495889 73.6004956913556
"1563" 312.4 91.6141054895431 76.8083804077878
"1564" 312.6 91.3889206276674 79.95797153852
"1565" 312.8 91.2735300004355 83.2527206076988
"1566" 313 91.6376885853152 86.1149862403209
"1567" 313.2 92.6514708517317 88.7153044970686
"1568" 313.4 94.0142264905187 91.3789363106578
"1569" 313.6 95.0551579005971 93.6904715738596
"1570" 313.8 95.8049327116709 96.1575060226597
"1571" 314 95.8316538958679 98.8653874717914
"1572" 314.2 95.3333218877734 100.772594094531
"1573" 314.4 94.0144430803523 103.393211179049
"1574" 314.6 92.4183396891389 105.571436734148
"1575" 314.8 90.2733687452293 107.970250198858
"1576" 315 88.1295241700939 110.205575025521
"1577" 315.2 85.5468540519983 112.694907364196
"1578" 315.4 83.5703523465154 114.971785580694
"1579" 315.6 82.1673535209859 116.878520273934
"1580" 315.8 80.8151568352381 118.724437065104
"1581" 316 79.5654310838429 120.059308033381
"1582" 316.2 78.4298400441246 121.230842180826
"1583" 316.4 77.8359922744267 122.206943174277
"1584" 316.6 77.7229337587658 122.643646247086
"1585" 316.8 77.2281871457738 123.194604058387
"1586" 317 75.4263807341819 124.484035282658
"1587" 317.2 73.4756640002793 125.11142672589
"1588" 317.4 71.7039102307617 125.383903389955
"1589" 317.6 69.5145004070867 125.588654560185
"1590" 317.8 66.9068245955203 125.931290693073
"1591" 318 64.9444893590168 126.107447347136
"1592" 318.2 63.5079077598695 126.100448830261
"1593" 318.4 60.2698917095636 125.401436004981
"1594" 318.6 57.7181236922579 124.805623367593
"1595" 318.8 55.0952924144554 124.350670711955
"1596" 319 53.0563040303634 124.345231071182
"1597" 319.2 51.1947878006403 124.565105315958
"1598" 319.4 49.0588635771427 124.409438021997
"1599" 319.6 47.2932539182572 124.325412992451
"1600" 319.8 44.3801762566408 123.763524940465
"1601" 320 42.229433718511 122.410874224851
"1602" 320.2 41.4883768832281 120.723898406594
"1603" 320.4 40.472842588866 118.48542177015
"1604" 320.6 39.1201698251185 116.152461262411
"1605" 320.8 37.92924142299 113.354916584627
"1606" 321 37.4573557561454 111.021477247444
"1607" 321.2 36.691909630846 108.246940205014
"1608" 321.4 35.9122115048087 105.687400007259
"1609" 321.6 35.2569436131391 103.204210876835
"1610" 321.8 34.5284528925531 100.727105299212
"1611" 322 32.8203904395006 98.8383535321832
"1612" 322.2 31.0585817216956 98.0112225733194
"1613" 322.4 29.1455558794312 97.9145546314747
"1614" 322.6 27.5469598612977 98.4518607871204
"1615" 322.8 25.4846672707564 99.5071344126833
"1616" 323 23.4741038103802 100.607047927749
"1617" 323.2 22.7780365889804 100.924623453798
"1618" 323.4 22.0532256756477 100.885114716521
"1619" 323.6 20.8213543604966 100.207087364255
"1620" 323.8 19.5519444889573 98.6166853224157
"1621" 324 18.4060614137615 96.1739688551146
"1622" 324.2 17.7705940187233 93.2649907829545
"1623" 324.4 17.3620503895755 90.399532415211
"1624" 324.6 16.4804130684635 86.9517319950576
"1625" 324.8 15.3248564026527 84.1873856115802
"1626" 325 13.4525882794473 81.7428469410002
"1627" 325.2 11.8347808679485 80.2112421263503
"1628" 325.4 10.1527361635071 78.8893616716676
"1629" 325.6 8.15386449877295 76.6670305533872
"1630" 325.8 7.441946106983 74.0127857721561
"1631" 326 7.88668364252322 71.0346799234024
"1632" 326.2 8.77067147418863 67.9135277650175
"1633" 326.4 9.46319478296611 64.839433813429
"1634" 326.6 10.3092980076377 61.7625959472438
"1635" 326.8 11.2336466800008 58.7267074719899
"1636" 327 12.4411695714047 55.7392635915476
"1637" 327.2 13.8904149987575 52.6445378127242
"1638" 327.4 15.1264386490543 50.2024223033529
"1639" 327.6 17.0659198542837 47.8985732004795
"1640" 327.8 19.5692507416861 45.8001048115427
"1641" 328 22.0220416805464 44.1178862011893
"1642" 328.2 23.8940301268455 41.9604191124383
"1643" 328.4 25.1631704364501 39.6372427896905
"1644" 328.6 26.745244600071 37.1569298891738
"1645" 328.8 28.2137934544943 34.7216784079778
"1646" 329 29.0427314754728 31.7861496064827
"1647" 329.2 28.3885837005957 28.0581177721833
"1648" 329.4 27.0823809566 26.3312648597323
"1649" 329.6 25.226415914066 25.8552494077571
"1650" 329.8 23.5779293524759 25.9659037960702
"1651" 330 20.955965014071 26.1443757680451
"1652" 330.2 18.4278579495994 26.4913721234386
"1653" 330.4 16.1809610846694 27.2050363960186
"1654" 330.6 14.1675671774553 28.2758658060039
"1655" 330.8 12.8253709102864 29.3773909475813
"1656" 331 12.1851000420858 30.6498492672215
"1657" 331.2 12.5297657425941 33.6007914030302
"1658" 331.4 13.4104814356892 36.4586595448898
"1659" 331.6 15.4506654357149 38.9467382230436
"1660" 331.8 17.6249634146749 40.5479029707476
"1661" 332 20.0191207694629 41.7331813093527
"1662" 332.2 22.4257093687643 42.9834539639413
"1663" 332.4 24.6115596662873 44.5509791047052
"1664" 332.6 26.8384631162005 46.5754246254201
"1665" 332.8 29.2317425162673 48.4773381499152
"1666" 333 31.7045616589353 49.6665460230227
"1667" 333.2 34.6731870460377 50.2803150314111
"1668" 333.4 37.632064579563 50.0946774218528
"1669" 333.6 40.5679172955834 49.7616856331303
"1670" 333.8 43.7607792819523 49.1629439669968
"1671" 334 46.5705265681879 48.5509225952525
"1672" 334.2 49.7562489839515 47.926319842365
"1673" 334.4 52.1197419311991 46.8842241548759
"1674" 334.6 54.3404326130035 44.679622162571
"1675" 334.8 55.1541142841599 42.606876374724
"1676" 335 55.2984015249 39.2753982033441
"1677" 335.2 55.2719693955051 36.0020705748038
"1678" 335.4 54.7821782423122 33.4335956195379
"1679" 335.6 53.7565423744175 31.0912787007551
"1680" 335.8 52.1759937184923 29.5626167783782
"1681" 336 49.3057312979216 28.696762459896
"1682" 336.2 46.1176831207079 28.8352489940423
"1683" 336.4 43.7974823818193 29.3913076756467
"1684" 336.6 40.7632794298172 29.6770411559072
"1685" 336.8 37.9707748589531 29.0337932070451
"1686" 337 35.0671059645636 28.613296825133
"1687" 337.2 33.1179785887633 27.9015372153324
"1688" 337.4 31.1074011261377 27.4142444807853
"1689" 337.6 29.6484346203215 26.84628660466
"1690" 337.8 27.2768407252944 26.1023660232729
"1691" 338 23.9168456965257 25.9331217918
"1692" 338.2 21.0597133761752 27.9547715009279
"1693" 338.4 19.2527811059298 30.1829998222203
"1694" 338.6 17.2298230887555 32.6980740268598
"1695" 338.8 16.2189971698863 35.6592792696181
"1696" 339 16.2355538597316 39.1931713044942
"1697" 339.2 17.1015945157516 41.8981627586801
"1698" 339.4 19.0011751232815 44.4541853834705
"1699" 339.6 20.6109560882926 46.2598540811231
"1700" 339.8 23.1073086923504 48.1022126755617
"1701" 340 25.3525535464904 48.9828550999563
"1702" 340.2 28.2108270149933 49.5172093459478
"1703" 340.4 30.6431379184205 49.7057954504048
"1704" 340.6 33.5738298904712 49.1995098025475
"1705" 340.8 36.197605667582 47.943758080244
"1706" 341 39.4658487326706 46.9089608212825
"1707" 341.2 42.4930798748184 46.4032372833142
"1708" 341.4 45.6542522064202 46.37081244343
"1709" 341.6 48.8792468128098 46.9069958881507
"1710" 341.8 51.9295412437236 47.0115785109843
"1711" 342 55.2492404234435 47.0197302886401
"1712" 342.2 58.4862014164876 46.8991341407477
"1713" 342.4 61.1322262637829 46.7212154151124
"1714" 342.6 64.3761739343058 46.8547829569279
"1715" 342.8 67.2199294765618 47.887414208395
"1716" 343 69.6179793380681 49.0798704912514
"1717" 343.2 71.7505392067714 50.0439768527728
"1718" 343.4 74.0256323710998 51.3609689258015
"1719" 343.6 76.5768951865292 52.8340964799833
"1720" 343.8 79.2273678745606 53.611409041647
"1721" 344 82.2705696843224 53.5786793060411
"1722" 344.2 85.4199944266456 52.633589379744
"1723" 344.4 87.7831402193771 51.2644732685016
"1724" 344.6 89.8600594622134 49.458660376855
"1725" 344.8 91.6271964815834 46.8284947752861
"1726" 345 92.7807015199379 44.3021753865594
"1727" 345.2 93.4565315692719 41.3881154048875
"1728" 345.4 93.7747677129659 38.3454895498322
"1729" 345.6 94.2733459747213 35.4185461067251
"1730" 345.8 94.7789037409938 32.2552136432356
"1731" 346 94.8360776735146 29.2299659784907
"1732" 346.2 94.1113957603839 26.5192769190806
"1733" 346.4 92.6438718597044 24.2497452709903
"1734" 346.6 90.36461743203 22.8590000075817
"1735" 346.8 87.3148685916958 21.7354274518596
"1736" 347 83.8014999991305 21.8613525682099
"1737" 347.2 81.6002735053605 23.1209004859127
"1738" 347.4 79.2769679094802 24.6047278990044
"1739" 347.6 76.6350675500895 26.4046976225502
"1740" 347.8 74.0428777098074 28.7919135187749
"1741" 348 72.0183685797978 31.1607445110901
"1742" 348.2 70.4299531044042 33.5755598456688
"1743" 348.4 69.2058972766252 36.0981808015087
"1744" 348.6 68.1231349078652 38.5770581941578
"1745" 348.8 67.5505121876832 41.3414747872035
"1746" 349 67.69288893264 44.974024293207
"1747" 349.2 67.9628875120789 47.7754684448648
"1748" 349.4 68.8348556054058 50.9026239867839
"1749" 349.6 70.3776622639647 53.7995839682416
"1750" 349.8 72.0989908007516 56.6797473528309
"1751" 350 74.0504244719508 59.0307294420402
"1752" 350.2 76.2026032070083 60.9816637203637
"1753" 350.4 78.9170066350824 63.2974866329762
"1754" 350.6 81.0588719709231 64.7388226413227
"1755" 350.8 83.5461664557321 66.129607229939
"1756" 351 85.8265437076501 67.7030056686052
"1757" 351.2 88.0543162943787 68.9517050032196
"1758" 351.4 90.9869377704255 70.8223442326498
"1759" 351.6 93.348838508055 72.176835680982
"1760" 351.8 95.8595222925935 73.0673394712935
"1761" 352 98.8791696520226 73.5407585035095
"1762" 352.2 101.467322860605 72.6447714819394
"1763" 352.4 103.953897698561 71.1768873124794
"1764" 352.6 106.511542136079 69.5052352566527
"1765" 352.8 109.125124211715 68.4513157388313
"1766" 353 111.868059525737 67.7239801853504
"1767" 353.2 114.636367767517 67.4735159197782
"1768" 353.4 117.789716968148 67.4166968055875
"1769" 353.6 120.342288170448 67.0626026062662
"1770" 353.8 122.205419962035 66.8792498205435
"1771" 354 123.01328796469 67.1103906680621
"1772" 354.2 123.227970864084 67.3877025350237
"1773" 354.4 123.595238934176 68.0381057890263
"1774" 354.6 123.813895083114 68.6621363330711
"1775" 354.8 123.798929775497 69.1858510750729
"1776" 355 123.528171505829 69.3819523297772
"1777" 355.2 123.232155039429 69.794419019958
"1778" 355.4 122.914014937123 70.087564731669
"1779" 355.6 122.632260992504 70.1706993250187
"1780" 355.8 123.485422653118 70.1662162347616
"1781" 356 125.616891226717 68.6672903417022
"1782" 356.2 126.599651476601 66.1125651225567
"1783" 356.4 126.652419728061 63.3372718936025
"1784" 356.6 125.392715547592 60.2465495328102
"1785" 356.8 123.623039106441 57.7219946401252
"1786" 357 121.545530120432 55.98745635482
"1787" 357.2 118.594344894813 54.4957352837751
"1788" 357.4 115.81617986419 53.30362756382
"1789" 357.6 112.565457240506 52.568264976306
"1790" 357.8 109.644799021587 52.4821868691043
"1791" 358 107.036354994866 53.471161416861
"1792" 358.2 104.425839273151 55.3493643597745
"1793" 358.4 102.241426040958 57.5058777109175
"1794" 358.6 100.415936535824 60.3053277166458
"1795" 358.8 99.106415765502 62.8700103620569
"1796" 359 98.0395923632348 65.7826049449775
"1797" 359.2 97.2425193767262 68.5869824396472
"1798" 359.4 97.1475226697339 71.6732087356807
"1799" 359.6 97.7926565224636 74.6693646541678
"1800" 359.8 98.5751267678757 77.6315415751365
"1801" 360 99.5937095233519 80.5445072574511
"1802" 360.2 101.080641478724 83.3604608478871
"1803" 360.4 102.09748540671 86.0497325100382
"1804" 360.6 102.506328304541 88.9746364669541
"1805" 360.8 102.093753742799 92.0670504619379
"1806" 361 100.989146084874 95.2636440010807
"1807" 361.2 98.8675921411418 97.8885818626134
"1808" 361.4 96.9329724194433 100.550793657453
"1809" 361.6 95.0080651409054 103.04721736593
"1810" 361.8 92.7741168227596 105.730911713842
"1811" 362 91.0958417283649 108.328967909894
"1812" 362.2 89.3463067026903 111.279882299897
"1813" 362.4 88.5001902322763 112.590422327717
"1814" 362.6 87.6919838684855 114.676000952171
"1815" 362.8 86.7917596206636 116.802384889255
"1816" 363 85.6885641583712 118.914590420485
"1817" 363.2 84.8750704545326 120.333319283278
"1818" 363.4 84.4574005450891 120.748156403459
"1819" 363.6 83.6476504528374 121.846320637938
"1820" 363.8 83.3032458188484 122.227087106898
"1821" 364 81.9395856450747 123.082970234799
"1822" 364.2 79.5023049476325 123.658899244264
"1823" 364.4 76.8073637566371 124.06190090214
"1824" 364.6 74.1605648989895 125.17149764943
"1825" 364.8 71.4229191850243 125.918736150116
"1826" 365 68.381210293904 125.783845788261
"1827" 365.2 65.3212499110103 125.094502282255
"1828" 365.4 62.7285146017608 125.301137450136
"1829" 365.6 61.3143324773105 125.499100565209
"1830" 365.8 59.1338283957184 125.4040298692
"1831" 366 55.9468866798011 124.003706414715
"1832" 366.2 53.0541974833072 123.150045634176
"1833" 366.4 50.7272305725417 123.285206774008
"1834" 366.6 48.7697745199304 123.445631079618
"1835" 366.8 45.7301178630163 122.933308827695
"1836" 367 43.2300069813354 121.646003738058
"1837" 367.2 40.8468309636735 120.112137356091
"1838" 367.4 38.3689624947237 118.213638053685
"1839" 367.6 35.7244832087382 116.468715620509
"1840" 367.8 33.4398745294031 115.561268844548
"1841" 368 34.8524174312968 115.975074483213
"1842" 368.2 35.7938083526845 115.391052832107
"1843" 368.4 35.8301999716977 115.393388481057
"1844" 368.6 35.8140835350649 115.421417204962
"1845" 368.8 35.8301997064381 115.393388553409
"1846" 369 35.7780950864387 115.395607488286
"1847" 369.2 35.712707618736 115.451781577585
"1848" 369.4 35.4795430124154 115.674453642585
"1849" 369.6 33.8958259279709 116.913769883141
"1850" 369.8 31.7128645413043 117.789838260085
"1851" 370 31.1136202390821 117.277017746752
"1852" 370.2 30.2690808790821 116.576820507393
"1853" 370.4 29.3731510253884 116.053871522382
"1854" 370.6 29.465698407971 115.984282702724
"1855" 370.8 29.3109485057487 115.856899402136
"1856" 371 29.5085015724154 115.930863899252
"1857" 371.2 30.5851657857487 116.1330335247
"1858" 371.4 32.0176924826857 116.199401668058
"1859" 371.6 33.2741099644154 116.885992105335
"1860" 371.8 35.2036361280911 117.654703124815
"1861" 372 38.1501134210641 117.737863208058
"1862" 372.2 42.2818669618891 117.354615587585
"1863" 372.4 45.1102550124154 116.828299797585
"1864" 372.6 48.1413948945207 117.040850405085
"1865" 372.8 50.6251048313628 118.255425305085
"1866" 373 53.9260606124154 120.018635106495
"1867" 373.2 54.9555943084154 120.690937164085
"1868" 373.4 53.7428750415063 120.144150616752
"1869" 373.6 52.2890397951181 119.70252017468
"1870" 373.8 50.0101733616837 117.958693794963
"1871" 374 45.8593103901932 116.475735694668
"1872" 374.2 40.4875132524154 115.866761335085
"1873" 374.4 35.6617456718749 116.739942209139
"1874" 374.6 33.9929561857487 118.776031554957
"1875" 374.8 35.2968064257487 119.249404336495
"1876" 375 37.8517394418891 120.542874700085
"1877" 375.2 41.8045781907938 122.353247828058
"1878" 375.4 46.4387993857487 123.933822487136
"1879" 375.6 50.4149552978208 125.347010824815
"1880" 375.8 53.7778958124154 126.578299807335
"1881" 376 55.4077086124154 126.507786986752
"1882" 376.2 53.6708879013043 125.749239977446
"1883" 376.4 52.3484953997838 124.550971870085
"1884" 376.6 52.5045016701932 124.071889548418
"1885" 376.8 51.0615411457487 122.543289941367
"1886" 377 47.5393345946376 120.717188690363
"1887" 377.2 42.7383482284154 120.086541559085
"1888" 377.4 37.7303779884154 120.570058043085
"1889" 377.6 33.5898411443073 119.868840341166
"1890" 377.8 30.7250125618891 117.880931377585
"1891" 378 28.3626937857487 115.945656798675
"1892" 378.2 28.3421153413043 115.824026292307
"1893" 378.4 28.5069075244154 115.844783313085
"1894" 378.6 29.6735994924154 116.284343753085
"1895" 378.8 30.7888197559448 116.613367670673
"1896" 379 32.1515969768598 115.471462189391
"1897" 379.2 33.7358772608365 111.858664165085
"1898" 379.4 35.6273632431131 107.950840039155
"1899" 379.6 37.3382704284154 103.78022286146
"1900" 379.8 38.7638627457487 99.5452623049569
"1901" 380 39.4304838865617 94.7129151600851
"1902" 380.2 37.7909138924154 91.3154792592518
"1903" 380.4 33.9903060836349 88.5309264109388
"1904" 380.6 29.7455652524154 89.8115344845723
"1905" 380.8 23.9671380524154 91.1034477008543
"1906" 381 18.9888007724154 93.914098591239
"1907" 381.2 16.8552276524154 97.3164654585467
"1908" 381.4 17.3589879724154 102.079779072777
"1909" 381.6 20.3989810453566 104.06811878935
"1910" 381.8 25.1564609064695 102.467592922518
"1911" 382 30.8419847724154 99.9298776899569
"1912" 382.2 34.0400050082049 100.097530550085
"1913" 382.4 32.7406624777813 101.98308402289
"1914" 382.6 29.9044308435265 102.212915167585
"1915" 382.8 24.7646880044154 103.789838246085
"1916" 383 20.2531403990821 102.779976312136
"1917" 383.2 16.9342488790821 98.8253411997005
"1918" 383.4 15.5084876018891 93.3465183975851
"1919" 383.6 11.4394514390821 88.8521092934185
"1920" 383.8 6.93411264441542 83.6167613028351
"1921" 384 4.2072453324154 78.0096184400851
"1922" 384.2 1.10665636514267 73.5765515025851
"1923" 384.4 1.07863974841538 73.1488125744184
"1924" 384.6 0.423751332415385 72.7898382150851
"1925" 384.8 0.423751332415363 72.5975305225851
"1926" 385 1.47854359908205 70.0975305200851
"1927" 385.2 0.776877439082048 68.1744535950851
"1928" 385.4 0.454164107152628 65.299959665087
"1929" 385.6 0.36596704711544 60.6552227921857
"1930" 385.8 2.33690871187724 57.1308813628316
"1931" 386 2.87482475917071 56.8664809923639
"1932" 386.2 3.42704353945636 56.9574519867478
"1933" 386.4 4.20075078958643 56.1735581397636
"1934" 386.6 4.74816015477657 55.2022420322291
"1935" 386.8 5.01980473479319 53.8917729463944
"1936" 387 5.42714810783145 51.9979870932688
"1937" 387.2 6.04580349344782 50.2258054120042
"1938" 387.4 7.68085228806852 48.049397208767
"1939" 387.6 9.69099344082595 45.6331279705002
"1940" 387.8 11.2931767065423 43.0783508329862
"1941" 388 12.0875682666438 40.5724191832164
"1942" 388.2 12.1643511395315 37.4063285850957
"1943" 388.4 12.1187717881002 35.3229448357127
"1944" 388.6 11.9180989739536 33.7704301459214
"1945" 388.8 11.5494011163597 31.4564718907043
"1946" 389 11.9326592820497 28.9513249176514
"1947" 389.2 13.6904740827093 26.1185223351395
"1948" 389.4 16.1043701571194 24.0276258873882
"1949" 389.6 18.8530491261894 21.9927731077853
"1950" 389.8 21.2452813135683 19.8009415965259
"1951" 390 23.0084337665879 18.1332787388273
"1952" 390.2 25.5656680737235 15.564935378263
"1953" 390.4 28.0197413328431 13.3651994749724
"1954" 390.6 30.369922752388 11.8585631033851
"1955" 390.8 33.5379279131476 10.4800870786409
"1956" 391 36.3837566803708 9.08177357484486
"1957" 391.2 38.7332478245296 7.70856465638812
"1958" 391.4 41.1465929867278 6.03708639711949
"1959" 391.6 43.5266951810218 4.37852975363382
"1960" 391.8 46.0057506036673 3.18309523750959
"1961" 392 49.1910199156053 3.08555928150372
"1962" 392.2 52.8005306885091 3.3522223955834
"1963" 392.4 55.7578667329841 3.5570732887953
"1964" 392.6 59.095792514648 3.8480308806001
"1965" 392.8 61.7863866867665 4.63835032997054
"1966" 393 64.842044810298 5.19327816327662
"1967" 393.2 67.5392196747581 5.14221158793505
"1968" 393.4 70.3728050534553 4.18954659658082
"1969" 393.6 70.7974666332222 3.89894438388793
"1970" 393.8 72.5188379311556 2.89164792599506
"1971" 394 75.84230309415 2.64116782298427
"1972" 394.2 79.4893044078461 3.66400011690743
"1973" 394.4 82.9519018328282 4.90569225147758
"1974" 394.6 86.6532605590885 5.46207537070454
"1975" 394.8 90.3872845876719 5.94267279466767
"1976" 395 94.3347762413567 7.35860426963464
"1977" 395.2 97.8006611076536 9.32799967008742
"1978" 395.4 100.542490996166 11.8420240874761
"1979" 395.6 103.665049415991 13.9253503066197
"1980" 395.8 106.798210598888 16.1116994668971
"1981" 396 109.828973471119 18.6672219785664
"1982" 396.2 112.336265560373 21.7871959893497
"1983" 396.4 114.974160958355 24.9227516970292
"1984" 396.6 117.047328504635 27.2666955604836
"1985" 396.8 119.263934226624 29.8828042064729
"1986" 397 121.381956111095 33.7624748095852
"1987" 397.2 122.874401620726 37.3876615995136
"1988" 397.4 124.231670353978 40.4263716485876
"1989" 397.6 125.303441378193 43.9671424071608
"1990" 397.8 126.439166640739 47.3546106412852
"1991" 398 127.081422512146 50.6014989024604
"1992" 398.2 127.578544620851 53.9709817231738
"1993" 398.4 127.757298782241 57.3365212104307
"1994" 398.6 127.908968951269 60.5386060205221
"1995" 398.8 128.000620981803 63.67704823459
"1996" 399 127.502290653023 67.239616061178
"1997" 399.2 126.032634016665 71.013517105047
"1998" 399.4 125.114531304961 73.5830438217241
"1999" 399.6 124.525124645885 77.260970990272
"2000" 399.8 124.542435918397 79.0989182905893
"2001" 400 125.003491014006 81.7233834879019
"2002" 400.2 124.82761680063 85.1431984531266
"2003" 400.4 123.397179665834 88.7714588748153
"2004" 400.6 121.816640990193 92.2011537418349
"2005" 400.8 120.135655645864 95.6769865443161
"2006" 401 118.272677297471 99.0182872520826
"2007" 401.2 115.970200751999 102.54959837449
"2008" 401.4 113.478768353654 105.855484014095
"2009" 401.6 110.588857489896 108.676163060898
"2010" 401.8 107.952333994303 111.057624710245
"2011" 402 105.097101765441 113.406382119057
"2012" 402.2 102.476874764961 115.299955266406
"2013" 402.4 100.037474212697 117.278186070247
"2014" 402.6 97.8793752774619 118.673524305666
"2015" 402.8 95.1171857767863 120.093452179164
"2016" 403 91.5277444176829 121.443878163598
"2017" 403.2 88.9735212768169 122.638458673877
"2018" 403.4 85.6855340693501 123.90347452663
"2019" 403.6 82.4652476404874 124.826288267215
"2020" 403.8 79.0733624898028 125.778979026592
"2021" 404 75.7920625400131 126.401159064156
"2022" 404.2 72.4153821045181 126.837955187952
"2023" 404.4 68.5168416559324 127.225870223769
"2024" 404.6 64.8639036176639 127.497462787354
"2025" 404.8 61.4653140158445 127.400131808583
"2026" 405 57.6163375591312 127.091752736961
"2027" 405.2 53.811431623222 126.262943300387
"2028" 405.4 49.885822852994 125.263795553899
"2029" 405.6 47.7123418287359 124.653921618104
"2030" 405.8 44.2452014370369 123.614314232451
"2031" 406 40.7374272020539 122.383686983513
"2032" 406.2 37.4242003685839 120.662168788052
"2033" 406.4 34.3509846150617 119.207718579388
"2034" 406.6 31.2020403038374 117.303598477202
"2035" 406.8 28.571512884309 115.408335648294
"2036" 407 26.3361331037877 113.312912152639
"2037" 407.2 25.1860137533275 112.270681765092
"2038" 407.4 23.0424088595018 110.793727541389
"2039" 407.6 20.533709396387 109.131121361929
"2040" 407.8 18.788714605324 107.324959323577
"2041" 408 16.8388549457511 104.852457492066
"2042" 408.2 15.3323470015406 102.869581205576
"2043" 408.4 13.1507126305856 100.603724421778
"2044" 408.6 11.1036799349718 97.9579150246154
"2045" 408.8 9.34920719516622 94.7644981142282
"2046" 409 7.67618434045431 91.2591012675449
"2047" 409.2 6.28554303069307 88.196055176437
"2048" 409.4 5.23060294455831 86.0870850506289
"2049" 409.6 4.31631317937406 83.3990484331681
"2050" 409.8 3.65291946895273 79.8837085453831
"2051" 410 3.26375338025243 76.6534564550367
"2052" 410.2 2.83276810800146 73.7569375740667
"2053" 410.4 2.14150850184725 70.769245076125
"2054" 410.6 1.84160158123055 67.0076842384893
"2055" 410.8 1.7122745445247 63.6426491151544
"2056" 411 1.46559807329992 60.979264149596
"2057" 411.2 1.69410239529082 57.4115059716438
"2058" 411.4 2.39267152198943 54.0454534165157
"2059" 411.6 2.71149165246227 51.4410007928947
"2060" 411.8 3.49750826975664 47.8343126870401
"2061" 412 5.22882662388436 44.6138959120955
"2062" 412.2 7.17999764755924 41.4027383920235
"2063" 412.4 9.01761507396236 38.3220895525853
"2064" 412.6 10.4519263717972 35.0952191411684
"2065" 412.8 11.2745027258617 32.089611747336
"2066" 413 12.7207497737834 29.2961278357983
"2067" 413.2 15.8311229637824 26.922236875846
"2068" 413.4 18.4686296307602 25.3340202476722
"2069" 413.6 20.7682000773682 23.8868413033508
"2070" 413.8 24.1067160320525 22.3184586596577
"2071" 414 27.0253343019237 21.5645502833781
"2072" 414.2 29.5669047882534 20.1638583833017
"2073" 414.4 31.0976269513809 17.8929322847726
"2074" 414.6 31.9326386929518 15.4022832311972
"2075" 414.8 31.8687271056371 15.0103576968745
"2076" 415 31.8365909586009 14.1258728399308
"2077" 415.2 32.1372955031425 12.128106475947
"2078" 415.4 33.0841248078377 9.88132648952331
"2079" 415.6 35.8363434618112 7.77696215473255
"2080" 415.8 39.3165866785825 6.26813851853921
"2081" 416 42.6321241613988 4.66106502019095
"2082" 416.2 45.4970407849422 3.18744231462222
"2083" 416.4 48.6424418434332 1.80517316518162
"2084" 416.6 52.2931044845114 1.22137832273296
"2085" 416.8 56.0490569028651 1.22085084141734
"2086" 417 59.5179160314125 0.512677306207812
"2087" 417.2 63.1995498255446 0.0846080810932609
"2088" 417.4 66.8815009351874 0.0460586125280671
"2089" 417.6 71.0007953577975 0.282682595742399
"2090" 417.8 74.3583175325731 0.897080099250327
"2091" 418 77.9971731126743 1.54766778598071
"2092" 418.2 81.4913117287835 2.31467787497929
"2093" 418.4 85.3335489395376 3.90274725430649
"2094" 418.6 88.4557392947836 5.91977678902396
"2095" 418.8 91.6074599422877 7.01167120671166
"2096" 419 94.8655792247647 7.85261924399583
"2097" 419.2 97.5495309162073 9.28886489618586
"2098" 419.4 100.19175655381 11.8188304964195
"2099" 419.6 103.160045838036 14.6501566891237
"2100" 419.8 105.93862524855 17.064456013655
"2101" 420 108.553297402704 19.3687217814699
"2102" 420.2 111.258289587746 21.4887584590257
"2103" 420.4 113.765954507268 23.8912096383941
"2104" 420.6 115.428428425127 27.0911224694515
"2105" 420.8 116.6491623101 30.0781143779992
"2106" 421 118.282758551122 33.0359538784511
"2107" 421.2 119.48196779484 34.241282234214
"2108" 421.4 120.826809854369 35.6098979145087
"2109" 421.6 122.061769594471 37.5928908031065
"2110" 421.8 122.485726084165 40.8858130676328
"2111" 422 121.20817555437 44.1839654197046
"2112" 422.2 120.015526477838 47.6917642606018
"2113" 422.4 119.365676477883 50.7586112517385
"2114" 422.6 118.589469740053 54.2549438077634
"2115" 422.8 117.989948510563 57.809656148148
"2116" 423 116.999650199348 60.8197970147854
"2117" 423.2 116.242957363342 64.2860268220066
"2118" 423.4 116.325539775789 67.6951971448281
"2119" 423.6 117.607664863573 70.7888072325477
"2120" 423.8 119.021312536002 73.078088984217
"2121" 424 119.623254423179 73.70530319362
"2122" 424.2 119.688356977912 73.4562182892847
"2123" 424.4 119.931802975515 73.501212600155
"2124" 424.6 120.478932359782 74.3403364230219
"2125" 424.8 119.613823112951 76.6458154133394
"2126" 425 117.860167153548 79.0772008619222
"2127" 425.2 115.794136476938 81.1039916609511
"2128" 425.4 113.23451114525 83.6884723151449
"2129" 425.6 111.526193190813 86.9374395887968
"2130" 425.8 110.537300515546 89.8048929937093
"2131" 426 109.516199374077 93.4623911079434
"2132" 426.2 109.12620689182 95.9034986269222
"2133" 426.4 108.647906066048 98.8312104537152
"2134" 426.6 107.610962578877 101.196042610721
"2135" 426.8 104.986544306773 103.846384550299
"2136" 427 102.153199581561 105.862760274226
"2137" 427.2 99.3596988248268 107.378979891865
"2138" 427.4 95.92249595105 109.311907109431
"2139" 427.6 92.9276902341469 111.111398416264
"2140" 427.8 89.6816313417427 112.654322910208
"2141" 428 86.438340619253 113.939373540063
"2142" 428.2 83.7948369417189 115.642270237616
"2143" 428.4 81.8826547283142 117.406690390982
"2144" 428.6 79.4230281035552 119.194582110606
"2145" 428.8 77.4023741644659 120.951754279127
"2146" 429 77.0411351276143 121.593036724308
"2147" 429.2 76.7267522603955 122.369682638377
"2148" 429.4 76.213227750366 123.699987188385
"2149" 429.6 74.8052492676959 125.23836064536
"2150" 429.8 71.7088974999985 126.15535426665
"2151" 430 68.5526612596014 126.484177835646
"2152" 430.2 64.8961119377602 126.803054471049
"2153" 430.4 61.5024834975528 126.870711927839
"2154" 430.6 57.6424211170457 126.592112395474
"2155" 430.8 53.7125695868127 125.837094001546
"2156" 431 50.4498949413871 125.429919457235
"2157" 431.2 47.3957278388927 124.497285599459
"2158" 431.4 44.2534690513622 123.274634036162
"2159" 431.6 40.8227903665556 121.857759634487
"2160" 431.8 37.3372157359805 120.380899593861
"2161" 432 34.9546008801727 119.209292554365
"2162" 432.2 31.6988370233205 117.590123123492
"2163" 432.4 29.4029208972711 115.863878420366
"2164" 432.6 26.6896755185823 113.678490930447
"2165" 432.8 25.1210669683307 112.314543798592
"2166" 433 23.9196667803939 111.280491467807
"2167" 433.2 23.4980224422029 110.899592382674
"2168" 433.4 22.8623666094497 110.49560099225
"2169" 433.6 21.8371700758383 109.515162404291
"2170" 433.8 20.9253111965876 108.566252654561
"2171" 434 19.9785735706698 107.595127504405
"2172" 434.2 19.1843132821575 106.64061678883
"2173" 434.4 18.8194092724826 105.941172427232
"2174" 434.6 18.4381298768315 105.200000553716
"2175" 434.8 17.9885037793785 104.523318641769
"2176" 435 17.1183519666779 103.390279796085
"2177" 435.2 15.8461167921246 101.623540833748
"2178" 435.4 14.8277418150464 99.5654062075068
"2179" 435.6 13.9376663659743 97.4122823141652
"2180" 435.8 12.6280754321004 94.9423534594373
"2181" 436 11.0840519194555 92.6184025631018
"2182" 436.2 9.3215587923448 90.816516004344
"2183" 436.4 7.5970938423981 88.8692611851773
"2184" 436.6 5.83256231748867 85.9764753979292
"2185" 436.8 4.75913490351343 83.3710907551872
"2186" 437 3.2193315957151 79.6673186871861
"2187" 437.2 2.28258026455778 76.4182908104153
"2188" 437.4 2.10546476540703 73.058588950764
"2189" 437.6 1.74298447155839 68.8021057528942
"2190" 437.8 1.37139115667051 64.6614631922867
"2191" 438 1.57880325011863 62.0014078154587
"2192" 438.2 1.74957444583067 58.0322149490683
"2193" 438.4 2.45762382052206 54.2320855768841
"2194" 438.6 3.10613890077338 49.7332078293955
"2195" 438.8 4.08975116766589 46.1976740746409
"2196" 439 5.58785404014714 42.5931744629874
"2197" 439.2 6.73864112497697 39.686913621686
"2198" 439.4 7.8255577342574 36.5192833462182
"2199" 439.6 9.17278030794415 32.8103528949526
"2200" 439.8 11.4297280315382 28.9569924072651
"2201" 440 13.9916919328546 25.8683220750406
"2202" 440.2 16.0136812306514 23.0853261694186
"2203" 440.4 18.2819014566798 20.4191396004494
"2204" 440.6 20.4673362560971 18.2659775340326
"2205" 440.8 23.0307234062197 16.0038331321502
"2206" 441 25.9435982475407 13.5492917729975
"2207" 441.2 29.2389688829241 11.131755946554
"2208" 441.4 32.519148451525 8.81770449696482
"2209" 441.6 35.9119628535979 7.02498078205611
"2210" 441.8 39.1557186283293 5.59476029121134
"2211" 442 42.5431650576746 4.84576138010235
"2212" 442.2 45.1523594862109 4.22380047796413
"2213" 442.4 48.2849189981691 4.0418571068981
"2214" 442.6 51.8730192315381 4.32950976331013
"2215" 442.8 54.8502320561747 4.70233076982157
"2216" 443 57.7737787867541 4.88172449794235
"2217" 443.2 61.0079871736673 5.78545464954188
"2218" 443.4 63.9382584459502 7.05987125559689
"2219" 443.6 66.5556981143598 8.53083802666089
"2220" 443.8 69.01181567122 9.87201401442788
"2221" 444 71.3163528625112 11.7050381310143
"2222" 444.2 73.9284596511985 14.3194702090476
"2223" 444.4 76.9174182132232 16.2244115849862
"2224" 444.6 80.3067390994832 16.6222915704513
"2225" 444.8 83.8750192888699 16.4354709448115
"2226" 445 86.9602247749787 15.8300838778285
"2227" 445.2 89.5755940299975 14.0001293228132
"2228" 445.4 90.9330991615391 12.3576268739539
"2229" 445.6 91.6788883727692 11.4432428529889
"2230" 445.8 92.9717888014808 10.6956422898617
"2231" 446 95.2328021296685 11.2479196426845
"2232" 446.2 97.5707652672212 13.9145348477547
"2233" 446.4 98.8895898194752 17.3204559910817
"2234" 446.6 99.6826945196201 20.1054497239667
"2235" 446.8 100.933777476883 22.9012214713502
"2236" 447 102.871687787673 25.3706904511029
"2237" 447.2 104.866396996896 28.0724598764468
"2238" 447.4 106.763428584682 30.9572644049317
"2239" 447.6 108.081847951522 34.1948628348787
"2240" 447.8 109.372972805978 37.0580101980733
"2241" 448 111.179495355919 39.9090174014855
"2242" 448.2 112.059858594029 42.8751353397333
"2243" 448.4 111.950912840459 46.4409577465724
"2244" 448.6 111.557005712735 49.8417395087168
"2245" 448.8 111.213542550949 53.3972137316649
"2246" 449 111.728103487462 56.6475160675738
"2247" 449.2 112.975630442664 59.9310780805545
"2248" 449.4 114.524351990432 62.5597674905664
"2249" 449.6 116.46215903578 65.2152371190619
"2250" 449.8 118.545209790301 67.5167522862172
"2251" 450 119.975027800045 68.2422238795811
"2252" 450.2 120.24271402487 68.3284593116836
"2253" 450.4 120.842780033931 68.6341040493833
"2254" 450.6 121.729981832948 69.7593488070338
"2255" 450.8 121.239943377014 72.4555847370778
"2256" 451 119.186312837647 75.6514545353832
"2257" 451.2 117.372388566462 78.6965572046365
"2258" 451.4 116.265773575417 81.9997474418861
"2259" 451.6 115.518231542735 85.4259924276829
"2260" 451.8 115.158159307827 88.5024649480133
"2261" 452 115.210744998936 91.2376030428236
"2262" 452.2 113.974234716784 94.1932590506814
"2263" 452.4 110.840623269514 96.8929164815723
"2264" 452.6 107.985555896731 98.8201664958553
"2265" 452.8 105.186453488454 101.282844036677
"2266" 453 102.829970659125 103.978832203366
"2267" 453.2 101.103343860749 107.446119268711
"2268" 453.4 99.7402009970757 110.485610950607
"2269" 453.6 99.1255896306046 112.23794795621
"2270" 453.8 99.165559016816 112.552017656512
"2271" 454 99.5233436101386 113.335720979642
"2272" 454.2 101.329604219304 113.91539482993
"2273" 454.4 103.405721618872 113.200247318516
"2274" 454.6 105.714227528132 111.146261532766
"2275" 454.8 107.713832528336 108.19237696025
"2276" 455 109.028950269497 104.889064903539
"2277" 455.2 109.999520490121 101.759171426471
"2278" 455.4 110.286184008154 98.7851001385469
"2279" 455.6 110.124272850615 95.7419425128974
"2280" 455.8 109.384737521931 92.3490880725632
"2281" 456 108.418520392352 89.832311194464
"2282" 456.2 106.771114358154 87.7999489379695
"2283" 456.4 104.110838582004 86.148524961533
"2284" 456.6 101.379568650889 85.7428644606447
"2285" 456.8 98.3941018553265 85.9552860215538
"2286" 457 95.7073343510278 86.749524014167
"2287" 457.2 93.0193117566052 88.4239993739143
"2288" 457.4 90.8455233440945 90.8073888049962
"2289" 457.6 88.5615896174962 93.0151916773963
"2290" 457.8 86.1842747750765 95.0440267791815
"2291" 458 84.3712078822854 97.3683874764016
"2292" 458.2 82.5087070277186 99.8062481055447
"2293" 458.4 80.5483003851308 101.893345495076
"2294" 458.6 79.0329548265928 104.341764490339
"2295" 458.8 78.3481720528115 106.389539927315
"2296" 459 77.8071697916402 109.276540677885
"2297" 459.2 77.0302452851997 111.853769564182
"2298" 459.4 75.7627984771422 113.603445691231
"2299" 459.6 74.4147295368724 114.96871647154
"2300" 459.8 73.0841102798771 115.936774226797
"2301" 460 71.3212625573582 116.356692224487
"2302" 460.2 68.13101257621 116.3070336404
"2303" 460.4 65.3608270399335 115.771487565315
"2304" 460.6 62.3475018749127 114.999568420021
"2305" 460.8 59.5928859892229 114.514338694167
"2306" 461 56.7680039179056 113.727848392391
"2307" 461.2 53.9064581566724 113.163414666507
"2308" 461.4 50.9339994251798 113.136949046215
"2309" 461.6 48.277504890587 113.657760894501
"2310" 461.8 45.0937394625904 114.408137018316
"2311" 462 42.7745461910528 114.828717033552
"2312" 462.2 40.8587627348344 115.23594526943
"2313" 462.4 40.0818836870154 115.314720574979
"2314" 462.6 40.0410364905287 115.182016070404
"2315" 462.8 39.3018623930007 115.008697912112
"2316" 463 38.317835815766 114.412103227944
"2317" 463.2 36.8682919879431 112.750364895607
"2318" 463.4 36.0383035565857 110.696220668871
"2319" 463.6 35.1750473227876 107.883096160359
"2320" 463.8 34.1764707838635 105.86659955484
"2321" 464 32.1081283847579 103.501496215847
"2322" 464.2 30.2042985406846 101.985812670911
"2323" 464.4 27.7193877986859 100.647437694267
"2324" 464.6 25.5070281617002 99.357069388756
"2325" 464.8 23.2113973699981 98.0375185777155
"2326" 465 20.8206427132129 97.0046448054238
"2327" 465.2 19.5507465427459 96.6589804430404
"2328" 465.4 18.426208477112 96.9261359683421
"2329" 465.6 17.1812040892644 97.2918055012866
"2330" 465.8 16.6768486769139 97.413925234268
"2331" 466 16.5152401148476 97.4060605901022
"2332" 466.2 16.7295995788874 97.2621454598113
"2333" 466.4 15.9664303489101 97.0483257960224
"2334" 466.6 14.953190485785 94.9802530028876
"2335" 466.8 14.4752184888763 92.1325505481443
"2336" 467 14.4759238668959 88.9700412281297
"2337" 467.2 14.6813453115738 85.8847473149095
"2338" 467.4 14.8880461071586 82.8556583966553
"2339" 467.6 15.4860406560026 79.7047019552782
"2340" 467.8 15.8958231674389 76.8102037225287
"2341" 468 15.9640001671414 73.320882761364
"2342" 468.2 15.7450906240138 69.4949403260498
"2343" 468.4 15.6453364712824 66.7181675647565
"2344" 468.6 15.2667975076059 64.5176463419735
"2345" 468.8 15.0026436310968 61.4224235931756
"2346" 469 15.4935284033518 58.3965004734637
"2347" 469.2 17.285820268293 55.8415736647256
"2348" 469.4 19.2327667044586 53.8293533763961
"2349" 469.6 21.2730528779194 51.7405540084122
"2350" 469.8 23.1128275046965 49.7461198298257
"2351" 470 24.7651788453175 47.136274556279
"2352" 470.2 25.4329486845316 45.1316985786782
"2353" 470.4 26.3976906725514 42.1624429222816
"2354" 470.6 27.4814337532079 39.5221285664584
"2355" 470.8 29.4637684079315 36.9893057965884
"2356" 471 31.8736439338528 34.6064433720557
"2357" 471.2 33.7480519205818 32.5834481809943
"2358" 471.4 34.7905005509627 29.6977009707991
"2359" 471.6 34.8438483686698 27.1502453046416
"2360" 471.8 34.1712403090572 24.8439655287285
"2361" 472 32.6669652844894 23.0202621642517
"2362" 472.2 30.9496139320827 21.7367871067562
"2363" 472.4 28.937683228327 21.0495115377618
"2364" 472.6 26.9265705003431 21.0222754490897
"2365" 472.8 24.416363024201 21.5334239777158
"2366" 473 21.6486157609486 22.6714296084874
"2367" 473.2 19.6119135145036 25.1065417807261
"2368" 473.4 18.5537730163328 27.8696508600648
"2369" 473.6 18.3836078179867 31.2289990184244
"2370" 473.8 19.1897395303454 34.3449878916668
"2371" 474 21.123832953906 37.3999058027453
"2372" 474.2 23.0671727138533 39.4121334270111
"2373" 474.4 24.8787328590401 41.244993389574
"2374" 474.6 27.1994495562805 43.3596658614056
"2375" 474.8 29.2254558056554 45.2066713475815
"2376" 475 31.9631086137772 46.8139489429796
"2377" 475.2 34.5149654683267 47.8319412595927
"2378" 475.4 37.2006478258418 48.6441562455216
"2379" 475.6 39.9226532015064 49.2487315238337
"2380" 475.8 42.3173324085948 49.5958898154304
"2381" 476 45.2967819810161 49.4656941032905
"2382" 476.2 48.2886246926205 48.8507616873405
"2383" 476.4 51.1203437386577 48.6002454666805
"2384" 476.6 53.5780925098754 49.4751905331761
"2385" 476.8 55.5242103619122 51.2356246747561
"2386" 477 57.601223838259 53.5329298145452
"2387" 477.2 59.2826995930859 56.3637518536221
"2388" 477.4 60.6172586248181 59.1615017383474
"2389" 477.6 61.9245618856667 62.2903655296666
"2390" 477.8 63.4766473823054 64.94073665134
"2391" 478 65.4059938334681 68.3430823589788
"2392" 478.2 66.8795861313642 71.0603711333453
"2393" 478.4 68.869894695802 74.0106647163801
"2394" 478.6 70.8453803655981 76.6930365956925
"2395" 478.8 72.2182182117562 79.9841812515249
"2396" 479 73.3037391477892 83.034040906939
"2397" 479.2 75.0436244568002 86.4227128957694
"2398" 479.4 76.7873781241469 89.2584139014792
"2399" 479.6 78.8819424041198 91.5425079393532
"2400" 479.8 80.7587219432402 93.2035421961073
"2401" 480 83.1529624709621 94.8372847207569
"2402" 480.2 85.7018625239434 96.8023990390662
"2403" 480.4 88.0612254616883 100.571631275785
"2404" 480.6 90.1220656223706 103.557676051939
"2405" 480.8 91.3203591978748 105.426870716037
"2406" 481 91.6858691476413 106.04199450624
"2407" 481.2 92.4249573111928 106.928075342748
"2408" 481.4 94.1950115872343 107.895917450839
"2409" 481.6 97.670347850521 107.790652999771
"2410" 481.8 100.236392150124 105.915242454046
"2411" 482 102.639160609738 103.552888987348
"2412" 482.2 104.755362114931 100.659709988811
"2413" 482.4 106.307380545621 97.9435554942685
"2414" 482.6 107.425060475578 94.7290002865402
"2415" 482.8 108.082177151815 91.4304120609933
"2416" 483 108.785840897299 87.9401687591545
"2417" 483.2 109.641992334227 84.5009472486515
"2418" 483.4 109.937219362979 80.8888410593774
"2419" 483.6 109.680258761523 77.4222033322109
"2420" 483.8 109.070844808102 73.9780089461576
"2421" 484 108.234832665451 71.1343097109742
"2422" 484.2 106.434995461333 68.0442228848913
"2423" 484.4 104.183757887244 66.0933254065522
"2424" 484.6 101.548844770056 64.3390765620018
"2425" 484.8 98.8493298376883 62.8129244218228
"2426" 485 95.3244874633574 61.709150188334
"2427" 485.2 92.5426575001582 61.5763985035837
"2428" 485.4 89.4463283418004 61.9276264354834
"2429" 485.6 86.9582682561127 62.9679185445553
"2430" 485.8 84.9303946401461 64.3004308654399
"2431" 486 83.1742840354434 66.4305631173067
"2432" 486.2 81.7331606612295 68.9492386132691
"2433" 486.4 80.9700519630935 71.147033579555
"2434" 486.6 80.5550078433378 74.3215112752076
"2435" 486.8 80.9556428034341 77.163836345564
"2436" 487 81.8457680985095 79.8087176883501
"2437" 487.2 83.106224487358 82.632227182484
"2438" 487.4 84.6455082252232 84.9303907393892
"2439" 487.6 86.504546152278 86.7931812297735
"2440" 487.8 88.9358334958671 88.1642968900688
"2441" 488 91.6656320535536 89.902000485654
"2442" 488.2 93.8897730257299 91.4333230902473
"2443" 488.4 96.626327519237 92.7414491117012
"2444" 488.6 98.7452726312958 94.090129714502
"2445" 488.8 100.976563024723 95.727426182028
"2446" 489 103.292102016792 96.7635734427772
"2447" 489.2 105.312544358197 97.4474548250503
"2448" 489.4 106.167006817213 97.921696660193
"2449" 489.6 106.992887266697 98.8006079067431
"2450" 489.8 106.914286021085 98.8358885656664
"2451" 490 106.783498366379 98.7278070365434
"2452" 490.2 106.005045344351 99.4853055954039
"2453" 490.4 103.905252654901 101.09902360329
"2454" 490.6 101.093114434078 101.976735860247
"2455" 490.8 98.2583285223228 102.510056257398
"2456" 491 95.2782832044792 104.028549104656
"2457" 491.2 92.4439570634444 105.962349259143
"2458" 491.4 90.3516322025418 107.476818475471
"2459" 491.6 90.1305514385971 107.742987318231
"2460" 491.8 89.4133395364761 108.522182461596
"2461" 492 87.4001394472264 109.912211920635
"2462" 492.2 84.5944281790161 110.760375324513
"2463" 492.4 81.4782561750127 111.137872170529
"2464" 492.6 78.3924115846434 112.128349339621
"2465" 492.8 76.1086515617844 113.304958116281
"2466" 493 73.6274754577265 115.193326816627
"2467" 493.2 72.283122405353 116.16014267814
"2468" 493.4 71.7290842532235 116.37297916701
"2469" 493.6 70.656083405759 117.162297382734
"2470" 493.8 68.4694709905984 118.057666641688
"2471" 494 65.244835472821 118.025105059359
"2472" 494.2 62.6192674370001 117.183778254272
"2473" 494.4 59.5692843306181 117.015828716319
"2474" 494.6 56.6731646858262 117.436552505227
"2475" 494.8 53.3638761187069 117.468860989325
"2476" 495 50.50276223927 117.422031243042
"2477" 495.2 48.0503581850092 117.701194591559
"2478" 495.4 46.194221491634 118.258917638585
"2479" 495.6 44.9125655912651 119.061921511955
"2480" 495.8 44.4180129723164 119.746876668006
"2481" 496 44.2729819566418 119.879014999928
"2482" 496.2 44.3674406971313 119.818805569308
"2483" 496.4 46.5796263842663 120.229398688005
"2484" 496.6 47.7663034751361 119.814129518488
"2485" 496.8 48.341893927971 119.947957920363
"2486" 497 48.1312573029417 119.652186440085
"2487" 497.2 46.8133703976785 117.526680365085
"2488" 497.4 43.743507576557 116.752974306638
"2489" 497.6 41.7156945092217 117.179980816105
"2490" 497.8 39.8752784149419 115.615914345488
"2491" 498 38.88844610937 114.125094130249
"2492" 498.2 37.5909086987349 112.815049261668
"2493" 498.4 35.6727988688024 111.667908313964
"2494" 498.6 33.1460708854427 110.562335996698
"2495" 498.8 30.7142805513751 109.547439116146
"2496" 499 28.6475567052081 108.56802836161
"2497" 499.2 26.8393222081118 106.983691640963
"2498" 499.4 24.9937499474962 104.188200125628
"2499" 499.6 23.7799706053064 101.144043603725
"2500" 499.8 22.6249725683523 98.8023303925345
"2501" 500 20.3041266555526 96.6369057494047
"2502" 500.2 17.4417620362165 95.0581383346857
"2503" 500.4 15.0503329133857 94.4247161255476
"2504" 500.6 13.8847125578415 94.3110929399274
"2505" 500.8 12.6415087834498 94.1257853535063
"2506" 501 11.5497259088991 93.8230333828311
"2507" 501.2 10.3810439260885 91.8563055357264
"2508" 501.4 10.4406926069774 88.7288543541824
"2509" 501.6 10.5643692138765 84.9887598724449
"2510" 501.8 9.58732430224359 82.1931559920364
"2511" 502 7.91447466025256 80.5379969234655
"2512" 502.2 6.01035400894962 79.1743741923603
"2513" 502.4 4.18855505656187 76.5849207636195
"2514" 502.6 3.17855988508401 72.9830945715561
"2515" 502.8 3.30346680373281 68.5136870704704
"2516" 503 4.06386903796425 64.6652865939474
"2517" 503.2 4.79501556922645 61.0670243618615
"2518" 503.4 6.49280681303297 57.3116964846933
"2519" 503.6 9.18527016898869 54.0344076622201
"2520" 503.8 11.9272598356424 52.1306813792171
"2521" 504 14.7642475639828 50.635362227086
"2522" 504.2 16.8148953685334 49.3433982498384
"2523" 504.4 18.5299352683462 47.8428699530602
"2524" 504.6 20.0104841060294 45.7712858918518
"2525" 504.8 20.2367154832846 43.1013325873122
"2526" 505 19.3663092744218 40.1963119309596
"2527" 505.2 18.2744190674078 37.8103058473377
"2528" 505.4 17.9574881446822 35.9891513178006
"2529" 505.6 18.7532741651214 32.97022296166
"2530" 505.8 20.4720118329021 30.0820053361375
"2531" 506 22.023427110153 27.497516884438
"2532" 506.2 23.619934320574 24.6304801396354
"2533" 506.4 25.0012312240806 21.7440987250467
"2534" 506.6 25.7490906162887 19.9294763653054
"2535" 506.8 26.3727962166727 18.757542762126
"2536" 507 28.3668117073594 16.66729955766
"2537" 507.2 31.3875246448565 15.0655854830263
"2538" 507.4 35.0832253634422 14.225186963516
"2539" 507.6 37.8918097527904 13.5378952291568
"2540" 507.8 40.922889881451 12.6367634085204
"2541" 508 43.5998551495652 11.943946936149
"2542" 508.2 46.9035352216219 11.3607483297784
"2543" 508.4 50.0758088701114 10.3180586887139
"2544" 508.6 53.0624981094256 8.69110322789599
"2545" 508.8 55.9592884821142 6.90687710539272
"2546" 509 58.0107894907872 5.2111562317203
"2547" 509.2 58.6235227067411 4.44827400845004
"2548" 509.4 60.0611853980227 3.14207343036073
"2549" 509.6 63.231485863381 2.25050804793936
"2550" 509.8 66.396319288443 2.62723578289536
"2551" 510 69.8539091921594 3.14191883385396
"2552" 510.2 73.0114224383557 3.05201688370771
"2553" 510.4 76.2314929547219 3.22103745634461
"2554" 510.6 80.3766864687421 4.2804360594022
"2555" 510.8 83.6382412593051 5.88562688057579
"2556" 511 86.4949304728535 8.17765392008084
"2557" 511.2 88.8141931799098 9.65832165857048
"2558" 511.4 91.8680312615718 10.78381313762
"2559" 511.6 95.3016529602159 11.7507439779439
"2560" 511.8 98.0552774123716 13.3852456627333
"2561" 512 100.411212734485 15.1866282540883
"2562" 512.2 102.702975820033 16.8001688850054
"2563" 512.4 104.779210166066 18.8329940124227
"2564" 512.6 106.205529623865 21.3847902164161
"2565" 512.8 106.958219897412 24.2884728285838
"2566" 513 107.754837795558 27.5292976089155
"2567" 513.2 108.627533834541 30.1522563626565
"2568" 513.4 109.72029073234 33.0530345438405
"2569" 513.6 111.378489079678 36.1314336042946
"2570" 513.8 113.164746268501 37.937871031849
"2571" 514 115.781847164113 39.0903283395395
"2572" 514.2 118.32480368959 39.7258954972965
"2573" 514.4 119.67165069182 39.7842538538596
"2574" 514.6 121.098222038522 40.3066124754242
"2575" 514.8 123.021552886437 42.6240024112631
"2576" 515 123.3665349412 45.4364147334636
"2577" 515.2 123.090082323599 48.7817133388231
"2578" 515.4 121.890984366745 52.285456461594
"2579" 515.6 120.704457701051 55.5157412502228
"2580" 515.8 120.036426091378 58.6937205364893
"2581" 516 120.097955252912 62.2606266324202
"2582" 516.2 121.357434799985 64.4849409387998
"2583" 516.4 123.270817696631 66.3898904966694
"2584" 516.6 123.298935060916 66.399089700556
"2585" 516.8 123.608222519741 66.1264931204604
"2586" 517 124.279990914369 66.3012839264371
"2587" 517.2 125.052042650752 68.2208002802194
"2588" 517.4 124.75971259579 70.9311291532484
"2589" 517.6 123.131154765936 73.3917872524459
"2590" 517.8 120.867860531889 75.7465900822565
"2591" 518 118.507558034732 77.8193613633347
"2592" 518.2 116.297417074962 80.5106102200337
"2593" 518.4 114.859590182941 83.5855022054305
"2594" 518.6 113.833044344285 86.5931133030796
"2595" 518.8 113.36336042513 89.6139064918829
"2596" 519 113.32108917884 90.9230209769493
"2597" 519.2 112.939540314551 92.2909270163731
"2598" 519.4 110.855321731934 94.2977554218501
"2599" 519.6 107.739624856577 94.9964458051635
"2600" 519.8 104.329690715339 95.578908812587
"2601" 520 101.117955560658 97.0406751504445
"2602" 520.2 98.9722014424331 98.9020221433954
"2603" 520.4 96.4870688443164 101.792577983877
"2604" 520.6 95.0265424533894 104.186130538772
"2605" 520.8 94.057132290392 106.993346092816
"2606" 521 93.8096299961052 107.442708433534
"2607" 521.2 93.8069384862434 107.469179260242
"2608" 521.4 93.9762158845174 108.682811011974
"2609" 521.6 95.6481854023948 110.751185394834
"2610" 521.8 97.0100970779706 111.676608814386
"2611" 522 97.7573750462528 112.163700318233
"2612" 522.2 98.48062453676 112.575025598829
"2613" 522.4 100.512351812177 113.039383610493
"2614" 522.6 103.082789272754 112.758191856905
"2615" 522.8 104.934628646716 112.073308511809
"2616" 523 107.191870110693 110.612602315825
"2617" 523.2 109.674278321451 108.470713377843
"2618" 523.4 111.693818029143 106.81135057367
"2619" 523.6 114.142862329638 104.454044064479
"2620" 523.8 115.850479751357 101.862824108375
"2621" 524 116.902798208361 98.9020679367407
"2622" 524.2 117.467788733702 95.8271109043548
"2623" 524.4 117.131663224384 92.4037316442766
"2624" 524.6 116.058546418822 89.9077676503162
"2625" 524.8 114.825114729903 87.9952591081357
"2626" 525 112.961882102746 85.6558436980668
"2627" 525.2 110.811973757679 84.6382516403599
"2628" 525.4 108.141584073551 84.1689063981712
"2629" 525.6 105.729266725841 83.9665581046683
"2630" 525.8 103.001938687071 83.7680740729931
"2631" 526 100.600050529593 84.1471127063589
"2632" 526.2 98.1931104565476 85.432497020516
"2633" 526.4 95.5412816403264 87.6893341519558
"2634" 526.6 93.8919585900073 90.0160782204949
"2635" 526.8 92.3237386854443 93.087815728505
"2636" 527 91.147710070686 95.8808559804406
"2637" 527.2 90.2173689574364 98.8386873758479
"2638" 527.4 89.3070160306922 101.387770700353
"2639" 527.6 87.7173302096399 103.200466162301
"2640" 527.8 85.5122605107229 104.185092537103
"2641" 528 82.1047950130591 104.055020498725
"2642" 528.2 78.5876608208074 103.65840736948
"2643" 528.4 75.4342973560915 103.256889809206
"2644" 528.6 72.1251776473471 103.173663433619
"2645" 528.8 68.4122373677339 103.185226728654
"2646" 529 65.0167955088194 103.559699829855
"2647" 529.2 62.021896632443 105.067058940683
"2648" 529.4 59.5274076465669 107.465400003792
"2649" 529.6 57.904582195799 109.290915236505
"2650" 529.8 57.4123411191325 110.478186129118
"2651" 530 57.5817492048022 112.454803491348
"2652" 530.2 59.7379562845514 114.501051122772
"2653" 530.4 62.5761091645361 115.881853344219
"2654" 530.6 64.7404235851423 116.778273712168
"2655" 530.8 67.6976025005213 117.033430730963
"2656" 531 71.1094002198658 115.705017755825
"2657" 531.2 74.4913548854157 113.875139475842
"2658" 531.4 77.4595142097686 112.240917018556
"2659" 531.6 80.3815966738679 109.918763417873
"2660" 531.8 83.0990203883941 107.648275736994
"2661" 532 85.1612634303352 105.55282802044
"2662" 532.2 87.4805969804682 103.57073813371
"2663" 532.4 90.0056318519328 101.578637643151
"2664" 532.6 92.6080520069791 100.115297080596
"2665" 532.8 95.4568379263471 98.9538543535181
"2666" 533 98.6476411517373 97.7042549116059
"2667" 533.2 101.939807133051 96.8033983047301
"2668" 533.4 105.044444684532 96.0418021654144
"2669" 533.6 107.773231110202 95.5074289152263
"2670" 533.8 110.508447830102 95.4459556827492
"2671" 534 111.486296120333 95.7510315895905
"2672" 534.2 112.852708539323 96.3738614681867
"2673" 534.4 113.136819636414 97.0336039704145
"2674" 534.6 113.289391696144 97.9914198485169
"2675" 534.8 113.635515933674 100.169412417114
"2676" 535 113.331741270325 102.405736979017
"2677" 535.2 112.316194058411 103.943168791804
"2678" 535.4 110.453230772915 106.073387802408
"2679" 535.6 107.924720360243 107.710109502759
"2680" 535.8 105.136038037433 109.616486474706
"2681" 536 102.650523890623 111.784505849696
"2682" 536.2 101.408000624743 113.096925466557
"2683" 536.4 100.472179036531 114.276323575902
"2684" 536.6 98.9549695211252 115.929943620564
"2685" 536.8 96.4439185015667 117.414357593991
"2686" 537 92.6373495754708 118.481382176426
"2687" 537.2 89.0972803226941 119.127922385347
"2688" 537.4 85.6064543528547 120.341719582737
"2689" 537.6 82.4525313017973 121.290833205967
"2690" 537.8 78.6255836026931 122.805931788146
"2691" 538 76.3413237072161 124.312958268131
"2692" 538.2 74.3363119529224 125.496195784458
"2693" 538.4 72.095558921827 126.345624315915
"2694" 538.6 69.5658276572223 126.338277882799
"2695" 538.8 66.1516936396797 125.223217362884
"2696" 539 63.7620360343294 124.441947862194
"2697" 539.2 60.8197708585835 123.616540598735
"2698" 539.4 58.1880919292296 122.457927162837
"2699" 539.6 55.4467384559081 120.751652350268
"2700" 539.8 52.0820023698976 119.77904059729
"2701" 540 49.0516596916557 119.469137991101
"2702" 540.2 46.0895026295599 118.747761551125
"2703" 540.4 43.8664258272392 116.454502230955
"2704" 540.6 42.3563160907864 113.276284784948
"2705" 540.8 40.7415111601557 110.932215810273
"2706" 541 38.7931840991826 108.998505807466
"2707" 541.2 36.7816111761388 107.030650495317
"2708" 541.4 34.5235283461506 105.828644267137
"2709" 541.6 33.0429557434663 105.493819572044
"2710" 541.8 31.4467982465479 105.640375175551
"2711" 542 30.8690487864406 105.666458518725
"2712" 542.2 30.819577393946 105.885869561261
"2713" 542.4 30.0943187981447 106.05691060003
"2714" 542.6 28.6733574209154 105.687984006013
"2715" 542.8 26.4636812274649 103.162222141531
"2716" 543 24.6147296907759 100.601383910793
"2717" 543.2 22.1744341648328 98.3875586481657
"2718" 543.4 19.2916104101039 96.9609941787299
"2719" 543.6 16.4155832033899 95.9040059890097
"2720" 543.8 15.0015022135972 95.479429539491
"2721" 544 13.8860112683956 94.5978539327177
"2722" 544.2 12.5011591740842 92.7330869605839
"2723" 544.4 11.498765111008 89.4510772996429
"2724" 544.6 11.0459294577309 85.9999413712023
"2725" 544.8 9.95215147829811 82.9579599468404
"2726" 545 8.4646636308481 79.5384990236863
"2727" 545.2 7.75227457117258 77.176842562595
"2728" 545.4 7.46961717490841 74.0107185088335
"2729" 545.6 8.19155216537919 70.9191453694994
"2730" 545.8 9.99027344311222 67.726930693212
"2731" 546 11.1587846628751 65.0989443335126
"2732" 546.2 11.9398599310982 61.9541009404286
"2733" 546.4 11.8473971730848 59.4056876703466
"2734" 546.6 10.6812899405344 57.3531627080311
"2735" 546.8 9.14285359900748 55.6964408542227
"2736" 547 7.07210346049066 54.552887035976
"2737" 547.2 6.15760742008369 54.4600426649493
"2738" 547.4 4.00351946575129 55.2595904050816
"2739" 547.6 1.86279275259321 57.3749318675966
"2740" 547.8 0.359550244394504 61.529159849774
"2741" 548 0.231137042587697 62.4052228321976
"2742" 548.2 0.0110065320011635 63.6414865579853
"2743" 548.4 0.0385228531606187 65.3379151319353
"2744" 548.6 1.35640691584962 65.9017383670576
"2745" 548.8 2.59717296173221 66.6974146252077
"2746" 549 4.00172398779695 69.5519347206502
"2747" 549.2 4.50615453900602 73.0254014427416
"2748" 549.4 4.83856946599734 76.7589720474851
"2749" 549.6 5.09041811171672 80.4081222700089
"2750" 549.8 6.43145096373533 83.9066430126342
"2751" 550 8.29249503917793 86.6301010654196
"2752" 550.2 10.6328116622086 87.9741881547895
"2753" 550.4 13.3402478426339 89.0810858832392
"2754" 550.6 16.2845368025718 89.6669915307986
"2755" 550.8 19.7511179627721 90.1204659612327
"2756" 551 22.1782713453582 90.0974226774516
"2757" 551.2 24.7932382243596 90.0671839011632
"2758" 551.4 27.8096530983762 89.7055279678078
"2759" 551.6 30.7243939227666 88.9606951766088
"2760" 551.8 33.5096580894469 87.0154489596052
"2761" 552 35.5949753568119 85.1600149764665
"2762" 552.2 37.6736410973894 82.4450180445824
"2763" 552.4 39.3955423114478 79.9803083500948
"2764" 552.6 41.3536040617564 76.547621665852
"2765" 552.8 42.4522031392534 73.6255597320076
"2766" 553 42.2853546589013 70.7121977773256
"2767" 553.2 41.3242860442896 68.3231692851323
"2768" 553.4 39.1865398058501 66.0011829223005
"2769" 553.6 36.6383958562664 64.7826332416886
"2770" 553.8 34.0168036204766 64.6823887053288
"2771" 554 31.3807353012312 65.2452416370569
"2772" 554.2 28.2130864132818 67.0605360818123
"2773" 554.4 25.836998616489 68.9895349567406
"2774" 554.6 23.9733212327729 71.2260504673829
"2775" 554.8 23.2225313162317 72.519474975789
"2776" 555 22.7418972963091 74.853159044565
"2777" 555.2 23.9399667630555 78.1411733895407
"2778" 555.4 25.6935328649789 80.8685704323466
"2779" 555.6 28.0354780711279 82.9207268856939
"2780" 555.8 31.0434006939911 84.5052874166996
"2781" 556 34.1058976578376 85.3078806163438
"2782" 556.2 36.6157965337156 85.4626990723627
"2783" 556.4 39.5298008347333 85.0771310383303
"2784" 556.6 42.3074936158319 84.0648363272601
"2785" 556.8 44.8346232805908 83.2359081073268
"2786" 557 48.2628453696117 82.5580276937144
"2787" 557.2 50.9579162270647 82.1150674790919
"2788" 557.4 54.597431193605 82.1608497842742
"2789" 557.6 57.7644498179936 82.0435219493268
"2790" 557.8 60.7624648368044 80.9231189583334
"2791" 558 63.5864332210747 79.5180826389185
"2792" 558.2 66.2468865046892 77.7362639566875
"2793" 558.4 68.6423436158016 76.0362554126101
"2794" 558.6 70.9518479757441 74.3216745960473
"2795" 558.8 73.3987161219846 73.0402139114141
"2796" 559 76.0089785235804 72.18056750286
"2797" 559.2 79.2448226524346 71.3300291571618
"2798" 559.4 82.6203892689081 70.1548695960193
"2799" 559.6 85.0232086663799 68.4574925512315
"2800" 559.8 87.2285013444479 66.357021805038
"2801" 560 89.1476087148466 63.9642475794199
"2802" 560.2 90.3389128375858 61.6396137754772
"2803" 560.4 91.2358119059497 58.3776888735105
"2804" 560.6 91.5143980025809 55.0541655663864
"2805" 560.8 91.3151240331017 51.9604740952188
"2806" 561 90.6945931037197 49.2907753255338
"2807" 561.2 89.6791956709609 47.0180619554167
"2808" 561.4 87.7271555363176 44.834859154759
"2809" 561.6 85.2309165897725 43.8567165264083
"2810" 561.8 82.154413062786 43.3158161479161
"2811" 562 79.9783437159251 43.188035546126
"2812" 562.2 76.5208832607029 43.1319724544445
"2813" 562.4 73.8060298993414 43.5147949610379
"2814" 562.6 71.0360277337472 44.4000625281197
"2815" 562.8 68.7059526611657 45.7893860164417
"2816" 563 67.0820685551249 48.4104609480769
"2817" 563.2 66.1891017687737 51.2536226754895
"2818" 563.4 65.515249678745 54.5851546520836
"2819" 563.6 64.9141179285713 57.416985098733
"2820" 563.8 64.4330624049745 61.7721459055526
"2821" 564 64.3263759832646 65.443447005577
"2822" 564.2 64.9854334895594 68.9951415675093
"2823" 564.4 65.504441721632 72.4542739429948
"2824" 564.6 65.9605870559482 75.5024610755431
"2825" 564.8 66.2932983470155 78.9421538414624
"2826" 565 66.1065990677829 81.9321980880033
"2827" 565.2 65.8997928277945 84.745440408376
"2828" 565.4 65.3245941673192 87.8702501949921
"2829" 565.6 64.4328510553796 91.1512009267561
"2830" 565.8 63.3316210940676 93.9802528123818
"2831" 566 62.2731209040454 96.6138748575316
"2832" 566.2 61.0397161643442 99.7989364825255
"2833" 566.4 59.6931028698367 102.488317056357
"2834" 566.6 58.2625447704999 104.572663660706
"2835" 566.8 56.8586930611455 106.75953894078
"2836" 567 56.0722545549965 108.133548492077
"2837" 567.2 54.3823592569342 109.615404283798
"2838" 567.4 53.1901031912758 110.442720329041
"2839" 567.6 52.9999520757973 110.427550376336
"2840" 567.8 53.1974404036209 109.595773653301
"2841" 568 52.6844147008513 109.678505066129
"2842" 568.2 52.6913435335765 109.668180174632
"2843" 568.4 53.0386916928985 107.632186803212
"2844" 568.6 53.3136552902723 105.087688419469
"2845" 568.8 53.5853563830034 105.381133749567
"2846" 569 54.4063292613612 107.688713390585
"2847" 569.2 54.4834456469256 107.80078710905
"2848" 569.4 54.5408165144534 107.206670420588
"2849" 569.6 54.7386127108929 106.523828052384
"2850" 569.8 55.2146356990177 106.194604627836
"2851" 570 56.7389913157127 106.021538122054
"2852" 570.2 57.6611396677144 105.471051040936
"2853" 570.4 60.1035781051378 104.782296657807
"2854" 570.6 61.6891914432787 102.97186002688
"2855" 570.8 63.5261064490402 101.159080938457
"2856" 571 65.9873206443864 99.8257484450103
"2857" 571.2 68.4303495878091 98.8342812683746
"2858" 571.4 70.5829112861307 98.0264144021587
"2859" 571.6 73.3849369675836 96.8948602998156
"2860" 571.8 76.0029267850315 96.2922218383532
"2861" 572 79.4116211406084 95.701197132845
"2862" 572.2 82.2819092752199 95.1032643223378
"2863" 572.4 84.8197077651876 94.0852262942545
"2864" 572.6 87.0093873310899 92.2101636414355
"2865" 572.8 88.6840155768546 90.0326317648104
"2866" 573 89.9152208507366 87.926736587541
"2867" 573.2 90.8432330029126 85.4452763079215
"2868" 573.4 91.4083116916824 82.5116640881196
"2869" 573.6 91.8227838959158 79.7044824937752
"2870" 573.8 92.8959091603396 77.0072953607468
"2871" 574 94.3606969177015 74.5825758769587
"2872" 574.2 96.1133664766533 72.2390092884831
"2873" 574.4 98.1021456307169 70.166285488264
"2874" 574.6 100.382554597691 68.2777806847684
"2875" 574.8 103.172377461245 66.3918725284554
"2876" 575 105.934083071951 64.6536632985187
"2877" 575.2 108.433951097017 63.6109188867244
"2878" 575.4 111.372649581434 62.4223925330078
"2879" 575.6 113.788127340085 61.1605842895178
"2880" 575.8 116.363842787658 59.7118005230053
"2881" 576 118.834120727247 59.1319014927492
"2882" 576.2 120.509758265675 59.215880374106
"2883" 576.4 121.003907529026 59.412076746419
"2884" 576.6 121.711455624103 59.4313723447008
"2885" 576.8 123.565361344351 58.393007061089
"2886" 577 124.374794244782 55.5955934379527
"2887" 577.2 124.470262328407 52.4184740779978
"2888" 577.4 123.371139062896 49.1758978442039
"2889" 577.6 121.585424680477 46.1183972996701
"2890" 577.8 119.603483842994 43.5920528260332
"2891" 578 117.437434709719 41.4138629647089
"2892" 578.2 114.949650403061 39.5321992829277
"2893" 578.4 112.223247891381 37.8605847017406
"2894" 578.6 109.491016853383 36.7867996494489
"2895" 578.8 106.457902578734 35.9225760882117
"2896" 579 103.661879647931 35.4944608134015
"2897" 579.2 101.499876382296 35.8368800072748
"2898" 579.4 99.3877585960444 37.0126980537598
"2899" 579.6 97.4508762844486 39.1806178660125
"2900" 579.8 96.1828237503271 41.481600116744
"2901" 580 95.4541185928886 43.8676287989371
"2902" 580.2 95.0775786487987 46.4199349523103
"2903" 580.4 94.8821573275434 49.0404526771869
"2904" 580.6 95.4242256086738 52.4116953380375
"2905" 580.8 96.9095301241371 55.0515281272226
"2906" 581 98.5918672927416 57.6804100209931
"2907" 581.2 100.206586780301 59.7687019618588
"2908" 581.4 102.007904616953 61.4335491763089
"2909" 581.6 104.354985311145 63.1798063971549
"2910" 581.8 107.515338184833 64.8943536357453
"2911" 582 109.904994099581 66.0714804611113
"2912" 582.2 112.931012493984 66.8758293116507
"2913" 582.4 115.445121534585 66.7066274770204
"2914" 582.6 117.747546204793 65.8233055396291
"2915" 582.8 119.426225120887 64.2878449721519
"2916" 583 120.662158921472 61.5147790956025
"2917" 583.2 120.801898180691 58.1862194906907
"2918" 583.4 119.774995815227 55.2147061460154
"2919" 583.6 117.317123017591 52.6311687315163
"2920" 583.8 114.437670156944 50.842848097276
"2921" 584 111.596513213827 49.5017300595151
"2922" 584.2 108.795762335833 48.710849108342
"2923" 584.4 105.931787176064 48.3177240032486
"2924" 584.6 103.359632097036 48.5579402838848
"2925" 584.8 100.705014886695 49.685951774296
"2926" 585 98.5614426782468 51.3820676228542
"2927" 585.2 96.6344610021342 53.5433999902095
"2928" 585.4 95.6244601627488 56.400456879609
"2929" 585.6 94.9154706139176 59.2423449349883
"2930" 585.8 94.6084069221889 62.4957439854645
"2931" 586 94.7255690978828 65.3669875476092
"2932" 586.2 95.1811193974253 67.3351570645072
"2933" 586.4 96.4622041754925 69.0040751567109
"2934" 586.6 98.0620994993738 69.9888155113393
"2935" 586.8 100.73789910246 70.2901397267937
"2936" 587 104.761668189217 69.9217775398482
"2937" 587.2 107.055374366594 69.4314362880225
"2938" 587.4 108.199834400913 68.9632163160329
"2939" 587.6 109.767660598999 67.2942271390005
"2940" 587.8 111.295998119839 65.5352958135052
"2941" 588 112.461580847982 64.0385392720423
"2942" 588.2 112.994322250041 63.0648270931968
"2943" 588.4 113.469647599721 61.0725789135409
"2944" 588.6 113.8492833421 59.9116517006103
"2945" 588.8 113.748917656027 59.9630094071332
"2946" 589 113.202914657687 59.9868087409116
"2947" 589.2 113.2750188114 59.9166931864192
"2948" 589.4 114.669252044091 61.0005430232448
"2949" 589.6 115.970391539383 62.8735772140611
"2950" 589.8 116.310136975015 65.2307771289594
"2951" 590 116.073121284031 68.1836097808578
"2952" 590.2 115.527513753748 71.3389257426294
"2953" 590.4 115.240197847647 74.4419013649786
"2954" 590.6 114.907234251492 77.0896419912373
"2955" 590.8 112.997377973227 79.889031152032
"2956" 591 109.998088640211 82.0817033127211
"2957" 591.2 106.937998542417 84.3738366673527
"2958" 591.4 103.998974534993 86.5662026092796
"2959" 591.6 101.559563582505 88.921033777816
"2960" 591.8 99.8728406209888 91.9081994137406
"2961" 592 98.9693811099791 95.2398936635545
"2962" 592.2 98.7595081011334 98.5050914312161
"2963" 592.4 99.1513000955716 101.461014099969
"2964" 592.6 99.5724536383567 104.294012070203
"2965" 592.8 99.8515202948305 106.127343834078
"2966" 593 100.691356141683 107.687716735614
"2967" 593.2 102.662523582196 108.689079193694
"2968" 593.4 105.857882947118 108.824787841671
"2969" 593.6 109.102294957227 107.325986309397
"2970" 593.8 111.122611250351 106.446940280787
"2971" 594 113.184844028848 105.08100411635
"2972" 594.2 115.144237327109 103.064777931663
"2973" 594.4 116.851193750921 100.36025262135
"2974" 594.6 117.609148530111 97.3580042039356
"2975" 594.8 117.656807533736 94.7571489297058
"2976" 595 117.463304226031 92.5831934402532
"2977" 595.2 116.375008353712 90.514766133408
"2978" 595.4 115.470900428286 89.5782275731869
"2979" 595.6 113.752713517583 88.3588593737179
"2980" 595.8 111.177396081705 87.7590561838687
"2981" 596 108.910965859399 87.5456799529045
"2982" 596.2 106.654518464647 87.6804575804115
"2983" 596.4 104.233086975667 88.2913623532094
"2984" 596.6 101.651559870137 89.2557793089497
"2985" 596.8 99.1856391771106 90.2007310493
"2986" 597 96.3914812419247 91.6003199929267
"2987" 597.2 93.9037519674834 93.4837378848198
"2988" 597.4 91.2138606591207 95.4334655054938
"2989" 597.6 88.5440339480482 96.8165199307438
"2990" 597.8 85.5511642051695 97.9302803866918
"2991" 598 83.2011998910387 99.0747033379838
"2992" 598.2 80.1488669510524 100.46793961941
"2993" 598.4 77.3518351229116 101.821852429873
"2994" 598.6 74.7589232489407 103.582731954317
"2995" 598.8 72.5886636412652 105.067020791536
"2996" 599 70.6498792394315 107.548698705883
"2997" 599.2 69.4553735085064 109.70794117688
"2998" 599.4 68.4811880709964 111.626179325682
"2999" 599.6 68.2877922926313 112.311909589599
"3000" 599.8 68.3342954352436 112.720206121197
"3001" 600 68.3923719255849 112.98520457714
